# Supplementary material for: Searching for universal model of amyloid signaling motifs using probabilistic context-free grammars
Source: BMC Bioinformatics. 2021 Apr 29;22:222. doi: 10.1186/s12859-021-04139-y (PMC8086366; doi:10.1186/s12859-021-04139-y)
Supplement: Supplementary file 1 — Additional file 1. Datasets [file 12859_2021_4139_MOESM1_ESM.gz]

Archive with 965 entries (949 files):
- famgram_data
- famgram_data/BASS
- famgram_data/BASS/cv
- famgram_data/BASS/cv/ucluster_ALL.input.nr70.fa.csv.6cv0_val.fa
- famgram_data/BASS/cv/ucluster_ALL.input.nr70.fa.csv.6cv3_trn.fa.cmap2214240010
- famgram_data/BASS/cv/ucluster_ALL.input.nr70.fa.csv.6cv5_val.fa.cmap2214240010
- famgram_data/BASS/cv/ucluster_ALL.input.nr70.fa.csv.6cv3_val.fa
- famgram_data/BASS/cv/ucluster_ALL.input.nr70.fa.csv.6cv4_trn.fa.cmap2214240010
- famgram_data/BASS/cv/ucluster_ALL.input.nr70.fa.csv.6cv1_trn.fa
- famgram_data/BASS/cv/ucluster_ALL.input.nr70.fa.csv.6cv2_val.fa.cmap2214240010
- famgram_data/BASS/cv/ucluster_ALL.input.nr70.fa.csv.6cv0_trn.fa
- famgram_data/BASS/cv/ucluster_ALL.input.nr70.fa.csv.6cv5_val.fa
- famgram_data/BASS/cv/ucluster_ALL.input.nr70.fa.csv.6cv4_val.fa.cmap2214240010
- famgram_data/BASS/cv/ucluster_ALL.input.nr70.fa.csv.6cv3_trn.fa
- famgram_data/BASS/cv/ucluster_ALL.input.nr70.fa.csv.6cv4_val.fa
- famgram_data/BASS/cv/ucluster_ALL.input.nr70.fa.csv.6cv4_trn.fa
- famgram_data/BASS/cv/ucluster_ALL.input.nr70.fa.csv.6cv1_val.fa
- famgram_data/BASS/cv/ucluster_ALL.input.nr70.fa.csv.6cv2_val.fa
- famgram_data/BASS/cv/ucluster_ALL.input.nr70.fa.csv.6cv1_val.fa.cmap2214240010
- famgram_data/BASS/cv/ucluster_ALL.input.nr70.fa.csv.6cv3_val.fa.cmap2214240010
- famgram_data/BASS/cv/ucluster_ALL.input.nr70.fa.csv.6cv1_trn.fa.cmap2214240010
- famgram_data/BASS/cv/ucluster_ALL.input.nr70.fa.csv.6cv5_trn.fa.cmap2214240010
- famgram_data/BASS/cv/ucluster_ALL.input.nr70.fa.csv.6cv2_trn.fa
- famgram_data/BASS/cv/ucluster_ALL.input.nr70.fa.csv.6cv0_val.fa.cmap2214240010
- famgram_data/BASS/cv/ucluster_ALL.input.nr70.fa.csv.6cv2_trn.fa.cmap2214240010
- famgram_data/BASS/cv/ucluster_ALL.input.nr70.fa.csv.6cv5_trn.fa
- famgram_data/BASS/cv/ucluster_ALL.input.nr70.fa.csv.6cv0_trn.fa.cmap2214240010
- famgram_data/BASS/other
- famgram_data/BASS/other/Bellside_class_not_assigned_Ctm100.nr70.fa
- famgram_data/BASS/other/NLRside_class_not_assigned_Ntm150.nr70.fa
- famgram_data/BASS/test
- famgram_data/BASS/test/nlr_side_uactino_clALL_Ntm.fa.nr70.fa
- famgram_data/BASS/gremlin
- famgram_data/BASS/gremlin/uc02.gremlin.csv
- famgram_data/BASS/gremlin/uccya03.gremlin.csv
- famgram_data/BASS/gremlin/uc09.gremlin.csv
- famgram_data/BASS/gremlin/uc03.gremlin.csv
- famgram_data/BASS/gremlin/uc01.gremlin.csv
- famgram_data/BASS/gremlin/uc07.gremlin.csv
- famgram_data/BASS/gremlin/uc06.gremlin.csv
- famgram_data/BASS/orig_red_unaln
- famgram_data/BASS/orig_red_unaln/ucluster_02.input.fa
- famgram_data/BASS/orig_red_unaln/ucluster_20.input.fa
- famgram_data/BASS/orig_red_unaln/ucluster_03.input.fa
- famgram_data/BASS/orig_red_unaln/ucluster_06.input.fa
- famgram_data/BASS/orig_red_unaln/ucluster_nlr26.input.fa
- famgram_data/BASS/orig_red_unaln/ucluster_cya03.input.fa
- famgram_data/BASS/orig_red_unaln/ucluster_09.input.fa
- famgram_data/BASS/orig_red_unaln/ucluster_01.input.fa
- famgram_data/BASS/orig_red_unaln/ucluster_12.input.fa
- famgram_data/BASS/orig_red_unaln/ucluster_07.input.fa
- famgram_data/BASS/README
- famgram_data/negative
- famgram_data/negative/PDBfrag_len27
- famgram_data/negative/PDBfrag_len27/negsample_27s.fasta.cnr71_8cv36_val.fa
- famgram_data/negative/PDBfrag_len27/negsample_27s.fasta.cnr71_8cv15_val.fa
- famgram_data/negative/PDBfrag_len27/negsample_27s.fasta.cnr71_8cv37_val.fa
- famgram_data/negative/PDBfrag_len27/negsample_27s.fasta.cnr71_8cv43_tst.fa
- famgram_data/negative/PDBfrag_len27/negsample_27s.fasta.cnr71_8cv09_val.fa
- famgram_data/negative/PDBfrag_len27/negsample_27s.fasta.cnr71_8cv29_val.fa
- famgram_data/negative/PDBfrag_len27/negsample_27s.fasta.cnr71_8cv33_val.fa
- famgram_data/negative/PDBfrag_len27/negsample_27s.fasta.cnr71_8cv09_tst.fa
- famgram_data/negative/PDBfrag_len27/negsample_27s.fasta.cnr71_8cv18_tst.fa
- famgram_data/negative/PDBfrag_len27/negsample_27s.fasta.cnr71_8cv26_val.fa
- famgram_data/negative/PDBfrag_len27/negsample_27s.fasta.cnr71_8cv03_val.fa
- famgram_data/negative/PDBfrag_len27/negsample_27s.fasta.cnr71_8cv05_tst.fa
- famgram_data/negative/PDBfrag_len27/negsample_27s.fasta.cnr71_8cv56_val.fa
- famgram_data/negative/PDBfrag_len27/negsample_27s.fasta.cnr71_8cv11_val.fa
- famgram_data/negative/PDBfrag_len27/negsample_27s.fasta.cnr71_8cv56_tst.fa
- famgram_data/negative/PDBfrag_len27/negsample_27s.fasta.cnr71_8cv25_val.fa
- famgram_data/negative/PDBfrag_len27/negsample_27s.fasta.cnr71_8cv48_tst.fa
- famgram_data/negative/PDBfrag_len27/negsample_27s.fasta.cnr71_8cv03_tst.fa
- famgram_data/negative/PDBfrag_len27/negsample_27s.fasta.cnr71_8cv16_tst.fa
- famgram_data/negative/PDBfrag_len27/negsample_27s.fasta.cnr71_8cv19_val.fa
- famgram_data/negative/PDBfrag_len27/negsample_27s.fasta.cnr71_8cv55_val.fa
- famgram_data/negative/PDBfrag_len27/negsample_27s.fasta.cnr71_8cv39_val.fa
- famgram_data/negative/PDBfrag_len27/negsample_27s.fasta.cnr71_8cv13_tst.fa
- famgram_data/negative/PDBfrag_len27/negsample_27s.fasta.cnr71_8cv22_tst.fa
- famgram_data/negative/PDBfrag_len27/negsample_27s.fasta.cnr71_8cv07_tst.fa
- famgram_data/negative/PDBfrag_len27/negsample_27s.fasta.cnr71_8cv48_val.fa
- famgram_data/negative/PDBfrag_len27/negsample_27s.fasta.cnr71_8cv42_val.fa
- famgram_data/negative/PDBfrag_len27/negsample_27s.fasta.cnr71_8cv50_tst.fa
- famgram_data/negative/PDBfrag_len27/negsample_27s.fasta.cnr71_8cv32_val.fa
- famgram_data/negative/PDBfrag_len27/negsample_27s.fasta.cnr71_8cv51_tst.fa
- famgram_data/negative/PDBfrag_len27/negsample_27s.fasta.cnr71_8cv37_tst.fa
- famgram_data/negative/PDBfrag_len27/negsample_27s.fasta.cnr71_8cv34_tst.fa
- famgram_data/negative/PDBfrag_len27/negsample_27s.fasta.cnr71_8cv10_tst.fa
- famgram_data/negative/PDBfrag_len27/negsample_27s.fasta.cnr71_8cv01_tst.fa
- famgram_data/negative/PDBfrag_len27/negsample_27s.fasta.cnr71_8cv24_val.fa
- famgram_data/negative/PDBfrag_len27/negsample_27s.fasta.cnr71_8cv49_tst.fa
- famgram_data/negative/PDBfrag_len27/negsample_27s.fasta.cnr71_8cv45_tst.fa
- famgram_data/negative/PDBfrag_len27/negsample_27s.fasta.cnr71_8cv33_tst.fa
- famgram_data/negative/PDBfrag_len27/negsample_27s.fasta.cnr71_8cv35_tst.fa
- famgram_data/negative/PDBfrag_len27/negsample_27s.fasta.cnr71_8cv16_val.fa
- famgram_data/negative/PDBfrag_len27/negsample_27s.fasta.cnr71_8cv34_val.fa
- famgram_data/negative/PDBfrag_len27/negsample_27s.fasta.cnr71_8cv32_tst.fa
- famgram_data/negative/PDBfrag_len27/negsample_27s.fasta.cnr71_8cv05_val.fa
- famgram_data/negative/PDBfrag_len27/negsample_27s.fasta.cnr71_8cv44_val.fa
- famgram_data/negative/PDBfrag_len27/negsample_27s.fasta.cnr71_8cv51_val.fa
- famgram_data/negative/PDBfrag_len27/negsample_27s.fasta.cnr71_8cv27_val.fa
- famgram_data/negative/PDBfrag_len27/negsample_27s.fasta.cnr71_8cv22_val.fa
- famgram_data/negative/PDBfrag_len27/negsample_27s.fasta.cnr71_8cv54_val.fa
- famgram_data/negative/PDBfrag_len27/negsample_27s.fasta.cnr71_8cv18_val.fa
- famgram_data/negative/PDBfrag_len27/negsample_27s.fasta.cnr71_8cv06_val.fa
- famgram_data/negative/PDBfrag_len27/negsample_27s.fasta.cnr71_8cv12_tst.fa
- famgram_data/negative/PDBfrag_len27/negsample_27s.fasta.cnr71_8cv38_val.fa
- famgram_data/negative/PDBfrag_len27/negsample_27s.fasta.cnr71_8cv52_tst.fa
- famgram_data/negative/PDBfrag_len27/negsample_27s.fasta.cnr71_8cv45_val.fa
- famgram_data/negative/PDBfrag_len27/negsample_27s.fasta.cnr71_8cv14_val.fa
- famgram_data/negative/PDBfrag_len27/negsample_27s.fasta.cnr71_8cv07_val.fa
- famgram_data/negative/PDBfrag_len27/negsample_27s.fasta.cnr71_8cv20_tst.fa
- famgram_data/negative/PDBfrag_len27/negsample_27s.fasta.cnr71_8cv38_tst.fa
- famgram_data/negative/PDBfrag_len27/negsample_27s.fasta.cnr71_8cv36_tst.fa
- famgram_data/negative/PDBfrag_len27/negsample_27s.fasta.cnr71_8cv08_tst.fa
- famgram_data/negative/PDBfrag_len27/negsample_27s.fasta.cnr71_8cv47_val.fa
- famgram_data/negative/PDBfrag_len27/negsample_27s.fasta.cnr71_8cv11_tst.fa
- famgram_data/negative/PDBfrag_len27/negsample_27s.fasta.cnr71_8cv31_tst.fa
- famgram_data/negative/PDBfrag_len27/negsample_27s.fasta.cnr71_8cv04_val.fa
- famgram_data/negative/PDBfrag_len27/negsample_27s.fasta.cnr71_8cv24_tst.fa
- famgram_data/negative/PDBfrag_len27/negsample_27s.fasta.cnr71_8cv21_val.fa
- famgram_data/negative/PDBfrag_len27/negsample_27s.fasta.cnr71_8cv23_tst.fa
- famgram_data/negative/PDBfrag_len27/negsample_27s.fasta.cnr71_8cv02_tst.fa
- famgram_data/negative/PDBfrag_len27/negsample_27s.fasta.cnr71_8cv20_val.fa
- famgram_data/negative/PDBfrag_len27/negsample_27s.fasta.cnr71_8cv46_val.fa
- famgram_data/negative/PDBfrag_len27/negsample_27s.fasta.cnr71_8cv21_tst.fa
- famgram_data/negative/PDBfrag_len27/negsample_27s.fasta.cnr71_8cv41_val.fa
- famgram_data/negative/PDBfrag_len27/negsample_27s.fasta.cnr71_8cv42_tst.fa
- famgram_data/negative/PDBfrag_len27/negsample_27s.fasta.cnr71_8cv29_tst.fa
- famgram_data/negative/PDBfrag_len27/negsample_27s.fasta.cnr71_8cv49_val.fa
- famgram_data/negative/PDBfrag_len27/negsample_27s.fasta.cnr71_8cv55_tst.fa
- famgram_data/negative/PDBfrag_len27/negsample_27s.fasta.cnr71_8cv23_val.fa
- famgram_data/negative/PDBfrag_len27/negsample_27s.fasta.cnr71_8cv01_val.fa
- famgram_data/negative/PDBfrag_len27/negsample_27s.fasta.cnr71_8cv26_tst.fa
- famgram_data/negative/PDBfrag_len27/negsample_27s.fasta.cnr71_8cv39_tst.fa
- famgram_data/negative/PDBfrag_len27/negsample_27s.fasta.cnr71_8cv28_tst.fa
- famgram_data/negative/PDBfrag_len27/negsample_27s.fasta.cnr71_8cv30_tst.fa
- famgram_data/negative/PDBfrag_len27/negsample_27s.fasta.cnr71_8cv31_val.fa
- famgram_data/negative/PDBfrag_len27/negsample_27s.fasta.cnr71_8cv40_tst.fa
- famgram_data/negative/PDBfrag_len27/negsample_27s.fasta.cnr71_8cv06_tst.fa
- famgram_data/negative/PDBfrag_len27/negsample_27s.fasta.cnr71_8cv35_val.fa
- famgram_data/negative/PDBfrag_len27/negsample_27s.fasta.cnr71_8cv40_val.fa
- famgram_data/negative/PDBfrag_len27/negsample_27s.fasta.cnr71_8cv17_val.fa
- famgram_data/negative/PDBfrag_len27/negsample_27s.fasta.cnr71_8cv50_val.fa
- famgram_data/negative/PDBfrag_len27/negsample_27s.fasta.cnr71_8cv12_val.fa
- famgram_data/negative/PDBfrag_len27/negsample_27s.fasta.cnr71_8cv44_tst.fa
- famgram_data/negative/PDBfrag_len27/negsample_27s.fasta.cnr71_8cv10_val.fa
- famgram_data/negative/PDBfrag_len27/negsample_27s.fasta.cnr71_8cv02_val.fa
- famgram_data/negative/PDBfrag_len27/negsample_27s.fasta.cnr71_8cv19_tst.fa
- famgram_data/negative/PDBfrag_len27/negsample_27s.fasta.cnr71_8cv04_tst.fa
- famgram_data/negative/PDBfrag_len27/negsample_27s.fasta.cnr71_8cv14_tst.fa
- famgram_data/negative/PDBfrag_len27/negsample_27s.fasta.cnr71_8cv13_val.fa
- famgram_data/negative/PDBfrag_len27/negsample_27s.fasta.cnr71_8cv54_tst.fa
- famgram_data/negative/PDBfrag_len27/negsample_27s.fasta.cnr71_8cv28_val.fa
- famgram_data/negative/PDBfrag_len27/negsample_27s.fasta.cnr71_8cv53_val.fa
- famgram_data/negative/PDBfrag_len27/negsample_27s.fasta.cnr71_8cv25_tst.fa
- famgram_data/negative/PDBfrag_len27/negsample_27s.fasta.cnr71_8cv53_tst.fa
- famgram_data/negative/PDBfrag_len27/negsample_27s.fasta.cnr71_8cv08_val.fa
- famgram_data/negative/PDBfrag_len27/negsample_27s.fasta.cnr71_8cv46_tst.fa
- famgram_data/negative/PDBfrag_len27/negsample_27s.fasta.cnr71_8cv41_tst.fa
- famgram_data/negative/PDBfrag_len27/negsample_27s.fasta.cnr71_8cv17_tst.fa
- famgram_data/negative/PDBfrag_len27/negsample_27s.fasta.cnr71_8cv15_tst.fa
- famgram_data/negative/PDBfrag_len27/negsample_27s.fasta.cnr71_8cv52_val.fa
- famgram_data/negative/PDBfrag_len27/negsample_27s.fasta.cnr71_8cv27_tst.fa
- famgram_data/negative/PDBfrag_len27/negsample_27s.fasta.cnr71_8cv47_tst.fa
- famgram_data/negative/PDBfrag_len27/negsample_27s.fasta.cnr71_8cv30_val.fa
- famgram_data/negative/PDBfrag_len27/negsample_27s.fasta.cnr71_8cv43_val.fa
- famgram_data/negative/DisProt.fasta
- famgram_data/negative/PDBfull.fasta
- famgram_data/negative/NLReff.fasta
- famgram_data/negative/PDBfrag_len21
- famgram_data/negative/PDBfrag_len21/negsample_21s.fasta.cnr70_8cv21_val.fa
- famgram_data/negative/PDBfrag_len21/negsample_21s.fasta.cnr70_8cv50_val.fa
- famgram_data/negative/PDBfrag_len21/negsample_21s.fasta.cnr70_8cv27_tst.fa
- famgram_data/negative/PDBfrag_len21/negsample_21s.fasta.cnr70_8cv43_tst.fa
- famgram_data/negative/PDBfrag_len21/negsample_21s.fasta.cnr70_8cv13_tst.fa
- famgram_data/negative/PDBfrag_len21/negsample_21s.fasta.cnr70_8cv42_val.fa
- famgram_data/negative/PDBfrag_len21/negsample_21s.fasta.cnr70_8cv47_tst.fa
- famgram_data/negative/PDBfrag_len21/negsample_21s.fasta.cnr70_8cv01_val.fa
- famgram_data/negative/PDBfrag_len21/negsample_21s.fasta.cnr70_8cv39_val.fa
- famgram_data/negative/PDBfrag_len21/negsample_21s.fasta.cnr70_8cv13_val.fa
- famgram_data/negative/PDBfrag_len21/negsample_21s.fasta.cnr70_8cv39_tst.fa
- famgram_data/negative/PDBfrag_len21/negsample_21s.fasta.cnr70_8cv18_tst.fa
- famgram_data/negative/PDBfrag_len21/negsample_21s.fasta.cnr70_8cv32_tst.fa
- famgram_data/negative/PDBfrag_len21/negsample_21s.fasta.cnr70_8cv30_tst.fa
- famgram_data/negative/PDBfrag_len21/negsample_21s.fasta.cnr70_8cv53_tst.fa
- famgram_data/negative/PDBfrag_len21/negsample_21s.fasta.cnr70_8cv38_val.fa
- famgram_data/negative/PDBfrag_len21/negsample_21s.fasta.cnr70_8cv37_val.fa
- famgram_data/negative/PDBfrag_len21/negsample_21s.fasta.cnr70_8cv15_val.fa
- famgram_data/negative/PDBfrag_len21/negsample_21s.fasta.cnr70_8cv44_val.fa
- famgram_data/negative/PDBfrag_len21/negsample_21s.fasta.cnr70_8cv10_val.fa
- famgram_data/negative/PDBfrag_len21/negsample_21s.fasta.cnr70_8cv33_tst.fa
- famgram_data/negative/PDBfrag_len21/negsample_21s.fasta.cnr70_8cv28_tst.fa
- famgram_data/negative/PDBfrag_len21/negsample_21s.fasta.cnr70_8cv18_val.fa
- famgram_data/negative/PDBfrag_len21/negsample_21s.fasta.cnr70_8cv04_tst.fa
- famgram_data/negative/PDBfrag_len21/negsample_21s.fasta.cnr70_8cv51_tst.fa
- famgram_data/negative/PDBfrag_len21/negsample_21s.fasta.cnr70_8cv06_val.fa
- famgram_data/negative/PDBfrag_len21/negsample_21s.fasta.cnr70_8cv55_val.fa
- famgram_data/negative/PDBfrag_len21/negsample_21s.fasta.cnr70_8cv55_tst.fa
- famgram_data/negative/PDBfrag_len21/negsample_21s.fasta.cnr70_8cv46_val.fa
- famgram_data/negative/PDBfrag_len21/negsample_21s.fasta.cnr70_8cv03_tst.fa
- famgram_data/negative/PDBfrag_len21/negsample_21s.fasta.cnr70_8cv49_val.fa
- famgram_data/negative/PDBfrag_len21/negsample_21s.fasta.cnr70_8cv02_tst.fa
- famgram_data/negative/PDBfrag_len21/negsample_21s.fasta.cnr70_8cv05_tst.fa
- famgram_data/negative/PDBfrag_len21/negsample_21s.fasta.cnr70_8cv49_tst.fa
- famgram_data/negative/PDBfrag_len21/negsample_21s.fasta.cnr70_8cv54_tst.fa
- famgram_data/negative/PDBfrag_len21/negsample_21s.fasta.cnr70_8cv56_tst.fa
- famgram_data/negative/PDBfrag_len21/negsample_21s.fasta.cnr70_8cv14_tst.fa
- famgram_data/negative/PDBfrag_len21/negsample_21s.fasta.cnr70_8cv07_val.fa
- famgram_data/negative/PDBfrag_len21/negsample_21s.fasta.cnr70_8cv20_tst.fa
- famgram_data/negative/PDBfrag_len21/negsample_21s.fasta.cnr70_8cv38_tst.fa
- famgram_data/negative/PDBfrag_len21/negsample_21s.fasta.cnr70_8cv52_val.fa
- famgram_data/negative/PDBfrag_len21/negsample_21s.fasta.cnr70_8cv12_tst.fa
- famgram_data/negative/PDBfrag_len21/negsample_21s.fasta.cnr70_8cv04_val.fa
- famgram_data/negative/PDBfrag_len21/negsample_21s.fasta.cnr70_8cv47_val.fa
- famgram_data/negative/PDBfrag_len21/negsample_21s.fasta.cnr70_8cv22_val.fa
- famgram_data/negative/PDBfrag_len21/negsample_21s.fasta.cnr70_8cv29_val.fa
- famgram_data/negative/PDBfrag_len21/negsample_21s.fasta.cnr70_8cv24_tst.fa
- famgram_data/negative/PDBfrag_len21/negsample_21s.fasta.cnr70_8cv46_tst.fa
- famgram_data/negative/PDBfrag_len21/negsample_21s.fasta.cnr70_8cv17_val.fa
- famgram_data/negative/PDBfrag_len21/negsample_21s.fasta.cnr70_8cv35_tst.fa
- famgram_data/negative/PDBfrag_len21/negsample_21s.fasta.cnr70_8cv37_tst.fa
- famgram_data/negative/PDBfrag_len21/negsample_21s.fasta.cnr70_8cv08_tst.fa
- famgram_data/negative/PDBfrag_len21/negsample_21s.fasta.cnr70_8cv23_val.fa
- famgram_data/negative/PDBfrag_len21/negsample_21s.fasta.cnr70_8cv17_tst.fa
- famgram_data/negative/PDBfrag_len21/negsample_21s.fasta.cnr70_8cv31_tst.fa
- famgram_data/negative/PDBfrag_len21/negsample_21s.fasta.cnr70_8cv29_tst.fa
- famgram_data/negative/PDBfrag_len21/negsample_21s.fasta.cnr70_8cv56_val.fa
- famgram_data/negative/PDBfrag_len21/negsample_21s.fasta.cnr70_8cv03_val.fa
- famgram_data/negative/PDBfrag_len21/negsample_21s.fasta.cnr70_8cv35_val.fa
- famgram_data/negative/PDBfrag_len21/negsample_21s.fasta.cnr70_8cv33_val.fa
- famgram_data/negative/PDBfrag_len21/negsample_21s.fasta.cnr70_8cv36_val.fa
- famgram_data/negative/PDBfrag_len21/negsample_21s.fasta.cnr70_8cv43_val.fa
- famgram_data/negative/PDBfrag_len21/negsample_21s.fasta.cnr70_8cv09_tst.fa
- famgram_data/negative/PDBfrag_len21/negsample_21s.fasta.cnr70_8cv28_val.fa
- famgram_data/negative/PDBfrag_len21/negsample_21s.fasta.cnr70_8cv44_tst.fa
- famgram_data/negative/PDBfrag_len21/negsample_21s.fasta.cnr70_8cv09_val.fa
- famgram_data/negative/PDBfrag_len21/negsample_21s.fasta.cnr70_8cv01_tst.fa
- famgram_data/negative/PDBfrag_len21/negsample_21s.fasta.cnr70_8cv15_tst.fa
- famgram_data/negative/PDBfrag_len21/negsample_21s.fasta.cnr70_8cv25_tst.fa
- famgram_data/negative/PDBfrag_len21/negsample_21s.fasta.cnr70_8cv16_tst.fa
- famgram_data/negative/PDBfrag_len21/negsample_21s.fasta.cnr70_8cv54_val.fa
- famgram_data/negative/PDBfrag_len21/negsample_21s.fasta.cnr70_8cv48_tst.fa
- famgram_data/negative/PDBfrag_len21/negsample_21s.fasta.cnr70_8cv10_tst.fa
- famgram_data/negative/PDBfrag_len21/negsample_21s.fasta.cnr70_8cv26_tst.fa
- famgram_data/negative/PDBfrag_len21/negsample_21s.fasta.cnr70_8cv06_tst.fa
- famgram_data/negative/PDBfrag_len21/negsample_21s.fasta.cnr70_8cv19_val.fa
- famgram_data/negative/PDBfrag_len21/negsample_21s.fasta.cnr70_8cv25_val.fa
- famgram_data/negative/PDBfrag_len21/negsample_21s.fasta.cnr70_8cv16_val.fa
- famgram_data/negative/PDBfrag_len21/negsample_21s.fasta.cnr70_8cv11_tst.fa
- famgram_data/negative/PDBfrag_len21/negsample_21s.fasta.cnr70_8cv45_val.fa
- famgram_data/negative/PDBfrag_len21/negsample_21s.fasta.cnr70_8cv40_tst.fa
- famgram_data/negative/PDBfrag_len21/negsample_21s.fasta.cnr70_8cv50_tst.fa
- famgram_data/negative/PDBfrag_len21/negsample_21s.fasta.cnr70_8cv45_tst.fa
- famgram_data/negative/PDBfrag_len21/negsample_21s.fasta.cnr70_8cv27_val.fa
- famgram_data/negative/PDBfrag_len21/negsample_21s.fasta.cnr70_8cv42_tst.fa
- famgram_data/negative/PDBfrag_len21/negsample_21s.fasta.cnr70_8cv40_val.fa
- famgram_data/negative/PDBfrag_len21/negsample_21s.fasta.cnr70_8cv52_tst.fa
- famgram_data/negative/PDBfrag_len21/negsample_21s.fasta.cnr70_8cv41_tst.fa
- famgram_data/negative/PDBfrag_len21/negsample_21s.fasta.cnr70_8cv23_tst.fa
- famgram_data/negative/PDBfrag_len21/negsample_21s.fasta.cnr70_8cv14_val.fa
- famgram_data/negative/PDBfrag_len21/negsample_21s.fasta.cnr70_8cv12_val.fa
- famgram_data/negative/PDBfrag_len21/negsample_21s.fasta.cnr70_8cv24_val.fa
- famgram_data/negative/PDBfrag_len21/negsample_21s.fasta.cnr70_8cv08_val.fa
- famgram_data/negative/PDBfrag_len21/negsample_21s.fasta.cnr70_8cv53_val.fa
- famgram_data/negative/PDBfrag_len21/negsample_21s.fasta.cnr70_8cv48_val.fa
- famgram_data/negative/PDBfrag_len21/negsample_21s.fasta.cnr70_8cv20_val.fa
- famgram_data/negative/PDBfrag_len21/negsample_21s.fasta.cnr70_8cv30_val.fa
- famgram_data/negative/PDBfrag_len21/negsample_21s.fasta.cnr70_8cv07_tst.fa
- famgram_data/negative/PDBfrag_len21/negsample_21s.fasta.cnr70_8cv22_tst.fa
- famgram_data/negative/PDBfrag_len21/negsample_21s.fasta.cnr70_8cv36_tst.fa
- famgram_data/negative/PDBfrag_len21/negsample_21s.fasta.cnr70_8cv21_tst.fa
- famgram_data/negative/PDBfrag_len21/negsample_21s.fasta.cnr70_8cv05_val.fa
- famgram_data/negative/PDBfrag_len21/negsample_21s.fasta.cnr70_8cv51_val.fa
- famgram_data/negative/PDBfrag_len21/negsample_21s.fasta.cnr70_8cv26_val.fa
- famgram_data/negative/PDBfrag_len21/negsample_21s.fasta.cnr70_8cv34_val.fa
- famgram_data/negative/PDBfrag_len21/negsample_21s.fasta.cnr70_8cv31_val.fa
- famgram_data/negative/PDBfrag_len21/negsample_21s.fasta.cnr70_8cv11_val.fa
- famgram_data/negative/PDBfrag_len21/negsample_21s.fasta.cnr70_8cv02_val.fa
- famgram_data/negative/PDBfrag_len21/negsample_21s.fasta.cnr70_8cv34_tst.fa
- famgram_data/negative/PDBfrag_len21/negsample_21s.fasta.cnr70_8cv32_val.fa
- famgram_data/negative/PDBfrag_len21/negsample_21s.fasta.cnr70_8cv41_val.fa
- famgram_data/negative/PDBfrag_len21/negsample_21s.fasta.cnr70_8cv19_tst.fa
- famgram_data/negative/PDBfrag_len40.fasta
- famgram_data/fungal
- famgram_data/fungal/fungal_sigma.fasta
- famgram_data/fungal/fungal_HET-S.fasta
- famgram_data/fungal/fungal_PP.fasta
- famgram_data/CaMn
- famgram_data/CaMn/cv
- famgram_data/CaMn/cv/ps00307_tpfn.pruned.len27.fa.cnr71_8cv38_trn.fa
- famgram_data/CaMn/cv/ps00307_tpfn.pruned.len27.fa.cnr71_8cv16_val.fa.cmap
- famgram_data/CaMn/cv/ps00307_tpfn.pruned.len27.fa.cnr71_8cv46_val.fa
- famgram_data/CaMn/cv/ps00307_tpfn.pruned.len27.fa.cnr71_8cv29_trn.fa.cmap
- famgram_data/CaMn/cv/ps00307_tpfn.pruned.len27.fa.cnr71_8cv48_val.fa
- famgram_data/CaMn/cv/ps00307_tpfn.pruned.len27.fa.cnr71_8cv47_val.fa.cmap
- famgram_data/CaMn/cv/ps00307_tpfn.pruned.len27.fa.cnr71_8cv30_val.fa.cmap
- famgram_data/CaMn/cv/ps00307_tpfn.pruned.len27.fa.cnr71_8cv07_tst.fa.cmap
- famgram_data/CaMn/cv/ps00307_tpfn.pruned.len27.fa.cnr71_8cv53_tst.fa.cmap
- famgram_data/CaMn/cv/ps00307_tpfn.pruned.len27.fa.cnr71_8cv06_tst.fa.cmap
- famgram_data/CaMn/cv/ps00307_tpfn.pruned.len27.fa.cnr71_8cv40_tst.fa
[truncated: 665 more entries]
