# Supplementary material for: Searching for universal model of amyloid signaling motifs using probabilistic context-free grammars
Source: BMC Bioinformatics. 2021 Apr 29;22:222. doi: 10.1186/s12859-021-04139-y (PMC8086366; doi:10.1186/s12859-021-04139-y)
Supplement: Supplementary file 1 — Additional file 1. Datasets [file 12859_2021_4139_MOESM1_ESM.gz › famgram_data/BASS/cv/ucluster_ALL.input.nr70.fa.csv.6cv0_val.fa]

>C01_s005
ADDAPTPGVTLNARASGHAKIYQAGRDMTITDR
>C01_s008
AEAQSSVEVRLRAEVSGSGRVYQAGRDQHITER
>C01_s018
ALTDREPGAVLSARASGRSRIYQAGRDQHVTER
>C01_s021
AQQAAAAPVTMKATASGRGRVYQAGRDQHITEQ
>C01_s028
AVRDSLKKVEMHARASGRARIFQAAGNQTINES
>C01_s029
DAPQPAGGVQQQATASGNARIYQAGSSLHVTERAER
>C01_s043
EEQAQVRSVVMRAEAHDNSRVYMAGRDQYITEGS
>C01_s048
EKHMTLRAQASDQARVYQAGRDLYVNESGE
>C01_s051
ERDRIATGPIFNVTASGNARVYQAGRDQHFTER
>C01_s062
GDGLRPVVQSIHAEGNGQANGVMFGNLTAYKG
>C01_s068
GNSEPKWVQDVVVRDNGKAFLVQGGNIVNHHH
>C01_s090
KAATHASQITQHGTASGRARVYQAGRDVHIHER
>C01_s094
MDAHAEDRGRVYQASGDQHINEHHHHGGGTT
>C01_s099
MGNQKNVTQNIDARDSATVKAIANVENANTIN
>C01_s107
MTGRADGQGRVYQALGDLHIVEHHHTAPDWS
>C01_s120
PAQAGGASTVTDAHPHGRPRLYVSGGDQRFHR
>C01_s123
PASAAAPAHHFNVHARGRAQVNVSGGDMRIGR
>C01_s126
PDTQVVGSQHLEAHASESGRVYQAARDMHITEN
>C01_s129
PEDFRAHRITMKARASGKARITMAGRDVNITERR
>C01_s132
PEEEQQWVMHVVAHDHAQVFASQGGNVIVHQE
>C01_s145
PPAQAATIQTNVAYDQGTVYAVQTGVQNIHRF
>C01_s146
PPARQVWQQTNTARDNGRVFAALGGNVIVHQG
>C01_s148
PPPPYAEGHASGHGRVFQSAGDQHITEHHHH
>C01_s150
PQDLGPRTVQMHAEASGSGRVYQAGRDQHITER
>C01_s157
PTAQNVWQQSVHATGGGSAYGALGPGSSVHVH
>C01_s158
PTGQETWVQTNVARDNGRVFAAQGGNVIIHEA
>C01_s173
QQTPQSGSTVFHAAPTGHARVYQSAGDMNINER
>C01_s176
RAPAHIEVHAHDQSRVYLANRDLHQTIGSVP
>C01_s178
RKSGRAWMQTNTARDNSRLFAAQGGNVVVHGA
>C01_s181
RPSVHQPSVVFNASPSGNARVYQSARDQHITER
>C01_s183
RRPDRRGGISVTAHASGGSRINVAGRDLTVDGR
>C01_s188
SATVSQNVRAGRDAYTAGRDMTINQRPEG
>C01_s197
SRSRQSCSQHNTARDGGTQHITLSGDLNVHVN
>C01_s200
STGDNATNVQMRAEALGSGRIYQAGRDQTIHER
>C01_s203
TAQPGIGSVSMNARATDGGRVYQSAGDMRITER
>C01_s210
VPGGQHSVQHNTAHDNGRVFGVQHGNIVFHQG
>C02_s005
AAGPSVAINHNTISGGHTTPR
>C02_s006
AAMGYNIVQNTGNVQGQIVENKGSVTMTFGEI
>C02_s010
ADNDFSGRSAAVVQAGLIQGDVHLR
>C02_s012
AEAAVSADGNVVQAGDVSGGRVYGGDHVDFSRGTFHGP
>C02_s016
AGANGVANSISGDVSGPVVQARDIHGGVSFGGGSAQP
>C02_s022
AGSDAAVTVHNSVNGGVQNGPVIQGQQFSSLTFYSLGS
>C02_s026
ALRAERSEVRNTVSGSAQVQGPVIQARDIHGGVNLG
>C02_s027
APAEEHGTVHNSVSDGARITGPVIQGRDFHGPISFGPQ
>C02_s035
ARADTGGDVHNTVSGTQNGTVFQGRDFSGSITLHLGQ
>C02_s036
ARASTFHIEVGTNHGAIGGEFSGPVTFHQGPPNHPPQP
>C02_s037
AREGKVVNTIIGEVTGTAIQAHTIHGGITTTTYQGDHI
>C02_s038
ARGAVHNTISGGGFQQGVIQTGSIHGDVHLG
>C02_s043
ASADGDAHNTISGGVQNAPVVQGRDFSGLTFHLGQK
>C02_s048
ATTVNYITNTHNGGGSTYNDAVIQAGIIHNLKR
>C02_s053
DAASLSSQNAVGNQGPVIQIGRDNSGDVQMGRN
>C02_s062
DPAPSPGSTVNTVSHSTVHGPVIQGRDFTGPVTIGSQG
>C02_s063
DPATQTLIAHASGDARQVNISGNNSGPISFS
>C02_s066
DRVFNTTIYGDVAKLIQIGDVYGDVTIS
>C02_s067
DTGAGVPNLISGGIFFHAVIQGRDITV
>C02_s078
EPQSGVNQTAENNTGSVIQIGRDNSGSLNTERR
>C02_s082
GAADGPSEARNTVSGGTQSAVVQARDIHGGVSFRLPP
>C02_s100
GIRTGPGEVRNVISGGTQSTVVQARDINGPLTFGG
>C02_s101
GNDQRDVNVHNTISGGVYHAPVIQTGILGSFNHGTPPD
>C02_s107
GQHAETGGVTNQISGHVGGIVVQARDIEGGITF
>C02_s109
GSAGPTVSVTNSISGGTQNGPVFQGQTFSALTFNSGHS
>C02_s110
GSRTVFDKRGQTMHGSQTNIAGSFSGNVLFNQFNGPVS
>C02_s116
HLIAGGDGVVNSVSGTVQGHVVQARDVHGGISFGSPG
>C02_s119
HNQQNINNNGNIEKQVNIQNVTGNITL
>C02_s123
IERGARIGGSVVQARDIHGRFDLP
>C02_s131
KGDQQVADVHNTISGGVQHGPVIQAGNVGSLSFGPPFG
>C02_s148
LPGDGADSVSNSVSGQVWYGPVVQGRDFHAADGIHIQS
>C02_s153
LVNDFSGVGGQVIQARDIGSVTFAA
>C02_s154
LVRAGNGAVTNSVSGGTHNGQIFQGRDFTHLSLHAAPA
>C02_s157
MNNVSGSAERVVQGRDFPHANIT
>C02_s164
NAQGDVHNTIVGEVSGTAVQARDIEGGLNIGR
>C02_s186
PNQTGSGDVRNEVSGTVHGNVVQARDIHGSIRFGN
>C02_s191
PRPHQGERNRFEISGGTFHAPVQMAENIHGTTFHTGPA
>C02_s206
QGAGDTSQTSNTISGSVSGPVVQARDIHGGVHLGVKG
>C02_s216
QRGGDTIINTAGDIGGGSFVIQAGHVHGGVHEHKGDHI
>C02_s221
QVRVNGDVVINTINGGDFSGVTIQAGRVNNFQTPPGGQ
>C02_s246
RTENVISGQAQVTNAVQADTINGNITFGR
>C02_s247
RVGGVHNEISGSARVTGTVVQAHTVTGLTLPSPRA
>C02_s251
SAGEAGAVHNRIGGNARITGPVIQAKDINGPISFG
>C02_s261
SISGGTQEGPVLQGRDFSGITFQGPGRS
>C02_s269
SVRTGQGAVHNTISGGTFHGSVSIVQGRDFHGGLDFRRSE
>C02_s273
TAGVPTVILTNNVSGGTQNAPFVQGQRFSGGMTLYGSG
>C02_s284
TGKGTGVTVTNTISGGVQHGPVIQGQSFHGSITFQGPD
>C02_s287
TGTDRSRTVHNTVSGGATVGGPVVQADEIHGGITFN
>C02_s304
TTRTGSGNVHNSVSGGTQNTVIQARDVSGGIHPGGG
>C02_s306
TVHNTAHEVHNDISGGTQQTVVQGGNFSHLTFNASPG
>C02_s309
VGQLVAVSSNIAVAEEVHGGITFGSPPG
>C02_s312
VNINTGNAKNVIQARNIQGGITLN
>C02_s317
VNSFHGHAKNVVQVRDIHGGLTMD
>C03_s008
AGGATVSGTTFFGPTAMQVGDHNQQTNTFGG
>C03_s013
AGRAAKYNVTADGAQGVQVGDHGQQTNRFGP
>C03_s016
AIDSHLDLREARGVVVGDHAEQKNYF
>C03_s017
APPAAKYTVTVSGSEGVQIGDHNTQTNTFGAR
>C03_s023
DKQAQAIKIIKNLGFIAEAGSNVTVTQNFY
>C03_s034
ERQTGRVTVDADGAQGALVGDGNTQHNTFG
>C03_s037
ESGGAVSGNTFRGPVAFQTGAHSTQDIHFGTAG
>C03_s039
FNNPGIHGNLFLGNTAIQHGNDNIQVNRFGPHQ
>C03_s044
GARAGKYDVDASQAKGVQIGDYNTQTNTFN
>C03_s046
GDHYTVSVHHSSGFQIGSNNQQNVFMRPSTE
>C03_s048
GERTAKYTVDAREAKGLQIGDHNTQTNTFS
>C03_s050
GFRQGKYVVDLRDAKGVQVGDNNTMNIRF
>C03_s053
GGPFDGRRVDLSQAKGVQLGDHNVQHNTFN
>C03_s059
GQQPRVNVVDARGAKGAQIGDHNTQTNTFT
>C03_s077
IVSQKYQVQFEGEVKGGQVGDHNTQTNNFN
>C03_s087
MFRNSFHGPTAFQVGNNNQQVNHFH
>C03_s099
PGARAVYGNTFNGPTALQIGDHTTQTNTFGA
>C03_s100
PGIRSDRYVDARDSKGIQVGDRNTQTNHFS
>C03_s105
PQGGAVSGNTFHGPTAVQTGDHNRQENHFGSGG
>C03_s111
RGKYVVDVHDNKGVQVGDGNTMTVSLDD
>C03_s121
SGTTQPDLVLQGTQVGPLNTQYNNY
>C03_s129
TGEHTVSLHGARGVQVGDGTLHVETAYGPTA
>C03_s142
VKAGGTINIIGKQINISQAGTGNTQHNTFSNF
>C03_s145
WVFGNTFYGPTAINLGAGGVQNNYF
>C06_s007
AEGVGPIVGNDWVVGGDMRVSDGKGQSSGN
>C06_s016
DFQVVQRILENVWAGRDITIGDIHQIYQ
>C06_s031
ESTGTAIRVVDGRFDGDIDLGSIRAGRQDPPP
>C06_s033
FKDIEGVRAKEIVAGGDQTFEGISTKKD
>C06_s052
LESTGAIKQVMASGIELSADLEAKDMNQKATPGTSVEQ
>C06_s053
LESTGMTIQLMGSEINITGDLEVDRMTQKTSGDSFAEQ
>C06_s058
LKSQDATIRQVVLSDIEITEGLTVKDLTQTVAGDGSVE
>C06_s060
LLQAQDATIRQVVLSEIELSDDLKAKDINQKATRDGSV
>C06_s063
MNQEAKPATKVEQVMGSDIETEGDIEFGNLTQK
>C06_s066
MSQKATRSSSVQQEMLKDVKAQNVKLGNLSQES
>C06_s074
PELAEALRQEQVIGEKLKAKGSIELDGNTQEATQGKPG
>C06_s082
QPGKTGVTLRDIEAAASVIIRNITTPDGGVHA
>C06_s089
RSTGTGVRVVGGSFVGDIEIGSVNAGKSEPQD
>C06_s092
SGTAGGLRSEKIQAGGDVRLTNISGGTSSGNK
>C06_s094
TASGTGVKVEEGEFTGDVDIRGVRAGVDRPPD
>C06_s097
TGGAIGVDARDVQVVGRFTITDVEVKGPANHP
>C06_s102
TQETTRSGGSVEQTMLKDIKAGNIEVGNLSQES
>C06_s103
TQKTSGSSGSVDQEMLTNIEANNINVGDLTQEG
>C06_s106
TSTGAGVRVHGGRFSGDIHIEDIDAGAGDTSH
>C06_s109
TTTGSGVIVESTTVQGTFKISGITAGSAEPPH
>C06_s119
VEEQAPELPATIGVVIRRASVGGDIEVKDVAVDGGSGV
>C06_s121
VEQTTKQGSSTTQEAVTQVDIGGNLKIGNMKQKS
>C07_s001
AEALKSQSPTNQIRIETIEKIVNFAQRDINVETQN
>C07_s006
ATTIKSQPATVNNSAKLAEKINALFQGTTITGGNVGNT
>C07_s010
ESDVKSQTSVINNFEKIADVINADRGSNVASQININNP
>C07_s024
KSQPSVINKFAKLAEEIKAEKGAMVALMCLSTSVGR
>C07_s027
LQSQPGTIVNMTKLAEQIGVLVQGGYADFRGSNFF
>C07_s030
MNDNFSKLADKIGAVALPGGTVQVNTQNIDGQK
>C07_s037
PNPKLAEILAMPNLEKLADKIGQVVMPGGTGNIENMSF
>C07_s044
TLKSQPQQPSTINYQKLADEIKTVIQGSTFNAPVTFN
>C09_s001
AAAATVTVTTSGERSPAVHNNYGTIHTGDHS
>C09_s004
AEKAPGNRVKASGERAIAVGGNVAGSSLSTGDAKRR
>C09_s005
AGAGPVNVTASGQRAIAAQTITTAITGDNVT
>C09_s014
AKQTGSVSNVIASGERAVAIGGNASGNTISTGDTVTHK
>C09_s019
ASATGDRAVAIGRNEGIVSTGDGAYNVIGRQD
>C09_s024
DRNGGAGSVAVGGDVSGIVSVGDGATNIVRR
>C09_s029
ETTIEQHITASGQNSTAQGVIGGTITNHPFP
>C09_s030
EWSGRPAEQASVAVQGGNAGIISTGESAT
>C09_s035
GEPVQVTASGTRAVAAKTVGVAITGDNNTVQ
>C09_s047
HRSSGTVVGDGGLAVGGDLNVSADNHSVAAGVVNGGVH
>C09_s048
HRTASVVVASGERSIAAGGNIGVAITGDGHGSSTS
>C09_s052
LPAAHAQVAADHGAVAVGGDLTVRSDGGSVAAAVIRGD
>C09_s066
PPPPPVVHAEGERSVAVGGDNSGTISTGDGAGGAPRR
>C09_s074
PYARGAGASAGDGGVAVGGDVEIRADGGSAAAWHMGSV
>C09_s077
QENRGVTVTASGPRSIAAGGNIGVAITGDGHTAPER
>C09_s088
SGAGSITITASGERSIAAQHIGNAYTGDGHG
>C09_s105
VPVTASGERSVAVGGHNSGLIVTGDANRIESAR
>C09_s109
VTAAGERPVAVGGEHLAESGH
>C12_s003
IQENSEAKQVIENWKGINIKGGTNTISNNTLTFN
>C12_s010
MSENWHGINIKGGKNEIKGNTFIFNSTEK
>C12_s014
NQANPQLSTVIEDWKGINIKGGTNTIAGNTFNF
>C20_s003
ISIQSQFASNRQNINYGRDQINIEHIQGNPRIGGSYP
>C20_s013
TNVQNTAERQYNNYGRDQFNIETINGDPKLGGS
>C20_s014
VHIQNQYQSQQVNANYGRDQFVINQPSGDLKLGGS
>Ccya03_s002
EAEKIEDQSVWKMIIRDQGTGSQIENRNTG
>Ccya03_s004
ESAQPTGDNIQISGESYDNSTFKQVGKIEA
>Ccya03_s022
NIHRVEDNSSQIQNIYSGGKGYQTKIGDNT
>Ccya03_s023
NLHVIEDNSSQVQNNYGGTNYQNKISGGVV
>Ccya03_s025
NVGKLLDNSNMTQNNYDNSTGYQTKVETEK
>Ccya03_s030
QNISQEQVQFGEMKQLNRDNAKGFQVQANR
>Ccya03_s038
YQQLIQQQAQMTQNNYGSNNKNYQIGSINE
>Cnlr26_s005
NPTNSNNIEMNVTASGDSKVTQVGQINAAEVKIV
