# Supplementary material for: Searching for universal model of amyloid signaling motifs using probabilistic context-free grammars
Source: BMC Bioinformatics. 2021 Apr 29;22:222. doi: 10.1186/s12859-021-04139-y (PMC8086366; doi:10.1186/s12859-021-04139-y)
Supplement: Supplementary file 1 — Additional file 1. Datasets [file 12859_2021_4139_MOESM1_ESM.gz › famgram_data/BASS/cv/ucluster_ALL.input.nr70.fa.csv.6cv3_val.fa]

>C01_s015
AGQPGPVSVVMEAKASGHGRIYQAGRDQHITER
>C01_s016
AGVRSAGHVVQHVTASGNARQAVLGHGSQVNTFGTAQA
>C01_s019
APAPPRLEQTNTARDSGTVFAVQGGDQPISGR
>C01_s039
DTPAAAPAVVQRAEAAGSSRVYQAGRDLHIGRP
>C01_s044
EEQDRARTVVMRAEARDSARIYMAGRDQHITES
>C01_s045
EERERIYQQTNVAGGNGRVFGVQSGNLIYHEG
>C01_s053
ERRQQIGQVTMTATAHDSSRIYQSAGDMTINES
>C01_s054
ERRTPACEQTNTAHDSGTVIAVQHGDLHT
>C01_s055
ESPKGRGNISQSTVASGSSSVNQAGGNITIYRSES
>C01_s069
GQESAQVVQTVNASGSGIVFNLGSGSQHNEVH
>C01_s072
GRAAVVLEQNNTAHDSGTVFAVQHGDIHTTRG
>C01_s073
GRGTFTLEQNNTARESGTVFAVQHGDLHATHA
>C01_s078
GTDADVTFSQRASAAGNAKIYQAGRDLRITER
>C01_s081
HAAAGVTQNVKAGRDAYVSGRDMTVYPRPAD
>C01_s096
MDGRAQNDGRVYQTTGDQHVTEHHHYAGGGP
>C01_s100
MKGRAFGHGRTYQAGGDLTVHEAAVFAPVGQ
>C01_s103
MSGSTEGRAEGDGRVYQSRGDQHITEHHHHG
>C01_s105
MTGGTDGHAEDHGRVYQSHGDQHISEHHYYN
>C01_s108
NEQPGTQNVSMNATAKDRGRVYMAGRDQTINEK
>C01_s110
PAAQQQWVQNNTARDDSVVNAVQHGSQHNYYM
>C01_s117
PAEPDARDVHLRARASGSARIYQAGRDQHITER
>C01_s121
PAQQQQWVQTNVARDNARLFAVQGGNIVYHEL
>C01_s124
PAVVRQDARAEFGSEVNQAGGDLTQYRTTYA
>C01_s131
PEDQRAWVQNNVAKDGGQVFAVQGGNVIVHQT
>C01_s138
PERPDIVIQLNSATHSGEVFAVQHGTQHFASG
>C01_s139
PGDTAPEQIRMEARASGSARIYQAGRDQHITDR
>C01_s140
PGEAAAPAVTQHATATGQARIYQAGRDQHIGEQ
>C01_s154
PRESGNWVQNINAEGHAVVNTVVGGNQVNNYM
>C01_s171
QGWEAPRNLEMRAQASGDAQVYQSGRDMTNIRLP
>C01_s172
QPQVRIDTHADGQARQYIAAGDQHIHQLSPP
>C01_s186
SASLARSVNQQATASGDSRIYQAGSNQTFVQR
>C01_s201
SVPRPMEGRASGSARIYQAGGDQYIEEHVHH
>C02_s001
AAAALNPPQVSNTITGRVSGSAIQGRDFSGPVTFG
>C02_s004
AADRGSISNVINGGTFNGTVVQSGRIDHLTTHQNPGNS
>C02_s007
AARPDVVNINTGTVSGNLVQARDIHGSITFGADPSR
>C02_s014
AEGERGGPVHNTVSGSVHNGSVVQGRDFSGGLNLYDSG
>C02_s034
AQVPLGGGVHNHISGGTFHAPILQGQSFSGLTFGASPA
>C02_s041
ARSEGTVNQVSGVVFGPLVQARDIRGGARVTMPSERR
>C02_s055
DDGPSGSVVHNSISGGVQHGQVIQAHTVGDLTIGDSRD
>C02_s068
EAALSGDTLHNVISGGTFSGITIQGKVNGGVHQHQHQP
>C02_s070
EERADAGAVHNDFRHGTFKGPVQGSGTQNITYRT
>C02_s074
EGTDGGGFRNTISGGVQYGPVVQGRDLSNLTFGTWTQG
>C02_s081
FISNAYDNAKVLNMRDNRGSISF
>C02_s092
GDHVDMSGNRAGRDVIGTQNNHGDRRGESRGH
>C02_s093
GDRSQTVVNSVIVGDAIQIGSIGGDAHIGSPD
>C02_s096
GGGGRGGDTRQEISGGTQHNVVFTRDVHGTINLG
>C02_s115
HFDSGGGNVTNTITGDVEGIAIQARDVHGVNLNRP
>C02_s128
ITGDAYVEGNVVQARDVAGSIVFGTPER
>C02_s149
LQVHTGSPVNNTVSGGTFHGPQFMGRDFHGFTLNAAAS
>C02_s156
MDNHISGGFFFSAVVMGQQINITLPRE
>C02_s158
MPDLHNTNSGTATNLIQARDVHGDISFGPQ
>C02_s163
NADTQPSTVHNTISGGVQNGPVIQSGRITGLTLHTHHP
>C02_s165
NDGVVNVLNGRAGKVIQLRDVHGDLNIG
>C02_s166
NDSRQYTIRWQSNTGSGNIINGNNYGSINPAAGTVN
>C02_s177
PAGTTVSITNNTISGGHYNGPVLMAQTIHDGVHGAARR
>C02_s178
PARPKANNTVIGDVNGRVIQADTIHGGISLFTEKPAA
>C02_s187
PPRNQASPVHNVISGGVQYGPVIQTGRIDGSVPSTPHN
>C02_s190
PREQQPPAVHNTVSGGTQYGPVIQSGRITGLVLHDPGT
>C02_s193
PSAQRRGAAHDRMSGGVQHGTAFRARSVGSPTVGTIRP
>C02_s202
QAPTGGGDVRNTIGNGTFSAPVLQGRDFTGISFTSPHP
>C02_s204
QDSTVTNVVSENARVAKLIQGRDFHGTINL
>C02_s212
QPAPVVHHTHNTISGGTNQGVFIQAGSVGETSVHHHGG
>C02_s231
RDQGTARDIHNTISNSEMHGVVIQAGFVNGGVHHHGGG
>C02_s232
RDRQTVREVHNTISGGVQHGPVIQAGVVSGDVTFPTPP
>C02_s235
RISLTGEDVHNSISGGTFSAPVIQGRDFTGTNFGTSPA
>C02_s250
SADRTGSVHNVISGGEFRGPVIQTRTINGDLNFG
>C02_s253
SDDSSVSLNAQAYDESIQINTAGDVNQPNYDF
>C02_s254
SEGVSTVTINNSVSGDTQNSQVVQGQSFSGGLTFHGQG
>C02_s260
SIGSTNVVASSNVGKLVQAQRVGDITM
>C02_s262
SIVTKVSGSAQVGKLVNISEVRGDVSF
>C02_s265
SNNNSGTVTSLVQSRDVHGGIRLGPGS
>C02_s268
SSCPAVAINHNTISGGHYNAPVIMAQWVDDGVRSTPRR
>C02_s271
TAAARGGTVHNDINGGVQYGPVIQSGRITGLTFHAPPP
>C02_s277
TECGGVREVHNTVSGGVHHGPVIQAGVISGSHFTTGPN
>C02_s279
TEQYFNNFSGTAKQAIQVQKVSGTINIS
>C02_s283
TGEVRAQVSVHHNTGSQVLIAGGSVTAHDFSYGASEQR
>C02_s288
TITQTLTIYSEQVGKVIQIGKARDVDIS
>C02_s293
TNELTGRIAGSSVQAGSIAGGVHIT
>C02_s313
VNMFNGRSEKVVQMRDVNGQLNI
>C02_s314
VNNFHGQAEKVIMTGDIDGGLTIN
>C02_s319
VNVNHGEVNNLIQAREIKGNITFS
>C03_s005
AEGSTVSGNTFRGPTAFQIGDGNQQDNHFGSGA
>C03_s009
AGGHVLSGNTFAGPTAIQVGDHTTQTITFGA
>C03_s020
ASAGKYRVNVRDSQGVQIGDGNTMTLNFGK
>C03_s030
EGRGDVYNLDMPEAKGVAVGPNVQQTNTFN
>C03_s040
FTGANGYLFLGDAAIQNGNGNIQVNRFGPRP
>C03_s052
GGKHQVDARGAKGVLVGDNSAQTNTFN
>C03_s056
GKFNVEFKGKTQGVVIGDHNIQHNQYDNVDG
>C03_s058
GPQGRTFRVDLSRGRGVQIGDHNIQTNTFH
>C03_s060
GRADGRTAIDLRSAKGVQVGDGNVQHNAF
>C03_s068
GSYAGANVVDAREAKGVQVGDHNTQTNTFN
>C03_s072
GVGTDRYKVTVTGSQGVQIGSGNTQTNTFTSPA
>C03_s075
HGRVAEYNVTVTGSQGVQVGDNARQVNNFGQ
>C03_s082
LGETFAVDHNLGAQVGDNNVQRNTF
>C03_s089
MNAPDARGLQVGTGNTQINNFGGDA
>C03_s093
NKSKSEVINIMNNVGIVNYGTVKNPTFYFT
>C03_s095
NSVMFNKGVVVGDFTTQHNTFH
>C03_s096
PAAGMSGQNVFLGPAAFQSGDGNVQVNRFDSRP
>C03_s106
PVAGGVTGNVFHDQAAVQTGDGNVQVNRFDSRP
>C03_s112
RHQVLNVHGNTYDKSPQQYGNHNHQQIHYGSDT
>C03_s116
RVDDARSRIDLRHAQGVQIGDHGIQHNSFG
>C03_s117
RVEHARSKIDLRHARGVQVGDHNTQHNTFG
>C03_s123
SKSGDTISIGKQVNVKQLGQNNTQNNNFTL
>C03_s124
SPVPARPSVTVNGGQGVMVGDGNTQHNRFG
>C03_s137
TKQVYNDLRHAQGVHAGDSGTMNVTFHNHTT
>C06_s001
AAAAVGVRLQRVEAGGDIEVIDVEVEGGSGVT
>C06_s005
AAGASGVVAEDVTVSGELSVTDVEVVSELPDP
>C06_s009
ALASIGITIQDIQTAGDLIIKNLKAGGRLEIS
>C06_s011
ASTGDGVRVSGSEIAGAVKISGLRAGFPEAPD
>C06_s014
ATGASGVDARDVEVTGEFVIRDVEVEASPTHP
>C06_s028
ESAGTGVRGEDLDVAGGIVIGEVSAGGSDPSV
>C06_s034
GEQAAGVHIKHGEFTGDIEISKVKVEANSGKK
>C06_s039
IASGTGVDVKNAEIQGDIDIKQVRSGQTNNPP
>C06_s041
IDNSKNVNTGNIFAGGNVHIGDINVNDN
>C06_s047
KQEADSSATEVSQQMGMGIEAQEDVTFTNSSQKA
>C06_s048
KSDQKANTIFFKDMNIKGSAKLGKIDLKSRGGNMEAVT
>C06_s059
LKTQDPKIRQVILSGIELNGDLQAQNITQKTSGSSGSV
>C06_s071
NTQEATQGKPGRQKIGSDIEAGESIKISNNSQRKL
>C06_s072
NVEQVSETGVTEQIVGRNLGVGGNLTIGDITQKQ
>C06_s077
QAQTPGLQTVLDTVRVRGNVEVGNVEQVSETGVTEQIV
>C06_s083
QPQINQSILNNVNVGGNLTTGDIYQNIY
>C06_s095
TATGTGVNLEKGKFQGGITITEVKAGYSEKLD
>C06_s098
TGGGTGVRAEDVSAGGDITVSGVRATAPGEPP
>C06_s110
TVLSGTGVRLKEGYGGTLKISNVRVGGGAEHS
>C07_s013
INSQQPTIQNLAKLAEKINNLNQAQNITINQTNTF
>C07_s019
KSEPSVINNFAKLAENLTIEKTAMVAQQINNTGSITNN
>C07_s023
KSQPSGKQNFTNFIEKVVNLVQGTGASINIDKQDIHF
>C07_s038
QAQPAIVNNFAKLAESIQAEKGSMVAQQIIINNPQ
>C07_s041
QQQLGTVVNQTQLAEKIGILIQGGYNPITIDKFEV
>C07_s043
SLKSAKSSQNTINCEKLADDLKNFFQNPIFNAPVTFN
>C07_s045
TLKSQSQQASVINNQKLADSIKNVFQGNTSKNLFQGTF
>C09_s002
AAAGVTVTTVTAFGHRSVAVGGDVKGTITTGDAPRPPV
>C09_s010
AGVNVIASGNRSVAIGGNVSGSTIITGDQNQK
>C09_s013
AKLVNVSVIASGNNSVATSGSVSGIINTGDNNTNVMG
>C09_s026
EDTSWSGIEAVGPRSIAAGQIGNAYT
>C09_s039
GGTSFTASGQGAVAVQHNSGIISTGSDATIQ
>C09_s042
GSTVHNTPTATGQGSIAAVEIHGDIHMGGSG
>C09_s051
LGERSVAIGGDVTGSVIVTGDRNTVQQGKYNIQIDQAS
>C09_s055
MRSMAVGGDVSVAITGDGARVVMLPAEA
>C09_s065
PPAAQADGARSVAVSGSVSGIVSTGDAAINIQRR
>C09_s073
PTTTTVHVTASGDRSVAAQHISGTVITGDGH
>C09_s079
QGSVRAGTGSVTVSDGGVAVDGDLSVTASGAGAIAVGG
>C09_s080
QQISLTGSGAIAVGNGAVAAGAGGVAVGGDVKGSITTG
>C09_s087
SGAATASAPHAVAISGNANVRITHQNIR
>C09_s098
TGGETVTVTASGERSIAAKTIGTAVTGDHTT
>C09_s102
VGATSVTASGAGAVAAGGNIGVAITGNKATY
>C09_s107
VRIVYNSPTATGQGSIAAGEIRGNVYMGGSG
>C09_s110
VVTGPMSVTATGDRSIAAGQIGSVTMGPAPD
>C12_s008
MAKENQQGWTIENWKGINIKGGENTISGNTLNF
>C12_s011
MSNENLQGIITQGGKVIVQDSTFNFGSSQQ
>C12_s013
MTTEDWRGINFKDVKDGGNVHIHDNTFVFQ
>C20_s004
MDQKIVNYAQDNINIDNQNIY
>C20_s006
MSREYKNDGRDQIPIEHLTGN
>C20_s009
MTRRYDNEGRDQINIENARDV
>Ccya03_s009
KAGKIQINSQNIQQNYDNSTGFQNDIDGGE
>Ccya03_s012
MKQENKDNAKGWQTEANNSNVYNADTIN
>Ccya03_s013
MMSQENSGNAQGFQTQVHDGGTAYVGTN
>Ccya03_s019
NAGKLQDNSPITQNISDNGTGIIATAEGES
>Ccya03_s028
QAGKIQDNSSMVQNNWLFGNCYANN
>Ccya03_s033
QVINSGNQDNIAMNATAYDNSTVKMVGKIE
>Ccya03_s034
SIENLENFYRQSKSRKFQTQDNTKQAGI
>Cnlr26_s001
EENSVKEKIVATNGSSISDVTQIGVQNIHNVYSS
