# Supplementary material for: Searching for universal model of amyloid signaling motifs using probabilistic context-free grammars
Source: BMC Bioinformatics. 2021 Apr 29;22:222. doi: 10.1186/s12859-021-04139-y (PMC8086366; doi:10.1186/s12859-021-04139-y)
Supplement: Supplementary file 1 — Additional file 1. Datasets [file 12859_2021_4139_MOESM1_ESM.gz › famgram_data/BASS/cv/ucluster_ALL.input.nr70.fa.csv.6cv5_val.fa]

>C01_s001
AAAGTTYVQHNTAESGGVQHIVQGGGSLHVHH
>C01_s009
AEQPPVPSVQLTAHASGSARIYQAGRDQHITER
>C01_s012
AGDAAPRMVQQRAEARGRASVVQIGGDQYGDGTGRGR
>C01_s014
AGEDVGQSTTVQQNVTAGRDAYTAGRDLTVGRPDRAP
>C01_s020
APGDRPARQTNTARDRGTVYAVQQGTLHVNAP
>C01_s022
ARGADVGEVRMTARASGNARVYQAGRDQHITER
>C01_s030
DEQGSARSVVMKAKASDQARIYQAGRDQHITER
>C01_s034
DGSAARQISQHATASGQARVYQAGRDQHIAER
>C01_s035
DQPESGARVEMHGTASDQAKIYMSGGSMHISGS
>C01_s040
EAAQKATVIRQDAKAKGRARVNQVGGNQTIIDARPS
>C01_s046
EERTRIEKLVMKAEASGHARVYQAGRDQHITGHD
>C01_s050
EQQRLSYSQHNTAHDRGAVYAVQHGDQRVVRA
>C01_s064
GGASRSAITQHASASGNARIYQAGRDQHNTQR
>C01_s067
GNIGAPEAVAHGHGRVFQADGDQHITEHHHH
>C01_s076
GSGPDEPSVRVSVRAWDSSRVYVAGRDQHITEEGDR
>C01_s087
HTDASAPSVAQHGTASGRARIYQAGRDMHINER
>C01_s088
IAQHRTTFRNIKAKGDAILGGRDVNINKGEK
>C01_s098
MFQAQHDQHIEEHHHHYPAAPTHGWLGPVPH
>C01_s101
MPIDGRASGQGRVFQTGGDQYIEEHHHHYGA
>C01_s106
MTGHNDGRASDQGRVYQASGDQHIVEHHHHG
>C01_s119
PAPVASTTYHQTGTADGHGRVFMNQHGDLSVRDTRDGH
>C01_s122
PARERHWVQHVEARDHGQAFGAQGGNVIVHQE
>C01_s135
PEQRPAAGGTVFHAAVTRGNVYQAGRDQVFHR
>C01_s144
PLEGNTQVGTMYGRASEHGKVYQAGRDMHFNER
>C01_s153
PRARESWVQNNTAEAGGIQYITQGGDINVGRG
>C01_s163
QAGPPAGGIRLTANASGRSRVTMAGRDVNITKG
>C01_s179
RPATTSYRQQGTAQDHGKVFMNQHGDQIIRET
>C01_s192
SGDGTPGTVRQDAKASHGSRVYQAGRDLHVTGQ
>C01_s194
SGGVAAGRVTVHATASGHARQAVQGQGEQHNTFQAPR
>C01_s199
STGDDATNVSQRATASGDARVYQAGRDQTFNDR
>C01_s202
SYTPGGSIVTQHASASNHARVYQAGRDQSFGRR
>C01_s207
TGSSWSGDVTVSAEAAGNARIYQVGQGGMTVHER
>C02_s009
ADLAFVNNIGNVEKLVQFGTVHGDVSF
>C02_s013
AEATTGGNVNNTVNGTQNGPVIQGRDFSHMTFHFGQK
>C02_s019
AGPGRVANSVSGDVGGPVVQPRDIHGGISFGGDLPRP
>C02_s020
AGQAPTSVVHNTFSGGVNHGVVMQGRDFRFGAMTFHAS
>C02_s024
AIEASTGGVVNSISGEVRGPVVQARDIHGGVSFGDPR
>C02_s025
ALDGRTVVVHNSVSGGVQHGPVVQGQNFSDLTISSTSS
>C02_s042
ARSGTGGDVSNNVSGGTHNAPLLQGRDFSQITFNLPER
>C02_s050
AVRGDEGAVTNTISGGTQYGPVLQGRDFTGLTFTSAPT
>C02_s051
AVTQTGRVTNQISGTVHGNVVQAGDIQGGIRFK
>C02_s059
DGNYFDGQADKVFQARNVYGDVHFH
>C02_s075
ELRTGDGETSNEISGGTQHAPVLQGRDFSGINFNTPDA
>C02_s080
EVASPSGDVHNEISGGTQTTVIQGRDIHGDITIGGRP
>C02_s083
GAEGGVSNTIIGDVTGIAIQARTINGGAGNTGYQGDH
>C02_s088
GASPPSATVHNVVNGGVFEGPVIQGQNFTGLTFHGTTP
>C02_s089
GATRPTTTVQNTISGGGFRSQVIQTGAINGDLNFG
>C02_s091
GDHSPAVSRSRIGGDNIQIGHVGGDVQISRH
>C02_s097
GGMFNNQFNGPVGKNAYIDTVHGDLRL
>C02_s104
GPGSQIMADNRIGGSAVQIGSARDVDIRHQQQ
>C02_s106
GPTSTVWQSISGTVTGTAIQIGGDHTGDIRL
>C02_s112
GTNTVNIGSQNNYGSGTFIGRDNHGDINPTRQES
>C02_s113
GTQSVVRDVHNTISGGVMTGPVVQAGVVFDHRGTPPGG
>C02_s124
IGGEAVLEGDVVQARDISGPITFGSRG
>C02_s127
IQHATRSGTVNEISGTVYGKVVQARDIHGDLSF
>C02_s130
IVAANQGDVTNTVSGDVSGSVVQARDVHGGISFGGRS
>C02_s132
KGGVVNLNHGQVKNLVQTREFNGNITFN
>C02_s147
LPDSGGGSVVNSVSGGVQYGPVVQGRDFSGLTFHAPAP
>C02_s160
MSGNLVQAEIITGDVHFHQLGRPVV
>C02_s162
MTPNSVHNEITGGVFFAPVIQGQVVNL
>C02_s168
NGPATVINQHNHGSGTFINGSVAGGLTINHGAAHGRDT
>C02_s171
NSFSGTASGNVVQSGNIKGDINFGRN
>C02_s174
NVYGGKAEQNNANNTNAPVIQGGSGHTITFN
>C02_s184
PGTAPAVVVRNSITGGTQHGTVVQTGTIGDIHLGGGR
>C02_s185
PLADTPTLSAQHNSGSQIVQALGDVDAGSGGINYGVPP
>C02_s189
PRAREVFDVHNTISGTVNGTVVQAGRVDSPRFGYRDT
>C02_s203
QASLPGGDVHNSISGGTQNGPVLQGRDFSNLTFHMTRT
>C02_s207
QGQVANHFSGTAEKVVQARDVRGDIVF
>C02_s209
QIASSLVGNLKSEKTIVAQKIDGDITM
>C02_s210
QNGIIQLNQQTAEKIVNIQTNYGPINM
>C02_s217
QTQGTVRDIHNNISGGSHGMVMQVGLVSGDVQNGFPP
>C02_s218
QTSVRADAVTNTVSGRVTGPVVQARDISGGVHLDLSA
>C02_s234
RFVTEITGNASVGKLVNIGEVTGDVSF
>C02_s239
RNEAAGAVFGHLVQVGTLQGDIAIR
>C02_s248
SAADSRGTVDNHISGGVQHGPVVQSGSVAGLTFHVDHV
>C02_s257
SGAARPGTVHNHVKGGVHHGPVIQSGRITGLTIHGHHP
>C02_s267
SRNELSGSTSSSVQAQTINGPVHIG
>C02_s275
TATTPAATVHNEINGDIHHAPVIQAGRIHTLTLHAPAR
>C02_s282
TGDGEVHNEITGGTFHGPALQGGTFSGISFTTPPPTPG
>C02_s303
TSVAHPVPVHNNVNGGVQHGPVIQSGRITGLTFHAHGT
>C02_s307
VDARHSQVRNEISGDARITGPVVQAQNITGPITFGS
>C02_s324
VSQNSGGSVGVVVQAGEADGGVHVD
>C02_s328
YGFADGSVQNTVSGNARIDGPVIQGRDFSGPITFGS
>C03_s004
ADGTTLSGNTFSGPTAIQTGAHGTQTNTFR
>C03_s006
AFLGIDVRHNTGVQVGDGNTQIIQA
>C03_s015
AGVSGWSVTVLGSQGVQVGSHNTQTNNFGPDPDGRR
>C03_s026
DVRDNTFHGPSFIQTGAGSTQHNYL
>C03_s028
EEPAGKYVVDNRGAKGILIGDHSNQTNHFN
>C03_s033
EREADRYTVDARGAQGVQIGDHGTQNNDFNVPPSSA
>C03_s047
GDQYQVIITRSQGIQIGSRNTQTNTYPPLGD
>C03_s054
GGRTETGPVDLRGSQGVQLGSSNTQHNTFN
>C03_s061
GRPAVDARYGQGIQIGDHNTQHVHL
>C03_s063
GSAGGKFAVDAREAQGVQVGDHNSMTLNFGSRSSQ
>C03_s064
GSSAGKYAVDARGANVGAIGDHSRQHNTFGTPSAQN
>C03_s069
GTAQGKYNVAISGGQGNQVGDGNTQTNTFGASPTSQ
>C03_s081
LDQGGKYQVDARKAQGVQIGDHGTQINKFG
>C03_s109
RAGGFDVRGNLGPQIGDHNTQHNTI
>C03_s114
RQPTSKYRTTVHDSYAFQIGDHGEQVNHFGQ
>C03_s126
SSSSVDARAAQGVQVGDGGVQVNYF
>C03_s128
SVPSKTNVVFQGEVKGSQVGDHNKQENKFA
>C03_s132
TGKFHVELNNNTGVQVGDQNQQTININPR
>C03_s134
TGKYNVTITSSQGFVVGDHAEQDITFEQPPQ
>C03_s136
TGQPGVYGNTFNGGTAFQIGDNNRMNPRFGSHD
>C03_s138
TRKPGRITVNASNARGVQIGDNNQQHNAF
>C03_s141
TTTINVHDSKGVQIGDHNTQHNTFN
>C03_s143
VPKTETSIHKSKNVNTGNVNTQGGNFRIGDD
>C06_s003
AAEIVGVQLNRVDAAGDIEVTDVAVQGGIGVQ
>C06_s004
AAGASGVIAKDVKTLGDFSVTDVQVVSARPDP
>C06_s015
DENIRQVILSGIELTGDLKAGDITQETTRSGG
>C06_s017
DLAKAGVSIEDLKAAGDILIKNVKYGRYFHVQ
>C06_s018
DMSQSSSGGNVSQEAITDVKVGGNLKIGNVDQQG
>C06_s027
ESAGDGVRVKNSRIAGTAEIRGVRAKLGEPQD
>C06_s032
ESTGTGVRVVDGTIDGAIEIVNVRAGRQDPPD
>C06_s035
GSAERAVDFTDVKAGGSIRISGVRAGRVDDQD
>C06_s037
HASDVGVRVTGAKIAQDFNATDITAGEPPHPR
>C06_s038
IAIGKNEMGKDGIVGGTLKINKIDKRTTI
>C06_s044
IQTAGDLIIKNLKAGGRLEISGLQAGAAEKNG
>C06_s057
LKSDDRVNQIFFKDVDVKGDAEIGDVEQTTKQGSSTTQ
>C06_s076
QAQSPSIQVVLDTVRIKGSAEIGNIEQVSSHGSAEQVV
>C06_s085
QSQSPTVQVILEELRVRGKVEIGNIKQVNEGQTNAQQT
>C06_s087
RGNATAVDLDHVTTTGGIDISGVDVDSGASPE
>C06_s091
SFQNVQKIFENVQASGDINIRDIYQTVN
>C06_s100
TLTALGIDIEKFKVAGNLIAERVRGGIRGKDW
>C06_s108
TTPDGGVHAERIIAKTGNVEISDIHVQGGGQAS
>C06_s113
VAGEVGVKLEDIKGGAALRIQDIIASGTGVDV
>C06_s117
VDGGTGVLAEDVAAGGDLRISGVAARAPQGPP
>C07_s002
AKGLQSQSSGQKIYIKTIEKIVNFSQRDININEQNITM
>C07_s021
KSHPSVVNNFAKLAENLTVKKGGIAGQSITIGTINNN
>C07_s033
MPEDSGKFAEKIGAFAAPGAQVNIGTQIIEGQK
>C07_s040
QLQLSQSKSDNPNKLAEKIGIVVQSGGKADIQTLSM
>C07_s046
TNPEIAEIVNMPNLQKLADKIVNYAQGNINIATQNISI
>C07_s050
VQSQPKSLDKFTKIAQDIKMGVQDQIANKTNLDLS
>C09_s007
AGGVSVNVSGTRAIGAQHIGIAVSGDHAAIH
>C09_s011
AGVQVSAEGAGSVAVHHNEGIISTGKHAKNS
>C09_s031
FGTSASASGQRSIAIGGDNSGIASTGDNATNVQMRAEA
>C09_s037
GGALAQGDHAKAVGQGGILIEGGVTGNTTAGNSQAGKQ
>C09_s046
HQAPMTSGARSPAVGTNHGAIFTGDTTV
>C09_s054
MLLCCFAALLLCCFAAQFNSTKSVLE
>C09_s059
PAATGPVVTTEGERSVAAGGTISGTVITGDG
>C09_s060
PAAVTITAAGERSIAAQHIGTAITGDGHTLP
>C09_s068
PRTVHHHVTATGDHSLAAGEIHGTITMGGAP
>C09_s084
RQTTTQHITASGSNSLAQGVIGGNIYHTGAS
>C09_s089
SGAIAQGDVAVASGERGVAIGGDVDGSVIITGDGNAVL
>C09_s094
SGPSVQASGERSIAVGGANSGIVSSGDNAVNVQRR
>C09_s095
SRSEVHLTASGEGSIAVQNNSGVVSSGGDAR
>C09_s096
TASPAMTVNAVGERAVAAGTNTGIIQTGDNA
>C09_s097
TDDVRLCIETAGPRSIAAKEITNAYT
>C09_s100
TVTKNNTVTVHGHHIVAANEIHGAVTLNDGS
>C09_s104
VPQGGVSAGPGGVAVGGDMSIRADDGSVAGGVIQGNVH
>C09_s111
YAGNRVTVIASGERSVAAGRDIGIAITGDGHLRKP
>C12_s002
IKAQSPTTVENWQGINIKGGTNTISNPTFNFGSK
>C12_s017
VKSQPQLVKTIENWQGINIKGGTNTITGNTFQF
>C20_s002
INIHNQSVSSRTYTNYGRDQINIETIQGNPTIGGS
>C20_s010
NIQNQAIHGSQTYNNYGRDQNIINQPQGEIRIGG
>Ccya03_s014
MNDDNVVNIYGSNIQGFIQENNGTVSQY
>Ccya03_s024
NLTQNQTQTQTSMHFEVKDNSKMNAVGELK
>Ccya03_s027
QAGKIQDNSNMTLNSTGDNNRNIQAKAEQG
>Ccya03_s031
QSLKIQDNSSMNQANSGGQNLQNQGQVSEV
>Ccya03_s032
QSLKIQDNSSMNQTNYGGTNFQNKVEGGEV
>Cnlr26_s004
NPNQAKIINLEGTAQDESKLTQIGHVDTENFHLT
