# Supplementary material for: Searching for universal model of amyloid signaling motifs using probabilistic context-free grammars
Source: BMC Bioinformatics. 2021 Apr 29;22:222. doi: 10.1186/s12859-021-04139-y (PMC8086366; doi:10.1186/s12859-021-04139-y)
Supplement: Supplementary file 1 — Additional file 1. Datasets [file 12859_2021_4139_MOESM1_ESM.gz › famgram_data/BASS/cv/ucluster_ALL.input.nr70.fa.csv.6cv4_val.fa]

>C01_s006
ADQERIGSLVMKAKASGRGRVYQAGRDQTIQER
>C01_s023
ARPPAEPAVTQHATASGNSRVYQAGRDMHLGPQ
>C01_s025
ARTVNVVQDSGAVAGRDVNMQGGYVAGRDITFG
>C01_s027
AVDAVVPSVAQDATASGQARVYQAGRDMRIGGVEGV
>C01_s031
DERTAIGSVVMNATATGQARIYQSGRDQHITER
>C01_s036
DQQPTVPAPVFHTHVSGNGRVYNAGRDQHIHER
>C01_s037
DTGARGPSITMTAVVADHGRVYQAGRDQRIAEEDG
>C01_s041
EAAQKPTVVRQSAKAGGKARINQVGGNQTVINPGRS
>C01_s052
ERGAGVFQQTNTAHDLGTVLAVQQGDLHASRR
>C01_s059
GAQAVGGNLHLEAHATDSSRVYQAGRDQHITER
>C01_s070
GQQISAPTINIPDRADDQARRYITGHDQQTTVR
>C01_s071
GQQSDTAVQVNSVSGSGEVFAVQNGSQHFAFG
>C01_s077
GSTVFTGAASATAHDHGTAFAQVSTVNIGQVG
>C01_s079
GTPATPTVTQRATASGSSRVYQAGRDLNVDQR
>C01_s082
HAPADLPVTQHATASGHARVYQAGRDQNIQQR
>C01_s084
HGGATYSAEGHDFARVYQAQRDIVIGGGTVE
>C01_s092
LAAAQQHNLHNNAHGHGTVNAVQDGNQYNFSM
>C01_s109
NRRIFITRQTAVAHDYGSVFAVQNGDMHLHTH
>C01_s112
PAAQQTFVQNNNAYDNATQNITQTGDIVVGNK
>C01_s116
PAELPAGNVQLQARAEGSSRIYQAGRDMRVQGS
>C01_s127
PEADPAGRVEMHGTASDNARLYMSGGDMHITGQ
>C01_s133
PEERPATAIRLRAEASGNGRVYQAGRDQHITERPDR
>C01_s136
PEQSRIRDITMTATARGHGRVFQAGRDQHIHDK
>C01_s141
PGGARSWTQTNIARDGATQFAVQGGNVIYHQA
>C01_s142
PGTTYHGDVRQSAKASGNARVYQLGQGEMRISDK
>C01_s147
PPETAPHSVQLQARADGNARIYQAGRDLRVQD
>C01_s174
RADRMLRTVAEGSSSVYQAGGDQIIVDYSVQ
>C01_s185
SAHPRGTSTVFNATASGHGRVYQSARNQTINER
>C01_s187
SASSQIGQLGMQARVSGHGRVYQAGRDQHINEQ
>C01_s189
SEDASLRAAAYEQGRIFQAERDIQITEHHHH
>C01_s191
SEGKTSWIQNVSAKDHGMAFGAQGGSITVHHT
>C01_s195
SGRTINGGVRMQARVSGNGRSYQAAGDQHITER
>C01_s196
SIDKSQHQTATAGDNSTVIQIQGSGKTVG
>C01_s208
VAAPAPRQVHQTARATGGSTVNQAGGNITIVTTK
>C02_s002
AAATNTVNSSNVGKLIQAQNVGDVTM
>C02_s003
AADGRVNNTISGGFFFHAVIQGRDIAV
>C02_s011
ADVQPRVSNTTGNVTGVSVQAHTIHGGAGNTTTYGGD
>C02_s023
AGSLHTGDVHNEISGGTFNSPVLQGRDFSGLSFTTPAP
>C02_s047
ATDEAVINTISGQAQIHGHAVQARDIGSVQLG
>C02_s049
AVHNHVGQVAEGAKVVQMGDVHGNVNL
>C02_s054
DAVTGAGEVTNTISGGTQNTVVQARDIRGSINLGG
>C02_s056
DFSQVNNSISGTVSGTAIQGRDFHGPITFT
>C02_s065
DRPSSVVNQHNHGTGTFINGNVEGALTINHGGAGHGRH
>C02_s086
GAGTEVGEVHNTISGGVQHGTVIQAGVVSGLNLGGGTG
>C02_s090
GDGSPVVVGSVIGGDSIQIGCVGGDAHIGSTG
>C02_s094
GDVGARSGEVVNQVSGLVFGPVVQARDIQGGSWVGSRP
>C02_s098
GGRTAFDQRGQTVHGSQTNIAGNVNRPVLSGNFSGPVN
>C02_s099
GHREQHNHGSGTFIGGDNYGGIHFE
>C02_s102
GNVLSGRVEGPSVQAGSIHGGVTVH
>C02_s103
GNVVSGNVEGIVVQAHTVEGGVNIT
>C02_s125
IINQLGDVAGVAFQTGVNHGGIHVH
>C02_s129
ITNSKNVITGNVNTGGGNFINGDGNQIS
>C02_s136
LAGTTVSVNHNTINDGTYNGPVIMAHSIHDGVRTVPGQ
>C02_s138
LEQPRVRNVHNEIKDGRFDGFVIQVGNVEQLNQNVRPT
>C02_s143
LLPDGGAVHNTIGGDACVHGPVIQARDIHGDISFG
>C02_s144
LNAVTYHQHNTGSGVFVGRDHVGDLTINHGGSAQ
>C02_s145
LPAQQVRDVHNTFSGGTNYGTFIQAGKIDNMYPGGQG
>C02_s150
LSHGSVYNQVTGNVTGKVVQLRDVHGDINL
>C02_s152
LVGAPTEVSNIVAGQARVSGPVIQAHTISGPITFGPPA
>C02_s159
MRDTGTDNEISGGVFFSTVIQGRDITI
>C02_s161
MSNAISGGVFFQQVIQGRDITVMLPPK
>C02_s167
NFQQNINSYDKVEKQINIQTNTGSINM
>C02_s169
NQINGTVHGQVFQLRDVQGGLHFGVPPQ
>C02_s173
NSISGKVIGNVVQAYKITGDIHGTAGTD
>C02_s180
PATRQVVETHNHISGGTYYSTVIQAGTVDRGDRGGTQP
>C02_s198
QAAPLAITVHNNISGVIQNGPAIQGQHFSSLTFHSPAV
>C02_s200
QAPAPTLQVTNTISGGSQQGLVIQAGRIGRLSAGSGTP
>C02_s205
QDTAPIGSVHNSITGGTVHGAVVQGHTFSGLTFDTRGD
>C02_s215
QQAQATVRDVHNTLSGSASGVVVQAGVISGGMHGIPPG
>C02_s223
RAALASQVTNNTINDGTYYGTVLMTGTVNGGNHKHYHG
>C02_s227
RASYSNNFYGSAQKVVQINNNSGSLDL
>C02_s229
RATGPTALTVHNTVSGGASGVVVQGGTFNGGQTIGEPW
>C02_s237
RNDLSGHVYGPSVQAQRIHGGITFN
>C02_s238
RNDLSGTVFGPVVQAGTVKGGVHTH
>C02_s241
RNTISGSVTGSVVQAGTIGHLTLSP
>C02_s249
SAAGGVTNIARDVHGGVLIQAGTIHGGVHRDETRYDGD
>C02_s256
SFVVQVFEGARVGKIVTIGTVNGNVTI
>C02_s259
SGMKTVHIGSQHNHGRGTFIGGDNHGTVRVDGQEER
>C02_s263
SMRTRDGDVHNTVSGGTQYGHVLQGRDFSGLTFNTTAP
>C02_s270
SVVGSDNVMNSVSGTAERVIQGRDFNGTTIN
>C02_s272
TAGPEPVTVRNSITGGVQEGTVIQSGRITGLTFHIHDP
>C02_s286
TGRGDVVNTIHGDVSGTAIQAGEIHGDIRL
>C02_s289
TLGIEEGAVRNTVSGGTQNGPVLQGRDFSGVSFGAPAP
>C02_s291
TLRAERSEVHNTVSEGAHITGPVVQARDIHGDLNFG
>C02_s297
TQSEMSGSARDVIQARDISGDIHFH
>C02_s310
VIGVTQTRVENTVSGDAQVQNLIQTGTVHGDIHFGA
>C02_s316
VNRSALSGPAELVQARDVYGGVHFH
>C02_s318
VNVFTGRAEKVVQLRDVQGDLSIG
>C02_s322
VRGDKGGSTYNTINGGIYNSPVVMGGFIGDTTFNNNSG
>C02_s325
VVHQRQEVTNTISGDARISGPVIQAGNVFGGIHLGGPD
>C03_s002
AAPLSAGGIDLREAKGVQVGNGTTQNNTFH
>C03_s014
AGTTVHVAGNIYGQQIGDRTHQRNEFH
>C03_s031
EGRPGEPPVDLRHARGVQVGDHNEQHNTFS
>C03_s036
ESAGGKYNVVFQGEVKAAQVGDNNKMENKFG
>C03_s038
ETDRARHHIDLRHAKGVQLGDNNTQNNTFH
>C03_s043
GARAAKYQVNAPHAMGVQIGDNTTQTNTFHVP
>C03_s045
GASRGKYAVQIYGAQGVQVGDRNTQTNNYRSGP
>C03_s049
GFDTGKYNVTVQGGKGVQIGDNNTQINKF
>C03_s051
GGKFVVDASHATGVIIGDHGVQHITIQRP
>C03_s057
GPKYQVTVTDSIGVINGDQNKVTFHIKK
>C03_s067
GSTSGKYQLDLREARGVQIGDGNTQHNTFH
>C03_s071
GTQAGKYRVLLHGNKGVQIGDHNTQTNTFG
>C03_s074
HGGPALSGNTFNGPTAIVMGDHGRQDNHFGSP
>C03_s078
KSSVFVFKAVSALMFGDHNVQNNYF
>C03_s090
MNPNNIDKLININQDGKDNTQNNIF
>C03_s092
MSNPEINIGQGGTGNTQNNTFNF
>C03_s101
PGQAGETVVDLRNAKGVQVGHSNVQHNSF
>C03_s103
PPAPGKYEVKLSQAKGVQIGDLSVQTNHF
>C03_s118
SGGEAIRIINSKNVVIGDSSVQGNFIVGDSN
>C03_s125
SSEAQVSGNVFRGPTAFQVGDGGDGNQQDNRFGVE
>C03_s139
TSGQTIVNTTFHGPANVQYGHHSRQDIRFGSAE
>C03_s144
VSDRRYGQVEVRDNQGVQVGDHNTQTNTFTS
>C06_s013
ASTGSGVDIDNATVTGSMKIAGVRAGAQEPPD
>C06_s019
DSAGTGVRVRQGKFSGDIEITDVRAGRKPLDR
>C06_s021
DSTGTGVRISRGTFSGEIEIGSVRVGHQEPKD
>C06_s025
ERIHGGIRGKSWSAAGDIRFSDVNGGKSSGNR
>C06_s026
ERVRGGIRGKDWVIEKDARFSDIGAGGPTSGN
>C06_s043
INQKATRDGSVNQEMIKEVKAKSIDVGNLNQEA
>C06_s045
ITIENEGKPQGKQILGKGLKVGGKAKFGDITITNKSHI
>C06_s046
ITKKNVVKDANIEVAGNVKIGDKNSDGSNYDQ
>C06_s049
LAAGVGVKVRKAEIAGDIEIKGVRAGGASENP
>C06_s050
LEGDAQVKQVLLKNIDVAGDAEIGDMSQSSSGGNVSQE
>C06_s051
LESSEIIRQVMASGIEISGDLEAEDMSQKATRSSSVQQ
>C06_s080
QLAAWGVDVKEIIAAKDVIADQISGTAGGLRS
>C06_s081
QLPENVVRQVMASGIKAKGKIKAGDMNQEAKPATKVEQ
>C06_s086
QSTGGGVRVRDAKVAGSIDISGVSSGQTGPPP
>C06_s088
RSEGGAVRVRGAKVAGPVEISDINSGPQGSTS
>C06_s093
SKLAVQKIFENVQAEGNITVGDITQIYQ
>C06_s096
TATGTGVRVRGGRFSGDIDIQNIDARPGDSTH
>C06_s115
VAVAAGVKLTRVDADGEIEISDITAAGGRGVD
>C06_s120
VEGGSGVTAEDVSAGGSVRIQGVKVRATQEPP
>C06_s123
VQGGSGVVAEDLTADGSLRVSGVSARGPEEPP
>C06_s127
VTAEAEAGSAVQQRVASDLEATEDVDLGNVSAKQ
>C07_s008
ENNINSQPATVINSTKLADSIKNVFQGNTIIGGTF
>C07_s014
KAQKSTSKNPAKIAETIGINNQNILGGEVYQAFGQGGI
>C07_s016
KLKTEKHSPTVINQQKLADEIKNNFQGNTFNNTTFQ
>C07_s018
KNQSSVVKNYNFSKLAEEIKIEKGGILAQNIDTINIQ
>C07_s032
MPEDFKKLSDKIGQVIFPGGKGVIENLVIEGQK
>C07_s042
QRTLQLQQPTVQVLGKLAEKIGLVVQSGGRVSIQNFHM
>C07_s049
VKSQPSIIQNFTNTVDKNYGGNVGNVSNDNRTQTFNL
>C09_s006
AGATVTAAGERSVAVRDNRGIVQTGDGSTAWQGPGRR
>C09_s008
AGQATASGDRSVAGTITGSNVVTR
>C09_s015
APQVRQNIIASGQNATAQGVVGGSIHNHAAP
>C09_s017
APTRTYHVAAHGPNSAAIGSVGDGATFRFGV
>C09_s021
AVGGPVTINATGAGSVAAMRIDGPVTVGVPA
>C09_s027
EHAPGASGERAIAAGESIGVAVSGDNAR
>C09_s036
GGAGGTTVIASGERSVAAGGNIGIAITGDGPAGSRT
>C09_s050
LAVGGNVQVSADRGSVAAGVIHGGVSIGRPS
>C09_s053
LQRDERAVTASGERSVAIGGDNSGVVSTGDDATNVSQR
>C09_s056
MSAYGPRAVSVDGSNPGIIQTGDNVSATI
>C09_s058
NVTVTASGTRSVAAQTISGTVNTGDRARIQR
>C09_s061
PAPRGDVTASGERSVAAGGSIGTAITGDNSHVEK
>C09_s063
PGVSVTAVGERSVAVGHNSGIIQTGDNASARQGDTR
>C09_s075
QAAAGVTAGDNSIAVGGNADIKADRGSAAALRMGDVTL
>C09_s078
QGGASAGEGGLAVGGNVDIRAEQGSIAAGIIHGGAQIG
>C09_s091
SGARPPASAPTAGDGGLAVGGDMSIRADGGSVAAGVIH
>C09_s106
VQASKATVTAGDHAVAVGGDVTMEATGGGVAAVMIEGS
>C12_s006
KLTTSIIENWQGINVKGGNNTISGNTFNF
>C12_s012
MSNENWQGINFKDSNPIIQGNNFNFYPKNS
>C20_s001
ARNDFPVAAINANAQDESRQINIAHLEGNPTFQL
>C20_s007
MSRQYDNYGRDQYNIENVDTL
>Ccya03_s008
HVEITNNDFGNMNQIVREQSTGYQTKTGPN
>Ccya03_s015
MQQDNRDNATGFQIDADNSTVYAGINHV
>Ccya03_s017
MTGDNRVNISGGNVQGFIQENHGTVTQN
>Ccya03_s020
NAGKLQDNSQMVMNIDGQNNTGYQTKNEVT
>Ccya03_s036
TLNQIQDNSSQTQNIYDGGTGFQNKIDGGT
>Cnlr26_s007
SETNSNEINLSATAQDQSKVNLIGKIEAKTVIVS
