# Supplementary material for: Searching for universal model of amyloid signaling motifs using probabilistic context-free grammars
Source: BMC Bioinformatics. 2021 Apr 29;22:222. doi: 10.1186/s12859-021-04139-y (PMC8086366; doi:10.1186/s12859-021-04139-y)
Supplement: Supplementary file 1 — Additional file 1. Datasets [file 12859_2021_4139_MOESM1_ESM.gz › famgram_data/BASS/cv/ucluster_ALL.input.nr70.fa.csv.6cv1_val.fa]

>C01_s004
AASPTPPAATQQATASGEARIYQAGRDLHLDQR
>C01_s011
AERTRVRTLVQSARAEGRSQVNQSGRDLTIHQAPPP
>C01_s013
AGDGGSTHVEMRGEARDQGQVFQSGHTLNVRFR
>C01_s024
ARRACLLNQTNTAHGSGTVFAVQRGDLHAYPP
>C01_s026
ASDAAGPVVTQHATASGNARVYQAGRDQRIEERGGEG
>C01_s033
DGQGTWIQQSVTGDRNQVIGTMGGNAKAIGS
>C01_s042
EDGTRTASHEFRARASGHGRVYQAGRDQNIYGP
>C01_s049
EPRQTAGSVVLRAEARDQARVYLAGRDQHFTDS
>C01_s057
GAAPGGNRVTMRATAADRAKVYMAGNDLHIHGQ
>C01_s058
GAGPEVQGRASGQGRVYQARGDQHVTEHHHH
>C01_s060
GASPSVAPVSQRATSDGHSRIYQAGRDQHISER
>C01_s066
GGQSLIGSVYISAHTTGNSPAHQAGHDRHITER
>C01_s074
GRRAHALRQTNTARDSATVFAVQHGSQHIHGR
>C01_s086
HSEVTQNVRAGRDAYVAGRDQTVTHHHGASDD
>C01_s097
MDQARIGQISMTATASDHSHIIQLGQGTQSIVDR
>C01_s102
MSELGARASGQGRIFQTSGDQYIQEHHHHYD
>C01_s104
MTAANEGRATGHGRVYQAAGDQHVTEHHHHH
>C01_s113
PAARPGRTATMTATARDHGRIYQAAGNQYITEHGAGGQ
>C01_s118
PAGRQVWTQSNTARDHGTVFAVQGGSLHYHQA
>C01_s134
PEQLITGSMTMEAHVSGGDAYLAGRDMTVTRGGQA
>C01_s149
PPVRQQWVQHITARDGGSAYGAQGPGSSVNVH
>C01_s156
PSGTAAGTVTVHATASEQAQQAVQGQGTQHNSFGPGQP
>C01_s160
PTLAHQTVTGNYALGDINTAGRDNNFGMNR
>C01_s161
PTPEVPSVTQHATASGYARVYQAGRDQHIDQP
>C01_s162
PVSAAVIRQDNRAYDHGTVNAVVNGDLTVHPT
>C01_s165
QASNTYTVGSQNAVATNHGQVFQSGGAQTINQAGRNS
>C01_s169
QEQSRIGTLLMRAEASGSGRVYQAGRDQHITER
>C01_s175
RALADTDTVHVVQNITANRNAFIAGRDQHISFPQEPMD
>C01_s180
RPEVSLRAGAHDGGRIYQAVGDQYIYEGLPV
>C01_s182
RQLAARDSFTVVQRITARRDAYTAGRDQHITSHPHQRP
>C01_s193
SGGPTISGNVDIRADHGSAAAVQMGDVTVGTP
>C01_s206
TGRTWRGDVTQRATASDHSRIYQVGQGDLHVRGDG
>C01_s209
VDPSAGDISIRDRARWNSAARDQYIVEIGHQ
>C02_s015
AESTGPGTVRNTIRGDVRDGSTVVQAGHITGDINLR
>C02_s017
AGDGSVANHVSGTVSGRVVQAGEIHGDVRLG
>C02_s032
AQPGTVSNTITGNVSGRVIQMRDVHGNINF
>C02_s039
ARGAVSNTITGNVSGTAVQAHTISGGITTTYHGDHVD
>C02_s040
ARPTGSGDVHNEISGGDFKGPVIQARDINGPLNFGR
>C02_s045
ASQEGGGAVHNSIRGDVSGGAKVIQTRDIHGSVNL
>C02_s046
ATADASGAVHNSISGGTVHGPVLQGRSFSNVTFHAPRP
>C02_s058
DGGSVPRVHNSVSGGTQYGPVVQGENFSGLRFDIRTPP
>C02_s060
DGSVTNIVGGNARIDGGLLQARDVHGSITLGGTDHGR
>C02_s064
DPRVQVTTVHNEISGGRHGITLQIGTNQVVNNHTHQQG
>C02_s069
EEAASQAQVHNEISGGTQETVIQGGDFSNLTFHVRGD
>C02_s071
EGAGGVANSISGDVHGPVVQARDVHGGINLGGRPSRH
>C02_s077
EPGITVRDVHNTMTGGAHRGTVIQAGVISRVDQSGGGS
>C02_s079
EPSAGGVVINNTVSGGTHHAPVIQVGQLGHGTFGSQRG
>C02_s105
GPHPAAVHNTIHGGVRDSPVVQSGRIGGNVTLGGPPPH
>C02_s108
GQRVEVTTIHNEISGDVHGIALQIGRVETSNVTMRQPG
>C02_s111
GSSGRGGSVSNRITGGVQHGNVIQAHTVGDVQLG
>C02_s126
IPRGSVSSQIVGEVSGTAVQAHTIHGGVNQTRFDGDH
>C02_s135
LAGEQSPGVSNVINGGVQHGPVVQTGQITGTAVHTIHM
>C02_s140
LILTQDGDVRNSVSGGNQYGPVLQGRDFSGLSFTTQPP
>C02_s172
NSIAGGTVHGPTVMAGAVHGGVAFN
>C02_s176
PAGATNVVAGSNVGKLIQTNQVGDVSM
>C02_s181
PEAAVPGSVHNDFRDSTFSGPVQGSGTQNNTFNG
>C02_s188
PQAHHTTVITNNLTGGVHHSFTLQVGTVGRINRIGNDD
>C02_s195
PSSTHPITVHNEITGGTQHGPVIQAGRITDLTTGTPPP
>C02_s199
QAIRTAGSVHNEISGGTQHTVLQGQDFSHLTFTVSPT
>C02_s201
QAPGPTVTVNNSTNGGTYYGQVIQGHDISGLTFNGGGT
>C02_s208
QHGGFSITGGRQDKVVMAQNIHGNINMS
>C02_s213
QPSAPTVSVSNSVSGGTQYAPVVQGQNISHFTLNGSGV
>C02_s219
QTVSSSGEVHNHISGGTQREVLQGRDFSNITFNVPTD
>C02_s220
QVHAEIHGGEFNGPVQLGGVQTNYFGNR
>C02_s228
RATADSGEHRNEISGGEFNGPVIIARDINGPMTFGQ
>C02_s233
RFVQSRHDVSNTISGDARVTGPVLQAGDVHGSINFGKS
>C02_s242
RQQSGGSVYNQTVNHGTITESVIQAGRITTYNNYQSPPP
>C02_s243
RQRPGATVHNEIHNGTFNESVVQAGRITHNYQSPPGKD
>C02_s244
RSRTGSGDTYNSVSGTVHGGLVVQGRDFGTTTIGFPRS
>C02_s245
RSRTGSGDTYNSVSGTVHGGLVVRGAGLRDHDHRVSAV
>C02_s255
SESGAMVIGVQRNEGSGIFIGRDMSGNIGEFDRK
>C02_s258
SGGTVTNTVNGDVSGTVIQGRDFHGDLRFDR
>C02_s264
SNEQSGNVSGLSVQAGVIHGGVHFG
>C02_s266
SPSGRVGHVYNTISGGEYRGTVIQAGSIGSADLRGGSP
>C02_s278
TEGTATDGGVVNQVSGHVHGNVVQARDIQGGITFGG
>C02_s280
TETPAAAPVTNTITGGTQHGPVLQGRDFSGVTFHTQPP
>C02_s290
TLRAEQDTVHNTVSGEARISGNVIQGRDFSGPINLG
>C02_s294
TNNFSGRGGVVYQGRDFTIGG
>C02_s295
TNSLPGNVDGQLVQAGVVNGAITFN
>C02_s298
TQVASSGGVNNSITGTVHGKVVQARDITGGITFH
>C02_s300
TRNTMDGQADAVVQAGRIGELHQYW
>C02_s326
WGTANEDINIHVAGNIQGVIAREVHGGVTFN
>C02_s327
YAARPPGTVHNSITGGRQGGPVVQGHTFTRLTFRTTGD
>C03_s001
AAAAGRFQVDLRDAKGVQVGDGNVQINRF
>C03_s019
ARSSAVSGNTFHGPTAFQVGDHNRQDNRFGPEK
>C03_s021
ATAAGRSRVDARYAKGVQVGDRSTQYNTFT
>C03_s022
DDRPLVFEGPLAVQIGDHGVQNNYF
>C03_s024
DPALTKFRMELRDNKGVQVGNHNVQHNHFGA
>C03_s027
EARASRYRVSADNAKGVQVGDHNTQTNTFS
>C03_s032
EGRYVIDLRGAQGVQVGDNPTMTLNF
>C03_s035
ESAAGKYNTVFQGEVKGVQVGDSNTQTNTFS
>C03_s066
GSTFNLNGAVFHGSTQVGDHNHQHNTVHQVVRPE
>C03_s076
IQYNNTKNLKNTGFVAESGSNVSQVTVNQTFN
>C03_s080
LALAPGGVVINGDAKGLQVGNENVQFNRFA
>C03_s083
LKSGDTISIGKQINVDQSGTGNTQTNTFNL
>C03_s085
MAGDVFHGPVAGQLGDHTTQYNSFH
>C03_s088
MIDKQINIQQDGQGNVINNFFSS
>C03_s094
NQSNPYVINMMKNVGIVNQGTIHNPTFHFN
>C03_s098
PANATKYRIQITDAKGVQVGDHNTQTNTF
>C03_s104
PQGAAAGKYDLRGSQGVQIGDSNTQNNTFK
>C03_s107
QATAASYQMSADSVKGVQFGSHNTQTNTFS
>C03_s110
RDIGTVQGSTFHGPTAAQFGDHNTMRNTFGS
>C03_s122
SIPGSFQTTFEAEVKGAQVGHGNQQTNTFS
>C03_s130
TGGGVLSGNVFHGPTAVQTGNGNRQDNRFDGGS
>C03_s133
TGKYNISRITVEGSAAFVIGDKGRQDNRFESK
>C03_s135
TGNGSTFFGPTGAMWGDGNIQNNTF
>C06_s008
AFERIGLDLADIEVGGSFNAHRIHASDVGVRV
>C06_s010
ANIKIGDVLAYRDAIVREVVATGDVEVGNVTGQTGDAI
>C06_s012
ASTGGGVSVENTSVDGSFTVTGIRAGTGQPPH
>C06_s054
LESTGVVRQVMASGIEVSGALEAADMQQKTTRGGTVEQ
>C06_s061
LNSELPDFQSVLENALIEEEIETGKITIENEGKPQGKQ
>C06_s064
MNQRTKQGDSIEQTMAKNLKAKSIKIGDMTQQI
>C06_s065
MQQKTTRGGTVEQEMLKDIKAGDVKLGNLTQES
>C06_s067
MTQKTSGDSFAEQRMLTNVKAQNIKLGELTQENKSYE
>C06_s069
NIEQVSEGGSGEQVAGRNLEVGGDLKMGDVNQRNQRV
>C06_s073
PEEILQSILQNVQVGGNLTTGNITQTII
>C06_s078
QAVKAGTIVQVMATDIEATNLKAKSMQQKATLHPEFVE
>C06_s079
QKKIIQKAISDIVVHGNLTVGDITQIIN
>C06_s084
QQKATLHPEFVEQTMLKNVKVTGDIDLGDLSQEG
>C06_s090
SELSGLVRQEMLTDVETESLEVGNMNQRTKQGDSIEQ
>C06_s099
TKVAHARVGLDIEAGGNALIRNIEGAREIVAK
>C06_s101
TMGADGVVADRVKVDGKFSVQNVRVVPQPPHP
>C06_s104
TSAGAGVIAEDTSVDGSLRISGIRAGTGQPPH
>C06_s107
TSTGSGVVAEGMSVDGSFTISGIRAGSEQPLH
>C06_s111
VAEHTPEAAATVGVGLIRTEAGGDIEVSDVTVRAGSAV
>C06_s122
VQGGIGVQATDVATGGSMIIRGVQAVQEPPHP
>C07_s003
AKGLQSQSSGQKTYIKTIEKLLIFLKGTLILMNKI
>C07_s012
IKSQQASTQNYHNTIEKVVNLAQGEGASINIKEQNITI
>C07_s015
KDTLASQQPTIQNIGKLAEKIAVVAQGGTTNINTINL
>C07_s034
MSEELGKFAEKIGVYIAPGGQASIGTQIIQGQK
>C07_s036
NSHPSVVNNAKLADEIKNVFQGNQFNAPVTFNN
>C07_s047
VHQKAGGVTNLSKLAEKIGVLNQGLILNQQNTIHL
>C07_s048
VKNEPTLIQNSAKLAEKIGLVVQGGKVEIQNFSF
>C09_s012
AKAVSVTQTVTGDQNIIIGDASGSFTITQD
>C09_s016
APRTVTASGERSVAVGGESTGVVSTGDGAHITVHGRHT
>C09_s018
APTTVTITTSGKRSPAVQTNYGTINTGDSTT
>C09_s025
DRSAGHTVIAAGDRSVATGGNVSNSVIVTGDRNTVQHG
>C09_s032
FRPGEASGDRAVAVGHNQGIVSTGDGAV
>C09_s033
GAPGVTVTASGDRSVAAQTIHGNVSTGDTVH
>C09_s034
GDDAIAQGGGVAAGKGGIAIGGVESPLAGICIWANRPR
>C09_s040
GNVIAQGAGAVAAGPGSVVVGGSVRGSTINAGHRE
>C09_s043
GTAAVVVASGERSIAAGGEHRCRDHR
>C09_s049
KGAGRVGNTNIAAGDRSVSIGGHVSGSVIVTGDQNQIT
>C09_s062
PEPAPMNVTASGERSIAAHHIGTAVTGDHHP
>C09_s067
PRPSGPGDAVQAIGERSVAIGRDNTGTIRTGDSPSNQP
>C09_s071
PTDIKASGERSMAAQSIGLAVSGDVRF
>C09_s085
RSEVVHVTASGERSVAANTIDIAVTGDNSTV
>C09_s090
SGAIAQGQGAVAAGAGGIAVGGSVHGGINMPDNRDK
>C09_s092
SGARVTALGERAVNVGKMTGGAVVTGDNNRI
>C09_s093
SGGITITASGERSIAAYSIGTVNIDNGRSGA
>C09_s101
VESVAGSGRRAAVLHTNQGVVQTGDNVR
>C12_s001
ETNPKVVQVLNENWQGISIKGGINTIQYNNFNFGK
>C12_s004
KAQSPTTLVNPQGVITTGGQTTVKGSTFNFGSK
>C12_s009
MINENWQGISIKGGEVEVKDNTFNFYPPEKAA
>C20_s005
MENKITSQNTNYGRDQFIIYE
>C20_s008
MSRQYESHGRDQFNIETLKGD
>Ccya03_s007
HAGRLVDNSNMTQNNYDNARGWQTKVEGGT
>Ccya03_s011
KRFGQVIQSNSGNAIGFQALVEDGGVVN
>Ccya03_s016
MSDQHIHDQGKGYQVEVKGGTAYIGDNK
>Ccya03_s018
NAGKLIDQSHMTQNIIGDHAKGWQTKVEGG
>Ccya03_s021
NIGKIQDNSSMTQNISDNARGWQTKVEAGT
>Cnlr26_s006
NSPSPKSIKMEATANDESKLTQVGHVDAENFNLT
