# Supplementary material for: Searching for universal model of amyloid signaling motifs using probabilistic context-free grammars
Source: BMC Bioinformatics. 2021 Apr 29;22:222. doi: 10.1186/s12859-021-04139-y (PMC8086366; doi:10.1186/s12859-021-04139-y)
Supplement: Supplementary file 1 — Additional file 1. Datasets [file 12859_2021_4139_MOESM1_ESM.gz › famgram_data/BASS/cv/ucluster_ALL.input.nr70.fa.csv.6cv2_val.fa]

>C01_s003
AARVPSVAQENHASGHGTVNAVVNGDQTNIRT
>C01_s017
AKETTVTRTEMRAEASGRAQIYQAGNNITTQR
>C01_s032
DGQEIRGDVRMEARAEGNGRVYQAGRDQHITDR
>C01_s038
DTGIRTGTQELHAEASGHGRVYQAGRDQHIQGP
>C01_s047
EGVTSIELRAAARDHGRVYQAGRDQHITER
>C01_s061
GATVPPATVSQHATATGHSRVYQAGRDQHIAER
>C01_s063
GERTVAPTVAQRATASGSARVYQAGRDQHITER
>C01_s065
GGDTDIGSISMRVRASGHSSVTMAGRDVHITGP
>C01_s075
GRVTTVHDQANSAADRGVVLAVQDGDQYAHLE
>C01_s080
GTRGRVLRQTNTAHGSGTVFAVQQGDQHAYGA
>C01_s083
HGAPQTGPVLNAESHDRSRIYQSVGDMNIGQAPTP
>C01_s085
HQTGNTVSGDGSANAGRDQNISASGGTAVGVL
>C01_s091
KQRQVVYKQFNTTSGKATSYNVQDGQIHIHQA
>C01_s093
LALAGVPAVTQRAIASGHARIYQAGRDQHITEQ
>C01_s095
MDGHAEDGGRVYQSSRDQHISEYHYHGSEEL
>C01_s114
PAARQTFVQHNTAEAGGTQNILQSGTINVHTG
>C01_s115
PAAVRICGQARDSGEIYAAAGDMHIVSRPGR
>C01_s125
PDQRASAGIRLNADVSGSGRVYQAGRDQHITER
>C01_s128
PEAGVVRHVHMRATASDSAQVYQSGGDMTIGRP
>C01_s130
PEDGRRWTQNVHTHDRSVANVVQGGNQYNHYM
>C01_s137
PERARVETLVMKASATGHGRVYQAGRDQHISER
>C01_s143
PKGGRNWVMTNIARDHGTVYGAMGGNVIHYHQ
>C01_s151
PQVQQQWVQNITASAPGSIAQGAYGNIINHSG
>C01_s152
PRAEQNWTLNVTARDHGRAYGSLGGNVVVYES
>C01_s155
PSAQQTWVQNNTPREHGTVYAVQHGTQHVQPV
>C01_s159
PTGRPHLEQRNSASDGGTVFAVQGGDQPHYSP
>C01_s164
QAGPQVAVVSQRADAKGKSRVVQVGRDQTIINPERP
>C01_s168
QEQQAVSSQVMKATASGHGRVYQAGRDQSINER
>C01_s170
QGTAGGNSVQMHAYATGNGRVYQAGRDQHIQES
>C01_s177
RGSTGPTIAQHAHASGQARIYQAGRDQHNAQP
>C01_s184
RTAQQGTTVTMTAVAKDSGRIYQAGRDQHITER
>C01_s190
SEETRAWHQTNVAREQGTVYAAQGGNVIHHSA
>C01_s204
TERNRVASVVMTAATHDNSRVYMSGRDQHITGA
>C01_s205
TGQQATASMTLEAQVSGGGDAYMAGRDMTITKGGAG
>C02_s008
AARTGAGDVDNRVTGGRQGTVIMGRDFHSPITFNQP
>C02_s018
AGDVAPQTVRNSISGGVQHGPVLQGQSYSGLTFNSSGE
>C02_s028
APGHPATVHNTVSGGTQHGPIVQAGTVTGLAFPPDPSP
>C02_s029
APQAGVSHQSSGTVSGTAVQAHTLHGGVTNTHNHEGG
>C02_s030
APTKTVNIGSQHNHGSGAFIGNDHYGDININTRDDR
>C02_s031
AQNNSVRNTISGGTFNGPVLMGRSFENTTFNNNSGGAS
>C02_s033
AQRPNIQNTANVEDNYGIVAPGGSVSIGNFSP
>C02_s044
ASLTESGNVTNTVSGDVAGPVIQARDVHGGIMFGGTT
>C02_s052
CNELSGIVNGPVVQAGTIHGGITFH
>C02_s061
DNRVVQQSVSGTVLGKVTQIGGDVHGDISF
>C02_s072
EGARCAGSISNSVSGGVQNAPVVQGQDFYGLSINFGGA
>C02_s076
EPDPTAGSVHNVISGGVQHGTVIQAHTIGDVNIGDSRR
>C02_s084
GAGEAAGAVHNTVSGGVQHGPVLQGGRFSGVSFHEVAS
>C02_s085
GAGQSTQLRHSNQVIGTVHGSVIQGQNVRGRFSLRGLR
>C02_s095
GERGRVVNTITGDVYGTAIQAGTIHGGVRTTTYGGEH
>C02_s117
HNDVTGVVHGPLVQARDVFGGVHFH
>C02_s118
HNELSGTVHGVAVQAGVVHGDVHIA
>C02_s121
HYEQHIENQEAVEKQINIQHNTGDIRM
>C02_s133
KQGMAVNVVGGNATFNGPVIQLPSIDGSINF
>C02_s134
KTQIGTQINKDIKQQLNIQEVKGNLNLGIPPE
>C02_s137
LDAQQSTVNNVIAGEAQVTGPVVQAQNITGPVTFGS
>C02_s139
LIGRLRPDVTNNAGVQQSGSVGGDNIQIQGSGDVTVVR
>C02_s141
LIRHTHDVSNSIGGEARISGPVIQAGDVQGSINFGKS
>C02_s146
LPAVEVRNSISGGVQYGTVIQTGTISGGLTLGGSPDRP
>C02_s151
LSRTATSESTNIVSGGVQHGTVVQAHRIDGGVHIK
>C02_s155
LVRTGDGEVHNTISGGTFSGPVLQGRDFSGVSSTPLPP
>C02_s170
NQNFGHVEGKLLQARDIHGDVSF
>C02_s175
PAEAHGGGVQNTISGGEFHQAVIQTGHIGSVKL
>C02_s179
PASSQVTNQIYGNVTGTAFQGHTFYGGIVYRGGPSDG
>C02_s182
PGGQQIINQTQTNTASGNNVGGDFTFAPVQEGTKKA
>C02_s183
PGPKNRTSVTSSSGVVIGGDNHGPITLNGPGAGNFHQH
>C02_s192
PSAAPALQVQRNEGSGTFIAGDVIGGLTINHDSSR
>C02_s194
PSDSGPATVYNAISGGVQHGPVIQSGRISGLTFHVPVQ
>C02_s214
QPVGHTVSVTNTISGGTQHGPVLQGEKFSNLTFNGGGA
>C02_s224
RAEHGGVINQITGTVSGKVLQARDIDGGVSF
>C02_s225
RAGAEAGDVHNHISGGTQGEVFQGRDFSGITLHVHRT
>C02_s226
RAHRTPGAASFEISGGTQHSVVQAQNVHGDITFN
>C02_s230
RAVEPEGRVYNTISGGTQQQVFQGQDFSGLTFNIQRS
>C02_s236
RNDFSGTSHGPVVQAAAIHGGITFH
>C02_s240
RNELSGQVTGGVVQAGNIGTVNFGG
>C02_s252
SATGGGTDVHNTISGGTQHGAVVQTGTIGSLHFGRES
>C02_s274
TAQKAEDAKVINQISGDVGGKVLQAGDIHGNVTF
>C02_s276
TDNEATNVVGAVVQAGDVHGDIRIR
>C02_s285
TGNMSISGTMDNTKFVQAQNIHGDINFG
>C02_s292
TLRIAPGSVHNTVSGDTRISGSLIQGRDFSGPISFGG
>C02_s296
TQQHADNGAVNNQISGNVSGKVVQARDIGGNVSF
>C02_s301
TRSELSGSAWDVVQARDVTGGIHFH
>C02_s302
TSGGGVSIVNNSVSGGIHHGIIQGRDFLGPATAHDDHP
>C02_s305
TTTKKTNIGSQHNHGSGTFIGGDNHGGVTVTGGGD
>C02_s311
VNIFNGNAQKVVQLRDHHGDLHL
>C02_s315
VNRLDATGAGDVVQARDVHGGVHIH
>C02_s320
VPQQPAVSVHNIISDGEFHAPVFQAARISGVRFGASGS
>C02_s321
VQQQKHDVVNVIGGEARITGPVVQAGDVFGSINLGGRD
>C02_s323
VRTTGSSDVHNTVSGGRQQTVMDGSGGVPTDLQSRLAR
>C03_s003
AARNGVLNVHVSGNASIQHGDYNITVNDNRTGA
>C03_s007
AGDRVDASHAQGLQIGEGNTQNNTF
>C03_s010
AGKYRVDAAHAQGVQVGDRNEQINTFGAG
>C03_s011
AGKYVIDVRGANIGAIGDRNQQYNVFGSRSG
>C03_s012
AGPLARYRVDLREARGVQVGDGNTQHNTFG
>C03_s018
ARRPLPGVRVDRSQGVQVGDNNEQTNHFGAAPGPRY
>C03_s025
DPQGGPRFVDAREAKGVQIGSHNTQTNTFN
>C03_s029
EGASTGKYDLRGAKGVQVGNQNTQTNTFS
>C03_s041
GAAQGKYAVTIRDSQGFQVGDHNQQSNTFGAG
>C03_s042
GAQQGRYEVNADQAKGVQIGSHNTQTNTFS
>C03_s062
GSAAGKYSVDVRGAQGVQVGDGNTQTNTFTAPPPGT
>C03_s065
GSSTQVEGNVFHGPAAIQVGDYNRQDNHFGPGA
>C03_s070
GTGGGVHGNVFHGPAFVQGHGGTQNVTLGPRE
>C03_s073
GVKYKVDVSGARVVYVGDHGHQDIRLPAEES
>C03_s086
MEVHHNLGAQVGNHNTQHINLPPSP
>C03_s091
MRIGSIEINDSTGVMIGDHGTMTLHIGDHPK
>C03_s097
PAGYSVTGNVIHGPAAVQVGPHGFQVNNFGRPR
>C03_s113
RQGSRIDLRHSRGVQVGNDNVQTNTFH
>C03_s119
SGGHTLAGNLFTGPAAIQQGDHNQQTNTFGAWPA
>C03_s120
SGKYRVDVGDSQGVQIGDFGNQQNTFGARPA
>C03_s127
SSVNKYNVEFQGEVKGAQIGDKNQQENTFN
>C03_s131
TGGSNVSGNTFHGPTAIQTGDDNRQINHFGPDA
>C03_s140
TSKYTVSIRDSQGVQVGDGNTLHIGHPSGQ
>C06_s002
AAATVGVELTRVDAVGNIAITDVDTGGGTGVR
>C06_s006
AAGGRGVDATDIKAGGSIRISGVRVGRTDGQD
>C06_s020
DSEVVQVKLENLQVGGNITIKDITQIYQ
>C06_s022
EAIRQTTVEQHVVGHGNVVAGTGDVTAGNISITI
>C06_s023
EGLAHARIALNLDVGGNVLIDNVQDAREIGIR
>C06_s029
ESTGDGVRLVDSTIAGEAKISGVRAGFQGPPD
>C06_s030
ESTGNGVRLTDSNIAGHTKIAGVRAGFSGPPD
>C06_s036
GVKLTRVEAGGEIEINDLTGSAERAVDFTDVK
>C06_s042
IKQVNEGQTNAQQTFGKNWQVGGDVKVGDINQENRGL
>C06_s056
LKANETINQIVLKGVKVQGKAKVGDIDLTATREGAVNQ
>C06_s062
LSTGTGVRGRDIKTRGGVEVEGVRAGYNPETD
>C06_s068
NIEQISEGSAAEQVVGRNLGVGGDLKIGDIRQSVHRKL
>C06_s075
PQQPFQKVFSNVSVGGDLTAGDITLIYN
>C06_s105
TSSGSGFVAEDTSVAGTLRVNAVHAGVPEPPH
>C06_s112
VAETVGVRLDRVEADADIEISDITTSSGNAAH
>C06_s114
VASGAGVRVVDAEVIGDIEVSNVQAGVSRTDP
>C06_s116
VDGGSGVVAEDIAAAGDLRIGRVAARAHREPP
>C06_s118
VEEGTGVRIEEAKLSGDVSFDQITVGKTQR
>C06_s124
VRAGSAVVATDVTAGGSIRISGVRVGSPGEDP
>C06_s125
VSAGDGVRVKDATVAGPANFGDIVAGFGQPGP
>C06_s126
VSTGDGVRVSDSTIEGATEIRGIRAGFTGSPG
>C07_s004
ALNSQPSKPQIYIKTIEKLVNFAQGDINIHEQNITI
>C07_s007
DQELQQKQFSIQNLAKLTEKINNFNQAQTIHIIQNNTF
>C07_s022
KSQGVTAENINALFQGSTITGSAVNRDSNNNVVIQNPT
>C07_s025
LDSQPATIINSTKLAESIKNVFQGNTFTGTNIF
>C07_s028
LSNFVSEQSTVYNTGKLAENIKNVFQGNTIIGGTF
>C07_s029
MKEQPDKIAEKIAVFAQGGTVYIDKIIIDSQGK
>C07_s031
MPEDFGQSIKKIGVYVAPGGQASIGNQVIQGQK
>C07_s035
NISQEIHHEPNKLADKVGIVALEGSAVNIGTFN
>C07_s039
QAQPSIVNNFAKLADEIKVEKGSTVAQQVIIEQQHNTY
>C09_s003
AAGRDIININATDNSIAAGTISGGASIGRPQ
>C09_s022
DGAAAVGAGAQAVGKGGVIVGGSKTAAPAFDQRGQHVQ
>C09_s023
DGAVAQGPGAVAAGKGGVAVGGDLHGGARIGGTEITGT
>C09_s028
ETESGKVVINASHRSVAAQNITGSTISTGHS
>C09_s038
GGGLQATGFRSVAVGGDVGVAITGDGAR
>C09_s041
GSSPSLTVTASDHSIAIGGSVGGDVTNIHGDGNIVGDH
>C09_s044
GVAVDGDLSVTASGAGAIAVGGSVIGSVASNAPPTDPK
>C09_s045
HGHPGGVSAGPGGVAAGGDVTVRAEGGSVAAGSIQGGV
>C09_s057
MTDYTFQAIGAGSVAAHHIGTAITGQ
>C09_s069
PRTVYNNPTTHGDHSLAAGEIHGTVNFGSAP
>C09_s070
PTAGSVTITASGQRSIAAHTITTAITGDGHR
>C09_s082
QTSHRSVSAGQSGLAVGGDVHVRADHGSAAAVSMGSVT
>C09_s083
RPAAQATGARSVSVTDNTGIISVGDGATNIQ
>C09_s099
TPPRRAGTQATGERGVAVGGSIRRPVVTGDDATIVSLG
>C09_s103
VHTATYNVTANGPNSAAIGSVGPSATFHFGG
>C09_s108
VRSAVPAGRTQTAGAGGLVVGGDLSVEAEGGSVAGGVV
>C12_s005
KLKAQNPTIVNENWQRINIKGGTNTVTGNTFTFGK
>C12_s007
LLKKEHPHIVNENWQGINFKNANPTISGNTFNFGK
>C12_s015
PEVEKRLTTVIENWQGINIKGGKPIIKNNTLNFGSK
>C20_s011
NNNQTVDNREYINYGRDQINIDKIDGDNTRIGGS
>C20_s012
TNIYTQNKSTSSYINNGRDQFNIENMQGNQKLGG
>Ccya03_s003
EIDKPGDNIQMSANAYDNSTVKQVGKIEAD
>Ccya03_s010
KAGQKQDNSSMTQINQDNAKGWQTKVDGGT
>Ccya03_s029
QDDRRLVQINKGDAKGFQTLVTGGIANI
>Ccya03_s035
TLMQIEDNSSMSQINYGGTNYQVKTGVDNT
>Ccya03_s037
VVNVSSIADQRTLNQKSDRSHKTFQNKSKN
>Cnlr26_s002
NPNHPKSIKLEGTAQGESKLIQVGSVETENLNLT
