# Supplementary material for: Searching for universal model of amyloid signaling motifs using probabilistic context-free grammars
Source: BMC Bioinformatics. 2021 Apr 29;22:222. doi: 10.1186/s12859-021-04139-y (PMC8086366; doi:10.1186/s12859-021-04139-y)
Supplement: Supplementary file 1 — Additional file 1. Datasets [file 12859_2021_4139_MOESM1_ESM.gz › famgram_data/BASS/cv/ucluster_ALL.input.nr70.fa.csv.6cv5_trn.fa]

>C01_s005
ADDAPTPGVTLNARASGHAKIYQAGRDMTITDR
>C01_s008
AEAQSSVEVRLRAEVSGSGRVYQAGRDQHITER
>C01_s018
ALTDREPGAVLSARASGRSRIYQAGRDQHVTER
>C01_s021
AQQAAAAPVTMKATASGRGRVYQAGRDQHITEQ
>C01_s028
AVRDSLKKVEMHARASGRARIFQAAGNQTINES
>C01_s029
DAPQPAGGVQQQATASGNARIYQAGSSLHVTERAER
>C01_s043
EEQAQVRSVVMRAEAHDNSRVYMAGRDQYITEGS
>C01_s048
EKHMTLRAQASDQARVYQAGRDLYVNESGE
>C01_s051
ERDRIATGPIFNVTASGNARVYQAGRDQHFTER
>C01_s062
GDGLRPVVQSIHAEGNGQANGVMFGNLTAYKG
>C01_s068
GNSEPKWVQDVVVRDNGKAFLVQGGNIVNHHH
>C01_s090
KAATHASQITQHGTASGRARVYQAGRDVHIHER
>C01_s094
MDAHAEDRGRVYQASGDQHINEHHHHGGGTT
>C01_s099
MGNQKNVTQNIDARDSATVKAIANVENANTIN
>C01_s107
MTGRADGQGRVYQALGDLHIVEHHHTAPDWS
>C01_s120
PAQAGGASTVTDAHPHGRPRLYVSGGDQRFHR
>C01_s123
PASAAAPAHHFNVHARGRAQVNVSGGDMRIGR
>C01_s126
PDTQVVGSQHLEAHASESGRVYQAARDMHITEN
>C01_s129
PEDFRAHRITMKARASGKARITMAGRDVNITERR
>C01_s132
PEEEQQWVMHVVAHDHAQVFASQGGNVIVHQE
>C01_s145
PPAQAATIQTNVAYDQGTVYAVQTGVQNIHRF
>C01_s146
PPARQVWQQTNTARDNGRVFAALGGNVIVHQG
>C01_s148
PPPPYAEGHASGHGRVFQSAGDQHITEHHHH
>C01_s150
PQDLGPRTVQMHAEASGSGRVYQAGRDQHITER
>C01_s157
PTAQNVWQQSVHATGGGSAYGALGPGSSVHVH
>C01_s158
PTGQETWVQTNVARDNGRVFAAQGGNVIIHEA
>C01_s173
QQTPQSGSTVFHAAPTGHARVYQSAGDMNINER
>C01_s176
RAPAHIEVHAHDQSRVYLANRDLHQTIGSVP
>C01_s178
RKSGRAWMQTNTARDNSRLFAAQGGNVVVHGA
>C01_s181
RPSVHQPSVVFNASPSGNARVYQSARDQHITER
>C01_s183
RRPDRRGGISVTAHASGGSRINVAGRDLTVDGR
>C01_s188
SATVSQNVRAGRDAYTAGRDMTINQRPEG
>C01_s197
SRSRQSCSQHNTARDGGTQHITLSGDLNVHVN
>C01_s200
STGDNATNVQMRAEALGSGRIYQAGRDQTIHER
>C01_s203
TAQPGIGSVSMNARATDGGRVYQSAGDMRITER
>C01_s210
VPGGQHSVQHNTAHDNGRVFGVQHGNIVFHQG
>C02_s005
AAGPSVAINHNTISGGHTTPR
>C02_s006
AAMGYNIVQNTGNVQGQIVENKGSVTMTFGEI
>C02_s010
ADNDFSGRSAAVVQAGLIQGDVHLR
>C02_s012
AEAAVSADGNVVQAGDVSGGRVYGGDHVDFSRGTFHGP
>C02_s016
AGANGVANSISGDVSGPVVQARDIHGGVSFGGGSAQP
>C02_s022
AGSDAAVTVHNSVNGGVQNGPVIQGQQFSSLTFYSLGS
>C02_s026
ALRAERSEVRNTVSGSAQVQGPVIQARDIHGGVNLG
>C02_s027
APAEEHGTVHNSVSDGARITGPVIQGRDFHGPISFGPQ
>C02_s035
ARADTGGDVHNTVSGTQNGTVFQGRDFSGSITLHLGQ
>C02_s036
ARASTFHIEVGTNHGAIGGEFSGPVTFHQGPPNHPPQP
>C02_s037
AREGKVVNTIIGEVTGTAIQAHTIHGGITTTTYQGDHI
>C02_s038
ARGAVHNTISGGGFQQGVIQTGSIHGDVHLG
>C02_s043
ASADGDAHNTISGGVQNAPVVQGRDFSGLTFHLGQK
>C02_s048
ATTVNYITNTHNGGGSTYNDAVIQAGIIHNLKR
>C02_s053
DAASLSSQNAVGNQGPVIQIGRDNSGDVQMGRN
>C02_s062
DPAPSPGSTVNTVSHSTVHGPVIQGRDFTGPVTIGSQG
>C02_s063
DPATQTLIAHASGDARQVNISGNNSGPISFS
>C02_s066
DRVFNTTIYGDVAKLIQIGDVYGDVTIS
>C02_s067
DTGAGVPNLISGGIFFHAVIQGRDITV
>C02_s078
EPQSGVNQTAENNTGSVIQIGRDNSGSLNTERR
>C02_s082
GAADGPSEARNTVSGGTQSAVVQARDIHGGVSFRLPP
>C02_s100
GIRTGPGEVRNVISGGTQSTVVQARDINGPLTFGG
>C02_s101
GNDQRDVNVHNTISGGVYHAPVIQTGILGSFNHGTPPD
>C02_s107
GQHAETGGVTNQISGHVGGIVVQARDIEGGITF
>C02_s109
GSAGPTVSVTNSISGGTQNGPVFQGQTFSALTFNSGHS
>C02_s110
GSRTVFDKRGQTMHGSQTNIAGSFSGNVLFNQFNGPVS
>C02_s116
HLIAGGDGVVNSVSGTVQGHVVQARDVHGGISFGSPG
>C02_s119
HNQQNINNNGNIEKQVNIQNVTGNITL
>C02_s123
IERGARIGGSVVQARDIHGRFDLP
>C02_s131
KGDQQVADVHNTISGGVQHGPVIQAGNVGSLSFGPPFG
>C02_s148
LPGDGADSVSNSVSGQVWYGPVVQGRDFHAADGIHIQS
>C02_s153
LVNDFSGVGGQVIQARDIGSVTFAA
>C02_s154
LVRAGNGAVTNSVSGGTHNGQIFQGRDFTHLSLHAAPA
>C02_s157
MNNVSGSAERVVQGRDFPHANIT
>C02_s164
NAQGDVHNTIVGEVSGTAVQARDIEGGLNIGR
>C02_s186
PNQTGSGDVRNEVSGTVHGNVVQARDIHGSIRFGN
>C02_s191
PRPHQGERNRFEISGGTFHAPVQMAENIHGTTFHTGPA
>C02_s206
QGAGDTSQTSNTISGSVSGPVVQARDIHGGVHLGVKG
>C02_s216
QRGGDTIINTAGDIGGGSFVIQAGHVHGGVHEHKGDHI
>C02_s221
QVRVNGDVVINTINGGDFSGVTIQAGRVNNFQTPPGGQ
>C02_s246
RTENVISGQAQVTNAVQADTINGNITFGR
>C02_s247
RVGGVHNEISGSARVTGTVVQAHTVTGLTLPSPRA
>C02_s251
SAGEAGAVHNRIGGNARITGPVIQAKDINGPISFG
>C02_s261
SISGGTQEGPVLQGRDFSGITFQGPGRS
>C02_s269
SVRTGQGAVHNTISGGTFHGSVSIVQGRDFHGGLDFRRSE
>C02_s273
TAGVPTVILTNNVSGGTQNAPFVQGQRFSGGMTLYGSG
>C02_s284
TGKGTGVTVTNTISGGVQHGPVIQGQSFHGSITFQGPD
>C02_s287
TGTDRSRTVHNTVSGGATVGGPVVQADEIHGGITFN
>C02_s304
TTRTGSGNVHNSVSGGTQNTVIQARDVSGGIHPGGG
>C02_s306
TVHNTAHEVHNDISGGTQQTVVQGGNFSHLTFNASPG
>C02_s309
VGQLVAVSSNIAVAEEVHGGITFGSPPG
>C02_s312
VNINTGNAKNVIQARNIQGGITLN
>C02_s317
VNSFHGHAKNVVQVRDIHGGLTMD
>C03_s008
AGGATVSGTTFFGPTAMQVGDHNQQTNTFGG
>C03_s013
AGRAAKYNVTADGAQGVQVGDHGQQTNRFGP
>C03_s016
AIDSHLDLREARGVVVGDHAEQKNYF
>C03_s017
APPAAKYTVTVSGSEGVQIGDHNTQTNTFGAR
>C03_s023
DKQAQAIKIIKNLGFIAEAGSNVTVTQNFY
>C03_s034
ERQTGRVTVDADGAQGALVGDGNTQHNTFG
>C03_s037
ESGGAVSGNTFRGPVAFQTGAHSTQDIHFGTAG
>C03_s039
FNNPGIHGNLFLGNTAIQHGNDNIQVNRFGPHQ
>C03_s044
GARAGKYDVDASQAKGVQIGDYNTQTNTFN
>C03_s046
GDHYTVSVHHSSGFQIGSNNQQNVFMRPSTE
>C03_s048
GERTAKYTVDAREAKGLQIGDHNTQTNTFS
>C03_s050
GFRQGKYVVDLRDAKGVQVGDNNTMNIRF
>C03_s053
GGPFDGRRVDLSQAKGVQLGDHNVQHNTFN
>C03_s059
GQQPRVNVVDARGAKGAQIGDHNTQTNTFT
>C03_s077
IVSQKYQVQFEGEVKGGQVGDHNTQTNNFN
>C03_s087
MFRNSFHGPTAFQVGNNNQQVNHFH
>C03_s099
PGARAVYGNTFNGPTALQIGDHTTQTNTFGA
>C03_s100
PGIRSDRYVDARDSKGIQVGDRNTQTNHFS
>C03_s105
PQGGAVSGNTFHGPTAVQTGDHNRQENHFGSGG
>C03_s111
RGKYVVDVHDNKGVQVGDGNTMTVSLDD
>C03_s121
SGTTQPDLVLQGTQVGPLNTQYNNY
>C03_s129
TGEHTVSLHGARGVQVGDGTLHVETAYGPTA
>C03_s142
VKAGGTINIIGKQINISQAGTGNTQHNTFSNF
>C03_s145
WVFGNTFYGPTAINLGAGGVQNNYF
>C06_s007
AEGVGPIVGNDWVVGGDMRVSDGKGQSSGN
>C06_s016
DFQVVQRILENVWAGRDITIGDIHQIYQ
>C06_s031
ESTGTAIRVVDGRFDGDIDLGSIRAGRQDPPP
>C06_s033
FKDIEGVRAKEIVAGGDQTFEGISTKKD
>C06_s052
LESTGAIKQVMASGIELSADLEAKDMNQKATPGTSVEQ
>C06_s053
LESTGMTIQLMGSEINITGDLEVDRMTQKTSGDSFAEQ
>C06_s058
LKSQDATIRQVVLSDIEITEGLTVKDLTQTVAGDGSVE
>C06_s060
LLQAQDATIRQVVLSEIELSDDLKAKDINQKATRDGSV
>C06_s063
MNQEAKPATKVEQVMGSDIETEGDIEFGNLTQK
>C06_s066
MSQKATRSSSVQQEMLKDVKAQNVKLGNLSQES
>C06_s074
PELAEALRQEQVIGEKLKAKGSIELDGNTQEATQGKPG
>C06_s082
QPGKTGVTLRDIEAAASVIIRNITTPDGGVHA
>C06_s089
RSTGTGVRVVGGSFVGDIEIGSVNAGKSEPQD
>C06_s092
SGTAGGLRSEKIQAGGDVRLTNISGGTSSGNK
>C06_s094
TASGTGVKVEEGEFTGDVDIRGVRAGVDRPPD
>C06_s097
TGGAIGVDARDVQVVGRFTITDVEVKGPANHP
>C06_s102
TQETTRSGGSVEQTMLKDIKAGNIEVGNLSQES
>C06_s103
TQKTSGSSGSVDQEMLTNIEANNINVGDLTQEG
>C06_s106
TSTGAGVRVHGGRFSGDIHIEDIDAGAGDTSH
>C06_s109
TTTGSGVIVESTTVQGTFKISGITAGSAEPPH
>C06_s119
VEEQAPELPATIGVVIRRASVGGDIEVKDVAVDGGSGV
>C06_s121
VEQTTKQGSSTTQEAVTQVDIGGNLKIGNMKQKS
>C07_s001
AEALKSQSPTNQIRIETIEKIVNFAQRDINVETQN
>C07_s006
ATTIKSQPATVNNSAKLAEKINALFQGTTITGGNVGNT
>C07_s010
ESDVKSQTSVINNFEKIADVINADRGSNVASQININNP
>C07_s024
KSQPSVINKFAKLAEEIKAEKGAMVALMCLSTSVGR
>C07_s027
LQSQPGTIVNMTKLAEQIGVLVQGGYADFRGSNFF
>C07_s030
MNDNFSKLADKIGAVALPGGTVQVNTQNIDGQK
>C07_s037
PNPKLAEILAMPNLEKLADKIGQVVMPGGTGNIENMSF
>C07_s044
TLKSQPQQPSTINYQKLADEIKTVIQGSTFNAPVTFN
>C09_s001
AAAATVTVTTSGERSPAVHNNYGTIHTGDHS
>C09_s004
AEKAPGNRVKASGERAIAVGGNVAGSSLSTGDAKRR
>C09_s005
AGAGPVNVTASGQRAIAAQTITTAITGDNVT
>C09_s014
AKQTGSVSNVIASGERAVAIGGNASGNTISTGDTVTHK
>C09_s019
ASATGDRAVAIGRNEGIVSTGDGAYNVIGRQD
>C09_s024
DRNGGAGSVAVGGDVSGIVSVGDGATNIVRR
>C09_s029
ETTIEQHITASGQNSTAQGVIGGTITNHPFP
>C09_s030
EWSGRPAEQASVAVQGGNAGIISTGESAT
>C09_s035
GEPVQVTASGTRAVAAKTVGVAITGDNNTVQ
>C09_s047
HRSSGTVVGDGGLAVGGDLNVSADNHSVAAGVVNGGVH
>C09_s048
HRTASVVVASGERSIAAGGNIGVAITGDGHGSSTS
>C09_s052
LPAAHAQVAADHGAVAVGGDLTVRSDGGSVAAAVIRGD
>C09_s066
PPPPPVVHAEGERSVAVGGDNSGTISTGDGAGGAPRR
>C09_s074
PYARGAGASAGDGGVAVGGDVEIRADGGSAAAWHMGSV
>C09_s077
QENRGVTVTASGPRSIAAGGNIGVAITGDGHTAPER
>C09_s088
SGAGSITITASGERSIAAQHIGNAYTGDGHG
>C09_s105
VPVTASGERSVAVGGHNSGLIVTGDANRIESAR
>C09_s109
VTAAGERPVAVGGEHLAESGH
>C12_s003
IQENSEAKQVIENWKGINIKGGTNTISNNTLTFN
>C12_s010
MSENWHGINIKGGKNEIKGNTFIFNSTEK
>C12_s014
NQANPQLSTVIEDWKGINIKGGTNTIAGNTFNF
>C20_s003
ISIQSQFASNRQNINYGRDQINIEHIQGNPRIGGSYP
>C20_s013
TNVQNTAERQYNNYGRDQFNIETINGDPKLGGS
>C20_s014
VHIQNQYQSQQVNANYGRDQFVINQPSGDLKLGGS
>Ccya03_s002
EAEKIEDQSVWKMIIRDQGTGSQIENRNTG
>Ccya03_s004
ESAQPTGDNIQISGESYDNSTFKQVGKIEA
>Ccya03_s022
NIHRVEDNSSQIQNIYSGGKGYQTKIGDNT
>Ccya03_s023
NLHVIEDNSSQVQNNYGGTNYQNKISGGVV
>Ccya03_s025
NVGKLLDNSNMTQNNYDNSTGYQTKVETEK
>Ccya03_s030
QNISQEQVQFGEMKQLNRDNAKGFQVQANR
>Ccya03_s038
YQQLIQQQAQMTQNNYGSNNKNYQIGSINE
>Cnlr26_s005
NPTNSNNIEMNVTASGDSKVTQVGQINAAEVKIV
>C01_s004
AASPTPPAATQQATASGEARIYQAGRDLHLDQR
>C01_s011
AERTRVRTLVQSARAEGRSQVNQSGRDLTIHQAPPP
>C01_s013
AGDGGSTHVEMRGEARDQGQVFQSGHTLNVRFR
>C01_s024
ARRACLLNQTNTAHGSGTVFAVQRGDLHAYPP
>C01_s026
ASDAAGPVVTQHATASGNARVYQAGRDQRIEERGGEG
>C01_s033
DGQGTWIQQSVTGDRNQVIGTMGGNAKAIGS
>C01_s042
EDGTRTASHEFRARASGHGRVYQAGRDQNIYGP
>C01_s049
EPRQTAGSVVLRAEARDQARVYLAGRDQHFTDS
>C01_s057
GAAPGGNRVTMRATAADRAKVYMAGNDLHIHGQ
>C01_s058
GAGPEVQGRASGQGRVYQARGDQHVTEHHHH
>C01_s060
GASPSVAPVSQRATSDGHSRIYQAGRDQHISER
>C01_s066
GGQSLIGSVYISAHTTGNSPAHQAGHDRHITER
>C01_s074
GRRAHALRQTNTARDSATVFAVQHGSQHIHGR
>C01_s086
HSEVTQNVRAGRDAYVAGRDQTVTHHHGASDD
>C01_s097
MDQARIGQISMTATASDHSHIIQLGQGTQSIVDR
>C01_s102
MSELGARASGQGRIFQTSGDQYIQEHHHHYD
>C01_s104
MTAANEGRATGHGRVYQAAGDQHVTEHHHHH
>C01_s113
PAARPGRTATMTATARDHGRIYQAAGNQYITEHGAGGQ
>C01_s118
PAGRQVWTQSNTARDHGTVFAVQGGSLHYHQA
>C01_s134
PEQLITGSMTMEAHVSGGDAYLAGRDMTVTRGGQA
>C01_s149
PPVRQQWVQHITARDGGSAYGAQGPGSSVNVH
>C01_s156
PSGTAAGTVTVHATASEQAQQAVQGQGTQHNSFGPGQP
>C01_s160
PTLAHQTVTGNYALGDINTAGRDNNFGMNR
>C01_s161
PTPEVPSVTQHATASGYARVYQAGRDQHIDQP
>C01_s162
PVSAAVIRQDNRAYDHGTVNAVVNGDLTVHPT
>C01_s165
QASNTYTVGSQNAVATNHGQVFQSGGAQTINQAGRNS
>C01_s169
QEQSRIGTLLMRAEASGSGRVYQAGRDQHITER
>C01_s175
RALADTDTVHVVQNITANRNAFIAGRDQHISFPQEPMD
>C01_s180
RPEVSLRAGAHDGGRIYQAVGDQYIYEGLPV
>C01_s182
RQLAARDSFTVVQRITARRDAYTAGRDQHITSHPHQRP
>C01_s193
SGGPTISGNVDIRADHGSAAAVQMGDVTVGTP
>C01_s206
TGRTWRGDVTQRATASDHSRIYQVGQGDLHVRGDG
>C01_s209
VDPSAGDISIRDRARWNSAARDQYIVEIGHQ
>C02_s015
AESTGPGTVRNTIRGDVRDGSTVVQAGHITGDINLR
>C02_s017
AGDGSVANHVSGTVSGRVVQAGEIHGDVRLG
>C02_s032
AQPGTVSNTITGNVSGRVIQMRDVHGNINF
>C02_s039
ARGAVSNTITGNVSGTAVQAHTISGGITTTYHGDHVD
>C02_s040
ARPTGSGDVHNEISGGDFKGPVIQARDINGPLNFGR
>C02_s045
ASQEGGGAVHNSIRGDVSGGAKVIQTRDIHGSVNL
>C02_s046
ATADASGAVHNSISGGTVHGPVLQGRSFSNVTFHAPRP
>C02_s058
DGGSVPRVHNSVSGGTQYGPVVQGENFSGLRFDIRTPP
>C02_s060
DGSVTNIVGGNARIDGGLLQARDVHGSITLGGTDHGR
>C02_s064
DPRVQVTTVHNEISGGRHGITLQIGTNQVVNNHTHQQG
>C02_s069
EEAASQAQVHNEISGGTQETVIQGGDFSNLTFHVRGD
>C02_s071
EGAGGVANSISGDVHGPVVQARDVHGGINLGGRPSRH
>C02_s077
EPGITVRDVHNTMTGGAHRGTVIQAGVISRVDQSGGGS
>C02_s079
EPSAGGVVINNTVSGGTHHAPVIQVGQLGHGTFGSQRG
>C02_s105
GPHPAAVHNTIHGGVRDSPVVQSGRIGGNVTLGGPPPH
>C02_s108
GQRVEVTTIHNEISGDVHGIALQIGRVETSNVTMRQPG
>C02_s111
GSSGRGGSVSNRITGGVQHGNVIQAHTVGDVQLG
>C02_s126
IPRGSVSSQIVGEVSGTAVQAHTIHGGVNQTRFDGDH
>C02_s135
LAGEQSPGVSNVINGGVQHGPVVQTGQITGTAVHTIHM
>C02_s140
LILTQDGDVRNSVSGGNQYGPVLQGRDFSGLSFTTQPP
>C02_s172
NSIAGGTVHGPTVMAGAVHGGVAFN
>C02_s176
PAGATNVVAGSNVGKLIQTNQVGDVSM
>C02_s181
PEAAVPGSVHNDFRDSTFSGPVQGSGTQNNTFNG
>C02_s188
PQAHHTTVITNNLTGGVHHSFTLQVGTVGRINRIGNDD
>C02_s195
PSSTHPITVHNEITGGTQHGPVIQAGRITDLTTGTPPP
>C02_s199
QAIRTAGSVHNEISGGTQHTVLQGQDFSHLTFTVSPT
>C02_s201
QAPGPTVTVNNSTNGGTYYGQVIQGHDISGLTFNGGGT
>C02_s208
QHGGFSITGGRQDKVVMAQNIHGNINMS
>C02_s213
QPSAPTVSVSNSVSGGTQYAPVVQGQNISHFTLNGSGV
>C02_s219
QTVSSSGEVHNHISGGTQREVLQGRDFSNITFNVPTD
>C02_s220
QVHAEIHGGEFNGPVQLGGVQTNYFGNR
>C02_s228
RATADSGEHRNEISGGEFNGPVIIARDINGPMTFGQ
>C02_s233
RFVQSRHDVSNTISGDARVTGPVLQAGDVHGSINFGKS
>C02_s242
RQQSGGSVYNQTVNHGTITESVIQAGRITTYNNYQSPPP
>C02_s243
RQRPGATVHNEIHNGTFNESVVQAGRITHNYQSPPGKD
>C02_s244
RSRTGSGDTYNSVSGTVHGGLVVQGRDFGTTTIGFPRS
>C02_s245
RSRTGSGDTYNSVSGTVHGGLVVRGAGLRDHDHRVSAV
>C02_s255
SESGAMVIGVQRNEGSGIFIGRDMSGNIGEFDRK
>C02_s258
SGGTVTNTVNGDVSGTVIQGRDFHGDLRFDR
>C02_s264
SNEQSGNVSGLSVQAGVIHGGVHFG
>C02_s266
SPSGRVGHVYNTISGGEYRGTVIQAGSIGSADLRGGSP
>C02_s278
TEGTATDGGVVNQVSGHVHGNVVQARDIQGGITFGG
>C02_s280
TETPAAAPVTNTITGGTQHGPVLQGRDFSGVTFHTQPP
>C02_s290
TLRAEQDTVHNTVSGEARISGNVIQGRDFSGPINLG
>C02_s294
TNNFSGRGGVVYQGRDFTIGG
>C02_s295
TNSLPGNVDGQLVQAGVVNGAITFN
>C02_s298
TQVASSGGVNNSITGTVHGKVVQARDITGGITFH
>C02_s300
TRNTMDGQADAVVQAGRIGELHQYW
>C02_s326
WGTANEDINIHVAGNIQGVIAREVHGGVTFN
>C02_s327
YAARPPGTVHNSITGGRQGGPVVQGHTFTRLTFRTTGD
>C03_s001
AAAAGRFQVDLRDAKGVQVGDGNVQINRF
>C03_s019
ARSSAVSGNTFHGPTAFQVGDHNRQDNRFGPEK
>C03_s021
ATAAGRSRVDARYAKGVQVGDRSTQYNTFT
>C03_s022
DDRPLVFEGPLAVQIGDHGVQNNYF
>C03_s024
DPALTKFRMELRDNKGVQVGNHNVQHNHFGA
>C03_s027
EARASRYRVSADNAKGVQVGDHNTQTNTFS
>C03_s032
EGRYVIDLRGAQGVQVGDNPTMTLNF
>C03_s035
ESAAGKYNTVFQGEVKGVQVGDSNTQTNTFS
>C03_s066
GSTFNLNGAVFHGSTQVGDHNHQHNTVHQVVRPE
>C03_s076
IQYNNTKNLKNTGFVAESGSNVSQVTVNQTFN
>C03_s080
LALAPGGVVINGDAKGLQVGNENVQFNRFA
>C03_s083
LKSGDTISIGKQINVDQSGTGNTQTNTFNL
>C03_s085
MAGDVFHGPVAGQLGDHTTQYNSFH
>C03_s088
MIDKQINIQQDGQGNVINNFFSS
>C03_s094
NQSNPYVINMMKNVGIVNQGTIHNPTFHFN
>C03_s098
PANATKYRIQITDAKGVQVGDHNTQTNTF
>C03_s104
PQGAAAGKYDLRGSQGVQIGDSNTQNNTFK
>C03_s107
QATAASYQMSADSVKGVQFGSHNTQTNTFS
>C03_s110
RDIGTVQGSTFHGPTAAQFGDHNTMRNTFGS
>C03_s122
SIPGSFQTTFEAEVKGAQVGHGNQQTNTFS
>C03_s130
TGGGVLSGNVFHGPTAVQTGNGNRQDNRFDGGS
>C03_s133
TGKYNISRITVEGSAAFVIGDKGRQDNRFESK
>C03_s135
TGNGSTFFGPTGAMWGDGNIQNNTF
>C06_s008
AFERIGLDLADIEVGGSFNAHRIHASDVGVRV
>C06_s010
ANIKIGDVLAYRDAIVREVVATGDVEVGNVTGQTGDAI
>C06_s012
ASTGGGVSVENTSVDGSFTVTGIRAGTGQPPH
>C06_s054
LESTGVVRQVMASGIEVSGALEAADMQQKTTRGGTVEQ
>C06_s061
LNSELPDFQSVLENALIEEEIETGKITIENEGKPQGKQ
>C06_s064
MNQRTKQGDSIEQTMAKNLKAKSIKIGDMTQQI
>C06_s065
MQQKTTRGGTVEQEMLKDIKAGDVKLGNLTQES
>C06_s067
MTQKTSGDSFAEQRMLTNVKAQNIKLGELTQENKSYE
>C06_s069
NIEQVSEGGSGEQVAGRNLEVGGDLKMGDVNQRNQRV
>C06_s073
PEEILQSILQNVQVGGNLTTGNITQTII
>C06_s078
QAVKAGTIVQVMATDIEATNLKAKSMQQKATLHPEFVE
>C06_s079
QKKIIQKAISDIVVHGNLTVGDITQIIN
>C06_s084
QQKATLHPEFVEQTMLKNVKVTGDIDLGDLSQEG
>C06_s090
SELSGLVRQEMLTDVETESLEVGNMNQRTKQGDSIEQ
>C06_s099
TKVAHARVGLDIEAGGNALIRNIEGAREIVAK
>C06_s101
TMGADGVVADRVKVDGKFSVQNVRVVPQPPHP
>C06_s104
TSAGAGVIAEDTSVDGSLRISGIRAGTGQPPH
>C06_s107
TSTGSGVVAEGMSVDGSFTISGIRAGSEQPLH
>C06_s111
VAEHTPEAAATVGVGLIRTEAGGDIEVSDVTVRAGSAV
>C06_s122
VQGGIGVQATDVATGGSMIIRGVQAVQEPPHP
>C07_s003
AKGLQSQSSGQKTYIKTIEKLLIFLKGTLILMNKI
>C07_s012
IKSQQASTQNYHNTIEKVVNLAQGEGASINIKEQNITI
>C07_s015
KDTLASQQPTIQNIGKLAEKIAVVAQGGTTNINTINL
>C07_s034
MSEELGKFAEKIGVYIAPGGQASIGTQIIQGQK
>C07_s036
NSHPSVVNNAKLADEIKNVFQGNQFNAPVTFNN
>C07_s047
VHQKAGGVTNLSKLAEKIGVLNQGLILNQQNTIHL
>C07_s048
VKNEPTLIQNSAKLAEKIGLVVQGGKVEIQNFSF
>C09_s012
AKAVSVTQTVTGDQNIIIGDASGSFTITQD
>C09_s016
APRTVTASGERSVAVGGESTGVVSTGDGAHITVHGRHT
>C09_s018
APTTVTITTSGKRSPAVQTNYGTINTGDSTT
>C09_s025
DRSAGHTVIAAGDRSVATGGNVSNSVIVTGDRNTVQHG
>C09_s032
FRPGEASGDRAVAVGHNQGIVSTGDGAV
>C09_s033
GAPGVTVTASGDRSVAAQTIHGNVSTGDTVH
>C09_s034
GDDAIAQGGGVAAGKGGIAIGGVESPLAGICIWANRPR
>C09_s040
GNVIAQGAGAVAAGPGSVVVGGSVRGSTINAGHRE
>C09_s043
GTAAVVVASGERSIAAGGEHRCRDHR
>C09_s049
KGAGRVGNTNIAAGDRSVSIGGHVSGSVIVTGDQNQIT
>C09_s062
PEPAPMNVTASGERSIAAHHIGTAVTGDHHP
>C09_s067
PRPSGPGDAVQAIGERSVAIGRDNTGTIRTGDSPSNQP
>C09_s071
PTDIKASGERSMAAQSIGLAVSGDVRF
>C09_s085
RSEVVHVTASGERSVAANTIDIAVTGDNSTV
>C09_s090
SGAIAQGQGAVAAGAGGIAVGGSVHGGINMPDNRDK
>C09_s092
SGARVTALGERAVNVGKMTGGAVVTGDNNRI
>C09_s093
SGGITITASGERSIAAYSIGTVNIDNGRSGA
>C09_s101
VESVAGSGRRAAVLHTNQGVVQTGDNVR
>C12_s001
ETNPKVVQVLNENWQGISIKGGINTIQYNNFNFGK
>C12_s004
KAQSPTTLVNPQGVITTGGQTTVKGSTFNFGSK
>C12_s009
MINENWQGISIKGGEVEVKDNTFNFYPPEKAA
>C20_s005
MENKITSQNTNYGRDQFIIYE
>C20_s008
MSRQYESHGRDQFNIETLKGD
>Ccya03_s007
HAGRLVDNSNMTQNNYDNARGWQTKVEGGT
>Ccya03_s011
KRFGQVIQSNSGNAIGFQALVEDGGVVN
>Ccya03_s016
MSDQHIHDQGKGYQVEVKGGTAYIGDNK
>Ccya03_s018
NAGKLIDQSHMTQNIIGDHAKGWQTKVEGG
>Ccya03_s021
NIGKIQDNSSMTQNISDNARGWQTKVEAGT
>Cnlr26_s006
NSPSPKSIKMEATANDESKLTQVGHVDAENFNLT
>C01_s003
AARVPSVAQENHASGHGTVNAVVNGDQTNIRT
>C01_s017
AKETTVTRTEMRAEASGRAQIYQAGNNITTQR
>C01_s032
DGQEIRGDVRMEARAEGNGRVYQAGRDQHITDR
>C01_s038
DTGIRTGTQELHAEASGHGRVYQAGRDQHIQGP
>C01_s047
EGVTSIELRAAARDHGRVYQAGRDQHITER
>C01_s061
GATVPPATVSQHATATGHSRVYQAGRDQHIAER
>C01_s063
GERTVAPTVAQRATASGSARVYQAGRDQHITER
>C01_s065
GGDTDIGSISMRVRASGHSSVTMAGRDVHITGP
>C01_s075
GRVTTVHDQANSAADRGVVLAVQDGDQYAHLE
>C01_s080
GTRGRVLRQTNTAHGSGTVFAVQQGDQHAYGA
>C01_s083
HGAPQTGPVLNAESHDRSRIYQSVGDMNIGQAPTP
>C01_s085
HQTGNTVSGDGSANAGRDQNISASGGTAVGVL
>C01_s091
KQRQVVYKQFNTTSGKATSYNVQDGQIHIHQA
>C01_s093
LALAGVPAVTQRAIASGHARIYQAGRDQHITEQ
>C01_s095
MDGHAEDGGRVYQSSRDQHISEYHYHGSEEL
>C01_s114
PAARQTFVQHNTAEAGGTQNILQSGTINVHTG
>C01_s115
PAAVRICGQARDSGEIYAAAGDMHIVSRPGR
>C01_s125
PDQRASAGIRLNADVSGSGRVYQAGRDQHITER
>C01_s128
PEAGVVRHVHMRATASDSAQVYQSGGDMTIGRP
>C01_s130
PEDGRRWTQNVHTHDRSVANVVQGGNQYNHYM
>C01_s137
PERARVETLVMKASATGHGRVYQAGRDQHISER
>C01_s143
PKGGRNWVMTNIARDHGTVYGAMGGNVIHYHQ
>C01_s151
PQVQQQWVQNITASAPGSIAQGAYGNIINHSG
>C01_s152
PRAEQNWTLNVTARDHGRAYGSLGGNVVVYES
>C01_s155
PSAQQTWVQNNTPREHGTVYAVQHGTQHVQPV
>C01_s159
PTGRPHLEQRNSASDGGTVFAVQGGDQPHYSP
>C01_s164
QAGPQVAVVSQRADAKGKSRVVQVGRDQTIINPERP
>C01_s168
QEQQAVSSQVMKATASGHGRVYQAGRDQSINER
>C01_s170
QGTAGGNSVQMHAYATGNGRVYQAGRDQHIQES
>C01_s177
RGSTGPTIAQHAHASGQARIYQAGRDQHNAQP
>C01_s184
RTAQQGTTVTMTAVAKDSGRIYQAGRDQHITER
>C01_s190
SEETRAWHQTNVAREQGTVYAAQGGNVIHHSA
>C01_s204
TERNRVASVVMTAATHDNSRVYMSGRDQHITGA
>C01_s205
TGQQATASMTLEAQVSGGGDAYMAGRDMTITKGGAG
>C02_s008
AARTGAGDVDNRVTGGRQGTVIMGRDFHSPITFNQP
>C02_s018
AGDVAPQTVRNSISGGVQHGPVLQGQSYSGLTFNSSGE
>C02_s028
APGHPATVHNTVSGGTQHGPIVQAGTVTGLAFPPDPSP
>C02_s029
APQAGVSHQSSGTVSGTAVQAHTLHGGVTNTHNHEGG
>C02_s030
APTKTVNIGSQHNHGSGAFIGNDHYGDININTRDDR
>C02_s031
AQNNSVRNTISGGTFNGPVLMGRSFENTTFNNNSGGAS
>C02_s033
AQRPNIQNTANVEDNYGIVAPGGSVSIGNFSP
>C02_s044
ASLTESGNVTNTVSGDVAGPVIQARDVHGGIMFGGTT
>C02_s052
CNELSGIVNGPVVQAGTIHGGITFH
>C02_s061
DNRVVQQSVSGTVLGKVTQIGGDVHGDISF
>C02_s072
EGARCAGSISNSVSGGVQNAPVVQGQDFYGLSINFGGA
>C02_s076
EPDPTAGSVHNVISGGVQHGTVIQAHTIGDVNIGDSRR
>C02_s084
GAGEAAGAVHNTVSGGVQHGPVLQGGRFSGVSFHEVAS
>C02_s085
GAGQSTQLRHSNQVIGTVHGSVIQGQNVRGRFSLRGLR
>C02_s095
GERGRVVNTITGDVYGTAIQAGTIHGGVRTTTYGGEH
>C02_s117
HNDVTGVVHGPLVQARDVFGGVHFH
>C02_s118
HNELSGTVHGVAVQAGVVHGDVHIA
>C02_s121
HYEQHIENQEAVEKQINIQHNTGDIRM
>C02_s133
KQGMAVNVVGGNATFNGPVIQLPSIDGSINF
>C02_s134
KTQIGTQINKDIKQQLNIQEVKGNLNLGIPPE
>C02_s137
LDAQQSTVNNVIAGEAQVTGPVVQAQNITGPVTFGS
>C02_s139
LIGRLRPDVTNNAGVQQSGSVGGDNIQIQGSGDVTVVR
>C02_s141
LIRHTHDVSNSIGGEARISGPVIQAGDVQGSINFGKS
>C02_s146
LPAVEVRNSISGGVQYGTVIQTGTISGGLTLGGSPDRP
>C02_s151
LSRTATSESTNIVSGGVQHGTVVQAHRIDGGVHIK
>C02_s155
LVRTGDGEVHNTISGGTFSGPVLQGRDFSGVSSTPLPP
>C02_s170
NQNFGHVEGKLLQARDIHGDVSF
>C02_s175
PAEAHGGGVQNTISGGEFHQAVIQTGHIGSVKL
>C02_s179
PASSQVTNQIYGNVTGTAFQGHTFYGGIVYRGGPSDG
>C02_s182
PGGQQIINQTQTNTASGNNVGGDFTFAPVQEGTKKA
>C02_s183
PGPKNRTSVTSSSGVVIGGDNHGPITLNGPGAGNFHQH
>C02_s192
PSAAPALQVQRNEGSGTFIAGDVIGGLTINHDSSR
>C02_s194
PSDSGPATVYNAISGGVQHGPVIQSGRISGLTFHVPVQ
>C02_s214
QPVGHTVSVTNTISGGTQHGPVLQGEKFSNLTFNGGGA
>C02_s224
RAEHGGVINQITGTVSGKVLQARDIDGGVSF
>C02_s225
RAGAEAGDVHNHISGGTQGEVFQGRDFSGITLHVHRT
>C02_s226
RAHRTPGAASFEISGGTQHSVVQAQNVHGDITFN
>C02_s230
RAVEPEGRVYNTISGGTQQQVFQGQDFSGLTFNIQRS
>C02_s236
RNDFSGTSHGPVVQAAAIHGGITFH
>C02_s240
RNELSGQVTGGVVQAGNIGTVNFGG
>C02_s252
SATGGGTDVHNTISGGTQHGAVVQTGTIGSLHFGRES
>C02_s274
TAQKAEDAKVINQISGDVGGKVLQAGDIHGNVTF
>C02_s276
TDNEATNVVGAVVQAGDVHGDIRIR
>C02_s285
TGNMSISGTMDNTKFVQAQNIHGDINFG
>C02_s292
TLRIAPGSVHNTVSGDTRISGSLIQGRDFSGPISFGG
>C02_s296
TQQHADNGAVNNQISGNVSGKVVQARDIGGNVSF
>C02_s301
TRSELSGSAWDVVQARDVTGGIHFH
>C02_s302
TSGGGVSIVNNSVSGGIHHGIIQGRDFLGPATAHDDHP
>C02_s305
TTTKKTNIGSQHNHGSGTFIGGDNHGGVTVTGGGD
>C02_s311
VNIFNGNAQKVVQLRDHHGDLHL
>C02_s315
VNRLDATGAGDVVQARDVHGGVHIH
>C02_s320
VPQQPAVSVHNIISDGEFHAPVFQAARISGVRFGASGS
>C02_s321
VQQQKHDVVNVIGGEARITGPVVQAGDVFGSINLGGRD
>C02_s323
VRTTGSSDVHNTVSGGRQQTVMDGSGGVPTDLQSRLAR
>C03_s003
AARNGVLNVHVSGNASIQHGDYNITVNDNRTGA
>C03_s007
AGDRVDASHAQGLQIGEGNTQNNTF
>C03_s010
AGKYRVDAAHAQGVQVGDRNEQINTFGAG
>C03_s011
AGKYVIDVRGANIGAIGDRNQQYNVFGSRSG
>C03_s012
AGPLARYRVDLREARGVQVGDGNTQHNTFG
>C03_s018
ARRPLPGVRVDRSQGVQVGDNNEQTNHFGAAPGPRY
>C03_s025
DPQGGPRFVDAREAKGVQIGSHNTQTNTFN
>C03_s029
EGASTGKYDLRGAKGVQVGNQNTQTNTFS
>C03_s041
GAAQGKYAVTIRDSQGFQVGDHNQQSNTFGAG
>C03_s042
GAQQGRYEVNADQAKGVQIGSHNTQTNTFS
>C03_s062
GSAAGKYSVDVRGAQGVQVGDGNTQTNTFTAPPPGT
>C03_s065
GSSTQVEGNVFHGPAAIQVGDYNRQDNHFGPGA
>C03_s070
GTGGGVHGNVFHGPAFVQGHGGTQNVTLGPRE
>C03_s073
GVKYKVDVSGARVVYVGDHGHQDIRLPAEES
>C03_s086
MEVHHNLGAQVGNHNTQHINLPPSP
>C03_s091
MRIGSIEINDSTGVMIGDHGTMTLHIGDHPK
>C03_s097
PAGYSVTGNVIHGPAAVQVGPHGFQVNNFGRPR
>C03_s113
RQGSRIDLRHSRGVQVGNDNVQTNTFH
>C03_s119
SGGHTLAGNLFTGPAAIQQGDHNQQTNTFGAWPA
>C03_s120
SGKYRVDVGDSQGVQIGDFGNQQNTFGARPA
>C03_s127
SSVNKYNVEFQGEVKGAQIGDKNQQENTFN
>C03_s131
TGGSNVSGNTFHGPTAIQTGDDNRQINHFGPDA
>C03_s140
TSKYTVSIRDSQGVQVGDGNTLHIGHPSGQ
>C06_s002
AAATVGVELTRVDAVGNIAITDVDTGGGTGVR
>C06_s006
AAGGRGVDATDIKAGGSIRISGVRVGRTDGQD
>C06_s020
DSEVVQVKLENLQVGGNITIKDITQIYQ
>C06_s022
EAIRQTTVEQHVVGHGNVVAGTGDVTAGNISITI
>C06_s023
EGLAHARIALNLDVGGNVLIDNVQDAREIGIR
>C06_s029
ESTGDGVRLVDSTIAGEAKISGVRAGFQGPPD
>C06_s030
ESTGNGVRLTDSNIAGHTKIAGVRAGFSGPPD
>C06_s036
GVKLTRVEAGGEIEINDLTGSAERAVDFTDVK
>C06_s042
IKQVNEGQTNAQQTFGKNWQVGGDVKVGDINQENRGL
>C06_s056
LKANETINQIVLKGVKVQGKAKVGDIDLTATREGAVNQ
>C06_s062
LSTGTGVRGRDIKTRGGVEVEGVRAGYNPETD
>C06_s068
NIEQISEGSAAEQVVGRNLGVGGDLKIGDIRQSVHRKL
>C06_s075
PQQPFQKVFSNVSVGGDLTAGDITLIYN
>C06_s105
TSSGSGFVAEDTSVAGTLRVNAVHAGVPEPPH
>C06_s112
VAETVGVRLDRVEADADIEISDITTSSGNAAH
>C06_s114
VASGAGVRVVDAEVIGDIEVSNVQAGVSRTDP
>C06_s116
VDGGSGVVAEDIAAAGDLRIGRVAARAHREPP
>C06_s118
VEEGTGVRIEEAKLSGDVSFDQITVGKTQR
>C06_s124
VRAGSAVVATDVTAGGSIRISGVRVGSPGEDP
>C06_s125
VSAGDGVRVKDATVAGPANFGDIVAGFGQPGP
>C06_s126
VSTGDGVRVSDSTIEGATEIRGIRAGFTGSPG
>C07_s004
ALNSQPSKPQIYIKTIEKLVNFAQGDINIHEQNITI
>C07_s007
DQELQQKQFSIQNLAKLTEKINNFNQAQTIHIIQNNTF
>C07_s022
KSQGVTAENINALFQGSTITGSAVNRDSNNNVVIQNPT
>C07_s025
LDSQPATIINSTKLAESIKNVFQGNTFTGTNIF
>C07_s028
LSNFVSEQSTVYNTGKLAENIKNVFQGNTIIGGTF
>C07_s029
MKEQPDKIAEKIAVFAQGGTVYIDKIIIDSQGK
>C07_s031
MPEDFGQSIKKIGVYVAPGGQASIGNQVIQGQK
>C07_s035
NISQEIHHEPNKLADKVGIVALEGSAVNIGTFN
>C07_s039
QAQPSIVNNFAKLADEIKVEKGSTVAQQVIIEQQHNTY
>C09_s003
AAGRDIININATDNSIAAGTISGGASIGRPQ
>C09_s022
DGAAAVGAGAQAVGKGGVIVGGSKTAAPAFDQRGQHVQ
>C09_s023
DGAVAQGPGAVAAGKGGVAVGGDLHGGARIGGTEITGT
>C09_s028
ETESGKVVINASHRSVAAQNITGSTISTGHS
>C09_s038
GGGLQATGFRSVAVGGDVGVAITGDGAR
>C09_s041
GSSPSLTVTASDHSIAIGGSVGGDVTNIHGDGNIVGDH
>C09_s044
GVAVDGDLSVTASGAGAIAVGGSVIGSVASNAPPTDPK
>C09_s045
HGHPGGVSAGPGGVAAGGDVTVRAEGGSVAAGSIQGGV
>C09_s057
MTDYTFQAIGAGSVAAHHIGTAITGQ
>C09_s069
PRTVYNNPTTHGDHSLAAGEIHGTVNFGSAP
>C09_s070
PTAGSVTITASGQRSIAAHTITTAITGDGHR
>C09_s082
QTSHRSVSAGQSGLAVGGDVHVRADHGSAAAVSMGSVT
>C09_s083
RPAAQATGARSVSVTDNTGIISVGDGATNIQ
>C09_s099
TPPRRAGTQATGERGVAVGGSIRRPVVTGDDATIVSLG
>C09_s103
VHTATYNVTANGPNSAAIGSVGPSATFHFGG
>C09_s108
VRSAVPAGRTQTAGAGGLVVGGDLSVEAEGGSVAGGVV
>C12_s005
KLKAQNPTIVNENWQRINIKGGTNTVTGNTFTFGK
>C12_s007
LLKKEHPHIVNENWQGINFKNANPTISGNTFNFGK
>C12_s015
PEVEKRLTTVIENWQGINIKGGKPIIKNNTLNFGSK
>C20_s011
NNNQTVDNREYINYGRDQINIDKIDGDNTRIGGS
>C20_s012
TNIYTQNKSTSSYINNGRDQFNIENMQGNQKLGG
>Ccya03_s003
EIDKPGDNIQMSANAYDNSTVKQVGKIEAD
>Ccya03_s010
KAGQKQDNSSMTQINQDNAKGWQTKVDGGT
>Ccya03_s029
QDDRRLVQINKGDAKGFQTLVTGGIANI
>Ccya03_s035
TLMQIEDNSSMSQINYGGTNYQVKTGVDNT
>Ccya03_s037
VVNVSSIADQRTLNQKSDRSHKTFQNKSKN
>Cnlr26_s002
NPNHPKSIKLEGTAQGESKLIQVGSVETENLNLT
>C01_s015
AGQPGPVSVVMEAKASGHGRIYQAGRDQHITER
>C01_s016
AGVRSAGHVVQHVTASGNARQAVLGHGSQVNTFGTAQA
>C01_s019
APAPPRLEQTNTARDSGTVFAVQGGDQPISGR
>C01_s039
DTPAAAPAVVQRAEAAGSSRVYQAGRDLHIGRP
>C01_s044
EEQDRARTVVMRAEARDSARIYMAGRDQHITES
>C01_s045
EERERIYQQTNVAGGNGRVFGVQSGNLIYHEG
>C01_s053
ERRQQIGQVTMTATAHDSSRIYQSAGDMTINES
>C01_s054
ERRTPACEQTNTAHDSGTVIAVQHGDLHT
>C01_s055
ESPKGRGNISQSTVASGSSSVNQAGGNITIYRSES
>C01_s069
GQESAQVVQTVNASGSGIVFNLGSGSQHNEVH
>C01_s072
GRAAVVLEQNNTAHDSGTVFAVQHGDIHTTRG
>C01_s073
GRGTFTLEQNNTARESGTVFAVQHGDLHATHA
>C01_s078
GTDADVTFSQRASAAGNAKIYQAGRDLRITER
>C01_s081
HAAAGVTQNVKAGRDAYVSGRDMTVYPRPAD
>C01_s096
MDGRAQNDGRVYQTTGDQHVTEHHHYAGGGP
>C01_s100
MKGRAFGHGRTYQAGGDLTVHEAAVFAPVGQ
>C01_s103
MSGSTEGRAEGDGRVYQSRGDQHITEHHHHG
>C01_s105
MTGGTDGHAEDHGRVYQSHGDQHISEHHYYN
>C01_s108
NEQPGTQNVSMNATAKDRGRVYMAGRDQTINEK
>C01_s110
PAAQQQWVQNNTARDDSVVNAVQHGSQHNYYM
>C01_s117
PAEPDARDVHLRARASGSARIYQAGRDQHITER
>C01_s121
PAQQQQWVQTNVARDNARLFAVQGGNIVYHEL
>C01_s124
PAVVRQDARAEFGSEVNQAGGDLTQYRTTYA
>C01_s131
PEDQRAWVQNNVAKDGGQVFAVQGGNVIVHQT
>C01_s138
PERPDIVIQLNSATHSGEVFAVQHGTQHFASG
>C01_s139
PGDTAPEQIRMEARASGSARIYQAGRDQHITDR
>C01_s140
PGEAAAPAVTQHATATGQARIYQAGRDQHIGEQ
>C01_s154
PRESGNWVQNINAEGHAVVNTVVGGNQVNNYM
>C01_s171
QGWEAPRNLEMRAQASGDAQVYQSGRDMTNIRLP
>C01_s172
QPQVRIDTHADGQARQYIAAGDQHIHQLSPP
>C01_s186
SASLARSVNQQATASGDSRIYQAGSNQTFVQR
>C01_s201
SVPRPMEGRASGSARIYQAGGDQYIEEHVHH
>C02_s001
AAAALNPPQVSNTITGRVSGSAIQGRDFSGPVTFG
>C02_s004
AADRGSISNVINGGTFNGTVVQSGRIDHLTTHQNPGNS
>C02_s007
AARPDVVNINTGTVSGNLVQARDIHGSITFGADPSR
>C02_s014
AEGERGGPVHNTVSGSVHNGSVVQGRDFSGGLNLYDSG
>C02_s034
AQVPLGGGVHNHISGGTFHAPILQGQSFSGLTFGASPA
>C02_s041
ARSEGTVNQVSGVVFGPLVQARDIRGGARVTMPSERR
>C02_s055
DDGPSGSVVHNSISGGVQHGQVIQAHTVGDLTIGDSRD
>C02_s068
EAALSGDTLHNVISGGTFSGITIQGKVNGGVHQHQHQP
>C02_s070
EERADAGAVHNDFRHGTFKGPVQGSGTQNITYRT
>C02_s074
EGTDGGGFRNTISGGVQYGPVVQGRDLSNLTFGTWTQG
>C02_s081
FISNAYDNAKVLNMRDNRGSISF
>C02_s092
GDHVDMSGNRAGRDVIGTQNNHGDRRGESRGH
>C02_s093
GDRSQTVVNSVIVGDAIQIGSIGGDAHIGSPD
>C02_s096
GGGGRGGDTRQEISGGTQHNVVFTRDVHGTINLG
>C02_s115
HFDSGGGNVTNTITGDVEGIAIQARDVHGVNLNRP
>C02_s128
ITGDAYVEGNVVQARDVAGSIVFGTPER
>C02_s149
LQVHTGSPVNNTVSGGTFHGPQFMGRDFHGFTLNAAAS
>C02_s156
MDNHISGGFFFSAVVMGQQINITLPRE
>C02_s158
MPDLHNTNSGTATNLIQARDVHGDISFGPQ
>C02_s163
NADTQPSTVHNTISGGVQNGPVIQSGRITGLTLHTHHP
>C02_s165
NDGVVNVLNGRAGKVIQLRDVHGDLNIG
>C02_s166
NDSRQYTIRWQSNTGSGNIINGNNYGSINPAAGTVN
>C02_s177
PAGTTVSITNNTISGGHYNGPVLMAQTIHDGVHGAARR
>C02_s178
PARPKANNTVIGDVNGRVIQADTIHGGISLFTEKPAA
>C02_s187
PPRNQASPVHNVISGGVQYGPVIQTGRIDGSVPSTPHN
>C02_s190
PREQQPPAVHNTVSGGTQYGPVIQSGRITGLVLHDPGT
>C02_s193
PSAQRRGAAHDRMSGGVQHGTAFRARSVGSPTVGTIRP
>C02_s202
QAPTGGGDVRNTIGNGTFSAPVLQGRDFTGISFTSPHP
>C02_s204
QDSTVTNVVSENARVAKLIQGRDFHGTINL
>C02_s212
QPAPVVHHTHNTISGGTNQGVFIQAGSVGETSVHHHGG
>C02_s231
RDQGTARDIHNTISNSEMHGVVIQAGFVNGGVHHHGGG
>C02_s232
RDRQTVREVHNTISGGVQHGPVIQAGVVSGDVTFPTPP
>C02_s235
RISLTGEDVHNSISGGTFSAPVIQGRDFTGTNFGTSPA
>C02_s250
SADRTGSVHNVISGGEFRGPVIQTRTINGDLNFG
>C02_s253
SDDSSVSLNAQAYDESIQINTAGDVNQPNYDF
>C02_s254
SEGVSTVTINNSVSGDTQNSQVVQGQSFSGGLTFHGQG
>C02_s260
SIGSTNVVASSNVGKLVQAQRVGDITM
>C02_s262
SIVTKVSGSAQVGKLVNISEVRGDVSF
>C02_s265
SNNNSGTVTSLVQSRDVHGGIRLGPGS
>C02_s268
SSCPAVAINHNTISGGHYNAPVIMAQWVDDGVRSTPRR
>C02_s271
TAAARGGTVHNDINGGVQYGPVIQSGRITGLTFHAPPP
>C02_s277
TECGGVREVHNTVSGGVHHGPVIQAGVISGSHFTTGPN
>C02_s279
TEQYFNNFSGTAKQAIQVQKVSGTINIS
>C02_s283
TGEVRAQVSVHHNTGSQVLIAGGSVTAHDFSYGASEQR
>C02_s288
TITQTLTIYSEQVGKVIQIGKARDVDIS
>C02_s293
TNELTGRIAGSSVQAGSIAGGVHIT
>C02_s313
VNMFNGRSEKVVQMRDVNGQLNI
>C02_s314
VNNFHGQAEKVIMTGDIDGGLTIN
>C02_s319
VNVNHGEVNNLIQAREIKGNITFS
>C03_s005
AEGSTVSGNTFRGPTAFQIGDGNQQDNHFGSGA
>C03_s009
AGGHVLSGNTFAGPTAIQVGDHTTQTITFGA
>C03_s020
ASAGKYRVNVRDSQGVQIGDGNTMTLNFGK
>C03_s030
EGRGDVYNLDMPEAKGVAVGPNVQQTNTFN
>C03_s040
FTGANGYLFLGDAAIQNGNGNIQVNRFGPRP
>C03_s052
GGKHQVDARGAKGVLVGDNSAQTNTFN
>C03_s056
GKFNVEFKGKTQGVVIGDHNIQHNQYDNVDG
>C03_s058
GPQGRTFRVDLSRGRGVQIGDHNIQTNTFH
>C03_s060
GRADGRTAIDLRSAKGVQVGDGNVQHNAF
>C03_s068
GSYAGANVVDAREAKGVQVGDHNTQTNTFN
>C03_s072
GVGTDRYKVTVTGSQGVQIGSGNTQTNTFTSPA
>C03_s075
HGRVAEYNVTVTGSQGVQVGDNARQVNNFGQ
>C03_s082
LGETFAVDHNLGAQVGDNNVQRNTF
>C03_s089
MNAPDARGLQVGTGNTQINNFGGDA
>C03_s093
NKSKSEVINIMNNVGIVNYGTVKNPTFYFT
>C03_s095
NSVMFNKGVVVGDFTTQHNTFH
>C03_s096
PAAGMSGQNVFLGPAAFQSGDGNVQVNRFDSRP
>C03_s106
PVAGGVTGNVFHDQAAVQTGDGNVQVNRFDSRP
>C03_s112
RHQVLNVHGNTYDKSPQQYGNHNHQQIHYGSDT
>C03_s116
RVDDARSRIDLRHAQGVQIGDHGIQHNSFG
>C03_s117
RVEHARSKIDLRHARGVQVGDHNTQHNTFG
>C03_s123
SKSGDTISIGKQVNVKQLGQNNTQNNNFTL
>C03_s124
SPVPARPSVTVNGGQGVMVGDGNTQHNRFG
>C03_s137
TKQVYNDLRHAQGVHAGDSGTMNVTFHNHTT
>C06_s001
AAAAVGVRLQRVEAGGDIEVIDVEVEGGSGVT
>C06_s005
AAGASGVVAEDVTVSGELSVTDVEVVSELPDP
>C06_s009
ALASIGITIQDIQTAGDLIIKNLKAGGRLEIS
>C06_s011
ASTGDGVRVSGSEIAGAVKISGLRAGFPEAPD
>C06_s014
ATGASGVDARDVEVTGEFVIRDVEVEASPTHP
>C06_s028
ESAGTGVRGEDLDVAGGIVIGEVSAGGSDPSV
>C06_s034
GEQAAGVHIKHGEFTGDIEISKVKVEANSGKK
>C06_s039
IASGTGVDVKNAEIQGDIDIKQVRSGQTNNPP
>C06_s041
IDNSKNVNTGNIFAGGNVHIGDINVNDN
>C06_s047
KQEADSSATEVSQQMGMGIEAQEDVTFTNSSQKA
>C06_s048
KSDQKANTIFFKDMNIKGSAKLGKIDLKSRGGNMEAVT
>C06_s059
LKTQDPKIRQVILSGIELNGDLQAQNITQKTSGSSGSV
>C06_s071
NTQEATQGKPGRQKIGSDIEAGESIKISNNSQRKL
>C06_s072
NVEQVSETGVTEQIVGRNLGVGGNLTIGDITQKQ
>C06_s077
QAQTPGLQTVLDTVRVRGNVEVGNVEQVSETGVTEQIV
>C06_s083
QPQINQSILNNVNVGGNLTTGDIYQNIY
>C06_s095
TATGTGVNLEKGKFQGGITITEVKAGYSEKLD
>C06_s098
TGGGTGVRAEDVSAGGDITVSGVRATAPGEPP
>C06_s110
TVLSGTGVRLKEGYGGTLKISNVRVGGGAEHS
>C07_s013
INSQQPTIQNLAKLAEKINNLNQAQNITINQTNTF
>C07_s019
KSEPSVINNFAKLAENLTIEKTAMVAQQINNTGSITNN
>C07_s023
KSQPSGKQNFTNFIEKVVNLVQGTGASINIDKQDIHF
>C07_s038
QAQPAIVNNFAKLAESIQAEKGSMVAQQIIINNPQ
>C07_s041
QQQLGTVVNQTQLAEKIGILIQGGYNPITIDKFEV
>C07_s043
SLKSAKSSQNTINCEKLADDLKNFFQNPIFNAPVTFN
>C07_s045
TLKSQSQQASVINNQKLADSIKNVFQGNTSKNLFQGTF
>C09_s002
AAAGVTVTTVTAFGHRSVAVGGDVKGTITTGDAPRPPV
>C09_s010
AGVNVIASGNRSVAIGGNVSGSTIITGDQNQK
>C09_s013
AKLVNVSVIASGNNSVATSGSVSGIINTGDNNTNVMG
>C09_s026
EDTSWSGIEAVGPRSIAAGQIGNAYT
>C09_s039
GGTSFTASGQGAVAVQHNSGIISTGSDATIQ
>C09_s042
GSTVHNTPTATGQGSIAAVEIHGDIHMGGSG
>C09_s051
LGERSVAIGGDVTGSVIVTGDRNTVQQGKYNIQIDQAS
>C09_s055
MRSMAVGGDVSVAITGDGARVVMLPAEA
>C09_s065
PPAAQADGARSVAVSGSVSGIVSTGDAAINIQRR
>C09_s073
PTTTTVHVTASGDRSVAAQHISGTVITGDGH
>C09_s079
QGSVRAGTGSVTVSDGGVAVDGDLSVTASGAGAIAVGG
>C09_s080
QQISLTGSGAIAVGNGAVAAGAGGVAVGGDVKGSITTG
>C09_s087
SGAATASAPHAVAISGNANVRITHQNIR
>C09_s098
TGGETVTVTASGERSIAAKTIGTAVTGDHTT
>C09_s102
VGATSVTASGAGAVAAGGNIGVAITGNKATY
>C09_s107
VRIVYNSPTATGQGSIAAGEIRGNVYMGGSG
>C09_s110
VVTGPMSVTATGDRSIAAGQIGSVTMGPAPD
>C12_s008
MAKENQQGWTIENWKGINIKGGENTISGNTLNF
>C12_s011
MSNENLQGIITQGGKVIVQDSTFNFGSSQQ
>C12_s013
MTTEDWRGINFKDVKDGGNVHIHDNTFVFQ
>C20_s004
MDQKIVNYAQDNINIDNQNIY
>C20_s006
MSREYKNDGRDQIPIEHLTGN
>C20_s009
MTRRYDNEGRDQINIENARDV
>Ccya03_s009
KAGKIQINSQNIQQNYDNSTGFQNDIDGGE
>Ccya03_s012
MKQENKDNAKGWQTEANNSNVYNADTIN
>Ccya03_s013
MMSQENSGNAQGFQTQVHDGGTAYVGTN
>Ccya03_s019
NAGKLQDNSPITQNISDNGTGIIATAEGES
>Ccya03_s028
QAGKIQDNSSMVQNNWLFGNCYANN
>Ccya03_s033
QVINSGNQDNIAMNATAYDNSTVKMVGKIE
>Ccya03_s034
SIENLENFYRQSKSRKFQTQDNTKQAGI
>Cnlr26_s001
EENSVKEKIVATNGSSISDVTQIGVQNIHNVYSS
>C01_s006
ADQERIGSLVMKAKASGRGRVYQAGRDQTIQER
>C01_s023
ARPPAEPAVTQHATASGNSRVYQAGRDMHLGPQ
>C01_s025
ARTVNVVQDSGAVAGRDVNMQGGYVAGRDITFG
>C01_s027
AVDAVVPSVAQDATASGQARVYQAGRDMRIGGVEGV
>C01_s031
DERTAIGSVVMNATATGQARIYQSGRDQHITER
>C01_s036
DQQPTVPAPVFHTHVSGNGRVYNAGRDQHIHER
>C01_s037
DTGARGPSITMTAVVADHGRVYQAGRDQRIAEEDG
>C01_s041
EAAQKPTVVRQSAKAGGKARINQVGGNQTVINPGRS
>C01_s052
ERGAGVFQQTNTAHDLGTVLAVQQGDLHASRR
>C01_s059
GAQAVGGNLHLEAHATDSSRVYQAGRDQHITER
>C01_s070
GQQISAPTINIPDRADDQARRYITGHDQQTTVR
>C01_s071
GQQSDTAVQVNSVSGSGEVFAVQNGSQHFAFG
>C01_s077
GSTVFTGAASATAHDHGTAFAQVSTVNIGQVG
>C01_s079
GTPATPTVTQRATASGSSRVYQAGRDLNVDQR
>C01_s082
HAPADLPVTQHATASGHARVYQAGRDQNIQQR
>C01_s084
HGGATYSAEGHDFARVYQAQRDIVIGGGTVE
>C01_s092
LAAAQQHNLHNNAHGHGTVNAVQDGNQYNFSM
>C01_s109
NRRIFITRQTAVAHDYGSVFAVQNGDMHLHTH
>C01_s112
PAAQQTFVQNNNAYDNATQNITQTGDIVVGNK
>C01_s116
PAELPAGNVQLQARAEGSSRIYQAGRDMRVQGS
>C01_s127
PEADPAGRVEMHGTASDNARLYMSGGDMHITGQ
>C01_s133
PEERPATAIRLRAEASGNGRVYQAGRDQHITERPDR
>C01_s136
PEQSRIRDITMTATARGHGRVFQAGRDQHIHDK
>C01_s141
PGGARSWTQTNIARDGATQFAVQGGNVIYHQA
>C01_s142
PGTTYHGDVRQSAKASGNARVYQLGQGEMRISDK
>C01_s147
PPETAPHSVQLQARADGNARIYQAGRDLRVQD
>C01_s174
RADRMLRTVAEGSSSVYQAGGDQIIVDYSVQ
>C01_s185
SAHPRGTSTVFNATASGHGRVYQSARNQTINER
>C01_s187
SASSQIGQLGMQARVSGHGRVYQAGRDQHINEQ
>C01_s189
SEDASLRAAAYEQGRIFQAERDIQITEHHHH
>C01_s191
SEGKTSWIQNVSAKDHGMAFGAQGGSITVHHT
>C01_s195
SGRTINGGVRMQARVSGNGRSYQAAGDQHITER
>C01_s196
SIDKSQHQTATAGDNSTVIQIQGSGKTVG
>C01_s208
VAAPAPRQVHQTARATGGSTVNQAGGNITIVTTK
>C02_s002
AAATNTVNSSNVGKLIQAQNVGDVTM
>C02_s003
AADGRVNNTISGGFFFHAVIQGRDIAV
>C02_s011
ADVQPRVSNTTGNVTGVSVQAHTIHGGAGNTTTYGGD
>C02_s023
AGSLHTGDVHNEISGGTFNSPVLQGRDFSGLSFTTPAP
>C02_s047
ATDEAVINTISGQAQIHGHAVQARDIGSVQLG
>C02_s049
AVHNHVGQVAEGAKVVQMGDVHGNVNL
>C02_s054
DAVTGAGEVTNTISGGTQNTVVQARDIRGSINLGG
>C02_s056
DFSQVNNSISGTVSGTAIQGRDFHGPITFT
>C02_s065
DRPSSVVNQHNHGTGTFINGNVEGALTINHGGAGHGRH
>C02_s086
GAGTEVGEVHNTISGGVQHGTVIQAGVVSGLNLGGGTG
>C02_s090
GDGSPVVVGSVIGGDSIQIGCVGGDAHIGSTG
>C02_s094
GDVGARSGEVVNQVSGLVFGPVVQARDIQGGSWVGSRP
>C02_s098
GGRTAFDQRGQTVHGSQTNIAGNVNRPVLSGNFSGPVN
>C02_s099
GHREQHNHGSGTFIGGDNYGGIHFE
>C02_s102
GNVLSGRVEGPSVQAGSIHGGVTVH
>C02_s103
GNVVSGNVEGIVVQAHTVEGGVNIT
>C02_s125
IINQLGDVAGVAFQTGVNHGGIHVH
>C02_s129
ITNSKNVITGNVNTGGGNFINGDGNQIS
>C02_s136
LAGTTVSVNHNTINDGTYNGPVIMAHSIHDGVRTVPGQ
>C02_s138
LEQPRVRNVHNEIKDGRFDGFVIQVGNVEQLNQNVRPT
>C02_s143
LLPDGGAVHNTIGGDACVHGPVIQARDIHGDISFG
>C02_s144
LNAVTYHQHNTGSGVFVGRDHVGDLTINHGGSAQ
>C02_s145
LPAQQVRDVHNTFSGGTNYGTFIQAGKIDNMYPGGQG
>C02_s150
LSHGSVYNQVTGNVTGKVVQLRDVHGDINL
>C02_s152
LVGAPTEVSNIVAGQARVSGPVIQAHTISGPITFGPPA
>C02_s159
MRDTGTDNEISGGVFFSTVIQGRDITI
>C02_s161
MSNAISGGVFFQQVIQGRDITVMLPPK
>C02_s167
NFQQNINSYDKVEKQINIQTNTGSINM
>C02_s169
NQINGTVHGQVFQLRDVQGGLHFGVPPQ
>C02_s173
NSISGKVIGNVVQAYKITGDIHGTAGTD
>C02_s180
PATRQVVETHNHISGGTYYSTVIQAGTVDRGDRGGTQP
>C02_s198
QAAPLAITVHNNISGVIQNGPAIQGQHFSSLTFHSPAV
>C02_s200
QAPAPTLQVTNTISGGSQQGLVIQAGRIGRLSAGSGTP
>C02_s205
QDTAPIGSVHNSITGGTVHGAVVQGHTFSGLTFDTRGD
>C02_s215
QQAQATVRDVHNTLSGSASGVVVQAGVISGGMHGIPPG
>C02_s223
RAALASQVTNNTINDGTYYGTVLMTGTVNGGNHKHYHG
>C02_s227
RASYSNNFYGSAQKVVQINNNSGSLDL
>C02_s229
RATGPTALTVHNTVSGGASGVVVQGGTFNGGQTIGEPW
>C02_s237
RNDLSGHVYGPSVQAQRIHGGITFN
>C02_s238
RNDLSGTVFGPVVQAGTVKGGVHTH
>C02_s241
RNTISGSVTGSVVQAGTIGHLTLSP
>C02_s249
SAAGGVTNIARDVHGGVLIQAGTIHGGVHRDETRYDGD
>C02_s256
SFVVQVFEGARVGKIVTIGTVNGNVTI
>C02_s259
SGMKTVHIGSQHNHGRGTFIGGDNHGTVRVDGQEER
>C02_s263
SMRTRDGDVHNTVSGGTQYGHVLQGRDFSGLTFNTTAP
>C02_s270
SVVGSDNVMNSVSGTAERVIQGRDFNGTTIN
>C02_s272
TAGPEPVTVRNSITGGVQEGTVIQSGRITGLTFHIHDP
>C02_s286
TGRGDVVNTIHGDVSGTAIQAGEIHGDIRL
>C02_s289
TLGIEEGAVRNTVSGGTQNGPVLQGRDFSGVSFGAPAP
>C02_s291
TLRAERSEVHNTVSEGAHITGPVVQARDIHGDLNFG
>C02_s297
TQSEMSGSARDVIQARDISGDIHFH
>C02_s310
VIGVTQTRVENTVSGDAQVQNLIQTGTVHGDIHFGA
>C02_s316
VNRSALSGPAELVQARDVYGGVHFH
>C02_s318
VNVFTGRAEKVVQLRDVQGDLSIG
>C02_s322
VRGDKGGSTYNTINGGIYNSPVVMGGFIGDTTFNNNSG
>C02_s325
VVHQRQEVTNTISGDARISGPVIQAGNVFGGIHLGGPD
>C03_s002
AAPLSAGGIDLREAKGVQVGNGTTQNNTFH
>C03_s014
AGTTVHVAGNIYGQQIGDRTHQRNEFH
>C03_s031
EGRPGEPPVDLRHARGVQVGDHNEQHNTFS
>C03_s036
ESAGGKYNVVFQGEVKAAQVGDNNKMENKFG
>C03_s038
ETDRARHHIDLRHAKGVQLGDNNTQNNTFH
>C03_s043
GARAAKYQVNAPHAMGVQIGDNTTQTNTFHVP
>C03_s045
GASRGKYAVQIYGAQGVQVGDRNTQTNNYRSGP
>C03_s049
GFDTGKYNVTVQGGKGVQIGDNNTQINKF
>C03_s051
GGKFVVDASHATGVIIGDHGVQHITIQRP
>C03_s057
GPKYQVTVTDSIGVINGDQNKVTFHIKK
>C03_s067
GSTSGKYQLDLREARGVQIGDGNTQHNTFH
>C03_s071
GTQAGKYRVLLHGNKGVQIGDHNTQTNTFG
>C03_s074
HGGPALSGNTFNGPTAIVMGDHGRQDNHFGSP
>C03_s078
KSSVFVFKAVSALMFGDHNVQNNYF
>C03_s090
MNPNNIDKLININQDGKDNTQNNIF
>C03_s092
MSNPEINIGQGGTGNTQNNTFNF
>C03_s101
PGQAGETVVDLRNAKGVQVGHSNVQHNSF
>C03_s103
PPAPGKYEVKLSQAKGVQIGDLSVQTNHF
>C03_s118
SGGEAIRIINSKNVVIGDSSVQGNFIVGDSN
>C03_s125
SSEAQVSGNVFRGPTAFQVGDGGDGNQQDNRFGVE
>C03_s139
TSGQTIVNTTFHGPANVQYGHHSRQDIRFGSAE
>C03_s144
VSDRRYGQVEVRDNQGVQVGDHNTQTNTFTS
>C06_s013
ASTGSGVDIDNATVTGSMKIAGVRAGAQEPPD
>C06_s019
DSAGTGVRVRQGKFSGDIEITDVRAGRKPLDR
>C06_s021
DSTGTGVRISRGTFSGEIEIGSVRVGHQEPKD
>C06_s025
ERIHGGIRGKSWSAAGDIRFSDVNGGKSSGNR
>C06_s026
ERVRGGIRGKDWVIEKDARFSDIGAGGPTSGN
>C06_s043
INQKATRDGSVNQEMIKEVKAKSIDVGNLNQEA
>C06_s045
ITIENEGKPQGKQILGKGLKVGGKAKFGDITITNKSHI
>C06_s046
ITKKNVVKDANIEVAGNVKIGDKNSDGSNYDQ
>C06_s049
LAAGVGVKVRKAEIAGDIEIKGVRAGGASENP
>C06_s050
LEGDAQVKQVLLKNIDVAGDAEIGDMSQSSSGGNVSQE
>C06_s051
LESSEIIRQVMASGIEISGDLEAEDMSQKATRSSSVQQ
>C06_s080
QLAAWGVDVKEIIAAKDVIADQISGTAGGLRS
>C06_s081
QLPENVVRQVMASGIKAKGKIKAGDMNQEAKPATKVEQ
>C06_s086
QSTGGGVRVRDAKVAGSIDISGVSSGQTGPPP
>C06_s088
RSEGGAVRVRGAKVAGPVEISDINSGPQGSTS
>C06_s093
SKLAVQKIFENVQAEGNITVGDITQIYQ
>C06_s096
TATGTGVRVRGGRFSGDIDIQNIDARPGDSTH
>C06_s115
VAVAAGVKLTRVDADGEIEISDITAAGGRGVD
>C06_s120
VEGGSGVTAEDVSAGGSVRIQGVKVRATQEPP
>C06_s123
VQGGSGVVAEDLTADGSLRVSGVSARGPEEPP
>C06_s127
VTAEAEAGSAVQQRVASDLEATEDVDLGNVSAKQ
>C07_s008
ENNINSQPATVINSTKLADSIKNVFQGNTIIGGTF
>C07_s014
KAQKSTSKNPAKIAETIGINNQNILGGEVYQAFGQGGI
>C07_s016
KLKTEKHSPTVINQQKLADEIKNNFQGNTFNNTTFQ
>C07_s018
KNQSSVVKNYNFSKLAEEIKIEKGGILAQNIDTINIQ
>C07_s032
MPEDFKKLSDKIGQVIFPGGKGVIENLVIEGQK
>C07_s042
QRTLQLQQPTVQVLGKLAEKIGLVVQSGGRVSIQNFHM
>C07_s049
VKSQPSIIQNFTNTVDKNYGGNVGNVSNDNRTQTFNL
>C09_s006
AGATVTAAGERSVAVRDNRGIVQTGDGSTAWQGPGRR
>C09_s008
AGQATASGDRSVAGTITGSNVVTR
>C09_s015
APQVRQNIIASGQNATAQGVVGGSIHNHAAP
>C09_s017
APTRTYHVAAHGPNSAAIGSVGDGATFRFGV
>C09_s021
AVGGPVTINATGAGSVAAMRIDGPVTVGVPA
>C09_s027
EHAPGASGERAIAAGESIGVAVSGDNAR
>C09_s036
GGAGGTTVIASGERSVAAGGNIGIAITGDGPAGSRT
>C09_s050
LAVGGNVQVSADRGSVAAGVIHGGVSIGRPS
>C09_s053
LQRDERAVTASGERSVAIGGDNSGVVSTGDDATNVSQR
>C09_s056
MSAYGPRAVSVDGSNPGIIQTGDNVSATI
>C09_s058
NVTVTASGTRSVAAQTISGTVNTGDRARIQR
>C09_s061
PAPRGDVTASGERSVAAGGSIGTAITGDNSHVEK
>C09_s063
PGVSVTAVGERSVAVGHNSGIIQTGDNASARQGDTR
>C09_s075
QAAAGVTAGDNSIAVGGNADIKADRGSAAALRMGDVTL
>C09_s078
QGGASAGEGGLAVGGNVDIRAEQGSIAAGIIHGGAQIG
>C09_s091
SGARPPASAPTAGDGGLAVGGDMSIRADGGSVAAGVIH
>C09_s106
VQASKATVTAGDHAVAVGGDVTMEATGGGVAAVMIEGS
>C12_s006
KLTTSIIENWQGINVKGGNNTISGNTFNF
>C12_s012
MSNENWQGINFKDSNPIIQGNNFNFYPKNS
>C20_s001
ARNDFPVAAINANAQDESRQINIAHLEGNPTFQL
>C20_s007
MSRQYDNYGRDQYNIENVDTL
>Ccya03_s008
HVEITNNDFGNMNQIVREQSTGYQTKTGPN
>Ccya03_s015
MQQDNRDNATGFQIDADNSTVYAGINHV
>Ccya03_s017
MTGDNRVNISGGNVQGFIQENHGTVTQN
>Ccya03_s020
NAGKLQDNSQMVMNIDGQNNTGYQTKNEVT
>Ccya03_s036
TLNQIQDNSSQTQNIYDGGTGFQNKIDGGT
>Cnlr26_s007
SETNSNEINLSATAQDQSKVNLIGKIEAKTVIVS
