# Supplementary material for: Searching for universal model of amyloid signaling motifs using probabilistic context-free grammars
Source: BMC Bioinformatics. 2021 Apr 29;22:222. doi: 10.1186/s12859-021-04139-y (PMC8086366; doi:10.1186/s12859-021-04139-y)
Supplement: Supplementary file 1 — Additional file 1. Datasets [file 12859_2021_4139_MOESM1_ESM.gz › famgram_data/BASS/other/Bellside_class_not_assigned_Ctm100.nr70.fa]

>EAM53233.1
TLADMVKERLKSNPQVVTELEKESDEDKDLETIRFYLESELRQNKDFREDVQRLYDEINQALENEGEGSNIMNVYGGKAYQQNQNKGKIYNADQITINEK
>EFH84761.1
LLKTQLNRLVAGKPKARVILEEHEEDPKTYTEPLKKILREVHAGQDEAVMEAAKQILAAAQQQQIGMGKFNIQNNGNVYGQNIGDHQTITQHFEESPNKA
>ADN17024.1
RGKDKKLDQALLEAQKGDPQAIATVSQHLDQEMKDAAFAQELRTLAQQIQQDIDIQQGAGSEVWNVIGKAEKNEFIDNKAPIIKDSSGTVTINYGMPPQS
>CCI22909.1
GLKALIKRKFESQGKSDSATILDKYEQKPEKTKALLEDELIEIGADKDEEIIKLAQKLLEQLKPQEAAEGKFSVQISGGKVQGNIQGNQGDIGNINQTFN
>AFR28659.1
VSQAMKDGYAGLKKLLVSRFGDSQKALQTLDDHEDDPETYEKPLVKQLRESQADQDDQILKAAEAVLQAANEAGFATKYQVVVSGGKVGIVGDHGHVTVN
>EYU71351.1
MWQGRFESLLENADPQDQQRVADELRALLRCGTLLEGDLAVSTGKATATDGGHAVTGVERTGGVDGRPARAVNTGDAQATGPGSRAVSGITDSRRDPRGA
>AKB28314.1
YSKEQPELKEAAGDMVILPTDVEVKQNFTQEVQKTLENDPDLAREIETMMQDSVIQRVLANSNSKIEDVEQNAISNVRQEVIATNNSSIKGVRQTQNARN
>KUP95584.1
TPEKEAERTTVIDEVHEEVVRNPEGDLSAQRERLRDLLREAMTEDFRVAEELLGLIRELTPNIGTQFATGNQHAHAEGQAQQAVQYSGTQTNTFTRDPRR
>KZB79293.1
AYAGLKALIIRHFGTKPEVTVAVEQAQESPEVWTAPLKDALTKAGADQVPEIVRAAQEVMRLAEPEAAKAGKYNVTITGNVQGMATGDHQHVEMKFGQQT
>SCG45712.1
VAQGWADQTAAEITGAPTEQQIEVRRRLALLWQQRLADLVEEHPELGDEVRMWAADLRQQLPATEKDWVNTFIAGGNATQYNAPGGSITVTNHLGERFGS
>OLT24340.1
TVQELERARGEVVEHQGLGPVVEQEWRGRLTRYLATHPEAVAQLRAVLEEVAPDTNKGGNSYGGDHIDFSHGQFQGPVTGKSVHHGPDGGGTDGPGGSVR
>BAY13571.1
KLQPKVEAKPMAKGAAEELASSPDDADAKETLQKQLKKLLDEDQNLATEIARLMQEDADTISKVVNSFNQTISGNNNLVQNMAGNGNKAIGTVGGNATIN
>BAY19969.1
DNIIKPRLQKYKKAQDEIEKFDQGSEADLKVLETYLDLEMIEDKKFAEQVQSLANEINKEFEKQGQGSNVMNVYGGKAYQQNQNQGKIYNADTITIHEKP
>PAC32596.1
TEATVNWIRPIFLKEDGTEEKIIQKLKENPDSATKQEAVKVAIVSEIEDNPAAEQFLLEMVKVIASKTGNTSTQTNTMTVTGDGNYSFQGISNSNINIGK
>PIB05176.1
LGAVRARLADRPDGLLTLDRFAEEPATWEPSLRAELAAAGADRDEALMALARQMLAGTAQDGPGPKYQTEFHGQVGSAVVGDTAHVEVTVHKPGPATDRA
>PKB37636.1
ERAELERLDQTRAELESAGDGAGSERVQTVLTTRWQTRLEMLLEQLPEEEQQKVAAELQALVEQAQAQAPVQSTHNDFSNATFTDSQVLGSGTQNNTINR
>PKT67323.1
GEREPSERTRQRLILALEEAAETDHDFAAALAQALAAVQAAGPVDVAFATGTAKATNGATASTGVVRPGGTGPGSATAEHTGDATADGTNSKASTGVDYS
>PLS85526.1
KAVLMRKFGRDSDLVQSVEGLEAKPESEARKLLVEEEVRGAEADKDAEVREAAEELLELLRAQLGGEQHVQSIIGNYNAQADRGSTAEVRVNQPEERQGA
