# Supplementary material for: Searching for universal model of amyloid signaling motifs using probabilistic context-free grammars
Source: BMC Bioinformatics. 2021 Apr 29;22:222. doi: 10.1186/s12859-021-04139-y (PMC8086366; doi:10.1186/s12859-021-04139-y)
Supplement: Supplementary file 1 — Additional file 1. Datasets [file 12859_2021_4139_MOESM1_ESM.gz › famgram_data/BASS/other/NLRside_class_not_assigned_Ntm150.nr70.fa]

>EAM53234.1
MNKSYEQTGNKGRIYNADQITINEALAPPQKIIGIPENIPYTGTEIFMGRVKELEKIDELLSDDQPLAITSVIGMGGVGKTELALQYALRYQQKYQGGICWVEANRSNSDVSGQIISFAQSSVNVIIPDHLNTLKERLQYCWSHWQEGNV
>ADD45263.1
MEPDDQEPEAEGRGDAKPEPVVRNDSSGPVGGNLYQGHTITVTNVHTAVRGFDDLPEIRPSGLPQAPEIFVNRVDKMAELTALVTKPRKSGAALVAIGGLGGVGKSALVARWGNQVAGELFPDGTMHVNLGAHRANGGVGMNAAFAQLLG
>EFH84762.1
MSDNREKNVRNNSSVYGQNNAELQEITQTFNINMGASQTAHNAPLERAWNVPYQHNPYFAGREGLLVRLHEQLHAGQATALSQAISGLGGVGKTQLAVEYAYRYQEEYRYILWVHAESQESLISSYVSLAHLLNLPQRNEQNQNVSVQAV
>ADN17025.1
MMSDKNASSESWNVAGNAQKNIFEGNTAPIIKDTSGNVTINYANRESFLSGNPFKPPLPREGGLFGRKEDLERLHNLLQSGRNVCLVSGMGGVGKTELARFYAASEDCKTLFPGGVFYIDVRSGKDLAADLVVLTKYHFKGEIQHDLSPQ
>AEB69175.1
MPDNKSRFDQRGQKVIGQQINVAGDATLPPPPLVLVPHLPAPPRDFTGRDEELKDLLADFDRGATITGLRGMGGIGKTALAYELAEKLARRYPDGQILVELRGTGPEPMTPAEAMAKVVRIYYPEAKLPGSEAELARIYHSLLHDLRVLM
>EGX59654.1
MLELISLATVTAMLGAVGAGMGNEAGRNAYLMIGGLARRIAGREVPAPERPAEWEGLARLLYEGALRSPEHARGLAEVDAVVGRALIQARIRTSPQLPEGVRGFVDRDKQMKRLTREASRKFDGRARRVHLYGPEGMGGTSLALRWGWRE
>CCI22907.1
MDYKMTDDKVRNSFETSGDNLQGNIQGNQGNIGDINQTYSITNYHAPVIDEQTKAEFYGRKELRKMVKKRWIEGFLYDVFHPESSEKSLPMIKLVLEERPDAVKPPFQRQEVSRVLPTGMSEFEVFDQIGAGQTLLILGESGAGKTITLL
>AFR28658.1
MSESESRRLPGTIVNISGGTVGAIGDHNQVMMPRRTLVWPVVVGAVPTRASAYQPREAVIEQISMASGAIVLQQLSGQVLAGAGGVGKTQIAVGIFTSSSADIRLWINAESREAIVAGFAEAAIRLDLADTSLDSEQLSRIFIGFLGSTD
>EKU96908.1
MRPQRQGWFTRLVKRILDWIFRLFAWFKARFIGCLSDPDNRPLVDTPSLQRSPKTSQVHQQVTGDRNPVIGVIETDSRVTIDQSIHHYGHSPLPTGEPTPFGVPYQRNHFFTGREVILERLHQQLNQETTAAITQVQAISGLGGIGKTQT
>EYU71350.1
MTGSGNAVADNGGIAVSGIYNDHSSVLLPPEVLRAAAKVKAPRGMDDLPYLPGHFVGRESELQALDAALKGSGQVRLQAVHGLGGVGKSALAAHWVATRAHSHKLRPVRWITADSPAGVEQGLAALAVALQPALAKVLTTAALAEYALQW
>AKB28312.1
MPDNEKTSLDQKIIATNGSHIENVNQEIHIHSLDARYRKHFQVPRLTGEFVEIPKKEEIKNRLLNSNNSKGIFAVTAIQGLGGIGKTILAKILANDKAVQNHFSDGILWAALGQEPDILSWLINWIQELGDYRSTYTTVETASNHLRSLL
>KUP95585.1
MDGQQVAQALNSAQQAAQHSGVQVNTFIGALQAKSVASAAPPIALPQRRIPPAFLRGRTETLRLAEEQLVRAREAEAQATSTVVLHGIGGVGKTTLALELAHRAAGRGTRVWWLNGSSTTVLTAALHALAFAAGAADTEFDHAHPADVLW
>GAT68896.1
MSAPNRPLEGDADGRLYGADHVDFSSGTFHGLVAGTVNTVPAPALPPVAKVPATGLVGLPRRPAAVFVGRDDELATLQRALTAGPGVIAQAVVGLGGIGKSELALHYALTHHNHYDLVWWIDADGAQAIEAGLAALCRALCAGLAPAAAT
>SCG45720.1
MSTTVGRAGGDRFEARDRSTMFNAPDGTINVYQDGHGPRPIQRLWMAPPHAAGMVARPELAEPLLELVTAEAGEQVAVSGVHGTGGFGKTTLAAWICHQPQVRDRFSGGLLWVTVGEHAAGAELAGRINNLIEHLTGARSGFTDPIQAGH
>SCZ16690.1
MVVQAGHVDKIVIAVDVGGWFGLAAFAVVLLVAKPALPLPTGLGPGPVAAGWLLIAVLLGVDLAQRVLVRIRERREGAWRSEEILAGAADALAEKLRVRYRRDERWAQIHDPEPIEVAWREAEGSPEPQLGSVLAYITKTRTRRLVVLGG
>SHN33320.1
MSLAPEPRESGPAPTPARSSGESAITVGDVSGILSIGDHNVNLLFTQGFGAEDALAKLVKQLVHAVRAERRSQLADKADLLAIEVDARLQHEEEQLRLQDRSKLTVHWQPVAGKEPGRREDIRNDPAGAPDAPPPGLRQLDEFTVGRERT
>OKK03112.1
MTAGTDDRPPADAQGAAPAGEAPGAPVTVGMDASASGRAQQAVIGQGVQHNHFYGAPAAERPGIELNTLVPPPSVLVGHAGLLTDLAAVCEAALTERRSPAVALLHGTGGVGKSALARALADRLAGAFPDARFEVDLFGFTPGSTPREPG
>OLT24339.1
MSGPSYDGDHVDFSGGSFHGRVVGTEVYHHAGPTPTALWGLPAPATGFSGRERELTDLLDLIDPRHNDNGHDQDGGGVVVSAVSGMGGIGKTALAVVAGDRALSRGWFCGAVFVNLRGYDPDPATPAQGLEAVLRALGVHGEDLPAGAEE
>OOC54208.1
MSRNNKPRKNKRKAQRRTTHRGRDHVDQRGAQARRDVIGVVNNYVTVHEGAARSQAGLPGPQAGFTGRETDLERLLESLDPAMPGGAAVVVSTGMGGIGKTQLALTAGHRALEREWFSGALFIDMHGYTTPVTAHRALQSLLRELGVETD
>BAY13572.1
MGRSSLRRLWKRIILFLSKLAGFLKGKRRRLKRRRDLLRLNTQIPSQVEPPISSKAEKDKASVTSLDPHIPVQVAHTEQTISGNDNVVQNIKGDNNIIVGRVEGSLTINYRRPIDRPFQAPSLPANFVDRPQVTLEIKARLLANTSAAGA
>BAY19968.1
MSNSSNKAYQQNHNQGQINNADIIIIYKNADSGESQELISINLRELCDATLKSQQKNQEFRHRATEKGSEIHVYVPLGLVERKEQPRRDLHTTVQHREVYQLEKEVISHIYEHDEFLQQVIGQTSTGGNKHIAIIGEPGAGKTTLLGAIA
>PAC32595.1
MENSANIQGEHNNTFQGITNSTIHNSVHHHHTKPKLPKELTIQMPTVNLEDIIGREEEIAELHQSLFEHKQVVLVNGLGGIGKTTLSQAYLTKYAEQYQHLAWITVGGTSLESDFINAVLLDKTFGITTEGKEVTDIFHELLHDLKSLEA
>PKB37635.1
MGARKTSGKRKSAGKKDKRPGQGQRTGTSFAGASFERSQVLGSGTQTTKINVQAYAAVPTALNSLPGLPQEFTGRKDEIAKILSMLDPGSGSAAAVGSVAGLPGVGKTTLAHAVGHAALDDGWFTGVQLVNLRGYDPTPVLPEDALEALL
>PKT67324.1
MSARDTGDAHAQDGGTAVSGYQGPAPSGEGTPMSTQATNTGNATATGDGAIANTGILTIRRSSPQKPAAWPHQVGTIPRRVELFQPRAEAARLGEALQDGGTAVLGQVLTGMGGVGKTQLAADHARTLWRDGAVDVLVWVTAANRTAVVA
>PLS85529.1
MPDQLGAGQFISGNFNAQADHGSSASVYINAFGDMAPRPVDPELLGEAERLLEDLPLELAPDPEPPFPGSVVPPIDPNPLLVGRQEDLKALATRIKADGDLTGPVRTVAITGLGGVGKTQVAAEFAHRYGRYFRGGIYWLNLSDPSSLDA
>PSM41702.1
MNVSGERPIGAESIQVAVSGDSTRVVVLPKEVVESALTVQAPAQAGYLPKSASGVFVGRETELTALRDTLTGGGSAAVVQPQQISVQTISGLGGVGKSALALRYATRFRGDYKLVWWITADSPESIVTSLAGITERLCLQWAQTLEPDQQ
