# Supplementary material for: Searching for universal model of amyloid signaling motifs using probabilistic context-free grammars
Source: BMC Bioinformatics. 2021 Apr 29;22:222. doi: 10.1186/s12859-021-04139-y (PMC8086366; doi:10.1186/s12859-021-04139-y)
Supplement: Supplementary file 1 — Additional file 1. Datasets [file 12859_2021_4139_MOESM1_ESM.gz › famgram_data/BASS/test/nlr_side_uactino_clALL_Ntm.fa.nr70.fa]

>C01_SEU47807.1
MKGRAFGHGRTYQAGGDLTVHEAAVFAPVGQVAAPPGT
>C01_ATW48405.1
MNGGSRGEKRPEVSLRAGAHDGGRIYQAVGDQYIYEGLPVAPASVTNTLPRDTFAFEGRDGELQKLVDAVRHASAPRG
>C01_OKJ57450.1
MTGADWGAGPEVQGRASGQGRVYQARGDQHVTEHHHHYSSNEAPSLFGPPLLRAVPGPRSPFGPAAPVPDSVRTPLVGRTPLVLRDRRELMRGLLSAVR
>C01_OKK12489.1
MSVPGPMEGHASGSARIYQTGGDQYIEEHVHHYAPGSAPLFGHPWTGPAEPRGTAPDSVRMPLVGRTPGVLRDRTDLMEHLRAAVAGP
>C01_ADI09086.1
MSGPPPPYAEGHASGHGRVFQSAGDQHITEHHHHAHHYAPGPGASLFAGTTTPGPGPDSVRVPLVGRAPAVLRDRADLMRRLRTAVG
>C01_OKH98982.1
MSGEEPRPAVVRQDARAEFGSEVNQAGGDLTQYRTTYAGAPPDPPAVLHTLPRDVAGFTGRDAELQRLLDAAGPAR
>C01_AGP57833.1
MPIDGRASGQGRVFQTGGDQYIEEHHHHYGAGTGPGTGSLLAPQPVGPRPPQGATAPDSVRVPLVARVPGILRDRADLM
>C01_ALO07341.1
MSGANDARADGYGRIYQASGDQHIVEHHHHAPEWAGPDSVRHPAVGRTPVVLRDRVGEMDRLRAAVEPGV
>C01_ELP64895.1
MDAHAEDRGRVYQASGDQHINEHHHHGGGTTGPSGPDSVRRCGRAHPGRAARPHRGHGTPRASVEA
>C01_KOG49630.1
MSEQHPRGNIGAPEAVAHGHGRVFQADGDQHITEHHHHYGGDATGQPFPQQPPGAREAGPDSIRVPLAAPKPVVVRDRDEAKA
>C01_KQX36889.1
MNGSTEGRAEGNGRVFQSARDQHITEHHHHGQPAFPAGSAPDSVRRPA
>C01_OEV14114.1
MSGTQDGRADGEGRVFQAAGDQHITEHHHHGETAASGWAGTESVRQPTGGREAALLRDRTELMETLRS
>C01_PJJ01632.1
MTGAMDGHAEDGGRVYQSSRDQHISEYHYHSSDDPGLAGPDSV
>C01_SED09724.1
MSDSEKHMTLRAQASDQARVYQAGRDLYVNESGE
>C01_SEH02571.1
MSGDDQPQVRIDTHADGQARQYIAAGDQHIHQLSPPVSPEMRTLPRDMVAFTGREEELRHLTTAAAQSTG
>C01_EMF30093.1
MTGGTDGHAEDHGRVYQSHGDQHISEHHYYNDDGPDNGGPD
>C01_KUO05395.1
MRRRYRYADVLRIRQQAIAADNARVYQVGTGNQTNIEGDVHVHHHVTTDRPARSAAVSLTPPFRLLPKRLYGRTGEREELAEIVD
>C01_KUO22009.1
MSELGARASGQGRIFQTSGDQYIQEHHHHYDAGAAPLFGTEPQSRPTAPAGPDSVRVPLVGRPPGILRDRTELRRVLGAALAGPGGDA
>C01_OEV05529.1
MDGRADSQGRVYQASGDQQIIEHHHHGGSASVGWSGTESVRRPTGGRAPVVFRDRAELMERLRAAAAP
>C01_OEV29760.1
MSSAMDGRAHRQGRVYQASGDQHITEHHHHGVVDA
>C01_OMI38968.1
MNTPGHDSGRAPAHIEVHAHDQSRVYLANRDLHQTIGSVPAPVTTLRTLPRKLAYFTGRGSELHRLLQAVGPHP
>C01_PIF86474.1
MSGRNDGQANGQGRVYQASGDQHIIEHHHYSPAWAGPDSIPPAFGRAPVSQNSGGSVGVVVQAGEADGGVHVDHPHPSATVVPRQLPGAPAHFTNRIAEMSLLDEARAGQRPG
>C01_AOR29772.1
MSELGARASGQGRIFQTTGDQYVQEHHHHYSADTVPLFAGEAGPYAGGSRPAAPDSVRIPLIGRPPRLLRDRAELCQALGTAVAGH
>C01_KNE83477.1
MSGAMDGHAEDRGRVYQSSGDQHISEHHHYGEEAAAPGGPDSVRRPAIGRPPAVLRDRAEVLRRLQASAGAGHGGEA
>C01_PJN34549.1
MSEDASLRAAAYEQGRIFQAERDIQITEHHHHGAEIPSASATG
>C01_SCE17642.1
MDGRAQNDGRVYQTTGDQHVTEHHHYAGGGPGAVGGPDSV
>C01_EST24664.1
MSGRNDGQAEGQGRVYQASGDQHITEHHHHDRSGRGFGLSDGSPSSRGPDSVRHPAVGRAPATLRDRDELMLRLRSAVAH
>C01_SFD26332.1
MSGPNGEDRGTGDSPAAVRICGQARDSGEIYAAAGDMHIVSRPGRAPAPVTALRTLPRDAAAFTGRQTEVDRL
>C01_SMF86310.1
MTEQPRIPRADRMLRTVAEGSSSVYQAGGDQIIVDYSVQQYERPAPGARLAWASPESVRTPMVSPLSSPLRDRHDLRGELLRAIRDPARAVTGL
>C01_SMF86318.1
MVDPSAGDISIRDRARWNSAARDQYIVEIGHQYVAHHTAMPGPAVSERSGPDSVRVPLAARSPSPIRDRHDVRRDVLHAIS
>C01_AOS61467.1
MTSNHPPDRGDHGGATYSAEGHDFARVYQAQRDIVIGGGTVESPPIATVRRLPGLSDGKADLFVGREAEIDLLRTALGPDPHRQ
>C02_PKV69821.1
MTPNSVHNEITGGVFFAPVIQGQVVNLQLPPTIAPALSGLPPATGSFTGRDREIGAILQALAPEDAGT
>C02_SDN39945.1
MRDTGTDNEISGGVFFSTVIQGRDITIELPAQVSPALHGLPSASAVFVGRDTYLDTLMERLDPATGGSPAAAGRA
>C02_EGX59650.1
MGVADGPEASSQPTVRNSIAGGTVHGPTVMAGAVHGGVAFNYHVTNAPVLRGGKPDQVPRPPRRYVNHESVLTRIDALFRTRAADGADDCPI
>C02_SCF10145.1
MWWHRWGLPTRGDEVDGVGSDDPGQRPAQVNRSELSGPAELVQARDVYGGVHFHGEATPPERPQQLPGDVRGFVNRVEELRTLN
>C02_SDD78461.1
MGDGGLVNDFSGVGGQVIQARDIGSVTFAAHVPEPVVPAQAPAPPEGFVDRADERAMLRELAAAT
>C02_SCE87658.1
MGERDGQEPSPRHVNRSELHSLAEVVQARDVYGGVHFHGDGAEREPPPRQLPGDVRGFVNRIAELHA
>C02_EFL12127.1
MLLCCFAALLLCCFAAQFNSTKSVLEFLGRTLPGPDRGEELDTDRDVSGSLSRDQLGGGTVSDGNYFDGQADKVFQARNVYGDVHFHGPRQPAAPALQVQAPPKHYRNNEPQLAALTR
>C02_PJM95254.1
MGGAEERDERSPDRSGTTRSEMSGNAWDVVQARDVTGGIHFHHADR
>C02_SFD29412.1
MHDTPPEPSEQTRSVLYGAARDVVQARHVSGGVHFHSAQSAGPTPRLLPPGVPDFVNRTDDLQHLTAALAATT
>C02_KUL50315.1
MGASDPEQEGHREQHNHGSGTFIGGDNYGGIHFEMVDAKTKALLTRLTKHLETADPAPNAHVVSSLPRELR
>C02_GAQ51672.1
MTDGQSREAGDQHNHGSGTFVGRVMGDVTINYGASASQPARQEAPAARALAGNQRLAEAADQLAQAVGAQWRREEERQRVHDPFPLPIRWHLAPEALTDHWANIRRGPAGVTFGPLALTGHLDQVVDVYQQIPS
>C02_OIK24035.1
MKWPISSLRRVYEPREEVTSSLSGTARDVVQARDVRGGIHFHAPATDRVRPPVPYQL
>C02_OLT47852.1
MTGFSNTFHGDVEKAVQIGAVHVHAGESAPIPPPWQVPAELPHYTNHHGPRADLAAVLAPADCDGAPRV
>C02_ONF61741.1
MTDGAGVRNTISGSVTGSVVQAGTIGHLTLSPERHEPLPVPRQLPAGLRDFTGRDAQLAALDALLPSREDAGG
>C02_SEH04084.1
MNDPGKEEKTDGTGTRNELSGQVTGGVVQAGNIGTVNFGGSPPSPVRVPRQLPAMPRDFVNRTRELALLDD
>C02_PRY19311.1
MPIDDRDEVRHVNRLDATGAGDVVQARDVHGGVHIHRVEAPFAVTPSQLPGDVRGFVNRRSELSALTNLAGEQPDDPH
>C02_SEN27171.1
MSPPSPPSAPSSPTDDDGNGNGPGDARGARNDLSGTSGDVVQAGSVHGGIHFHPGHGPEPRSGPTPRQLPADIRAFVNRTDELGRLDAVLTGED
>C02_EXG81266.1
MSGANESGSRNELSGSTSSSVQAQTINGPVHIGSYLSVQDLPSPRQLPPDIPHFIDREETLRRLDLKLSVGVRSADQ
>C02_SHE94357.1
MRDEPDHGDRDDEAPEIINQLGDVAGVAFQTGVNHGGIHVHLSGNERPPLRQLAPPPPAFTNQKPVLRRLNDAVA
>C02_ONF61740.1
MSGNLVQAEIITGDVHFHQLGRPVVTLPHRAAVPPQRATAFQNRAGATPLLQHALQRGDAAVLTDQPRLHT
>C02_PKT70377.1
MAVPTSRGMRGDPVEAGPPSHDAAHPEQPVRNEAAGAVFGHLVQVGTLQGDIAIRESPRAQVVPRQVPPTNPRFTGRASEQAAMSDVWARREAGLGG
>C02_SNR25837.1
MSWDGSIVQSPDERDRWTNELTGTIAGSSVQAGSIAGGVHITMQRGAPLPAPAQLPAPGLFADRRDEM
>C02_GAX57891.1
MTETDTAGEGDTGAGVPNLISGGIFFHAVIQGRDITV
>C02_OAB01747.1
MGQTEAAHEGAADGRVNNTISGGFFFHAVIQGRDIAVQL
>C02_ANN18894.1
MSDTEQHVGTTGDGMAHGNVVSGNVEGIVVQAHTVEGGVNITV
>C02_KUN35886.1
MADQGGNVSNAISGGVFFQQVIQGRDITVMLPPKVPPALSGLPAPSPAFTGRQAHVEELLRELVPREERQQAT
>C02_SNT46039.1
MSEQAQGDVHNVFSGGSATYVIQGRDFGDVHLHLPTPPTSPDRAAVELARVVLAQWRDEAGALGLAGNARLAVGWRADWTVADHREHIGADVAGSTAGLADLAAGFRAL
>C02_OAH10245.1
MANTYSGGADDAGSPVENQISGGVFFHAVIQGRDITV
>C02_SCE01878.1
MRREGPESHNELSGTVHGVAVQAGVVHGDVHIAAEATEATWTPWQLPPLGRVIDRAAELAALERHRVRA
>C02_SCE72727.1
MRSAPCRPVDSWVDGVMSDDRGRVDNDFSGRSGAVIQAGLIQGNVNLRTVTETPLPSPRQLPPATKGFIDREVHIQQLDSLLDEVELITDKSQ
>C02_SCL34400.1
MDDARDDRRTTRPAVRNDLSGTVTGPVVQSAAIHGGVHLHTGPLPPPAPRQLPPRP
>C02_SEG79912.1
MSEIVHNDVTGVVHGPLVQARDVFGGVHFHTAASLPAPSQLPPRPRLVDREAAIAQLDALRAEATDVP
>C02_AMW10320.1
MAEGTADGTEREVTRNDLSGTVFGPVVQAGTVKGGVHTHIHESGLPLASD
>C02_OKI36072.1
MRNDLSGHVYGPSVQAQRIHGGITFNVQAQPPVGTDVRPDEIPPLTFGFVNRTKSLAVLDGWLGAGRSGAVKV
>C02_PCG87455.1
MTAGRTGGSEPVSSRNDLSGTTYGPTVQAGAIHGGITFNVQETPPSGTYVPPDEIPPLAVRFVNRAKGLAALDTWLARNGADGGA
>C02_OCC10417.1
MTAEDAGGPDHTAARNDLSGTVNGPVVQAGTIHGGITFRVEAPPVGANVTPDEIPPLTVRLINRAEGLARLDGRLVPEANDEDEG
>C02_OSC71126.1
MTTPSSGDGPRHTDSRNDFSGTSHGPVVQAAAIHGGITFHVQPAAPVGEWAVPDEIPPLTVRFRNRDRMLDLLDGSFVRDPDRA
>C02_SCK34650.1
MSAPGSGDGSRHIAARNDFNGTSHGPVVQAATIHGGITYNVQQAPPSGVRVTPDEIPPLTVRFVNRTEGLAALDGWLSPEEGAA
>C02_SCK50479.1
MVEETHNNLSGRAETVVQAGHIGELHQHLHAAAPTA
>C02_KKK06043.1
MADGGAEQQRPEHVNRSELSGPADLVQARDVYGGVHFHSGDPAPADPPPRQL
>C02_ORT49028.1
MTDPVVGPGEGVRAASVGNVLSGRVEGPSVQAGSIHGGVTVHVHHAESSSGAPRELPARSAVFVNQRVILEALSRLWRSFP
>C02_PNE33479.1
MSVQDGSERPAPTRITNSLPGNVDGQLVQAGVVNGAITFNYHAGPEAPPDR
>C02_SCF14848.1
MLPFGTSNEQSGSVTGLSVQAGAIHGGVHFIGGAVERLPIPRQLPTPSPNFTDRGRELSELD
>C02_SCK50496.1
MGDDSDARAQAPHILNDLSGNVYGPSVQANRIHGGITFHVQAPPPPGPAAKPDEVPPLTVGFVNRTQGLATLDSWFGDGRIGSASVGL
>C03_PKB26148.1
MFRNSFHGPTAFQVGNNNQQVNHFHPPQRLPSEEAMAEAMEALTASVTEQWLNEARIQRLDDHPIPVQWDLTANLAVVDTPARVFGDAPAVWSVSGADIAIVAARFR
>C03_AJC53635.1
MSVDKSTPSSSSVDARAAQGVQVGDGGVQVNYFAARPEILRPWMAPALTGPVTERPDLYGALLDS
>C03_PTA47471.1
MNDQGDGLAGDRVDASHAQGLQIGEGNTQNNTFYFRGRREVSWPHQVGVVPPLADRRQRRQADKALTAGVAGGTVMC
>C03_ONI86978.1
MNQRPSTWGGEQRQSRLSAFLGIDVRHNTGVQVGDGNTQIIQAAPRLVTWPARVGFPPVVADRYQDRHTAPEFTA
>C03_ORT49016.1
MNAPDARGLQVGTGNTQINNFGGDARRGVRRPWMAPQRSGPVVPRPELTAQLLAALIADDD
>C03_PVC80771.1
MTSGSGGGDVRDNTFHGPSFIQTGAGSTQHNYLLQPSSRLREPPPAPKVEDWLVDRAEAEQAMAAVCGQEG
>C03_ONI86674.1
MTVPADEPGRPAVDARYGQGIQIGDHNTQHVHLTASTPASSAVVTTIHAEPGIEVFVGRAPQIERLAAALAPAD
>C03_ONI87101.1
MEVHHNLGAQVGNHNTQHINLPPSPPVVWPVRVGVLPPVADRYQHREAETQ
>C03_PKV70757.1
MTAAEPGVKSSVFVFKAVSALMFGDHNVQNNYFELQFPDPVETAVQELGSMVDAQWRQEAAMRGLCDPEPIPVRWREGSIKQLGDHRRLTGDPVAGSVADLPAFADRFT
>C03_SDZ30256.1
MDVRLRDARGMVIGEHNTVYQNFFDARHAPLAAKLISFADLIAEKTQHFVGRRFAVDAVDQFIARN
>C03_BBC24758.1
MSNPEINIGQGGTGNTQNNTFNF
>C03_ALB43288.1
MIDKQINIQQDGQGNVINNFFSS
>C03_SDT82687.1
MRATGPRPPRLPVSGTGPERDRPRHHDDRPLVFEGPLAVQIGDHGVQNNYFTVAFPDPVELGAQRLGHVVLAQWRQEASLRELAGPDPIPVRWRAATGADLADHVGRTGRTDGASAADLTSFARTFL
>C03_SFW86808.1
MPRRRFPRTGPSEYPLGETFAVDHNLGAQVGDNNVQRNTFYVPGVRTAWPVRLGVPPQVADHYQHRDARRQLAEALAPGGTGA
>C03_PSL52708.1
MASAPPDEDDRSTASARAGGFDVRGNLGPQIGDHNTQHNTIAVTLPPARVAWPVRVGVPPQVVHHFQDRAARSQLAEALSVGRAAVVVGAGSGA
>C03_AFZ27510.1
MNPNNIDKLININQDGKDNTQNNIFSFQPPQIEGNPFAPPQPREGGLFGRDDELA
>C03_SDM63858.1
MTGNGSTFFGPTGAMWGDGNIQNNTFVSAPRPPATLPHQVGVVPLRARSFQHRAEADRLRSAVSAGETVVLC
>C03_SEO98883.1
MAGDVFHGPVAGQLGDHTTQYNSFHASRPRASWPHQVGVIPSRAECFQDRAEAARLRQVLSDGGTAAVAGGRARRELTGGV
>C03_OIJ99864.1
MSASESAGAAQGWVFGNTFYGPTAINLGAGGVQNNYFQLVIDDPQEAAARDLARTVLAQWREEARMRGLFDPVPIPVPWRVVRDTEFGDHPHLIGDSAEGSSAGSGAFSNAFL
>C06_AFY38363.1
MTEFDAQKKIIQKAISDIVVHGNLTVGDITQIINLPQPERFIPEETPANLLTSN
>C06_BBD58560.1
MTNEPDSEVVQVKLENLQVGGNITIKDITQIYQTVNNLD
>C06_OYD94772.1
MSENRSPEEILQSILQNVQVGGNLTTGNITQTIIDNLLVFIYQHESFKPKEIPQ
>C06_PPJ64013.1
MSEQPQINQSILNNVNVGGNLTTGDIYQNIYSQPKQLEGNPF
>C06_BAZ20405.1
MTSKPEPNIRQQAENSTLSGGMQAIQGDNNIQLQGNSKLAVQKIFENVQAEGNITVGDITQIYQTVNNLSKI
>C06_OYE01066.1
MTNHPDFQVVQRILENVWAGRDITIGDIHQIYQIVINLNNI
>C06_BAU63957.1
MSESPNPQQPFQKVFSNVSVGGDLTAGDITLIYNQYTNLD
>C06_PRY21118.1
MSIQEIFRLVATCLSGTNINNIDNSKNVNTGNIFAGGNVHIGDINVNDN
>C06_BAZ86410.1
MTINSSFQNVQKIFENVQASGDINIRDIYQTVNNLSDISQPTGFPHNI
>C07_GBD54762.1
MDQKIVNYAQGNINIDKQNIYNYPPNQEPPQPNPH
>C07_AFW94441.1
MNDNFSKLADKIGAVALPGGTVQVNTQNIDGQKKLTPTKDIPYRGSVHFVGRETELTTIHED
>C07_OYQ63523.1
MTNKQTGLENVNLLGDADINISQEIHHEPNKLADKVGIVALEGSAVNIGTFNNYTQIIQE
>C07_ACK70197.1
MKEQPDKIAEKIAVFAQGGTVYIDKIIIDSQGKELSKKTIQLDWRLICQQVLQQQKNLRKRITERGFELNIYVPLGLVERKKQQRRKQQEDPNKDQVFELEETLITKEYHHNAFLIEIIGETGR
>C07_OCQ99945.1
MPEDFKKLSDKIGQVIFPGGKGVIENLVIEGQKQLTPTKHIPRGSVHFVGRETELTLVH
>C07_KST70146.1
MSEELGKFAEKIGVYIAPGGQASIGTQIIQGQKQLRPTKRIPRGSVHFVGRERELTLLHGD
>C07_KIF35509.1
MPKDSGKFADKVGAFAAPGSQVNIGTQIIQGQKQLHPTKYIPYRGSVHFVGREQELAM
>C07_KOP25803.1
MPEDFGQSIKKIGVYVAPGGQASIGNQVIQGQKQLTPTKSIPY
>C09_AQW51769.1
MTDYTFQAIGAGSVAAHHIGTAITGQVNVLTAELLNSARDVQAPSGLTNVPPLPLCFGRTSELGWLRGTLGQPAAGT
>C09_OMI38030.1
MTHSAAPQHQAPMTSGARSPAVGTNHGAIFTGDTTVQAPLVLPPPADVSTPHGMHNLPRPVGHRFVGRAAEMAALEQALQPRNERAAT
>C09_SNX61895.1
MNAEHAPGASGERAIAAGESIGVAVSGDNARVVVLPAAAVHWARTVEAPAGAGFLPGSASGVFVGREDELAELRALLTGGG
>C09_OXL37054.1
MTRQPFRPGEASGDRAVAVGHNQGIVSTGDGAVIDNRTVRLPAEAVRGPAEVAAPPGLNNLPAPRSGVFVGREEDLARLDAATGIEDGHEAD
>C09_PBC80891.1
MSDRPGARADGARSVAVAGDNHAHIFTGDGVTVVSGSGRRPVTPAENLHALRQRVLADLGQDQVQQQLRSGHPLPVHCRAAPEELTGRRDGARETSAALADGSPLDLAGPLRNLAAVYTKE
>C09_SEH02447.1
MSAYGPRAVSVDGSNPGIIQTGDNVSATIVQTTGPAPAALAGLPAAHVGFVGRTDALSEVLGFL
>C09_OKK16601.1
MPGAIPDPTDIKASGERSMAAQSIGLAVSGDVRFVNLPPQAVQWS
>C09_PKT73475.1
MNGDEDTSWSGIEAVGPRSIAAGQIGNAYTGDVLPAEALHAPGRVTAAPGTSNLPPAAFCLGREDELDWLRRILTSRHESAITQS
>C09_ALO95113.1
MTDGAVAGGGGLQATGFRSVAVGGDVGVAITGDGARVMVLPAEAVRWAREVEAPPGAGNLPGSASGVFVGRQDELAELRRLLADEGEAAVTQVSGA
>C09_SCL31068.1
MAGAGAAMTATGEDDALDAAVESVAGSGRRAAVLHTNQGVVQTGDNVRAVVGVPVSLGPPDRVATPSGGFVGLPKPPV
>C09_ANP52225.1
MPTPHVVQASHHGVAVGHADQVSYYGSSRTPASWPLLVGVIPAASRCFQPRLTLDEDTHLTGPADAEGGLAAARC
>C12_PAX60320.1
MSNENWQGINFKDSNPIIQGNNFNFYPKNS
>C12_AFZ01857.1
MINENWQGINAKGGINVIKDNTFNFNSPEKPA
>C12_AKG24489.1
MSENWHGINIKGGKNEIKGNTFIFNSTEK
>C12_PSB30758.1
MTTEDWRGINFKDVKDGGNVHIHDNTFVFQ
>C12_OUL32058.1
MSNENLQGIITQGGKVIVQDSTFNFGSSQQ
>C20_BAS57487.1
MSRQYESHGRDQFNIETLKGDLQVDNRTNAQQNIE
>C20_OYQ65654.1
MSRQYDNYGRDQYNIENVDTLNVVNHADRNVLLDDWKPSFEHMQGRKE
>C20_OKH17868.1
MENKITSQNTNYGRDQFIIYEPMGSISIALPTQQDIVVSGVGENPPLYENYWINRPAHEKQLRNF
>C20_PSB15792.1
MSREYKNDGRDQIPIEHLTGNVYIGDQRSRKRPDREVKWLKAFEKEILGRLATSLHNQILINLGKEIDLDQVRRLWDMEVKSGQITEAIAPDTEILSVFDRADIQ
>Ccya03nlr26_BAY96876.1
MAEEPNPTNSNNIEMNVTASGDSKVTQVGQINAAEVKIVVERIEPILERLQQIP
>Ccya03_AFZ02242.1
MKQENKDNAKGWQTEANNSNVYNADTININHQAPQK
>Ccya03_BAU44504.1
MSDQHIHDQGKGYQVEVKGGTAYIGDNKIYQPL
>Ccya03_EPF17073.1
MTDLISELCQLTAEILQDNPQADLARLVALVKTNIDANSQLTEAIQDDRRLVQINKGDAKGFQTLVTGGIANIGIHLNDVNRKTLQEVLREALEDLLKS
>Ccya03_AFY94413.1
MQQDNRDNATGFQIDADNSTVYAGINHVYQSSRPPKCIPFQALALPKDYVDRPEIRQLIKSKSLDSLPSKAG
>Ccya03_BAZ41011.1
MMSQENSGNAQGFQTQVHDGGTAYVGTNHININHVPKK
>Ccya03_GAP99709.1
MADLITYLCQIATTELHEAPQATTQQLADRLKRAVEQNQALQAALQSDDRLIQINQGDVTAFQTLVSGGIANIGVHLHGADEAKLIEIVREVL
>Ccya03_OLP17403.1
MADELVQKLKQLIEEDLQTAPEEASIEQLVEHLQQDKRFGQVIQSNSGNAIGFQALVEDGGVVNMGIHLHGLDEEKLTKALQLFL
>Cnlr26_EPF21720.1
MTSETNSNEINLSATAQDQSKVNLIGKIEAKTVIVSEELLNRL
>Cnlr26_ALB42078.1
MTNESNPNHQNNIEMNVNAFGDSKVTQIGQLNAQQVQIIVDRINPAIERIEQLAKP
>Cnlr26_OBQ14685.1
MTQEPNPNHPKSIKLEGTAQGESKLIQVGSVETENLNLTAELVQFLVHLESSTKPESPG
>Cnlr26_BAY92963.1
MVEEPNPNQAKIINLEGTAQDESKLTQIGHVDTENFHLTAEQVQILVQLESST
