# Supplementary material for: Searching for universal model of amyloid signaling motifs using probabilistic context-free grammars
Source: BMC Bioinformatics. 2021 Apr 29;22:222. doi: 10.1186/s12859-021-04139-y (PMC8086366; doi:10.1186/s12859-021-04139-y)
Supplement: Supplementary file 1 — Additional file 1. Datasets [file 12859_2021_4139_MOESM1_ESM.gz › famgram_data/BASS/orig_red_unaln/ucluster_02.input.fa]

>A0A010ZVP9_9ACTN
TATSESTNIVSGGVQHGTVVQAHRIDGGVHI
>A0A014P375_9ACTN
EAGAVHNSIGGNARITGPVVQGRDFQGPISF
>A0A022MAW5_9ACTN
IEEGAVRNTVSGGTQNGPVLQGRDFSGVSFG
>A0A061A1A1_9ACTN
EAGAVHNRIGGNARITGPVIQAKDINGPISF
>A0A069JXH9_9ACTN
TGDGETSNEISGGTQHAPVLQGRDFSGINFN
>A0A077K9A4_9ACTN
AEAGDVHNHISGGTQGEVFQGRDFSGITLH
>A0A0A0NK21_STRRN
QAGTVNNRIGGNARITGPVVQARDINGPISF
>A0A0B5EPV7_STRA4
GTGVTVTNTISGGVQHGPVIQGQSFHGSITF
>A0A0C1Y057_9ACTN
QQVRDVHNTISGGTYHGTVIQAGNINN
>A0A0C2AN72_9ACTN
GGGTDVHNTISGGTQHGAVVQTGTIGSLHFG
>A0A0C5GEH9_9ACTN
LPGGDVHNSISGGTQNGPVLQGRDFSNLTFH
>A0A0D7CSG1_9ACTN
LPAVEVRNSISGGVQYGTVIQTGTISGGLTL
>A0A0F0HJR4_9PSEU
ADRGSISNVINGGTFNGTVVQSGRIDHLTTH
>A0A0F4J7V5_9ACTN
QSTQLRHSNQVIGTVHGSVIQGQNVRGRFSL
>A0A0F4JI94_9ACTN
RPGATVHNEIHNGTFNESVVQAGRITHNYQS
>A0A0F7N4X6_9ACTN
DGADSVSNSVSGQVWYGPVVQGRDFHAADGI
>A0A0F7NDX5_9ACTN
TGDGEVHNTISGGTFSGPVLQGRDFSGVSST
>A0A0H1AIR0_9ACTN
AGGVVINNTVSGGTHHAPVIQVGQLGHGTFG
>A0A0H4CAR5_9ACTN
GHPATVHNTVSGGTQHGPIVQAGTVTGLAFP
>A0A0K8PL53_STRAJ
RSGDVHNEISGGTRGTVIQGRDIHGGITFG
>A0A0K9XP00_9ACTN
GSVPRVHNSVSGGTQYGPVVQGENFSGLRFD
>A0A0L0KD37_9ACTN
AQNNSVRNTISGGTFNGPVLMGRSFENTTFN
>A0A0L8NJI5_9ACTN
ITVRDVHNTMTGGAHRGTVIQAGVISRVDQS
>A0A0L8NVF9_9ACTN
ERGGPVHNTVSGSVHNGSVVQGRDFSGGLNL
>A0A0L8Q0C9_KITAU
ITVRDVHNTMTGGAHHGTVIQAGVIARVDQS
>A0A0M2S391_9ACTN
ANQGDVTNTVSGDVSGSVVQARDVHGGISF
>A0A0M4DT65_STRPR
QQVADVHNTISGGVQHGPVIQAGNVGSLSFG
>A0A0M8RUL9_9ACTN
ITVRDVHNTMTGGAHRGTVIQAGVISRVDQS
>A0A0M8SBS9_9ACTN
THPITVHNEITGGTQHGPVIQAGRITDLTTG
>A0A0M8SWJ7_9ACTN
PAVAINHNTISGGHYNAPVIMAQWVDDGVRS
>A0A0M8SYP0_9ACTN
SSSGEVHNHISGGTQREVLQGRDFSNITFNV
>A0A0M8V1X6_9ACTN
AGNGAVTNSVSGGTHNGQIFQGRDFTHLSLH
>A0A0M8YJN3_9PSEU
VTQTGRVTNQISGTVHGNVVQAGDIQGGIRF
>A0A0M8Z257_9ACTN
DSRGTVDNHISGGVQHGPVVQSGSVAGLTFH
>A0A0M9XGL1_STRRM
ITVRDVHNTMTGGAHHGTVIQAGVIARVDQS
>A0A0M9Z2W1_9ACTN
SGGSVYNQTVNHGTITESVIQAGRITTYNNY
>A0A0M9ZKT8_9ACTN
DTGGDVHNTVSGTQNGTVFQGRDFSGSITL
>A0A0N0NBC7_9ACTN
LHTGDVHNEISGGTFNSPVLQGRDFSGLSFT
>A0A0N0SWY2_9ACTN
TQPSTVHNTISGGVQNGPVIQSGRITGLTLH
>A0A0N0TSU0_9ACTN
EPEGRVYNTISGGTQQQVFQGQDFSGLTFN
>A0A0N0YUF4_9ACTN
AGGVVINNTVSGGTHHAPVIQV
>A0A0N1GBZ4_9ACTN
PTAGSVHNVISGGVQHGTVIQAHTIGDVNIG
>A0A0N9HR36_9PSEU
ATRSGTVNEISGTVYGKVVQARDIHGDLSF
>A0A0Q7HJJ0_9ACTN
TTVSVNHNTINDGTYNGPVIMAHSIHDGVRT
>A0A0T1TE45_9ACTN
LRTGDVHNEISGGTFTGPVLQGRDFSGLSFT
>A0A0T6LN08_9ACTN
RCAGSISNSVSGGVQNAPVVQGQDFYGLSIN
>A0A0T6LXW8_9ACTN
ADAGAVHNDFRHGTFKGPVQGSGTQNITYRT
>A0A0W7WTH7_9ACTN
GSGGVVHNSISGGVQHGNVIQAHTVGDVRLG
>A0A0X3UWS3_9ACTN
TGDGDVHNTISGGTQHGPVLQGRDFSGLSFN
>A0A0X3VLF7_STRVO
EADAVHNTIAGNARITGPVIQGRDFHGPISF
>A0A0X3WCY4_9ACTN
GTARDIHNTISNSEMHGVVIQAGFVNGGVHH
>A0A0X3WWD2_STRGR
AGGVVINNTVSGGTHHAPVIQVGQLGHGTFG
>A0A100JWR3_STRSC
ARPGTVHNHVKGGVHHGPVIQSGRITGLTIH
>A0A100Y0G5_9ACTN
RQVVETHNHISGGTYYSTVIQAGTVDRGDRG
>A0A101J6X3_9ACTN
QRDVNVHNTISGGVYHAPVIQTGILGSFNHG
>A0A101N6S5_9ACTN
VAPQTVRNSISGGVQHGPVLQGQSYSGLTFN
>A0A101SK96_9ACTN
TGDGDVHNRISGGTQHGPVLQGRDFSGLSFT
>A0A101SQA5_9ACTN
TGDGETSNSISGGTQEGPVLQGRDFSGITFQ
>A0A101UDW9_9ACTN
GRPATVHNTVSGGTQYGPIVQAGTVTGLAFP
>A0A101UIF6_9ACTN
GDEGAVTNTISGGTQYGPVLQGRDFTGLTFT
>A0A101UU54_9ACTN
TGPGEVRNVISGGTQSTVVQARDINGPLTF
>A0A109IL84_9ACTN
SVRADAVTNTVSGRVTGPVVQARDISGGVHL
>A0A117QW72_9ACTN
QHVVEVHNTISGGVQHGPVIQARTVDSLSFG
>A0A117R950_9ACTN
TGSSDVHNTVSGGRQQTVMDGSGGVPTDLQS
>A0A124C249_9ACTN
DKGGSTYNTINGGIYNSPVVMGGFIGDTTFN
>A0A124G783_9ACTN
STGSGDVTNRSEGTVHGNLVQARDIHGSIHF
>A0A124HF86_9ACTN
SADGDAHNTISGGVQNAPVVQGRDFSGLTFH
>A0A143BYZ0_9ACTN
TQDGDVRNSVSGGNQYGPVLQGRDFSGLSFT
>A0A143C685_9ACTN
ASPSGDVHNEISGGTQTTVIQGRDIHGDITI
>A0A143C685_9ACTN
SPSGDVHNEISGGTQTTVIQGRDIHGDITIG
>A0A160NWI0_STRLU
PVVHHTHNTISGGTNQGVFIQAGSVGETSVH
>A0A176L6N6_9ACTN
TGDGDVHNTISGGTQHGPVLQGRDFSGLSFT
>A0A176LAA1_9ACTN
TGSGEVRNVVSGGTQNTVIQARDVHGSINL
>A0A176LBB5_9ACTN
TGDGTVHNTISGGTQHGPVLQGRDFSGLSFT
>A0A177HHQ5_9ACTN
TGDGEVHNTISGGTFHGPTLQGQTFSRISFT
>A0A177HV97_9ACTN
ADGSVQNTVSGNARIDGPVIQGRDFSGPITF
>A0A177HYU4_9ACTN
QRRGAAHDRMSGGVQHGTAFRARSVGSPTVG
>A0A191V4T3_9ACTN
DSSRSVDNRINGGVQHGPVVQSGTVAGLTYY
>A0A197SQN9_9ACTN
TRDGDVHNTVSGGTQYGHVLQGRDFSGLTFN
>A0A1A5P5R2_9ACTN
SSGGDVHNSISGGTQNGPVLQGRDFSSLTFN
>A0A1A9C1C6_9ACTN
ADSGEHRNEISGGEFNGPVIIARDINGPMTF
>A0A1A9DQF7_9ACTN
PTVAINHNTISGGHYNAPVIMAQWVNDSAPS
>A0A1A9IQG7_9ACTN
IEEGAVRNTVSGGTQNGPVLQGRDFSGVSFG
>A0A1B1AX45_9ACTN
ARGGTVHNDINGGVQYGPVIQSGRITGLTFH
>A0A1B2GZJ0_STRNR
SVVRDVHNTISGGVMTGPVVQAGVVFDHRGT
>A0A1B9ES99_9ACTN
GHTVSVTNTISGGTQHGPVLQGEKFSNLTFN
>A0A1C4KI72_9ACTN
AGGVVINNTVSGGTHHAPVIQVGQLGHGTFG
>A0A1C4NUR5_9ACTN
APIGSVHNSITGGTVHGAVVQGHTFSGLTFD
>A0A1C4NXJ2_9ACTN
TGSGDTYNSVSGTVHGGLVVQGRDFGTTTIG
>A0A1C4RE72_9ACTN
PTVAINHNTISGGHYNAPVIMAQWVNDGAPS
>A0A1C4RNM2_9ACTN
GPTVTVNNSTNGGTYYGQVIQGHDISGLTFN
>A0A1C4RRB2_9ACTN
TGSGDTYNSVSGTVHGGLVVRGAGLRDHDHR
>A0A1C4UM49_9ACTN
VRADAVTNTVSGQVTGPVVQARDISGGVHV
>A0A1C4VUI1_9ACTN
ASADGVVNSVSGDVSGPVVQARDIRGGISF
>A0A1C4XNX1_9ACTN
EGAGGVANSVSGDVHGSVVQARDVHGGIHF
>A0A1C5BLZ0_9ACTN
NQASPVHNVISGGVQYGPVIQTGRIDGSVPS
>A0A1C5D759_9ACTN
QQVRDVHNTFSGGTNYGTFIQAGKIDNMYPG
>A0A1C5E8W9_9ACTN
LTGEDVHNSISGGTFSAPVIQGRDFTGTNFG
>A0A1C5FVG0_9ACTN
AAGAVHNSVSGDARITGPVIQGRDFHGPINF
>A0A1C5I9F0_9ACTN
EGAGGVANSVSGDVHGSVVQARDVHGGIHL
>A0A1C5IAV0_9ACTN
THSGNVTNTVSGDVGGAVVQARDVHGGISF
>A0A1C6MWT5_9ACTN
QVHAEIHGGEFNGPVQLGGVQTNYFGNR
>A0A1C6MXQ2_9ACTN
IAPGSVHNTVSGDTRISGSLIQGRDFSGPISF
>A0A1C6NUW0_9ACTN
APTVSVTNSTNGGTYYSQVIQGHDISGLTFN
>A0A1C6Q4N7_9ACTN
PLAITVHNNISGVIQNGPAIQGQHFSSLTFH
>A0A1C6UUA3_9ACTN
LTESGNVTNTVSGDVAGPVIQARDVHGGIMF
>A0A1D2I4H6_9ACTN
YSGGDVHNSISGGTQNGPVLQGRDFSSLTFN
>A0A1D8SW56_STROV
EAAGAVHNTVSGGVQHGPVLQGGRFSGVSFH
>A0A1E7KEY0_9ACTN
AEQDTVHNTVSGDARISGNVIQGRDFSGPIN
>A0A1E7KEY0_9ACTN
EQDTVHNTVSGDARISGNVIQGRDFSGPINL
>A0A1E7LN25_9ACTN
APTVTVNNSTNGGTYYSPVIQGHDISGLTFN
>A0A1E7MNA6_9ACTN
VDSGSVSNTISGDARVSGPVIQGRDFSGPITF
>A0A1G6WTP5_9ACTN
PAVAINHNTISGGHYNAPVIMAQWVDDGVRS
>A0A1G7Z424_9ACTN
QRQEVTNTISGDARISGPVIQAGNVFGGIHL
>A0A1H0B3S1_9ACTN
PLGGGVHNHISGGTFHAPILQGQSFSGLTFG
>A0A1H0LLM8_9ACTN
TDGGGFRNTISGGVQYGPVVQGRDLSNLTFG
>A0A1H2A1M7_9ACTN
TGQGAVHNTISGGTFHGSVSIVQGRDFHGGLDF
>A0A1H2DAL3_9ACTN
QPGLTVHNEIRGGTFNESVVQAGRADRITYN
>A0A1H4NSK0_STRMJ
ETDAVHNTIAGNARITGPVIQGRDFHGPISF
>A0A1H4Q8P2_9ACTN
VNGDVVINTINGGDFSGVTIQAGRVNNFQTP
>A0A1H4TCD4_9ACTN
GGVREVHNTVSGGVHHGPVIQAGVISGSHFT
>A0A1H4WF19_9ACTN
TGSGDVRNEVSGTVHGNVVQARDIHGSIRF
>A0A1H6B6L7_9ACTN
GGVSIVNNSVSGGIHHGIIQGRDFLGPATA
>A0A1H6D4M6_9ACTN
HTHDVSNSIGGEARISGPVIQAGDVQGSINF
>A0A1H6DJN7_9ACTN
TPAATVHNEINGDIHHAPVIQAGRIHTLTLH
>A0A1H6F3B6_9ACTN
SRHDVSNTISGDARVTGPVLQAGDVHGSINF
>A0A1H8F6A6_9ACTN
DGPSEARNTVSGGTQSAVVQARDIHGGVSF
>A0A1H9N666_9ACTN
AERSEVRNTVSGSAQVQGPVIQARDIHGGVNL
>A0A1H9P225_9PSEU
RAEHGGVINQITGTVSGKVLQARDIDGGVSF
>A0A1I1RBE4_9ACTN
DFSQVNNSISGTVSGTAIQGRDFHGPITFT
>A0A1I2K3R6_9ACTN
GRTVVVHNSVSGGVQHGPVVQGQNFSDLTIS
>A0A1I3JVM2_9PSEU
TANGGVNNQITGTVHGKVVQAGDIHGNISF
>A0A1I5YI59_9PSEU
AAEGGVTNQVSGQVSGPVVQARDIQGGIRF
>A0A1J4P3R5_9ACTN
TGDGEVHNTISGGTQHGPVLQGRDFSGLSFT
>A0A1J4PWH6_9ACTN
LTSGDVHNSISGGTFSAPVIQGRDFTGTHFG
>A0A1L6PT72_9ACTN
PTVAINHNTISGGRYDAPVIMAQWVNDGAPS
>A0A1M7ETS8_9ACTN
APTSVVHNTFSGGVNHGVVMQGRDFRFGAMT
>A0A1M7QFP1_9ACTN
APTEVSNIVAGQARVSGPVIQAHTISGPITF
>A0A1N5WE91_9ACTN
EGAGGVANSVSGDVHGPVVQARDIHGGICL
>A0A1P8XV63_9ACTN
AAGTVHNSVSGDARITGPVIQGRDFHGPINF
>A0A1Q4WDZ8_9ACTN
TEVGEVHNTISGGVQHGTVIQAGVVSGLNLG
>A0A1Q4YF26_9PSEU
VTQTGRVNNQISGTVHGTVVQAGDVTGGINL
>A0A1Q4YMK5_9ACTN
VPTVILTNNVSGGTQNAPFVQGQRFSGGMTL
>A0A1Q4ZNL3_9ACTN
AVPGSVHNDFRDSTFSGPVQGSGTQNNTFNG
>A0A1Q5A2H5_9ACTN
GPTVSVTNSISGGTQNGPVFQGQTFSALTFN
>A0A1Q5BVZ8_9ACTN
TTVSVNHNTINDGTYNGPVIMAHSIHDGVRT
>A0A1Q5DAG4_9ACTN
AHPVPVHNNVNGGVQHGPVIQSGRITGLTFH
>A0A1Q5ENG2_9ACTN
APEVSVTNSISGGTQNGPVFQGQTFSALTFN
>A0A1Q5GMW3_9ACTN
PAVAINHNTINGGHYNAPVIMAQWVNDGVPS
>A0A1Q5I494_9ACTN
TTVSINHNTINDGTYNGPVIMAHSIHDGVRT
>A0A1Q5J4G8_9ACTN
TGAGDVDNRVTGGRQGTVIMGRDFHSPITF
>A0A1Q5MUE1_9ACTN
PEPVTVRNSITGGVQEGTVIQSGRITGLTFH
>A0A1Q7VUU9_9ACTN
SVVGSDNVMNSVSGTAERVIQGRDFNGTTIN
>A0A1Q8U1Q8_9ACTN
RTPGAASFEISGGTQHSVVQAQNVHGDITF
>A0A1R0KD47_9PSEU
SAGSGGVANQVSGQVGGNVVQARDIHGGISF
>A0A1R0LEM5_9ACTN
RTGSGDVRNVVSGGTQTTVIQARDVHGSINL
>A0A1R0LEM5_9ACTN
TGSGDVRNVVSGGTQTTVIQARDVHGSINLG
>A0A1R0LXE5_9ACTN
ATTGGNVNNTVNGTQNGPVIQGRDFSHMTFH
>A0A1R1S6V7_9ACTN
EEHGTVHNSVSDGARITGPVIQGRDFHGPIS
>A0A1R1S6V7_9ACTN
EHGTVHNSVSDGARITGPVIQGRDFHGPISF
>A0A1S6JAL8_9ACTN
PSGGDVHNSISGGTQNGPVLQGRDFSSLTFD
>A0A1S6RFE1_STRHY
TPSGTVHNDVNGGVQHGPVIQSGRITGLTFH
>A0A1S6RJJ7_STRHY
EAGAVHNSIAGDARITGPVIQGRDFHGPISF
>A0A1T3NTZ7_9ACTN
PAAAPVTNTITGGTQHGPVLQGRDFSGVTFH
>A0A1U9NRX0_9ACTN
AGGGAVTNVVSGGTQNGPVLQGRDFTHTSFT
>A0A1V0RB60_9ACTN
RHPITVHNEITGGTQHGPVIQSGRITNLTVD
>A0A1V0TPE5_9ACTN
LPATEVHNSISGGVQYGPVIQTGTISGGLTL
>A0A1V0U4W7_STRVN
PAVAINHNTISGGHYNAPVIMAQWVDDGVRS
>A0A1V2RRZ6_9ACTN
VTQTRVENTVSGDAQVQNLIQTGTVHGDIHF
>A0A1V4A4H1_9ACTN
GRVGHVYNTISGGEYRGTVIQAGSIGSADLR
>A0A1V4D469_9ACTN
EQSPGVSNVINGGVQHGPVVQTGQITGTAVH
>A0A1V4DAV6_9ACTN
EPGAVHNRIGGNARITGPVIQAKDINGPISF
>A0A1V6MXB2_9ACTN
TGPGETHNTISGGTQRSPVLQGRDFSGITFN
>A0A1X1N7C2_9ACTN
TGDGDVHNTVSGGTLYGPVLQGRDFSGLSIT
>A0A1X4H1V3_9ACTN
LTGGDVHNSISGGTFSAPVIQGRDFTGTTFG
>A0A1Y0RXZ6_9CYAN
NVYGGKAEQNNANNTNAPVIQGGSGHTITFN
>A0A1Y2P050_STRFR
SSSGDVHNSISGGTQNGPVLQGRDFSSLTFN
>A0A1Z1W8M2_9ACTN
GRGGSVRNSISGGVQHGNVIQAHTVGDVTLG
>A0A1Z2KX46_9ACTN
VDNSSVTNTVSGQARVGTLIQGRDIDWTSGG
>A0A209BT03_9ACTN
SSGGDVHNSISGGIQNGPVLQGRDFSSLTFN
>A0A209CDA6_9ACTN
GPAVSVTNSISGGTQNGPVFQGQTFSALTFN
>A0A209CRJ4_9ACTN
AGGVVINNTVSGGTHHAPVIQVGQLGHGTFG
>A0A212U5T4_9ACTN
IPRATVHNDISGGTQHGPVIQSGRITGLTLH
>A0A221W6X2_9PSEU
TATDGGVVNQVSGHVHGNVVQARDIQGGITF
>A0A229GMH3_9ACTN
QEVGTVHNSISGDARITGPVIQGRDFQGPIS
>A0A229GMH3_9ACTN
EVGTVHNSISGDARITGPVIQGRDFQGPISF
>A0A229T4N8_9PSEU
HAETGGVTNQISGHVGGIVVQARDIEGGITF
>A0A229TTB0_9PSEU
HGDGANNQISGTVHGNVVQARDINGNISF
>A0A233RVS5_9ACTN
QQVADVHNTISGGVQHGPVIQAGNVSSLSFG
>A0A233T2V6_9ACTN
TTVSITNNTISGGHYNGPVLMAQTIHDGVHG
>A0A239MV37_9ACTN
PGGGNVDNSVTGGRQGTVIMGRDFHGPITF
>A0A246RE39_9ACTN
VRADAVTNTVSGQVTGPVVQARDISGGVHV
>A0A248YL42_9ACTN
ASTGGVVNSISGEVRGPVVQARDIHGGVSF
>A0A249LZG7_9ACTN
TGSGDTYNSVSGTVHGGLVVQGRDFGTTTIG
>A0A250VSJ7_STROL
TNDGDIHNTVSGGTQYGHVVQGRDFSGLTFN
>A0A250VUF7_STROL
TGDGDVHSTISGGTQYGPVLQGRDFSGLSFT
>A0A250VV41_STROL
TGDGDVNNTISGGTQNGPVLQGRDFSRISFT
>A0A285CB18_9ACTN
DASGAVHNSISGGTVHGPVLQGRSFSNVTFH
>A0A286DIM9_9ACTN
RHSQVRNEISGDARITGPVVQAQNITGPITF
>A0A286I302_9ACTN
GGVREVHNTVSGGVHHGPVIQAGVISGSHFT
>A0A291Q612_9ACTN
PSGSVVHNSISGGVQHGQVIQAHTVGDLTIG
>A0A2A2DFE6_9ACTN
VDNSSVTNTVSGQARVGTLIQGRDIDWTPGG
>A0A2A2YYH8_9ACTN
TGAGEVTNTISGGTQNTVVQARDIRGSINL
>A0A2A4KTX9_9ACTN
APTVSVSNSVSGGTQYAPVVQGQNISHFTLN
>A0A2C8WH09_9ACTN
ERGTTVHNTISGGDIRGPVIQTGTIEGDLHF
>A0A2G1XH87_STRCJ
SSGGNVHNNISGGTQNGPVLQGRDFSSLTFN
>A0A2G7DGA7_9ACTN
VQVTTVHNEISGGRHGITLQIGTNQVVNNHT
>A0A2G7E5E1_9ACTN
AEHSEVHNTVSGSAHINGTVVQARDISGGINL
>A0A2H5AV95_9ACTN
AHGGGVQNTISGGEFHQAVIQTGHIGSVKL
>A0A2I0SG03_9ACTN
TGDGAVTNTISGGTQNGPVLQGRDFSNLTFT
>A0A2I0SKF6_9ACTN
DRTGSVHNVISGGEFRGPVIQTRTINGDLNF
>A0A2K8PRK2_STRLA
HTGSPVNNTVSGGTFHGPQFMGRDFHGFTLN
>A0A2K9EVK4_9ACTN
DGADSVSNSVSGQVWNGPVVQGRDFHAAQGI
>A0A2M8M5N4_9ACTN
DRSRTVHNTVSGGATVGGPVVQADEIHGGITF
>A0A2M9B0H5_9ACTN
SGGGSVVNSVSGGVQYGPVVQGRDFSGLTFH
>A0A2M9IKW0_9ACTN
TGGGDAHNTVSGGTQYGHVVQGRDFSGLTFN
>A0A2M9LN04_9ACTN
PTVAINHNTISGGHYNAPVIMAQWVNDGAPS
>A0A2N3UKC2_9ACTN
PRVRNVHNEIKDGRFDGFVIQVGNVEQLNQN
>A0A2N3UWH0_9ACTN
KQGMAVNVVGGNATFNGPVIQLPSIDGSINF
>A0A2N5WV22_9ACTN
QQPPAVHNTVSGGTQYGPVIQSGRITGLVLH
>A0A2N5X5R7_9ACTN
TGGGDVRNTIGNGTFSAPVLQGRDFTGISFT
>A0A2N8NXI2_STREU
SPGGDVHNSISGGTQNGPVLQGRDFSNLTFD
>A0A2N9B6K1_STRCX
SRSGDVHNEISGGTQGTVIQGRDIHGNITF
>A0A2P4UNX9_9ACTN
PSPGSTVNTVSHSTVHGPVIQGRDFTGPVTI
>A0A2P8BP65_9ACTN
GHTVSVTNTISGGTQHGPVLLGEKFSNLTFN
>A0A2P8DJC7_9ACTN
SGGTVTNTVNGDVSGTVIQGRDFHGDLRFD
>A0A2P8Q7E0_9ACTN
GPTALTVHNTVSGGASGVVVQGGTFNGGQTI
>A0A2P8Q7E0_9ACTN
PTALTVHNTVSGGASGVVVQGGTFNGGQTIG
>A0A2S1Z8S8_9ACTN
EEDGGVHNSISGGNQYGPVLQGRDFSGLSFS
>A0A2S2G246_9ACTN
QPAVSVHNIISDGEFHAPVFQAARISGVRFG
>A0A2S3Y921_9ACTN
APTVTVNNSTNGGTYYSQVIQGHDISGLTFN
>A0A2S8AW95_9ACTN
ASPDTVHNVVSGGVHNAPVVQSGRITGLTIH
>A0A2T0RDQ7_9ACTN
AGGDGVVNSVSGTVQGHVVQARDVHGGISF
>A0A2T0SPS8_9PSEU
VTQTGHVTNQISGTVHGKVLQAGDIQGGVTF
>A0A2T4NL25_9ACTN
SSPSGDVHNEISGGTQTTVIQGRDIHGDITI
>A0A2T4NL25_9ACTN
SPSGDVHNEISGGTQTTVIQGRDIHGDITIG
>A0A2T7IZD4_9ACTN
GPTVTVNNSTNGGTYYGQVIQAHDISGLTFH
>A0A2T7KJJ8_9ACTN
GPTVTVNNSTNGGTYYSQVIQGHDISGLTFH
>A0A2T7KTZ8_9ACTN
GHTVSVTNTISGGTQHGPVLQGEKFSNLTFN
>A0A2T7LB90_9ACTN
PTVAINHNTISGGHYNAPVIMAQWVNDGAPS
>A0A2T7MWB3_9ACTN
PTVAINHNTISGGHYNAPVIMAQWVNDGASS
>A0A2T7SNI5_9ACTN
ARGAVHNTISGGGFQQGVIQTGSIHGDVHLG
>A0A2U3C3G6_9ACTN
RVGGVHNEISGSARVTGTVVQAHTVTGLTLPS
>A0A2V1NNY6_9ACTN
AQNDSVRNTISGGTFNGPVLMGRSFENTTFD
>A0A2W4NJU9_9ACTN
AARPDVVNINTGTVSGNLVQARDIHGSITFG
>A0A2W6QET9_9ACTN
DAAVTVHNSVNGGVQNGPVIQGQQFSSLTFY
>A0A2X0KK91_9ACTN
PHPAAVHNTIHGGVRDSPVVQSGRIGGNVTL
>A0A2X2M284_STRGR
TTVSVNHNTIHDGTYNGPVIMAHSIHDGVHT
>A0A2Z4VAP2_9ACTN
NSGGEVHNHISGGTQGKVFQGRDFSNITFN
>A0A2Z5JZW2_9ACTN
EPSVSVRNSISGGVQHGPVVQGQSFSGLTFH
>A0A327TXQ3_9ACTN
LSGDTLHNVISGGTFSGITIQGKVNGGVHQH
>A0A327UFD9_9ACTN
LTGGDVHNSISGGTFSAPVIQGRDFTGTTFG
>A0A327UYT5_9ACTN
EQDTVHNTVSGEARISGNVIQGRDFSGPINL
>A0A345SWY3_9ACTN
RPTTTVQNTISGGGFRSQVIQTGAINGDLNF
>A0A345XKW5_9ACTN
HQGERNRFEISGGTFHAPVQMAENIHGTTFH
>A0A345XVG4_9ACTN
DGGAVHNTIGGDACVHGPVIQARDIHGDISF
>A0A345XWQ7_9ACTN
TGDGTVHNTISGGTQHGPVLQGRDFSGLSFT
>A0A346C8F7_9ACTN
RPPGTVHNSITGGRQGGPVVQGHTFTRLTFR
>A0A353KMY7_STRSQ
SGPATVYNAISGGVQHGPVIQSGRISGLTFH
>A0A366LXB4_9ACTN
QKHDVVNVIGGEARITGPVVQAGDVFGSINL
>A0A367EFD0_9ACTN
AERSEVHNTVSGTAQVSGPVIQARDIHGGINL
>A0A367F8Q2_9ACTN
AERSEVHNTVSGSAHVSGPVIQARDIHGGVNL
>A0A368T8X9_9ACTN
TGPGTVRNTIRGDVRDGSTVVQAGHITGDINL
>A0A370RJV1_9ACTN
PSVAINHNTISGGHYNAPVIMAQWVSDSAPS
>A0A371PTK4_9ACTN
QTVREVHNTISGGVQHGPVIQAGVVSGDVTF
>A0A384INE8_9ACTN
GTGGDVSNNVSGGTHNAPLLQGRDFSQITFN
>A0A385D7P7_9ACTN
GSGVVINNTVSGGTHHAPVIQVGQLGHGTFG
>A0A397N954_9ACTN
TGDGEVHNEITGGTFHGPALQGGTFSGISFT
>A0A3A4B0N1_9ACTN
QRRDVTNTISGDARVTGPVIQAGDIHGSINL
>A0A3A4K739_9NOCA
ATDEAVINTISGQAQIHGHAVQARDIGSVQLG
>A0A3A9ZJK0_9ACTN
LNPPQVSNTITGRVSGSAIQGRDFSGPVTF
>A0A3B0BHJ9_9ACTN
RTAGSVHNEISGGTQHTVLQGQDFSHLTFT
>A0A3D8NS12_9ACTN
GPTVTVNNSTNGGTYYGQVIQGHDISGLTFH
>A0A3E0GSH8_9ACTN
VGEGRTTNHISGGTFHGPAVLAENISGGLTF
>A0A3E2YU41_9ACTN
AGPGGVANSISGDVSGPVVQARDVHGGISF
>A0A3G2JM71_9ACTN
DAAVTVHNSVNGGVQNGPVIQGQQFSSLTFY
>A0A3L8IG61_9ACTN
NTAHEVHNDISGGTQQTVVQGGNFSHLTFN
>A0A3M0I7V1_9ACTN
TRPGTVHNEITGGVQHGPVIQSGRITGLTVH
>A0A3M2MGV7_9ACTN
QQSTVNNVIAGEAQVTGPVVQAQNITGPVTF
>A0A3N0E3V4_9ACTN
NAQGDVHNTIVGEVSGTAVQARDIEGGLNI
>A0A3N1A3J3_9ACTN
AGANGVANSISGDVSGPVVQARDIHGGVSF
>A0A3N1L2C9_9ACTN
TGDGETHTTISGGVFHGPVLQGRDFSGLSFT
>A0A3N1S9F9_9ACTN
PGPVTVHNSITGGVHEGPVIQSGHITGLTLH
>A0A3N1Z3X6_9ACTN
LASQVTNNTINDGTYYGTVLMTGTVNGGNHK
>A0A3N2GWH5_9PSEU
HGDGANNQISGTVHGNVVQARDIQGNISF
>A0A3N2PDZ7_9ACTN
GDTSQTSNTISGSVSGPVVQARDIHGGVHL
>A0A3N4RRH0_9ACTN
LASQVTNNTINDGTYYGTVLMTGTVNGGNHN
>A0A3N4TRH8_9ACTN
TGDGDTHNTVSGGTQSGPVVQGRDFSGITFN
>A0A3N6F7L7_9ACTN
QQVADVHNTISGGVQHGPVIQAGNVGSLSFG
>A0A3N6FAX5_9ACTN
AAGGEVHHSVSGGTQNGPVIQGRDFSNLTFH
>A0A3N6FLC9_9ACTN
AGGVVINNTVSGGTHHAPVIQVGQLGHGTFG
>A0A3N6FPN9_9ACTN
VSTVTINNSVSGDTQNSQVVQGQSFSGGLTF
>A0A3N6GPQ7_9ACTN
APTLQVTNTISGGSQQGLVIQAGRIGRLSAG
>A0A3N6H3U6_9ACTN
ARPEPVHNHVNGGVQHGPVIQSGRITGLTIH
>A0A3N9WGM9_9ACTN
EGAGGVANSISGDVHGPVVQARDVHGGINL
>B5GXL7_STRC2
APAVVVRNSITGGTQHGTVVQTGTIGDIHLG
>D7BXF9_STRBB
ARSGVVHNEINGGSISGAVIQGRDLHGNITF
>D7BXU5_STRBB
QEVGTVHNSISGDARITGPVIQGRDFQGPIS
>D7BXU5_STRBB
EVGTVHNSISGDARITGPVIQGRDFQGPISF
>E0X894_9ACTN
PSVAINHNTISGGHTTPR
>F8JX76_STREN
PPSATVHNVVNGGVFEGPVIQGQNFTGLTFH
>G0Q127_9ACTN
TTVSVNHNTIHDGTYNGPVIMAHSIHDGVHT
>G2GA60_9ACTN
ASQAQVHNEISGGTQETVIQGGDFSNLTFH
>G2NXD1_STRVO
EAGAVHNSIGGNARITGPVVQGRDFHGPISF
>H0BI74_9ACTN
GPTVSVTNSISGGTQNGPVFQGQTFSALTFN
>H1QJJ3_9ACTN
VSRRTVDNRINGGVQHGPVVQSGTVTGLTFH
>H5XGS9_9PSEU
GARSGEVVNQVSGLVFGPVVQARDIQGGSWV
>J1RJA3_9ACTN
GGVREVHNTVSGGVQHGPVIQAGIISGAHFT
>K4QWV4_STRDJ
TGSGDVHNEISGGDFKGPVIQARDINGPLNF
>M2Q9D0_9PSEU
AEADGVTNQVSGQVSGNVVQARDIQGGIKF
>M3BME3_STRMB
TGSGNVHNSVSGGTQNTVIQARDVSGGIHP
>M3CY26_9ACTN
DPPSTVHNTVSGGIQHGPIVQAGTVTGLAFP
>M3DID7_9ACTN
ARPGTVHNHVKGGVHHGPVIQSGRITGLTIH
>N0CI95_9ACTN
TTVSITNNTISGGHYNGPVLMAQTIHDGVHG
>S3BAD7_9ACTN
AERSEVHNTVSEGAHITGPVVQARDIHGDLNF
>S3ZHB1_9ACTN
GRGGSVSNRITGGVQHGNVIQAHTVGDVQLG
>S4NC30_9ACTN
SRSGDVHNEISGGTQGTVIQGRDIHGNITL
>S5VB14_STRC3
SLRGDVQNSISGGTQNGPVLQGRDFSNLTFN
>V6JMZ3_STRNV
REVFDVHNTISGTVNGTVVQAGRVDSPRFG
>V6KT08_STRRC
ATAAGNVNNTVNGTQNGPVIQGRDFSHMTFH
>V6KWW2_STRRC
TGAGDVRNVVSGGTQTTVVQARDVHGSINLG
>W5WQP6_9PSEU
ASSGGVNNSITGTVHGKVVQARDITGGITF
>A0A014P375_9ACTN
IGGNARITGPVVQGRDFQGPISFG
>A0A022MAW5_9ACTN
TVSGGTQNGPVLQGRDFSGVSFGAPAPP
>A0A061A1A1_9ACTN
IGGNARITGPVIQAKDINGPISFG
>A0A069JXH9_9ACTN
EISGGTQHAPVLQGRDFSGINFNTPDAR
>A0A077K9A4_9ACTN
NHISGGTQGEVFQGRDFSGITLHVHRTS
>A0A094P6Q6_9PSEU
NTVTGDVSGKVVQARDVQGGISF
>A0A0A0NK21_STRRN
IGGNARITGPVVQARDINGPISFG
>A0A0B5EPV7_STRA4
TISGGVQHGPVIQGQSFHGSITFQGPDP
>A0A0C1Y057_9ACTN
TISGGTYHGTVIQAGNINN
>A0A0C5GEH9_9ACTN
SISGGTQNGPVLQGRDFSNLTFHMTRTT
>A0A0D0XB99_9ACTN
VNHFSGTAERVVQARDVQGDIIF
>A0A0D7CSG1_9ACTN
SISGGVQYGTVIQTGTISGGLTLGGSPD
>A0A0F4J7V5_9ACTN
NQVIGTVHGSVIQGQNVRGRFSLRGLRG
>A0A0F7N4X6_9ACTN
SVSGQVWYGPVVQGRDFHAADGIHIQSG
>A0A0F7NDX5_9ACTN
TISGGTFSGPVLQGRDFSGVSSTPLPPP
>A0A0K3BIV2_9PSEU
NISGTMTNSKFVQAQQIQGDINF
>A0A0K8PL53_STRAJ
NEISGGTRGTVIQGRDIHGGITFGGGSS
>A0A0L8NVF9_9ACTN
TVSGSVHNGSVVQGRDFSGGLNLYDSGA
>A0A0M2S391_9ACTN
NTVSGDVSGSVVQARDVHGGISFGGRSV
>A0A0M8YJN3_9PSEU
NQISGTVHGNVVQAGDIQGGIRFK
>A0A0M9ZKT8_9ACTN
NTVSGTQNGTVFQGRDFSGSITLHLGQQ
>A0A0N0NBC7_9ACTN
EISGGTFNSPVLQGRDFSGLSFTTPAPP
>A0A0N1GBZ4_9ACTN
VISGGVQHGTVIQAHTIGDVNIGDSRR
>A0A0N9HR36_9PSEU
NEISGTVYGKVVQARDIHGDLSF
>A0A0N9HUV3_9PSEU
SISGTMENTKFVQAQNINGDINF
>A0A0T1TE45_9ACTN
EISGGTFTGPVLQGRDFSGLSFTIPAPP
>A0A0T9L0G2_MYCTX
VNVFTGRAEKVVQLRDVQGDLSIG
>A0A0X3UWS3_9ACTN
TISGGTQHGPVLQGRDFSGLSFNTAPPP
>A0A0X3VLF7_STRVO
IAGNARITGPVIQGRDFHGPISFG
>A0A101SK96_9ACTN
RISGGTQHGPVLQGRDFSGLSFTTAPPP
>A0A101SQA5_9ACTN
SISGGTQEGPVLQGRDFSGITFQGPGRS
>A0A101UIF6_9ACTN
TISGGTQYGPVLQGRDFTGLTFTSAPTP
>A0A101UU54_9ACTN
NVISGGTQSTVVQARDINGPLTFGG
>A0A109IL84_9ACTN
NTVSGRVTGPVVQARDISGGVHLDLSAQ
>A0A117QW72_9ACTN
TISGGVQHGPVIQARTVDSLSFGVPPAG
>A0A124G783_9ACTN
NRSEGTVHGNLVQARDIHGSIHFGNPGN
>A0A124HF86_9ACTN
TISGGVQNAPVVQGRDFSGLTFHLGQK
>A0A143BYZ0_9ACTN
SVSGGNQYGPVLQGRDFSGLSFTTQPPP
>A0A143C685_9ACTN
NEISGGTQTTVIQGRDIHGDITIGGRPS
>A0A147KMV6_9ACTN
NTIIGEVTGTAIQAHTIHGGITTTTYQG
>A0A160P941_STRLU
QEISGGTQHNVVFTRDVHGTINLG
>A0A161LN15_9ACTN
AEAAVSADGNVVQAGDVSGGRVYGGDHV
>A0A176L6N6_9ACTN
TISGGTQHGPVLQGRDFSGLSFTTTSPP
>A0A176LAA1_9ACTN
NVVSGGTQNTVIQARDVHGSINLGG
>A0A176LBB5_9ACTN
TISGGTQHGPVLQGRDFSGLSFTTPPPA
>A0A177HV97_9ACTN
VSGNARIDGPVIQGRDFSGPITFGS
>A0A178X9Q4_9PSEU
HVGTVAEGAKVVQLRDVQGNISL
>A0A193C3C4_AMYOR
NSVSGTVSGKVVQARDVHGGISL
>A0A1A5P5R2_9ACTN
SISGGTQNGPVLQGRDFSSLTFNMTRAT
>A0A1A9C1C6_9ACTN
EISGGEFNGPVIIARDINGPMTFGQ
>A0A1A9IQG7_9ACTN
TVSGGTQNGPVLQGRDFSGVSFGAPAPP
>A0A1C3PGR3_9ACTN
ITGDAYVEGNVVQARDVAGSIVFGTPER
>A0A1C3PGT3_9ACTN
ITGDAYVEGNVVQARDVAGSIVFGTPER
>A0A1C4NUR5_9ACTN
SITGGTVHGAVVQGHTFSGLTFDTRGDT
>A0A1C4UM49_9ACTN
NTVSGQVTGPVVQARDISGGVHVGLPPQ
>A0A1C4VUI1_9ACTN
NSVSGDVSGPVVQARDIRGGISFGG
>A0A1C4W1Z5_9ACTN
VNHFSGTAGKVVQARDVQGDIIF
>A0A1C4XNX1_9ACTN
NSVSGDVHGSVVQARDVHGGIHFGDRPD
>A0A1C4Y293_9ACTN
ANHFSGTAEKVVQARDVRGDIVF
>A0A1C5E8W9_9ACTN
SISGGTFSAPVIQGRDFTGTNFGTSPAD
>A0A1C5FVG0_9ACTN
VSGDARITGPVIQGRDFHGPINFG
>A0A1C5I9F0_9ACTN
NSVSGDVHGSVVQARDVHGGIHLGDGPA
>A0A1C5IAV0_9ACTN
NTVSGDVGGAVVQARDVHGGISFGSRHT
>A0A1C6MXQ2_9ACTN
VSGDTRISGSLIQGRDFSGPISFGG
>A0A1C6SYR3_9ACTN
NSVSGDVGGPVVQPRDIHGGISFGGDLP
>A0A1C6SZ60_9ACTN
TNDFSGTAEKVVQARDISGDIVF
>A0A1C6UUA3_9ACTN
NTVSGDVAGPVIQARDVHGGIMFGGTTP
>A0A1D2I4H6_9ACTN
SISGGTQNGPVLQGRDFSSLTFNMTRTT
>A0A1D8C0A8_9PSEU
NQISGNVGGNVVQARDIHGGINFGK
>A0A1E7KEY0_9ACTN
VSGDARISGNVIQGRDFSGPINLG
>A0A1E7LN25_9ACTN
STNGGTYYSPVIQGHDISGLTFNGGGAV
>A0A1E7MNA6_9ACTN
ISGDARVSGPVIQGRDFSGPITFGG
>A0A1G5LW28_9ACTN
FSITGGRQDKVVMAQNIHGNINMS
>A0A1G6MBB6_9PSEU
NQITGNVSGKVLQARDIQGGVTF
>A0A1G6XM78_9PSEU
NNVTGTVGGNLVQARDIQGGISFGS
>A0A1G7Z424_9ACTN
ISGDARISGPVIQAGNVFGGIHLGGPDN
>A0A1H0BTS1_9PSEU
SQISGNVSGKVIQARDITGNITF
>A0A1H0LLM8_9ACTN
TISGGVQYGPVVQGRDLSNLTFGTWTQG
>A0A1H0VIT1_9PSEU
NQISGNVSGKVVQARDIGGNVSF
>A0A1H2A1M7_9ACTN
SGGTFHGSVSIVQGRDFHGGLDFRRSE
>A0A1H3IPS0_9PSEU
NQNFGHVEGKLLQARDIHGDVSF
>A0A1H3LEM2_9PSEU
VNINTGNAKNVIQARNIQGGITLN
>A0A1H4NSK0_STRMJ
IAGNARITGPVIQGRDFHGPISFG
>A0A1H4W1R6_9PSEU
NQVTGNVTGKVVQLRDVHGDINL
>A0A1H4WF19_9ACTN
NEVSGTVHGNVVQARDIHGSIRFGN
>A0A1H6D4M6_9ACTN
IGGEARISGPVIQAGDVQGSINFGKS
>A0A1H6EH24_SACHI
VNLNHGQVKNLVQTREFNGNITFN
>A0A1H6F3B6_9ACTN
ISGDARVTGPVLQAGDVHGSINFGKS
>A0A1H8F6A6_9ACTN
NTVSGGTQSAVVQARDIHGGVSFRLPPE
>A0A1H8YP68_9PSEU
HVGTVAEGAKVVQLRDVHGNISL
>A0A1H9N666_9ACTN
VSGSAQVQGPVIQARDIHGGVNLG
>A0A1H9P225_9PSEU
NQITGTVSGKVLQARDIDGGVSF
>A0A1I1RBE4_9ACTN
NSISGTVSGTAIQGRDFHGPITFT
>A0A1I2K3R6_9ACTN
SVSGGVQHGPVVQGQNFSDLTISSTSST
>A0A1I3JVM2_9PSEU
NQITGTVHGKVVQAGDIHGNISF
>A0A1I5IBT3_9PSEU
VNVNHGQVKNLVQTREFNGNITFN
>A0A1I5NDF9_9ACTN
VNVLNGQAGRVVQLRDVHGDVNIG
>A0A1I5YI59_9PSEU
NQVSGQVSGPVVQARDIQGGIRF
>A0A1I6PGK5_9PSEU
VNINKGQVTNLVQTREINGGITFN
>A0A1J4P3R5_9ACTN
TISGGTQHGPVLQGRDFSGLSFTTPPPP
>A0A1J4PTD9_9ACTN
HNTNSGTATNLIQARDVHGDISFGPQ
>A0A1J4PWH6_9ACTN
SISGGTFSAPVIQGRDFTGTHFGTPSAD
>A0A1L7FCA3_9PSEU
NQISGRVQGNVVQARDIQGGITFGG
>A0A1M4XLX9_STRHI
NQINGTVHGQVFQLRDVQGGLHFGVPPQ
>A0A1M5ZLB8_9ACTN
VNSFHGHAKNVVQVRDIHGGLTMD
>A0A1M6FW48_9ACTN
IHGDVSGSARVVQARDFHGDIHL
>A0A1M7QFP1_9ACTN
VAGQARVSGPVIQAHTISGPITFGPPAP
>A0A1N5WE91_9ACTN
NSVSGDVHGPVVQARDIHGGICLGDGPP
>A0A1P8XV63_9ACTN
VSGDARITGPVIQGRDFHGPINFG
>A0A1Q4X3W3_9ACTN
NTIIGDVTGIAIQARTINGGAGNTGYQG
>A0A1Q4YF26_9PSEU
NQISGTVHGTVVQAGDVTGGINLK
>A0A1Q5J4G8_9ACTN
NRVTGGRQGTVIMGRDFHSPITFNQP
>A0A1Q7VUU9_9ACTN
MNSVSGTAERVIQGRDFNGTTINFN
>A0A1Q7WH82_9ACTN
VNQFSGHASKVVQARDIHGDLSL
>A0A1Q8C3W1_9PSEU
NQITGTVSGKVVQARDIQGGISF
>A0A1Q8CGU0_9PSEU
NQVSGSVRGNVVQARDIQGGISF
>A0A1Q8U1Q8_9ACTN
FEISGGTQHSVVQAQNVHGDITFN
>A0A1Q9LP24_9PSEU
SVSGTVLGKVTQIGGDVHGDISF
>A0A1Q9SM44_9ACTN
VNMFNGRSEKVVQMRDVNGQLNI
>A0A1Q9TFX0_9ACTN
SQIVGEVSGTAVQAHTIHGGVNQTRFDG
>A0A1Q9TJR1_9ACTN
IRGDVSGGAKVIQTRDIHGSVNL
>A0A1R0KD47_9PSEU
NQVSGQVGGNVVQARDIHGGISF
>A0A1R0LEM5_9ACTN
NVVSGGTQTTVIQARDVHGSINLGG
>A0A1R0LXE5_9ACTN
NTVNGTQNGPVIQGRDFSHMTFHFGQK
>A0A1R0M4I1_9ACTN
HNTNSGTVTNLIQARDVHGNISFGPQ
>A0A1R1S6V7_9ACTN
VSDGARITGPVIQGRDFHGPISFGPQ
>A0A1S2QRC9_9ACTN
HNTNSGTVTNLIQARDVHGNIIFGPQ
>A0A1S6JAL8_9ACTN
SISGGTQNGPVLQGRDFSSLTFDMTRTT
>A0A1S6RJJ7_STRHY
IAGDARITGPVIQGRDFHGPISFG
>A0A1S8Y1I5_9ACTN
VNHFSGTAERVVQARDVQGDIIF
>A0A1T3NTZ7_9ACTN
TITGGTQHGPVLQGRDFSGVTFHTQPPP
>A0A1T4KL69_9ACTN
NTITGDVYGTAIQAGTIHGGVRTTTYGG
>A0A1T4SY47_9ACTN
NTIHGDVSGTAIQAGEIHGDIRL
>A0A1U9NRX0_9ACTN
VVSGGTQNGPVLQGRDFTHTSFTAAAAP
>A0A1V0TPE5_9ACTN
SISGGVQYGPVIQTGTISGGLTLGGSPD
>A0A1V2PYB7_9PSEU
SISGTMDNTKFVQAQNIHGDINFG
>A0A1V2RRZ6_9ACTN
TVSGDAQVQNLIQTGTVHGDIHFGA
>A0A1V3BV23_9ACTN
HQSSGTVSGTAVQAHTLHGGVTNTHNHE
>A0A1V3C151_9ACTN
NTIVGDVTGTAVQAHTIHGGVGNTGYQG
>A0A1V4DAV6_9ACTN
IGGNARITGPVIQAKDINGPISFG
>A0A1V6MXB2_9ACTN
TISGGTQRSPVLQGRDFSGITFNGPVER
>A0A1W2LFZ3_9PSEU
NQVSGQVGGNVVQARDIQGGISF
>A0A1W7D6I2_9ACTN
TVADGAQVRNLLQTGTVHGDIHFGA
>A0A1X1MP43_9ACTN
VGGNARIDGGLLQARDVHGSITLGGTDH
>A0A1X1N7C2_9ACTN
TVSGGTLYGPVLQGRDFSGLSITTSAPP
>A0A1X4H1V3_9ACTN
SISGGTFSAPVIQGRDFTGTTFGTSPAD
>A0A1Y2P050_STRFR
SISGGTQNGPVLQGRDFSSLTFNMTRTT
>A0A1Z1W8M2_9ACTN
SISGGVQHGNVIQAHTVGDVTLG
>A0A1Z2KX46_9ACTN
TVSGQARVGTLIQGRDIDWTSGGPTGTR
>A0A209BT03_9ACTN
SISGGIQNGPVLQGRDFSSLTFNMTHTK
>A0A221W6X2_9PSEU
NQVSGHVHGNVVQARDIQGGITFGG
>A0A223QI86_NOCDA
IQGDVSGRARVFQGRDFHGDIHL
>A0A223S3G9_9ACTN
NTITGDVEGIAIQARDVHGVNLNRP
>A0A229GMH3_9ACTN
ISGDARITGPVIQGRDFQGPISFGSQ
>A0A229RSM5_9PSEU
NQISGDVGGKVLQAGDIHGNVTF
>A0A229T4N8_9PSEU
NQISGHVGGIVVQARDIEGGITF
>A0A229TTB0_9PSEU
NQISGTVHGNVVQARDINGNISF
>A0A238UX69_9ACTN
VNVLNGRAGKVIQLRDVHGDLNIG
>A0A239MID6_9ACTN
VNVLNGQAGRMVQLRDVHGDINIG
>A0A239MV37_9ACTN
NSVTGGRQGTVIMGRDFHGPITFNQP
>A0A246RE39_9ACTN
NTVSGQVTGPVVQARDISGGVHVGLPPQ
>A0A248YL42_9ACTN
NSISGEVRGPVVQARDIHGGVSFGDPR
>A0A250VSJ7_STROL
TVSGGTQYGHVVQGRDFSGLTFNTPAPP
>A0A250VUF7_STROL
TISGGTQYGPVLQGRDFSGLSFTTSAPP
>A0A250VV41_STROL
TISGGTQNGPVLQGRDFSRISFTTPPPP
>A0A285CB18_9ACTN
SISGGTVHGPVLQGRSFSNVTFHAPRPT
>A0A286DIM9_9ACTN
ISGDARITGPVVQAQNITGPITFGS
>A0A2A2DFE6_9ACTN
TVSGQARVGTLIQGRDIDWTPGGPTGTR
>A0A2A2YYH8_9ACTN
NTISGGTQNTVVQARDIRGSINLGG
>A0A2A6EX69_9ACTN
IQGDVSGRARVFQGRDFHGDITF
>A0A2A9FCG7_9PSEU
HVGQVAEGAKVVQMGDVHGNVNL
>A0A2C8WH09_9ACTN
TISGGDIRGPVIQTGTIEGDLHFG
>A0A2G1XH87_STRCJ
NISGGTQNGPVLQGRDFSSLTFNMTRTM
>A0A2G7E5E1_9ACTN
VSGSAHINGTVVQARDISGGINLG
>A0A2I0SG03_9ACTN
TISGGTQNGPVLQGRDFSNLTFTTPPPP
>A0A2I0SKF6_9ACTN
VISGGEFRGPVIQTRTINGDLNFG
>A0A2J7YZW8_9ACTN
VWNQHNNGTGTFIGGDVHGGVTFNYGGA
>A0A2K2RFB1_9ACTN
QEISGGTQHNVVFTRDVHGSINLG
>A0A2K9EVK4_9ACTN
SVSGQVWNGPVVQGRDFHAAQGIHIESG
>A0A2L2JX97_9NOCA
FISNAYDNAKVLNMRDNRGSISF
>A0A2M8M5N4_9ACTN
VSGGATVGGPVVQADEIHGGITFN
>A0A2M9B0H5_9ACTN
SVSGGVQYGPVVQGRDFSGLTFHAPAPP
>A0A2M9IKW0_9ACTN
TVSGGTQYGHVVQGRDFSGLTFNTPAPP
>A0A2N3UWH0_9ACTN
VGGNATFNGPVIQLPSIDGSINF
>A0A2N3YA46_SACSN
VNVNHGEVNNLIQAREIKGNITFS
>A0A2N5X5R7_9ACTN
TIGNGTFSAPVLQGRDFTGISFTSPHPP
>A0A2N8NXI2_STREU
SISGGTQNGPVLQGRDFSNLTFDMTRGE
>A0A2N9B6K1_STRCX
NEISGGTQGTVIQGRDIHGNITFGGGSS
>A0A2P4UNX9_9ACTN
TVSHSTVHGPVIQGRDFTGPVTIGSQGT
>A0A2P4URC1_9ACTN
VNIFNGNAQKVVQLRDHHGDLHL
>A0A2P8DJC7_9ACTN
NTVNGDVSGTVIQGRDFHGDLRFDR
>A0A2S1Z8S8_9ACTN
SISGGNQYGPVLQGRDFSGLSFSTPPPP
>A0A2S6GFU3_9PSEU
NQITGNVSGKVLQARDIEGGVSF
>A0A2T0LL52_9PSEU
NHVSGTVSGRVVQAGEIHGDVRLG
>A0A2T0QFF8_9ACTN
IERGARIGGSVVQARDIHGRFDLP
>A0A2T0RDQ7_9ACTN
NSVSGTVQGHVVQARDVHGGISFGSPGR
>A0A2T0SPS8_9PSEU
NQISGTVHGKVLQAGDIQGGVTF
>A0A2T4NL25_9ACTN
NEISGGTQTTVIQGRDIHGDITIGGRPS
>A0A2T7IZD4_9ACTN
STNGGTYYGQVIQAHDISGLTFHGGGTA
>A0A2T7SNI5_9ACTN
TISGGGFQQGVIQTGSIHGDVHLG
>A0A2U3C3G6_9ACTN
ISGSARVTGTVVQAHTVTGLTLPSPRA
>A0A2V4NVJ7_9ACTN
VVSENARVAKLIQGRDFHGTINL
>A0A2W2FZ79_9ACTN
IGGEARITGPVVQAGDVFGSINLGGRD
>A0A2W4NJU9_9ACTN
NINTGTVSGNLVQARDIHGSITFGADPS
>A0A2W4QY20_9GAMM
QYSAQASNGSVAVGRDLHGDVKIINKK
>A0A2Z4VAP2_9ACTN
NHISGGTQGKVFQGRDFSNITFNVRTE
>A0A2Z5JZW2_9ACTN
SISGGVQHGPVVQGQSFSGLTFHSSGGP
>A0A317LKN8_9ACTN
IHGDVSGSARVIQGRDFHGGIHL
>A0A317MFL1_9ACTN
SAAGGVTNIARDVHGGVLIQAGTIHGGV
>A0A317MFL1_9ACTN
NIARDVHGGVLIQAGTIHGGVHRDETRY
>A0A327UFD9_9ACTN
SISGGTFSAPVIQGRDFTGTTFGTPPAD
>A0A327UYT5_9ACTN
VSGEARISGNVIQGRDFSGPINLG
>A0A345XVG4_9ACTN
IGGDACVHGPVIQARDIHGDISFG
>A0A345XWQ7_9ACTN
TISGGTQHGPVLQGRDFSGLSFTTPPPA
>A0A365ZMY3_9ACTN
VISGQAQVTNAVQADTINGNITFGR
>A0A366LXB4_9ACTN
IGGEARITGPVVQAGDVFGSINLGGRD
>A0A367EFD0_9ACTN
VSGTAQVSGPVIQARDIHGGINLG
>A0A367F8Q2_9ACTN
VSGSAHVSGPVIQARDIHGGVNLG
>A0A368T8X9_9ACTN
IRGDVRDGSTVVQAGHITGDINLR
>A0A371PTK4_9ACTN
TISGGVQHGPVIQAGVVSGDVTFPTPPN
>A0A372GGT7_9ACTN
VNVFSGQAQSVVQLRDVKGTLNIG
>A0A387GAT9_9RHIZ
VGQLVAVSSNIAVAEEVHGGITFGSPPG
>A0A399FTC6_9ACTN
NTITGNVSGTAVQAHTISGGITTTYHGD
>A0A3A4B0N1_9ACTN
ISGDARVTGPVIQAGDIHGSINLGGPH
>A0A3A4K739_9NOCA
ISGQAQIHGHAVQARDIGSVQLGGRDNP
>A0A3A9VTE3_9ACTN
VISGQAQVTNAVQADTINGNISFGR
>A0A3A9Z2X8_9ACTN
VSGNARIEGGLIQAGDITGDITFGS
>A0A3A9ZJK0_9ACTN
NTITGRVSGSAIQGRDFSGPVTFG
>A0A3B8PYS7_9BACT
INIHVAGNIQGVIAREVHGGVTFN
>A0A3D8NS12_9ACTN
STNGGTYYGQVIQGHDISGLTFHSGGTA
>A0A3E0I0J2_9PSEU
NSISGKVIGNVVQAYKITGDIHGTAGTD
>A0A3E2YU41_9ACTN
NSISGDVSGPVVQARDVHGGISFG
>A0A3L7C759_9ACTN
VNHFSGTAGKVVQARDVQGDIIF
>A0A3M0I1C6_9ACTN
SNNNSGTVTSLVQSRDVHGGIRLGPGS
>A0A3M2LS85_9ACTN
VNNFHGQAEKVIMTGDIDGGLTIN
>A0A3M2M3T5_9ACTN
VNNFHGQAEKVIMTGDIDGGLTIN
>A0A3M2MGV7_9ACTN
IAGEAQVTGPVVQAQNITGPVTFGS
>A0A3N0E3V4_9ACTN
NTIVGEVSGTAVQARDIEGGLNIGR
>A0A3N1A3J3_9ACTN
NSISGDVSGPVVQARDIHGGVSFGGGSA
>A0A3N1L2C9_9ACTN
TISGGVFHGPVLQGRDFSGLSFTTTAPG
>A0A3N2GWH5_9PSEU
NQISGTVHGNVVQARDIQGNISF
>A0A3N2PDZ7_9ACTN
NTISGSVSGPVVQARDIHGGVHLGVKGI
>A0A3N4TRH8_9ACTN
TVSGGTQSGPVVQGRDFSGITFNAPPPG
>A0A3N6FAX5_9ACTN
SVSGGTQNGPVIQGRDFSNLTFHMTCGT
>A0A3N6FPN9_9ACTN
SVSGDTQNSQVVQGQSFSGGLTFHGQGR
>A0A3N9WGM9_9ACTN
NSISGDVHGPVVQARDVHGGINLGGRPS
>A4FN98_SACEN
VNVNHGNVDKLIQSREIHGGITFN
>D7BXF9_STRBB
EINGGSISGAVIQGRDLHGNITFGDEMA
>D7BXU5_STRBB
ISGDARITGPVIQGRDFQGPISFGPQ
>G2NXD1_STRVO
IGGNARITGPVVQGRDFHGPISFG
>H5XGS9_9PSEU
NQVSGLVFGPVVQARDIQGGSWVGSRPD
>I0KW53_9ACTN
VNHFSGTAGKVVQARDVQGDITF
>I0V844_9PSEU
NQVSGVVFGPLVQARDIRGGARVTMPSE
>I9A5I2_9ACTN
IGGEAVLEGDVVQARDISGPITFGSRG
>J7L1W8_NOCAA
IEGNVSGDARVIMGRDFNGDIRL
>K4QWV4_STRDJ
EISGGDFKGPVIQARDINGPLNFGR
>M2Q9D0_9PSEU
NQVSGQVSGNVVQARDIQGGIKF
>M3BME3_STRMB
NSVSGGTQNTVIQARDVSGGIHPGGG
>M3DRY6_9ACTN
QEISGGTQHNVVFTRDVHGPINLG
>R1I442_9PSEU
NTITGNVSGRVIQMRDVHGNINF
>S3BAD7_9ACTN
VSEGAHITGPVVQARDIHGDLNFG
>S4NC30_9ACTN
NEISGGTQGTVIQGRDIHGNITLGGGSS
>S5VB14_STRC3
SISGGTQNGPVLQGRDFSNLTFNMTRTR
>V6K1V2_STRRC
HNTNNGTVTNLIQARDVHGNISFGPQ
>V6KT08_STRRC
NTVNGTQNGPVIQGRDFSHMTFHFGQK
>V6KWW2_STRRC
NVVSGGTQTTVVQARDVHGSINLGG
>W5WQP6_9PSEU
NSITGTVHGKVVQARDITGGITFH
>W7SQQ5_9PSEU
NSFSGTASGNVVQSGNIKGDINFGRN
>W7STR9_9PSEU
NTVIGDVNGRVIQADTIHGGISLFTEKP
>A0A0M9ZKT8_9ACTN
DTGGDVHNTVSGTQNGTVFQGRDFSGSITLHLGQQ
>A0A0U5HF90_STRRE
EPQSGVNQTAENNTGSVIQIGRDNSGSLNTERR
>A0A0X3W063_9ACTN
TTTKKTNIGSQHNHGSGTFIGGDNHGGVTVTGGGD
>A0A100J2D1_9ACTN
PSAAPALQVQRNEGSGTFIAGDVIGGLTINHDSSR
>A0A101QPD1_9ACTN
DPATQTLIAHASGDARQVNISGNNSGPISFS
>A0A101TKL8_9ACTN
LNAVTYHQHNTGSGVFVGRDHVGDLTINHGGSAQ
>A0A117P992_9ACTN
NGPATVINQHNHGSGTFINGSVAGGLTINHGAAHGRDT
>A0A117PXD5_9ACTN
SGMKTVHIGSQHNHGRGTFIGGDNHGTVRVDGQEER
>A0A117RJD9_9ACTN
GTNTVNIGSQNNYGSGTFIGRDNHGDINPTRQES
>A0A177HV97_9ACTN
DGSVQNTVSGNARIDGPVIQGRDFSGPITFGS
>A0A1C4KXS7_9ACTN
EQPSGVSQRAENNTGSVIQIGRDNSGSLNTERR
>A0A1C4XNX1_9ACTN
GAGGVANSVSGDVHGSVVQARDVHGGIHFGDRPDRH
>A0A1C5FVG0_9ACTN
AGAVHNSVSGDARITGPVIQGRDFHGPINFG
>A0A1C5I9F0_9ACTN
GAGGVANSVSGDVHGSVVQARDVHGGIHLGDGPARR
>A0A1C6RDB5_9ACTN
SESGAMVIGVQRNEGSGIFIGRDMSGNIGEFDRK
>A0A1E2WYC2_9NOSO
PGGQEIINQTQTNTVSGVNVGGNFEFKPTQEGKKS
>A0A1E7LZP8_9ACTN
EQQSGVSQSAENNTGSVIQIGRDNSGSLNTERR
>A0A1E7MNA6_9ACTN
SGSVSNTISGDARVSGPVIQGRDFSGPITFGG
>A0A1H6F3B6_9ACTN
RHDVSNTISGDARVTGPVLQAGDVHGSINFGKS
>A0A1I1RBE4_9ACTN
DFSQVNNSISGTVSGTAIQGRDFHGPITFT
>A0A1P8XV63_9ACTN
AGTVHNSVSGDARITGPVIQGRDFHGPINFG
>A0A1Q5MSA1_9ACTN
DRPSSVVNQHNHGTGTFINGNVEGALTINHGGAGHGRH
>A0A1Q9LP24_9PSEU
DNRVVQQSVSGTVLGKVTQIGGDVHGDISF
>A0A1V4UJ09_9EURY
GSRTVFDKRGQTMHGSQTNIAGSFSGNVLFNQFNGPVS
>A0A1V4VC50_9EURY
GGRTAFDQRGQTVHGSQTNIAGNVNRPVLSGNFSGPVN
>A0A1X1MP43_9ACTN
DGSVTNIVGGNARIDGGLLQARDVHGSITLGGTDHGR
>A0A1Z4M3J0_9CYAN
PGGQQIINQTQTNTASGNNVGGDFTFAPVQEGTKKA
>A0A238YH95_9ACTN
DAASLSSQNAVGNQGPVIQIGRDNSGDVQMGRN
>A0A239MV37_9ACTN
RPGGGNVDNSVTGGRQGTVIMGRDFHGPITFNQP
>A0A256A4P1_9FLAO
ITNSKNVITGNVNTGGGNFINGDGNQIS
>A0A2A6EX69_9ACTN
DGAVYNSIQGDVSGRARVFQGRDFHGDITF
>A0A2G7DEN6_9ACTN
NDSRQYTIRWQSNTGSGNIINGNNYGSINPAAGTVN
>A0A2J7YZK3_9ACTN
SDSKTVHIGSQHNHGRGTFIGGDNHGTIRIDGQEDR
>A0A2J7YZW8_9ACTN
PTPPASKVWNQHNNGTGTFIGGDVHGGVTFNYGGASDG
>A0A2P8DJC7_9ACTN
SGGTVTNTVNGDVSGTVIQGRDFHGDLRFDR
>A0A2P8DJC7_9ACTN
SGGTVTNTVNGDVSGTVIQGRDFHGDLRFDR
>A0A2P8Q5U3_9ACTN
DRQISVANQHNHGTGTFINGNVEGGLTINHGAGHGRHD
>A0A2S1INP3_9ACTN
PYNGIGTARDLRAETGGVVVAGNVSGGVTTGHHPSRPG
>A0A2S3XZ63_9ACTN
EQQSGVSQSAENNTGSVIQIGRDNSGSLNTERR
>A0A2T1CLD9_9CYAN
PGGQAMINQTQTNTVSGVNVGGNFEFKPVQDGSKS
>A0A2V4NVJ7_9ACTN
QDSTVTNVVSENARVAKLIQGRDFHGTINL
>A0A317MFL1_9ACTN
SAAGGVTNIARDVHGGVLIQAGTIHGGVHRDETRYDGD
>A0A345XQ18_9ACTN
PLADTPTLSAQHNSGSQIVQALGDVDAGSGGINYGVPP
>A0A370VZD9_9ACTN
PYNGIGAARDLRAETGGVVVAGNVSGGVTTGHHPSRPG
>A0A3B8PYS7_9BACT
WGTANEDINIHVAGNIQGVIAREVHGGVTFN
>A0A3D9WED4_9ACTN
TGEVRAQVSVHHNTGSQVLIAGGSVTAHDFSYGASEQR
>A0A3E2YU41_9ACTN
AGPGGVANSISGDVSGPVVQARDVHGGISFG
>A0A3N9WGM9_9ACTN
EGAGGVANSISGDVHGPVVQARDVHGGINLGGRPSRH
>D8FVV5_9CYAN
PGGQEIITQTQTNTVSGVTVGGNFEFKPVQEGKKS
>E4N2K2_KITSK
PGPKNRTSVTSSSGVVIGGDNHGPITLNGPGAGNFHQH
>J2K143_9ACTN
APTKTVNIGSQHNHGSGAFIGNDHYGDININTRDDR
>TAE79269.1
PGGQDIINQTQTNTVSGVNVGGDFEFKPVQEGKKS
>V6KCG9_STRRC
GLDRPTSVTNQHNHGPGTFINGNVEGGLTINHDTAHDR
>W7J7E6_9PSEU
PTSTVWQSISGTVTGTAIQIGGDHTGDIRL
>WP_026723977.1
PGGQEIVNQTQTNTASGNTVGRDLNFAPVQEGVKKT
>WP_051798805.1
ARASTFHIEVGTNHGAIGGEFSGPVTFHQGPPNHPPQP
>A0A0A1VQT9_MICAE
KTQIGTQINKDIKQQLNIQEVKGNLNLGIPPE
>A0A0K1S5D7_9CHRO
KTQIGTQINKDIKQQLNIQEVKGDLNLGIPPE
>A0A0K3BIV2_9PSEU
VGNLNISGTMTNSKFVQAQQIQGDINF
>A0A0N9HUV3_9PSEU
TGNMSISGTMENTKFVQAQNINGDINF
>A0A0Q0ZJA2_9SPHI
NFQQNINSYDKVEKQINIQTNTGSINM
>A0A0T7BMU3_9CYAN
GVINNAKLAESIEKLVQVGTNYGGIHI
>A0A139GPF5_MICAE
KTQIGTQINKDIKQQLNIQEVKGNLNLGIPPE
>A0A140K3M8_9CYAN
LKSRGGNMEAVTDSKIGEDLTMGDVNMTNNG
>A0A180F316_9BACT
HNQQNINNNGNIEKQVNIQNVTGNITL
>A0A1B7V5J2_9NOST
YNFSKFAEEIKGDKNVFIQSNEGEVNIT
>A0A1C4Y293_9ACTN
QGQVANHFSGTAEKVVQARDVRGDIVF
>A0A1E4QAB6_MICAE
KTQIVTQINKDIKQQLNIQEVKGNLNLGIPPE
>A0A1G1E4W0_9BACT
DRVFNTTIYGDVAKLIQIGDVYGDVTIS
>A0A1G5LW28_9ACTN
QHGGFSITGGRQDKVVMAQNIHGNINMS
>A0A1H4HIQ6_9SPHI
NFQQNINSYDKIEKQINIQTNSGNIEM
>A0A1H6EH24_SACHI
KGGVVNLNHGQVKNLVQTREFNGNITFN
>A0A1I3JVM2_9PSEU
GGVNNQITGTVHGKVVQAGDIHGNISF
>A0A1J4PTD9_9ACTN
MPDLHNTNSGTATNLIQARDVHGDISFGPQ
>A0A1Q7X2U2_9CYAN
AAMGYNIVQNTGNVQGQIVENKGSVTMTFGEI
>A0A1Q8U1Q8_9ACTN
GAASFEISGGTQHSVVQAQNVHGDITFN
>A0A1Q9VD16_9PSEU
GGMFNNQFNGPVGKNAYIDTVHGDLRL
>A0A1R0M4I1_9ACTN
MPDLHNTNSGTVTNLIQARDVHGNISFGPQ
>A0A1S1QQK4_9ACTN
RFVTEITGNASVGKLVNIGEVTGDVSF
>A0A1S2QRC9_9ACTN
MPDLHNTNSGTVTNLIQARDVHGNIIFGPQ
>A0A1S9MJ44_9MICC
ADLAFVNNIGNVEKLVQFGTVHGDVSF
>A0A1T4SY47_9ACTN
GDVVNTIHGDVSGTAIQAGEIHGDIRL
>A0A1V2PYB7_9PSEU
TGNMSISGTMDNTKFVQAQNIHGDINFG
>A0A1V2RRZ6_9ACTN
RVENTVSGDAQVQNLIQTGTVHGDIHFGA
>A0A1W7D6I2_9ACTN
RVQNTVADGAQVRNLLQTGTVHGDIHFGA
>A0A1Y3R2I2_9BACT
HYEQHIENQEAVEKQINIQHNTGDIRM
>A0A1Z4GMW4_9CYAN
GVINNAKLAELIQKLVQVGTNYGGIHL
>A0A218Q5G9_9CYAN
TREGAVNQEALVDSQFGDDLDLGNINMKA
>A0A229RSM5_9PSEU
AKVINQISGDVGGKVLQAGDIHGNVTF
>A0A235I9M6_9NOSO
TRDGSVNQEAVVDAKFGDDLDLGNVNMKA
>A0A238UX69_9ACTN
NDGVVNVLNGRAGKVIQLRDVHGDLNIG
>A0A285KW36_9NOCA
SIVTKVSGSAQVGKLVNISEVRGDVSF
>A0A2A9FCG7_9PSEU
AVHNHVGQVAEGAKVVQMGDVHGNVNL
>A0A2E0VQP9_9BACT
QNGIIQLNQQTAEKIVNIQTNYGPINM
>A0A2G5KJK6_9FLAO
FNQQNINNQGKVEKQINIQTNTGDIKF
>A0A2H6BRG8_MICAE
KTQIGMQINKDIKQQLNIQEVKGNLNLGIPPE
>A0A2L2XMC7_9CHRO
KTQIGTQINKDIKQQLNIQEVKGDLNLGILPE
>A0A2T0LL52_9PSEU
GSVANHVSGTVSGRVVQAGEIHGDVRLG
>A0A2U2DK26_9RHIZ
SFVVQVFEGARVGKIVTIGTVNGNVTI
>A0A2W4NJU9_9ACTN
AARPDVVNINTGTVSGNLVQARDIHGSITFGA
>A0A317MFL1_9ACTN
GDHVDMSGNRAGRDVIGTQNNHGDRRGESRGH
>A0A350XIY8_9CYAN
AQRPNIQNTANVEDNYGIVAPGGSVSIGNFSP
>A0A365ZMY3_9ACTN
RTENVISGQAQVTNAVQADTINGNITFGR
>A0A367R251_9NOSO
AREGAVNQEAVVDSEFGDDLNLGDVNMKA
>A0A368T8X9_9ACTN
VRNTIRGDVRDGSTVVQAGHITGDINLR
>A0A372IK31_9BACT
QIASSLVGNLKSEKTIVAQKIDGDITM
>A0A372JNE7_9ACTN
TEQYFNNFSGTAKQAIQVQKVSGTINIS
>A0A3A9VTE3_9ACTN
RTENVISGQAQVTNAVQADTINGNISFGR
>A0A3A9XVC0_9ACTN
AAATNTVNSSNVGKLIQAQNVGDVTM
>A0A3E0M3C7_MICAE
KTQIVTQINKDIKQQLNIQEVKGNLNLGIPPE
>A0A3E0M6W2_MICAE
KTQIGMQINKDIKQQLNIQEVKGNLNLGIPPE
>A0A3M2MGV7_9ACTN
VNNVIAGEAQVTGPVVQAQNITGPVTFGS
>A0A3M2MH26_9ACTN
RASYSNNFYGSAQKVVQINNNSGSLDL
>I0KW53_9ACTN
QGQVVNHFSGTAGKVVQARDVQGDITF
>I4F7M1_MICAE
KTQIGTQINKDIKQQLNIQEVKGDLNLGIPPE
>J1S8H6_9ACTN
DHSPAVSRSRIGGDNIQIGHVGGDVQISRH
>V6K1V2_STRRC
MPDLHNTNNGTVTNLIQARDVHGNISFGPQ
>A0A014P375_9ACTN
IGGNARITGPVVQGRDFQGPISF
>A0A022MAW5_9ACTN
NTVSGGTQNGPVLQGRDFSGVSFG
>A0A069JXH9_9ACTN
NEISGGTQHAPVLQGRDFSGINFN
>A0A077K9A4_9ACTN
NHISGGTQGEVFQGRDFSGITLH
>A0A0C5GEH9_9ACTN
NSISGGTQNGPVLQGRDFSNLTFH
>A0A0F7N4X6_9ACTN
SVSGQVWYGPVVQGRDFHAADGI
>A0A0F7NDX5_9ACTN
TISGGTFSGPVLQGRDFSGVSST
>A0A0K8PL53_STRAJ
NEISGGTRGTVIQGRDIHGGITF
>A0A0L8NVF9_9ACTN
TVSGSVHNGSVVQGRDFSGGLNL
>A0A0M8SYP0_9ACTN
NHISGGTQREVLQGRDFSNITFN
>A0A0M8V1X6_9ACTN
SVSGGTHNGQIFQGRDFTHLSLH
>A0A0M9ZKT8_9ACTN
HNTVSGTQNGTVFQGRDFSGSITL
>A0A0N0NBC7_9ACTN
EISGGTFNSPVLQGRDFSGLSFT
>A0A0N0TSU0_9ACTN
NTISGGTQQQVFQGQDFSGLTFN
>A0A0T1TE45_9ACTN
EISGGTFTGPVLQGRDFSGLSFT
>A0A0X3UWS3_9ACTN
NTISGGTQHGPVLQGRDFSGLSFN
>A0A0X3VLF7_STRVO
IAGNARITGPVIQGRDFHGPISF
>A0A101SK96_9ACTN
NRISGGTQHGPVLQGRDFSGLSFT
>A0A101SQA5_9ACTN
NSISGGTQEGPVLQGRDFSGITFQ
>A0A101UIF6_9ACTN
NTISGGTQYGPVLQGRDFTGLTFT
>A0A124HF86_9ACTN
TISGGVQNAPVVQGRDFSGLTFH
>A0A143BYZ0_9ACTN
SVSGGNQYGPVLQGRDFSGLSFT
>A0A143C685_9ACTN
NEISGGTQTTVIQGRDIHGDITI
>A0A176L6N6_9ACTN
NTISGGTQHGPVLQGRDFSGLSFT
>A0A176LAA1_9ACTN
NVVSGGTQNTVIQARDVHGSINL
>A0A176LBB5_9ACTN
NTISGGTQHGPVLQGRDFSGLSFT
>A0A177HV97_9ACTN
VSGNARIDGPVIQGRDFSGPITF
>A0A197SQN9_9ACTN
NTVSGGTQYGHVLQGRDFSGLTFN
>A0A1A5P5R2_9ACTN
NSISGGTQNGPVLQGRDFSSLTFN
>A0A1A9IQG7_9ACTN
NTVSGGTQNGPVLQGRDFSGVSFG
>A0A1C4NXJ2_9ACTN
SVSGTVHGGLVVQGRDFGTTTIG
>A0A1C5E8W9_9ACTN
SISGGTFSAPVIQGRDFTGTNFG
>A0A1C5FVG0_9ACTN
VSGDARITGPVIQGRDFHGPINF
>A0A1C6MXQ2_9ACTN
VSGDTRISGSLIQGRDFSGPISF
>A0A1C6SZ60_9ACTN
TNDFSGTAEKVVQARDISGDIVF
>A0A1D2I4H6_9ACTN
NSISGGTQNGPVLQGRDFSSLTFN
>A0A1E7KEY0_9ACTN
VSGDARISGNVIQGRDFSGPINL
>A0A1E7MNA6_9ACTN
ISGDARVSGPVIQGRDFSGPITF
>A0A1H4NSK0_STRMJ
IAGNARITGPVIQGRDFHGPISF
>A0A1H6B6L7_9ACTN
NSVSGGIHHGIIQGRDFLGPATA
>A0A1I1RBE4_9ACTN
NSISGTVSGTAIQGRDFHGPITF
>A0A1I2K3R6_9ACTN
SVSGGVQHGPVVQGQNFSDLTIS
>A0A1J4P3R5_9ACTN
NTISGGTQHGPVLQGRDFSGLSFT
>A0A1J4PWH6_9ACTN
SISGGTFSAPVIQGRDFTGTHFG
>A0A1M7ETS8_9ACTN
TFSGGVNHGVVMQGRDFRFGAMT
>A0A1P8XV63_9ACTN
VSGDARITGPVIQGRDFHGPINF
>A0A1Q5J4G8_9ACTN
NRVTGGRQGTVIMGRDFHSPITF
>A0A1Q7VUU9_9ACTN
MNSVSGTAERVIQGRDFNGTTIN
>A0A1R0LXE5_9ACTN
NNTVNGTQNGPVIQGRDFSHMTFH
>A0A1R1S6V7_9ACTN
VSDGARITGPVIQGRDFHGPISF
>A0A1S6JAL8_9ACTN
NSISGGTQNGPVLQGRDFSSLTFD
>A0A1S6RJJ7_STRHY
IAGDARITGPVIQGRDFHGPISF
>A0A1T3NTZ7_9ACTN
NTITGGTQHGPVLQGRDFSGVTFH
>A0A1U9NRX0_9ACTN
NVVSGGTQNGPVLQGRDFTHTSFT
>A0A1V6MXB2_9ACTN
NTISGGTQRSPVLQGRDFSGITFN
>A0A1X1N7C2_9ACTN
TVSGGTLYGPVLQGRDFSGLSIT
>A0A1X4H1V3_9ACTN
SISGGTFSAPVIQGRDFTGTTFG
>A0A1Y2P050_STRFR
NSISGGTQNGPVLQGRDFSSLTFN
>A0A209BT03_9ACTN
SISGGIQNGPVLQGRDFSSLTFN
>A0A223QI86_NOCDA
IQGDVSGRARVFQGRDFHGDIHL
>A0A229GMH3_9ACTN
ISGDARITGPVIQGRDFQGPISF
>A0A239MV37_9ACTN
NSVTGGRQGTVIMGRDFHGPITF
>A0A249LZG7_9ACTN
SVSGTVHGGLVVQGRDFGTTTIG
>A0A250VSJ7_STROL
NTVSGGTQYGHVVQGRDFSGLTFN
>A0A250VUF7_STROL
STISGGTQYGPVLQGRDFSGLSFT
>A0A250VV41_STROL
NTISGGTQNGPVLQGRDFSRISFT
>A0A285CB18_9ACTN
SISGGTVHGPVLQGRSFSNVTFH
>A0A2A6EX69_9ACTN
IQGDVSGRARVFQGRDFHGDITF
>A0A2G1XH87_STRCJ
NNISGGTQNGPVLQGRDFSSLTFN
>A0A2G1XMS5_STRCJ
TNNFSGRGGVVYQGRDFTIGG
>A0A2I0SG03_9ACTN
NTISGGTQNGPVLQGRDFSNLTFT
>A0A2K9EVK4_9ACTN
SVSGQVWNGPVVQGRDFHAAQGI
>A0A2M9B0H5_9ACTN
SVSGGVQYGPVVQGRDFSGLTFH
>A0A2M9IKW0_9ACTN
NTVSGGTQYGHVVQGRDFSGLTFN
>A0A2N5X5R7_9ACTN
TIGNGTFSAPVLQGRDFTGISFT
>A0A2N8NXI2_STREU
NSISGGTQNGPVLQGRDFSNLTFD
>A0A2N9B6K1_STRCX
NEISGGTQGTVIQGRDIHGNITF
>A0A2P4UNX9_9ACTN
TVSHSTVHGPVIQGRDFTGPVTI
>A0A2P8DJC7_9ACTN
NTVNGDVSGTVIQGRDFHGDLRF
>A0A2S1Z8S8_9ACTN
SISGGNQYGPVLQGRDFSGLSFS
>A0A2T4NL25_9ACTN
NEISGGTQTTVIQGRDIHGDITI
>A0A2Z4VAP2_9ACTN
NHISGGTQGKVFQGRDFSNITFN
>A0A317LKN8_9ACTN
IHGDVSGSARVIQGRDFHGGIHL
>A0A327UFD9_9ACTN
SISGGTFSAPVIQGRDFTGTTFG
>A0A327UYT5_9ACTN
VSGEARISGNVIQGRDFSGPINL
>A0A345XWQ7_9ACTN
NTISGGTQHGPVLQGRDFSGLSFT
>A0A384INE8_9ACTN
NVSGGTHNAPLLQGRDFSQITFN
>A0A3A9ZJK0_9ACTN
NTITGRVSGSAIQGRDFSGPVTF
>A0A3B0BHJ9_9ACTN
NEISGGTQHTVLQGQDFSHLTFT
>A0A3L8IG61_9ACTN
NDISGGTQQTVVQGGNFSHLTFN
>A0A3N1L2C9_9ACTN
TISGGVFHGPVLQGRDFSGLSFT
>A0A3N4TRH8_9ACTN
NTVSGGTQSGPVVQGRDFSGITFN
>A0A3N6FAX5_9ACTN
HSVSGGTQNGPVIQGRDFSNLTFH
>C7QEQ6_CATAD
MNNVSGSAERVVQGRDFPHANIT
>D7BXU5_STRBB
ISGDARITGPVIQGRDFQGPISF
>F8JX76_STREN
VVNGGVFEGPVIQGQNFTGLTFH
>G2GA60_9ACTN
NEISGGTQETVIQGGDFSNLTFH
>G2NXD1_STRVO
IGGNARITGPVVQGRDFHGPISF
>M3BME3_STRMB
NSVSGGTQNTVIQARDVSGGIHP
>S4NC30_9ACTN
NEISGGTQGTVIQGRDIHGNITL
>S5VB14_STRC3
NSISGGTQNGPVLQGRDFSNLTFN
>V6KT08_STRRC
NNTVNGTQNGPVIQGRDFSHMTFH
>A0A066ZD66_9ACTN
VTTIHNEITADVHGVALQIGRADTSHVTLRQP
>A0A0C1Y057_9ACTN
RDVHNTISGGTYHGTVIQAGNINN
>A0A0D0NDH6_KITGR
VTTIHNEISGDVHGIALQIGRVETSNVTMRQP
>A0A0M3V606_9NOSO
SDDSSVSLNAQAYDESIQINTAGDVNQPNYDF
>A0A0M4DT65_STRPR
ADVHNTISGGVQHGPVIQAGNVGSLSFGPPFG
>A0A0N9HR36_9PSEU
RSGTVNEISGTVYGKVVQARDIHGDLSF
>A0A0W7WTH7_9ACTN
GVVHNSISGGVQHGNVIQAHTVGDVRLG
>A0A0X3WCY4_9ACTN
RDIHNTISNSEMHGVVIQAGFVNGGVHHHGGGS
>A0A124GUN0_9ACTN
GDRSQTVVNSVIVGDAIQIGSIGGDAHIGSPD
>A0A1C4Y4V3_9ACTN
SIGSTNVVASSNVGKLVQAQRVGDITM
>A0A1C5JI50_9ACTN
PAGATNVVAGSNVGKLIQTNQVGDVSM
>A0A1H6F3U4_9ACTN
GPGSQIMADNRIGGSAVQIGSARDVDIRHQQQ
>A0A1I1ZM72_9ACTN
GDHSPTVRRSRIGGDNIQIGSARDVRIQRA
>A0A1I3JVM2_9PSEU
NGGVNNQITGTVHGKVVQAGDIHGNISF
>A0A1Q4YF26_9PSEU
TGRVNNQISGTVHGTVVQAGDVTGGINLK
>A0A1Q5DTJ6_9ACTN
VTTIHNEISADVHGIALQIGRVGTNNVRVENP
>A0A1R1WH28_9ACTN
GDGSPVVVGSVIGGDSIQIGYVGGDAHIGSTD
>A0A1T4KL69_9ACTN
RGRVVNTITGDVYGTAIQAGTIHGGVRTTTYG
>A0A1T4SY47_9ACTN
RGDVVNTIHGDVSGTAIQAGEIHGDIRL
>A0A1Z1W8M2_9ACTN
GSVRNSISGGVQHGNVIQAHTVGDVTLG
>A0A1Z4H0L4_9CYAN
SADGSVSLNAQSYDESIQINKAGGVDNSTYDF
>A0A1Z4KGF2_ANAVA
SDNSSVNLNAQAYNDAIQINTAGDVNQPKYDF
>A0A1Z4MI01_MICDP
SADGFVNLNAQSYDDSIQINTAGDVNQPTYDL
>A0A223S3G9_9ACTN
GGNVTNTITGDVEGIAIQARDVHGVNLNRP
>A0A229RSM5_9PSEU
DAKVINQISGDVGGKVLQAGDIHGNVTF
>A0A2H6LLI4_9NOSO
SDDSSVSLNAQAYDESIQINTAGDVNQPNYDF
>A0A2M9KVD5_9ACTN
VTTIHNEISGDVHGIALQIGRVDTSNVTMRQP
>A0A2T0SPS8_9PSEU
TGHVTNQISGTVHGKVLQAGDIQGGVTF
>A0A372JAD4_9ACTN
TNNAGVQQSGSVGGDNIQIQGSGDVTVVRDSG
>A0A3A9XVC0_9ACTN
PAAATNTVNSSNVGKLIQAQNVGDVTM
>A0A3N1DTD7_9ACTN
GDGSPVVVGSVIGGDSIQIGCVGGDAHIGSTG
>A0A3N6F7L7_9ACTN
ADVHNTISGGVQHGPVIQAGNVGSLSFGTPFG
>B5GXL7_STRC2
VVVRNSITGGTQHGTVVQTGTIGDIHLGGGR
>J1S8H6_9ACTN
GDHSPAVSRSRIGGDNIQIGHVGGDVQISRH
>Q64D82_9ARCH
TITQTLTIYSEQVGKVIQIGKARDVDIS
>V6JMZ3_STRNV
VFDVHNTISGTVNGTVVQAGRVDSPRFGYRDT
>A0A010ZVP9_9ACTN
LSRTATSESTNIVSGGVQHGTVVQAHRIDGGVHIK
>A0A014P375_9ACTN
SAGEAGAVHNSIGGNARITGPVVQGRDFQGPISFG
>A0A022MAW5_9ACTN
TLGIEEGAVRNTVSGGTQNGPVLQGRDFSGVSFGAPAP
>A0A059W118_STRA9
QQAQATVRDVHNTLSGSASGVVVQAGVISGGMHGIPPG
>A0A059W118_STRA9
QAQATVRDVHNTLSGSASGVVVQAGVISGGMHGIPPGG
>A0A061A1A1_9ACTN
SAGEAGAVHNRIGGNARITGPVIQAKDINGPISFG
>A0A069JXH9_9ACTN
ELRTGDGETSNEISGGTQHAPVLQGRDFSGINFNTPDA
>A0A077K9A4_9ACTN
RAGAEAGDVHNHISGGTQGEVFQGRDFSGITLHVHRT
>A0A0A0NK21_STRRN
PAGQAGTVNNRIGGNARITGPVVQARDINGPISFG
>A0A0B5EPV7_STRA4
TGKGTGVTVTNTISGGVQHGPVIQGQSFHGSITFQGPD
>A0A0C1Y057_9ACTN
APAQQVRDVHNTISGGTYHGTVIQAGNINN
>A0A0C2AN72_9ACTN
SATGGGTDVHNTISGGTQHGAVVQTGTIGSLHFGRES
>A0A0C5GEH9_9ACTN
QASLPGGDVHNSISGGTQNGPVLQGRDFSNLTFHMTRT
>A0A0D0NDH6_KITGR
GQRVEVTTIHNEISGDVHGIALQIGRVETSNVTMRQPG
>A0A0D7CSG1_9ACTN
LPAVEVRNSISGGVQYGTVIQTGTISGGLTLGGSPDRP
>A0A0F0HJR4_9PSEU
AADRGSISNVINGGTFNGTVVQSGRIDHLTTHQNPGNS
>A0A0F4J7V5_9ACTN
GAGQSTQLRHSNQVIGTVHGSVIQGQNVRGRFSLRGLR
>A0A0F4JI94_9ACTN
RQRPGATVHNEIHNGTFNESVVQAGRITHNYQSPPGKD
>A0A0F7N4X6_9ACTN
LPGDGADSVSNSVSGQVWYGPVVQGRDFHAADGIHIQS
>A0A0F7NDX5_9ACTN
LVRTGDGEVHNTISGGTFSGPVLQGRDFSGVSSTPLPP
>A0A0H1AIR0_9ACTN
EPSAGGVVINNTVSGGTHHAPVIQVGQLGHGTFGSQRG
>A0A0H4CAR5_9ACTN
APGHPATVHNTVSGGTQHGPIVQAGTVTGLAFPPDPSP
>A0A0K8PL53_STRAJ
RSGDVHNEISGGTRGTVIQGRDIHGGITFGGGSS
>A0A0K9XP00_9ACTN
DGGSVPRVHNSVSGGTQYGPVVQGENFSGLRFDIRTPP
>A0A0L0KD37_9ACTN
AQNNSVRNTISGGTFNGPVLMGRSFENTTFNNNSGGAS
>A0A0L8NJI5_9ACTN
EPGITVRDVHNTMTGGAHRGTVIQAGVISRVDQSGGGS
>A0A0L8NVF9_9ACTN
AEGERGGPVHNTVSGSVHNGSVVQGRDFSGGLNLYDSG
>A0A0L8Q0C9_KITAU
EPGITVRDVHNTMTGGAHHGTVIQAGVIARVDQSGGGS
>A0A0M2S391_9ACTN
IVAANQGDVTNTVSGDVSGSVVQARDVHGGISFGGRS
>A0A0M4DT65_STRPR
KGDQQVADVHNTISGGVQHGPVIQAGNVGSLSFGPPFG
>A0A0M8RUL9_9ACTN
EPGITVRDVHNTMTGGAHRGTVIQAGVISRVDQSGGGS
>A0A0M8SBS9_9ACTN
PSSTHPITVHNEITGGTQHGPVIQAGRITDLTTGTPPP
>A0A0M8SWJ7_9ACTN
SSCPAVAINHNTISGGHYNAPVIMAQWVDDGVRSTPRR
>A0A0M8SYP0_9ACTN
QTVSSSGEVHNHISGGTQREVLQGRDFSNITFNVPTD
>A0A0M8V1X6_9ACTN
LVRAGNGAVTNSVSGGTHNGQIFQGRDFTHLSLHAAPA
>A0A0M8YJN3_9PSEU
AVTQTGRVTNQISGTVHGNVVQAGDIQGGIRFK
>A0A0M8Z257_9ACTN
SAADSRGTVDNHISGGVQHGPVVQSGSVAGLTFHVDHV
>A0A0M9XGL1_STRRM
EPVITVRDVHNTMTGGAHHGTVIQAGVIARVDQSGGGS
>A0A0M9Z2W1_9ACTN
RQQSGGSVYNQTVNHGTITESVIQAGRITTYNNYQSPPP
>A0A0M9ZKT8_9ACTN
ARADTGGDVHNTVSGTQNGTVFQGRDFSGSITLHLGQ
>A0A0N0NBC7_9ACTN
AGSLHTGDVHNEISGGTFNSPVLQGRDFSGLSFTTPAP
>A0A0N0SWY2_9ACTN
NADTQPSTVHNTISGGVQNGPVIQSGRITGLTLHTHHP
>A0A0N0TSU0_9ACTN
RAVEPEGRVYNTISGGTQQQVFQGQDFSGLTFNIQRS
>A0A0N0YUF4_9ACTN
EPAAGGVVINNTVSGGTHHAPVIQV
>A0A0N1GBZ4_9ACTN
EPDPTAGSVHNVISGGVQHGTVIQAHTIGDVNIGDSRR
>A0A0N9HR36_9PSEU
IQHATRSGTVNEISGTVYGKVVQARDIHGDLSF
>A0A0Q7HJJ0_9ACTN
LAGTTVSVNHNTINDGTYNGPVIMAHSIHDGVRTVPGQ
>A0A0T1TE45_9ACTN
AGPLRTGDVHNEISGGTFTGPVLQGRDFSGLSFTIPAP
>A0A0T6LN08_9ACTN
EGARCAGSISNSVSGGVQNAPVVQGQDFYGLSINFGGA
>A0A0T6LXW8_9ACTN
EERADAGAVHNDFRHGTFKGPVQGSGTQNITYRT
>A0A0W7WTH7_9ACTN
GSEGSGGVVHNSISGGVQHGNVIQAHTVGDVRLG
>A0A0X3UWS3_9ACTN
LVRTGDGDVHNTISGGTQHGPVLQGRDFSGLSFNTAPP
>A0A0X3VLF7_STRVO
PAGEADAVHNTIAGNARITGPVIQGRDFHGPISFG
>A0A0X3WCY4_9ACTN
RDQGTARDIHNTISNSEMHGVVIQAGFVNGGVHHHGGG
>A0A0X3WWD2_STRGR
EPAAGGVVINNTVSGGTHHAPVIQVGQLGHGTFGSRG
>A0A100JWR3_STRSC
SGAARPGTVHNHVKGGVHHGPVIQSGRITGLTIHGHHP
>A0A100Y0G5_9ACTN
PATRQVVETHNHISGGTYYSTVIQAGTVDRGDRGGTQP
>A0A101J6X3_9ACTN
GNDQRDVNVHNTISGGVYHAPVIQTGILGSFNHGTPPD
>A0A101N6S5_9ACTN
AGDVAPQTVRNSISGGVQHGPVLQGQSYSGLTFNSSGE
>A0A101SK96_9ACTN
LVRTGDGDVHNRISGGTQHGPVLQGRDFSGLSFTTAPP
>A0A101SQA5_9ACTN
GLRTGDGETSNSISGGTQEGPVLQGRDFSGITFQGPGR
>A0A101UDW9_9ACTN
AAGRPATVHNTVSGGTQYGPIVQAGTVTGLAFPPDPSP
>A0A101UIF6_9ACTN
AVRGDEGAVTNTISGGTQYGPVLQGRDFTGLTFTSAPT
>A0A101UU54_9ACTN
GIRTGPGEVRNVISGGTQSTVVQARDINGPLTFGG
>A0A109IL84_9ACTN
QTSVRADAVTNTVSGRVTGPVVQARDISGGVHLDLSA
>A0A117QW72_9ACTN
QNDQHVVEVHNTISGGVQHGPVIQARTVDSLSFGVPPA
>A0A117R950_9ACTN
VRTTGSSDVHNTVSGGRQQTVMDGSGGVPTDLQSRLAR
>A0A124C249_9ACTN
VRGDKGGSTYNTINGGIYNSPVVMGGFIGDTTFNNNSG
>A0A124HF86_9ACTN
ASADGDAHNTISGGVQNAPVVQGRDFSGLTFHLGQK
>A0A143BYZ0_9ACTN
LILTQDGDVRNSVSGGNQYGPVLQGRDFSGLSFTTQPP
>A0A143C685_9ACTN
EVASPSGDVHNEISGGTQTTVIQGRDIHGDITIGGRP
>A0A147KMV6_9ACTN
AREGKVVNTIIGEVTGTAIQAHTIHGGITTTTYQGDHI
>A0A160NWI0_STRLU
QPAPVVHHTHNTISGGTNQGVFIQAGSVGETSVHHHGG
>A0A160P941_STRLU
GGGGRGGDTRQEISGGTQHNVVFTRDVHGTINLG
>A0A161LN15_9ACTN
AEAAVSADGNVVQAGDVSGGRVYGGDHVDFSRGTFHGP
>A0A176L6N6_9ACTN
LVRTGDGDVHNTISGGTQHGPVLQGRDFSGLSFTTTSP
>A0A176LAA1_9ACTN
GARTGSGEVRNVVSGGTQNTVIQARDVHGSINLGG
>A0A176LBB5_9ACTN
LMSTGDGTVHNTISGGTQHGPVLQGRDFSGLSFTTPPP
>A0A177HHQ5_9ACTN
LVRTGDGEVHNTISGGTFHGPTLQGQTFSRISFTTPPP
>A0A177HV97_9ACTN
YGFADGSVQNTVSGNARIDGPVIQGRDFSGPITFGS
>A0A177HYU4_9ACTN
PSAQRRGAAHDRMSGGVQHGTAFRARSVGSPTVGTIRP
>A0A191V4T3_9ACTN
STADSSRSVDNRINGGVQHGPVVQSGTVAGLTYYADRV
>A0A197SQN9_9ACTN
SMRTRDGDVHNTVSGGTQYGHVLQGRDFSGLTFNTTAP
>A0A1A5P5R2_9ACTN
QASSSGGDVHNSISGGTQNGPVLQGRDFSSLTFNMTRA
>A0A1A9C1C6_9ACTN
RATADSGEHRNEISGGEFNGPVIIARDINGPMTFGQ
>A0A1A9DQF7_9ACTN
ATGPTVAINHNTISGGHYNAPVIMAQWVNDSAPSTPRR
>A0A1A9IQG7_9ACTN
TLGIEEGAVRNTVSGGTQNGPVLQGRDFSGVSFGAPAP
>A0A1B1AX45_9ACTN
TAAARGGTVHNDINGGVQYGPVIQSGRITGLTFHAPPP
>A0A1B2GZJ0_STRNR
GTQSVVRDVHNTISGGVMTGPVVQAGVVFDHRGTPPGG
>A0A1B9ES99_9ACTN
QPVGHTVSVTNTISGGTQHGPVLQGEKFSNLTFNGGGA
>A0A1C4KI72_9ACTN
EPAAGGVVINNTVSGGTHHAPVIQVGQLGHGTFGPRG
>A0A1C4NUR5_9ACTN
QDTAPIGSVHNSITGGTVHGAVVQGHTFSGLTFDTRGD
>A0A1C4NXJ2_9ACTN
RSRTGSGDTYNSVSGTVHGGLVVQGRDFGTTTIGFPRS
>A0A1C4RE72_9ACTN
ATGPTVAINHNTISGGHYNAPVIMAQWVNDGAPSTPRR
>A0A1C4RNM2_9ACTN
QAPGPTVTVNNSTNGGTYYGQVIQGHDISGLTFNGGGT
>A0A1C4RRB2_9ACTN
RSRTGSGDTYNSVSGTVHGGLVVRGAGLRDHDHRVSAV
>A0A1C4UM49_9ACTN
QATVRADAVTNTVSGQVTGPVVQARDISGGVHVGLPP
>A0A1C4VUI1_9ACTN
TLAASADGVVNSVSGDVSGPVVQARDIRGGISFGG
>A0A1C4XNX1_9ACTN
TVAEGAGGVANSVSGDVHGSVVQARDVHGGIHFGDRP
>A0A1C5BLZ0_9ACTN
PPRNQASPVHNVISGGVQYGPVIQTGRIDGSVPSTPHN
>A0A1C5D759_9ACTN
LPAQQVRDVHNTFSGGTNYGTFIQAGKIDNMYPGGQG
>A0A1C5E8W9_9ACTN
RISLTGEDVHNSISGGTFSAPVIQGRDFTGTNFGTSPA
>A0A1C5FVG0_9ACTN
EPAGAAGAVHNSVSGDARITGPVIQGRDFHGPINFG
>A0A1C5FVG0_9ACTN
PAGAAGAVHNSVSGDARITGPVIQGRDFHGPINFG
>A0A1C5I9F0_9ACTN
TLAEGAGGVANSVSGDVHGSVVQARDVHGGIHLGDGP
>A0A1C5IAV0_9ACTN
VVATHSGNVTNTVSGDVGGAVVQARDVHGGISFGSRH
>A0A1C6MWT5_9ACTN
QVHAEIHGGEFNGPVQLGGVQTNYFGNR
>A0A1C6MXQ2_9ACTN
TLRIAPGSVHNTVSGDTRISGSLIQGRDFSGPISFGG
>A0A1C6NUW0_9ACTN
QPPAPTVSVTNSTNGGTYYSQVIQGHDISGLTFNGVGT
>A0A1C6Q4N7_9ACTN
QAAPLAITVHNNISGVIQNGPAIQGQHFSSLTFHSPAV
>A0A1C6UUA3_9ACTN
ASLTESGNVTNTVSGDVAGPVIQARDVHGGIMFGGTT
>A0A1D2I4H6_9ACTN
QASYSGGDVHNSISGGTQNGPVLQGRDFSSLTFNMTRT
>A0A1D8SW56_STROV
GAGEAAGAVHNTVSGGVQHGPVLQGGRFSGVSFHEVAS
>A0A1E7KEY0_9ACTN
TLRAEQDTVHNTVSGDARISGNVIQGRDFSGPINLG
>A0A1E7KEY0_9ACTN
LRAEQDTVHNTVSGDARISGNVIQGRDFSGPINLG
>A0A1E7LN25_9ACTN
QPAAPTVTVNNSTNGGTYYSPVIQGHDISGLTFNGGGA
>A0A1E7MNA6_9ACTN
PLRVDSGSVSNTISGDARVSGPVIQGRDFSGPITFGG
>A0A1E7MNA6_9ACTN
LRVDSGSVSNTISGDARVSGPVIQGRDFSGPITFGG
>A0A1G6WTP5_9ACTN
YSGPAVAINHNTISGGHYNAPVIMAQWVDDGVRSTPRP
>A0A1G7Z424_9ACTN
VVHQRQEVTNTISGDARISGPVIQAGNVFGGIHLGGPD
>A0A1H0B3S1_9ACTN
AQVPLGGGVHNHISGGTFHAPILQGQSFSGLTFGASPA
>A0A1H0LLM8_9ACTN
EGTDGGGFRNTISGGVQYGPVVQGRDLSNLTFGTWTQG
>A0A1H0VIT1_9PSEU
TQQHADNGAVNNQISGNVSGKVVQARDIGGNVSF
>A0A1H2A1M7_9ACTN
SVRTGQGAVHNTISGGTFHGSVSIVQGRDFHGGLDFRRSE
>A0A1H2DAL3_9ACTN
RQQPGLTVHNEIRGGTFNESVVQAGRADRITYNYQSPP
>A0A1H4NSK0_STRMJ
PAGETDAVHNTIAGNARITGPVIQGRDFHGPISFG
>A0A1H4Q8P2_9ACTN
QVRVNGDVVINTINGGDFSGVTIQAGRVNNFQTPPGGQ
>A0A1H4TCD4_9ACTN
TECGGVREVHNTVSGGVHHGPVIQAGVISGSHFTTGPN
>A0A1H4WF19_9ACTN
PNQTGSGDVRNEVSGTVHGNVVQARDIHGSIRFGN
>A0A1H6B6L7_9ACTN
TSGGGVSIVNNSVSGGIHHGIIQGRDFLGPATAHDDHP
>A0A1H6D4M6_9ACTN
LIRHTHDVSNSIGGEARISGPVIQAGDVQGSINFGKS
>A0A1H6DJN7_9ACTN
TATTPAATVHNEINGDIHHAPVIQAGRIHTLTLHAPAR
>A0A1H6F3B6_9ACTN
RFVQSRHDVSNTISGDARVTGPVLQAGDVHGSINFGKS
>A0A1H6F3B6_9ACTN
FVQSRHDVSNTISGDARVTGPVLQAGDVHGSINFGKS
>A0A1H8F6A6_9ACTN
GAADGPSEARNTVSGGTQSAVVQARDIHGGVSFRLPP
>A0A1H9N666_9ACTN
ALRAERSEVRNTVSGSAQVQGPVIQARDIHGGVNLG
>A0A1I1RBE4_9ACTN
DFSQVNNSISGTVSGTAIQGRDFHGPITFT
>A0A1I2K3R6_9ACTN
ALDGRTVVVHNSVSGGVQHGPVVQGQNFSDLTISSTSS
>A0A1I3JVM2_9PSEU
TANGGVNNQITGTVHGKVVQAGDIHGNISF
>A0A1I5YI59_9PSEU
VEQHAAEGGVTNQVSGQVSGPVVQARDIQGGIRF
>A0A1J4P3R5_9ACTN
LVRTGDGEVHNTISGGTQHGPVLQGRDFSGLSFTTPPP
>A0A1J4PWH6_9ACTN
RVGLTSGDVHNSISGGTFSAPVIQGRDFTGTHFGTPSA
>A0A1L6PT72_9ACTN
ATGPTVAINHNTISGGRYDAPVIMAQWVNDGAPSTPRR
>A0A1M7ETS8_9ACTN
AGQAPTSVVHNTFSGGVNHGVVMQGRDFRFGAMTFHAS
>A0A1M7QFP1_9ACTN
LVGAPTEVSNIVAGQARVSGPVIQAHTISGPITFGPPA
>A0A1N5WE91_9ACTN
TLAEGAGGVANSVSGDVHGPVVQARDIHGGICLGDGP
>A0A1P8XV63_9ACTN
EPAGAAGTVHNSVSGDARITGPVIQGRDFHGPINFG
>A0A1P8XV63_9ACTN
PAGAAGTVHNSVSGDARITGPVIQGRDFHGPINFG
>A0A1Q4WDZ8_9ACTN
GAGTEVGEVHNTISGGVQHGTVIQAGVVSGLNLGGGTG
>A0A1Q4YF26_9PSEU
AVTQTGRVNNQISGTVHGTVVQAGDVTGGINLK
>A0A1Q4YMK5_9ACTN
TAGVPTVILTNNVSGGTQNAPFVQGQRFSGGMTLYGSG
>A0A1Q4ZNL3_9ACTN
PEAAVPGSVHNDFRDSTFSGPVQGSGTQNNTFNG
>A0A1Q5A2H5_9ACTN
GSAGPTVSVTNSISGGTQNGPVFQGQTFSALTFNSGHS
>A0A1Q5BVZ8_9ACTN
PAGTTVSVNHNTINDGTYNGPVIMAHSIHDGVRTVPGQ
>A0A1Q5DAG4_9ACTN
TSVAHPVPVHNNVNGGVQHGPVIQSGRITGLTFHAHGT
>A0A1Q5ENG2_9ACTN
GAAAPEVSVTNSISGGTQNGPVFQGQTFSALTFNSGRG
>A0A1Q5GMW3_9ACTN
PTGPAVAINHNTINGGHYNAPVIMAQWVNDGVPSTPRR
>A0A1Q5I494_9ACTN
PAGTTVSINHNTINDGTYNGPVIMAHSIHDGVRTVPGQ
>A0A1Q5J4G8_9ACTN
AARTGAGDVDNRVTGGRQGTVIMGRDFHSPITFNQP
>A0A1Q5MUE1_9ACTN
TAGPEPVTVRNSITGGVQEGTVIQSGRITGLTFHIHDP
>A0A1Q8U1Q8_9ACTN
RAHRTPGAASFEISGGTQHSVVQAQNVHGDITFN
>A0A1Q9TJR1_9ACTN
ASQEGGGAVHNSIRGDVSGGAKVIQTRDIHGSVNL
>A0A1R0LEM5_9ACTN
GTRTGSGDVRNVVSGGTQTTVIQARDVHGSINLGG
>A0A1R0LXE5_9ACTN
AEATTGGNVNNTVNGTQNGPVIQGRDFSHMTFHFGQK
>A0A1R1S6V7_9ACTN
APAEEHGTVHNSVSDGARITGPVIQGRDFHGPISFGPQ
>A0A1R3ULF4_9ACTN
QRGGDTIINTAGDIGGGSFVIQAGHVHGGVHEHKGDHI
>A0A1S6JAL8_9ACTN
QASPSGGDVHNSISGGTQNGPVLQGRDFSSLTFDMTRT
>A0A1S6RFE1_STRHY
TSATPSGTVHNDVNGGVQHGPVIQSGRITGLTFHVHQP
>A0A1S6RJJ7_STRHY
AAGEAGAVHNSIAGDARITGPVIQGRDFHGPISFG
>A0A1T3NTZ7_9ACTN
TETPAAAPVTNTITGGTQHGPVLQGRDFSGVTFHTQPP
>A0A1T4KL69_9ACTN
GERGRVVNTITGDVYGTAIQAGTIHGGVRTTTYGGEH
>A0A1U9NRX0_9ACTN
SVRAGGGAVTNVVSGGTQNGPVLQGRDFTHTSFTAAAA
>A0A1V0RB60_9ACTN
PSPRHPITVHNEITGGTQHGPVIQSGRITNLTVDVPPP
>A0A1V0TPE5_9ACTN
LPATEVHNSISGGVQYGPVIQTGTISGGLTLGGSPDRP
>A0A1V0U4W7_STRVN
YSGPAVAINHNTISGGHYNAPVIMAQWVDDGVRSTPRR
>A0A1V2RRZ6_9ACTN
VIGVTQTRVENTVSGDAQVQNLIQTGTVHGDIHFGA
>A0A1V4A4H1_9ACTN
SPSGRVGHVYNTISGGEYRGTVIQAGSIGSADLRGGSP
>A0A1V4D469_9ACTN
LAGEQSPGVSNVINGGVQHGPVVQTGQITGTAVHTIHM
>A0A1V4DAV6_9ACTN
AAEEPGAVHNRIGGNARITGPVIQAKDINGPISFG
>A0A1V6MXB2_9ACTN
TLGTGPGETHNTISGGTQRSPVLQGRDFSGITFNGPVE
>A0A1X1N7C2_9ACTN
LVPTGDGDVHNTVSGGTLYGPVLQGRDFSGLSITTSAP
>A0A1X4H1V3_9ACTN
RISLTGGDVHNSISGGTFSAPVIQGRDFTGTTFGTSPA
>A0A1Y2P050_STRFR
SSSSGDVHNSISGGTQNGPVLQGRDFSSLTFNMTRTTG
>A0A1Z1W8M2_9ACTN
GEEGRGGSVRNSISGGVQHGNVIQAHTVGDVTLG
>A0A209BT03_9ACTN
QASSSGGDVHNSISGGIQNGPVLQGRDFSSLTFNMTHT
>A0A209CDA6_9ACTN
GAAGPAVSVTNSISGGTQNGPVFQGQTFSALTFNSGRG
>A0A209CRJ4_9ACTN
APAAGGVVINNTVSGGTHHAPVIQVGQLGHGTFGSQRG
>A0A212U5T4_9ACTN
APSIPRATVHNDISGGTQHGPVIQSGRITGLTLHVHHS
>A0A221W6X2_9PSEU
TEGTATDGGVVNQVSGHVHGNVVQARDIQGGITFGG
>A0A223S3G9_9ACTN
HFDSGGGNVTNTITGDVEGIAIQARDVHGVNLNRP
>A0A229GMH3_9ACTN
TPAQEVGTVHNSISGDARITGPVIQGRDFQGPISFGSQ
>A0A229GMH3_9ACTN
PAQEVGTVHNSISGDARITGPVIQGRDFQGPISFGSQ
>A0A229RSM5_9PSEU
TAQKAEDAKVINQISGDVGGKVLQAGDIHGNVTF
>A0A229T4N8_9PSEU
GQHAETGGVTNQISGHVGGIVVQARDIEGGITF
>A0A229TTB0_9PSEU
HGDGANNQISGTVHGNVVQARDINGNISF
>A0A233RVS5_9ACTN
KRDQQVADVHNTISGGVQHGPVIQAGNVSSLSFGAPPS
>A0A233T2V6_9ACTN
PAGTTVSITNNTISGGHYNGPVLMAQTIHDGVHGAARR
>A0A239MV37_9ACTN
VARPGGGNVDNSVTGGRQGTVIMGRDFHGPITFNQP
>A0A246RE39_9ACTN
QTTVRADAVTNTVSGQVTGPVVQARDISGGVHVGLPP
>A0A248YL42_9ACTN
AIEASTGGVVNSISGEVRGPVVQARDIHGGVSFGDPR
>A0A249LZG7_9ACTN
RSRTGSGDTYNSVSGTVHGGLVVQGRDFGTTTIGFPRS
>A0A250VSJ7_STROL
FMRTNDGDIHNTVSGGTQYGHVVQGRDFSGLTFNTPAP
>A0A250VUF7_STROL
VVRTGDGDVHSTISGGTQYGPVLQGRDFSGLSFTTSAP
>A0A250VV41_STROL
LVRTGDGDVNNTISGGTQNGPVLQGRDFSRISFTTPPP
>A0A285CB18_9ACTN
ATADASGAVHNSISGGTVHGPVLQGRSFSNVTFHAPRP
>A0A285QY61_9ACTN
ATTVNYITNTHNGGGSTYNDAVIQAGIIHNLKR
>A0A286DIM9_9ACTN
VDARHSQVRNEISGDARITGPVVQAQNITGPITFGS
>A0A286I302_9ACTN
TERGGVREVHNTVSGGVHHGPVIQAGVISGSHFTTGPN
>A0A291Q612_9ACTN
DDGPSGSVVHNSISGGVQHGQVIQAHTVGDLTIGDSRD
>A0A2A2YYH8_9ACTN
DAVTGAGEVTNTISGGTQNTVVQARDIRGSINLGG
>A0A2A4KTX9_9ACTN
QPSAPTVSVSNSVSGGTQYAPVVQGQNISHFTLNGSGV
>A0A2C8WH09_9ACTN
HSSERGTTVHNTISGGDIRGPVIQTGTIEGDLHFG
>A0A2G1XH87_STRCJ
HANSSGGNVHNNISGGTQNGPVLQGRDFSSLTFNMTRT
>A0A2G7DGA7_9ACTN
DPRVQVTTVHNEISGGRHGITLQIGTNQVVNNHTHQQG
>A0A2G7E5E1_9ACTN
VLRAEHSEVHNTVSGSAHINGTVVQARDISGGINLG
>A0A2H5AV95_9ACTN
PAEAHGGGVQNTISGGEFHQAVIQTGHIGSVKL
>A0A2I0SG03_9ACTN
LVRTGDGAVTNTISGGTQNGPVLQGRDFSNLTFTTPPP
>A0A2I0SKF6_9ACTN
SADRTGSVHNVISGGEFRGPVIQTRTINGDLNFG
>A0A2K8PRK2_STRLA
LQVHTGSPVNNTVSGGTFHGPQFMGRDFHGFTLNAAAS
>A0A2K9EVK4_9ACTN
LPGDGADSVSNSVSGQVWNGPVVQGRDFHAAQGIHIES
>A0A2M8M5N4_9ACTN
TGTDRSRTVHNTVSGGATVGGPVVQADEIHGGITFN
>A0A2M9B0H5_9ACTN
LPDSGGGSVVNSVSGGVQYGPVVQGRDFSGLTFHAPAP
>A0A2M9IKW0_9ACTN
VMRTGGGDAHNTVSGGTQYGHVVQGRDFSGLTFNTPAP
>A0A2M9KVD5_9ACTN
GRRVEVTTIHNEISGDVHGIALQIGRVDTSNVTMRQPG
>A0A2M9LN04_9ACTN
TTGPTVAINHNTISGGHYNAPVIMAQWVNDGAPSTPRR
>A0A2M9MBW9_9ACTN
QTQGTVRDIHNNISGGSHGMVMQVGLVSGDVQNGFPP
>A0A2N3UKC2_9ACTN
LEQPRVRNVHNEIKDGRFDGFVIQVGNVEQLNQNVRPT
>A0A2N5WV22_9ACTN
PREQQPPAVHNTVSGGTQYGPVIQSGRITGLVLHDPGT
>A0A2N5X5R7_9ACTN
QAPTGGGDVRNTIGNGTFSAPVLQGRDFTGISFTSPHP
>A0A2N8NXI2_STREU
QAGSPGGDVHNSISGGTQNGPVLQGRDFSNLTFDMTRG
>A0A2N9B6K1_STRCX
EAGSRSGDVHNEISGGTQGTVIQGRDIHGNITFGGGS
>A0A2P2GRY8_9ACTN
PQAHHTTVITNNLTGGVHHSFTLQVGTVGRINRIGNDD
>A0A2P4UNX9_9ACTN
DPAPSPGSTVNTVSHSTVHGPVIQGRDFTGPVTIGSQG
>A0A2P8BP65_9ACTN
QPAGHTVSVTNTISGGTQHGPVLLGEKFSNLTFNSGGA
>A0A2P8DJC7_9ACTN
SGGTVTNTVNGDVSGTVIQGRDFHGDLRFDR
>A0A2P8Q7E0_9ACTN
RATGPTALTVHNTVSGGASGVVVQGGTFNGGQTIGEPW
>A0A2P8Q7E0_9ACTN
ATGPTALTVHNTVSGGASGVVVQGGTFNGGQTIGEPWR
>A0A2S1Z8S8_9ACTN
LIPEEDGGVHNSISGGNQYGPVLQGRDFSGLSFSTPPP
>A0A2S2G246_9ACTN
VPQQPAVSVHNIISDGEFHAPVFQAARISGVRFGASGS
>A0A2S3Y921_9ACTN
QPAAPTVTVNNSTNGGTYYSQVIQGHDISGLTFNGGGA
>A0A2S8AW95_9ACTN
SDRASPDTVHNVVSGGVHNAPVVQSGRITGLTIHTSHH
>A0A2T0RDQ7_9ACTN
HLIAGGDGVVNSVSGTVQGHVVQARDVHGGISFGSPG
>A0A2T0SPS8_9PSEU
TTVTQTGHVTNQISGTVHGKVLQAGDIQGGVTF
>A0A2T4NL25_9ACTN
EVSSPSGDVHNEISGGTQTTVIQGRDIHGDITIGGRP
>A0A2T7IZD4_9ACTN
QATGPTVTVNNSTNGGTYYGQVIQAHDISGLTFHGGGT
>A0A2T7KJJ8_9ACTN
QAPGPTVTVNNSTNGGTYYSQVIQGHDISGLTFHGGGA
>A0A2T7KTZ8_9ACTN
QPAGHTVSVTNTISGGTQHGPVLQGEKFSNLTFNSGGA
>A0A2T7LB90_9ACTN
PSGPTVAINHNTISGGHYNAPVIMAQWVNDGAPSTPRR
>A0A2T7MWB3_9ACTN
AHGPTVAINHNTISGGHYNAPVIMAQWVNDGASSTPRR
>A0A2T7SNI5_9ACTN
ARGAVHNTISGGGFQQGVIQTGSIHGDVHLG
>A0A2U3C3G6_9ACTN
RVGGVHNEISGSARVTGTVVQAHTVTGLTLPSPRA
>A0A2U3C3G6_9ACTN
RVGGVHNEISGSARVTGTVVQAHTVTGLTLPSPRA
>A0A2V1NNY6_9ACTN
AQNDSVRNTISGGTFNGPVLMGRSFENTTFDSGGAS
>A0A2W2FZ79_9ACTN
VQQQKHDVVNVIGGEARITGPVVQAGDVFGSINLGGRD
>A0A2W6QET9_9ACTN
AGSDAAVTVHNSVNGGVQNGPVIQGQQFSSLTFYSLGS
>A0A2X0KK91_9ACTN
GPHPAAVHNTIHGGVRDSPVVQSGRIGGNVTLGGPPPH
>A0A2X2M284_STRGR
SAGTTVSVNHNTIHDGTYNGPVIMAHSIHDGVHTPPEQ
>A0A2Z4VAP2_9ACTN
QAVNSGGEVHNHISGGTQGKVFQGRDFSNITFNVRTE
>A0A2Z5JZW2_9ACTN
EGGEPSVSVRNSISGGVQHGPVVQGQSFSGLTFHSSGG
>A0A327TXQ3_9ACTN
EAALSGDTLHNVISGGTFSGITIQGKVNGGVHQHQHQP
>A0A327UFD9_9ACTN
RVSLTGGDVHNSISGGTFSAPVIQGRDFTGTTFGTPPA
>A0A327UYT5_9ACTN
TLRAEQDTVHNTVSGEARISGNVIQGRDFSGPINLG
>A0A327UYT5_9ACTN
LRAEQDTVHNTVSGEARISGNVIQGRDFSGPINLG
>A0A345SWY3_9ACTN
GATRPTTTVQNTISGGGFRSQVIQTGAINGDLNFG
>A0A345XKW5_9ACTN
PRPHQGERNRFEISGGTFHAPVQMAENIHGTTFHTGPA
>A0A345XVG4_9ACTN
LLPDGGAVHNTIGGDACVHGPVIQARDIHGDISFG
>A0A345XWQ7_9ACTN
LVSTGDGTVHNTISGGTQHGPVLQGRDFSGLSFTTPPP
>A0A346C8F7_9ACTN
YAARPPGTVHNSITGGRQGGPVVQGHTFTRLTFRTTGD
>A0A353KMY7_STRSQ
PSDSGPATVYNAISGGVQHGPVIQSGRISGLTFHVPVQ
>A0A366LXB4_9ACTN
VVQQKHDVVNVIGGEARITGPVVQAGDVFGSINLGGRD
>A0A367EFD0_9ACTN
VLRAERSEVHNTVSGTAQVSGPVIQARDIHGGINLG
>A0A367EFD0_9ACTN
LRAERSEVHNTVSGTAQVSGPVIQARDIHGGINLG
>A0A367F8Q2_9ACTN
VLRAERSEVHNTVSGSAHVSGPVIQARDIHGGVNLG
>A0A368T8X9_9ACTN
AESTGPGTVRNTIRGDVRDGSTVVQAGHITGDINLR
>A0A370RJV1_9ACTN
AAGPSVAINHNTISGGHYNAPVIMAQWVSDSAPSTAPR
>A0A371PTK4_9ACTN
RDRQTVREVHNTISGGVQHGPVIQAGVVSGDVTFPTPP
>A0A372JAD4_9ACTN
LIGRLRPDVTNNAGVQQSGSVGGDNIQIQGSGDVTVVR
>A0A384INE8_9ACTN
ARSGTGGDVSNNVSGGTHNAPLLQGRDFSQITFNLPER
>A0A385D7P7_9ACTN
EPSGSGVVINNTVSGGTHHAPVIQVGQLGHGTFGSQRG
>A0A397N954_9ACTN
RVRTGDGEVHNEITGGTFHGPALQGGTFSGISFTTPPP
>A0A3A4B0N1_9ACTN
ALVQQRRDVTNTISGDARVTGPVIQAGDIHGSINLGGP
>A0A3A4B0N1_9ACTN
LVQQRRDVTNTISGDARVTGPVIQAGDIHGSINLGGPH
>A0A3A9Z2X8_9ACTN
AGRAGSVTVHNTVSGNARIEGGLIQAGDITGDITFGS
>A0A3A9ZJK0_9ACTN
AAAALNPPQVSNTITGRVSGSAIQGRDFSGPVTFG
>A0A3B0BHJ9_9ACTN
QAIRTAGSVHNEISGGTQHTVLQGQDFSHLTFTVSPT
>A0A3D8NS12_9ACTN
QAPGPTVTVNNSTNGGTYYGQVIQGHDISGLTFHSGGT
>A0A3E0GSH8_9ACTN
TFRVGEGRTTNHISGGTFHGPAVLAENISGGLTFTTPA
>A0A3E2YU41_9ACTN
AAVAAGPGGVANSISGDVSGPVVQARDVHGGISFG
>A0A3G2JM71_9ACTN
AGSDAAVTVHNSVNGGVQNGPVIQGQQFSSLTFYSSGS
>A0A3L8IG61_9ACTN
TVHNTAHEVHNDISGGTQQTVVQGGNFSHLTFNASPG
>A0A3M0I7V1_9ACTN
ASATRPGTVHNEITGGVQHGPVIQSGRITGLTVHGHQP
>A0A3M2MGV7_9ACTN
LDAQQSTVNNVIAGEAQVTGPVVQAQNITGPVTFGS
>A0A3N1A3J3_9ACTN
AVLAGANGVANSISGDVSGPVVQARDIHGGVSFGGGS
>A0A3N1L2C9_9ACTN
LIRTGDGETHTTISGGVFHGPVLQGRDFSGLSFTTTAP
>A0A3N1S9F9_9ACTN
TAGPGPVTVHNSITGGVHEGPVIQSGHITGLTLHIRDP
>A0A3N1Z3X6_9ACTN
RAALASQVTNNTINDGTYYGTVLMTGTVNGGNHKHYHG
>A0A3N2GWH5_9PSEU
HGDGANNQISGTVHGNVVQARDIQGNISF
>A0A3N2PDZ7_9ACTN
QGAGDTSQTSNTISGSVSGPVVQARDIHGGVHLGVKG
>A0A3N4RRH0_9ACTN
RAALASQVTNNTINDGTYYGTVLMTGTVNGGNHNHYHG
>A0A3N4TRH8_9ACTN
LLRTGDGDTHNTVSGGTQSGPVVQGRDFSGITFNAPPP
>A0A3N6F7L7_9ACTN
KGDQQVADVHNTISGGVQHGPVIQAGNVGSLSFGTPFG
>A0A3N6FAX5_9ACTN
AQAAGGEVHHSVSGGTQNGPVIQGRDFSNLTFHMTCGT
>A0A3N6FLC9_9ACTN
EPSAGGVVINNTVSGGTHHAPVIQVGQLGHGTFGSRRG
>A0A3N6FPN9_9ACTN
SEGVSTVTINNSVSGDTQNSQVVQGQSFSGGLTFHGQG
>A0A3N6GPQ7_9ACTN
QAPAPTLQVTNTISGGSQQGLVIQAGRIGRLSAGSGTP
>A0A3N6H3U6_9ACTN
TSVARPEPVHNHVNGGVQHGPVIQSGRITGLTIHVHDT
>A0A3N9WGM9_9ACTN
TVAEGAGGVANSISGDVHGPVVQARDVHGGINLGGRP
>B5GXL7_STRC2
PGTAPAVVVRNSITGGTQHGTVVQTGTIGDIHLGGGR
>D7BXF9_STRBB
GTVARSGVVHNEINGGSISGAVIQGRDLHGNITFGDEM
>D7BXU5_STRBB
TPAQEVGTVHNSISGDARITGPVIQGRDFQGPISFGPQ
>D7BXU5_STRBB
PAQEVGTVHNSISGDARITGPVIQGRDFQGPISFGPQ
>E0X894_9ACTN
AAGPSVAINHNTISGGHTTPR
>F8JX76_STREN
GASPPSATVHNVVNGGVFEGPVIQGQNFTGLTFHGTTP
>G0Q127_9ACTN
SAGTTVSVNHNTIHDGTYNGPVIMAHSIHDGVHTPPGQ
>G2GA60_9ACTN
EEAASQAQVHNEISGGTQETVIQGGDFSNLTFHVRGD
>G2NXD1_STRVO
AAGEAGAVHNSIGGNARITGPVVQGRDFHGPISFG
>H0BI74_9ACTN
GSAGPTVSVTNSISGGTQNGPVFQGQTFSALTFNSGRS
>H1QJJ3_9ACTN
SAAVSRRTVDNRINGGVQHGPVVQSGTVTGLTFHVDHV
>H5XGS9_9PSEU
GDVGARSGEVVNQVSGLVFGPVVQARDIQGGSWVGSRP
>J1RJA3_9ACTN
TERGGVREVHNTVSGGVQHGPVIQAGIISGAHFTTGPN
>K4QWV4_STRDJ
ARPTGSGDVHNEISGGDFKGPVIQARDINGPLNFGR
>M3BME3_STRMB
TTRTGSGNVHNSVSGGTQNTVIQARDVSGGIHPGGG
>M3CY26_9ACTN
AADPPSTVHNTVSGGIQHGPIVQAGTVTGLAFPSAPST
>M3DID7_9ACTN
SGAARPGTVHNHVKGGVHHGPVIQSGRITGLTIHAHHP
>M3DRY6_9ACTN
SGASGGGTQHQEISGGTQHNVVFTRDVHGPINLG
>N0CI95_9ACTN
PTGTTVSITNNTISGGHYNGPVLMAQTIHDGVHGAARR
>S3BAD7_9ACTN
TLRAERSEVHNTVSEGAHITGPVVQARDIHGDLNFG
>S3ZHB1_9ACTN
GSSGRGGSVSNRITGGVQHGNVIQAHTVGDVQLG
>S4NC30_9ACTN
EVGSRSGDVHNEISGGTQGTVIQGRDIHGNITLGGGS
>S5VB14_STRC3
QAISLRGDVQNSISGGTQNGPVLQGRDFSNLTFNMTRT
>V6JMZ3_STRNV
PRAREVFDVHNTISGTVNGTVVQAGRVDSPRFGYRDT
>V6KT08_STRRC
AQATAAGNVNNTVNGTQNGPVIQGRDFSHMTFHFGQK
>V6KWW2_STRRC
DTRTGAGDVRNVVSGGTQTTVVQARDVHGSINLGG
>W5WQP6_9PSEU
TQVASSGGVNNSITGTVHGKVVQARDITGGITFH
>X0MUS7_STRA9
QQAQATVRDVHNTLSGSASGVVVQAGVISGGIHGIPPG
>X0MUS7_STRA9
QAQATVRDVHNTLSGSASGVVVQAGVISGGIHGIPPGG
>A0A010ZVP9_9ACTN
TATSESTNIVSGGVQHGTVVQAHRIDGGVHIK
>A0A059W118_STRA9
ATVRDVHNTLSGSASGVVVQAGVISGGMHGIPPGGPQ
>A0A066ZD66_9ACTN
IEVTTIHNEITADVHGVALQIGRADTSHVTLRQPGDQ
>A0A094P6Q6_9PSEU
AETGGVVNTVTGDVSGKVVQARDVQGGISF
>A0A0C1Y057_9ACTN
QQVRDVHNTISGGTYHGTVIQAGNINN
>A0A0C2AN72_9ACTN
GGGTDVHNTISGGTQHGAVVQTGTIGSLHFGRES
>A0A0D0NDH6_KITGR
VEVTTIHNEISGDVHGIALQIGRVETSNVTMRQPGDQ
>A0A0D7CSG1_9ACTN
LPAVEVRNSISGGVQYGTVIQTGTISGGLTLGGSPDRP
>A0A0F7NDX5_9ACTN
TGDGEVHNTISGGTFSGPVLQGRDFSGVSSTPLPPPA
>A0A0K8PL53_STRAJ
RSGDVHNEISGGTRGTVIQGRDIHGGITFGGGSS
>A0A0L8NJI5_9ACTN
ITVRDVHNTMTGGAHRGTVIQAGVISRVDQSGGGSTRG
>A0A0L8Q0C9_KITAU
ITVRDVHNTMTGGAHHGTVIQAGVIARVDQSGGGSTRG
>A0A0M2S391_9ACTN
ANQGDVTNTVSGDVSGSVVQARDVHGGISFGGRSVP
>A0A0M4DT65_STRPR
QQVADVHNTISGGVQHGPVIQAGNVGSLSFGPPFGQT
>A0A0M8RUL9_9ACTN
ITVRDVHNTMTGGAHRGTVIQAGVISRVDQSGGGSTRG
>A0A0M8SBS9_9ACTN
THPITVHNEITGGTQHGPVIQAGRITDLTTGTPPPRLP
>A0A0M8YJN3_9PSEU
TQTGRVTNQISGTVHGNVVQAGDIQGGIRFK
>A0A0M9XGL1_STRRM
ITVRDVHNTMTGGAHHGTVIQAGVIARVDQSGGGSTRG
>A0A0M9ZKT8_9ACTN
DTGGDVHNTVSGTQNGTVFQGRDFSGSITLHLGQQ
>A0A0N0SWY2_9ACTN
TQPSTVHNTISGGVQNGPVIQSGRITGLTLHTHHPTDP
>A0A0N1GBZ4_9ACTN
PTAGSVHNVISGGVQHGTVIQAHTIGDVNIGDSRR
>A0A0N9HR36_9PSEU
ATRSGTVNEISGTVYGKVVQARDIHGDLSF
>A0A0T7BMU3_9CYAN
QPAGVINNAKLAESIEKLVQVGTNYGGIHI
>A0A0W7WTH7_9ACTN
GSGGVVHNSISGGVQHGNVIQAHTVGDVRLG
>A0A0X3VLF7_STRVO
GEADAVHNTIAGNARITGPVIQGRDFHGPISFG
>A0A0X3WCY4_9ACTN
GTARDIHNTISNSEMHGVVIQAGFVNGGVHHHGGGSGG
>A0A101J6X3_9ACTN
QRDVNVHNTISGGVYHAPVIQTGILGSFNHGTPPDRV
>A0A109IL84_9ACTN
VRADAVTNTVSGRVTGPVVQARDISGGVHLDLSAQQH
>A0A117QW72_9ACTN
QHVVEVHNTISGGVQHGPVIQARTVDSLSFGVPPAGEV
>A0A124G783_9ACTN
TGSGDVTNRSEGTVHGNLVQARDIHGSIHFGNPGN
>A0A143C685_9ACTN
SPSGDVHNEISGGTQTTVIQGRDIHGDITIGGRPS
>A0A147KMV6_9ACTN
AREGKVVNTIIGEVTGTAIQAHTIHGGITTTTYQGDH
>A0A161LN15_9ACTN
AEAAVSADGNVVQAGDVSGGRVYGGDHVDFSRGTFHG
>A0A193C3C4_AMYOR
AESGGVANSVSGTVSGKVVQARDVHGGISL
>A0A1B2GZJ0_STRNR
SVVRDVHNTISGGVMTGPVVQAGVVFDHRGTPPGGPQS
>A0A1C4NUR5_9ACTN
APIGSVHNSITGGTVHGAVVQGHTFSGLTFDTRGDTAE
>A0A1C4UM49_9ACTN
VRADAVTNTVSGQVTGPVVQARDISGGVHVGLPPQQR
>A0A1C4VUI1_9ACTN
ASADGVVNSVSGDVSGPVVQARDIRGGISFGG
>A0A1C4XNX1_9ACTN
EGAGGVANSVSGDVHGSVVQARDVHGGIHFGDRPDRH
>A0A1C5BLZ0_9ACTN
NQASPVHNVISGGVQYGPVIQTGRIDGSVPSTPHND
>A0A1C5D759_9ACTN
QQVRDVHNTFSGGTNYGTFIQAGKIDNMYPGGQG
>A0A1C5I9F0_9ACTN
EGAGGVANSVSGDVHGSVVQARDVHGGIHLGDGPARR
>A0A1C5IAV0_9ACTN
THSGNVTNTVSGDVGGAVVQARDVHGGISFGSRHT
>A0A1C6SYR3_9ACTN
AGPGRVANSVSGDVGGPVVQPRDIHGGISFGGDLPRP
>A0A1C6UUA3_9ACTN
TESGNVTNTVSGDVAGPVIQARDVHGGIMFGGTTPP
>A0A1D8C0A8_9PSEU
ASHGGVVNQISGNVGGNVVQARDIHGGINFGK
>A0A1D8SW56_STROV
EAAGAVHNTVSGGVQHGPVLQGGRFSGVSFHEVASSDG
>A0A1E7KEY0_9ACTN
AEQDTVHNTVSGDARISGNVIQGRDFSGPINLG
>A0A1E7MNA6_9ACTN
VDSGSVSNTISGDARVSGPVIQGRDFSGPITFGG
>A0A1G6MBB6_9PSEU
AEHGGVVNQITGNVSGKVLQARDIQGGVTF
>A0A1G6XM78_9PSEU
ATGDAVVNNVTGTVGGNLVQARDIQGGISFGS
>A0A1G7Z424_9ACTN
HQRQEVTNTISGDARISGPVIQAGNVFGGIHLGGPDNR
>A0A1H0BTS1_9PSEU
ADNGSVASQISGNVSGKVIQARDITGNITF
>A0A1H0VIT1_9PSEU
ADNGAVNNQISGNVSGKVVQARDIGGNVSF
>A0A1H3RG45_9ACTN
GARAGTYTVNIAAGGDRSVAAHTIHGGVRTGDTRP
>A0A1H4NSK0_STRMJ
GETDAVHNTIAGNARITGPVIQGRDFHGPISFG
>A0A1H4Q8P2_9ACTN
NGDVVINTINGGDFSGVTIQAGRVNNFQTPPGGQG
>A0A1H4TCD4_9ACTN
GGVREVHNTVSGGVHHGPVIQAGVISGSHFTTGPNPPL
>A0A1H4W1R6_9PSEU
LSHGSVYNQVTGNVTGKVVQLRDVHGDINL
>A0A1H4WF19_9ACTN
TGSGDVRNEVSGTVHGNVVQARDIHGSIRFGN
>A0A1H6F3B6_9ACTN
QSRHDVSNTISGDARVTGPVLQAGDVHGSINFGKS
>A0A1H9P225_9PSEU
AEHGGVINQITGTVSGKVLQARDIDGGVSF
>A0A1I1RBE4_9ACTN
DFSQVNNSISGTVSGTAIQGRDFHGPITFT
>A0A1I3JVM2_9PSEU
TANGGVNNQITGTVHGKVVQAGDIHGNISF
>A0A1I5YI59_9PSEU
AAEGGVTNQVSGQVSGPVVQARDIQGGIRF
>A0A1J4P3R5_9ACTN
TGDGEVHNTISGGTQHGPVLQGRDFSGLSFTTPPPPTR
>A0A1L7FCA3_9PSEU
ATGGGVVNQISGRVQGNVVQARDIQGGITFGG
>A0A1M6FW48_9ACTN
EGEGNTVNQIHGDVSGSARVVQARDFHGDIHL
>A0A1M6WKL7_9ACTN
ADVQPRVSNTTGNVTGVSVQAHTIHGGAGNTTTYGGD
>A0A1M7ETS8_9ACTN
APTSVVHNTFSGGVNHGVVMQGRDFRFGAMTFHASGAV
>A0A1M7QFP1_9ACTN
PTEVSNIVAGQARVSGPVIQAHTISGPITFGPPAP
>A0A1N5WE91_9ACTN
EGAGGVANSVSGDVHGPVVQARDIHGGICLGDGPPRH
>A0A1P8XV63_9ACTN
GAAGTVHNSVSGDARITGPVIQGRDFHGPINFG
>A0A1Q4WDZ8_9ACTN
TEVGEVHNTISGGVQHGTVIQAGVVSGLNLGGGTGTGA
>A0A1Q4X3W3_9ACTN
GAEGGVSNTIIGDVTGIAIQARTINGGAGNTGYQGDH
>A0A1Q4YF26_9PSEU
TQTGRVNNQISGTVHGTVVQAGDVTGGINLK
>A0A1Q5DTJ6_9ACTN
IEVTTIHNEISADVHGIALQIGRVGTNNVRVENPGGQ
>A0A1Q8C3W1_9PSEU
ATDGGVVNQITGTVSGKVVQARDIQGGISF
>A0A1Q8CGU0_9PSEU
ADRGGVTNQVSGSVRGNVVQARDIQGGISF
>A0A1Q9TFX0_9ACTN
IPRGSVSSQIVGEVSGTAVQAHTIHGGVNQTRFDGDH
>A0A1Q9TJR1_9ACTN
EGGGAVHNSIRGDVSGGAKVIQTRDIHGSVNL
>A0A1R0KD47_9PSEU
AGSGGVANQVSGQVGGNVVQARDIHGGISF
>A0A1T4KL69_9ACTN
GERGRVVNTITGDVYGTAIQAGTIHGGVRTTTYGGEH
>A0A1T4SY47_9ACTN
TGRGDVVNTIHGDVSGTAIQAGEIHGDIRL
>A0A1V0RB60_9ACTN
RHPITVHNEITGGTQHGPVIQSGRITNLTVDVPPPLLP
>A0A1V0TPE5_9ACTN
LPATEVHNSISGGVQYGPVIQTGTISGGLTLGGSPDRP
>A0A1V3BV23_9ACTN
APQAGVSHQSSGTVSGTAVQAHTLHGGVTNTHNHEGG
>A0A1V3C151_9ACTN
VAEGGVSNTIVGDVTGTAVQAHTIHGGVGNTGYQGDH
>A0A1V4A4H1_9ACTN
GRVGHVYNTISGGEYRGTVIQAGSIGSADLRGGSPEAG
>A0A1W2LFZ3_9PSEU
AGSGGVANQVSGQVGGNVVQARDIQGGISF
>A0A1Z4GMW4_9CYAN
QPAGVINNAKLAELIQKLVQVGTNYGGIHL
>A0A221W6X2_9PSEU
ATDGGVVNQVSGHVHGNVVQARDIQGGITFGG
>A0A223QI86_NOCDA
EGDGAVHNSIQGDVSGRARVFQGRDFHGDIHL
>A0A223S3G9_9ACTN
SGGGNVTNTITGDVEGIAIQARDVHGVNLNRP
>A0A229RSM5_9PSEU
AEDAKVINQISGDVGGKVLQAGDIHGNVTF
>A0A229T4N8_9PSEU
AETGGVTNQISGHVGGIVVQARDIEGGITF
>A0A229TTB0_9PSEU
HGDGANNQISGTVHGNVVQARDINGNISF
>A0A233RVS5_9ACTN
QQVADVHNTISGGVQHGPVIQAGNVSSLSFGAPPSGQT
>A0A246RE39_9ACTN
VRADAVTNTVSGQVTGPVVQARDISGGVHVGLPPQQH
>A0A248YL42_9ACTN
ASTGGVVNSISGEVRGPVVQARDIHGGVSFGDPR
>A0A286I302_9ACTN
GGVREVHNTVSGGVHHGPVIQAGVISGSHFTTGPNPPL
>A0A291Q612_9ACTN
PSGSVVHNSISGGVQHGQVIQAHTVGDLTIGDSRDRQG
>A0A2A2YYH8_9ACTN
TGAGEVTNTISGGTQNTVVQARDIRGSINLGG
>A0A2C8WH09_9ACTN
ERGTTVHNTISGGDIRGPVIQTGTIEGDLHFG
>A0A2G7DGA7_9ACTN
VQVTTVHNEISGGRHGITLQIGTNQVVNNHTHQQG
>A0A2G7E5E1_9ACTN
AEHSEVHNTVSGSAHINGTVVQARDISGGINLG
>A0A2M8M5N4_9ACTN
DRSRTVHNTVSGGATVGGPVVQADEIHGGITFN
>A0A2M9KVD5_9ACTN
VEVTTIHNEISGDVHGIALQIGRVDTSNVTMRQPGDQ
>A0A2M9MBW9_9ACTN
GTVRDIHNNISGGSHGMVMQVGLVSGDVQNGFPPSGP
>A0A2N9B6K1_STRCX
SRSGDVHNEISGGTQGTVIQGRDIHGNITFGGGSS
>A0A2P8DJC7_9ACTN
SGGTVTNTVNGDVSGTVIQGRDFHGDLRFDR
>A0A2P8Q7E0_9ACTN
PTALTVHNTVSGGASGVVVQGGTFNGGQTIGEPWRRT
>A0A2S6GFU3_9PSEU
AAHGGVVNQITGNVSGKVLQARDIEGGVSF
>A0A2T0LL52_9PSEU
AGDGSVANHVSGTVSGRVVQAGEIHGDVRLG
>A0A2T0SPS8_9PSEU
TQTGHVTNQISGTVHGKVLQAGDIQGGVTF
>A0A2T4NL25_9ACTN
SPSGDVHNEISGGTQTTVIQGRDIHGDITIGGRPS
>A0A2T7SNI5_9ACTN
ARGAVHNTISGGGFQQGVIQTGSIHGDVHLG
>A0A2U3C3G6_9ACTN
RVGGVHNEISGSARVTGTVVQAHTVTGLTLPSPRA
>A0A2W4NJU9_9ACTN
AARPDVVNINTGTVSGNLVQARDIHGSITFGADPSR
>A0A317LKN8_9ACTN
EGEGSVVNQIHGDVSGSARVIQGRDFHGGIHL
>A0A317MFL1_9ACTN
SAAGGVTNIARDVHGGVLIQAGTIHGGVHRDETRYDG
>A0A327UYT5_9ACTN
AEQDTVHNTVSGEARISGNVIQGRDFSGPINLG
>A0A345XVG4_9ACTN
PDGGAVHNTIGGDACVHGPVIQARDIHGDISFG
>A0A367EFD0_9ACTN
AERSEVHNTVSGTAQVSGPVIQARDIHGGINLG
>A0A367F8Q2_9ACTN
AERSEVHNTVSGSAHVSGPVIQARDIHGGVNLG
>A0A371PTK4_9ACTN
QTVREVHNTISGGVQHGPVIQAGVVSGDVTFPTPPNGP
>A0A397N954_9ACTN
TGDGEVHNEITGGTFHGPALQGGTFSGISFTTPPPTPG
>A0A399FTC6_9ACTN
ARGAVSNTITGNVSGTAVQAHTISGGITTTYHGDHVD
>A0A3A4B0N1_9ACTN
QQRRDVTNTISGDARVTGPVIQAGDIHGSINLGGPH
>A0A3A9ZJK0_9ACTN
LNPPQVSNTITGRVSGSAIQGRDFSGPVTFG
>A0A3E2YU41_9ACTN
AGPGGVANSISGDVSGPVVQARDVHGGISFG
>A0A3M0I7V1_9ACTN
TRPGTVHNEITGGVQHGPVIQSGRITGLTVHGHQPSGW
>A0A3N0E3V4_9ACTN
NAQGDVHNTIVGEVSGTAVQARDIEGGLNIGR
>A0A3N1A3J3_9ACTN
AGANGVANSISGDVSGPVVQARDIHGGVSFGGGSAQP
>A0A3N2GWH5_9PSEU
HGDGANNQISGTVHGNVVQARDIQGNISF
>A0A3N2PDZ7_9ACTN
GDTSQTSNTISGSVSGPVVQARDIHGGVHLGVKGITH
>A0A3N6F7L7_9ACTN
QQVADVHNTISGGVQHGPVIQAGNVGSLSFGTPFGQT
>A0A3N6GPQ7_9ACTN
APTLQVTNTISGGSQQGLVIQAGRIGRLSAGSGTPPPR
>A0A3N9WGM9_9ACTN
EGAGGVANSISGDVHGPVVQARDVHGGINLGGRPSRH
>G2GA60_9ACTN
ASQAQVHNEISGGTQETVIQGGDFSNLTFHVRGDRPN
>H5XGS9_9PSEU
ARSGEVVNQVSGLVFGPVVQARDIQGGSWVGSRPDRR
>I0V844_9PSEU
ARSEGTVNQVSGVVFGPLVQARDIRGGARVTMPSERR
>J1RJA3_9ACTN
GGVREVHNTVSGGVQHGPVIQAGIISGAHFTTGPNPPL
>K4QWV4_STRDJ
TGSGDVHNEISGGDFKGPVIQARDINGPLNFGR
>M2Q9D0_9PSEU
AEADGVTNQVSGQVSGNVVQARDIQGGIKF
>Q47PR7_THEFY
PASSQVTNQIYGNVTGTAFQGHTFYGGIVYRGGPSDG
>R1I442_9PSEU
AQPGTVSNTITGNVSGRVIQMRDVHGNINF
>S3BAD7_9ACTN
AERSEVHNTVSEGAHITGPVVQARDIHGDLNFG
>S3ZHB1_9ACTN
GRGGSVSNRITGGVQHGNVIQAHTVGDVQLG
>S4NC30_9ACTN
SRSGDVHNEISGGTQGTVIQGRDIHGNITLGGGSS
>V6JMZ3_STRNV
REVFDVHNTISGTVNGTVVQAGRVDSPRFGYRDTQSP
>W5WQP6_9PSEU
ASSGGVNNSITGTVHGKVVQARDITGGITFH
>W7J7E6_9PSEU
GPTSTVWQSISGTVTGTAIQIGGDHTGDIRL
>W7STR9_9PSEU
PARPKANNTVIGDVNGRVIQADTIHGGISLFTEKPAA
>X0MUS7_STRA9
ATVRDVHNTLSGSASGVVVQAGVISGGIHGIPPGGPQ
>ACU72825.1
TQSEMSGSARDVIQARDISGDIHFH
>AMW10320.1
RNDLSGTVFGPVVQAGTVKGGVHTH
>ANN18894.1
GNVVSGNVEGIVVQAHTVEGGVNIT
>ATY15809.1
DGNYFDGQADKVFQARNVYGDVHFH
>CCH15801.1
SNEQSGNVSGLSVQAGVIHGGVHFG
>EFL12127.1
DGNYFDGQADKVFQARNVYGDVHFH
>EGX59650.1
NSIAGGTVHGPTVMAGAVHGGVAFN
>EST35314.1
TRNTMDGQADAVVQAGRIGELHQYW
>EXG81266.1
SRNELSGSTSSSVQAQTINGPVHIG
>GAX57101.1
TRSELSGSAWDVVQARDVTGGIHFH
>KKK06043.1
VNRSELSGPADLVQARDVYGGVHFH
>KUL50315.1
GHREQHNHGSGTFIGGDNYGGIHFE
>KUN40875.1
TRSELSGSAWDVVQARDVTGGIHFH
>KWV32606.1
ADNDFSGRSAAVVQAGLIQGDVHLR
>OAR26403.1
MSGNAWDVVQARDVSGGIHFHHADP
>OCC10417.1
RNDLSGTVNGPVVQAGTIHGGITFR
>OIK08115.1
VNSSLSGTARDVVQARDVQGGIHFH
>OIK24035.1
VTSSLSGTARDVVQARDVRGGIHFH
>OKI36072.1
RNDLSGHVYGPSVQAQRIHGGITFN
>OKI53302.1
CNELSGIVNGPVVQAGTIHGGITFH
>OKJ09614.1
CNELSGIVNGPVVQAGTIHGGITFH
>OLZ72816.1
VNSSISGTARDVVQARDIQGGIHFH
>ONF61740.1
MSGNLVQAEIITGDVHFHQLGRPVV
>ONF61741.1
RNTISGSVTGSVVQAGTIGHLTLSP
>ORT49028.1
GNVLSGRVEGPSVQAGSIHGGVTVH
>OSC71126.1
RNDFSGTSHGPVVQAAAIHGGITFH
>OWA15167.1
SNELSGIVNGPVVQAGTIHGGITFH
>OWU99816.1
VDNDFSGRSGAVVQAGLIQGDVNLR
>PCG87455.1
RNDLSGTTYGPTVQAGAIHGGITFN
>PIF83864.1
VNRSALSGPAELVQARDVYGGVHFH
>PIF86474.1
VSQNSGGSVGVVVQAGEADGGVHVD
>PJM95254.1
TRSEMSGNAWDVVQARDVTGGIHFH
>PJN33402.1
RNDFSGTSHGPVVQAAAIHGGITFH
>PKT70377.1
RNEAAGAVFGHLVQVGTLQGDIAIR
>PNE33479.1
TNSLPGNVDGQLVQAGVVNGAITFN
>PRY19311.1
VNRLDATGAGDVVQARDVHGGVHIH
>PVC84985.1
RNDLSGTVNGPVVQAGTIHGGITFR
>PVC91316.1
RNDFSGTSHGPVVQAAAIHGGITFH
>SBV06382.1
RNDFSGTSHGPVVQAAAIHGGITFH
>SCE01878.1
HNELSGTVHGVAVQAGVVHGDVHIA
>SCE33117.1
RNDFSGTSTGPVVQAAAIHGGITFH
>SCE36439.1
QNDLSGTVHGPVVQAATIHGGITYT
>SCE72727.1
VDNDFSGRSGAVIQAGLIQGNVNLR
>SCE87658.1
VNRSELHSLAEVVQARDVYGGVHFH
>SCF10145.1
VNRSELSGPAELVQARDVYGGVHFH
>SCF14848.1
SNEQSGSVTGLSVQAGAIHGGVHFI
>SCF92524.1
RNDFSGTSHGPVVQAAAIHGGITFH
>SCG54771.1
VNRSALSGPADLVQARDVYGGVHFH
>SCG80692.1
ADNDFSGRSAAVVQAGLIQGDVHLR
>SCK34650.1
RNDFNGTSHGPVVQAATIHGGITYN
>SCK50496.1
LNDLSGNVYGPSVQANRIHGGITFH
>SCL34400.1
RNDLSGTVTGPVVQSAAIHGGVHLH
>SDD78461.1
LVNDFSGVGGQVIQARDIGSVTFAA
>SEG79912.1
HNDVTGVVHGPLVQARDVFGGVHFH
>SEH04084.1
RNELSGQVTGGVVQAGNIGTVNFGG
>SEN27171.1
ARNDLSGTSGDVVQAGSVHGGIHFH
>SEQ65679.1
TDNEATNVVGAVVQAGDVHGDIRIR
>SFD29412.1
TRSVLYGAARDVVQARHVSGGVHFH
>SFP19392.1
TNELTGRIAGSSVQAGSIAGGVHIT
>SHE94357.1
IINQLGDVAGVAFQTGVNHGGIHVH
>SIM83596.1
VNRSALSGPAELVQARDVYGGVHFH
>SNR25837.1
TNELTGTIAGSSVQAGSIAGGVHIT
>SNT42788.1
TNELTGRIAGSSVQAGSIAGGVHIT
>ATZ29372.1
MDNHISGGFFFSAVVMGQQINITLPRE
>GAX57889.1
MSNAISGGVFFQQVIQGRDITVMLPPK
>GAX57891.1
DTGAGVPNLISGGIFFHAVIQGRDITV
>KUN35886.1
DQGGNVSNAISGGVFFQQVIQGRDITV
>KUN35887.1
DTGAGVPNLISGGIFFHAVIQGRDITV
>KUN75534.1
DEYGNVSNAISGGVFFHEVIQGRDITV
>OAB01747.1
AADGRVNNTISGGFFFHAVIQGRDIAV
>OAH10245.1
DAGSPVENQISGGVFFHAVIQGRDITV
>PKV69821.1
MTPNSVHNEITGGVFFAPVIQGQVVNL
>SDN39945.1
MRDTGTDNEISGGVFFSTVIQGRDITI
