# Supplementary material for: Searching for universal model of amyloid signaling motifs using probabilistic context-free grammars
Source: BMC Bioinformatics. 2021 Apr 29;22:222. doi: 10.1186/s12859-021-04139-y (PMC8086366; doi:10.1186/s12859-021-04139-y)
Supplement: Supplementary file 1 — Additional file 1. Datasets [file 12859_2021_4139_MOESM1_ESM.gz › famgram_data/BASS/orig_red_unaln/ucluster_20.input.fa]

>A0A0P4UQI9_9CYAN
TNVQNNSERQYNNYGRDQINIGNITGDPKIGG
>A0A1E2WCS1_9NOSO
INIQNQTTSNRDYKNYGRDQINIEKIEGNPKIGGS
>A0A1Q4R5A0_9CYAN
VHIQNQYQSQQVNANYGRDQFVINQPSGDLKLGGS
>A0A1Z4JHV9_LEPBY
TNVQNTAERQYNNYGRDQFNIETINGDPKLGGS
>A0A1Z4L5X0_NOSLI
INIQNQTTSNREYKNYGRDQINIEKIEGNPRIGGS
>A0A256BIC8_9CYAN
INIQNQNNSSREYNNYGRDQINIETIQGNPKIGGS
>A0A2T1D2N8_9CYAN
INIHNQSVSSRTYTNYGRDQINIETIQGNPTIGGS
>A0A2T1D5T4_9CYAN
NNNQTVDNREYINYGRDQINIDKIDGDNTRIGGS
>A0A2T1DTH1_9CYAN
VNIQNQSVSTRDYTNYGRDQINIETIQGNPKIGGS
>A0A2T1G1S6_9CYAN
ISIQSQFASNRQNINYGRDQINIEHIQGNPRIGGSYP
>A0A2W4WRP3_9CYAN
INIQNQNNSSREYNNYGRDQINIENIQGNPRIGGS
>A0A3M9Z0F8_9CYAN
NIQNQAIHGSQTYNNYGRDQNIINQPQGEIRIGG
>A0A3N1DBG9_9ACTN
ARNDFPVAAINANAQDESRQINIAHLEGNPTFQL
>K7VZH4_9NOST
TNIYTQNKSTSSYINNGRDQFNIENMQGNQKLGG
>A0A0P4UQI9_9CYAN
TNVQNNSERQYNNYGRDQINIGNITGDPKIGG
>A0A1E2WCS1_9NOSO
INIQNQTTSNRDYKNYGRDQINIEKIEGNPKIGGS
>A0A1Q4R5A0_9CYAN
VHIQNQYQSQQVNANYGRDQFVINQPSGDLKLGGS
>A0A1Z4JHV9_LEPBY
TNVQNTAERQYNNYGRDQFNIETINGDPKLGGS
>A0A1Z4L5X0_NOSLI
INIQNQTTSNREYKNYGRDQINIEKIEGNPRIGGS
>A0A256BIC8_9CYAN
INIQNQNNSSREYNNYGRDQINIETIQGNPKIGGS
>A0A2T1D2N8_9CYAN
INIHNQSVSSRTYTNYGRDQINIETIQGNPTIGGS
>A0A2T1D5T4_9CYAN
NNNQTVDNREYINYGRDQINIDKIDGDNTRIGGS
>A0A2T1DTH1_9CYAN
VNIQNQSVSTRDYTNYGRDQINIETIQGNPKIGGS
>A0A2T1G1S6_9CYAN
ISIQSQFASNRQNINYGRDQINIEHIQGNPRIGGSYP
>A0A2W4WRP3_9CYAN
INIQNQNNSSREYNNYGRDQINIENIQGNPRIGGS
>A0A3M9Z0F8_9CYAN
NIQNQAIHGSQTYNNYGRDQNIINQPQGEIRIGG
>A0A3N1DBG9_9ACTN
ARNDFPVAAINANAQDESRQINIAHLEGNPTFQL
>K7VZH4_9NOST
TNIYTQNKSTSSYINNGRDQFNIENMQGNQKLGG
>AKE66414.1
MDQKIVNYAQDNINIDNQNIY
>ARI84451.1
MDQKIVNYAQGDINIDKQNIY
>BAS57487.1
MSRQYESHGRDQFNIETLKGD
>BAS63835.1
MSRQYESHGRDQFNIETLKGD
>BAY56317.1
MSRQYESHGRDQFNIETLKGD
>CAO86846.1
MDQKIVNYAQGDINIDKQNIY
>ELP53489.1
MDQKIVNYAQGNINIDKQNIY
>EPF17942.1
MDQKIVNYAQGDINIDKQNIY
>GAP93649.1
MTRRYDNEGRDQINIENARDV
>GBD54762.1
MDQKIVNYAQGNINIDKQNIY
>GBE95751.1
MDQKIVNYAQGNINIDKQNIY
>ODV39103.1
MDQKIVNYAKGDINIKQQNIY
>OKH17868.1
MENKITSQNTNYGRDQFIIYE
>OYQ65654.1
MSRQYDNYGRDQYNIENVDTL
>PSB15792.1
MSREYKNDGRDQIPIEHLTGN
