# Supplementary material for: Searching for universal model of amyloid signaling motifs using probabilistic context-free grammars
Source: BMC Bioinformatics. 2021 Apr 29;22:222. doi: 10.1186/s12859-021-04139-y (PMC8086366; doi:10.1186/s12859-021-04139-y)
Supplement: Supplementary file 1 — Additional file 1. Datasets [file 12859_2021_4139_MOESM1_ESM.gz › famgram_data/BASS/orig_red_unaln/ucluster_03.input.fa]

>A0A066UGD9_9PSEU
KYRVTVTDSQGVQIGDGNTMNLSF
>A0A094LWC1_9PSEU
GGKFAVDAREAQGVQVGDHNSMTLNFGSRSS
>A0A0A8ECP9_9ACTN
ADRYTVDARGAQGVQIGDHGTQNNDFNVPPS
>A0A0F5VVZ2_9ACTN
TGRVTVDADGAQGALVGDGNTQHNTFG
>A0A0H3DH97_AMYMU
AGKYHVTVTDSKGVQIGDGNTMNLEF
>A0A0J7Z7F1_STRVR
GGPRFVDAREAKGVQIGSHNTQTNTFN
>A0A0K2M5D2_9NOST
GGTINIIGKQINISQAGTGNTQHNTFSNF
>A0A0K3BPK7_9PSEU
PRVNVVDARGAKGAQIGDHNTQTNTFT
>A0A0N0AV04_9PSEU
RVDVHDNQGVQIGDGNTMTLNFGK
>A0A0N1HCX7_9ACTN
GAVSGNTFHGPTAVQTGDHNRQENHFGSGG
>A0A0Q6X7J6_9ACTN
LARYRVDLREARGVQVGDGNTQHNTFG
>A0A0Q8Z2L8_9ACTN
GAVTGNTFHGPTAVQTGDHNRQENHFGPGR
>A0A0T1UKS1_9ACTN
GTVSGNTFHGPTAVQTGDHNRQENHFGSGG
>A0A0U3QD46_9ACTN
LSAGGIDLREAKGVQVGNGTTQNNTFH
>A0A0X3VA80_9ACTN
ATKYRIQITDAKGVQVGDHNTQTNTF
>A0A0X3XZ07_9ACTN
PGRITVNASNARGVQIGDNNQQHNAF
>A0A117MJV0_9ACTN
QGRYEVNADQAKGVQIGSHNTQTNTFS
>A0A117Q3H6_9ACTN
LARYRVDLREARGVQVGDGNTQHNTFG
>A0A168V066_9CYAN
QKYQVQFEGEVKGGQVGDHNTQTNNFN
>A0A176LCT9_9ACTN
PGVYGNTFNGGTAFQIGDNNRMNPRFGSHD
>A0A1B1AYH8_9ACTN
GVLSGNVFHGPTAVQTGNGNRQDNRFDGGS
>A0A1B1MNL1_STRLN
PAKYQGDLRQARGVQFGDGNTQHNTFG
>A0A1B7VTJ8_9NOST
GGTINIIGKQINISQNGSNNTQNNNLSNF
>A0A1B7WB62_9NOST
GGTINIIGKQINISQAGTGNTQNNTFSNF
>A0A1C4WYR1_9ACTN
AGTTVHVAGNIYGQQIGDRTHQRNEFH
>A0A1C4Z584_MICEC
TGEHTVSLHGARGVQVGDGTLHVETAYGPTA
>A0A1C6UH75_9ACTN
VSGWSVTVLGSQGVQVGSHNTQTNNFGPDPD
>A0A1D2P9I9_9CYAN
LAEEIKAEKGAMVAQQITIGEQHNTYN
>A0A1E7N2I2_KITAU
TTLSGNTFSGPTAIQTGAHGTQTNTFR
>A0A1G9IT41_9ACTN
AAKYQVNAPHAMGVQIGDNTTQTNTFHVP
>A0A1G9UWA2_9ACTN
GTVQGSTFHGPTAAQFGDHNTMRNTFGS
>A0A1H0B332_9ACTN
EGKYQVDARGAKGVQIGGDHPTQFNTFN
>A0A1H0B332_9ACTN
GKYQVDARGAKGVQIGGDHPTQFNTFN
>A0A1H2DIY8_9ACTN
STVSGNTFRGPTAFQIGDGNQQDNHFGSGA
>A0A1H3RYA1_9ACTN
GGKYAVDASRAKGVIIGDHGVQHNTFHE
>A0A1H4R2U1_9ACTN
TQVEGNVFHGPAAIQVGDYNRQDNHFGPGA
>A0A1H7MQB4_9ACTN
GAVSGNIFTGPTAIQIGDHNRQDNRFGV
>A0A1H7NYY5_9ACTN
NVLSGNTFHGQTAVQIGDHNRQDVRFGPQP
>A0A1H8U7Q6_9ACTN
RAVYGNTFNGPTALQIGDHTTQTNTFGA
>A0A1H9HTY9_9PSEU
GPKYQVTVTDSIGVINGDQNKVTFHIKK
>A0A1H9WM34_9PSEU
SAVSGNTFHGPTAFQVGDHNRQDNRFGPEK
>A0A1I5QDL8_9ACTN
VAEYNVTVTGSQGVQVGDNARQVNNFGQ
>A0A1K1SRG5_9PSEU
RRYGQVEVRDNQGVQVGDHNTQTNTFTS
>A0A1L9QT10_9CYAN
GSFQTTFEAEVKGAQVGHGNQQTNTFS
>A0A1N6TPH9_9ACTN
GGVSGNVFRGPAAFQIGDHNRQDNHFGPGA
>A0A1N7I7V8_9FLAO
VPKTETSIHKSKNVNTGNVNTQGGNFRIGDD
>A0A1Q4WAF7_9ACTN
PALSGNTFNGPTAIVMGDHGRQDNHFGSP
>A0A1Q4Y5V0_9ACTN
YSVTGNVIHGPAAVQVGPHGFQVNNFGRPR
>A0A1Q4Y6C1_9ACTN
GDVYNLDMPEAKGVAVGPNVQQTNTFN
>A0A1Q4YP54_9PSEU
LTKFRMELRDNKGVQVGNHNVQHNHFGA
>A0A1S1Q658_9ACTN
ATVSGTTFFGPTAMQVGDHNQQTNTFGG
>A0A1S2Q2R3_9ACTN
ARMEGNVFHGPAAIQVGDRNRQDNHFGSGA
>A0A1S8XNB0_9ACTN
AGSYHVSADFAKGVQFGSHNTQTNTFN
>A0A1V0RA64_9ACTN
GMSGQNVFLGPAAFQSGDGNVQVNRFDSRP
>A0A1V2QF20_9PSEU
AGKYTVDAREAQGVQIGEHNSMTLNPGPRPG
>A0A1V2QFD1_9PSEU
RGKYVVDVHDNKGVQVGDGNTMTVSLDD
>A0A1V2QGW8_9PSEU
AGKYRVNVRDSQGVQIGDGNTMTLNFGK
>A0A1V4EG89_9ACTN
GGVSGNVFRGPTAFQVGDHNRQDNHFGPRA
>A0A1V9WJ83_9ACTN
GVVSGNTFHGPTAVQTGDHNRQENHFGSGG
>A0A1X1MP51_9ACTN
AGRFQVDLRDAKGVQVGDGNVQINRF
>A0A1Z4HAF8_9CYAN
GKYNTVFQGEVKGVQVGDSNTQTNTFS
>A0A1Z4KKC0_ANAVA
LAESIQAEKGAMVAQQITIQEQHNTYN
>A0A1Z4KKM5_ANAVA
MAETIKAEKGATVAQNIEHFTQNNTYN
>A0A1Z4MD65_MICDP
LAESIQAEKGAMVAQQITIGEQHNTYN
>A0A229RVJ6_9PSEU
AGKYRVLLHGNKGVQIGDHNTQTNTFG
>A0A231H594_9NOCA
AGKYVIDVRGANIGAIGDRNQQYNVFGSRSG
>A0A233SEW0_9ACTN
QTIVNTTFHGPANVQYGHHSRQDIRFGSAE
>A0A235IZC5_9NOSO
GKYNTVFQGEVKGAQVGDRNKQENKFA
>A0A235J2T2_9NOSO
GKYNTVFQGEVKGIQVGDRNKQENKFG
>A0A239HTG8_9ACTN
AGKYRVDAAHAQGVQVGDRNEQINTFGAG
>A0A239P8Y4_9ACTN
MRIGSIEINDSTGVMIGDHGTMTLHIGDHPK
>A0A285HCS9_9ACTN
TDRYKVTVTGSQGVQIGSGNTQTNTFTSPA
>A0A291RPT3_9NOCA
EGRYVIDLRGAQGVQVGDNPTMTLNF
>A0A2D6TXB7_9PROT
TGKYNVTVQGGKGVQIGDNNTQINKF
>A0A2G7F8V3_9ACTN
ADRYTVDARGAQGVQIGDHGTQNNDFNVPPS
>A0A2I2KZ21_9ACTN
HVLSGNTFAGPTAIQVGDHTTQTITFGA
>A0A2N0FG91_9ACTN
STFNLNGAVFHGSTQVGDHNHQHNTVHQVVR
>A0A2N0I4M9_9ACTN
GGVSGNTFHGPTAFQTGANNRQVNHFGSER
>A0A2N3TN99_9ACTN
QTIVNTTFHGPANVQYGHHSRQDIRFGSAE
>A0A2N3UN01_9ACTN
YNISRITVEGSAAFVIGDKGRQDNRFESK
>A0A2N3YX75_9ACTN
RQGSRIDLRHSRGVQVGNDNVQTNTFH
>A0A2N4XIQ0_9BACT
SGGEAIRIINSKNVVIGDSSVQGNFIVGDSN
>A0A2P2GJ06_9ACTN
QVRYEVSADQAKGLQIGDHNTQTNHFS
>A0A2P4UPV6_9ACTN
GVKYKVDVSGARVVYVGDHGHQDIRLPAEES
>A0A2P7PHJ2_9ACTN
SGNVFRGPTAFQVGDGGDGNQQDNRFGVE
>A0A2P7PHJ2_9ACTN
AQVSGNVFRGPTAFQVGDGGDGNQQDNRFGV
>A0A2P8I2L8_9PSEU
LTKYRVELRDNKGVQVGDHNTQTNHFGA
>A0A2R4JM88_9ACTN
GVVTGNTFHGPTAVQTGDHNRQENHFGPGR
>A0A2R4SWL9_9ACTN
AGANVVDAREAKGVQVGDHNTQTNTFN
>A0A2R5FFF0_NOSCO
GKYNTVFQGEVKGIQVGDRNTQENKFS
>A0A2S1Z0T0_9ACTN
SGKYRVDVGDSQGVQIGDFGNQQNTFGARPA
>A0A2S6AAV9_9NOCA
LARHRIALRHARGVQIGDHNTLYNTYG
>A0A2T3VPF7_9ACTN
AGKYDVDASQAKGVQIGDYNTQTNTFN
>A0A2T7KGX1_9ACTN
SNVSGNTFHGPTAIQTGDDNRQINHFGPDA
>A0A2V1NEP0_9ACTN
TGANGYLFLGDAAIQNGNGNIQVNRFGPRP
>A0A2Z4V6J1_9ACTN
GGVTGNVFHDQAAVQTGDGNVQVNRFDSRP
>A0A2Z5WTL0_9CYAN
SGDTISIGKQVNVKQLGQNNTQNNNFTL
>A0A2Z5WZA7_9CYAN
SGDTISIGKQINVDQSGTGNTQTNTFNL
>A0A317P1H2_9NOCA
TKQVYNDLRHAQGVHAGDSGTMNVTFHNHTT
>A0A327TT08_9ACTN
DGRTAIDLRSAKGVQVGDGNVQHNAF
>A0A328NY70_9ACTN
AASYQMSADSVKGVQFGSHNTQTNTFS
>A0A359F199_9ACTN
APGGVVINGDAKGLQVGNENVQFNRFA
>A0A370GMA3_9NOCA
QARARVDLRHAQGVVLGDHNTQHNTFR
>A0A3B8Y732_9CYAN
GKFNVEFKGKTQGVVIGDHNIQHNQYDNVDG
>A0A3D9ZT97_9ACTN
EGPRIDLRDAKGVQVGDHNTQHNTF
>A0A3E0I6U0_9PSEU
NSVMFNKGVVVGDFTTQHNTFH
>A0A3G6U6S2_9FLAO
VPKTETSIYKSKNVNTGDVNTQGGNFRIGDD
>A0A3N1SD22_9ACTN
GTASGNTFHGPTALQVGDRNRQDNHFGPGA
>B2IUC5_NOSP7
GKYNTVFQGEVKGIQVGDHNKQENTFG
>B7K9A0_CYAP7
AAAGKYDLRGSQGVQIGDSNTQNNTFK
>C7Q3K1_CATAD
SGKYQLDLREARGVQIGDGNTQHNTFH
>G8SEN9_ACTS5
AAKYTVTVSGSEGVQIGDHNTQTNTFGAR
>G8SI81_ACTS5
GDHYTVSVHHSSGFQIGSNNQQNVFMRPSTE
>G8SKL2_ACTS5
GDQYQVIITRSQGIQIGSRNTQTNTYPPLGD
>I0L3F3_9ACTN
TEIGPVDARGANGVQFGSANIQHNTFN
>K9PCP1_9CYAN
LAETIEAEKGAMVAQQITIQQQHNTYN
>K9Q992_9NOSO
LAESIQAEKGAMVAQQITIGEQHNTYN
>K9UTV7_9CYAN
LAEEIKAEKGAMVAQKIDIGTQNNTYN
>K9X4V5_9NOST
GGTINIIGKQITVTQAGTGNTQTNTFSNF
>K9ZHH2_ANACC
GGTINIIGKQINISQAGTGGTQTNNFSNF
>M2PL21_9PSEU
PGKYRVTLHGNKGVQVGDHNTQTNTFG
>M2Z355_9PSEU
GGKFTVDVRESQGVQVGDHNSMTLNFGPPAP
>OBQ15482.1
GKYNVVFQGEVKAAQVGDNNKMENKFG
>Q0REP6_FRAAA
HTLAGNLFTGPAAIQQGDHNQQTNTFGAWPA
>Q0RTF3_FRAAA
HSLVGNLFTGPTAIQQGDHNRQTNTFTG
>R4LT75_9ACTN
PARPSVTVNGGQGVMVGDGNTQHNRFG
>RZU04633.1
AARYTTDLRGAQGVYLGDHGTQTNTFS
>S5UV14_STRC3
GAVSGNTFRGPVAFQTGAHSTQDIHFGTAG
>TCN18142.1
TGKYIVDLRDAKGVITGDGNIQINRF
>WP_017653927.1
GKYNTVFQGEVKGAQVGDRNTQTNTFS
>WP_017658598.1
NKYNVEFQGEVKGAQIGDKNQQENTFN
>WP_020641010.1
AGKYNVTVTDSKGVQIGDGNTMNLTF
>WP_026212110.1
QGKYVVDLRDAKGVQVGDNNTMNIRF
>WP_027343200.1
GGKFVVDASHATGVIIGDHGVQHITIQRP
>WP_028924531.1
GGKYQVDARKAQGVQIGDHGTQINKFG
>WP_030435298.1
RPLPGVRVDRSQGVQVGDNNEQTNHFGAAPG
>WP_032721826.1
AGRSRVDARYAKGVQVGDRSTQYNTFT
>WP_033241912.1
THIDATHAKGVQFGNGNIQNNTFH
>WP_033528241.1
RSDRYVDARDSKGIQVGDRNTQTNHFS
>WP_037701008.1
AGETVVDLRNAKGVQVGHSNVQHNSF
>WP_043704426.1
RARHHIDLRHAKGVQLGDNNTQNNTFH
>WP_046703010.1
GGKHQVDARGAKGVLVGDNSAQTNTFN
>WP_051173823.1
TSKYTVSIRDSQGVQVGDGNTLHIGHPSGQ
>WP_062999245.1
AGKYMIDVRGANIGAIGDRNQQYNVFGSRSG
>WP_063130184.1
HARSKIDLRHARGVQVGDHNTQHNTFG
>WP_063813119.1
AGKYAVDARGANVGAIGDHSRQHNTFGTPSA
>WP_067892193.1
AAKYNVTADGAQGVQVGDHGQQTNRFGP
>WP_068044219.1
SKQVFNDLRHAQGVHAGDGGTVNVTFHNNNS
>WP_068050221.1
SKQVFNDLRHAQGVHAGDGGTVNITFHNNTY
>WP_069761076.1
RARYRVDLREARGVQVGDGNTQHNTFG
>WP_071192064.1
ASTGKYDLRGAKGVQVGNQNTQTNTFS
>WP_084698940.1
TTTINVHDSKGVQIGDHNTQHNTFN
>WP_086840624.1
AGKYDVRVRDSQGVQVGDGNTMKLKF
>WP_086872184.1
PGRITVDASNARGVQIGDNNQQHNAF
>WP_087590793.1
ASTGKYDLRGAKGIQIGDGNTQTNTFN
>WP_091044847.1
PGKYEVKLSQAKGVQIGDLSVQTNHF
>WP_100447276.1
TGKYNVTITSSQGFVVGDHAEQDITFEQPPQ
>WP_102133429.1
TAKYTVDAREAKGLQIGDHNTQTNTFS
>WP_107099983.1
RGKYAVQIYGAQGVQVGDRNTQTNNYRSGP
>WP_107657495.1
DARSRIDLRHAQGVQIGDHGIQHNSFG
>WP_109012430.1
SKTNVVFQGEVKGSQVGDHNKQENKFA
>WP_112238858.1
QGKYAVTIRDSQGFQVGDHNQQSNTFGAG
>WP_112619775.1
TETGPVDLRGSQGVQLGSSNTQHNTFN
>WP_116427135.1
AIDSHLDLREARGVVVGDHAEQKNYF
>WP_117215250.1
TGKFHVELNNNTGVQVGDQNQQTININPR
>WP_119323043.1
QGKYNVAISGGQGNQVGDGNTQTNTFGASPT
>WP_122979043.1
GRTFRVDLSRGRGVQIGDHNIQTNTFH
>WP_122980027.1
ASRYRVSADNAKGVQVGDHNTQTNTFS
>WP_123743311.1
YRVDVHDNQGVQIGDGNTMTLNLGGE
>WP_125248414.1
AGKYVVDNRGAKGILIGDHSNQTNHFN
>WP_125677245.1
AGKYRVLLHGNQGVQVGDHNTQTNTFH
>WP_125678765.1
TSKYVVSVRGSQGVQVGDGNILHLGDPSDR
>WP_125689704.1
AGKYRVSLYGNKGVQVGDHNTQTNNFN
>WP_125689747.1
AGKYRILLHGNKGVQVGDHNTQHNTFH
>WP_125690736.1
GGKYRVLMHGNKGVQVGDHNTQTNTFG
>WP_125735190.1
GGKFAVDAREAQGVQVGDHNSMTLNFGSRSS
>WP_129843293.1
PGEPPVDLRHARGVQVGDHNEQHNTFS
>WP_130326350.1
FDGRRVDLSQAKGVQLGDHNVQHNTFN
>WP_131744730.1
AGKYSVDVRGAQGVQVGDGNTQTNTFTAPPP
>WP_131770540.1
AGKYAVDLRGAKGVQVGDGNIQNNTFN
>WP_132175696.1
TSKYRTTVHDSYAFQIGDHGEQVNHFGQ
>WP_132179114.1
AGKYHVDVREAKGVQVGDHNTQRNTFS
>WP_133046458.1
RGTYRVDLREARGVQVGDGNTQHNTFG
>A0A0F5VVZ2_9ACTN
ERQTGRVTVDADGAQGALVGDGNTQHNTFG
>A0A0J7Z7F1_STRVR
DPQGGPRFVDAREAKGVQIGSHNTQTNTFN
>A0A0K2M5D2_9NOST
VKAGGTINIIGKQINISQAGTGNTQHNTFSNF
>A0A0K3BPK7_9PSEU
GQQPRVNVVDARGAKGAQIGDHNTQTNTFT
>A0A0Q6X7J6_9ACTN
AGPLARYRVDLREARGVQVGDGNTQHNTFG
>A0A0U3QD46_9ACTN
AAPLSAGGIDLREAKGVQVGNGTTQNNTFH
>A0A0X3VA80_9ACTN
PANATKYRIQITDAKGVQVGDHNTQTNTF
>A0A0X3XZ07_9ACTN
TRKPGRITVNASNARGVQIGDNNQQHNAF
>A0A117MJV0_9ACTN
GAQQGRYEVNADQAKGVQIGSHNTQTNTFS
>A0A117Q3H6_9ACTN
AGPLARYRVDLREARGVQVGDGNTQHNTFG
>A0A168V066_9CYAN
IVSQKYQVQFEGEVKGGQVGDHNTQTNNFN
>A0A1B1MNL1_STRLN
ATRPAKYQGDLRQARGVQFGDGNTQHNTFG
>A0A1B7VTJ8_9NOST
VKAGGTINIIGKQINISQNGSNNTQNNNLSNF
>A0A1B7WB62_9NOST
VKAGGTINIIGKQINISQAGTGNTQNNTFSNF
>A0A1C6UH75_9ACTN
AGVSGWSVTVLGSQGVQVGSHNTQTNNFGPDPDGR
>A0A1E4QEW4_MICAE
DKQAQAIKIIKNLGFIAEAGSNVTVTQNFY
>A0A1G9IT41_9ACTN
GARAAKYQVNAPHAMGVQIGDNTTQTNTFHVP
>A0A1L9QT10_9CYAN
SIPGSFQTTFEAEVKGAQVGHGNQQTNTFS
>A0A1Q4Y6C1_9ACTN
EGRGDVYNLDMPEAKGVAVGPNVQQTNTFN
>A0A1S8XNB0_9ACTN
GATAGSYHVSADFAKGVQFGSHNTQTNTFN
>A0A1Z4HAF8_9CYAN
SAAGKYNTVFQGEVKGVQVGDSNTQTNTFS
>A0A1Z4N7M3_9CYAN
QPSIQNLTQLAEKIGVVNQGQINNQTNNFSF
>A0A229RVJ6_9PSEU
GTQAGKYRVLLHGNKGVQIGDHNTQTNTFG
>A0A285HCS9_9ACTN
GVGTDRYKVTVTGSQGVQIGSGNTQTNTFTSPA
>A0A2H6BQC0_MICAE
NQSNPYVINMMKNVGIVN
>A0A2H6L9Q5_MICAE
NQSNPYVINMMKNVGIVNQGTIHNPTFHFN
>A0A2R4SWL9_9ACTN
GSYAGANVVDAREAKGVQVGDHNTQTNTFN
>A0A2T1E3J8_9CYAN
PGTIQNLTKLAEKIGVVNLGSITNQTNTINL
>A0A2T3VPF7_9ACTN
GARAGKYDVDASQAKGVQIGDYNTQTNTFN
>A0A2W7B832_9CYAN
IGVVNQGTIIGQTNNFSL
>A0A2W7CXI9_9CYAN
DKQAQAVKIIKNVGFIAEAGSTVSVHQNFV
>A0A2W7CZE3_9CYAN
NESNPYVINMMKNVGIVNQGTINNPTFNFH
>A0A2Z5WTL0_9CYAN
SKSGDTISIGKQVNVKQLGQNNTQNNNFTL
>A0A2Z5WZA7_9CYAN
LKSGDTISIGKQINVDQSGTGNTQTNTFNL
>A0A2Z6DJE0_NOSCO
QPTIQNLTQLAEKIGVVNQGQINNQTNNFTF
>A0A327TT08_9ACTN
GRADGRTAIDLRSAKGVQVGDGNVQHNAF
>A0A328NY70_9ACTN
QATAASYQMSADSVKGVQFGSHNTQTNTFS
>A0A367QA32_9NOSO
QPTIQNLTQLAEKIGVVNQGQINNQTNNFTI
>A0A3D9ZT97_9ACTN
EGPRIDLRDAKGVQVGDHNTQHNTF
>A0A3E0M9K4_MICAE
DKQAQAIKIIKNLGFIAEAGSNVTVTQNFY
>A0A3N0WTZ7_MICAE
NQSNPYVINMMKNVGIVNQGTIHNPTFNFN
>B7JWU5_CYAP8
IQYNNTKNLKNTGFVAESGSNVSQVTVNQTFN
>B7K9A0_CYAP7
PQGAAAGKYDLRGSQGVQIGDSNTQNNTFK
>C7Q3K1_CATAD
GSTSGKYQLDLREARGVQIGDGNTQHNTFH
>G8SEN9_ACTS5
APPAAKYTVTVSGSEGVQIGDHNTQTNTFGAR
>I4GIJ2_MICAE
DKQAQAIKIIKNLGFIAEAGSNVTVTQNFY
>I4I6A5_MICAE
NQSNPYVINMMKNVGIVNQGTSHNPTFNFN
>K9X4V5_9NOST
VKTGGTINIIGKQITVTQAGTGNTQTNTFSNF
>K9ZHH2_ANACC
KSGGTINIIGKQINISQAGTGGTQTNNFSNF
>M2PL21_9PSEU
LTDPGKYRVTLHGNKGVQVGDHNTQTNTFG
>T2JL22_CROWT
NKSKSEVINIMNNVGIVNYGTVKNPTFYFT
>WP_017653927.1
SATGKYNTVFQGEVKGAQVGDRNTQTNTFS
>WP_017658598.1
SSVNKYNVEFQGEVKGAQIGDKNQQENTFN
>WP_037701008.1
PGQAGETVVDLRNAKGVQVGHSNVQHNSF
>WP_043704426.1
ETDRARHHIDLRHAKGVQLGDNNTQNNTFH
>WP_063130184.1
RVEHARSKIDLRHARGVQVGDHNTQHNTFG
>WP_069761076.1
AGPRARYRVDLREARGVQVGDGNTQHNTFG
>WP_071192064.1
EGASTGKYDLRGAKGVQVGNQNTQTNTFS
>WP_084698940.1
TTTINVHDSKGVQIGDHNTQHNTFN
>WP_086872184.1
TRKPGRITVDASNARGVQIGDNNQQHNAF
>WP_087590793.1
QGASTGKYDLRGAKGIQIGDGNTQTNTFN
>WP_102133429.1
GERTAKYTVDAREAKGLQIGDHNTQTNTFS
>WP_107099983.1
GASRGKYAVQIYGAQGVQVGDRNTQTNNYRSGP
>WP_112619775.1
GGRTETGPVDLRGSQGVQLGSSNTQHNTFN
>WP_119323043.1
GTAQGKYNVAISGGQGNQVGDGNTQTNTFGASPTS
>WP_122980027.1
EARASRYRVSADNAKGVQVGDHNTQTNTFS
>WP_125677245.1
GTRAGKYRVLLHGNQGVQVGDHNTQTNTFH
>WP_125689704.1
SVQAGKYRVSLYGNKGVQVGDHNTQTNNFN
>WP_125689747.1
GTHAGKYRILLHGNKGVQVGDHNTQHNTFH
>WP_125690736.1
GTQGGKYRVLMHGNKGVQVGDHNTQTNTFG
>WP_129843293.1
EGRPGEPPVDLRHARGVQVGDHNEQHNTFS
>WP_130326350.1
GGPFDGRRVDLSQAKGVQLGDHNVQHNTFN
>WP_131744730.1
GSAAGKYSVDVRGAQGVQVGDGNTQTNTFTAPPPG
>WP_131770540.1
GYRAGKYAVDLRGAKGVQVGDGNIQNNTFN
>WP_132179114.1
GSTAGKYHVDVREAKGVQVGDHNTQRNTFS
>WP_133046458.1
AGPRGTYRVDLREARGVQVGDGNTQHNTFG
>A0A066UGD9_9PSEU
KYRVTVTDSQGVQIGDGNTMNLSF
>A0A094LWC1_9PSEU
GSAGGKFAVDAREAQGVQVGDHNSMTLNFGSRSSQ
>A0A0A8ECP9_9ACTN
EREADRYTVDARGAQGVQIGDHGTQNNDFNVPPSSA
>A0A0H3DH97_AMYMU
AGKYHVTVTDSKGVQIGDGNTMNLEF
>A0A0J7Z7F1_STRVR
DPQGGPRFVDAREAKGVQIGSHNTQTNTFN
>A0A0K3BPK7_9PSEU
GQQPRVNVVDARGAKGAQIGDHNTQTNTFT
>A0A0N0AV04_9PSEU
RVDVHDNQGVQIGDGNTMTLNFGK
>A0A0N1HCX7_9ACTN
PQGGAVSGNTFHGPTAVQTGDHNRQENHFGSGG
>A0A0Q6X7J6_9ACTN
AGPLARYRVDLREARGVQVGDGNTQHNTFG
>A0A0Q8Z2L8_9ACTN
DARGAVTGNTFHGPTAVQTGDHNRQENHFGPGR
>A0A0T1UKS1_9ACTN
PQGGTVSGNTFHGPTAVQTGDHNRQENHFGSGG
>A0A0X3VA80_9ACTN
PANATKYRIQITDAKGVQVGDHNTQTNTF
>A0A100JB72_9ACTN
FNNPGIHGNLFLGNTAIQHGNDNIQVNRFGPHQ
>A0A117MJV0_9ACTN
GAQQGRYEVNADQAKGVQIGSHNTQTNTFS
>A0A117Q3H6_9ACTN
AGPLARYRVDLREARGVQVGDGNTQHNTFG
>A0A168V066_9CYAN
IVSQKYQVQFEGEVKGGQVGDHNTQTNNFN
>A0A176LCT9_9ACTN
TGQPGVYGNTFNGGTAFQIGDNNRMNPRFGSHD
>A0A1B1AYH8_9ACTN
TGGGVLSGNVFHGPTAVQTGNGNRQDNRFDGGS
>A0A1B1MNL1_STRLN
ATRPAKYQGDLRQARGVQFGDGNTQHNTFG
>A0A1C6UH75_9ACTN
AGVSGWSVTVLGSQGVQVGSHNTQTNNFGPDPDGRR
>A0A1D3DNI8_9ACTN
GTGGGVHGNVFHGPAFVQGHGGTQNVTLGPRE
>A0A1E7N2I2_KITAU
ADGTTLSGNTFSGPTAIQTGAHGTQTNTFR
>A0A1G9UWA2_9ACTN
RDIGTVQGSTFHGPTAAQFGDHNTMRNTFGS
>A0A1H2DIY8_9ACTN
AEGSTVSGNTFRGPTAFQIGDGNQQDNHFGSGA
>A0A1H4R2U1_9ACTN
GSSTQVEGNVFHGPAAIQVGDYNRQDNHFGPGA
>A0A1H7MQB4_9ACTN
PGGGAVSGNIFTGPTAIQIGDHNRQDNRFGV
>A0A1H7NYY5_9ACTN
GGTNVLSGNTFHGQTAVQIGDHNRQDVRFGPQP
>A0A1H8U7Q6_9ACTN
PGARAVYGNTFNGPTALQIGDHTTQTNTFGA
>A0A1H9WM34_9PSEU
ARSSAVSGNTFHGPTAFQVGDHNRQDNRFGPEK
>A0A1I5QDL8_9ACTN
HGRVAEYNVTVTGSQGVQVGDNARQVNNFGQ
>A0A1K1SRG5_9PSEU
VSDRRYGQVEVRDNQGVQVGDHNTQTNTFTS
>A0A1N6TPH9_9ACTN
ASVGGVSGNVFRGPAAFQIGDHNRQDNHFGPGA
>A0A1Q4WAF7_9ACTN
HGGPALSGNTFNGPTAIVMGDHGRQDNHFGSP
>A0A1Q4Y5V0_9ACTN
PAGYSVTGNVIHGPAAVQVGPHGFQVNNFGRPR
>A0A1Q4YP54_9PSEU
DPALTKFRMELRDNKGVQVGNHNVQHNHFGA
>A0A1S1Q658_9ACTN
AGGATVSGTTFFGPTAMQVGDHNQQTNTFGG
>A0A1S2Q2R3_9ACTN
DSGARMEGNVFHGPAAIQVGDRNRQDNHFGSGA
>A0A1V0RA64_9ACTN
PAAGMSGQNVFLGPAAFQSGDGNVQVNRFDSRP
>A0A1V2QGW8_9PSEU
ASAGKYRVNVRDSQGVQIGDGNTMTLNFGK
>A0A1V4EG89_9ACTN
ASVGGVSGNVFRGPTAFQVGDHNRQDNHFGPRA
>A0A1V9WJ83_9ACTN
PARGVVSGNTFHGPTAVQTGDHNRQENHFGSGG
>A0A1X1MP51_9ACTN
AAAAGRFQVDLRDAKGVQVGDGNVQINRF
>A0A1Z4HAF8_9CYAN
ESAAGKYNTVFQGEVKGVQVGDSNTQTNTFS
>A0A229RVJ6_9PSEU
GTQAGKYRVLLHGNKGVQIGDHNTQTNTFG
>A0A233SEW0_9ACTN
TSGQTIVNTTFHGPANVQYGHHSRQDIRFGSAE
>A0A235IZC5_9NOSO
SAAGKYNTVFQGEVKGAQVGDRNKQENKFA
>A0A235J2T2_9NOSO
ESAAGKYNTVFQGEVKGIQVGDRNKQENKFG
>A0A239HTG8_9ACTN
GSAAGKYRVDAAHAQGVQVGDRNEQINTFGAG
>A0A285HCS9_9ACTN
GVGTDRYKVTVTGSQGVQIGSGNTQTNTFTSPA
>A0A2D6TXB7_9PROT
GFDTGKYNVTVQGGKGVQIGDNNTQINKF
>A0A2G7F8V3_9ACTN
DRKADRYTVDARGAQGVQIGDHGTQNNDFNVPPSPP
>A0A2I2KZ21_9ACTN
AGGHVLSGNTFAGPTAIQVGDHTTQTITFGA
>A0A2N0FG91_9ACTN
GSTFNLNGAVFHGSTQVGDHNHQHNTVHQVVRPE
>A0A2N0I4M9_9ACTN
PAAGGVSGNTFHGPTAFQTGANNRQVNHFGSER
>A0A2N3TN99_9ACTN
TSGQTIVNTTFHGPANVQYGHHSRQDIRFGSAE
>A0A2N3UN01_9ACTN
TGKYNISRITVEGSAAFVIGDKGRQDNRFESK
>A0A2P2GJ06_9ACTN
GARQVRYEVSADQAKGLQIGDHNTQTNHFS
>A0A2P7PHJ2_9ACTN
SSEAQVSGNVFRGPTAFQVGDGGDGNQQDNRFGVE
>A0A2P8I2L8_9PSEU
DPALTKYRVELRDNKGVQVGDHNTQTNHFGA
>A0A2R4JM88_9ACTN
ISRGVVTGNTFHGPTAVQTGDHNRQENHFGPGR
>A0A2R4SWL9_9ACTN
GSYAGANVVDAREAKGVQVGDHNTQTNTFN
>A0A2R5FFF0_NOSCO
ESAAGKYNTVFQGEVKGIQVGDRNTQENKFS
>A0A2T3VPF7_9ACTN
GARAGKYDVDASQAKGVQIGDYNTQTNTFN
>A0A2T7KGX1_9ACTN
TGGSNVSGNTFHGPTAIQTGDDNRQINHFGPDA
>A0A2T7LI30_9ACTN
RHQVLNVHGNTYDKSPQQYGNHNHQQIHYGSDT
>A0A2V1NEP0_9ACTN
FTGANGYLFLGDAAIQNGNGNIQVNRFGPRP
>A0A2Z4V6J1_9ACTN
PVAGGVTGNVFHDQAAVQTGDGNVQVNRFDSRP
>A0A327TT08_9ACTN
GRADGRTAIDLRSAKGVQVGDGNVQHNAF
>A0A359F199_9ACTN
LALAPGGVVINGDAKGLQVGNENVQFNRFA
>A0A3D9ZT97_9ACTN
EGPRIDLRDAKGVQVGDHNTQHNTF
>A0A3E0GSH8_9ACTN
RTTNHISGGTFHGPAVLAENISGGLTFTTPASGSTS
>A0A3N0DCI1_9ACTN
AARNGVLNVHVSGNASIQHGDYNITVNDNRTGA
>A0A3N1SD22_9ACTN
PGGGTASGNTFHGPTALQVGDRNRQDNHFGPGA
>B2IUC5_NOSP7
ESAAGKYNTVFQGEVKGIQVGDHNKQENTFG
>B7K9A0_CYAP7
PQGAAAGKYDLRGSQGVQIGDSNTQNNTFK
>C7Q3K1_CATAD
GSTSGKYQLDLREARGVQIGDGNTQHNTFH
>G8SEN9_ACTS5
APPAAKYTVTVSGSEGVQIGDHNTQTNTFGAR
>M2PL21_9PSEU
LTDPGKYRVTLHGNKGVQVGDHNTQTNTFG
>M2Z355_9PSEU
VGGKFTVDVRESQGVQVGDHNSMTLNFGPPAPR
>OBQ15482.1
ESAGGKYNVVFQGEVKAAQVGDNNKMENKFG
>Q0REP6_FRAAA
SGGHTLAGNLFTGPAAIQQGDHNQQTNTFGAWPA
>Q0RTF3_FRAAA
GGGHSLVGNLFTGPTAIQQGDHNRQTNTFTG
>R4LT75_9ACTN
SPVPARPSVTVNGGQGVMVGDGNTQHNRFG
>S5UV14_STRC3
ESGGAVSGNTFRGPVAFQTGAHSTQDIHFGTAG
>TCN18142.1
GAATGKYIVDLRDAKGVITGDGNIQINRF
>WP_017653927.1
SATGKYNTVFQGEVKGAQVGDRNTQTNTFS
>WP_017658598.1
SSVNKYNVEFQGEVKGAQIGDKNQQENTFN
>WP_020641010.1
TRAGKYNVTVTDSKGVQIGDGNTMNLTF
>WP_026212110.1
GFRQGKYVVDLRDAKGVQVGDNNTMNIRF
>WP_028924531.1
LDQGGKYQVDARKAQGVQIGDHGTQINKFG
>WP_030435298.1
ARRPLPGVRVDRSQGVQVGDNNEQTNHFGAAPGPRY
>WP_032721826.1
ATAAGRSRVDARYAKGVQVGDRSTQYNTFT
>WP_033528241.1
PGIRSDRYVDARDSKGIQVGDRNTQTNHFS
>WP_043704426.1
ETDRARHHIDLRHAKGVQLGDNNTQNNTFH
>WP_063130184.1
RVEHARSKIDLRHARGVQVGDHNTQHNTFG
>WP_063813119.1
GSSAGKYAVDARGANVGAIGDHSRQHNTFGTPSAQN
>WP_067892193.1
AGRAAKYNVTADGAQGVQVGDHGQQTNRFGP
>WP_069761076.1
AGPRARYRVDLREARGVQVGDGNTQHNTFG
>WP_071192064.1
EGASTGKYDLRGAKGVQVGNQNTQTNTFS
>WP_084698940.1
TTTINVHDSKGVQIGDHNTQHNTFN
>WP_086840624.1
GAGAGKYDVRVRDSQGVQVGDGNTMKLKF
>WP_087590793.1
QGASTGKYDLRGAKGIQIGDGNTQTNTFN
>WP_091044847.1
PPAPGKYEVKLSQAKGVQIGDLSVQTNHF
>WP_102133429.1
GERTAKYTVDAREAKGLQIGDHNTQTNTFS
>WP_107099983.1
GASRGKYAVQIYGAQGVQVGDRNTQTNNYRSGP
>WP_107657495.1
RVDDARSRIDLRHAQGVQIGDHGIQHNSFG
>WP_109012430.1
SVPSKTNVVFQGEVKGSQVGDHNKQENKFA
>WP_112238858.1
GAAQGKYAVTIRDSQGFQVGDHNQQSNTFGAG
>WP_119323043.1
GTAQGKYNVAISGGQGNQVGDGNTQTNTFGASPTSQ
>WP_122979043.1
GPQGRTFRVDLSRGRGVQIGDHNIQTNTFH
>WP_122980027.1
EARASRYRVSADNAKGVQVGDHNTQTNTFS
>WP_125248414.1
EEPAGKYVVDNRGAKGILIGDHSNQTNHFN
>WP_125677245.1
GTRAGKYRVLLHGNQGVQVGDHNTQTNTFH
>WP_125689704.1
SVQAGKYRVSLYGNKGVQVGDHNTQTNNFN
>WP_125689747.1
GTHAGKYRILLHGNKGVQVGDHNTQHNTFH
>WP_125690736.1
GTQGGKYRVLMHGNKGVQVGDHNTQTNTFG
>WP_125735190.1
GLAGGKFAVDAREAQGVQVGDHNSMTLNFGSRSSQ
>WP_129843293.1
EGRPGEPPVDLRHARGVQVGDHNEQHNTFS
>WP_130326350.1
GGPFDGRRVDLSQAKGVQLGDHNVQHNTFN
>WP_131744730.1
GSAAGKYSVDVRGAQGVQVGDGNTQTNTFTAPPPGT
>WP_131770540.1
GYRAGKYAVDLRGAKGVQVGDGNIQNNTFN
>WP_132175696.1
RQPTSKYRTTVHDSYAFQIGDHGEQVNHFGQ
>WP_132179114.1
GSTAGKYHVDVREAKGVQVGDHNTQRNTFS
>WP_133046458.1
AGPRGTYRVDLREARGVQVGDGNTQHNTFG
>AFZ27510.1
MNPNNIDKLININQDGKDNTQNNIF
>AJC53635.1
SSSSVDARAAQGVQVGDGGVQVNYF
>ALB43288.1
MIDKQINIQQDGQGNVINNFFSS
>BBC24758.1
MSNPEINIGQGGTGNTQNNTFNF
>OIJ99864.1
WVFGNTFYGPTAINLGAGGVQNNYF
>OLT07311.1
SGTTQPDLVLQGTQVGPLNTQYNNY
>ONI86674.1
GRPAVDARYGQGIQIGDHNTQHVHL
>ONI86978.1
AFLGIDVRHNTGVQVGDGNTQIIQA
>ONI87101.1
MEVHHNLGAQVGNHNTQHINLPPSP
>ORT49016.1
MNAPDARGLQVGTGNTQINNFGGDA
>PKB26148.1
MFRNSFHGPTAFQVGNNNQQVNHFH
>PKV70757.1
KSSVFVFKAVSALMFGDHNVQNNYF
>PSL52708.1
RAGGFDVRGNLGPQIGDHNTQHNTI
>PTA47471.1
AGDRVDASHAQGLQIGEGNTQNNTF
>PVC80771.1
DVRDNTFHGPSFIQTGAGSTQHNYL
>SDM63858.1
TGNGSTFFGPTGAMWGDGNIQNNTF
>SDT82687.1
DDRPLVFEGPLAVQIGDHGVQNNYF
>SEC26075.1
GVSGNTFYGATAINVGAGGVQNNYF
>SEO98883.1
MAGDVFHGPVAGQLGDHTTQYNSFH
>SFW86808.1
LGETFAVDHNLGAQVGDNNVQRNTF
>SFY52717.1
GVSGNTFYGATAINVGAGGDQNNYF
