# Supplementary material for: Searching for universal model of amyloid signaling motifs using probabilistic context-free grammars
Source: BMC Bioinformatics. 2021 Apr 29;22:222. doi: 10.1186/s12859-021-04139-y (PMC8086366; doi:10.1186/s12859-021-04139-y)
Supplement: Supplementary file 1 — Additional file 1. Datasets [file 12859_2021_4139_MOESM1_ESM.gz › famgram_data/BASS/orig_red_unaln/ucluster_06.input.fa]

>A0A081BML3_9BACT
TTPDGGVHAERIIAKTGNVEISDIHVQGGGQAS
>A0A081BML3_9BACT
QPGKTGVTLRDIEAAASVIIRNITTPDGGVHA
>A0A0C1APC2_9NOCA
ESTGDGVRLVDSTIAGEAKISGVRAGFQGPPD
>A0A0C1Y6L8_9CYAN
DATIRQVVLSEIELSDDLKAKDINQKATRDGS
>A0A0C2KQA8_9CYAN
DETIRQVVLSEIELTGDLKAKDIGQKATRDGS
>A0A0C2PXH8_9CYAN
DERIRQVVLSEIELTGDLKAKDIKQKATRDGS
>A0A0E4CR11_9MYCO
VQGGSGVVAEDLTADGSLRVSGVSARGPEEPP
>A0A0E4CR11_9MYCO
APATVGVILRRTSVGGDIEIADVAVQGGSGVV
>A0A0F3IS19_9PROT
VEEGTGVRIEEAKLSGDVSFDQITVGKTQR
>A0A0K2LZ03_9NOST
DPKIRQVILSGIELNGDLQAQNITQKTSGSSG
>A0A0S9P0L1_9RHIZ
EGLAHARIALNLDVGGNVLIDNVQDAREIGIR
>A0A139X877_9CYAN
ATKVEQVMGSDIETEGDIEFGNLTQK
>A0A139X877_9CYAN
ENVVRQVMASGIKAKGKIKAGDMNQEAKPATK
>A0A140K3M8_9CYAN
DQKANTIFFKDMNIKGSAKLGKIDLKSRGGNM
>A0A166Q7F8_9ACTN
VDGGSGVVAEDVVTGGSLRVQGISARSPQEPP
>A0A166Q7F8_9ACTN
LPGTVGVVIRRASVSGDIEVADVAVDGGSGVV
>A0A1B7UY21_9NOST
DPKIRQVILSGIELTGDLKAQNITQRTSGSSG
>A0A1B7V1X3_9NOST
DPKIRQVILSDIQLTGDLKAQNITQKTSGSSG
>A0A1B7VPI7_9NOST
DPKIRQVILSGIELTGDLQAENITQKTSGSSG
>A0A1B7X068_APHFL
DPKICQVILSDIELIGDLKAENITQKTSGSSG
>A0A1H2EBE5_9ACTN
VDGGTGVLAEDVAAGGDLRISGVAARAPQGPP
>A0A1H2EBE5_9ACTN
LPATIGVKIWRASVGGDIEVVDVAVDGGTGVL
>A0A1M6NNQ5_9ACTN
EIVNIGTTFKNIEVGGDFNVSGRDNNITKGA
>A0A1N3WWT8_9MYCO
VDGGTGVAAEDVASGGDLRISRVAARAPQAPP
>A0A1N3WWT8_9MYCO
LPATIGVVIRRAAVGGNIEVEDVAVDGGTGVA
>A0A1Q3VYA9_9BRAD
TKVAHARVGLDIEAGGNALIRNIEGAREIVAK
>A0A1Q4SZF0_9MYCO
VEGGSGVVAEDINADGSLRVSGVSARGPQEPP
>A0A1Q4SZF0_9MYCO
APATVGVTLRRASVGGDIEIADVAVEGGSGVV
>A0A1Q9U188_9NOCA
VDGGSGVLAEDITAVGDLRVGRVAARAPEEPP
>A0A1Q9U188_9NOCA
LPATVGVVIRRAVVGGNIEVEDVAVDGGSGVL
>A0A1R0UDV0_9MYCO
VEGGSGVVAEDITADGSMRVSGVSARGPQEPP
>A0A1R0UDV0_9MYCO
APATVGVMLRRASVGGDIEIADIAVEGGSGVV
>A0A1U7J9G8_9CYAN
HGSAEQVVGRNLGVEGDLKMGDITQKS
>A0A1U7J9G8_9CYAN
QSPSIQVVLDTVRIKGSAEIGNIEQVSSHGSA
>A0A1W0B7S1_9NOCA
ASTGGGVSVENTSVDGSFTVTGIRAGTGQPPH
>A0A1X1ZZJ0_9MYCO
VEGGSGVDAEDIVADGSLRISGVSARSPQEPP
>A0A1X1ZZJ0_9MYCO
VPATVGVRLRRASIGGDIEVTDVAVEGGSGVD
>A0A1Y0MPC2_9FLAO
ITKKNVVKDANIEVAGNVKIGDKNSDGSNYDQ
>A0A1Y0RHH2_9CYAN
TGVVRQVMASGIEVSGALEAADMQQKTTRGGT
>A0A1Y5PD02_9MYCO
VEGGSGVLAEDITADGSLRIRGVSARGPQEPP
>A0A1Y5PD02_9MYCO
APATVGVRLRRASVGGDIEIADVAVEGGSGVL
>A0A1Z4IK46_9NOSO
IASGTGVDVKNAEIQGDIDIKQVRSGQTNNPP
>A0A1Z4IK46_9NOSO
VAGEVGVKLEDIKGGAALRIQDIIASGTGVDV
>A0A1Z4IK65_9NOSO
TATGTGVNLEKGKFQGGITITEVKAGYSEKLD
>A0A1Z4IM33_9CYAN
SEIIRQVMASGIEISGDLEAEDMSQKATRSSS
>A0A1Z4JBM6_LEPBY
GSAAEQVVGRNLGVGGDLKIGDIRQSVHRKL
>A0A1Z4JBM6_LEPBY
QSPMLQVVLDSVRIKNSVEIGNIEQISEGSAA
>A0A1Z4LNH8_9CYAN
TGAIKQVMASGIELSADLEAKDMNQKATPGTS
>A0A1Z4PR59_9CYAN
DESIRQVVLSEIELTGDLKAKDISQKAKRAGS
>A0A1Z4Q2Q1_9CYAN
GKPGRQKIGSDIEAGESIKISNNSQRKL
>A0A1Z4Q2Q1_9CYAN
ALRQEQVIGEKLKAKGSIELDGNTQEATQGKP
>A0A1Z4V4D9_9CYAN
GGSVEQTMLKDIKAGNIEVGNLSQES
>A0A1Z4V4D9_9CYAN
DENIRQVILSGIELTGDLKAGDITQETTRSGG
>A0A218Q5G9_9CYAN
NETINQIVLKGVKVQGKAKVGDIDLTATREGA
>A0A235I9M6_9NOSO
NETINQIVLKGVEVKGKAKVGDINLGATRDGS
>A0A235IU03_9NOSO
DERIRQVVLSEIEVSGDLKAQDISQKATRDGS
>A0A249BHJ2_MYCIT
QSTGGGVRVRDAKVAGSIDISGVSSGQTGPPP
>A0A260TJ66_9NOCA
VDGGSGVVAEDIAAAGDLRIGRVAARAHREPP
>A0A260TJ66_9NOCA
LPATVGVVIRRASVGGDIEVEDVAVDGGSGVV
>A0A261KSZ5_9CYAN
IAIGKNEMGKDGIVGGTLKINKIDKRTTI
>A0A2A3IU40_9ACTN
DSAGTGVRVRQGKFSGDIEITDVRAGRKPLDR
>A0A2A6HGD4_9RHIZ
QLAAWGVDVKEIIAAKDVIADQISGTAGGLRS
>A0A2A6HGD4_9RHIZ
SGTAGGLRSEKIQAGGDVRLTNISGGTSSGNK
>A0A2C9SQ76_9MYCO
RSEGGAVRVRGAKVAGPVEISDINSGPQGSTS
>A0A2D9NTE3_9MICO
VEGGSGVVAEDITADGSLRVSGVSARGTQEPP
>A0A2D9NTE3_9MICO
APATVGVVLRRASVGGDVEISDVAVEGGSGVV
>A0A2K8TAU4_9NOSO
QTNAQQTFGKNWQVGGDVKVGDINQENRGL
>A0A2K8TAU4_9NOSO
QSPTVQVILEELRVRGKVEIGNIKQVNEGQTN
>A0A2N3WYH2_9NOCA
ASTGSGVDIDNATVTGSMKIAGVRAGAQEPPD
>A0A2S6CW54_9CYAN
PEFVEQTMLKNVKVTGDIDLGDLSQEG
>A0A2T1D2L2_9CYAN
TGMTIQLMGSEINITGDLEVDRMTQKTSGDSF
>A0A2T2YT67_9NOCA
ESTGTAIRVVDGRFDGDIDLGSIRAGRQDPPP
>A0A2T6KRI3_9RHOB
FKDIEGVRAKEIVAGGDQTFEGISTKKD
>A0A2U1SH37_9RHIZ
TVLSGTGVRLKEGYGGTLKISNVRVGGGAEHS
>A0A2W4VSW4_9CYAN
GSAVQQRVASDLEATEDVDLGNVSAKQ
>A0A2W6RKT0_9ACTN
TGGGTGVRAEDVSAGGDITVSGVRATAPGEPP
>A0A2W6RKT0_9ACTN
AAATVGVELTRVDAVGNIAITDVDTGGGTGVR
>A0A2W6YNP3_9CYAN
TGVTEQIVGRNLGVGGNLTIGDITQKQ
>A0A2W6YNP3_9CYAN
QTPGLQTVLDTVRVRGNVEVGNVEQVSETGVT
>A0A2Z6CQH6_9NOSO
DATIRQVVLSDIEITEGLTVKDLTQTVAGDGS
>A0A367R251_9NOSO
NETVKQIVLKGVTVKGKATVGDLNLEAAREGA
>A0A367RNA1_9NOSO
DERIRQVVLSEIELTGDLKAQDISQKAARDGS
>A0A370I044_9NOCA
ESTGNGVRLTDSNIAGHTKIAGVRAGFSGPPD
>A0A370IH70_9NOCA
ESTGTGVRVVDGTIDGAIEIVNVRAGRQDPPD
>A0A378SXN0_9MYCO
VDGGSGVIAEDIVADGSVRIGGVSARAPQEPP
>A0A378SXN0_9MYCO
LPTTVGVALRRASVGGDIEVVNVSVDGGSGVI
>A0A389MK23_9RHIZ
ETIAHARIALDLDVGGSVLIDNVEDAREIGVR
>A0A3A0BI66_9CHLR
TASGTGVKVEEGEFTGDVDIRGVRAGVDRPPD
>A0A3B8JE42_9CYAN
GSSTTQEAVTQVDIGGNLKIGNMKQKS
>A0A3B8JE42_9CYAN
DDRVNQIFFKDVDVKGDAEIGDVEQTTKQGSS
>A0A3D4C455_9NOST
AEFVEQTMLKNVKVMGDIDLSDLSQEG
>B2JBD3_NOSP7
QSNAQQKFGKNWQVGGDVKVGDVTQENRSV
>B2JBD3_NOSP7
QSPTVQVILKELRVRGKVEIGNIKQINEGQSN
>B8IV83_METNO
ALASIGITIQDIQTAGDLIIKNLKAGGRLEIS
>B8IV83_METNO
IQTAGDLIIKNLKAGGRLEISGLQAGAAEKNG
>D8K9A5_NITWC
LSTGTGVRGRDIKTRGGVEVEGVRAGYNPETD
>G7H579_9ACTN
VDGGSGVVAEDVAAGGDLRIGKVAARAPQEPP
>G7H579_9ACTN
LPATVGVVIRRASVGGDIEVVDVAVDGGSGVV
>K0UZV6_MYCFO
QSSGGGVRVRDAKVSGPVDISGISAGQTGTNP
>K7WTG6_9NOST
DPKIRQVILSGIELTGDLQAQNITQKTSGSSG
>K9Q0V3_9CYAN
GGNVSQEAITDVKVGGNLKIGNVDQQG
>K9Q0V3_9CYAN
DAQVKQVLLKNIDVAGDAEIGDMSQSSSGGNV
>K9YA90_HALP7
GGSGEQVAGRNLEVGGDLKMGDVNQRNQRV
>K9YA90_HALP7
QSPSLQVVLDEVKVKGSAEIGNIEQVSEGGSG
>TAK08151.1
LAAGVGVKVRKAEIAGDIEIKGVRAGGASENP
>TCJ89407.1
AAGASGVIAKDVKTLGDFSVTDVQVVSARPDP
>TCP73978.1
TLTALGIDIEKFKVAGNLIAERVRGGIRGKDW
>TCP73978.1
ERVRGGIRGKDWVIEKDARFSDIGAGGPTSGN
>V7NTJ7_MYCAV
QSTGGGVRVRDAKVAGAIDISGVSSGQTGPPA
>VFA98104.1
TGGAIGVDARDVQVVGRFTITDVEVKGPANHP
>WP_019929563.1
VRAGSAVVATDVTAGGSIRISGVRVGSPGEDP
>WP_019929563.1
AAATVGVGLIRTEAGGDIEVSDVTVRAGSAVV
>WP_029257057.1
VDGGSGVVAEDIAAAGDLRIGRVAARALQESP
>WP_029257057.1
LPATIGVVIRRASVGGDIEVKDVAVDGGSGVV
>WP_032375737.1
VDGGSGVITEDVVAGGDLRVQGVAARSPQGPP
>WP_032375737.1
LPCTVGVAIQRASVSGDIEVVDVAVDGGSGVI
>WP_036254510.1
GEQAAGVHIKHGEFTGDIEISKVKVEANSGKK
>WP_039796868.1
TSAGAGVIAEDTSVDGSLRISGIRAGTGQPPH
>WP_039827905.1
VQGGIGVQATDVATGGSMIIRGVQAVQEPPHP
>WP_039827905.1
AAEIVGVQLNRVDAAGDIEVTDVAVQGGIGVQ
>WP_040749310.1
VEGGSGVTAEDVSAGGSVRIQGVKVRATQEPP
>WP_040749310.1
AAAAVGVRLQRVEAGGDIEVIDVEVEGGSGVT
>WP_040862744.1
VLGGSGVTATDVSASGSVRISGVRAVGQEPPH
>WP_040862744.1
AAETIGVKLTRLEAGGDIEVTDVAVLGGSGVT
>WP_043701079.1
TSTGAGVRVHGGRFSGDIHIEDIDAGAGDTSH
>WP_050655218.1
VDGGSGVVAEDIAAAGDLRIGRVAARSHREPP
>WP_050655218.1
LPATVGVVIRRASVGGDIEVEDVAVDGGSGVV
>WP_051021777.1
TTTGSGVIVESTTVQGTFKISGITAGSAEPPH
>WP_051047151.1
RSTGTGVRVVGGSFVGDIEIGSVNAGKSEPQD
>WP_051160965.1
ATGASGVDARDVEVTGEFVIRDVEVEASPTHP
>WP_051164485.1
ASTGDGVRVSGSEIAGAVKISGLRAGFPEAPD
>WP_051165176.1
VSTGDGVRVSDSTIEGATEIRGIRAGFTGSPG
>WP_051165180.1
SSAGAGVRAENMSVDGSFTISGVRAGNGQPPH
>WP_051168413.1
QSTGTGVRVVDGTFDGAIEIGSVRAGRQDQQD
>WP_051182722.1
ESTGTGVRVVGGTFVGDIEIGSVNAGKSEPQD
>WP_051581083.1
ESAGTGVRGEDLDVAGGIVIGEVSAGGSDPSV
>WP_052073966.1
AAGASGVVAEDVTVSGELSVTDVEVVSELPDP
>WP_053226717.1
RGNATAVDLDHVTTTGGIDISGVDVDSGASPE
>WP_054816128.1
TMGADGVVADRVKVDGKFSVQNVRVVPQPPHP
>WP_058853745.1
HASDVGVRVTGAKIAQDFNATDITAGEPPHPR
>WP_058853745.1
AFERIGLDLADIEVGGSFNAHRIHASDVGVRV
>WP_058855833.1
TSTGSGVVAEGMSVDGSFTISGIRAGSEQPLH
>WP_061003389.1
VEGGTGVVAEDIVADGSLRVSGVSARGSQEPP
>WP_061003389.1
APATVGVILRRASVGGDIEIADVAVEGGTGVV
>WP_062894978.1
APATVGVRLSRVSIGGDIEVTDVAVDGGSGVI
>WP_062894978.1
VDGGSGVIAEDVVADGSLRVSGVSARGPQEPP
>WP_062980273.1
ASAGDGVRVTGSEIAGTVKISGVRAGFPEAPD
>WP_062992682.1
EATGTGVRVVGGTFDGDIEIGSVQAGRRDQDP
>WP_063023249.1
GSAERAVDFTDVKAGGSIRISGVRAGRVDDQD
>WP_063023249.1
GVKLTRVEAGGEIEINDLTGSAERAVDFTDVK
>WP_063046286.1
ESTGTGVRVVGGTFVGDVEIGSVKAGKSEPQD
>WP_063126415.1
ESAGDGVRVKNSRIAGTAEIRGVRAKLGEPQD
>WP_063129879.1
AAGGRGVDATDIKAGGSIRISGVRVGRTDGQD
>WP_063129879.1
VAVAAGVKLTRVDADGEIEISDITAAGGRGVD
>WP_063129930.1
VQGGIGVQATDVATGGSMKISGVRAVQEPPHP
>WP_063129930.1
AAEIVGVRLERVDAAGDIEVTDVAVQGGIGVQ
>WP_065147223.1
APATVGVRLRRVSIGGDIEVTDVAVEGGSGVT
>WP_065147223.1
VEGGSGVTAEDITADGSLRISGVSARGPQEPP
>WP_067475514.1
TSSGSGFVAEDTSVAGTLRVNAVHAGVPEPPH
>WP_067475514.1
TAETVGVRLTRVSAGDIEITDITSSGSGFVA
>WP_067493805.1
VAETVGVRLDRVEADADIEISDITTSSGNAAH
>WP_067660204.1
DSTGTGVRISRGTFSGEIEIGSVRVGHQEPKD
>WP_079612782.1
VDGGSGVIAEDITVDGSLRIGGVSARGPQEPP
>WP_079612782.1
APATVGVALRRASVGGDIEVVNVSVDGGSGVI
>WP_083874743.1
ASGASGVIAKDVKAAGDFSVTDVQVVSEPPHP
>WP_085171258.1
VEGGSGVVGEDITADGSLRVSGVSARGPQEPP
>WP_085171258.1
APATVGVVLRRASVGGDIEITDVAVEGGSGVV
>WP_097621895.1
QLAAWGVDVKEIIAAKDVIADQISGTAGGLRS
>WP_097621895.1
SGTAGGLRSEKIQAGGDVRLTNISGGTSSGNK
>WP_100521719.1
VPATVGVILRRASVGGDIEVTNVAVEGGSGVI
>WP_100521719.1
VEGGSGVIAEDIVADGSMRISGVSARGPQGPP
>WP_104407681.1
VSAGDGVRVKDATVAGPANFGDIVAGFGQPGP
>WP_107658240.1
TATGTGVRVRGGRFSGDIDIQNIDARPGDSTH
>WP_117191267.1
DLAKAGVSIEDLKAAGDILIKNVKYGRYFHVQ
>WP_119583503.1
VDGGSGVIAEDITADGSVRIGGVSARAPHEPP
>WP_119583503.1
LPATVGVAIRRASVGGDIEVVNVSVDGGSGVI
>WP_119626654.1
VPATVGVILRRASVGGDLEVINVAVEGGSGVI
>WP_119626654.1
VEGGSGVIAEDIVADGSMRVSGVSVRGPQEPP
>WP_126097618.1
ERIHGGIRGKSWSAAGDIRFSDVNGGKSSGNR
>WP_128644880.1
VDGGSGVVAEDIAAAGDVRIGRVAARAHREPP
>WP_128644880.1
LPATVGVVIRHASVGGNIEVEDVAVDGGSGVV
>WP_130720324.1
VASGAGVRVVDAEVIGDIEVSNVQAGVSRTDP
>WP_130753287.1
AEGVGPIVGNDWVVGGDMRVSDGKGQSSGN
>WP_130815217.1
VLAYRDAIVREVVATGDVEVGNVTGQTGDAIV
>A0A0C1Y6L8_9CYAN
LLQAQDATIRQVVLSEIELSDDLKAKDINQKATRDGSV
>A0A0C1Y6L8_9CYAN
INQKATRDGSVNQEMIKEVKAKSIDVGNLNQEA
>A0A0C2KQA8_9CYAN
LQAQDETIRQVVLSEIELTGDLKAKDIGQKATRDGSVS
>A0A0C2KQA8_9CYAN
IGQKATRDGSVSQEMVKGVKAQNIDLGNLNQEA
>A0A0C2PXH8_9CYAN
LKAQDERIRQVVLSEIELTGDLKAKDIKQKATRDGSVE
>A0A0C2PXH8_9CYAN
IKQKATRDGSVEQEMVKGVKAQNIDLGNLNQEA
>A0A0D6AVN4_9CHRO
ITIENEGKPQGKQILGKGLKVGGKAKFGDITITNKSHI
>A0A0D6AVN4_9CHRO
LNSELPDFQSVLENALIEEEIETGKITIENEGKPQGKQ
>A0A0K2LZ03_9NOST
LKTQDPKIRQVILSGIELNGDLQAQNITQKTSGSSGSV
>A0A0K2LZ03_9NOST
TQKTSGSSGSVDQEMLTNIEANNINVGDLTQEG
>A0A139GPL9_MICAE
MNQRTKQGDSIEQTMAKNLKAKSIKIGDMTQQI
>A0A139GPL9_MICAE
SELSGLVRQEMLTDVETESLEVGNMNQRTKQGDSIEQ
>A0A139X877_9CYAN
MNQEAKPATKVEQVMGSDIETEGDIEFGNLTQK
>A0A139X877_9CYAN
QLPENVVRQVMASGIKAKGKIKAGDMNQEAKPATKVEQ
>A0A140K3M8_9CYAN
LGKIDLKSRGGNMEAVTDSKIGEDLTMGDVNMTNNG
>A0A140K3M8_9CYAN
KSDQKANTIFFKDMNIKGSAKLGKIDLKSRGGNMEAVT
>A0A1B7UY21_9NOST
LKTQDPKIRQVILSGIELTGDLKAQNITQRTSGSSGSV
>A0A1B7V1X3_9NOST
LKTQDPKIRQVILSDIQLTGDLKAQNITQKTSGSSGSV
>A0A1B7VPI7_9NOST
LKTQDPKIRQVILSGIELTGDLQAENITQKTSGSSGSV
>A0A1B7X068_APHFL
LKTQDPKICQVILSDIELIGDLKAENITQKTSGSSGSV
>A0A1L9QN14_9CYAN
KQEADSSATEVSQQMGMGIEAQEDVTFTNSSQKA
>A0A1U7J9G8_9CYAN
NIEQVSSHGSAEQVVGRNLGVEGDLKMGDITQKS
>A0A1U7J9G8_9CYAN
QAQSPSIQVVLDTVRIKGSAEIGNIEQVSSHGSAEQVV
>A0A1Y0RHH2_9CYAN
MQQKTTRGGTVEQEMLKDIKAGDVKLGNLTQES
>A0A1Y0RHH2_9CYAN
LESTGVVRQVMASGIEVSGALEAADMQQKTTRGGTVEQ
>A0A1Z4IM33_9CYAN
MSQKATRSSSVQQEMLKDVKAQNVKLGNLSQES
>A0A1Z4IM33_9CYAN
LESSEIIRQVMASGIEISGDLEAEDMSQKATRSSSVQQ
>A0A1Z4JBM6_LEPBY
NIEQISEGSAAEQVVGRNLGVGGDLKIGDIRQSVHRKL
>A0A1Z4JBM6_LEPBY
QSQSPMLQVVLDSVRIKNSVEIGNIEQISEGSAAEQVV
>A0A1Z4LNH8_9CYAN
MNQKATPGTSVEQEMLKDIKAQNVKLGNLSQES
>A0A1Z4LNH8_9CYAN
LESTGAIKQVMASGIELSADLEAKDMNQKATPGTSVEQ
>A0A1Z4PR59_9CYAN
LQAQDESIRQVVLSEIELTGDLKAKDISQKAKRAGSVE
>A0A1Z4PR59_9CYAN
ISQKAKRAGSVEQEMVKGVKAINIDLGNLNQEA
>A0A1Z4Q2Q1_9CYAN
PELAEALRQEQVIGEKLKAKGSIELDGNTQEATQGKPG
>A0A1Z4Q2Q1_9CYAN
NTQEATQGKPGRQKIGSDIEAGESIKISNNSQRKL
>A0A1Z4V4D9_9CYAN
LKAQDENIRQVILSGIELTGDLKAGDITQETTRSGGSV
>A0A1Z4V4D9_9CYAN
TQETTRSGGSVEQTMLKDIKAGNIEVGNLSQES
>A0A218Q5G9_9CYAN
IDLTATREGAVNQEALVDSQFGDDLDLGNINMKA
>A0A218Q5G9_9CYAN
LKANETINQIVLKGVKVQGKAKVGDIDLTATREGAVNQ
>A0A235I9M6_9NOSO
INLGATRDGSVNQEAVVDAKFGDDLDLGNVNMKA
>A0A235I9M6_9NOSO
LKSNETINQIVLKGVEVKGKAKVGDINLGATRDGSVNQ
>A0A235IU03_9NOSO
KLQAQDERIRQVVLSEIEVSGDLKAQDISQKATRDGSV
>A0A235IU03_9NOSO
ISQKATRDGSVEQEMLKGIKATNIDLGNLNQEA
>A0A2K8TAU4_9NOSO
IKQVNEGQTNAQQTFGKNWQVGGDVKVGDINQENRGL
>A0A2K8TAU4_9NOSO
QSQSPTVQVILEELRVRGKVEIGNIKQVNEGQTNAQQT
>A0A2S6CW54_9CYAN
QAVKAGTIVQVMATDIEATNLKAKSMQQKATLHPEFVE
>A0A2S6CW54_9CYAN
QQKATLHPEFVEQTMLKNVKVTGDIDLGDLSQEG
>A0A2T1D2L2_9CYAN
MTQKTSGDSFAEQRMLTNVKAQNIKLGELTQENKSYE
>A0A2T1D2L2_9CYAN
LESTGMTIQLMGSEINITGDLEVDRMTQKTSGDSFAEQ
>A0A2W4VSW4_9CYAN
VTAEAEAGSAVQQRVASDLEATEDVDLGNVSAKQ
>A0A2W6YNP3_9CYAN
NVEQVSETGVTEQIVGRNLGVGGNLTIGDITQKQ
>A0A2W6YNP3_9CYAN
QAQTPGLQTVLDTVRVRGNVEVGNVEQVSETGVTEQIV
>A0A2Z6CQH6_9NOSO
LKSQDATIRQVVLSDIEITEGLTVKDLTQTVAGDGSVE
>A0A367R251_9NOSO
LNLEAAREGAVNQEAVVDSEFGDDLNLGDVNMKA
>A0A367R251_9NOSO
LQANETVKQIVLKGVTVKGKATVGDLNLEAAREGAVNQ
>A0A367RNA1_9NOSO
LLQAQDERIRQVVLSEIELTGDLKAQDISQKAARDGSV
>A0A367RNA1_9NOSO
ISQKAARDGSVEQEMLKGVKAQNIDVGNLNQEA
>A0A3B8JE42_9CYAN
VEQTTKQGSSTTQEAVTQVDIGGNLKIGNMKQKS
>A0A3B8JE42_9CYAN
LKSDDRVNQIFFKDVDVKGDAEIGDVEQTTKQGSSTTQ
>A0A3D4C455_9NOST
EKYQAVKAGTIVQVMATDIEANNLKAKSMQQKAPLDAE
>A0A3D4C455_9NOST
QQKAPLDAEFVEQTMLKNVKVMGDIDLSDLSQEG
>B2JBD3_NOSP7
IKQINEGQSNAQQKFGKNWQVGGDVKVGDVTQENRSV
>B2JBD3_NOSP7
QSQSPTVQVILKELRVRGKVEIGNIKQINEGQSNAQQK
>K7WTG6_9NOST
LKTQDPKIRQVILSGIELTGDLQAQNITQKTSGSSGSV
>K7WTG6_9NOST
TQKTSGSSGSVDQEMLTNIKANNINVGNLNQEG
>K9Q0V3_9CYAN
DMSQSSSGGNVSQEAITDVKVGGNLKIGNVDQQG
>K9Q0V3_9CYAN
LEGDAQVKQVLLKNIDVAGDAEIGDMSQSSSGGNVSQE
>K9YA90_HALP7
NIEQVSEGGSGEQVAGRNLEVGGDLKMGDVNQRNQRV
>K9YA90_HALP7
QAQSPSLQVVLDEVKVKGSAEIGNIEQVSEGGSGEQVA
>TAA74256.1
EAIRQTTVEQHVVGHGNVVAGTGDVTAGNISITI
>WP_019929563.1
VAEHTPEAAATVGVGLIRTEAGGDIEVSDVTVRAGSAV
>WP_029257057.1
VEEQAPELPATIGVVIRRASVGGDIEVKDVAVDGGSGV
>WP_085171258.1
VEEQEPHAPATVGVVLRRASVGGDIEITDVAVEGGSGV
>WP_130815217.1
ANIKIGDVLAYRDAIVREVVATGDVEVGNVTGQTGDAI
>AFY38363.1
QKKIIQKAISDIVVHGNLTVGDITQIIN
>ALB42078.1
NPNHQNNIEMNVNAFGDSKVTQIGQLNA
>BAU63957.1
PQQPFQKVFSNVSVGGDLTAGDITLIYN
>BAY96876.1
NPTNSNNIEMNVTASGDSKVTQVGQINA
>BAZ20405.1
SKLAVQKIFENVQAEGNITVGDITQIYQ
>BAZ72616.1
NPTNSNNIEMNVTASGDSKVTQVGQINA
>BAZ86410.1
SFQNVQKIFENVQASGDINIRDIYQTVN
>BBD58560.1
DSEVVQVKLENLQVGGNITIKDITQIYQ
>OYD94772.1
PEEILQSILQNVQVGGNLTTGNITQTII
>OYE01066.1
DFQVVQRILENVWAGRDITIGDIHQIYQ
>PPJ64013.1
QPQINQSILNNVNVGGNLTTGDIYQNIY
>PRY21118.1
IDNSKNVNTGNIFAGGNVHIGDINVNDN
