# Supplementary material for: Searching for universal model of amyloid signaling motifs using probabilistic context-free grammars
Source: BMC Bioinformatics. 2021 Apr 29;22:222. doi: 10.1186/s12859-021-04139-y (PMC8086366; doi:10.1186/s12859-021-04139-y)
Supplement: Supplementary file 1 — Additional file 1. Datasets [file 12859_2021_4139_MOESM1_ESM.gz › famgram_data/BASS/orig_red_unaln/ucluster_nlr26.input.fa]

>AFZ24263.1
NSPSPKSIKMEATANDESKLTQVGHVDAENFNLT
>AKB28313.1
EENSVKEKIVATNGSSISDVTQIGVQNIHNVYSS
>ALB42078.1
NPNHQNNIEMNVNAFGDSKVTQIGQLNAQQVQII
>BAY92963.1
NPNQAKIINLEGTAQDESKLTQIGHVDTENFHLT
>BAY96876.1
NPTNSNNIEMNVTASGDSKVTQVGQINAAEVKIV
>BAZ72616.1
NPTNSNNIEMNVTASGDSKVTQVGQINAAEVKIV
>EKF03075.1
NPNQAKIINLEGTAQDESKLTQIGHVDTENFHLT
>EPF21720.1
SETNSNEINLSATAQDQSKVNLIGKIEAKTVIVS
>OBQ14685.1
NPNHPKSIKLEGTAQGESKLIQVGSVETENLNLT
>OCY15711.1
SETNSNEINLSATAQDQSKVNLIGKIEAKTVIVS
