# Supplementary material for: Searching for universal model of amyloid signaling motifs using probabilistic context-free grammars
Source: BMC Bioinformatics. 2021 Apr 29;22:222. doi: 10.1186/s12859-021-04139-y (PMC8086366; doi:10.1186/s12859-021-04139-y)
Supplement: Supplementary file 1 — Additional file 1. Datasets [file 12859_2021_4139_MOESM1_ESM.gz › famgram_data/BASS/orig_red_unaln/ucluster_cya03.input.fa]

>A0A0C1V1C7_9CYAN
KAGKIQINSQNIQQNYDNSTGFQNDIDGGE
>A0A0K1S5J3_9CHRO
QSLKIQDNSSMNQANSGGQNLQNQGQVSEV
>A0A0K2M2D4_9NOST
EIDKPGDNIQMSANAYDNSTVKQVGKIEAD
>A0A0L8MGV7_9ACTN
APAEQSRIDQVQMTATASGHARVYQAGGNQ
>A0A0P4V0Q2_9CYAN
HAGRLVDNSNMTQNNYDNARGWQTKVEGGT
>A0A0V7ZDN7_9CYAN
NAGKLQDNSQMVMNIDGQNNTGYQTKNEVT
>A0A0X8WYR4_9CYAN
NAGKLIDQSHMTQNIIGDHAKGWQTKVEGG
>A0A139GSP7_MICAE
QSLKIQDNSSMNQTNYGGTNFQNKVEGGEV
>A0A1B7VEP8_9NOST
GIDKPGDNIQMSANAYDTSTVKQVGKIEAD
>A0A1B7WKH4_9NOST
NIGKIQDNSSMTQNISDNARGWQTKVEAGT
>A0A1D2PD10_9CYAN
QNISQEQVQFGEMKQLNRDNAKGFQVQANR
>A0A1Q8ZB37_9CYAN
HAGKLQDNSSMTQNNYDNARGWQTKVEGGT
>A0A1Q8ZIQ5_9CYAN
TLNQIQDNSSQTQNIYDGGTGFQNKIDGGT
>A0A1V4BNR5_MICAE
QSLKIQDNSSMNQTNYGGTNFQNKVEGGEV
>A0A1V4BVR0_MICAE
QAGKIQDNSSMVQNNWLFGNCYANN
>A0A1X9L7E8_MICAE
QSLKIQDNSSMNQTNSGGQNLQNQGEIGEV
>A0A1Z2KX46_9ACTN
GPGLTVDNSSVTNTVSGQARVGTLIQGRDI
>A0A1Z3HTS1_9CYAN
NAGKLIDQSNMVQNNYDQAKGWQTKVEGGT
>A0A1Z4KWD5_ANAVA
NVGKLLDNSNMTQNNYDNSTGYQTKVETEK
>A0A1Z4MHJ9_MICDP
SSDKPGDNIAISANAYDNSSVKQVGKIEAN
>A0A1Z4MTR8_9CYAN
SADKPGDNIQVNANAYNDSTVKQVGKIDAN
>A0A1Z4R0X5_9CYAN
KAGEKQDNSTMTQINQDNARGWQTKVDGGT
>A0A252D6V3_9NOSO
SADKLGDNIAISANAYDNSSVKQVGKIEAN
>A0A252DM19_9NOSO
SADKPGDNIQVSANAYDQSTVKQVGKIDAN
>A0A256B801_9CYAN
QAGKIQDNSTMTQNNSDNARGWQTKVEGGT
>A0A256B8K9_9CYAN
QAGKIQDNSTMTQNNSDNAKGWQTKVEGGT
>A0A2A2DFE6_9ACTN
ARCRLPVDNSSVTNTVSGQARVGTLIQGRD
>A0A2D0HA37_9NOSO
STDQPGDNIQVSANAYDQSTVKQVGKIDAN
>A0A2H6BPB7_MICAE
QSLKIQDSSSMNQANSGGQNLQNQGQVSEV
>A0A2P1UMX1_9CHRO
QSLKIQDNSSINQTNYGGTNFQNKVEGGEV
>A0A2P8WFG9_9CYAN
NAGKLIDQSNMMQNNYDQAKGWQTKVEGGT
>A0A2T1D219_9CYAN
TLMQIEDNSSMSQINYGGTNYQVKTGVDNT
>A0A2T1E3I6_9CYAN
TLQQIQDNSSMNQTNYGGTNYQTKTGQDNT
>A0A2W7BDI3_9CYAN
QAGKIQDNSNMTLNSTGDNNRNIQAKAEQG
>A0A2Z6UVW6_MICAE
QAGKIQDNSNMTQNVSGDNNTNIQAKAEQG
>A0A2Z6UW85_MICAE
QSLKIQDNSSMNQTNYGGTNFQNKVEGGEV
>A0A350Y9E9_9CYAN
NAGKLQDNSNMVQNVTGDNNMNVQAKAEQG
>A0A355DNB4_9CYAN
QNTNQEQVQFGEMKQLNRDNSKGTQIQAKR
>A0A367REV8_9NOSO
STDKPGDNIQMNANAYDQSTVKQVGKIDAN
>A0A372DT62_9CYAN
YQQLIQQQAQMTQNNYGSNNKNYQIGSINE
>A0A3B8JBE4_9CYAN
HVEITNNDFGNMNQIVREQSTGYQTKTGPN
>A0A3E0KV17_9CHRO
QAGKIQDNSSMIQIISDNAKGWQTKVEGGT
>A0A3E0LFK8_9CHRO
QSLKIQDNSSMNQANSGGQNLQNQGQVSEV
>A0A3E0LWV5_MICAE
QSLKIQDNSIMNQANSGGQNLQNQGQVSEV
>A0A3E0MEB8_MICAE
QAGKIQDNSSMIQNISDNAKGWQTKVEGGT
>A0A3G9JIH6_MICVR
QSLKIQDNSSMNQANSGGQNLQNQGQVSEV
>A0A3M1SXA1_9CYAN
NLTQNQTQTQTSMHFEVKDNSKMNAVGELK
>A0A3N1AU12_9ACTN
PPADQQQVGSITMTATARDNARVSQAGRDQ
>A0ZIY2_NODSP
NIHRVEDNSSQIQNIYSGGKGYQTKIGDNT
>A8YKI1_MICAE
QAGKIQDNSSMIQNNSDNAKGWQTKVEGGT
>A8ZQT9_ACAM1
NLHVIEDNSSQVQNNYGGTNYQNKISGGVV
>B2IX19_NOSP7
EAGKIVDKSTMTQINQDNAKGWQTKVEGGT
>B4VIM7_9CYAN
VVNVSSIADQRTLNQKSDRSHKTFQNKSKN
>B7KHN6_CYAP7
QAGKIQDNSSMIQNNSDNAKGWQTKVEGGT
>C7Q728_CATAD
GTAPAARPAEKTMTNIAKDNSTLFAVMDGN
>I4GH71_MICAE
QVINSGNQDNIAMNATAYDNSTVKMVGKIE
>I4GUI8_MICAE
QSLKIQDSSSMNQANSGGQNLQNQGQVSEV
>I4HBZ3_MICAE
QSLKIQDNSSMNQANSGGQNLQNQGQVSEF
>I4HFK9_MICAE
QVINSGNQESIAMNATAYDNSTVKMVGKIE
>I4IJ97_9CHRO
QVINSGNQENIAMNATAYDNSTVKMVGKIE
>I4IKU9_MICAE
QSLKIQDNSSMNQANSGGQNFQNKVEGGEV
>I4IXI4_MICAE
QVINSGNQENIAMNATAYDNSTVKIVGKIE
>K9UH39_CHAP6
NAGKLVDRSSMVQNNYDNAKGWQTKVEGGT
>K9V310_9CYAN
KAGQKQDNSSMTQINQDNAKGWQTKVDGGT
>K9WXL6_9NOST
ESAQPTGDNIQISGESYDNSTFKQVGKIEA
>L8LU59_9CYAN
NAGKLQDNSPITQNISDNGTGIIATAEGES
>L8M3Q7_9CYAN
EAEKIEDQSVWKMIIRDQGTGSQIENRNTG
>S3JAX3_MICAE
QVINSGNQEKIAMNATAYDNSTVKMVGKIE
>S3JVA4_MICAE
QAGKIQDNSSMIQNNADNAKGWQTKVEGGT
>AFY94413.1
MQQDNRDNATGFQIDADNSTVYAGINHV
>AFZ02242.1
MKQENKDNAKGWQTEANNSNVYNADTIN
>BAU44504.1
MSDQHIHDQGKGYQVEVKGGTAYIGDNK
>BAZ31848.1
SIENLENFYRQSKSRKFQTQDNTKQAGI
>BAZ41011.1
MMSQENSGNAQGFQTQVHDGGTAYVGTN
>BAZ82062.1
MNDDNVVNIYGSNIQGFIQENNGTVSQY
>BAZ83820.1
MNDDNVVNIYGSNIQGFIQENNGTVSQY
>CAO90857.1
QDDRRLVQINKGDAKGFQTLVTGGIANI
>ELP53484.1
QDDRRLVQINKGDAKGFQTLVTGGIANI
>ELS47767.1
QDDRRLVQINKGDAKGFQTLVTGGIANI
>EPF17073.1
QDDRRLVQINKGDAKGFQTLVTGGIANI
>EPF18256.1
QDDRRLVQINKGDAKGFQTLVTGGIANI
>GAP99709.1
QSDDRLIQINQGDVTAFQTLVSGGIANI
>OCY15529.1
QDDRRLVQINKGDAKGFQTLVTGGIANI
>OLP17403.1
KRFGQVIQSNSGNAIGFQALVEDGGVVN
>OYQ61643.1
QGDRQLIQINEGNAKGFQTLVTGGIANI
>OYQ62143.1
QSDRQLIQINEGNAKGFQTLVTGGIANI
>PSB32049.1
MTGDNRVNISGGNVQGFIQENHGTVTQN
