# Supplementary material for: Searching for universal model of amyloid signaling motifs using probabilistic context-free grammars
Source: BMC Bioinformatics. 2021 Apr 29;22:222. doi: 10.1186/s12859-021-04139-y (PMC8086366; doi:10.1186/s12859-021-04139-y)
Supplement: Supplementary file 1 — Additional file 1. Datasets [file 12859_2021_4139_MOESM1_ESM.gz › famgram_data/BASS/orig_red_unaln/ucluster_09.input.fa]

>A0A0A0NM33_STRRN
AAAATVTVTTSGERSPAVHNNYGTIHTGDHS
>A0A0A8EMC4_9ACTN
PRTVHHHVTATGDHSLAAGEIHGTITMGGAP
>A0A0B5F1K7_STRA4
APQVRQNIIASGQNATAQGVVGGSIHNHAAP
>A0A0D0PMS9_KITGR
SGGITITASGERSIAAYSIGTVNIDNGRSGA
>A0A0D7CCK1_9ACTN
TVTKNNTVTVHGHHIVAANEIHGAVTLNDGS
>A0A0D7CEA2_9ACTN
AGGVSVNVSGTRAIGAQHIGIAVSGDHAAIH
>A0A0D7CTS7_9ACTN
RPAAQATGARSVSVTDNTGIISVGDGATNIQ
>A0A0F2T230_STRR3
SVQASGERSIAVGGANSGIVSSGDNAVNVQR
>A0A0F2TKP6_STRR3
SGPSVQASGERSIAVGGANSGIVSSGDNAVN
>A0A0F4IQ63_9ACTN
SGARVTALGERAVNVGKMTGGAVVTGDNNRI
>A0A0F5VQJ7_9ACTN
GGGGTTTVIASGARSIAAGGSIGIAITGDGH
>A0A0G3AQF1_9ACTN
AGAGPVNVTASGQRAIAAQTITTAITGDNVT
>A0A0L8MW48_STRVG
QAAAGVTAGDNSIAVGGNADIKADRGSAAAL
>A0A0L8QNG3_9ACTN
APTRTYHVAAHGPNSAAIGSVGDGATFRFGV
>A0A0M4D2L8_STRPR
AAGRDIININATDNSIAAGTISGGASIGRPQ
>A0A0M8VPA8_9ACTN
RQTTTQHITASGSNSLAQGVIGGNIYHTGAS
>A0A0N0T4U0_9ACTN
PAAVTITAAGERSIAAQHIGTAITGDGHTLP
>A0A0N0T6Z1_9ACTN
PAAGTVTITASGERSIAAQHIGTAITGDGHT
>A0A0N1ADQ2_9PROT
EKAPGNRVKASGERAIAVGGNVAGSSLSTGD
>A0A0S2P536_STRHL
TGGETVTVTASGERSIAAKTIGTAVTGDHTT
>A0A0T6LXN4_9ACTN
GAPGVTVTASGDRSVAAQTIHGNVSTGDTVH
>A0A0T6LXY9_9ACTN
GYPGGATITASGHRAVAAQTIHGAVSTGDAI
>A0A0W8FAR7_9ZZZZ
ETESGKVVINASHRSVAAQNITGSTISTGHS
>A0A0X3VRD4_9ACTN
PRTVYNNPTTHGDHSLAAGEIHGTVNFGSAP
>A0A101NIB5_9ACTN
VGATSVTASGAGAVAAGGNIGVAITGNKATY
>A0A101NTM0_9ACTN
GEPVQVTASGTRAVAAKTVGVAITGDNNTVQ
>A0A101PNI8_STRCK
LAVGGNVDIRAEKGSIAAGVIHGGAHIVRPP
>A0A101Q125_STRAT
GTASVAVASGERSIAAGGDIGVAITGDGHGP
>A0A101SKX3_9ACTN
SGARVTTLGERAVNVHHMTGGAVVTGDNNRI
>A0A101TEX0_9ACTN
AGETVKVTASGRRSIAAQSIGTAVTGDNATI
>A0A124IEM5_9ACTN
YAGNRVTVIASGERSVAAGRDIGIAITGDGH
>A0A143C610_9ACTN
VAGETVNVTASGERSIAAKTIGTAVTGDNTK
>A0A160P0G6_STRLU
PTTTTVHVTASGDRSVAAQHISGTVITGDGH
>A0A1B1B5S2_9ACTN
PAAGTVTITASGERSIAAQHIGTAITGDGHT
>A0A1B6AP71_9ACTN
VRIVYNSPTATGQGSIAAGEIRGNVYMGGSG
>A0A1C4S6S2_9ACTN
VHTATYNVTANGPNSAAIGSVGPSATFHFGG
>A0A1C5CGS8_9ACTN
PAAGTVTVTASGERSIAAQHIGTAITGDGHT
>A0A1C5EN23_9ACTN
APTTVTITTSGKRSPAVQTNYGTINTGDSTT
>A0A1C5F1P7_9ACTN
VSETVHVTASGERSIAAKTITTAVTGDNTTI
>A0A1C6LYH6_9ACTN
PEPAPMNVTASGERSIAAHHIGTAVTGDHHP
>A0A1C6SP11_9ACTN
AGATVTAAGERSVAVRDNRGIVQTGDGSTAW
>A0A1D3DZT9_9ACTN
PAATGPVVTTEGERSVAAGGTISGTVITGDG
>A0A1D7VHE3_9ACTN
GSTVHNTPTATGQGSIAAVEIHGDIHMGGSG
>A0A1E7JRC7_9ACTN
PASRVNVTASGERSIAGQHIGTAITGDGHTT
>A0A1G6LK47_9PSEU
ETTIEQHITASGQNSTAQGVIGGTITNHPFP
>A0A1H2DE12_9ACTN
PTAGSVTITASGQRSIAAHTITTAITGDGHR
>A0A1H3RG45_9ACTN
AGTYTVNIAAGGDRSVAAHTIHGGVRTGDTR
>A0A1H5KC52_9ACTN
SGARVAATGERAVSVEQMSNSAIVTGDNNRI
>A0A1H6EX61_9ACTN
TASPAMTVNAVGERAVAAGTNTGIIQTGDNA
>A0A1J7BH85_9ACTN
PSGPGDAVQAIGERSVAIGRDNTGTIRTGDS
>A0A1M4EBH0_9ACTN
QQSWVQHITARGQGSVAQGVMFGTIINHRKE
>A0A1M4EFS4_9ACTN
VPVTASGERSVAVGGHNSGLIVTGDANRIES
>A0A1M5YIS4_9ACTN
SVAGTVTITASGERSIAAQRIGTAITGDGHT
>A0A1M7QPJ0_9ACTN
RPAAQGTGARSVSVTDNTGIISTGDGATNTL
>A0A1Q4V9H1_9ACTN
APTRTYHVTAHGPNSAAVGSVGDGATFHFGG
>A0A1Q4WA76_9ACTN
LAVGGNVQVSADRGSVAAGVIHGGVSIGRPS
>A0A1Q5MQT3_9ACTN
GQSGSVSVTASGERSIAAQHITTAITGDNAT
>A0A1R1SJ46_9ACTN
EAPGSVTISTSGERSPAVHTNYGTIHTGDTT
>A0A1S6RLQ0_STRHY
PPTGAVTITASGERSIAAHTIGTAVTGDNTT
>A0A1U7GWN1_9NOSO
QTGSVSNVIASGERAVAIGGNASGNTISTGD
>A0A1U9ZU90_9ACTN
VTAAGERPVAVGGEHLAESGH
>A0A1U9ZYA5_9ACTN
FGTSASASGQRSIAIGGDNSGIASTGDNATN
>A0A1V2RNP3_9ACTN
KGDAASATGDRAVAVGHNEGIVSTGDGAHNV
>A0A1V4DT03_9ACTN
GTAAVVVASGERSIAAGGEHRCRDHR
>A0A1W5XM67_9ACTN
GSTVYNTPTATGQGSIAAVEIHGDIHMGGSD
>A0A1W7D356_9ACTN
ASATGDRAVAIGRNEGIVSTGDGAYNVIGRQ
>A0A1X4HXQ7_9ACTN
APRTVTASGERSVAVGGESTGVVSTGDGAHI
>A0A1Z4UHD6_9CYAN
AKLVNVSVIASGNNSVATSGSVSGIINTGDN
>A0A221P014_9ACTN
PAAGAVSVTASGERSIAAQQIGTAISGDGHT
>A0A229HL11_9ACTN
GGTSFTASGQGAVAVQHNSGIISTGSDATIQ
>A0A239GLC9_9ACTN
AGQATASGDRSVAGTITGSNVVTR
>A0A285C2Y6_9ACTN
HRTASVVVASGERSIAAGGNIGVAITGDGHG
>A0A286FT82_9ACTN
AEETVNVTASGERSIAAKTIGTAVTGDNTTI
>A0A2G6Z846_9ACTN
VHTVHNTPTATGQGSIAAVEIHGDIHMGGGP
>A0A2G7DNM0_9ACTN
QTAATVTITASGERSIAAHTITTAITGDGHP
>A0A2G9DPU9_9ACTN
QENRGVTVTASGPRSIAAGGNIGVAITGDGH
>A0A2H5AX69_9ACTN
NVTVTASGTRSVAAQTISGTVNTGDRARIQR
>A0A2I0SU68_9ACTN
PAPGTVNVTASGERSIAAQHIGTAITGDGHA
>A0A2J7Z9M7_9ACTN
APTTVTITTSGDRSPAVQTNYGTINTGDSTT
>A0A2J7ZDQ2_9ACTN
PPTGAVTITASGERSIAAQTIGTAVTGDNTT
>A0A2M9IFJ4_9ACTN
VVTGPMSVTATGDRSIAAGQIGSVTMGPAPD
>A0A2M9JEJ5_9ACTN
SGARFTTLGERAVNVGHMTGGNIVTGDHNRI
>A0A2M9L150_9ACTN
SGGITITASGERSIAAYSIGTVVNIDNGRPG
>A0A2M9LEC1_9ACTN
AVGGPVTINATGAGSVAAMRIDGPVTVGVPA
>A0A2M9LXD6_9ACTN
PRTVHHHVTATGDHSLAAGEIHGTINMGGTP
>A0A2M9LZC0_9ACTN
PRTVHHHVTATGDHSLAAGEIHGTINVGGTP
>A0A2N3UEB3_9ACTN
PAPRGDVTASGERSVAAGGSIGTAITGDNSH
>A0A2N8P4I9_STRNR
PRTVHHHVTATGDHSLAAGEIHGTITMGGTP
>A0A2P8Q650_9ACTN
QSGVTVNVSGTRAIGAQHIGIAASGDNTTIH
>A0A2P9F1G0_9ACTN
QENRGVTVTASAPRAIAAGGNIGVAITGDGH
>A0A2P9I0N6_9ACTN
SATASMTVNAIGERAVAVRTNTGIIQTGDHS
>A0A2T7LAC4_9ACTN
AGGVTVNVSGTRAIGAQHIGIAASGDHTTVL
>A0A2T7LEX8_9ACTN
PGAGSITITASGERSIAAQHIRDAYTGDGHG
>A0A2T7T694_9ACTN
VGSVTITASGERSIAAQTIGTAVTGDNTTIR
>A0A2T7T9T2_9ACTN
AGVSFTASGAGAVAVRNNSGIISTGSGADIQ
>A0A2U2ZVG0_9ACTN
GGAGGTTVIASGERSVAAGGNIGIAITGDGP
>A0A2V4NZ04_9ACTN
AGAVTITASGERSIAAQTIGTAVTGDNTTIR
>A0A2W4L217_9ACTN
PGVSVTAVGERSVAVGHNSGIIQTGDNASAR
>A0A2X2M807_STRGR
TSHRTYHVTATGPNSAAIGSVGNGATFHFGG
>A0A367FDA4_9ACTN
AGVTVTTVTAFGHRSVAVGGDVKGTITTGDA
>A0A371PX74_9ACTN
GRTVYNTPTATGQGSIAAVEIHGDIHMGGSD
>A0A372GHQ1_9ACTN
LQRDERAVTASGERSVAIGGDNSGVVSTGDD
>A0A397MU36_9ACTN
RSEVVHVTASGERSVAANTIDIAVTGDNSTV
>A0A397Q1K9_9ACTN
PPPPPVVHAEGERSVAVGGDNSGTISTGDGA
>A0A3A9Z7H5_9ACTN
GGGPSVTVTASGEGAVAVQHNSGVISTGNDA
>A0A3D9JKE0_9ACTN
SGARVTTLGERAVNVRHMTGGTVVTGDNNRI
>A0A3D9MAB7_9ACTN
SGARVAATGERAVSVEQMSGGAIVTGDNNRI
>A0A3L8KPQ9_9ACTN
GTVTVTASGERSIAAQTITTAVSGDHNTVRP
>A0A3L8QKX7_9ACTN
SGAGSITITASGERSIAAQHIGNAYTGDGHG
>A0A3M0Z1B3_9CHLR
AGRVGNTNIAAGDRSVSIGGHVSGSVIVTGD
>A0A3N1M246_9ACTN
QESRGVTVTASGPRSIAAGGNIGVAITGDGH
>A0A3N5ALX3_9ACTN
MAVGGSVHISAQEGSVAAGVIHGGVQIGHPQ
>A7NJM5_ROSCS
LGERSVAIGGDVTGSVIVTGDRNTVQQGKYN
>A9WJ48_CHLAA
AGVNVIASGNRSVAIGGNVSGSTIITGDQNQ
>B8G4Z4_CHLAD
DRSAGHTVIAAGDRSVATGGNVSNSVIVTGD
>D7BTJ1_STRBB
VGGTSFTASGQGAVAVQHNSGIISTGSDATI
>F2RAS1_STRVP
LAVGGDMSIRADGGSVAAGVIHGGVTLGPSQ
>G0PT93_9ACTN
TSNRTYHVTATGPNSAAIGSVGNGATFHFGG
>K9EIA1_9CYAN
AKAVSVTQTVTGDQNIIIGDASGSFTITQD
>L1KL97_9ACTN
GDAGGTTVTASGPLSIAAGGNIGVAITGDGH
>S5UXU3_STRC3
PAAGSVTISTSGEKSIATLHIGTAITGDGHT
>S5V2I1_STRC3
SGETVTVTASGERSIAAKTIGTAVTGDNTTI
>V6KN37_STRNV
SRSEVHLTASGEGSIAVQNNSGVVSSGGDAR
>W9DZ34_9ACTN
AGVQVSAEGAGSVAVHHNEGIISTGKHAKNS
>X0MVG6_STRA9
ARIVHNNPTATGQGSIAAGEIHGNITMGGSP
>A0A0F2T230_STRR3
SVQASGERSIAVGGANSGIVSSGDNAVNVQRR
>A0A0F2TKP6_STRR3
SGPSVQASGERSIAVGGANSGIVSSGDNAVNVQRR
>A0A0L8MW48_STRVG
QAAAGVTAGDNSIAVGGNADIKADRGSAAALRMGDVTL
>A0A0M8WV26_9ACTN
VPQGGVSAGPGGVAVGGDMSIRADDGSVAGGVIQGNVH
>A0A0M8X553_9ACTN
QGGASAGEGGLAVGGNVDIRAEQGSIAAGIIHGGAQIG
>A0A0N0D697_9DELT
SGAIAQGDVAVASGERGVAIGGDVDGSVIITGDGNAVL
>A0A0N1ADQ2_9PROT
AEKAPGNRVKASGERAIAVGGNVAGSSLSTGDAKRR
>A0A0X3UZE3_9ACTN
DRNGGAGSVAVGGDVSGIVSVGDGATNIVRR
>A0A0X3XRP8_9ACTN
PHSGISVAHDLRVETGGVVVGGNVSGGVTTGAHPSTPG
>A0A101Q125_STRAT
GTASVAVASGERSIAAGGDIGVAITGDGHGPVRP
>A0A124IEM5_9ACTN
YAGNRVTVIASGERSVAAGRDIGIAITGDGHLRKP
>A0A160P099_STRLU
TPPRRAGTQATGERGVAVGGSIRRPVVTGDDATIVSLG
>A0A1B1B077_9ACTN
HRSSGTVVGDGGLAVGGDLNVSADNHSVAAGVVNGGVH
>A0A1C6SP11_9ACTN
AGATVTAAGERSVAVRDNRGIVQTGDGSTAWQGPGRR
>A0A1E5NZK4_9ACTN
QAAGAVTAGDDGIAIGGNADIKADRGSAAALRMGDVTL
>A0A1J7BH85_9ACTN
PRPSGPGDAVQAIGERSVAIGRDNTGTIRTGDSPSNQP
>A0A1M4EFS4_9ACTN
VPVTASGERSVAVGGHNSGLIVTGDANRIESAR
>A0A1M7HZC3_9ACTN
LPAAHAQVAADHGAVAVGGDLTVRSDGGSVAAAVIRGD
>A0A1U7GWN1_9NOSO
AKQTGSVSNVIASGERAVAIGGNASGNTISTGDTVTHK
>A0A1U9ZU90_9ACTN
VTAAGERPVAVGGEHLAESGH
>A0A1U9ZYA5_9ACTN
FGTSASASGQRSIAIGGDNSGIASTGDNATNVQMRAEA
>A0A1V4DT03_9ACTN
GTAAVVVASGERSIAAGGEHRCRDHR
>A0A1V5WC99_9CHLR
GSSPSLTVTASDHSIAIGGSVGGDVTNIHGDGNIVGDH
>A0A1V5WG41_9CHLR
DGAAAVGAGAQAVGKGGVIVGGSKTAAPAFDQRGQHVQ
>A0A1W7D356_9ACTN
ASATGDRAVAIGRNEGIVSTGDGAYNVIGRQD
>A0A1W9UHV5_9CHLR
QQISLTGSGAIAVGNGAVAAGAGGVAVGGDVKGSITTG
>A0A1W9UHV5_9CHLR
SGAIAVGNGAVAAGAGGVAVGGDVKGSITTGDHVGA
>A0A1X4HXQ7_9ACTN
APRTVTASGERSVAVGGESTGVVSTGDGAHITVHGRHT
>A0A1Z4UHD6_9CYAN
AKLVNVSVIASGNNSVATSGSVSGIINTGDNNTNVMG
>A0A285C2Y6_9ACTN
HRTASVVVASGERSIAAGGNIGVAITGDGHGSSTS
>A0A2B8ATH0_9ACTN
QTSHRSVSAGQSGLAVGGDVHVRADHGSAAAVSMGSVT
>A0A2G9DPU9_9ACTN
QENRGVTVTASGPRSIAAGGNIGVAITGDGHTAPER
>A0A2J7YZW8_9ACTN
PTPPASKVWNQHNNGTGTFIGGDVHGGVTFNYGGASDG
>A0A2K8UF91_9GAMM
GNVIAQGAGAVAAGPGSVVVGGSVRGSTINAGHRE
>A0A2M8U067_RHISP
DGAVAQGPGAVAAGKGGVAVGGDLHGGARIGGTEITGT
>A0A2M9A181_9ACTN
PYARGAGASAGDGGVAVGGDVEIRADGGSAAAWHMGSV
>A0A2M9AUY9_9ACTN
HGHPGGVSAGPGGVAAGGDVTVRAEGGSVAAGSIQGGV
>A0A2N3UEB3_9ACTN
PAPRGDVTASGERSVAAGGSIGTAITGDNSHVEK
>A0A2T0MXH9_9ACTN
VQASKATVTAGDHAVAVGGDVTMEATGGGVAAVMIEGS
>A0A2U2ZVG0_9ACTN
GGAGGTTVIASGERSVAAGGNIGIAITGDGPAGSRT
>A0A2W4L217_9ACTN
PGVSVTAVGERSVAVGHNSGIIQTGDNASARQGDTR
>A0A2W4QY20_9GAMM
QDIDRGNQYSAQASNGSVAVGRDLHGDVKIINKK
>A0A2W4SH27_9GAMM
GDDAIAQGGGVAAGKGGIAIGGVESPLAGICIWANRPR
>A0A345HMG6_9ACTN
VRSAVPAGRTQTAGAGGLVVGGDLSVEAEGGSVAGGVV
>A0A367FDA4_9ACTN
AAAGVTVTTVTAFGHRSVAVGGDVKGTITTGDAPRPPV
>A0A372GHQ1_9ACTN
LQRDERAVTASGERSVAIGGDNSGVVSTGDDATNVSQR
>A0A397PTQ2_9ACTN
PPAAQADGARSVAVSGSVSGIVSTGDAAINIQRR
>A0A397Q1K9_9ACTN
PPPPPVVHAEGERSVAVGGDNSGTISTGDGAGGAPRR
>A0A3M0Z1B3_9CHLR
KGAGRVGNTNIAAGDRSVSIGGHVSGSVIVTGDQNQIT
>A0A3M1M1S4_9CHLR
SGAIAQGPGAVAAGERGVAIGGGVSGSVIVTGDQNTVV
>A0A3N1M246_9ACTN
QESRGVTVTASGPRSIAAGGNIGVAITGDGHTAPER
>A0A3N5G4K6_9CHLR
GGALAQGDHAKAVGQGGILIEGGVTGNTTAGNSQAGKQ
>A7NJM5_ROSCS
LGERSVAIGGDVTGSVIVTGDRNTVQQGKYNIQIDQAS
>A9WJ48_CHLAA
AGVNVIASGNRSVAIGGNVSGSTIITGDQNQK
>B8G4Z4_CHLAD
DRSAGHTVIAAGDRSVATGGNVSNSVIVTGDRNTVQHG
>D7BXF9_STRBB
RSGVVHNEINGGSISGAVIQGRDLHGNITFGDEMAARP
>F2RAS1_STRVP
SGARPPASAPTAGDGGLAVGGDMSIRADGGSVAAGVIH
>H5SKD5_9ZZZZ
SGAIAQGPGAVAAGERGVAIGGDARGNIIITGDRNKVR
>J2K1A7_9ACTN
GVAVDGDLSVTASGAGAIAVGGSVIGSVASNAPPTDPK
>J2K1A7_9ACTN
QGSVRAGTGSVTVSDGGVAVDGDLSVTASGAGAIAVGG
>J7L1W8_NOCAA
ATRESDDSVGNVIEGNVSGDARVIMGRDFNGDIRL
>RWX52249.1
SGAIAQGQGAVAAGAGGIAVGGSVHGGINMPDNRDK
>AGS72097.1
MRSMAVGGDVSVAITGDGARVVMLPAEA
>ALO95113.1
GGGLQATGFRSVAVGGDVGVAITGDGAR
>AMW12861.1
MAVGGDVGVAITGDGARVVMLPVEAVRW
>OKK16601.1
PTDIKASGERSMAAQSIGLAVSGDVRF
>OMI38030.1
HQAPMTSGARSPAVGTNHGAIFTGDTTV
>OPC76535.1
SGAATASAPHAVAISGNANVRITHQNIR
>OXL37054.1
FRPGEASGDRAVAVGHNQGIVSTGDGAV
>SCF99111.1
GGGPQATGPRSVAVGGGVGVAITGDGAQ
>SCG01449.1
GGGPQATGPRSVAVGGGVGVAITGDGAQ
>SCL31068.1
VESVAGSGRRAAVLHTNQGVVQTGDNVR
>SEH02447.1
MSAYGPRAVSVDGSNPGIIQTGDNVSATI
>SNX61895.1
EHAPGASGERAIAAGESIGVAVSGDNAR
>SOD86496.1
GGGVQATGARSMAVGGDVSVAITGDGAR
>SPL95756.1
EWSGRPAEQASVAVQGGNAGIISTGESAT
>AQW51769.1
MTDYTFQAIGAGSVAAHHIGTAITGQ
>EFL12127.1
MLLCCFAALLLCCFAAQFNSTKSVLE
>OKK16601.1
AIPDPTDIKASGERSMAAQSIGLAVS
>PKT73475.1
EDTSWSGIEAVGPRSIAAGQIGNAYT
>PVE10620.1
MTESTFQAIGAGSVAAHHIGTAVTGP
>SCF69683.1
TDDVRLCIETAGPRSIAAKEITNAYT
>SNX61895.1
MNAEHAPGASGERAIAAGESIGVAVSG
