# Supplementary material for: Searching for universal model of amyloid signaling motifs using probabilistic context-free grammars
Source: BMC Bioinformatics. 2021 Apr 29;22:222. doi: 10.1186/s12859-021-04139-y (PMC8086366; doi:10.1186/s12859-021-04139-y)
Supplement: Supplementary file 1 — Additional file 1. Datasets [file 12859_2021_4139_MOESM1_ESM.gz › famgram_data/BASS/orig_red_unaln/ucluster_01.input.fa]

>A0A014PG77_9ACTN
DQRPAVGEIRMTAEASGSGRVYQAGRDQHISER
>A0A059W5V8_STRA9
HTDASAPSVAQHGTASGRARIYQAGRDMHINER
>A0A060ZUN7_9ACTN
DQRPAVGEIRMTAEASGSGRVYQAGRDQHITER
>A0A066YS61_9ACTN
DAPQPAGGVQQQATASGNARIYQAGSSLHVTERAER
>A0A081ER30_STRFR
GAAGPATVQRADASGEARIYQAGRDQHIAER
>A0A087KCW9_9ACTN
GASPSVAPVSQRATSDGHSRIYQAGRDQHISER
>A0A0A0NLI0_STRRN
DQRPAVGEIRMTAEASGSGRVYQAGRDQHITER
>A0A0B5DHA0_9ACTN
GGASRSAITQHASASGNARIYQAGRDQHNTQR
>A0A0B5EVF6_STRA4
SGRTINGGVRMQARVSGNGRSYQAAGDQHITER
>A0A0C2ALJ2_9ACTN
GTDADVTFSQRASAAGNAKIYQAGRDLRITER
>A0A0D0N956_KITGR
ADDAPTPGVTLNARASGHAKIYQAGRDMTITDR
>A0A0D0Q5Z9_KITGR
EQRPVAGGTVFHATVTRGNVYQAGRDQVFHR
>A0A0D4DJE9_9ACTN
PPETAPHSVQLQARADGNARIYQAGRDLRVQD
>A0A0F2SZ18_STRR3
GAAPGGNRVTMRATAADRAKVYMAGNDLHIHGQ
>A0A0F4KMT5_9ACTN
ARGADVGEVRMTARASGNARVYQAGRDQHITER
>A0A0F5VV31_9ACTN
TAQPGIGSVSMNARATDGGRVYQSAGDMRITER
>A0A0F7G126_9ACTN
AKETTVTRTEMRAEASGRAQIYQAGNNITTQR
>A0A0K8PX80_STRAJ
PEANSVVDVRLRAEVSGSGRVYQAGRDQHITER
>A0A0L8L2W3_9ACTN
PERQPSVDVRLRAEVSGSGRVYQAGRDQHITER
>A0A0L8MGV7_9ACTN
AEQSRIDQVQMTATASGHARVYQAGGNQTIREA
>A0A0L8QHT8_9ACTN
PERARVETLVMKASATGHGRVYQAGRDQHISER
>A0A0M7QYA4_STRVZ
PTPEVPSVTQHATASGYARVYQAGRDQHIDQP
>A0A0M8RVA1_9ACTN
DERVQVRSVVMKADARDSSRVYMAGRDQHITGS
>A0A0M8TFY5_9ACTN
GERTVAPTVAQRATASGSARVYQAGRDQHITER
>A0A0M8VTS9_9ACTN
DERSRIGRLVMKAEASGSARVYQAGRDQHITER
>A0A0M9ZZ09_9ACTN
DTGIRTGTQELHAEASGHGRVYQAGRDQHIQGP
>A0A0N0H133_9ACTN
PPEAAPRSVQLQARADGNARIYQAGRDLRVQD
>A0A0N0S6B1_9ACTN
PEDPGAGQIRLQARASGSARVYQAGRDQHITER
>A0A0N0SYL8_9ACTN
GAQAVGGNLHLEAHATDSSRVYQAGRDQHITER
>A0A0N0T930_9ACTN
EDGTRTGSHEFRAEASGHGRVYQAGRDQNIQGP
>A0A0N1FUF3_9ACTN
GGSAARQITQHATASGRARVYQAGRDQHIAER
>A0A0N1FW52_9ACTN
PDQRPTVDIRLNADVSGSGRVYQAGRDQHITER
>A0A0Q7I046_9ACTN
GATVPPATVSQHATATGHSRVYQAGRDQHIAER
>A0A0Q8P688_9ACTN
PEADPAGRVEMHGTASDNARLYMSGGDMHITGQ
>A0A0Q8ZB37_9ACTN
DGSAARQISQHATASGQARVYQAGRDQHIAER
>A0A0T9KCC3_MYCTX
HSEVTQNVRAGRDAYVAGRDQTVTHHHGASDD
>A0A0U3GGE4_9ACTN
PGDTAPEQIRMEARASGSARIYQAGRDQHITDR
>A0A0W7X595_9ACTN
PAPVASTTYHQTGTADGHGRVFMNQHGDLSVRDTRDGH
>A0A0X3S1M5_9ACTN
QEQSRIGTLLMRAEASGSGRVYQAGRDQHITER
>A0A0X3VL86_9ACTN
TGQQATASMTLEAQVSGGGDAYMAGRDMTITKGGAG
>A0A100J8N8_9ACTN
HGAPQTGPVLNAESHDRSRIYQSVGDMNIGQAPTP
>A0A100JY58_STRSC
RGSTGPTIAQHAHASGQARIYQAGRDQHNAQP
>A0A100Y7C2_9ACTN
AGDGGSTHVEMRGEARDQGQVFQSGHTLNVRFR
>A0A101NMW2_9ACTN
RTAQQGTTVTMTAVAKDSGRIYQAGRDQHITER
>A0A101PE68_9ACTN
GGQSLIGSVYISAHTTGNSPAHQAGHDRHITER
>A0A101U7A8_9ACTN
TGSSWSGDVTVSAEAAGNARIYQVGQGGMTVHER
>A0A101U8B1_9ACTN
EDRAGAARIDMRARASGTGRVYQAGRDQHITER
>A0A101UM07_9ACTN
DGATARQISQHATASGQARVYQAGRDQHIAER
>A0A117QVY0_9ACTN
QEQQAVSSQVMKATASGHGRVYQAGRDQSINER
>A0A124GAF7_9ACTN
PQRQPSVEIRLNAEVSGSGRVYQAGRDQHITER
>A0A124HVD7_9ACTN
REQHAVASQVMKATATGHGRVYQAGRDQNITER
>A0A124I5L1_9ACTN
QAGPPAGGIRLTANASGRSRVTMAGRDVNITKG
>A0A124IFN7_9ACTN
PEQRPSVDVRLRAEVSGSGRVYQAGRDQHITER
>A0A143BZC6_9ACTN
AEAQSSVEVRLRAEVSGSGRVYQAGRDQHITER
>A0A176LAJ9_9ACTN
DGTAARPVTQRATASGHARVYQAGRDQHITER
>A0A191UXX3_9ACTN
PAEPDARDVHLRARASGSARIYQAGRDQHITER
>A0A1A5NYQ1_9ACTN
PGEPGAERIRLQARASGSARVYQAGRDQHITER
>A0A1A9BCV1_9ACTN
TGRTWRGDVTQRATASDHSRIYQVGQGDLHVRGDG
>A0A1A9C948_9ACTN
GTPATPTVTQRATASGSSRVYQAGRDLNVDQR
>A0A1A9QKH8_STRA9
PEQLITGSMTMEAHVSGGDAYLAGRDMTVTRGGQA
>A0A1B1BDW7_9ACTN
DQQPTVPAPVFHTHVSGNGRVYNAGRDQHIHER
>A0A1B1M9Y1_STRLN
PESRPSVDVRLSAEVSGSGRVYQAGRDQHITER
>A0A1C4PJP2_9ACTN
PGDTAPERIRMEARASGSARIYQAGRDQHITDR
>A0A1C4Q4E1_9ACTN
LALAGVPAVTQRAIASGHARIYQAGRDQHITEQ
>A0A1C4WCP2_9ACTN
DERTAIGSVVMNATATGQARIYQSGRDQHITER
>A0A1C4YRW5_9ACTN
AGVRSAGHVVQHVTASGNARQAVLGHGSQVNTFGTAQA
>A0A1C5BU62_9ACTN
PEQQITGSMTLGAHVSGGDAYLAGRDMNVTRGGQA
>A0A1C5E954_9ACTN
GGSTARQITQHATASGQARVYQAGRDQHIAER
>A0A1C5EJ05_9ACTN
DERPAVGEIHMTAEASGSGRVYQAGRDQHITER
>A0A1C6LT51_9ACTN
DAPATVTVTQRATASGSSRVYQAGRDLTIDQP
>A0A1C6M959_9ACTN
PAELPAGNVQLQARAEGSSRIYQAGRDMRVQGS
>A0A1C6PCS4_9ACTN
EAAQKATVIRQDAKAKGRARVNQVGGNQTIIDARPS
>A0A1C6TWL9_9ACTN
AGEDVGQSTTVQQNVTAGRDAYTAGRDLTVGRPDRAP
>A0A1D2IJH8_9ACTN
GGSAARQITQHATASGQARVYQAGRDQHIAER
>A0A1D7Y2F9_9ACTN
PDQRASAGIRLNADVSGSGRVYQAGRDQHITER
>A0A1D8BRM6_9PSEU
ERRQQIGQVTMTATAHDSSRIYQSAGDMTINES
>A0A1D8G866_9ACTN
RRPDRRGGISVTAHASGGSRINVAGRDLTVDGR
>A0A1E5PM29_9ACTN
ARPPAEPAVTQHATASGNSRVYQAGRDMHLGPQ
>A0A1E7KNP9_9ACTN
PGEAAAPAVTQHATATGQARIYQAGRDQHIGEQ
>A0A1E7LD27_9ACTN
PPETAPSVAQHATASGSARVYQAGRDQHVSER
>A0A1E7MMR7_9ACTN
ASDAAGPVVTQHATASGNARVYQAGRDQRIEERGGEG
>A0A1E7N9L3_KITAU
DQPESGARVEMHGTASDQAKIYMSGGSMHISGS
>A0A1G5LW39_9ACTN
GSETAPAGTQHATASGRARIYQAGRDQHISER
>A0A1H4KPS8_9ACTN
EERTRIEKLVMKAEASGHARVYQAGRDQHITGHD
>A0A1H4UUJ4_9ACTN
EAAAQITQNGSASGRARVYQAGRDMHINER
>A0A1H4XXU3_9ACTN
QGTAGGNSVQMHAYATGNGRVYQAGRDQHIQES
>A0A1H6DPD7_9ACTN
SATVSQNVRAGRDAYTAGRDMTINQRPEG
>A0A1H6EXP7_9ACTN
GQQISAPTINIPDRADDQARRYITGHDQQTTVR
>A0A1H9B8D2_9ACTN
EEQDRARTVVMRAEARDSARIYMAGRDQHITES
>A0A1H9JR94_9ACTN
GGSAARQTTQHATASGQGRVYQAGRDQHIVER
>A0A1I0LVH6_9ACTN
AEQERIGSLVMKAKASGHGRVYQAGRDQTIHER
>A0A1I1QW58_9ACTN
EPRQTAGSVVLRAEARDQARVYLAGRDQHFTDS
>A0A1I1TJE3_9ACTN
AGDAAPRMVQQRAEARGRASVVQIGGDQYGDGTGRGR
>A0A1I2FRS6_9PSEU
PLEGNTQVGTMYGRASEHGKVYQAGRDMHFNER
>A0A1I4T9I9_9ACTN
GDPAARQITQHATASGHGRVYQAGRDQHIAER
>A0A1I5J2I0_9PSEU
PPERNTQVGTMYGRASEHGRVYQAGGDMHFNER
>A0A1I5YZM0_9ACTN
RALADTDTVHVVQNITANRNAFIAGRDQHISFPQEPMD
>A0A1J4NXR5_9ACTN
ESPKGRGNISQSTVASGSSSVNQAGGNITIYRSES
>A0A1J4Q0P7_9ACTN
DGTACRPVTQRATASGHARVYQAGRDQHISER
>A0A1L7F1L0_9PSEU
GRRQRIGQVTMTATSHDHSRVYQSAGDMTINEQ
>A0A1L9E037_STRVF
DQPESGARVEMHGTASDQANIYMSGGSMHISGS
>A0A1M4E4Y5_9ACTN
DEQGSARSVVMKAKASDQARIYQAGRDQHITER
>A0A1M6FW48_9ACTN
QEGEGNTVNQIHGDVSGSARVVQARDFHGDIHL
>A0A1N7GIJ3_9ACTN
PEQSRIRDITMTATARGHGRVFQAGRDQHIHDK
>A0A1Q4VMD6_9ACTN
AERTRVRTLVQSARAEGRSQVNQSGRDLTIHQAPPP
>A0A1Q5A4L1_9ACTN
PSGTAAGTVTVHATASEQAQQAVQGQGTQHNSFGPGQP
>A0A1Q5AHS3_9ACTN
PDTQVVGSQHLEAHASESGRVYQAARDMHITEN
>A0A1Q5AKX5_9ACTN
GATVPPATVSQHATATGHSRVYQAGRDQHITDR
>A0A1Q5CEE5_9ACTN
PDTQVVGSQHLEAHASESGRVYQAARDMHITES
>A0A1Q5EL22_9ACTN
PSGTAAGTVTVHATASEQAQQAVQGQGTQHNSFGPGQP
>A0A1Q5F1F3_9ACTN
PEQRAAGGTVFHATVTNGNVYQAGRDQNFHG
>A0A1Q5IKN2_9ACTN
PQDLGPRTVQMHAEASGSGRVYQAGRDQHITER
>A0A1Q5IPD1_9ACTN
GGTAPPATVSQHATATGHSRVYQAGRDQHIAER
>A0A1Q5JCX3_9ACTN
GSGPDEPSVRVSVRAWDSSRVYVAGRDQHITEEGDR
>A0A1Q5KIP9_9ACTN
EDGTRTASHEFRARASGHGRVYQAGRDQNIYGP
>A0A1Q5LMK0_9ACTN
SGGVAAGRVTVHATASGHARQAVQGQGEQHNTFQAPR
>A0A1Q5ME84_9ACTN
PEEPDAHQIHLRARASGSARIYQAGRDQHITER
>A0A1Q5NFB0_9ACTN
PEDFRAHRITMKARASGKARITMAGRDVNITERR
>A0A1Q8CGI1_9PSEU
SASSQIGQLGMQARVSGHGRVYQAGRDQHINEQ
>A0A1Q8CI73_9PSEU
ALTDREPGAVLSARASGRSRIYQAGRDQHVTER
>A0A1Q8U2M3_9ACTN
PSGTAAGTVTVHATASDQAQQAVQGQGTQHNSFGPGQP
>A0A1R0LJ15_9ACTN
PDQRSSVDIRLHAEVSGSGRVYQAGRDQHITER
>A0A1R1SLT5_9ACTN
EEQAQVRSVVMRAEAHDNSRVYMAGRDQYITEGS
>A0A1R1WIT3_9ACTN
RPSVHQPSVVFNASPSGNARVYQSARDQHITER
>A0A1R1WPP3_9ACTN
PAEPDARHVHLRARASGSARIYQAGRDQHITER
>A0A1S1SPG0_9ACTN
MDQARIGQISMTATASDHSHIIQLGQGTQSIVDR
>A0A1S6RIS5_STRHY
DQRPAVGEIHMTAEASGSGRVYQAGRDQHITER
>A0A1U9R4P4_STRNV
QGWEAPRNLEMRAQASGDAQVYQSGRDMTNIRLP
>A0A1U9ZYA5_9ACTN
STGDNATNVQMRAEALGSGRIYQAGRDQTIHER
>A0A1V2PWW9_9PSEU
GGDTDIGSISMRVRASGHSSVTMAGRDVHITGP
>A0A1V4EGL6_9ACTN
AEQSQVRDITMTARAYGHGRVFQAGRDQHIDEK
>A0A1W5XHF9_9ACTN
DTGARGPSITMTAVVADHGRVYQAGRDQRIAEEDG
>A0A1X4GVV3_9ACTN
SYTPGGSIVTQHASASNHARVYQAGRDQSFGRR
>A0A1X4HVI8_9ACTN
GRGPDEPSVRVSVRASDSSRVYVAGRDQHLRGG
>A0A1X4HYA6_9ACTN
DGQEIRGDVRMEARAEGNGRVYQAGRDQHITDR
>A0A1X4IBY8_9ACTN
PEDPGPERIRQQARASGSARIYQAGRDQHITGR
>A0A1X4IE25_9ACTN
PAQAGGASTVTDAHPHGRPRLYVSGGDQRFHR
>A0A1X7HH69_9ACTN
AEQPPVPSVQLTAHASGSARIYQAGRDQHITER
>A0A1Y2P1G7_STRFR
EGSAARQITQHATASGQGRVYQAGRDQHITER
>A0A1Y2Q154_9ACTN
ENSTRIGSREFRAEASGHGRVYQAGRDQTIYES
>A0A209BEX2_9ACTN
PEEPDAHHVHLRARASGSARIYQAGRDQHITER
>A0A209D1N0_9ACTN
GATAPPATVSQHAAATGHSRVYQAGRDQHIVDR
>A0A209D5I3_9ACTN
PDTQVVGSQHLEAHASESGRVYQAARDMHITES
>A0A221VXS0_9PSEU
GRRQRIGQVTMTATSHDHSRVYQSAGDMTINER
>A0A222TAQ7_9ACTN
DQRPAVGEIHMTAEASGSGRVYQAGRDQHITER
>A0A223QI86_NOCDA
QEGDGAVHNSIQGDVSGRARVFQGRDFHGDIHL
>A0A229GKZ0_9ACTN
NDQAMNTTIHMRAEASGSGRVYQAGRDQHITER
>A0A229GV75_9ACTN
HTPEVPSVTQHATASGQARVYQAGRDQNFGQR
>A0A2A2YZH7_9ACTN
PTQTQPAAVVFNASPTGNARVYQAGRDQHITER
>A0A2A6EX69_9ACTN
QEGDGAVYNSIQGDVSGRARVFQGRDFHGDITF
>A0A2D3U7Z0_STRC0
EEREGVTSIELRAAARDHGRVYQAGRDQHITER
>A0A2G1XMC5_STRCJ
EEGVQSGVSVMRAEASGSGRVYQAGRDQHITER
>A0A2G6XUV3_9ACTN
DGAAAPVVTQHATASGQARVYQAGRDMHLGPE
>A0A2G6Z518_9ACTN
KAATHASQITQHGTASGRARVYQAGRDVHIHER
>A0A2G7F2Q5_9ACTN
TGQQTTASMTLEAQVSGGGDAYLAGRDMTITKGGAG
>A0A2G9DXS9_9ACTN
PEERPATAIRLRAEASGNGRVYQAGRDQHITERPDR
>A0A2L0NE11_9ACTN
ERDRIATGPIFNVTASGNARVYQAGRDQHFTER
>A0A2M9AZY8_9ACTN
QAGPQVAVVSQRADAKGKSRVVQVGRDQTIINPERP
>A0A2M9L235_9ACTN
PEQRPAAGGTVFHAAVTRGNVYQAGRDQVFHR
>A0A2M9L4P2_9ACTN
ADDAPTPGVTLNAKASGHAKIYQAGRDITITDR
>A0A2M9LT99_9ACTN
AVDAVVPSVAQDATASGQARVYQAGRDMRIGGVEGV
>A0A2N0GRS8_9ACTN
EAAQKPTVVRQSAKAGGKARINQVGGNQTVINPGRS
>A0A2N3XP58_9ACTN
QEQQAVSSQVMKATASGHGRVYQAGRDQSITER
>A0A2P6UBE5_9ACTN
HAAAGVTQNVKAGRDAYVSGRDMTVYPRPAD
>A0A2P8Q538_9ACTN
DGSAARQVTQHATASGQGRVYQAGRDQHITER
>A0A2P9I2C6_9ACTN
PAARPGRTATMTATARDHGRIYQAAGNQYITEHGAGGQ
>A0A2P9IPA9_9ACTN
AGQPGPVSVVMEAKASGHGRIYQAGRDQHITER
>A0A2S1ST76_9ACTN
DEQVQTRSVQMRAEASGSGRVYQAGRDQHITER
>A0A2S1YVZ9_9ACTN
DGSAARQITQRATASGQGRVYQAGRDQHITER
>A0A2S2G6W0_9ACTN
EGSATRRITQHATASGQGRVYQAGRDQHITER
>A0A2S2GH34_9ACTN
DARPASGTVAMRAEATGSGRVYQAGRDQHITER
>A0A2S4XZL0_9ACTN
EAAPAAPVITQHATASGSARVYQAGRDQHIHER
>A0A2S6Q0Q7_9ACTN
SASLARSVNQQATASGDSRIYQAGSNQTFVQR
>A0A2S6XAY4_9ACTN
PEEADARSVHLRARASGSARIYQAGRDQHITER
>A0A2T0SNX7_9PSEU
QASNTYTVGSQNAVATNHGQVFQSGGAQTINQAGRNS
>A0A2T7T6N8_9ACTN
ETGRREPSITMTAVVSDHGRVYQAGRDQHLSKEE
>A0A2U8V520_9ACTN
EAATHAAQITQHGTASGRARIHQAGRDMHIGER
>A0A2V1NEA9_9ACTN
HTAPQAGHVLNAEAHDRSRIYQSAGDMNIGRTPAP
>A0A2W2EBK3_9ACTN
ADQERIGSLVMKAKASGRGRVYQAGRDQTIQER
>A0A2X2LT68_STRGR
PDTQVVGSQHLEAHASESGRVYQAARDMHITES
>A0A2Z4IY70_9ACTN
SAHPRGTSTVFNATASGHGRVYQSARNQTINER
>A0A2Z5J678_STRAR
TERNRVASVVMTAATHDNSRVYMSGRDQHITGA
>A0A2Z5JEM4_STRAR
QQTPQSGSTVFHAAPTGHARVYQSAGDMNINER
>A0A2Z5JRW8_STRAR
AQQAAAAPVTMKATASGRGRVYQAGRDQHITEQ
>A0A316FNR2_9ACTN
PASAAAPAHHFNVHARGRAQVNVSGGDMRIGR
>A0A327UEP0_9ACTN
PPETAPSVTQHATASGSARVYQAGRDQHVSER
>A0A345SWQ0_9ACTN
VAAPAPRQVHQTARATGGSTVNQAGGNITIVTTK
>A0A345SWS8_9ACTN
SGDGTPGTVRQDAKASHGSRVYQAGRDLHVTGQ
>A0A346C0A8_9ACTN
PEEPNARHVHLRARASGSARIYQAGRDQHITER
>A0A365GZM7_9ACTN
NEQPGTQNVSMNATAKDRGRVYMAGRDQTINEK
>A0A367EXM5_9ACTN
RQLAARDSFTVVQRITARRDAYTAGRDQHITSHPHQRP
>A0A369V4T1_9ACTN
PEEPDARHVHLRARASGSARIYQAGRDQHITER
>A0A371XU39_9ACTN
HAPADLPVTQHATASGHARVYQAGRDQNIQQR
>A0A371Y7C4_9ACTN
DEQAQMRAVVMKAEARDSARVYLAGRDQHITGS
>A0A371Y7G9_9ACTN
LAPAVTSVSQHANASGHARVYQAGRDQNFNQR
>A0A372GHQ1_9ACTN
STGDDATNVSQRATASGDARVYQAGRDQTFNDR
>A0A3A9XBR8_9ACTN
SGVAGDRSTTVRQNITAGRDAYTAGRDLTVGRPDAAP
>A0A3A9Z2X8_9ACTN
GAAGRAGSVTVHNTVSGNARIEGGLIQAGDITGDITFG
>A0A3D0QVY3_STRSQ
DGSAARQITQHATASGQARVYQAGRDQHIAER
>A0A3D9MCJ1_9ACTN
EERTRIGKLVMKAEASGHARVYQAGRDQHITGQD
>A0A3G2JKJ3_9ACTN
AVRDSLKKVEMHARASGRARIFQAAGNQTINES
>A0A3M0ID91_9ACTN
GTPATVTVTQRATASGSSRVYQAGRDLNVDQR
>A0A3M0IJH3_9ACTN
GGSAARQITQHATASGQGRVYQAGRDQHITER
>A0A3N0D5N5_9ACTN
DGSAARQITQHATASGQGRVYQAGRDQHITER
>A0A3N1AU12_9ACTN
ADQQQVGSITMTATARDNARVSQAGRDQHITER
>A0A3N1Z9Q0_9ACTN
PEAGVVRHVHMRATASDSAQVYQSGGDMTIGRP
>A0A3N4TPZ0_9ACTN
QEEQARVDTVMNATASGSGRVYQAGRDQHITER
>A0A3N4ZEF3_9ACTN
REDQARVGTVMNATASGSGRVYQAGRDQQITER
>A0A3N6EA69_9ACTN
ETNDAPRSVHMRAEASGSGRVYQAGRDQHITER
>A0A3N6FIQ5_9ACTN
PGTTYHGDVRQSAKASGNARVYQLGQGEMRISDK
>D9WM34_9ACTN
KEQAQARSVVMRAEARDNSRVYMAGRDQHIAEGS
>D9WRJ3_9ACTN
SPPHSVGEIHMKAEASGSGRVYQAGRDQHITER
>D9X9E3_STRVT
PPAHTTVEVRLRAEASGSGRVYQAGRDQHITER
>E4N982_KITSK
DTPAAAPAVVQRAEAAGSSRVYQAGRDLHIGRP
>G0Q103_9ACTN
SEQRIAGPLTLEAHVSGGDAFQAGRDMNVTRGGQP
>G2GF37_9ACTN
DGSAVRRITQRATASGQGRVYQAGRDQHIAER
>H0BLK9_9ACTN
GATVSPATVSQHATATGHSRVYQAGRDQHITDR
>H0BLM5_9ACTN
PDTQVVGSQHLEAHASESGRVYQAARDMHITES
>J2JXB9_9ACTN
EAAARITQHGTASGRARVYQAGRDMHINER
>L7EX50_9ACTN
GGSAARRITQHATASGQARVYQAGRDQHIAER
>L7F0M7_9ACTN
DGAAARHVTQHATASGQARVYQAGRDQHITER
>M3E8M7_9ACTN
DGSAARRITQHATASGQARVYQAGRDQHITER
>N0D3E8_9ACTN
DAPATVTVTQRATASGSSRVYQAGRDLTIDRP
>V6JY61_STRNV
AASPTPPAATQQATASGEARIYQAGRDLHLDQR
>A0A059W5V8_STRA9
ASAPSVAQHGTASGRARIYQAGRDMHINER
>A0A060ZYV1_9ACTN
KGGRNWVMTNIARDHGTVYGAMGGNVIHYHQ
>A0A066YQJ6_9ACTN
QQRLSYSQHNTAHDRGAVYAVQHGDQRVVRA
>A0A0A8EG08_9ACTN
EDQRAWVQNNVAKDGGQVFAVQGGNVIVHQT
>A0A0A8ETW8_9ACTN
AARQTFVQHNTAEAGGTQNILQSGTINVHTG
>A0A0B5DHA0_9ACTN
ASRSAITQHASASGNARIYQAGRDQHNTQR
>A0A0C2AWI7_9ACTN
ERPDIVIQLNSATHSGEVFAVQHGTQHFASG
>A0A0D0PQH0_KITGR
RQRLAYTQNNTAHDHGTVYAVQHGDQRVVRS
>A0A0D4DVG2_9ACTN
AVRQTFVQHNTAEAGGTQNILQSGTITIHNG
>A0A0F4J9E9_9ACTN
RESGNWVQNINAEGHAVVNTVVGGNQVNNYM
>A0A0F5VV31_9ACTN
PGIGSVSMNARATDGGRVYQSAGDMRITER
>A0A0F7CQP3_9ACTN
RGTFTLEQNNTARESGTVFAVQHGDLHATHA
>A0A0L8MGV7_9ACTN
SRIDQVQMTATASGHARVYQAGGNQTIREA
>A0A0M7QYA4_STRVZ
PEVPSVTQHATASGYARVYQAGRDQHIDQP
>A0A0N0XRP9_9ACTN
AVEQTFVQHNTAQAGGTQNILQSGTINVHNG
>A0A0N0YZL0_9ACTN
RRTPACEQTNTAHDSGTVIAVQHGDLHT
>A0A0N1FUF3_9ACTN
SAARQITQHATASGRARVYQAGRDQHIAER
>A0A0N1NSZ1_9ACTN
RSRQSCSQHNTARDGGTQHITLSGDLNVHVN
>A0A0Q7I046_9ACTN
VPPATVSQHATATGHSRVYQAGRDQHIAER
>A0A0Q7ILI9_9ACTN
TAQNVWQQSVHATGGGSAYGALGPGSSVHVH
>A0A0Q8E6L0_9ACTN
RAAVVLEQNNTARDSGTVFAVQHGDIHTTRG
>A0A0Q8NKY8_9ACTN
QRPDIAVQVNSATDSGEVFAVQHGSQHFAFG
>A0A0Q8ZB37_9ACTN
SAARQISQHATASGQARVYQAGRDQHIAER
>A0A0T6LPZ0_9ACTN
RGVVVLEQNNTARDSGTIFAVQHGDIHTTRE
>A0A0W7X595_9ACTN
VASTTYHQTGTADGHGRVFMNQHGDLSVRDT
>A0A0X3SRW8_9ACTN
RRACLLNQTNTAHGSGTVFAVQRGDLHAYPP
>A0A0X3W2N1_9ACTN
NSEPKWVQDVVVRDNGKAFLVQGGNIVNHHH
>A0A101NMW2_9ACTN
QQGTTVTMTAVAKDSGRIYQAGRDQHITER
>A0A101QZD9_9ACTN
PATTSYRQQGTAQDHGKVFMNQHGDQIIRET
>A0A101UM07_9ACTN
ATARQISQHATASGQARVYQAGRDQHIAER
>A0A117QVY0_9ACTN
QAVSSQVMKATASGHGRVYQAGRDQSINER
>A0A124HVD7_9ACTN
HAVASQVMKATATGHGRVYQAGRDQNITER
>A0A176LAJ9_9ACTN
TAARPVTQRATASGHARVYQAGRDQHITER
>A0A191US57_9ACTN
ARERHWVQHVEARDHGQAFGAQGGNVIVHQE
>A0A1A9BCV1_9ACTN
TWRGDVTQRATASDHSRIYQVGQGDLHVRGD
>A0A1A9C948_9ACTN
PATPTVTQRATASGSSRVYQAGRDLNVDQR
>A0A1B2GMU9_STRNR
EDQRAWVQNNVAKDGGQVFAVQGGNVIVHQT
>A0A1B2GZV0_STRNR
AARQTFVQHNTAQAGGTQNILQSGTINVHPG
>A0A1C3NX44_9ACTN
SAQQTWVQNNTPREHGTVYAVQHGTQHVQPV
>A0A1C4YRW5_9ACTN
RSAGHVVQHVTASGNARQAVLGHGSQVNTFG
>A0A1C5D979_9ACTN
TRGRVLRQTNTAHGSGTVFAVQQGDQHAYGA
>A0A1C5E954_9ACTN
STARQITQHATASGQARVYQAGRDQHIAER
>A0A1C6LT51_9ACTN
PATVTVTQRATASGSSRVYQAGRDLTIDQP
>A0A1D2IJH8_9ACTN
SAARQITQHATASGQARVYQAGRDQHIAER
>A0A1D8BRM6_9PSEU
QQIGQVTMTATAHDSSRIYQSAGDMTINES
>A0A1E5PM29_9ACTN
PAEPAVTQHATASGNSRVYQAGRDMHLGPQ
>A0A1E7JQQ8_9ACTN
QGRDQWVQTNIARDQGTVYGVQGGNVNHYHQ
>A0A1E7LD27_9ACTN
ETAPSVAQHATASGSARVYQAGRDQHVSER
>A0A1E7MMR7_9ACTN
AAGPVVTQHATASGNARVYQAGRDQRIEERG
>A0A1E7NFD9_KITAU
RQPDVAVQVNSATGSGEVFAVQHGNQHFAGG
>A0A1G5LW39_9ACTN
ETAPAGTQHATASGRARIYQAGRDQHISER
>A0A1H0JF34_9ACTN
RRAHALRQTNTARDSATVFAVQHGSQHIHGR
>A0A1H2XLT5_9PSEU
GGARSWTQTNIARDGATQFAVQGGNVIYHQA
>A0A1H4UUJ4_9ACTN
EAAAQITQNGSASGRARVYQAGRDMHINER
>A0A1H5BAY0_9ACTN
VSAAVIRQDNRAYDHGTVNAVVNGDLTVHPT
>A0A1H5H6W3_9ACTN
EDGRRWTQNVHTHDRSVANVVQGGNQYNHYM
>A0A1H6AMB5_9ACTN
ERPDIAIQVNSAADAGEVFAVQHGSQHFAAG
>A0A1H6EBP3_9ACTN
PVRQQWVQHITARDGGSAYGAQGPGSSVNVH
>A0A1H9JR94_9ACTN
SAARQTTQHATASGQGRVYQAGRDQHIVER
>A0A1I4T9I9_9ACTN
PAARQITQHATASGHGRVYQAGRDQHIAER
>A0A1J4PTI9_9ACTN
TRGRVLRQTNTAHGSGTVFAVQQGDQHAYGA
>A0A1J4Q0P7_9ACTN
TACRPVTQRATASGHARVYQAGRDQHISER
>A0A1K2FMF3_9ACTN
EDGRRWTQNVHTHDRSVANVVQGGNQYNHYM
>A0A1L9DHL9_STRVF
AAQQTFVQNNNAYDNATQNITQTGDIVVGNK
>A0A1L9E206_STRVF
QESAQVVQTVNASGSGIVFNLGSGSQHNEVH
>A0A1M4EBH0_9ACTN
AAQQSWVQHITARGQGSVAQGVMFGTIINHR
>A0A1N7GIJ3_9ACTN
SRIRDITMTATARGHGRVFQAGRDQHIHDK
>A0A1P8TPU5_9ACTN
NSEPKWVQDVVVRDNGKAFLVQGGNIVNHHH
>A0A1Q4X609_9ACTN
RAEQNWTLNVTARDHGRAYGSLGGNVVVYES
>A0A1Q5AK43_9ACTN
RAAVVLEQNNTAHDSGTVFAVQHGDIHTTRG
>A0A1Q5AKX5_9ACTN
VPPATVSQHATATGHSRVYQAGRDQHITDR
>A0A1Q5CGW7_9ACTN
RAAVVLEQNNTARDSGTVFAVQHGDIHTTRG
>A0A1Q5EM52_9ACTN
QQRLAYTQNNTAHDRGTVYAVQHGDQRVVRN
>A0A1Q5INH4_9ACTN
RAAVVLEQNNTARDSGTVFAVQHGDIHTTRG
>A0A1Q5IPD1_9ACTN
APPATVSQHATATGHSRVYQAGRDQHIAER
>A0A1R0LUQ0_9ACTN
EMPDIVIQVNSATNSGGVFAVQHGTQHFSSG
>A0A1R1WBD9_9ACTN
AAQQQWVQNNTARDDSVVNAVQHGSQHNYYM
>A0A1T3NJ65_9ACTN
KSGRAWMQTNTARDNSRLFAAQGGNVVVHGA
>A0A1V0TZY3_9ACTN
EDQRAWVQNNVAKDGGQVFAVQGGNVIVHQA
>A0A1V4EGL6_9ACTN
SQVRDITMTARAYGHGRVFQAGRDQHIDEK
>A0A1W7CSJ4_9ACTN
TGRPHLEQRNSASDGGTVFAVQGGDQPHYSP
>A0A1X1N208_9ACTN
EGGKQWVQTNIARDQGTVYGVQGGNVIHYHH
>A0A1X1N9S9_9ACTN
NREPTWVQDVVVRDNGKAFLVQGGNIVNHHH
>A0A1X4GVV3_9ACTN
PGGSIVTQHASASNHARVYQAGRDQSFGRR
>A0A1Y2P1G7_STRFR
SAARQITQHATASGQGRVYQAGRDQHITER
>A0A1Y2PNF9_9ACTN
DGLRPVVQSIHAEGNGQANGVMFGNLTAYKG
>A0A1Z2KXC5_9ACTN
DDQRAGVQNSVAKDRGQVFAVQGGDIIAHQT
>A0A229GV75_9ACTN
PEVPSVTQHATASGQARVYQAGRDQNFGQR
>A0A238YN58_9ACTN
STVFTGAASATAHDHGTAFAQVSTVNIGQVG
>A0A2B8AP72_9ACTN
EETRAWHQTNVAREQGTVYAAQGGNVIHHSA
>A0A2D3U358_STRC0
ERERIYQQTNVAGGNGRVFGVQSGNLIYHEG
>A0A2G6XUV3_9ACTN
AAAPVVTQHATASGQARVYQAGRDMHLGPE
>A0A2G6Z518_9ACTN
THASQITQHGTASGRARVYQAGRDVHIHER
>A0A2G7E1Y0_9ACTN
AGRQVWTQSNTARDHGTVFAVQGGSLHYHQA
>A0A2G7E2A2_9ACTN
DTQQNWVQHVTARDHGQAFGVQGGNVIIHQE
>A0A2G7EGI8_9ACTN
RGAGVFQQTNTAHDLGTVLAVQQGDLHASRR
>A0A2M9L3P9_9ACTN
ATQQTFVQNNNATGGGVQNITQTGDIVVGGN
>A0A2M9L471_9ACTN
RQRLAYTQHNTAHDHGTVYAVQHGDQRVVRS
>A0A2N0FDB6_9ACTN
RAEQHWTLNVTARDHGRAYGALGGNVVVHEA
>A0A2N3UHX0_9ACTN
ERPDIAVQNNSATDSGEVFAVQYGSQHFGSG
>A0A2N3XP58_9ACTN
QAVSSQVMKATASGHGRVYQAGRDQSITER
>A0A2N5WQE4_9ACTN
RGRPVLEQTNTARDSGTVFAVQYGDLHAYGP
>A0A2P7PPZ3_9ACTN
RARESWVQNNTAEAGGIQYITQGGDINVGRG
>A0A2P8Q538_9ACTN
SAARQVTQHATASGQGRVYQAGRDQHITER
>A0A2P9I2C6_9ACTN
RPGRTATMTATARDHGRIYQAAGNQYITEHG
>A0A2S1ICE8_9ACTN
PGDRPARQTNTARDRGTVYAVQQGTLHVNAP
>A0A2S1YVZ9_9ACTN
SAARQITQRATASGQGRVYQAGRDQHITER
>A0A2S2G6W0_9ACTN
SATRRITQHATASGQGRVYQAGRDQHITER
>A0A2S4XPE5_9ACTN
AAGTTYVQHNTAESGGVQHIVQGGGSLHVHH
>A0A2S4XZL0_9ACTN
PAAPVITQHATASGSARVYQAGRDQHIHER
>A0A2T0LU92_9ACTN
PAQAATIQTNVAYDQGTVYAVQTGVQNIHRF
>A0A2T0SNX7_9PSEU
NTYTVGSQNAVATNHGQVFQSGGAQTINQAG
>A0A2T7T6N8_9ACTN
RREPSITMTAVVSDHGRVYQAGRDQHLSKEE
>A0A2U2YYD3_9ACTN
AAAQQHNLHNNAHGHGTVNAVQDGNQYNFSM
>A0A2U8VHC6_9ACTN
NSESKWVQDVVVRDNAKAFLVQGGNIVNHHH
>A0A2V4NQI8_9ACTN
QQSDTAVQVNSVSGSGEVFAVQNGSQHFAFG
>A0A2W4WD10_9CYAN
GNQKNVTQNIDARDSATVKAIANVENANTIN
>A0A2W4ZHR4_9CYAN
DGQGTWIQQSVTGDRNQVIGTMGGNAKAIGS
>A0A2Z4IY70_9ACTN
PRGTSTVFNATASGHGRVYQSARNQTINER
>A0A2Z4UZ34_9ACTN
PARQVWQQTNTARDNGRVFAALGGNVIVHQG
>A0A2Z4V784_9ACTN
PAAQQWSQHITAHAGGAAFGAQGPGSSVHVH
>A0A2Z5JRW8_STRAR
AAAAPVTMKATASGRGRVYQAGRDQHITEQ
>A0A327SKK9_9ACTN
RAEQHWTLNVTARDHGRAYGALGGNVVVHEA
>A0A327UEP0_9ACTN
ETAPSVTQHATASGSARVYQAGRDQHVSER
>A0A327VCS2_9ACTN
QRQVVYKQFNTTSGKATSYNVQDGQIHIHQA
>A0A365GZM7_9ACTN
PGTQNVSMNATAKDRGRVYMAGRDQTINEK
>A0A365Z906_9ACTN
PAPPRLEQTNTARDSGTVFAVQGGDQPISGR
>A0A367F6N2_9ACTN
RRTVLFAQTNDARDSGTIIAVQHGDLHA
>A0A369V2K2_9ACTN
AQERHWVQHVEARDHGQAFGAQGGNVIVHQE
>A0A370VM33_9ACTN
PGDRPARQTNTARDRGTVYAVQHGTLHVNAP
>A0A370W1X9_9ACTN
ARVPSVAQENHASGHGTVNAVVNGDQTNIRT
>A0A371PW90_9ACTN
TGQETWVQTNVARDNGRVFAAQGGNVIIHEA
>A0A371XU39_9ACTN
PADLPVTQHATASGHARVYQAGRDQNIQQR
>A0A371Y7G9_9ACTN
PAVTSVSQHANASGHARVYQAGRDQNFNQR
>A0A3A4KBJ4_9NOCA
RVTTVHDQANSAADRGVVLAVQDGDQYAHLE
>A0A3A9WZ24_9ACTN
PARPHLEQTNTARDSGTVFAVQGGDQPIGGG
>A0A3B0BT52_9ACTN
SAQQSWVQNNTAQAGAIQYITQGGDINVGRG
>A0A3D0QVY3_STRSQ
SAARQITQHATASGQARVYQAGRDQHIAER
>A0A3D9ZBQ8_9ACTN
AQQQQWVQTNVARDNARLFAVQGGNIVYHEL
>A0A3M0ID91_9ACTN
PATVTVTQRATASGSSRVYQAGRDLNVDQR
>A0A3M0IJH3_9ACTN
SAARQITQHATASGQGRVYQAGRDQHITER
>A0A3M8WS99_9ACTN
ETQRAWVQNNVAKDGGQVFAVQGGNVIVHQA
>A0A3N0D5N5_9ACTN
SAARQITQHATASGQGRVYQAGRDQHITER
>A0A3N1Q068_9ACTN
PGGQHSVQHNTAHDNGRVFGVQHGNIVFHQG
>A0A3N1TJE2_9ACTN
TAQNVWQQSVHATGGGSAYGALGPGSSVHVH
>A0A3N1TK89_9ACTN
EEEQQWVMHVVAHDHAQVFASQGGNVIVHQE
>A0A3N1Z2R0_9ACTN
RAEQNWTLNVTARDHGRAYGAIGGNVVVHEA
>A0A3N4TPZ0_9ACTN
QARVDTVMNATASGSGRVYQAGRDQHITER
>A0A3N4ZEF3_9ACTN
QARVGTVMNATASGSGRVYQAGRDQQITER
>A0A3N6HVH4_9ACTN
RATVVLEQNNTARDSATVFAVQRGDIRTTHQ
>C4XNE5_DESMR
SIDKSQHQTATAGDNSTVIQIQGSGKTVG
>C7Q728_CATAD
ARPAEKTMTNIAKDNSTLFAVMDGNIIQHHH
>C7Q729_CATAD
RRIFITRQTAVAHDYGSVFAVQNGDMHLHTH
>D6AA09_STRV1
EGKTSWIQNVSAKDHGMAFGAQGGSITVHHT
>D9X0P8_STRVT
GTQQNWVQHVDARDHGQAFGVQGGNLIVHQQ
>G2GF37_9ACTN
SAVRRITQRATASGQGRVYQAGRDQHIAER
>G2PCY9_STRVO
SGTLALEQNNTARDSGTVFAVQHGDIHTTRE
>H0BDE7_9ACTN
RAAVALEQNNTARDSGTVFAVQHGDIHTTRG
>H0BLK9_9ACTN
VSPATVSQHATATGHSRVYQAGRDQHITDR
>J2JXB9_9ACTN
EAAARITQHGTASGRARVYQAGRDMHINER
>L7EX50_9ACTN
SAARRITQHATASGQARVYQAGRDQHIAER
>L7F0M7_9ACTN
AAARHVTQHATASGQARVYQAGRDQHITER
>M3E8M7_9ACTN
SAARRITQHATASGQARVYQAGRDQHITER
>N0D3E8_9ACTN
PATVTVTQRATASGSSRVYQAGRDLTIDRP
>S4MWN3_9ACTN
QVQQQWVQNITASAPGSIAQGAYGNIINHSG
>A0A014PG77_9ACTN
VGEIRMTAEASGSGRVYQAGRDQHISER
>A0A059W5V8_STRA9
APSVAQHGTASGRARIYQAGRDMHINER
>A0A060ZUN7_9ACTN
VGEIRMTAEASGSGRVYQAGRDQHITER
>A0A081ER30_STRFR
GPATVQRADASGEARIYQAGRDQHIAER
>A0A087KCW9_9ACTN
VAPVSQRATSDGHSRIYQAGRDQHISER
>A0A0A0NLI0_STRRN
VGEIRMTAEASGSGRVYQAGRDQHITER
>A0A0B5DHA0_9ACTN
RSAITQHASASGNARIYQAGRDQHNTQR
>A0A0C2ALJ2_9ACTN
DVTFSQRASAAGNAKIYQAGRDLRITER
>A0A0D0N956_KITGR
TPGVTLNARASGHAKIYQAGRDMTITDR
>A0A0F4KMT5_9ACTN
ADVGEVRMTARASGNARVYQAGRDQHITER
>A0A0K8PX80_STRAJ
VVDVRLRAEVSGSGRVYQAGRDQHITER
>A0A0L8L2W3_9ACTN
SVDVRLRAEVSGSGRVYQAGRDQHITER
>A0A0L8QHT8_9ACTN
VETLVMKASATGHGRVYQAGRDQHISER
>A0A0M7QYA4_STRVZ
VPSVTQHATASGYARVYQAGRDQHIDQP
>A0A0M8RVA1_9ACTN
VRSVVMKADARDSSRVYMAGRDQHITGS
>A0A0M8TFY5_9ACTN
APTVAQRATASGSARVYQAGRDQHITER
>A0A0M8VTS9_9ACTN
IGRLVMKAEASGSARVYQAGRDQHITER
>A0A0M9ZZ09_9ACTN
TGTQELHAEASGHGRVYQAGRDQHIQGP
>A0A0N0S6B1_9ACTN
AGQIRLQARASGSARVYQAGRDQHITER
>A0A0N0SYL8_9ACTN
GGNLHLEAHATDSSRVYQAGRDQHITER
>A0A0N0T930_9ACTN
TGSHEFRAEASGHGRVYQAGRDQNIQGP
>A0A0N1FUF3_9ACTN
ARQITQHATASGRARVYQAGRDQHIAER
>A0A0N1FW52_9ACTN
TVDIRLNADVSGSGRVYQAGRDQHITER
>A0A0Q7I046_9ACTN
PATVSQHATATGHSRVYQAGRDQHIAER
>A0A0Q8ZB37_9ACTN
ARQISQHATASGQARVYQAGRDQHIAER
>A0A0T9KCC3_MYCTX
HSEVTQNVRAGRDAYVAGRDQTVTHHHGASDD
>A0A0U3GGE4_9ACTN
PEQIRMEARASGSARIYQAGRDQHITDR
>A0A0X3S1M5_9ACTN
IGTLLMRAEASGSGRVYQAGRDQHITER
>A0A0X3VL86_9ACTN
TASMTLEAQVSGGGDAYMAGRDMTITKGGAG
>A0A100JY58_STRSC
GPTIAQHAHASGQARIYQAGRDQHNAQP
>A0A101NMW2_9ACTN
GTTVTMTAVAKDSGRIYQAGRDQHITER
>A0A101U8B1_9ACTN
AARIDMRARASGTGRVYQAGRDQHITER
>A0A101UM07_9ACTN
ARQISQHATASGQARVYQAGRDQHIAER
>A0A117QVY0_9ACTN
VSSQVMKATASGHGRVYQAGRDQSINER
>A0A124GAF7_9ACTN
SVEIRLNAEVSGSGRVYQAGRDQHITER
>A0A124HVD7_9ACTN
VASQVMKATATGHGRVYQAGRDQNITER
>A0A124I5L1_9ACTN
AGGIRLTANASGRSRVTMAGRDVNITKG
>A0A124IFN7_9ACTN
SVDVRLRAEVSGSGRVYQAGRDQHITER
>A0A143BZC6_9ACTN
SVEVRLRAEVSGSGRVYQAGRDQHITER
>A0A176LAJ9_9ACTN
ARPVTQRATASGHARVYQAGRDQHITER
>A0A191UXX3_9ACTN
ARDVHLRARASGSARIYQAGRDQHITER
>A0A1A5NYQ1_9ACTN
AERIRLQARASGSARVYQAGRDQHITER
>A0A1A9C948_9ACTN
TPTVTQRATASGSSRVYQAGRDLNVDQR
>A0A1A9QKH8_STRA9
ITGSMTMEAHVSGGDAYLAGRDMTVTRGGQA
>A0A1B1BDW7_9ACTN
VPAPVFHTHVSGNGRVYNAGRDQHIHER
>A0A1B1M9Y1_STRLN
SVDVRLSAEVSGSGRVYQAGRDQHITER
>A0A1C4PJP2_9ACTN
PERIRMEARASGSARIYQAGRDQHITDR
>A0A1C4Q4E1_9ACTN
VPAVTQRAIASGHARIYQAGRDQHITEQ
>A0A1C4WCP2_9ACTN
IGSVVMNATATGQARIYQSGRDQHITER
>A0A1C5BU62_9ACTN
ITGSMTLGAHVSGGDAYLAGRDMNVTRGGQA
>A0A1C5E954_9ACTN
ARQITQHATASGQARVYQAGRDQHIAER
>A0A1C5EJ05_9ACTN
VGEIHMTAEASGSGRVYQAGRDQHITER
>A0A1C6LT51_9ACTN
TVTVTQRATASGSSRVYQAGRDLTIDQP
>A0A1C6M959_9ACTN
AGNVQLQARAEGSSRIYQAGRDMRVQGS
>A0A1C6TWL9_9ACTN
GQSTTVQQNVTAGRDAYTAGRDLTVGRPDRAP
>A0A1D2IJH8_9ACTN
ARQITQHATASGQARVYQAGRDQHIAER
>A0A1D7Y2F9_9ACTN
SAGIRLNADVSGSGRVYQAGRDQHITER
>A0A1E5PM29_9ACTN
EPAVTQHATASGNSRVYQAGRDMHLGPQ
>A0A1E7KNP9_9ACTN
APAVTQHATATGQARIYQAGRDQHIGEQ
>A0A1E7LD27_9ACTN
APSVAQHATASGSARVYQAGRDQHVSER
>A0A1E7MMR7_9ACTN
AAGPVVTQHATASGNARVYQAGRDQRIEERGGEG
>A0A1G5LW39_9ACTN
APAGTQHATASGRARIYQAGRDQHISER
>A0A1H4KPS8_9ACTN
IEKLVMKAEASGHARVYQAGRDQHITGHD
>A0A1H4UUJ4_9ACTN
AAQITQNGSASGRARVYQAGRDMHINER
>A0A1H4XXU3_9ACTN
GNSVQMHAYATGNGRVYQAGRDQHIQES
>A0A1H6DPD7_9ACTN
SATVSQNVRAGRDAYTAGRDMTINQRPEG
>A0A1H9B8D2_9ACTN
ARTVVMRAEARDSARIYMAGRDQHITES
>A0A1H9JR94_9ACTN
ARQTTQHATASGQGRVYQAGRDQHIVER
>A0A1I0LVH6_9ACTN
IGSLVMKAKASGHGRVYQAGRDQTIHER
>A0A1I1QW58_9ACTN
AGSVVLRAEARDQARVYLAGRDQHFTDS
>A0A1I2FRS6_9PSEU
TQVGTMYGRASEHGKVYQAGRDMHFNER
>A0A1I4T9I9_9ACTN
ARQITQHATASGHGRVYQAGRDQHIAER
>A0A1I5YZM0_9ACTN
TDTVHVVQNITANRNAFIAGRDQHISFPQEPM
>A0A1J4Q0P7_9ACTN
CRPVTQRATASGHARVYQAGRDQHISER
>A0A1M4E4Y5_9ACTN
ARSVVMKAKASDQARIYQAGRDQHITER
>A0A1M6NNQ5_9ACTN
VNIGTTFKNIEVGGDFNVSGRDNNITKGA
>A0A1N7GIJ3_9ACTN
IRDITMTATARGHGRVFQAGRDQHIHDK
>A0A1Q5AKX5_9ACTN
PATVSQHATATGHSRVYQAGRDQHITDR
>A0A1Q5F1F3_9ACTN
AAGGTVFHATVTNGNVYQAGRDQNFHG
>A0A1Q5IKN2_9ACTN
PRTVQMHAEASGSGRVYQAGRDQHITER
>A0A1Q5IPD1_9ACTN
PATVSQHATATGHSRVYQAGRDQHIAER
>A0A1Q5JCX3_9ACTN
EPSVRVSVRAWDSSRVYVAGRDQHITEEGDR
>A0A1Q5KIP9_9ACTN
TASHEFRARASGHGRVYQAGRDQNIYGP
>A0A1Q5ME84_9ACTN
AHQIHLRARASGSARIYQAGRDQHITER
>A0A1Q5NFB0_9ACTN
AHRITMKARASGKARITMAGRDVNITERR
>A0A1Q8CGI1_9PSEU
IGQLGMQARVSGHGRVYQAGRDQHINEQ
>A0A1Q8CI73_9PSEU
EPGAVLSARASGRSRIYQAGRDQHVTER
>A0A1R0LJ15_9ACTN
SVDIRLHAEVSGSGRVYQAGRDQHITER
>A0A1R1WPP3_9ACTN
ARHVHLRARASGSARIYQAGRDQHITER
>A0A1S6RIS5_STRHY
VGEIHMTAEASGSGRVYQAGRDQHITER
>A0A1U9R4P4_STRNV
EAPRNLEMRAQASGDAQVYQSGRDMTNIRLP
>A0A1U9ZYA5_9ACTN
ATNVQMRAEALGSGRIYQAGRDQTIHER
>A0A1V2PWW9_9PSEU
IGSISMRVRASGHSSVTMAGRDVHITGP
>A0A1V4EGL6_9ACTN
VRDITMTARAYGHGRVFQAGRDQHIDEK
>A0A1X4HVI8_9ACTN
EPSVRVSVRASDSSRVYVAGRDQHLRGG
>A0A1X4HYA6_9ACTN
RGDVRMEARAEGNGRVYQAGRDQHITDR
>A0A1X4IBY8_9ACTN
PERIRQQARASGSARIYQAGRDQHITGR
>A0A1X7HH69_9ACTN
VPSVQLTAHASGSARIYQAGRDQHITER
>A0A1Y2P1G7_STRFR
ARQITQHATASGQGRVYQAGRDQHITER
>A0A1Y2Q154_9ACTN
IGSREFRAEASGHGRVYQAGRDQTIYES
>A0A209BEX2_9ACTN
AHHVHLRARASGSARIYQAGRDQHITER
>A0A209D1N0_9ACTN
PATVSQHAAATGHSRVYQAGRDQHIVDR
>A0A222TAQ7_9ACTN
VGEIHMTAEASGSGRVYQAGRDQHITER
>A0A229GKZ0_9ACTN
NTTIHMRAEASGSGRVYQAGRDQHITER
>A0A229GV75_9ACTN
VPSVTQHATASGQARVYQAGRDQNFGQR
>A0A2A2YZH7_9ACTN
PAAVVFNASPTGNARVYQAGRDQHITER
>A0A2D3U7Z0_STRC0
VTSIELRAAARDHGRVYQAGRDQHITER
>A0A2G1XMC5_STRCJ
SGVSVMRAEASGSGRVYQAGRDQHITER
>A0A2G6XUV3_9ACTN
APVVTQHATASGQARVYQAGRDMHLGPE
>A0A2G6Z518_9ACTN
ASQITQHGTASGRARVYQAGRDVHIHER
>A0A2G7F2Q5_9ACTN
TASMTLEAQVSGGGDAYLAGRDMTITKGGAG
>A0A2G9DXS9_9ACTN
ATAIRLRAEASGNGRVYQAGRDQHITERPDR
>A0A2L0NE11_9ACTN
RIATGPIFNVTASGNARVYQAGRDQHFTER
>A0A2M9L235_9ACTN
AAGGTVFHAAVTRGNVYQAGRDQVFHR
>A0A2M9L4P2_9ACTN
TPGVTLNAKASGHAKIYQAGRDITITDR
>A0A2M9LT99_9ACTN
VPSVAQDATASGQARVYQAGRDMRIGGVEGV
>A0A2N3XP58_9ACTN
VSSQVMKATASGHGRVYQAGRDQSITER
>A0A2P6UBE5_9ACTN
HAAAGVTQNVKAGRDAYVSGRDMTVYPRPAD
>A0A2P8Q538_9ACTN
ARQVTQHATASGQGRVYQAGRDQHITER
>A0A2P9IPA9_9ACTN
PVSVVMEAKASGHGRIYQAGRDQHITER
>A0A2S1ST76_9ACTN
TRSVQMRAEASGSGRVYQAGRDQHITER
>A0A2S1YVZ9_9ACTN
ARQITQRATASGQGRVYQAGRDQHITER
>A0A2S2G6W0_9ACTN
TRRITQHATASGQGRVYQAGRDQHITER
>A0A2S2GH34_9ACTN
SGTVAMRAEATGSGRVYQAGRDQHITER
>A0A2S4XZL0_9ACTN
APVITQHATASGSARVYQAGRDQHIHER
>A0A2S6XAY4_9ACTN
ARSVHLRARASGSARIYQAGRDQHITER
>A0A2T7T6N8_9ACTN
EPSITMTAVVSDHGRVYQAGRDQHLSKEE
>A0A2U8V520_9ACTN
AAQITQHGTASGRARIHQAGRDMHIGER
>A0A2W2EBK3_9ACTN
IGSLVMKAKASGRGRVYQAGRDQTIQER
>A0A2Z5J678_STRAR
VASVVMTAATHDNSRVYMSGRDQHITGA
>A0A2Z5JRW8_STRAR
AAPVTMKATASGRGRVYQAGRDQHITEQ
>A0A327UEP0_9ACTN
APSVTQHATASGSARVYQAGRDQHVSER
>A0A345SWS8_9ACTN
PGTVRQDAKASHGSRVYQAGRDLHVTGQ
>A0A346C0A8_9ACTN
ARHVHLRARASGSARIYQAGRDQHITER
>A0A365GZM7_9ACTN
TQNVSMNATAKDRGRVYMAGRDQTINEK
>A0A367EAG9_9ACTN
AQHRTTFRNIKAKGDAILGGRDVNINKGEK
>A0A367EXM5_9ACTN
RDSFTVVQRITARRDAYTAGRDQHITSHPHQR
>A0A369V4T1_9ACTN
ARHVHLRARASGSARIYQAGRDQHITER
>A0A371XU39_9ACTN
DLPVTQHATASGHARVYQAGRDQNIQQR
>A0A371Y7C4_9ACTN
MRAVVMKAEARDSARVYLAGRDQHITGS
>A0A371Y7G9_9ACTN
VTSVSQHANASGHARVYQAGRDQNFNQR
>A0A372GHQ1_9ACTN
DDATNVSQRATASGDARVYQAGRDQTFNDR
>A0A3A9XBR8_9ACTN
DRSTTVRQNITAGRDAYTAGRDLTVGRPDAAP
>A0A3D0QVY3_STRSQ
ARQITQHATASGQARVYQAGRDQHIAER
>A0A3D9MCJ1_9ACTN
IGKLVMKAEASGHARVYQAGRDQHITGQD
>A0A3M0ID91_9ACTN
TVTVTQRATASGSSRVYQAGRDLNVDQR
>A0A3M0IJH3_9ACTN
ARQITQHATASGQGRVYQAGRDQHITER
>A0A3M2LNA8_9ACTN
QDSGAVAGRDVNMQGGYVAGRDITFGR
>A0A3N0D5N5_9ACTN
ARQITQHATASGQGRVYQAGRDQHITER
>A0A3N1AU12_9ACTN
VGSITMTATARDNARVSQAGRDQHITER
>A0A3N4TPZ0_9ACTN
RVDTVMNATASGSGRVYQAGRDQHITER
>A0A3N4ZEF3_9ACTN
RVGTVMNATASGSGRVYQAGRDQQITER
>A0A3N6EA69_9ACTN
PRSVHMRAEASGSGRVYQAGRDQHITER
>C7PVM9_CATAD
HQTGNTVSGDGSANAGRDQNISASGGTAVGVL
>D9WM34_9ACTN
ARSVVMRAEARDNSRVYMAGRDQHIAEGS
>D9WRJ3_9ACTN
VGEIHMKAEASGSGRVYQAGRDQHITER
>D9X9E3_STRVT
TVEVRLRAEASGSGRVYQAGRDQHITER
>E4N982_KITSK
APAVVQRAEAAGSSRVYQAGRDLHIGRP
>G0Q103_9ACTN
IAGPLTLEAHVSGGDAFQAGRDMNVTRGGQP
>G2GF37_9ACTN
VRRITQRATASGQGRVYQAGRDQHIAER
>H0BLK9_9ACTN
PATVSQHATATGHSRVYQAGRDQHITDR
>J2JXB9_9ACTN
AARITQHGTASGRARVYQAGRDMHINER
>L7EX50_9ACTN
ARRITQHATASGQARVYQAGRDQHIAER
>L7F0M7_9ACTN
ARHVTQHATASGQARVYQAGRDQHITER
>M3E8M7_9ACTN
ARRITQHATASGQARVYQAGRDQHITER
>N0D3E8_9ACTN
TVTVTQRATASGSSRVYQAGRDLTIDRP
>V6JY61_STRNV
PPAATQQATASGEARIYQAGRDLHLDQR
>A0A014PG77_9ACTN
VGEIRMTAEASGSGRVYQAGRDQHISER
>A0A059W5V8_STRA9
APSVAQHGTASGRARIYQAGRDMHINER
>A0A060ZUN7_9ACTN
VGEIRMTAEASGSGRVYQAGRDQHITER
>A0A066YS61_9ACTN
AGGVQQQATASGNARIYQAGSSLHVTERAE
>A0A081ER30_STRFR
GPATVQRADASGEARIYQAGRDQHIAER
>A0A087KCW9_9ACTN
VAPVSQRATSDGHSRIYQAGRDQHISER
>A0A0A0NLI0_STRRN
VGEIRMTAEASGSGRVYQAGRDQHITER
>A0A0B5DHA0_9ACTN
RSAITQHASASGNARIYQAGRDQHNTQR
>A0A0B5EVF6_STRA4
NGGVRMQARVSGNGRSYQAAGDQHITER
>A0A0C2ALJ2_9ACTN
DVTFSQRASAAGNAKIYQAGRDLRITER
>A0A0D0N956_KITGR
TPGVTLNARASGHAKIYQAGRDMTITDR
>A0A0D0Q5Z9_KITGR
VAGGTVFHATVTRGNVYQAGRDQVFHR
>A0A0D4DJE9_9ACTN
PHSVQLQARADGNARIYQAGRDLRVQD
>A0A0F2SZ18_STRR3
GNRVTMRATAADRAKVYMAGNDLHIHGQ
>A0A0F4KMT5_9ACTN
VGEVRMTARASGNARVYQAGRDQHITER
>A0A0F5VV31_9ACTN
IGSVSMNARATDGGRVYQSAGDMRITER
>A0A0F7G126_9ACTN
VTRTEMRAEASGRAQIYQAGNNITTQR
>A0A0K8PX80_STRAJ
VVDVRLRAEVSGSGRVYQAGRDQHITER
>A0A0L8L2W3_9ACTN
SVDVRLRAEVSGSGRVYQAGRDQHITER
>A0A0L8MGV7_9ACTN
IDQVQMTATASGHARVYQAGGNQTIREA
>A0A0L8QHT8_9ACTN
VETLVMKASATGHGRVYQAGRDQHISER
>A0A0M7QYA4_STRVZ
VPSVTQHATASGYARVYQAGRDQHIDQP
>A0A0M8RVA1_9ACTN
VRSVVMKADARDSSRVYMAGRDQHITGS
>A0A0M8TFY5_9ACTN
APTVAQRATASGSARVYQAGRDQHITER
>A0A0M8VTS9_9ACTN
IGRLVMKAEASGSARVYQAGRDQHITER
>A0A0M9ZZ09_9ACTN
TGTQELHAEASGHGRVYQAGRDQHIQGP
>A0A0N0H133_9ACTN
PRSVQLQARADGNARIYQAGRDLRVQD
>A0A0N0S6B1_9ACTN
AGQIRLQARASGSARVYQAGRDQHITER
>A0A0N0SYL8_9ACTN
GGNLHLEAHATDSSRVYQAGRDQHITER
>A0A0N0T930_9ACTN
TGSHEFRAEASGHGRVYQAGRDQNIQGP
>A0A0N1FUF3_9ACTN
ARQITQHATASGRARVYQAGRDQHIAER
>A0A0N1FW52_9ACTN
TVDIRLNADVSGSGRVYQAGRDQHITER
>A0A0Q7I046_9ACTN
PATVSQHATATGHSRVYQAGRDQHIAER
>A0A0Q8P688_9ACTN
AGRVEMHGTASDNARLYMSGGDMHITGQ
>A0A0Q8ZB37_9ACTN
ARQISQHATASGQARVYQAGRDQHIAER
>A0A0U3GGE4_9ACTN
PEQIRMEARASGSARIYQAGRDQHITDR
>A0A0X3S1M5_9ACTN
IGTLLMRAEASGSGRVYQAGRDQHITER
>A0A100J8N8_9ACTN
QTGPVLNAESHDRSRIYQSVGDMNIGQAPT
>A0A100JY58_STRSC
GPTIAQHAHASGQARIYQAGRDQHNAQP
>A0A100Y7C2_9ACTN
STHVEMRGEARDQGQVFQSGHTLNVRFR
>A0A101NMW2_9ACTN
GTTVTMTAVAKDSGRIYQAGRDQHITER
>A0A101U7A8_9ACTN
SGDVTVSAEAAGNARIYQVGQGGMTVHER
>A0A101U8B1_9ACTN
AARIDMRARASGTGRVYQAGRDQHITER
>A0A101UM07_9ACTN
ARQISQHATASGQARVYQAGRDQHIAER
>A0A117QVY0_9ACTN
VSSQVMKATASGHGRVYQAGRDQSINER
>A0A124GAF7_9ACTN
SVEIRLNAEVSGSGRVYQAGRDQHITER
>A0A124HVD7_9ACTN
VASQVMKATATGHGRVYQAGRDQNITER
>A0A124I5L1_9ACTN
AGGIRLTANASGRSRVTMAGRDVNITKG
>A0A124IFN7_9ACTN
SVDVRLRAEVSGSGRVYQAGRDQHITER
>A0A143BZC6_9ACTN
SVEVRLRAEVSGSGRVYQAGRDQHITER
>A0A176LAJ9_9ACTN
ARPVTQRATASGHARVYQAGRDQHITER
>A0A191UXX3_9ACTN
ARDVHLRARASGSARIYQAGRDQHITER
>A0A1A5NYQ1_9ACTN
AERIRLQARASGSARVYQAGRDQHITER
>A0A1A9BCV1_9ACTN
RGDVTQRATASDHSRIYQVGQGDLHVRGDG
>A0A1A9C948_9ACTN
TPTVTQRATASGSSRVYQAGRDLNVDQR
>A0A1B1BDW7_9ACTN
VPAPVFHTHVSGNGRVYNAGRDQHIHER
>A0A1B1M9Y1_STRLN
SVDVRLSAEVSGSGRVYQAGRDQHITER
>A0A1C4PJP2_9ACTN
PERIRMEARASGSARIYQAGRDQHITDR
>A0A1C4Q4E1_9ACTN
VPAVTQRAIASGHARIYQAGRDQHITEQ
>A0A1C4WCP2_9ACTN
IGSVVMNATATGQARIYQSGRDQHITER
>A0A1C5E954_9ACTN
ARQITQHATASGQARVYQAGRDQHIAER
>A0A1C5EJ05_9ACTN
VGEIHMTAEASGSGRVYQAGRDQHITER
>A0A1C6LT51_9ACTN
TVTVTQRATASGSSRVYQAGRDLTIDQP
>A0A1C6M959_9ACTN
AGNVQLQARAEGSSRIYQAGRDMRVQGS
>A0A1C6PCS4_9ACTN
ATVIRQDAKAKGRARVNQVGGNQTIIDARP
>A0A1D2IJH8_9ACTN
ARQITQHATASGQARVYQAGRDQHIAER
>A0A1D7Y2F9_9ACTN
SAGIRLNADVSGSGRVYQAGRDQHITER
>A0A1D8BRM6_9PSEU
IGQVTMTATAHDSSRIYQSAGDMTINES
>A0A1D8G866_9ACTN
RGGISVTAHASGGSRINVAGRDLTVDGR
>A0A1E5PM29_9ACTN
EPAVTQHATASGNSRVYQAGRDMHLGPQ
>A0A1E7KNP9_9ACTN
APAVTQHATATGQARIYQAGRDQHIGEQ
>A0A1E7LD27_9ACTN
APSVAQHATASGSARVYQAGRDQHVSER
>A0A1E7MMR7_9ACTN
GPVVTQHATASGNARVYQAGRDQRIEERGG
>A0A1E7N9L3_KITAU
GARVEMHGTASDQAKIYMSGGSMHISGS
>A0A1G5LW39_9ACTN
APAGTQHATASGRARIYQAGRDQHISER
>A0A1H4KPS8_9ACTN
IEKLVMKAEASGHARVYQAGRDQHITGHD
>A0A1H4UUJ4_9ACTN
AAQITQNGSASGRARVYQAGRDMHINER
>A0A1H4XXU3_9ACTN
GNSVQMHAYATGNGRVYQAGRDQHIQES
>A0A1H9B8D2_9ACTN
ARTVVMRAEARDSARIYMAGRDQHITES
>A0A1H9JR94_9ACTN
ARQTTQHATASGQGRVYQAGRDQHIVER
>A0A1I0LVH6_9ACTN
IGSLVMKAKASGHGRVYQAGRDQTIHER
>A0A1I1QW58_9ACTN
AGSVVLRAEARDQARVYLAGRDQHFTDS
>A0A1I1TJE3_9ACTN
PRMVQQRAEARGRASVVQIGGDQYGDGTGR
>A0A1I2FRS6_9PSEU
TQVGTMYGRASEHGKVYQAGRDMHFNER
>A0A1I4T9I9_9ACTN
ARQITQHATASGHGRVYQAGRDQHIAER
>A0A1I5J2I0_9PSEU
TQVGTMYGRASEHGRVYQAGGDMHFNER
>A0A1J4NXR5_9ACTN
RGNISQSTVASGSSSVNQAGGNITIYRSES
>A0A1J4Q0P7_9ACTN
CRPVTQRATASGHARVYQAGRDQHISER
>A0A1L7F1L0_9PSEU
IGQVTMTATSHDHSRVYQSAGDMTINEQ
>A0A1M4E4Y5_9ACTN
ARSVVMKAKASDQARIYQAGRDQHITER
>A0A1N7GIJ3_9ACTN
IRDITMTATARGHGRVFQAGRDQHIHDK
>A0A1Q4VMD6_9ACTN
VRTLVQSARAEGRSQVNQSGRDLTIHQAPP
>A0A1Q5AHS3_9ACTN
VGSQHLEAHASESGRVYQAARDMHITEN
>A0A1Q5AKX5_9ACTN
PATVSQHATATGHSRVYQAGRDQHITDR
>A0A1Q5CEE5_9ACTN
VGSQHLEAHASESGRVYQAARDMHITES
>A0A1Q5F1F3_9ACTN
AAGGTVFHATVTNGNVYQAGRDQNFHG
>A0A1Q5IKN2_9ACTN
PRTVQMHAEASGSGRVYQAGRDQHITER
>A0A1Q5IPD1_9ACTN
PATVSQHATATGHSRVYQAGRDQHIAER
>A0A1Q5JCX3_9ACTN
EPSVRVSVRAWDSSRVYVAGRDQHITEEGD
>A0A1Q5KIP9_9ACTN
TASHEFRARASGHGRVYQAGRDQNIYGP
>A0A1Q5ME84_9ACTN
AHQIHLRARASGSARIYQAGRDQHITER
>A0A1Q5NFB0_9ACTN
AHRITMKARASGKARITMAGRDVNITERR
>A0A1Q8CGI1_9PSEU
IGQLGMQARVSGHGRVYQAGRDQHINEQ
>A0A1Q8CI73_9PSEU
EPGAVLSARASGRSRIYQAGRDQHVTER
>A0A1R0LJ15_9ACTN
SVDIRLHAEVSGSGRVYQAGRDQHITER
>A0A1R1SLT5_9ACTN
VRSVVMRAEAHDNSRVYMAGRDQYITEGS
>A0A1R1WIT3_9ACTN
QPSVVFNASPSGNARVYQSARDQHITER
>A0A1R1WPP3_9ACTN
ARHVHLRARASGSARIYQAGRDQHITER
>A0A1S6RIS5_STRHY
VGEIHMTAEASGSGRVYQAGRDQHITER
>A0A1U9R4P4_STRNV
PRNLEMRAQASGDAQVYQSGRDMTNIRLP
>A0A1U9ZYA5_9ACTN
ATNVQMRAEALGSGRIYQAGRDQTIHER
>A0A1V4EGL6_9ACTN
VRDITMTARAYGHGRVFQAGRDQHIDEK
>A0A1W5XHF9_9ACTN
GPSITMTAVVADHGRVYQAGRDQRIAEEDG
>A0A1X4GVV3_9ACTN
GSIVTQHASASNHARVYQAGRDQSFGRR
>A0A1X4HVI8_9ACTN
EPSVRVSVRASDSSRVYVAGRDQHLRGG
>A0A1X4HYA6_9ACTN
RGDVRMEARAEGNGRVYQAGRDQHITDR
>A0A1X4IBY8_9ACTN
PERIRQQARASGSARIYQAGRDQHITGR
>A0A1X4IE25_9ACTN
GASTVTDAHPHGRPRLYVSGGDQRFHR
>A0A1X7HH69_9ACTN
VPSVQLTAHASGSARIYQAGRDQHITER
>A0A1Y2P1G7_STRFR
ARQITQHATASGQGRVYQAGRDQHITER
>A0A1Y2Q154_9ACTN
IGSREFRAEASGHGRVYQAGRDQTIYES
>A0A209BEX2_9ACTN
AHHVHLRARASGSARIYQAGRDQHITER
>A0A209D1N0_9ACTN
PATVSQHAAATGHSRVYQAGRDQHIVDR
>A0A209D5I3_9ACTN
VGSQHLEAHASESGRVYQAARDMHITES
>A0A221VXS0_9PSEU
IGQVTMTATSHDHSRVYQSAGDMTINER
>A0A222TAQ7_9ACTN
VGEIHMTAEASGSGRVYQAGRDQHITER
>A0A229GKZ0_9ACTN
NTTIHMRAEASGSGRVYQAGRDQHITER
>A0A229GV75_9ACTN
VPSVTQHATASGQARVYQAGRDQNFGQR
>A0A2A2YZH7_9ACTN
PAAVVFNASPTGNARVYQAGRDQHITER
>A0A2D3U7Z0_STRC0
VTSIELRAAARDHGRVYQAGRDQHITER
>A0A2G1XMC5_STRCJ
SGVSVMRAEASGSGRVYQAGRDQHITER
>A0A2G6XUV3_9ACTN
APVVTQHATASGQARVYQAGRDMHLGPE
>A0A2G6Z518_9ACTN
ASQITQHGTASGRARVYQAGRDVHIHER
>A0A2G9DXS9_9ACTN
ATAIRLRAEASGNGRVYQAGRDQHITERPD
>A0A2L0NE11_9ACTN
ATGPIFNVTASGNARVYQAGRDQHFTER
>A0A2M9AZY8_9ACTN
VAVVSQRADAKGKSRVVQVGRDQTIINPER
>A0A2M9L235_9ACTN
AAGGTVFHAAVTRGNVYQAGRDQVFHR
>A0A2M9L4P2_9ACTN
TPGVTLNAKASGHAKIYQAGRDITITDR
>A0A2M9LT99_9ACTN
VPSVAQDATASGQARVYQAGRDMRIGGVEG
>A0A2N0GRS8_9ACTN
PTVVRQSAKAGGKARINQVGGNQTVINPGR
>A0A2N3XP58_9ACTN
VSSQVMKATASGHGRVYQAGRDQSITER
>A0A2P8Q538_9ACTN
ARQVTQHATASGQGRVYQAGRDQHITER
>A0A2P9I2C6_9ACTN
GRTATMTATARDHGRIYQAAGNQYITEHGA
>A0A2P9IPA9_9ACTN
PVSVVMEAKASGHGRIYQAGRDQHITER
>A0A2S1ST76_9ACTN
TRSVQMRAEASGSGRVYQAGRDQHITER
>A0A2S1YVZ9_9ACTN
ARQITQRATASGQGRVYQAGRDQHITER
>A0A2S2G6W0_9ACTN
TRRITQHATASGQGRVYQAGRDQHITER
>A0A2S2GH34_9ACTN
SGTVAMRAEATGSGRVYQAGRDQHITER
>A0A2S4XZL0_9ACTN
APVITQHATASGSARVYQAGRDQHIHER
>A0A2S6Q0Q7_9ACTN
ARSVNQQATASGDSRIYQAGSNQTFVQR
>A0A2S6XAY4_9ACTN
ARSVHLRARASGSARIYQAGRDQHITER
>A0A2T0SNX7_9PSEU
YTVGSQNAVATNHGQVFQSGGAQTINQAGR
>A0A2T7T6N8_9ACTN
EPSITMTAVVSDHGRVYQAGRDQHLSKEE
>A0A2U8V520_9ACTN
AAQITQHGTASGRARIHQAGRDMHIGER
>A0A2V1NEA9_9ACTN
QAGHVLNAEAHDRSRIYQSAGDMNIGRTPA
>A0A2W2EBK3_9ACTN
IGSLVMKAKASGRGRVYQAGRDQTIQER
>A0A2X2LT68_STRGR
VGSQHLEAHASESGRVYQAARDMHITES
>A0A2Z4IY70_9ACTN
GTSTVFNATASGHGRVYQSARNQTINER
>A0A2Z5J678_STRAR
VASVVMTAATHDNSRVYMSGRDQHITGA
>A0A2Z5JEM4_STRAR
SGSTVFHAAPTGHARVYQSAGDMNINER
>A0A2Z5JRW8_STRAR
AAPVTMKATASGRGRVYQAGRDQHITEQ
>A0A316FNR2_9ACTN
APAHHFNVHARGRAQVNVSGGDMRIGR
>A0A327UEP0_9ACTN
APSVTQHATASGSARVYQAGRDQHVSER
>A0A345SWQ0_9ACTN
PRQVHQTARATGGSTVNQAGGNITIVTTK
>A0A345SWS8_9ACTN
PGTVRQDAKASHGSRVYQAGRDLHVTGQ
>A0A346C0A8_9ACTN
ARHVHLRARASGSARIYQAGRDQHITER
>A0A365GZM7_9ACTN
TQNVSMNATAKDRGRVYMAGRDQTINEK
>A0A369V4T1_9ACTN
ARHVHLRARASGSARIYQAGRDQHITER
>A0A371XU39_9ACTN
DLPVTQHATASGHARVYQAGRDQNIQQR
>A0A371Y7C4_9ACTN
MRAVVMKAEARDSARVYLAGRDQHITGS
>A0A371Y7G9_9ACTN
VTSVSQHANASGHARVYQAGRDQNFNQR
>A0A372GHQ1_9ACTN
ATNVSQRATASGDARVYQAGRDQTFNDR
>A0A3D0QVY3_STRSQ
ARQITQHATASGQARVYQAGRDQHIAER
>A0A3D9MCJ1_9ACTN
IGKLVMKAEASGHARVYQAGRDQHITGQD
>A0A3G2JKJ3_9ACTN
LKKVEMHARASGRARIFQAAGNQTINES
>A0A3M0ID91_9ACTN
TVTVTQRATASGSSRVYQAGRDLNVDQR
>A0A3M0IJH3_9ACTN
ARQITQHATASGQGRVYQAGRDQHITER
>A0A3N0D5N5_9ACTN
ARQITQHATASGQGRVYQAGRDQHITER
>A0A3N1AU12_9ACTN
VGSITMTATARDNARVSQAGRDQHITER
>A0A3N1Z9Q0_9ACTN
VRHVHMRATASDSAQVYQSGGDMTIGRP
>A0A3N4TPZ0_9ACTN
RVDTVMNATASGSGRVYQAGRDQHITER
>A0A3N4ZEF3_9ACTN
RVGTVMNATASGSGRVYQAGRDQQITER
>A0A3N6EA69_9ACTN
PRSVHMRAEASGSGRVYQAGRDQHITER
>A0A3N6FIQ5_9ACTN
HGDVRQSAKASGNARVYQLGQGEMRISDK
>D9WM34_9ACTN
ARSVVMRAEARDNSRVYMAGRDQHIAEGS
>D9WRJ3_9ACTN
VGEIHMKAEASGSGRVYQAGRDQHITER
>D9X9E3_STRVT
TVEVRLRAEASGSGRVYQAGRDQHITER
>E4N982_KITSK
APAVVQRAEAAGSSRVYQAGRDLHIGRP
>G0Q103_9ACTN
IAGPLTLEAHVSGGDAFQAGRDMNVTRGGQ
>G2GF37_9ACTN
VRRITQRATASGQGRVYQAGRDQHIAER
>H0BLK9_9ACTN
PATVSQHATATGHSRVYQAGRDQHITDR
>H0BLM5_9ACTN
VGSQHLEAHASESGRVYQAARDMHITES
>J2JXB9_9ACTN
AARITQHGTASGRARVYQAGRDMHINER
>L7EX50_9ACTN
ARRITQHATASGQARVYQAGRDQHIAER
>L7F0M7_9ACTN
ARHVTQHATASGQARVYQAGRDQHITER
>M3E8M7_9ACTN
ARRITQHATASGQARVYQAGRDQHITER
>N0D3E8_9ACTN
TVTVTQRATASGSSRVYQAGRDLTIDRP
>V6JY61_STRNV
PPAATQQATASGEARIYQAGRDLHLDQR
>A0A014PG77_9ACTN
PAVGEIRMTAEASGSGRVYQAGRDQHISER
>A0A059W5V8_STRA9
ASAPSVAQHGTASGRARIYQAGRDMHINER
>A0A060ZUN7_9ACTN
PAVGEIRMTAEASGSGRVYQAGRDQHITER
>A0A066YS61_9ACTN
QPAGGVQQQATASGNARIYQAGSSLHVTERAER
>A0A081ER30_STRFR
AAGPATVQRADASGEARIYQAGRDQHIAER
>A0A087KCW9_9ACTN
PSVAPVSQRATSDGHSRIYQAGRDQHISER
>A0A0A0NLI0_STRRN
PAVGEIRMTAEASGSGRVYQAGRDQHITER
>A0A0B5DHA0_9ACTN
ASRSAITQHASASGNARIYQAGRDQHNTQR
>A0A0B5EVF6_STRA4
TINGGVRMQARVSGNGRSYQAAGDQHITER
>A0A0C2ALJ2_9ACTN
DADVTFSQRASAAGNAKIYQAGRDLRITER
>A0A0D0N956_KITGR
APTPGVTLNARASGHAKIYQAGRDMTITDR
>A0A0D0Q5Z9_KITGR
RPVAGGTVFHATVTRGNVYQAGRDQVFHR
>A0A0D4DJE9_9ACTN
TAPHSVQLQARADGNARIYQAGRDLRVQD
>A0A0F2SZ18_STRR3
PGGNRVTMRATAADRAKVYMAGNDLHIHGQ
>A0A0F4KMT5_9ACTN
ADVGEVRMTARASGNARVYQAGRDQHITER
>A0A0F5VV31_9ACTN
PGIGSVSMNARATDGGRVYQSAGDMRITER
>A0A0F7G126_9ACTN
TTVTRTEMRAEASGRAQIYQAGNNITTQR
>A0A0K8PX80_STRAJ
NSVVDVRLRAEVSGSGRVYQAGRDQHITER
>A0A0L8L2W3_9ACTN
QPSVDVRLRAEVSGSGRVYQAGRDQHITER
>A0A0L8MGV7_9ACTN
SRIDQVQMTATASGHARVYQAGGNQTIREA
>A0A0L8QHT8_9ACTN
ARVETLVMKASATGHGRVYQAGRDQHISER
>A0A0M7QYA4_STRVZ
PEVPSVTQHATASGYARVYQAGRDQHIDQP
>A0A0M8RVA1_9ACTN
VQVRSVVMKADARDSSRVYMAGRDQHITGS
>A0A0M8TFY5_9ACTN
TVAPTVAQRATASGSARVYQAGRDQHITER
>A0A0M8VTS9_9ACTN
SRIGRLVMKAEASGSARVYQAGRDQHITER
>A0A0M9ZZ09_9ACTN
IRTGTQELHAEASGHGRVYQAGRDQHIQGP
>A0A0N0H133_9ACTN
AAPRSVQLQARADGNARIYQAGRDLRVQD
>A0A0N0S6B1_9ACTN
PGAGQIRLQARASGSARVYQAGRDQHITER
>A0A0N0SYL8_9ACTN
AVGGNLHLEAHATDSSRVYQAGRDQHITER
>A0A0N0T930_9ACTN
TRTGSHEFRAEASGHGRVYQAGRDQNIQGP
>A0A0N1FUF3_9ACTN
SAARQITQHATASGRARVYQAGRDQHIAER
>A0A0N1FW52_9ACTN
RPTVDIRLNADVSGSGRVYQAGRDQHITER
>A0A0Q7I046_9ACTN
VPPATVSQHATATGHSRVYQAGRDQHIAER
>A0A0Q8P688_9ACTN
DPAGRVEMHGTASDNARLYMSGGDMHITGQ
>A0A0Q8ZB37_9ACTN
SAARQISQHATASGQARVYQAGRDQHIAER
>A0A0T9KCC3_MYCTX
HSEVTQNVRAGRDAYVAGRDQTVTHHHGASDD
>A0A0U3GGE4_9ACTN
TAPEQIRMEARASGSARIYQAGRDQHITDR
>A0A0W7X595_9ACTN
VASTTYHQTGTADGHGRVFMNQHGDLSVRDTRDG
>A0A0X3S1M5_9ACTN
SRIGTLLMRAEASGSGRVYQAGRDQHITER
>A0A0X3VL86_9ACTN
QATASMTLEAQVSGGGDAYMAGRDMTITKGGAG
>A0A100J8N8_9ACTN
APQTGPVLNAESHDRSRIYQSVGDMNIGQAPTP
>A0A100JY58_STRSC
STGPTIAQHAHASGQARIYQAGRDQHNAQP
>A0A100Y7C2_9ACTN
GGSTHVEMRGEARDQGQVFQSGHTLNVRFR
>A0A101NMW2_9ACTN
QQGTTVTMTAVAKDSGRIYQAGRDQHITER
>A0A101PE68_9ACTN
SLIGSVYISAHTTGNSPAHQAGHDRHITER
>A0A101U7A8_9ACTN
SWSGDVTVSAEAAGNARIYQVGQGGMTVHER
>A0A101U8B1_9ACTN
AGAARIDMRARASGTGRVYQAGRDQHITER
>A0A101UM07_9ACTN
ATARQISQHATASGQARVYQAGRDQHIAER
>A0A117QVY0_9ACTN
QAVSSQVMKATASGHGRVYQAGRDQSINER
>A0A124GAF7_9ACTN
QPSVEIRLNAEVSGSGRVYQAGRDQHITER
>A0A124HVD7_9ACTN
HAVASQVMKATATGHGRVYQAGRDQNITER
>A0A124I5L1_9ACTN
PPAGGIRLTANASGRSRVTMAGRDVNITKG
>A0A124IFN7_9ACTN
RPSVDVRLRAEVSGSGRVYQAGRDQHITER
>A0A143BZC6_9ACTN
QSSVEVRLRAEVSGSGRVYQAGRDQHITER
>A0A176LAJ9_9ACTN
TAARPVTQRATASGHARVYQAGRDQHITER
>A0A191UXX3_9ACTN
PDARDVHLRARASGSARIYQAGRDQHITER
>A0A1A5NYQ1_9ACTN
PGAERIRLQARASGSARVYQAGRDQHITER
>A0A1A9BCV1_9ACTN
TWRGDVTQRATASDHSRIYQVGQGDLHVRGDG
>A0A1A9C948_9ACTN
PATPTVTQRATASGSSRVYQAGRDLNVDQR
>A0A1A9QKH8_STRA9
LITGSMTMEAHVSGGDAYLAGRDMTVTRGGQA
>A0A1B1BDW7_9ACTN
PTVPAPVFHTHVSGNGRVYNAGRDQHIHER
>A0A1B1M9Y1_STRLN
RPSVDVRLSAEVSGSGRVYQAGRDQHITER
>A0A1C4PJP2_9ACTN
TAPERIRMEARASGSARIYQAGRDQHITDR
>A0A1C4Q4E1_9ACTN
AGVPAVTQRAIASGHARIYQAGRDQHITEQ
>A0A1C4WCP2_9ACTN
TAIGSVVMNATATGQARIYQSGRDQHITER
>A0A1C4YRW5_9ACTN
RSAGHVVQHVTASGNARQAVLGHGSQVNTFGTAQ
>A0A1C5BU62_9ACTN
QQITGSMTLGAHVSGGDAYLAGRDMNVTRGGQA
>A0A1C5E954_9ACTN
STARQITQHATASGQARVYQAGRDQHIAER
>A0A1C5EJ05_9ACTN
PAVGEIHMTAEASGSGRVYQAGRDQHITER
>A0A1C6LT51_9ACTN
PATVTVTQRATASGSSRVYQAGRDLTIDQP
>A0A1C6M959_9ACTN
LPAGNVQLQARAEGSSRIYQAGRDMRVQGS
>A0A1C6PCS4_9ACTN
QKATVIRQDAKAKGRARVNQVGGNQTIIDARPS
>A0A1C6TWL9_9ACTN
DVGQSTTVQQNVTAGRDAYTAGRDLTVGRPDRAP
>A0A1D2IJH8_9ACTN
SAARQITQHATASGQARVYQAGRDQHIAER
>A0A1D7Y2F9_9ACTN
RASAGIRLNADVSGSGRVYQAGRDQHITER
>A0A1D8BRM6_9PSEU
QQIGQVTMTATAHDSSRIYQSAGDMTINES
>A0A1D8G866_9ACTN
DRRGGISVTAHASGGSRINVAGRDLTVDGR
>A0A1E5PM29_9ACTN
PAEPAVTQHATASGNSRVYQAGRDMHLGPQ
>A0A1E7KNP9_9ACTN
AAAPAVTQHATATGQARIYQAGRDQHIGEQ
>A0A1E7LD27_9ACTN
ETAPSVAQHATASGSARVYQAGRDQHVSER
>A0A1E7MMR7_9ACTN
AAGPVVTQHATASGNARVYQAGRDQRIEERGGEG
>A0A1E7N9L3_KITAU
ESGARVEMHGTASDQAKIYMSGGSMHISGS
>A0A1G5LW39_9ACTN
ETAPAGTQHATASGRARIYQAGRDQHISER
>A0A1H4KPS8_9ACTN
TRIEKLVMKAEASGHARVYQAGRDQHITGHD
>A0A1H4UUJ4_9ACTN
EAAAQITQNGSASGRARVYQAGRDMHINER
>A0A1H4XXU3_9ACTN
AGGNSVQMHAYATGNGRVYQAGRDQHIQES
>A0A1H6DPD7_9ACTN
SATVSQNVRAGRDAYTAGRDMTINQRPEG
>A0A1H6EXP7_9ACTN
ISAPTINIPDRADDQARRYITGHDQQTTVR
>A0A1H9B8D2_9ACTN
DRARTVVMRAEARDSARIYMAGRDQHITES
>A0A1H9JR94_9ACTN
SAARQTTQHATASGQGRVYQAGRDQHIVER
>A0A1I0LVH6_9ACTN
ERIGSLVMKAKASGHGRVYQAGRDQTIHER
>A0A1I1QW58_9ACTN
QTAGSVVLRAEARDQARVYLAGRDQHFTDS
>A0A1I1TJE3_9ACTN
AAPRMVQQRAEARGRASVVQIGGDQYGDGTGRGR
>A0A1I2FRS6_9PSEU
GNTQVGTMYGRASEHGKVYQAGRDMHFNER
>A0A1I4T9I9_9ACTN
PAARQITQHATASGHGRVYQAGRDQHIAER
>A0A1I5J2I0_9PSEU
RNTQVGTMYGRASEHGRVYQAGGDMHFNER
>A0A1I5YZM0_9ACTN
ADTDTVHVVQNITANRNAFIAGRDQHISFPQEPM
>A0A1J4NXR5_9ACTN
KGRGNISQSTVASGSSSVNQAGGNITIYRSES
>A0A1J4Q0P7_9ACTN
TACRPVTQRATASGHARVYQAGRDQHISER
>A0A1L7F1L0_9PSEU
QRIGQVTMTATSHDHSRVYQSAGDMTINEQ
>A0A1L9E037_STRVF
ESGARVEMHGTASDQANIYMSGGSMHISGS
>A0A1M4E4Y5_9ACTN
GSARSVVMKAKASDQARIYQAGRDQHITER
>A0A1M6FW48_9ACTN
EGNTVNQIHGDVSGSARVVQARDFHGDIHL
>A0A1N7GIJ3_9ACTN
SRIRDITMTATARGHGRVFQAGRDQHIHDK
>A0A1Q4VMD6_9ACTN
TRVRTLVQSARAEGRSQVNQSGRDLTIHQAPPP
>A0A1Q5AHS3_9ACTN
QVVGSQHLEAHASESGRVYQAARDMHITEN
>A0A1Q5AKX5_9ACTN
VPPATVSQHATATGHSRVYQAGRDQHITDR
>A0A1Q5CEE5_9ACTN
QVVGSQHLEAHASESGRVYQAARDMHITES
>A0A1Q5F1F3_9ACTN
QRAAGGTVFHATVTNGNVYQAGRDQNFHG
>A0A1Q5IKN2_9ACTN
LGPRTVQMHAEASGSGRVYQAGRDQHITER
>A0A1Q5IPD1_9ACTN
APPATVSQHATATGHSRVYQAGRDQHIAER
>A0A1Q5JCX3_9ACTN
PDEPSVRVSVRAWDSSRVYVAGRDQHITEEGDR
>A0A1Q5KIP9_9ACTN
TRTASHEFRARASGHGRVYQAGRDQNIYGP
>A0A1Q5LMK0_9ACTN
VAAGRVTVHATASGHARQAVQGQGEQHNTFQAPR
>A0A1Q5ME84_9ACTN
PDAHQIHLRARASGSARIYQAGRDQHITER
>A0A1Q5NFB0_9ACTN
FRAHRITMKARASGKARITMAGRDVNITERR
>A0A1Q8CGI1_9PSEU
SQIGQLGMQARVSGHGRVYQAGRDQHINEQ
>A0A1Q8CI73_9PSEU
DREPGAVLSARASGRSRIYQAGRDQHVTER
>A0A1Q8U2M3_9ACTN
TAAGTVTVHATASDQAQQAVQGQGTQHNSFGPGQ
>A0A1R0LJ15_9ACTN
RSSVDIRLHAEVSGSGRVYQAGRDQHITER
>A0A1R1SLT5_9ACTN
AQVRSVVMRAEAHDNSRVYMAGRDQYITEGS
>A0A1R1WIT3_9ACTN
VHQPSVVFNASPSGNARVYQSARDQHITER
>A0A1R1WPP3_9ACTN
PDARHVHLRARASGSARIYQAGRDQHITER
>A0A1S1SPG0_9ACTN
ARIGQISMTATASDHSHIIQLGQGTQSIVDR
>A0A1S6RIS5_STRHY
PAVGEIHMTAEASGSGRVYQAGRDQHITER
>A0A1U9R4P4_STRNV
EAPRNLEMRAQASGDAQVYQSGRDMTNIRLP
>A0A1U9ZYA5_9ACTN
DNATNVQMRAEALGSGRIYQAGRDQTIHER
>A0A1V2PWW9_9PSEU
TDIGSISMRVRASGHSSVTMAGRDVHITGP
>A0A1V4EGL6_9ACTN
SQVRDITMTARAYGHGRVFQAGRDQHIDEK
>A0A1W5XHF9_9ACTN
ARGPSITMTAVVADHGRVYQAGRDQRIAEEDG
>A0A1X4GVV3_9ACTN
PGGSIVTQHASASNHARVYQAGRDQSFGRR
>A0A1X4HVI8_9ACTN
PDEPSVRVSVRASDSSRVYVAGRDQHLRGG
>A0A1X4HYA6_9ACTN
EIRGDVRMEARAEGNGRVYQAGRDQHITDR
>A0A1X4IBY8_9ACTN
PGPERIRQQARASGSARIYQAGRDQHITGR
>A0A1X7HH69_9ACTN
PPVPSVQLTAHASGSARIYQAGRDQHITER
>A0A1Y2P1G7_STRFR
SAARQITQHATASGQGRVYQAGRDQHITER
>A0A1Y2Q154_9ACTN
TRIGSREFRAEASGHGRVYQAGRDQTIYES
>A0A209BEX2_9ACTN
PDAHHVHLRARASGSARIYQAGRDQHITER
>A0A209D1N0_9ACTN
APPATVSQHAAATGHSRVYQAGRDQHIVDR
>A0A209D5I3_9ACTN
QVVGSQHLEAHASESGRVYQAARDMHITES
>A0A221VXS0_9PSEU
QRIGQVTMTATSHDHSRVYQSAGDMTINER
>A0A222TAQ7_9ACTN
PAVGEIHMTAEASGSGRVYQAGRDQHITER
>A0A223QI86_NOCDA
DGAVHNSIQGDVSGRARVFQGRDFHGDIHL
>A0A229GKZ0_9ACTN
AMNTTIHMRAEASGSGRVYQAGRDQHITER
>A0A229GV75_9ACTN
PEVPSVTQHATASGQARVYQAGRDQNFGQR
>A0A2A2YZH7_9ACTN
TQPAAVVFNASPTGNARVYQAGRDQHITER
>A0A2A6EX69_9ACTN
DGAVYNSIQGDVSGRARVFQGRDFHGDITF
>A0A2D3U7Z0_STRC0
EGVTSIELRAAARDHGRVYQAGRDQHITER
>A0A2G1XMC5_STRCJ
VQSGVSVMRAEASGSGRVYQAGRDQHITER
>A0A2G6XUV3_9ACTN
AAAPVVTQHATASGQARVYQAGRDMHLGPE
>A0A2G6Z518_9ACTN
THASQITQHGTASGRARVYQAGRDVHIHER
>A0A2G7F2Q5_9ACTN
QTTASMTLEAQVSGGGDAYLAGRDMTITKGGAG
>A0A2G9DXS9_9ACTN
RPATAIRLRAEASGNGRVYQAGRDQHITERPDR
>A0A2L0NE11_9ACTN
RIATGPIFNVTASGNARVYQAGRDQHFTER
>A0A2M9AZY8_9ACTN
PQVAVVSQRADAKGKSRVVQVGRDQTIINPERP
>A0A2M9L235_9ACTN
RPAAGGTVFHAAVTRGNVYQAGRDQVFHR
>A0A2M9L4P2_9ACTN
APTPGVTLNAKASGHAKIYQAGRDITITDR
>A0A2M9LT99_9ACTN
AVVPSVAQDATASGQARVYQAGRDMRIGGVEGV
>A0A2N0GRS8_9ACTN
QKPTVVRQSAKAGGKARINQVGGNQTVINPGRS
>A0A2N3XP58_9ACTN
QAVSSQVMKATASGHGRVYQAGRDQSITER
>A0A2P6UBE5_9ACTN
HAAAGVTQNVKAGRDAYVSGRDMTVYPRPAD
>A0A2P8Q538_9ACTN
SAARQVTQHATASGQGRVYQAGRDQHITER
>A0A2P9I2C6_9ACTN
RPGRTATMTATARDHGRIYQAAGNQYITEHGAGG
>A0A2P9IPA9_9ACTN
PGPVSVVMEAKASGHGRIYQAGRDQHITER
>A0A2S1ST76_9ACTN
VQTRSVQMRAEASGSGRVYQAGRDQHITER
>A0A2S1YVZ9_9ACTN
SAARQITQRATASGQGRVYQAGRDQHITER
>A0A2S2G6W0_9ACTN
SATRRITQHATASGQGRVYQAGRDQHITER
>A0A2S2GH34_9ACTN
PASGTVAMRAEATGSGRVYQAGRDQHITER
>A0A2S4XZL0_9ACTN
PAAPVITQHATASGSARVYQAGRDQHIHER
>A0A2S6Q0Q7_9ACTN
SLARSVNQQATASGDSRIYQAGSNQTFVQR
>A0A2S6XAY4_9ACTN
ADARSVHLRARASGSARIYQAGRDQHITER
>A0A2T0SNX7_9PSEU
NTYTVGSQNAVATNHGQVFQSGGAQTINQAGRNS
>A0A2T7T6N8_9ACTN
RREPSITMTAVVSDHGRVYQAGRDQHLSKEE
>A0A2U8V520_9ACTN
THAAQITQHGTASGRARIHQAGRDMHIGER
>A0A2V1NEA9_9ACTN
APQAGHVLNAEAHDRSRIYQSAGDMNIGRTPAP
>A0A2W2EBK3_9ACTN
ERIGSLVMKAKASGRGRVYQAGRDQTIQER
>A0A2X2LT68_STRGR
QVVGSQHLEAHASESGRVYQAARDMHITES
>A0A2Z4IY70_9ACTN
PRGTSTVFNATASGHGRVYQSARNQTINER
>A0A2Z5J678_STRAR
NRVASVVMTAATHDNSRVYMSGRDQHITGA
>A0A2Z5JEM4_STRAR
PQSGSTVFHAAPTGHARVYQSAGDMNINER
>A0A2Z5JRW8_STRAR
AAAAPVTMKATASGRGRVYQAGRDQHITEQ
>A0A316FNR2_9ACTN
AAAPAHHFNVHARGRAQVNVSGGDMRIGR
>A0A327UEP0_9ACTN
ETAPSVTQHATASGSARVYQAGRDQHVSER
>A0A345SWQ0_9ACTN
PAPRQVHQTARATGGSTVNQAGGNITIVTTK
>A0A345SWS8_9ACTN
GTPGTVRQDAKASHGSRVYQAGRDLHVTGQ
>A0A346C0A8_9ACTN
PNARHVHLRARASGSARIYQAGRDQHITER
>A0A365GZM7_9ACTN
PGTQNVSMNATAKDRGRVYMAGRDQTINEK
>A0A367EXM5_9ACTN
AARDSFTVVQRITARRDAYTAGRDQHITSHPHQR
>A0A369V4T1_9ACTN
PDARHVHLRARASGSARIYQAGRDQHITER
>A0A371XU39_9ACTN
PADLPVTQHATASGHARVYQAGRDQNIQQR
>A0A371Y7C4_9ACTN
AQMRAVVMKAEARDSARVYLAGRDQHITGS
>A0A371Y7G9_9ACTN
PAVTSVSQHANASGHARVYQAGRDQNFNQR
>A0A372GHQ1_9ACTN
DDATNVSQRATASGDARVYQAGRDQTFNDR
>A0A3A9XBR8_9ACTN
AGDRSTTVRQNITAGRDAYTAGRDLTVGRPDAAP
>A0A3D0QVY3_STRSQ
SAARQITQHATASGQARVYQAGRDQHIAER
>A0A3D9MCJ1_9ACTN
TRIGKLVMKAEASGHARVYQAGRDQHITGQD
>A0A3G2JKJ3_9ACTN
DSLKKVEMHARASGRARIFQAAGNQTINES
>A0A3M0ID91_9ACTN
PATVTVTQRATASGSSRVYQAGRDLNVDQR
>A0A3M0IJH3_9ACTN
SAARQITQHATASGQGRVYQAGRDQHITER
>A0A3N0D5N5_9ACTN
SAARQITQHATASGQGRVYQAGRDQHITER
>A0A3N1AU12_9ACTN
QQVGSITMTATARDNARVSQAGRDQHITER
>A0A3N1Z9Q0_9ACTN
GVVRHVHMRATASDSAQVYQSGGDMTIGRP
>A0A3N4TPZ0_9ACTN
QARVDTVMNATASGSGRVYQAGRDQHITER
>A0A3N4ZEF3_9ACTN
QARVGTVMNATASGSGRVYQAGRDQQITER
>A0A3N6EA69_9ACTN
DAPRSVHMRAEASGSGRVYQAGRDQHITER
>A0A3N6FIQ5_9ACTN
TYHGDVRQSAKASGNARVYQLGQGEMRISDK
>D9WM34_9ACTN
AQARSVVMRAEARDNSRVYMAGRDQHIAEGS
>D9WRJ3_9ACTN
HSVGEIHMKAEASGSGRVYQAGRDQHITER
>D9X9E3_STRVT
HTTVEVRLRAEASGSGRVYQAGRDQHITER
>E4N982_KITSK
AAAPAVVQRAEAAGSSRVYQAGRDLHIGRP
>G0Q103_9ACTN
QRIAGPLTLEAHVSGGDAFQAGRDMNVTRGGQP
>G2GF37_9ACTN
SAVRRITQRATASGQGRVYQAGRDQHIAER
>H0BLK9_9ACTN
VSPATVSQHATATGHSRVYQAGRDQHITDR
>H0BLM5_9ACTN
QVVGSQHLEAHASESGRVYQAARDMHITES
>J2JXB9_9ACTN
EAAARITQHGTASGRARVYQAGRDMHINER
>L7EX50_9ACTN
SAARRITQHATASGQARVYQAGRDQHIAER
>L7F0M7_9ACTN
AAARHVTQHATASGQARVYQAGRDQHITER
>M3E8M7_9ACTN
SAARRITQHATASGQARVYQAGRDQHITER
>N0D3E8_9ACTN
PATVTVTQRATASGSSRVYQAGRDLTIDRP
>V6JY61_STRNV
PTPPAATQQATASGEARIYQAGRDLHLDQR
>A0A060ZYV1_9ACTN
PKGGRNWVMTNIARDHGTVYGAMGGNVIHYHQ
>A0A066YQJ6_9ACTN
EQQRLSYSQHNTAHDRGAVYAVQHGDQRVVRA
>A0A0A8EG08_9ACTN
PEDQRAWVQNNVAKDGGQVFAVQGGNVIVHQT
>A0A0A8ETW8_9ACTN
PAARQTFVQHNTAEAGGTQNILQSGTINVHTG
>A0A0C2AWI7_9ACTN
PERPDIVIQLNSATHSGEVFAVQHGTQHFASG
>A0A0D0PQH0_KITGR
DRQRLAYTQNNTAHDHGTVYAVQHGDQRVVRS
>A0A0D4DVG2_9ACTN
PAVRQTFVQHNTAEAGGTQNILQSGTITIHNG
>A0A0F4J9E9_9ACTN
PRESGNWVQNINAEGHAVVNTVVGGNQVNNYM
>A0A0F7CQP3_9ACTN
GRGTFTLEQNNTARESGTVFAVQHGDLHATHA
>A0A0M7QYA4_STRVZ
TPEVPSVTQHATASGYARVYQAGRDQHIDQP
>A0A0N0XRP9_9ACTN
PAVEQTFVQHNTAQAGGTQNILQSGTINVHNG
>A0A0N0YZL0_9ACTN
ERRTPACEQTNTAHDSGTVIAVQHGDLHT
>A0A0N1FUF3_9ACTN
GSAARQITQHATASGRARVYQAGRDQHIAER
>A0A0N1NSZ1_9ACTN
SRSRQSCSQHNTARDGGTQHITLSGDLNVHVN
>A0A0Q7I046_9ACTN
TVPPATVSQHATATGHSRVYQAGRDQHIAER
>A0A0Q7ILI9_9ACTN
PTAQNVWQQSVHATGGGSAYGALGPGSSVHVH
>A0A0Q8E6L0_9ACTN
GRAAVVLEQNNTARDSGTVFAVQHGDIHTTRG
>A0A0Q8NKY8_9ACTN
AQRPDIAVQVNSATDSGEVFAVQHGSQHFAFG
>A0A0Q8ZB37_9ACTN
GSAARQISQHATASGQARVYQAGRDQHIAER
>A0A0T6LPZ0_9ACTN
GRGVVVLEQNNTARDSGTIFAVQHGDIHTTRE
>A0A0W7X595_9ACTN
PVASTTYHQTGTADGHGRVFMNQHGDLSVRDT
>A0A0X3SRW8_9ACTN
ARRACLLNQTNTAHGSGTVFAVQRGDLHAYPP
>A0A0X3W2N1_9ACTN
GNSEPKWVQDVVVRDNGKAFLVQGGNIVNHHH
>A0A101QZD9_9ACTN
RPATTSYRQQGTAQDHGKVFMNQHGDQIIRET
>A0A101UM07_9ACTN
GATARQISQHATASGQARVYQAGRDQHIAER
>A0A117QVY0_9ACTN
QQAVSSQVMKATASGHGRVYQAGRDQSINER
>A0A176LAJ9_9ACTN
GTAARPVTQRATASGHARVYQAGRDQHITER
>A0A191US57_9ACTN
PARERHWVQHVEARDHGQAFGAQGGNVIVHQE
>A0A1A9BCV1_9ACTN
RTWRGDVTQRATASDHSRIYQVGQGDLHVRGD
>A0A1B2GMU9_STRNR
PEDQRAWVQNNVAKDGGQVFAVQGGNVIVHQT
>A0A1B2GZV0_STRNR
PAARQTFVQHNTAQAGGTQNILQSGTINVHPG
>A0A1C3NX44_9ACTN
PSAQQTWVQNNTPREHGTVYAVQHGTQHVQPV
>A0A1C4YRW5_9ACTN
VRSAGHVVQHVTASGNARQAVLGHGSQVNTFG
>A0A1C5D979_9ACTN
GTRGRVLRQTNTAHGSGTVFAVQQGDQHAYGA
>A0A1C5E954_9ACTN
GSTARQITQHATASGQARVYQAGRDQHIAER
>A0A1D2IJH8_9ACTN
GSAARQITQHATASGQARVYQAGRDQHIAER
>A0A1D8BRM6_9PSEU
RQQIGQVTMTATAHDSSRIYQSAGDMTINES
>A0A1E5PM29_9ACTN
PPAEPAVTQHATASGNSRVYQAGRDMHLGPQ
>A0A1E7JQQ8_9ACTN
PQGRDQWVQTNIARDQGTVYGVQGGNVNHYHQ
>A0A1E7LD27_9ACTN
PETAPSVAQHATASGSARVYQAGRDQHVSER
>A0A1E7MMR7_9ACTN
DAAGPVVTQHATASGNARVYQAGRDQRIEERG
>A0A1E7NFD9_KITAU
PRQPDVAVQVNSATGSGEVFAVQHGNQHFAGG
>A0A1H0JF34_9ACTN
GRRAHALRQTNTARDSATVFAVQHGSQHIHGR
>A0A1H2XLT5_9PSEU
PGGARSWTQTNIARDGATQFAVQGGNVIYHQA
>A0A1H4UUJ4_9ACTN
EAAAQITQNGSASGRARVYQAGRDMHINER
>A0A1H5BAY0_9ACTN
PVSAAVIRQDNRAYDHGTVNAVVNGDLTVHPT
>A0A1H5H6W3_9ACTN
PEDGRRWTQNVHTHDRSVANVVQGGNQYNHYM
>A0A1H6AMB5_9ACTN
PERPDIAIQVNSAADAGEVFAVQHGSQHFAAG
>A0A1H6EBP3_9ACTN
PPVRQQWVQHITARDGGSAYGAQGPGSSVNVH
>A0A1H9JR94_9ACTN
GSAARQTTQHATASGQGRVYQAGRDQHIVER
>A0A1I4T9I9_9ACTN
DPAARQITQHATASGHGRVYQAGRDQHIAER
>A0A1J4PTI9_9ACTN
GTRGRVLRQTNTAHGSGTVFAVQQGDQHAYGA
>A0A1J4Q0P7_9ACTN
GTACRPVTQRATASGHARVYQAGRDQHISER
>A0A1K2FMF3_9ACTN
PEDGRRWTQNVHTHDRSVANVVQGGNQYNHYM
>A0A1L9DHL9_STRVF
PAAQQTFVQNNNAYDNATQNITQTGDIVVGNK
>A0A1L9E206_STRVF
GQESAQVVQTVNASGSGIVFNLGSGSQHNEVH
>A0A1M4EBH0_9ACTN
PAAQQSWVQHITARGQGSVAQGVMFGTIINHR
>A0A1N7GIJ3_9ACTN
QSRIRDITMTATARGHGRVFQAGRDQHIHDK
>A0A1P8TPU5_9ACTN
GNSEPKWVQDVVVRDNGKAFLVQGGNIVNHHH
>A0A1Q4X609_9ACTN
PRAEQNWTLNVTARDHGRAYGSLGGNVVVYES
>A0A1Q5AK43_9ACTN
GRAAVVLEQNNTAHDSGTVFAVQHGDIHTTRG
>A0A1Q5AKX5_9ACTN
TVPPATVSQHATATGHSRVYQAGRDQHITDR
>A0A1Q5CGW7_9ACTN
GRAAVVLEQNNTARDSGTVFAVQHGDIHTTRG
>A0A1Q5EM52_9ACTN
EQQRLAYTQNNTAHDRGTVYAVQHGDQRVVRN
>A0A1Q5INH4_9ACTN
GRAAVVLEQNNTARDSGTVFAVQHGDIHTTRG
>A0A1Q5IPD1_9ACTN
TAPPATVSQHATATGHSRVYQAGRDQHIAER
>A0A1R0LUQ0_9ACTN
PEMPDIVIQVNSATNSGGVFAVQHGTQHFSSG
>A0A1R1WBD9_9ACTN
PAAQQQWVQNNTARDDSVVNAVQHGSQHNYYM
>A0A1T3NJ65_9ACTN
RKSGRAWMQTNTARDNSRLFAAQGGNVVVHGA
>A0A1V0TZY3_9ACTN
SEDQRAWVQNNVAKDGGQVFAVQGGNVIVHQA
>A0A1W7CSJ4_9ACTN
PTGRPHLEQRNSASDGGTVFAVQGGDQPHYSP
>A0A1X1N208_9ACTN
PEGGKQWVQTNIARDQGTVYGVQGGNVIHYHH
>A0A1X1N9S9_9ACTN
GNREPTWVQDVVVRDNGKAFLVQGGNIVNHHH
>A0A1X4GVV3_9ACTN
TPGGSIVTQHASASNHARVYQAGRDQSFGRR
>A0A1Y2P1G7_STRFR
GSAARQITQHATASGQGRVYQAGRDQHITER
>A0A1Y2PNF9_9ACTN
GDGLRPVVQSIHAEGNGQANGVMFGNLTAYKG
>A0A1Z2KXC5_9ACTN
PDDQRAGVQNSVAKDRGQVFAVQGGDIIAHQT
>A0A229GV75_9ACTN
TPEVPSVTQHATASGQARVYQAGRDQNFGQR
>A0A238YN58_9ACTN
GSTVFTGAASATAHDHGTAFAQVSTVNIGQVG
>A0A2B8AP72_9ACTN
SEETRAWHQTNVAREQGTVYAAQGGNVIHHSA
>A0A2D3U358_STRC0
EERERIYQQTNVAGGNGRVFGVQSGNLIYHEG
>A0A2G6XUV3_9ACTN
GAAAPVVTQHATASGQARVYQAGRDMHLGPE
>A0A2G6Z518_9ACTN
ATHASQITQHGTASGRARVYQAGRDVHIHER
>A0A2G7E1Y0_9ACTN
PAGRQVWTQSNTARDHGTVFAVQGGSLHYHQA
>A0A2G7E2A2_9ACTN
PDTQQNWVQHVTARDHGQAFGVQGGNVIIHQE
>A0A2G7EGI8_9ACTN
ERGAGVFQQTNTAHDLGTVLAVQQGDLHASRR
>A0A2M9L3P9_9ACTN
PATQQTFVQNNNATGGGVQNITQTGDIVVGGN
>A0A2M9L471_9ACTN
DRQRLAYTQHNTAHDHGTVYAVQHGDQRVVRS
>A0A2N0FDB6_9ACTN
PRAEQHWTLNVTARDHGRAYGALGGNVVVHEA
>A0A2N3UHX0_9ACTN
SERPDIAVQNNSATDSGEVFAVQYGSQHFGSG
>A0A2N3XP58_9ACTN
QQAVSSQVMKATASGHGRVYQAGRDQSITER
>A0A2N5WQE4_9ACTN
GRGRPVLEQTNTARDSGTVFAVQYGDLHAYGP
>A0A2P7PPZ3_9ACTN
PRARESWVQNNTAEAGGIQYITQGGDINVGRG
>A0A2P8Q538_9ACTN
GSAARQVTQHATASGQGRVYQAGRDQHITER
>A0A2P9I2C6_9ACTN
ARPGRTATMTATARDHGRIYQAAGNQYITEHG
>A0A2S1ICE8_9ACTN
APGDRPARQTNTARDRGTVYAVQQGTLHVNAP
>A0A2S2G6W0_9ACTN
GSATRRITQHATASGQGRVYQAGRDQHITER
>A0A2S4XPE5_9ACTN
AAAGTTYVQHNTAESGGVQHIVQGGGSLHVHH
>A0A2S4XZL0_9ACTN
APAAPVITQHATASGSARVYQAGRDQHIHER
>A0A2T0LU92_9ACTN
PPAQAATIQTNVAYDQGTVYAVQTGVQNIHRF
>A0A2T7T6N8_9ACTN
GRREPSITMTAVVSDHGRVYQAGRDQHLSKEE
>A0A2U2YYD3_9ACTN
LAAAQQHNLHNNAHGHGTVNAVQDGNQYNFSM
>A0A2U8VHC6_9ACTN
GNSESKWVQDVVVRDNAKAFLVQGGNIVNHHH
>A0A2V4NQI8_9ACTN
GQQSDTAVQVNSVSGSGEVFAVQNGSQHFAFG
>A0A2W4WD10_9CYAN
MGNQKNVTQNIDARDSATVKAIANVENANTIN
>A0A2Z4IY70_9ACTN
HPRGTSTVFNATASGHGRVYQSARNQTINER
>A0A2Z4UZ34_9ACTN
PPARQVWQQTNTARDNGRVFAALGGNVIVHQG
>A0A2Z4V784_9ACTN
PPAAQQWSQHITAHAGGAAFGAQGPGSSVHVH
>A0A327SKK9_9ACTN
PRAEQHWTLNVTARDHGRAYGALGGNVVVHEA
>A0A327UEP0_9ACTN
PETAPSVTQHATASGSARVYQAGRDQHVSER
>A0A327VCS2_9ACTN
KQRQVVYKQFNTTSGKATSYNVQDGQIHIHQA
>A0A365GZM7_9ACTN
QPGTQNVSMNATAKDRGRVYMAGRDQTINEK
>A0A365Z906_9ACTN
APAPPRLEQTNTARDSGTVFAVQGGDQPISGR
>A0A367F6N2_9ACTN
ERRTVLFAQTNDARDSGTIIAVQHGDLHA
>A0A369V2K2_9ACTN
PAQERHWVQHVEARDHGQAFGAQGGNVIVHQE
>A0A370VM33_9ACTN
APGDRPARQTNTARDRGTVYAVQHGTLHVNAP
>A0A370W1X9_9ACTN
AARVPSVAQENHASGHGTVNAVVNGDQTNIRT
>A0A371PW90_9ACTN
PTGQETWVQTNVARDNGRVFAAQGGNVIIHEA
>A0A371XU39_9ACTN
APADLPVTQHATASGHARVYQAGRDQNIQQR
>A0A371Y7G9_9ACTN
APAVTSVSQHANASGHARVYQAGRDQNFNQR
>A0A3A4KBJ4_9NOCA
GRVTTVHDQANSAADRGVVLAVQDGDQYAHLE
>A0A3A9WZ24_9ACTN
APARPHLEQTNTARDSGTVFAVQGGDQPIGGG
>A0A3B0BT52_9ACTN
PSAQQSWVQNNTAQAGAIQYITQGGDINVGRG
>A0A3D0QVY3_STRSQ
GSAARQITQHATASGQARVYQAGRDQHIAER
>A0A3D9ZBQ8_9ACTN
PAQQQQWVQTNVARDNARLFAVQGGNIVYHEL
>A0A3M0IJH3_9ACTN
GSAARQITQHATASGQGRVYQAGRDQHITER
>A0A3M8WS99_9ACTN
PETQRAWVQNNVAKDGGQVFAVQGGNVIVHQA
>A0A3N0D5N5_9ACTN
GSAARQITQHATASGQGRVYQAGRDQHITER
>A0A3N1Q068_9ACTN
VPGGQHSVQHNTAHDNGRVFGVQHGNIVFHQG
>A0A3N1TJE2_9ACTN
PTAQNVWQQSVHATGGGSAYGALGPGSSVHVH
>A0A3N1TK89_9ACTN
PEEEQQWVMHVVAHDHAQVFASQGGNVIVHQE
>A0A3N1Z2R0_9ACTN
PRAEQNWTLNVTARDHGRAYGAIGGNVVVHEA
>A0A3N4TPZ0_9ACTN
EQARVDTVMNATASGSGRVYQAGRDQHITER
>A0A3N4ZEF3_9ACTN
DQARVGTVMNATASGSGRVYQAGRDQQITER
>A0A3N6HVH4_9ACTN
GRATVVLEQNNTARDSATVFAVQRGDIRTTHQ
>C7Q728_CATAD
AARPAEKTMTNIAKDNSTLFAVMDGNIIQHHH
>C7Q729_CATAD
NRRIFITRQTAVAHDYGSVFAVQNGDMHLHTH
>D6AA09_STRV1
SEGKTSWIQNVSAKDHGMAFGAQGGSITVHHT
>D9X0P8_STRVT
PGTQQNWVQHVDARDHGQAFGVQGGNLIVHQQ
>G2GF37_9ACTN
GSAVRRITQRATASGQGRVYQAGRDQHIAER
>G2PCY9_STRVO
GSGTLALEQNNTARDSGTVFAVQHGDIHTTRE
>H0BDE7_9ACTN
GRAAVALEQNNTARDSGTVFAVQHGDIHTTRG
>H0BLK9_9ACTN
TVSPATVSQHATATGHSRVYQAGRDQHITDR
>J2JXB9_9ACTN
EAAARITQHGTASGRARVYQAGRDMHINER
>L7EX50_9ACTN
GSAARRITQHATASGQARVYQAGRDQHIAER
>L7F0M7_9ACTN
GAAARHVTQHATASGQARVYQAGRDQHITER
>M3E8M7_9ACTN
GSAARRITQHATASGQARVYQAGRDQHITER
>S4MWN3_9ACTN
PQVQQQWVQNITASAPGSIAQGAYGNIINHSG
>V6UIW8_9ACTN
SGGPTISGNVDIRADHGSAAAVQMGDVTVGTP
>A0A014PG77_9ACTN
AVGEIRMTAEASGSGRVYQAGRDQHISER
>A0A059W5V8_STRA9
SAPSVAQHGTASGRARIYQAGRDMHINER
>A0A060ZUN7_9ACTN
AVGEIRMTAEASGSGRVYQAGRDQHITER
>A0A081ER30_STRFR
AGPATVQRADASGEARIYQAGRDQHIAER
>A0A087KCW9_9ACTN
SVAPVSQRATSDGHSRIYQAGRDQHISER
>A0A0A0NLI0_STRRN
AVGEIRMTAEASGSGRVYQAGRDQHITER
>A0A0B5DHA0_9ACTN
SRSAITQHASASGNARIYQAGRDQHNTQR
>A0A0C2ALJ2_9ACTN
ADVTFSQRASAAGNAKIYQAGRDLRITER
>A0A0D0N956_KITGR
PTPGVTLNARASGHAKIYQAGRDMTITDR
>A0A0D0Q5Z9_KITGR
PVAGGTVFHATVTRGNVYQAGRDQVFHR
>A0A0D4DJE9_9ACTN
APHSVQLQARADGNARIYQAGRDLRVQD
>A0A0F4KMT5_9ACTN
DVGEVRMTARASGNARVYQAGRDQHITER
>A0A0K8PX80_STRAJ
SVVDVRLRAEVSGSGRVYQAGRDQHITER
>A0A0L8L2W3_9ACTN
PSVDVRLRAEVSGSGRVYQAGRDQHITER
>A0A0L8QHT8_9ACTN
RVETLVMKASATGHGRVYQAGRDQHISER
>A0A0M7QYA4_STRVZ
EVPSVTQHATASGYARVYQAGRDQHIDQP
>A0A0M8RVA1_9ACTN
QVRSVVMKADARDSSRVYMAGRDQHITGS
>A0A0M8TFY5_9ACTN
VAPTVAQRATASGSARVYQAGRDQHITER
>A0A0M8VTS9_9ACTN
RIGRLVMKAEASGSARVYQAGRDQHITER
>A0A0M9ZZ09_9ACTN
RTGTQELHAEASGHGRVYQAGRDQHIQGP
>A0A0N0H133_9ACTN
APRSVQLQARADGNARIYQAGRDLRVQD
>A0A0N0S6B1_9ACTN
GAGQIRLQARASGSARVYQAGRDQHITER
>A0A0N0SYL8_9ACTN
VGGNLHLEAHATDSSRVYQAGRDQHITER
>A0A0N0T930_9ACTN
RTGSHEFRAEASGHGRVYQAGRDQNIQGP
>A0A0N1FUF3_9ACTN
SAARQITQHATASGRARVYQAGRDQHIAER
>A0A0N1FW52_9ACTN
PTVDIRLNADVSGSGRVYQAGRDQHITER
>A0A0Q7I046_9ACTN
PPATVSQHATATGHSRVYQAGRDQHIAER
>A0A0Q8ZB37_9ACTN
AARQISQHATASGQARVYQAGRDQHIAER
>A0A0T9KCC3_MYCTX
HSEVTQNVRAGRDAYVAGRDQTVTHHHGASDD
>A0A0U3GGE4_9ACTN
APEQIRMEARASGSARIYQAGRDQHITDR
>A0A0X3S1M5_9ACTN
RIGTLLMRAEASGSGRVYQAGRDQHITER
>A0A0X3VL86_9ACTN
QATASMTLEAQVSGGGDAYMAGRDMTITKGGAG
>A0A100JY58_STRSC
TGPTIAQHAHASGQARIYQAGRDQHNAQP
>A0A101NMW2_9ACTN
QGTTVTMTAVAKDSGRIYQAGRDQHITER
>A0A101U8B1_9ACTN
GAARIDMRARASGTGRVYQAGRDQHITER
>A0A101UM07_9ACTN
TARQISQHATASGQARVYQAGRDQHIAER
>A0A117QVY0_9ACTN
QAVSSQVMKATASGHGRVYQAGRDQSINER
>A0A124GAF7_9ACTN
PSVEIRLNAEVSGSGRVYQAGRDQHITER
>A0A124HVD7_9ACTN
HAVASQVMKATATGHGRVYQAGRDQNITER
>A0A124I5L1_9ACTN
PAGGIRLTANASGRSRVTMAGRDVNITKG
>A0A124IFN7_9ACTN
PSVDVRLRAEVSGSGRVYQAGRDQHITER
>A0A143BZC6_9ACTN
SSVEVRLRAEVSGSGRVYQAGRDQHITER
>A0A176LAJ9_9ACTN
AARPVTQRATASGHARVYQAGRDQHITER
>A0A191UXX3_9ACTN
DARDVHLRARASGSARIYQAGRDQHITER
>A0A1A5NYQ1_9ACTN
GAERIRLQARASGSARVYQAGRDQHITER
>A0A1A9C948_9ACTN
ATPTVTQRATASGSSRVYQAGRDLNVDQR
>A0A1A9QKH8_STRA9
LITGSMTMEAHVSGGDAYLAGRDMTVTRGGQA
>A0A1B1BDW7_9ACTN
PTVPAPVFHTHVSGNGRVYNAGRDQHIHER
>A0A1B1M9Y1_STRLN
PSVDVRLSAEVSGSGRVYQAGRDQHITER
>A0A1C4PJP2_9ACTN
APERIRMEARASGSARIYQAGRDQHITDR
>A0A1C4Q4E1_9ACTN
GVPAVTQRAIASGHARIYQAGRDQHITEQ
>A0A1C4TXU5_9ACTN
PTLAHQTVTGNYALGDINTAGRDNNFGMNR
>A0A1C4WCP2_9ACTN
AIGSVVMNATATGQARIYQSGRDQHITER
>A0A1C5BU62_9ACTN
QITGSMTLGAHVSGGDAYLAGRDMNVTRGGQA
>A0A1C5E954_9ACTN
TARQITQHATASGQARVYQAGRDQHIAER
>A0A1C5EJ05_9ACTN
AVGEIHMTAEASGSGRVYQAGRDQHITER
>A0A1C5G6U4_9ACTN
PTFAHQTVTGNYALGDINTAGRDNNFGMNR
>A0A1C6LT51_9ACTN
ATVTVTQRATASGSSRVYQAGRDLTIDQP
>A0A1C6M959_9ACTN
PAGNVQLQARAEGSSRIYQAGRDMRVQGS
>A0A1C6TWL9_9ACTN
VGQSTTVQQNVTAGRDAYTAGRDLTVGRPDRAP
>A0A1D2IJH8_9ACTN
AARQITQHATASGQARVYQAGRDQHIAER
>A0A1D7Y2F9_9ACTN
ASAGIRLNADVSGSGRVYQAGRDQHITER
>A0A1D8G866_9ACTN
DRRGGISVTAHASGGSRINVAGRDLTVDGR
>A0A1E5PM29_9ACTN
AEPAVTQHATASGNSRVYQAGRDMHLGPQ
>A0A1E7KNP9_9ACTN
AAPAVTQHATATGQARIYQAGRDQHIGEQ
>A0A1E7LD27_9ACTN
TAPSVAQHATASGSARVYQAGRDQHVSER
>A0A1E7MMR7_9ACTN
DAAGPVVTQHATASGNARVYQAGRDQRIEERGGEG
>A0A1G5LW39_9ACTN
ETAPAGTQHATASGRARIYQAGRDQHISER
>A0A1H4KPS8_9ACTN
RIEKLVMKAEASGHARVYQAGRDQHITGHD
>A0A1H4UUJ4_9ACTN
AAAQITQNGSASGRARVYQAGRDMHINER
>A0A1H4XXU3_9ACTN
GGNSVQMHAYATGNGRVYQAGRDQHIQES
>A0A1H6DPD7_9ACTN
SATVSQNVRAGRDAYTAGRDMTINQRPEG
>A0A1H9JR94_9ACTN
SAARQTTQHATASGQGRVYQAGRDQHIVER
>A0A1I0LVH6_9ACTN
RIGSLVMKAKASGHGRVYQAGRDQTIHER
>A0A1I1QW58_9ACTN
TAGSVVLRAEARDQARVYLAGRDQHFTDS
>A0A1I2FRS6_9PSEU
NTQVGTMYGRASEHGKVYQAGRDMHFNER
>A0A1I4T9I9_9ACTN
PAARQITQHATASGHGRVYQAGRDQHIAER
>A0A1I5YZM0_9ACTN
DTDTVHVVQNITANRNAFIAGRDQHISFPQEPM
>A0A1J4Q0P7_9ACTN
ACRPVTQRATASGHARVYQAGRDQHISER
>A0A1M4E4Y5_9ACTN
SARSVVMKAKASDQARIYQAGRDQHITER
>A0A1M6NNQ5_9ACTN
IVNIGTTFKNIEVGGDFNVSGRDNNITKGA
>A0A1N7GIJ3_9ACTN
RIRDITMTATARGHGRVFQAGRDQHIHDK
>A0A1Q4VMD6_9ACTN
RVRTLVQSARAEGRSQVNQSGRDLTIHQAPPP
>A0A1Q5AKX5_9ACTN
PPATVSQHATATGHSRVYQAGRDQHITDR
>A0A1Q5F1F3_9ACTN
RAAGGTVFHATVTNGNVYQAGRDQNFHG
>A0A1Q5IKN2_9ACTN
GPRTVQMHAEASGSGRVYQAGRDQHITER
>A0A1Q5IPD1_9ACTN
PPATVSQHATATGHSRVYQAGRDQHIAER
>A0A1Q5JCX3_9ACTN
DEPSVRVSVRAWDSSRVYVAGRDQHITEEGDR
>A0A1Q5KIP9_9ACTN
RTASHEFRARASGHGRVYQAGRDQNIYGP
>A0A1Q5ME84_9ACTN
DAHQIHLRARASGSARIYQAGRDQHITER
>A0A1Q8CGI1_9PSEU
QIGQLGMQARVSGHGRVYQAGRDQHINEQ
>A0A1Q8CI73_9PSEU
REPGAVLSARASGRSRIYQAGRDQHVTER
>A0A1R0LJ15_9ACTN
SSVDIRLHAEVSGSGRVYQAGRDQHITER
>A0A1R1WPP3_9ACTN
DARHVHLRARASGSARIYQAGRDQHITER
>A0A1S6RIS5_STRHY
AVGEIHMTAEASGSGRVYQAGRDQHITER
>A0A1U9R4P4_STRNV
APRNLEMRAQASGDAQVYQSGRDMTNIRLP
>A0A1U9ZYA5_9ACTN
NATNVQMRAEALGSGRIYQAGRDQTIHER
>A0A1W5XHF9_9ACTN
ARGPSITMTAVVADHGRVYQAGRDQRIAEEDG
>A0A1X4GVV3_9ACTN
GGSIVTQHASASNHARVYQAGRDQSFGRR
>A0A1X4HYA6_9ACTN
IRGDVRMEARAEGNGRVYQAGRDQHITDR
>A0A1X4IBY8_9ACTN
GPERIRQQARASGSARIYQAGRDQHITGR
>A0A1X7HH69_9ACTN
PVPSVQLTAHASGSARIYQAGRDQHITER
>A0A1Y2P1G7_STRFR
SAARQITQHATASGQGRVYQAGRDQHITER
>A0A1Y2Q154_9ACTN
RIGSREFRAEASGHGRVYQAGRDQTIYES
>A0A209BEX2_9ACTN
DAHHVHLRARASGSARIYQAGRDQHITER
>A0A209D1N0_9ACTN
PPATVSQHAAATGHSRVYQAGRDQHIVDR
>A0A222TAQ7_9ACTN
AVGEIHMTAEASGSGRVYQAGRDQHITER
>A0A229GKZ0_9ACTN
MNTTIHMRAEASGSGRVYQAGRDQHITER
>A0A229GV75_9ACTN
EVPSVTQHATASGQARVYQAGRDQNFGQR
>A0A2A2YZH7_9ACTN
QPAAVVFNASPTGNARVYQAGRDQHITER
>A0A2C8WH09_9ACTN
SSERGTTVHNTISGGDIRGPVIQTGTIEGDLHF
>A0A2D3U7Z0_STRC0
GVTSIELRAAARDHGRVYQAGRDQHITER
>A0A2G1XMC5_STRCJ
QSGVSVMRAEASGSGRVYQAGRDQHITER
>A0A2G6XUV3_9ACTN
AAPVVTQHATASGQARVYQAGRDMHLGPE
>A0A2G6Z518_9ACTN
THASQITQHGTASGRARVYQAGRDVHIHER
>A0A2G7F2Q5_9ACTN
QTTASMTLEAQVSGGGDAYLAGRDMTITKGGAG
>A0A2G9DXS9_9ACTN
PATAIRLRAEASGNGRVYQAGRDQHITERPDR
>A0A2L0NE11_9ACTN
DRIATGPIFNVTASGNARVYQAGRDQHFTER
>A0A2M9L235_9ACTN
PAAGGTVFHAAVTRGNVYQAGRDQVFHR
>A0A2M9L4P2_9ACTN
PTPGVTLNAKASGHAKIYQAGRDITITDR
>A0A2M9LT99_9ACTN
VVPSVAQDATASGQARVYQAGRDMRIGGVEGV
>A0A2N3XP58_9ACTN
QAVSSQVMKATASGHGRVYQAGRDQSITER
>A0A2P6UBE5_9ACTN
HAAAGVTQNVKAGRDAYVSGRDMTVYPRPAD
>A0A2P8Q538_9ACTN
SAARQVTQHATASGQGRVYQAGRDQHITER
>A0A2P9IPA9_9ACTN
GPVSVVMEAKASGHGRIYQAGRDQHITER
>A0A2S1ST76_9ACTN
QTRSVQMRAEASGSGRVYQAGRDQHITER
>A0A2S1YVZ9_9ACTN
SAARQITQRATASGQGRVYQAGRDQHITER
>A0A2S2G6W0_9ACTN
SATRRITQHATASGQGRVYQAGRDQHITER
>A0A2S2GH34_9ACTN
ASGTVAMRAEATGSGRVYQAGRDQHITER
>A0A2S4XZL0_9ACTN
AAPVITQHATASGSARVYQAGRDQHIHER
>A0A2S6XAY4_9ACTN
DARSVHLRARASGSARIYQAGRDQHITER
>A0A2T7T6N8_9ACTN
RREPSITMTAVVSDHGRVYQAGRDQHLSKEE
>A0A2U8V520_9ACTN
THAAQITQHGTASGRARIHQAGRDMHIGER
>A0A2W2EBK3_9ACTN
RIGSLVMKAKASGRGRVYQAGRDQTIQER
>A0A2Z5JRW8_STRAR
AAAAPVTMKATASGRGRVYQAGRDQHITEQ
>A0A327UEP0_9ACTN
TAPSVTQHATASGSARVYQAGRDQHVSER
>A0A345SWS8_9ACTN
TPGTVRQDAKASHGSRVYQAGRDLHVTGQ
>A0A346C0A8_9ACTN
NARHVHLRARASGSARIYQAGRDQHITER
>A0A365GZM7_9ACTN
GTQNVSMNATAKDRGRVYMAGRDQTINEK
>A0A367EAG9_9ACTN
IAQHRTTFRNIKAKGDAILGGRDVNINKGEK
>A0A367EXM5_9ACTN
ARDSFTVVQRITARRDAYTAGRDQHITSHPHQR
>A0A369V4T1_9ACTN
DARHVHLRARASGSARIYQAGRDQHITER
>A0A371XU39_9ACTN
ADLPVTQHATASGHARVYQAGRDQNIQQR
>A0A371Y7C4_9ACTN
QMRAVVMKAEARDSARVYLAGRDQHITGS
>A0A371Y7G9_9ACTN
AVTSVSQHANASGHARVYQAGRDQNFNQR
>A0A372GHQ1_9ACTN
DATNVSQRATASGDARVYQAGRDQTFNDR
>A0A3A9XBR8_9ACTN
GDRSTTVRQNITAGRDAYTAGRDLTVGRPDAAP
>A0A3D0QVY3_STRSQ
AARQITQHATASGQARVYQAGRDQHIAER
>A0A3D9MCJ1_9ACTN
RIGKLVMKAEASGHARVYQAGRDQHITGQD
>A0A3M0ID91_9ACTN
ATVTVTQRATASGSSRVYQAGRDLNVDQR
>A0A3M0IJH3_9ACTN
SAARQITQHATASGQGRVYQAGRDQHITER
>A0A3M2LNA8_9ACTN
ARTVNVVQDSGAVAGRDVNMQGGYVAGRDITFG
>A0A3M2LNA8_9ACTN
VQDSGAVAGRDVNMQGGYVAGRDITFGR
>A0A3N0D5N5_9ACTN
SAARQITQHATASGQGRVYQAGRDQHITER
>A0A3N4TPZ0_9ACTN
QARVDTVMNATASGSGRVYQAGRDQHITER
>A0A3N4ZEF3_9ACTN
QARVGTVMNATASGSGRVYQAGRDQQITER
>A0A3N6EA69_9ACTN
APRSVHMRAEASGSGRVYQAGRDQHITER
>A0A3N9WC70_9ACTN
QTVTGNYALGDINTAGRDNNFGTNR
>D9WRJ3_9ACTN
SVGEIHMKAEASGSGRVYQAGRDQHITER
>D9X9E3_STRVT
TTVEVRLRAEASGSGRVYQAGRDQHITER
>E4N982_KITSK
AAPAVVQRAEAAGSSRVYQAGRDLHIGRP
>G0PZB3_9ACTN
PVVAQQTVTGNFALGNINTAGRDNNFGGTR
>G0Q103_9ACTN
RIAGPLTLEAHVSGGDAFQAGRDMNVTRGGQP
>G2GF37_9ACTN
SAVRRITQRATASGQGRVYQAGRDQHIAER
>H0BLK9_9ACTN
SPATVSQHATATGHSRVYQAGRDQHITDR
>J2JXB9_9ACTN
EAAARITQHGTASGRARVYQAGRDMHINER
>L7EX50_9ACTN
AARRITQHATASGQARVYQAGRDQHIAER
>L7F0M7_9ACTN
AARHVTQHATASGQARVYQAGRDQHITER
>M3E8M7_9ACTN
AARRITQHATASGQARVYQAGRDQHITER
>N0D3E8_9ACTN
ATVTVTQRATASGSSRVYQAGRDLTIDRP
>V6JY61_STRNV
TPPAATQQATASGEARIYQAGRDLHLDQR
>ADI09086.1
PPPPYAEGHASGHGRVFQSAGDQHITEHHHH
>AGK79793.1
MTGHNDGRASDQGRVYQASGDQHIVEHHHHG
>AGP57833.1
MPIDGRASGQGRVFQTGGDQYIEEHHHHYGA
>AIA06898.1
MDGHAEDGGRVYQSSRDQHISEYHYHGSEEL
>AIJ15689.1
SVPRPMEGRASGSARIYQAGGDQYIEEHVHH
>AKA06751.1
MDGHAEDGGRVYQSSRDQHISEYHYHGSEEL
>ALO07341.1
MSGANDARADGYGRIYQASGDQHIVEHHHHA
>ALV50310.1
SAPTPMEGHASDSARVYQTGGDQYIEEHVHH
>ANJ07605.1
SVPRPMEGRASGSARIYQSGGDQYIEEHVHH
>ANS65266.1
MSELGARASGQGRIFQTSGDQYIQEHHHHYD
>AOR29772.1
MSELGARASGQGRIFQTTGDQYVQEHHHHYS
>AOS61467.1
HGGATYSAEGHDFARVYQAQRDIVIGGGTVE
>APU12718.1
DHGGTYSAEGHDASRVYQAQRDIVIGETSVE
>APU18688.1
DHGGTYSAEGHDASRVYQAQRDIVIGETSVE
>AQA11871.1
SGPMPIDGRASGQGRVFQTGGDQYIEEHHHH
>AQW50807.1
SGPGPIDGRASGQGRVFQTGGDQYIEEHHHH
>ARF62512.1
MSGPTEGRAEDNGRVYQSQGDQHITEHHHHG
>ASO18266.1
DHGGTYSAEAHDASRVYQAQRDIVIGETSVE
>ASQ94671.1
SGPGPIDGRASGQGRVFQTGGDQYIEEHHHH
>ATW48405.1
RPEVSLRAGAHDGGRIYQAVGDQYIYEGLPV
>AUA13813.1
MPIDGRASGQGRVFQTSGDQHIEEHHHHYGA
>BAJ27762.1
MTAANEGRATGHGRVYQAAGDQHVTEHHHHH
>CAB66306.1
SVPRPMEGRASGSARIYQAGGDQYIEEHVHH
>CDR09834.1
MPIDGRASGQGRVFQTGGDQYIQEHHHHYGA
>CUM42346.1
MSGANDARADGYGRIYQASGDQHIVEHHHHA
>EGX57905.1
MTGGTDGHAEDHGRVYQSSGDQHINEHHHYG
>EJJ04754.1
MDGHAEDGGRVYQSSRDQHISEYHYHGSDYP
>ELP63264.1
MTGGTDGHAEDHGRVYQSSGDQHISEHHHYG
>ELP64895.1
MDAHAEDRGRVYQASGDQHINEHHHHGGGTT
>EMF30093.1
MTGGTDGHAEDHGRVYQSHGDQHISEHHYYN
>EST24664.1
MSGRNDGQAEGQGRVYQASGDQHITEHHHHD
>EXU69966.1
SDPMPIDGRASGQGRVFQTGGDQYIEEHHHH
>EXU92644.1
MRGAMDGHAEDGGRVYQSSRDQHISEYHYHG
>GAP52496.1
MSELGARASGQGRIFQTSGDQYIEEHHHHYD
>GAQ74634.1
MTGGTDGHAEDHGRVYQSSGDQHISEHHHYG
>KDN80932.1
MTGRADGQGRVYQALGDLHIVEHHHTAPDWS
>KIF69816.1
MSGSTEGRAEGDGRVYQSRGDQHITEHHHHG
>KKD13729.1
SVPRPMEGRASGSARIYQAGGDQYIEEHVHH
>KNE83477.1
MSGAMDGHAEDRGRVYQSSGDQHISEHHHYG
>KOG32405.1
MSELGARASGQGRIFQTSGDQYIEEHHHHYD
>KOG49630.1
GNIGAPEAVAHGHGRVFQADGDQHITEHHHH
>KOG77448.1
MSGPTEGRAEDNGRVYQSQGDQHITEHHHHG
>KOT44694.1
SVPTPMEGRASGSARVYQTGGDQYVEEHVHH
>KPI07694.1
MSELGARASGQGRIFQTTGDQYVQEHHHYNV
>KQX36889.1
MNGSTEGRAEGNGRVFQSARDQHITEHHHHG
>KRA44049.1
MNGSTEGRAEGNGRVFQSARDQHITEHHHHG
>KRD00690.1
MTGGTDGHAEDQGRVYQARGDQHINEHHHYG
>KUL32081.1
MNELGARASGQGRIFQTTGDQHIQEHHHHYD
>KUN09872.1
MFQAQHDQHIEEHHHHYPAAPTHGWLGPVPH
>KUN91092.1
MSELGARASGQGRIFQTSGDQYIEEHHHHYD
>KUO13099.1
GGMGGTDGHAEDQGRVYQSRGDQHISEHHHH
>KUO22009.1
MSELGARASGQGRIFQTSGDQYIQEHHHHYD
>OAB01527.1
MRGGMDGHAEDRGRVYQASGDQHINEHHHYG
>OBQ48332.1
SVPQPMEGRASDGARVFQTGGDQYIEEHVHH
>ODA74656.1
MTGGTDGHAEDQGRVYQSSGDQHISEHHHYG
>OEV05529.1
MDGRADSQGRVYQASGDQQIIEHHHHGGSAS
>OEV14114.1
MSGTQDGRADGEGRVFQAAGDQHITEHHHHG
>OEV29760.1
MSSAMDGRAHRQGRVYQASGDQHITEHHHHG
>OFA61960.1
MSGAMDGHAEDRGRVYQSSGDQHISEHHHYG
>OIK26724.1
MTGGMDGHAEDRGRVYQASGDQHINEHHHYG
>OKH98982.1
PAVVRQDARAEFGSEVNQAGGDLTQYRTTYA
>OKI59733.1
MNGSTEGRAEGNGRVFQSAGDQHITEHHHHG
>OKI83115.1
MNGSTEGRAEGNGRVFQSARDQHITEHHHHG
>OKJ57450.1
GAGPEVQGRASGQGRVYQARGDQHVTEHHHH
>OKJ58916.1
MNGWTEGRAEGNGRVFQSTGDQHITEHHHHG
>OKK12489.1
SVPGPMEGHASGSARIYQTGGDQYIEEHVHH
>OLZ65710.1
MSELGARASGQGRIFQTSGDQYIQEHHHHYG
>OMI38968.1
RAPAHIEVHAHDQSRVYLANRDLHQTIGSVP
>OMI89182.1
SVPRPMEGRASGSARIYQTGGDQYIEEHVHH
>OSY53090.1
MTGTDGHAEDHGRVYQARGDQHITEHHHYGG
>OWA03541.1
SVPSPMEGRASGSARIYQSGGDQYIEEHVHH
>OWA23404.1
MNGSTEGRAEDNGRVFQSAGDQHITEHHHHG
>OXL24360.1
MSAEGRASGHGRVFQSAGDQHIAEHHHHGPS
>PIF86474.1
MSGRNDGQANGQGRVYQASGDQHIIEHHHYS
>PIG02277.1
MDGHAEDAGRVYQASRDQHISEYHYHGSDDP
>PJJ01632.1
MTGAMDGHAEDGGRVYQSSRDQHISEYHYHS
>PJN34549.1
SEDASLRAAAYEQGRIFQAERDIQITEHHHH
>PNG97396.1
MPIDGRASGQGRVFQTGGDQYIEEHHHHYGA
>PPS88431.1
SVPGPMEGRASGSARIYQTGGDQYIEEHVHH
>PQM24281.1
MDGHAEDRGRVYQSSGDQHISEHHHYGEEAA
>PSK58950.1
SVPRPMEGRASGSARIYQAGGDQYIEEHVHH
>PSM41355.1
MTGGMDGRAEDRGRVFQSSGDQHINEHHHYG
>SBU87863.1
MTGRNDGRATEQGRVYQASGDQHITEHHHHG
>SCD38658.1
MTGRNDGRATEQGRVYQASGDQHITEHHHHG
>SCD81438.1
MTGRNDGRATEQGRVYQASGDQHITEHHHHG
>SCD87839.1
SVPTPMEGHASDRARVYQTGGDQYIEEHVHH
>SCE10654.1
SVPTPMEGHASDRARVYQTGGDQYIEEHVHH
>SCE17642.1
MDGRAQNDGRVYQTTGDQHVTEHHHYAGGGP
>SCF91739.1
MTGGTDGHAEDQGRVYQSRGDQHISEHHHYG
>SCF95258.1
MPIDGRASGQGRVFQTSGAQHIEEHHHHYGA
>SCK09688.1
MTGHNDGRASDQGRVYQASGDQHIVEHHHHG
>SCZ16702.1
MDGRADSSGRVYQASGDQHIIEHHHHGEARS
>SDC86537.1
MSGPTEGRAEDNGRVYQSQGDQHITEHHHHG
>SDT45651.1
SVPRPMEGRASGSARIYQAGGDQYIEEHVHH
>SEC72467.1
MTGAMDGHAEDGGRVYQSSRDQHISEYHYHS
>SED09724.1
EKHMTLRAQASDQARVYQAGRDLYVNESGE
>SED51473.1
MTGAMDGHAEDGGRVYQSSRDQHISEYHYHS
>SEH02571.1
QPQVRIDTHADGQARQYIAAGDQHIHQLSPP
>SEP84959.1
MDGHAEGEGRVYQALGDQHISEHHHHHGGGE
>SEQ89333.1
MTGGTDGHAEDQGRVYQSRGDQHINEHHHHY
>SEU47807.1
MKGRAFGHGRTYQAGGDLTVHEAAVFAPVGQ
>SFD26332.1
PAAVRICGQARDSGEIYAAAGDMHIVSRPGR
>SFK61937.1
MDGRAEGEGRVYQASGDQHISEHHHHHGGME
>SFM73274.1
MTGGTDGHAEDQGRVYQARGDQHITEHHHYG
>SMF86310.1
RADRMLRTVAEGSSSVYQAGGDQIIVDYSVQ
>SMF86318.1
VDPSAGDISIRDRARWNSAARDQYIVEIGHQ
>SOE14076.1
MDGHAEDGGRVYQSSRDQHISEYHYHSSDDP
