# Supplementary material for: Searching for universal model of amyloid signaling motifs using probabilistic context-free grammars
Source: BMC Bioinformatics. 2021 Apr 29;22:222. doi: 10.1186/s12859-021-04139-y (PMC8086366; doi:10.1186/s12859-021-04139-y)
Supplement: Supplementary file 1 — Additional file 1. Datasets [file 12859_2021_4139_MOESM1_ESM.gz › famgram_data/BASS/orig_red_unaln/ucluster_12.input.fa]

>A0A0T7BPG0_9CYAN
QAQKPTIINENWQGINIKGGTNTINNNTFNFGK
>A0A1H7NYY5_9ACTN
QPGGTNVLSGNTFHGQTAVQIGDHNRQDVRFGPQP
>A0A1U7IAM2_9NOSO
KSQPQLVKTIENWQGINIKGGTNTITGNTFQF
>A0A1Z4G0B1_9CYAN
IKAQSPTTVENWQGINIKGGTNTISNPTFNFGSK
>A0A1Z4G8Y8_9CYAN
QLTQTIENYQGINIKGGTNTISGNTFNF
>A0A1Z4JYD0_9CYAN
RLSQIIENYQGINIKGGTNSISGNTFNF
>A0A1Z4M100_9CYAN
LKAQNPTIVNENWQRINIKGGTNTVTGNTFTFGK
>A0A218QKQ7_9CYAN
KLTTSIIENWQGINVKGGNNTISGNTFNF
>A0A235IUD8_9NOSO
EVEKRLTTVIENWQGINIKGGKPIIKNNTLNFGSK
>A0A252DX14_9NOSO
KAQSPTTLVNPQGVITTGGQTTVKGSTFNFGSK
>A0A2A2TP82_9CYAN
LKKEHPHIVNENWQGINFKNANPTISGNTFNFGK
>A0A2L2NJY0_9NOSO
QLTQTIENYKGINIKGGTNTISGNTFNF
>A0A2L2NUB4_9NOSO
QLTQTIENYKGIIIKGGTNTVSGNTFNF
>A0A2T1EDC5_9CYAN
AKENQQGWTIENWKGINIKGGENTISGNTLNF
>A0A367R7G3_9NOSO
KLTNTIIENWQGINIKGGTNTISGNTFNF
>A0A367RA06_NOSPU
QLTNTIIENWQGINIKGGTNTISGNTLNF
>A0A367RXN3_NOSPU
QLTNTIIENWQGINIKGGTNTISGNTFNFG
>A0A372DCA3_9CYAN
IMPAITIENWKGINVKGGQNTISGNTLNF
>K9FQP5_9CYAN
QANPQLSTVIEDWKGINIKGGTNTIAGNTFNF
>K9UWZ3_9CYAN
LKKERPNIVNENWQGINIKGGTNTITGNTLNFGK
>K9V167_9CYAN
TNPKVVQVLNENWQGISIKGGINTIQYNNFNFGK
>K9WZH9_9NOST
NWKGINIKGGINTFNNSPITFN
>K9X2E0_9NOST
QLTKTIIENWQGINIKGGNNTISGNTLNF
>Q4BYW2_CROWT
QENSEAKQVIENWKGINIKGGTNTISNNTLTFN
>A0A0T7BPG0_9CYAN
QAQKPTIINENWQGINIKGGTNTINNNTFNFGK
>A0A1H7NYY5_9ACTN
QPGGTNVLSGNTFHGQTAVQIGDHNRQDVRFGPQP
>A0A1U7IAM2_9NOSO
VKSQPQLVKTIENWQGINIKGGTNTITGNTFQF
>A0A1Z4G0B1_9CYAN
IKAQSPTTVENWQGINIKGGTNTISNPTFNFGSK
>A0A1Z4G8Y8_9CYAN
QLTQTIENYQGINIKGGTNTISGNTFNF
>A0A1Z4JYD0_9CYAN
RLSQIIENYQGINIKGGTNSISGNTFNF
>A0A1Z4M100_9CYAN
KLKAQNPTIVNENWQRINIKGGTNTVTGNTFTFGK
>A0A218QKQ7_9CYAN
KLTTSIIENWQGINVKGGNNTISGNTFNF
>A0A235IUD8_9NOSO
PEVEKRLTTVIENWQGINIKGGKPIIKNNTLNFGSK
>A0A252DX14_9NOSO
KAQSPTTLVNPQGVITTGGQTTVKGSTFNFGSK
>A0A2A2TP82_9CYAN
LLKKEHPHIVNENWQGINFKNANPTISGNTFNFGK
>A0A2L2NJY0_9NOSO
QLTQTIENYKGINIKGGTNTISGNTFNF
>A0A2L2NUB4_9NOSO
QLTQTIENYKGIIIKGGTNTVSGNTFNF
>A0A2T1EDC5_9CYAN
MAKENQQGWTIENWKGINIKGGENTISGNTLNF
>A0A367R7G3_9NOSO
KLTNTIIENWQGINIKGGTNTISGNTFNF
>A0A367RA06_NOSPU
QLTNTIIENWQGINIKGGTNTISGNTLNF
>A0A367RXN3_NOSPU
QLTNTIIENWQGINIKGGTNTISGNTFNFG
>A0A372DCA3_9CYAN
IMPAITIENWKGINVKGGQNTISGNTLNF
>K9FQP5_9CYAN
NQANPQLSTVIEDWKGINIKGGTNTIAGNTFNF
>K9UWZ3_9CYAN
MLKKERPNIVNENWQGINIKGGTNTITGNTLNFGK
>K9V167_9CYAN
ETNPKVVQVLNENWQGISIKGGINTIQYNNFNFGK
>K9WZH9_9NOST
NWKGINIKGGINTFNNSPITFN
>K9X2E0_9NOST
QLTKTIIENWQGINIKGGNNTISGNTLNF
>Q4BYW2_CROWT
IQENSEAKQVIENWKGINIKGGTNTISNNTLTFN
>AFZ00399.1
MINENWQGISIKGGEVEVKDNTFNFYPPEKAA
>AFZ01857.1
MINENWQGINAKGGINVIKDNTFNFNSPEKPA
>AKG24489.1
MSENWHGINIKGGKNEIKGNTFIFNSTEK
>OUL32058.1
MSNENLQGIITQGGKVIVQDSTFNFGSSQQ
>OYE01692.1
MTSENWQGINIKGGEPTIKDNT
>PAX60320.1
MSNENWQGINFKDSNPIIQGNNFNFYPKNS
>PSB30758.1
MTTEDWRGINFKDVKDGGNVHIHDNTFVFQ
