# Supplementary material for: Searching for universal model of amyloid signaling motifs using probabilistic context-free grammars
Source: BMC Bioinformatics. 2021 Apr 29;22:222. doi: 10.1186/s12859-021-04139-y (PMC8086366; doi:10.1186/s12859-021-04139-y)
Supplement: Supplementary file 1 — Additional file 1. Datasets [file 12859_2021_4139_MOESM1_ESM.gz › famgram_data/BASS/orig_red_unaln/ucluster_07.input.fa]

>A0A0C1UDE8_9CYAN
PNPKLAEILAMPNLEKLADKIGQVVMPGGTGNIEN
>A0A0D6KEN9_9CYAN
LKSQPQQPSVINYQKLADEMKNVFQGTVFNAPVTF
>A0A0D6KT15_9CYAN
TNPKFAEIMATPNLTKLADKIGQVVMPGGTGNIQN
>A0A0D6KUG5_9CYAN
NSHPSVVNNAKLADEIKNVFQGNQFNAPVTFNN
>A0A0D6KZ26_9CYAN
TSNPSVVNNAKLADEIKNVFQGNTFSGSVTFN
>A0A0D6YL50_MASLA
PNXKXNEILAMPNLQKLAEKIGQVVMPGGTGKIDK
>A0A0D6YQ96_MASLA
PNSKLNEIIAMPNLQKLAEKIGQVVMPGGTGKIDN
>A0A0F5YIK2_9CYAN
ATTIKSQPATVNNSAKLAEKINALFQGTTITGGNV
>A0A0F6RNI2_MICAE
AKGLQSQSSGQKTYIKTIEKLLIFLKGTLILMNKI
>A0A0K1S1J9_9CHRO
TLKSQSQQASFINNQKLPDSIKNLFQGNTFIGNTF
>A0A0K2LUZ4_9NOST
KNQSSVVKNYNFSKLAEEIKIEKGGILAQNIDTIN
>A0A0M0SNC8_9CYAN
PNPKFAEILAMPNLAKLADKIGQVVMPGGTGNIEN
>A0A0M4SPQ5_9NOSO
KSHPSVVNNFAKLAENLTVKKGGIAGQSITIGTIN
>A0A0T7BMU3_9CYAN
LNSQPAGVINNAKLAESIEKLVQVGTNYGGIHI
>A0A0V8A0L8_9CYAN
PNPKFNQILAMPNLEKLAEKIGQVVMPGGTGNIEN
>A0A1B7V5J2_9NOST
KNQDSVIKNYNFSKFAEEIKGDKNVFIQSNEGEVN
>A0A1B7VT93_APHFL
QNPKIADILATPNLEKLADKIGMVVMSGGTGTINT
>A0A1C0VQ76_9NOSO
TNPKFVEILATPNLTKLADKIGMVVMSGGTGNIGT
>A0A1C0VQC2_9NOSO
ESQPSVVKNFTKMAETINAEKGAIVAQNIENLTQN
>A0A1D2P9I9_9CYAN
KSEPSVVNNFAKLAEEIKAEKGAMVAQQITIGEQH
>A0A1E2WKG7_9NOSO
GLNSQPATIINSTKLADSIKNVFQGNIFTGTNIF
>A0A1E2WSY2_9NOSO
TLKSQPQQPSTINYQKLADEIKTVIQGSTFNAPVT
>A0A1E4QHZ7_MICAE
AKGLQSQSSGQKTYIKTIEKIVNFSQRDININEQN
>A0A1L9QT76_9CYAN
LSNFVSEQSTVYNTGKLAENIKNVFQGNTIIGGTF
>A0A1U7GXQ4_9NOSO
TLKSQPQQPNSINYQNLADEIKNVFQGNTFNAPVT
>A0A1U7HXD3_9NOSO
KSQPSVINNFAKLAEEIKAEKGAMVAQQINIEQQS
>A0A1U7IW71_9NOSO
TNPEIAEIVNMPNLQKLADKIVNYAQGNINIATQN
>A0A1X9LI28_MICAE
AKALQSQSSGQKTYIKTIEKIVNFSQRDININEQN
>A0A1Y0RUS6_9CYAN
ENNINSQPATVINSTKLADSIKNVFQGNTIIGGTF
>A0A1Z4GMW4_9CYAN
LKSQPAGVINNAKLAELIQKLVQVGTNYGGIHL
>A0A1Z4H2Z4_9CYAN
QAQPSIVNNFAKLADEIKVEKGSTVAQQVIIEQQH
>A0A1Z4KDS7_9CYAN
KAQKSTSKNPAKIAETIGINNQNILGGEVYQAFGQ
>A0A1Z4KKC0_ANAVA
QAQPAIVNNFAKLAESIQAEKGAMVAQQITIQEQH
>A0A1Z4KKM5_ANAVA
KSHPSVVKNFTKMAETIKAEKGATVAQNIEHFTQN
>A0A1Z4L466_NOSLI
AEALKSQSPTNQIRIETIEKIVNFAQRDINVETQN
>A0A1Z4L9V2_NOSLI
VKSQPSIIQNFTNTVDKNYGGNVGNVSNDNRTQTF
>A0A1Z4MD65_MICDP
QAQPAIVNNFAKLAESIQAEKGAMVAQQITIGEQH
>A0A1Z4N7M3_9CYAN
ENTLKSQQPSIQNLTQLAEKIGVVNQGQINNQTNN
>A0A1Z4PW04_9CYAN
INSQQPTIQNLAKLAEKINNLNQAQNITINQTNTF
>A0A1Z4QBY6_9NOST
KSQPSVVNNAKLADEIKNVFQGNTFNDSVTFN
>A0A1Z4RGS2_9CYAN
QAQPAIVNNFAKLAESIQAEKGAMVAQQITIREQH
>A0A1Z4S115_9NOSO
INSQPAGVINSTKLAESIKSVFQGNTFIGTQHF
>A0A1Z4TU17_9CYAN
TNPKFAEILAMPNLAKLADKIGQVVMPGGTGNIEN
>A0A1Z4TYZ0_9CYAN
TNPKFAEIMGTPNLTKLADKIGQVVMPGGTGNIEN
>A0A1Z4UN69_9CYAN
ESDVKSQTSVINNFEKIADVINADRGSNVASQINI
>A0A218PYP9_9CYAN
PNPKFAEILAMPNLQKLADKIGQVVMPGGTGNIQN
>A0A218QKD2_9CYAN
INSQPAGVINSTKLAESIKNVFQGNTFNGTNIF
>A0A235HZE3_9NOSO
PNSKLAEILAMPNLEKLADKIGQVVMPGGTGNIEN
>A0A235ICD7_9NOSO
NSHPSVVNNAKLANEIKNLFQGNQFNAPVTFS
>A0A235INB4_9NOSO
KSEPSVINNFAKLAENLTIEKTAMVAQQINNTGSI
>A0A251WH14_9CYAN
QQQLGTVVNQTQLAEKIGILIQGGYNPITIDKFEV
>A0A252DQD9_9NOSO
TNPKFAEILAMPNLEKLADKIGQVVMPGGTGNIQN
>A0A252E7D5_9NOSO
NLKSQPQQPNTINNQKLADEIKNVFQGNIFNAPVT
>A0A256BCT7_9CYAN
QLSQSKSENPNKLAEKIGMVVQDGGKVDIQTFNM
>A0A261KKT5_9CYAN
KSQGVTAENINALFQGSTITGSAVNRDSNNNVVIQ
>A0A2H6KYQ8_MICAE
TLKSQSQQASVINNQKLADSIKNVFQGNTFIGGNF
>A0A2H6LEA8_9NOSO
TLKSQSQQPIFNNNQKFADEIKNFFQGNTFNAPVT
>A0A2H6LNP2_9NOSO
KSQPSVVNNFAKLAEQIKAEKGAMVAQQINIEQQN
>A0A2H6LP24_9NOSO
QAQPAIVNNFAKLAESIQAEKGSMVAQQIIINNPQ
>A0A2K8SPJ1_9NOSO
VNSQSATVINSTKLADSIKNVFQGNTIIGGNF
>A0A2L2NLP1_9NOSO
PNPKLAEILAMPNLEKLADKIGQVVMPGGTGNIQN
>A0A2L2NPG6_9NOSO
KSQPSVINKFAKLAEEIKAEKGAMVALMCLSTSVG
>A0A2T1E3J8_9CYAN
ATAQPGTIQNLTKLAEKIGVVNLGSITNQTNTINL
>A0A2W4YBX1_9CYAN
QLQLSQSKSDNPNKLAEKIGIVVQSGGKADIQTLS
>A0A2W7AP63_9CYAN
VKNEPTLIQNSAKLAEKIGLVVQGGKVEIQNFSF
>A0A2Z6CSU2_9NOSO
QSQPSVVNKFAKLAEEIKAEKGAMVAQQINIEQQT
>A0A2Z6DJE0_NOSCO
ENTLKSQQPTIQNLTQLAEKIGVVNQGQINNQTNN
>A0A350YAQ3_9CYAN
VHQKAGGVTNLSKLAEKIGVLNQGLILNQQNTIHL
>A0A367Q3L7_9NOSO
LDSQPATIINSTKLAESIKNVFQGNTFTGTNIF
>A0A367QA32_9NOSO
ENTLKSQQPTIQNLTQLAEKIGVVNQGQINNQTNN
>A0A367QBT4_9NOSO
TLKSQPQQPNSINYKNLANEIKNVFQGNTFNAPVT
>A0A367QEK6_9NOSO
VKSQPSIIQNFTNTVDKNYGGNVGNVANDNRNQTF
>A0A367R4D4_9NOSO
KSQPSVVNNFAKLAEEIKAEKGAIVAQQITIEEQH
>A0A367RNQ0_NOSPU
DLNSQPAGIINSTKLADSIKNVFQGNTFTGTNNF
>A0A367RXF6_9NOSO
KSQPSVVNNFAKLAEEIKAEKGAMVAQQINIEQQT
>A0A3E0M445_MICAE
TLKSQSQQASVINNQKLADSIKNVFQGNTSKNLFQ
>A0A3E0M728_MICAE
ILKSQSQQASVINNQKLADSIKNLFQGTFSNNTFN
>A0A3N0VMI4_MICAE
AKGLQSQSSGQKTHIKTIEKIVNFSQRDININEQN
>A0YMR9_LYNSP
IKSQQASTQNYHNTIEKVVNLAQGEGASINIKEQN
>B4W3M2_9CYAN
VQSQPKSLDKFTKIAQDIKMGVQDQIANKTNLDLS
>B7KC93_CYAP7
KDTLASQQPTIQNIGKLAEKIAVVAQGGTTNINTI
>B7KKB1_CYAP7
ALNSQPSKPQIYIKTIEKLVNFAQGDINIHEQNIT
>B7KL84_CYAP7
KLKTEKHSPTVINQQKLADEIKNNFQGNTFNNTTF
>E0UBT1_CYAP2
DQELQQKQFSIQNLAKLTEKINNFNQAQTIHIIQN
>E0UDA1_CYAP2
SLKSAKSSQNTINCEKLADDLKNFFQNPIFNAPVT
>F5UD97_9CYAN
LQSQQPTVQNLAKLAEKINNLNQAQTINITQNNTF
>I4GKS1_MICAE
TLKSQSQQASVINNQKLADSIKNVFQGNTFIGVNF
>I4IHL8_9CHRO
AKGLQSQSSGQKIYIKTIEKIVNFSQRDININEQN
>I4IRU3_MICAE
TLKSQSQQASFINNQKLADSIKNLFQGTFSNNTFN
>K7W038_9NOST
QNPKIADILATPNLEKLADKIGMVVMSGGTGTINT
>K9PCP1_9CYAN
QAQPSIVNNFAKLAETIEAEKGAMVAQQITIQQQH
>K9PJ95_9CYAN
QSQPSVINNFAKLAEEIKAEKGAMVAQQINIEQQS
>K9Q992_9NOSO
QAQPSIVNNFAKLAESIQAEKGAMVAQQITIGEQH
>K9QH97_9NOSO
QSHPSVVNNFAKLADNLTVEKGGIAGQSITIGTIN
>K9QXN0_NOSS7
KSHPSVVNNFAKLAEEIKAEKGAMVAQQINIKEQN
>K9UTV7_9CYAN
KSQPSVINNFAKLAEEIKAEKGAMVAQKIDIGTQN
>K9V969_9CYAN
KSQPSGKQNFTNFIEKVVNLVQGTGASINIDKQDI
>K9WPC7_9CYAN
LQSQPGTIVNMTKLAEQIGVLVQGGYADFRGSNFF
>K9ZSG8_ANACC
QRTLQLQQPTVQVLGKLAEKIGLVVQSGGRVSIQN
>L7E1I9_MICAE
AKGLQSQSSGQKTYIKTIEKIVNFSQRDININEQN
>L8MUQ0_9CYAN
QLQQSQSKFDNPNKLAEKIGVVVQSGGKADIQTLN
>A0A0C1UDE8_9CYAN
PNPKLAEILAMPNLEKLADKIGQVVMPGGTGNIENMSF
>A0A0D6KEN9_9CYAN
LKSQPQQPSVINYQKLADEMKNVFQGTVFNAPVTFN
>A0A0D6KT15_9CYAN
TNPKFAEIMATPNLTKLADKIGQVVMPGGTGNIQNQSF
>A0A0D6KUG5_9CYAN
NSHPSVVNNAKLADEIKNVFQGNQFNAPVTFNN
>A0A0D6KZ26_9CYAN
TSNPSVVNNAKLADEIKNVFQGNTFSGSVTFN
>A0A0D6YL50_MASLA
PNXKXNEILAMPNLQKLAEKIGQVVMPGGTGKIDKMSF
>A0A0D6YQ96_MASLA
PNSKLNEIIAMPNLQKLAEKIGQVVMPGGTGKIDNMSF
>A0A0F5YIK2_9CYAN
ATTIKSQPATVNNSAKLAEKINALFQGTTITGGNVGNT
>A0A0K1S1J9_9CHRO
TLKSQSQQASFINNQKLPDSIKNLFQGNTFIGNTF
>A0A0K2LUZ4_9NOST
KNQSSVVKNYNFSKLAEEIKIEKGGILAQNIDTINIQ
>A0A0M0SNC8_9CYAN
PNPKFAEILAMPNLAKLADKIGQVVMPGGTGNIENMSF
>A0A0M4SPQ5_9NOSO
KSHPSVVNNFAKLAENLTVKKGGIAGQSITIGTINNN
>A0A0T7BMU3_9CYAN
LNSQPAGVINNAKLAESIEKLVQVGTNYGGIHI
>A0A0V8A0L8_9CYAN
PNPKFNQILAMPNLEKLAEKIGQVVMPGGTGNIENMSF
>A0A1B7V5J2_9NOST
KNQDSVIKNYNFSKFAEEIKGDKNVFIQSNEGEVNIT
>A0A1B7VT93_APHFL
QNPKIADILATPNLEKLADKIGMVVMSGGTGTINTMNF
>A0A1C0VQ76_9NOSO
TNPKFVEILATPNLTKLADKIGMVVMSGGTGNIGTMSF
>A0A1C0VQC2_9NOSO
ESQPSVVKNFTKMAETINAEKGAIVAQNIENLTQNNTY
>A0A1D2P9I9_9CYAN
KSEPSVVNNFAKLAEEIKAEKGAMVAQQITIGEQHNTY
>A0A1E2WKG7_9NOSO
GLNSQPATIINSTKLADSIKNVFQGNIFTGTNIF
>A0A1E2WSY2_9NOSO
TLKSQPQQPSTINYQKLADEIKTVIQGSTFNAPVTFN
>A0A1L9QT76_9CYAN
LSNFVSEQSTVYNTGKLAENIKNVFQGNTIIGGTF
>A0A1U7GXQ4_9NOSO
TLKSQPQQPNSINYQNLADEIKNVFQGNTFNAPVTFN
>A0A1U7HXD3_9NOSO
KSQPSVINNFAKLAEEIKAEKGAMVAQQINIEQQSNTY
>A0A1U7IW71_9NOSO
TNPEIAEIVNMPNLQKLADKIVNYAQGNINIATQNISI
>A0A1Y0RUS6_9CYAN
ENNINSQPATVINSTKLADSIKNVFQGNTIIGGTF
>A0A1Z4GMW4_9CYAN
LKSQPAGVINNAKLAELIQKLVQVGTNYGGIHL
>A0A1Z4H2Z4_9CYAN
QAQPSIVNNFAKLADEIKVEKGSTVAQQVIIEQQHNTY
>A0A1Z4KDS7_9CYAN
KAQKSTSKNPAKIAETIGINNQNILGGEVYQAFGQGGI
>A0A1Z4KKC0_ANAVA
QAQPAIVNNFAKLAESIQAEKGAMVAQQITIQEQHNTY
>A0A1Z4KKM5_ANAVA
KSHPSVVKNFTKMAETIKAEKGATVAQNIEHFTQNNTY
>A0A1Z4L9V2_NOSLI
VKSQPSIIQNFTNTVDKNYGGNVGNVSNDNRTQTFNL
>A0A1Z4MD65_MICDP
QAQPAIVNNFAKLAESIQAEKGAMVAQQITIGEQHNTY
>A0A1Z4N7M3_9CYAN
ENTLKSQQPSIQNLTQLAEKIGVVNQGQINNQTNNFSF
>A0A1Z4PW04_9CYAN
INSQQPTIQNLAKLAEKINNLNQAQNITINQTNTF
>A0A1Z4QBY6_9NOST
KSQPSVVNNAKLADEIKNVFQGNTFNDSVTFN
>A0A1Z4RGS2_9CYAN
QAQPAIVNNFAKLAESIQAEKGAMVAQQITIREQHNTY
>A0A1Z4S115_9NOSO
INSQPAGVINSTKLAESIKSVFQGNTFIGTQHF
>A0A1Z4TU17_9CYAN
TNPKFAEILAMPNLAKLADKIGQVVMPGGTGNIENMSF
>A0A1Z4TYZ0_9CYAN
TNPKFAEIMGTPNLTKLADKIGQVVMPGGTGNIENQSF
>A0A1Z4UN69_9CYAN
ESDVKSQTSVINNFEKIADVINADRGSNVASQININNP
>A0A218PYP9_9CYAN
PNPKFAEILAMPNLQKLADKIGQVVMPGGTGNIQNQSF
>A0A218QKD2_9CYAN
INSQPAGVINSTKLAESIKNVFQGNTFNGTNIF
>A0A235HZE3_9NOSO
PNSKLAEILAMPNLEKLADKIGQVVMPGGTGNIENMSF
>A0A235ICD7_9NOSO
NSHPSVVNNAKLANEIKNLFQGNQFNAPVTFS
>A0A235INB4_9NOSO
KSEPSVINNFAKLAENLTIEKTAMVAQQINNTGSITNN
>A0A251WH14_9CYAN
QQQLGTVVNQTQLAEKIGILIQGGYNPITIDKFEV
>A0A252DQD9_9NOSO
TNPKFAEILAMPNLEKLADKIGQVVMPGGTGNIQNMSF
>A0A252E7D5_9NOSO
NLKSQPQQPNTINNQKLADEIKNVFQGNIFNAPVTFN
>A0A256BCT7_9CYAN
QLSQSKSENPNKLAEKIGMVVQDGGKVDIQTFNM
>A0A261KKT5_9CYAN
KSQGVTAENINALFQGSTITGSAVNRDSNNNVVIQNPT
>A0A2H6KYQ8_MICAE
TLKSQSQQASVINNQKLADSIKNVFQGNTFIGGNF
>A0A2H6LEA8_9NOSO
TLKSQSQQPIFNNNQKFADEIKNFFQGNTFNAPVTFN
>A0A2H6LNP2_9NOSO
KSQPSVVNNFAKLAEQIKAEKGAMVAQQINIEQQNNTY
>A0A2H6LP24_9NOSO
QAQPAIVNNFAKLAESIQAEKGSMVAQQIIINNPQNTY
>A0A2K8SPJ1_9NOSO
VNSQSATVINSTKLADSIKNVFQGNTIIGGNF
>A0A2L2NLP1_9NOSO
PNPKLAEILAMPNLEKLADKIGQVVMPGGTGNIQNQSF
>A0A2L2NPG6_9NOSO
KSQPSVINKFAKLAEEIKAEKGAMVALMCLSTSVGR
>A0A2T1E3J8_9CYAN
ATAQPGTIQNLTKLAEKIGVVNLGSITNQTNTINL
>A0A2W4YBX1_9CYAN
QLQLSQSKSDNPNKLAEKIGIVVQSGGKADIQTLSM
>A0A2W7AP63_9CYAN
VKNEPTLIQNSAKLAEKIGLVVQGGKVEIQNFSF
>A0A2Z6CSU2_9NOSO
QSQPSVVNKFAKLAEEIKAEKGAMVAQQINIEQQTNTY
>A0A2Z6DJE0_NOSCO
ENTLKSQQPTIQNLTQLAEKIGVVNQGQINNQTNNFTF
>A0A350YAQ3_9CYAN
VHQKAGGVTNLSKLAEKIGVLNQGLILNQQNTIHL
>A0A367Q3L7_9NOSO
LDSQPATIINSTKLAESIKNVFQGNTFTGTNIF
>A0A367QA32_9NOSO
ENTLKSQQPTIQNLTQLAEKIGVVNQGQINNQTNNFTI
>A0A367QBT4_9NOSO
TLKSQPQQPNSINYKNLANEIKNVFQGNTFNAPVTFN
>A0A367QEK6_9NOSO
VKSQPSIIQNFTNTVDKNYGGNVGNVANDNRNQTFNF
>A0A367R4D4_9NOSO
KSQPSVVNNFAKLAEEIKAEKGAIVAQQITIEEQHNTY
>A0A367RNQ0_NOSPU
DLNSQPAGIINSTKLADSIKNVFQGNTFTGTNNF
>A0A367RXF6_9NOSO
KSQPSVVNNFAKLAEEIKAEKGAMVAQQINIEQQTNTY
>A0A3E0M445_MICAE
TLKSQSQQASVINNQKLADSIKNVFQGNTSKNLFQGTF
>A0A3E0M728_MICAE
ILKSQSQQASVINNQKLADSIKNLFQGTFSNNTFNF
>A0YMR9_LYNSP
IKSQQASTQNYHNTIEKVVNLAQGEGASINIKEQNITI
>B4W3M2_9CYAN
VQSQPKSLDKFTKIAQDIKMGVQDQIANKTNLDLS
>B7KC93_CYAP7
KDTLASQQPTIQNIGKLAEKIAVVAQGGTTNINTINL
>B7KKB1_CYAP7
ALNSQPSKPQIYIKTIEKLVNFAQGDINIHEQNITI
>B7KL84_CYAP7
KLKTEKHSPTVINQQKLADEIKNNFQGNTFNNTTFQ
>E0UBT1_CYAP2
DQELQQKQFSIQNLAKLTEKINNFNQAQTIHIIQNNTF
>E0UDA1_CYAP2
SLKSAKSSQNTINCEKLADDLKNFFQNPIFNAPVTFN
>F5UD97_9CYAN
LQSQQPTVQNLAKLAEKINNLNQAQTINITQNNTF
>I4GKS1_MICAE
TLKSQSQQASVINNQKLADSIKNVFQGNTFIGVNF
>I4IHL8_9CHRO
AKGLQSQSSGQKIYIKTIEKIVNFSQRDININEQNITM
>I4IRU3_MICAE
TLKSQSQQASFINNQKLADSIKNLFQGTFSNNTFNF
>K7W038_9NOST
QNPKIADILATPNLEKLADKIGMVVMSGGTGTINTMNL
>K9PCP1_9CYAN
QAQPSIVNNFAKLAETIEAEKGAMVAQQITIQQQHNTY
>K9PJ95_9CYAN
QSQPSVINNFAKLAEEIKAEKGAMVAQQINIEQQSNTY
>K9Q992_9NOSO
QAQPSIVNNFAKLAESIQAEKGAMVAQQITIGEQHNTY
>K9QH97_9NOSO
QSHPSVVNNFAKLADNLTVEKGGIAGQSITIGTINNN
>K9QXN0_NOSS7
KSHPSVVNNFAKLAEEIKAEKGAMVAQQINIKEQNNTY
>K9UTV7_9CYAN
KSQPSVINNFAKLAEEIKAEKGAMVAQKIDIGTQNNTY
>K9V969_9CYAN
KSQPSGKQNFTNFIEKVVNLVQGTGASINIDKQDIHF
>K9WPC7_9CYAN
LQSQPGTIVNMTKLAEQIGVLVQGGYADFRGSNFF
>K9ZSG8_ANACC
QRTLQLQQPTVQVLGKLAEKIGLVVQSGGRVSIQNFHM
>L8MUQ0_9CYAN
QLQQSQSKFDNPNKLAEKIGVVVQSGGKADIQTLNM
>ACK70197.1
MKEQPDKIAEKIAVFAQGGTVYIDKIIIDSQGK
>AFW94441.1
MNDNFSKLADKIGAVALPGGTVQVNTQNIDGQK
>AVH69820.1
MPEDSGKFAEKIGAFAAPGAQVNIGTQIIEGQK
>BAY32777.1
MPEDSGKFADKIGVFAAPGAQVNIGTQIIEGQK
>BAY94450.1
MPEESGKFAEKIGVFAAPGAQVNIGTQIIESQK
>BAY97304.1
MPEDSGKFADKIGVFAAPGAQVNIGTQIIEGQK
>BAZ70469.1
MPEDSGKFADKIGAFAAPGANVNIGTQIIAGQK
>BAZ72187.1
MPEDSGKFADKIGVFAAPGAQVNIGTQIIEGQK
>EKF02842.1
MPEESGKFAEKIGVFAAPGAQVNIGTQIIESQK
>GAX34747.1
MFNDSGKLADKIGAFAAPGSQVNIDTQIIQG
>KIF35509.1
MPKDSGKFADKVGAFAAPGSQVNIGTQIIQGQK
>KOP25803.1
MPEDFGQSIKKIGVYVAPGGQASIGNQVIQGQK
>KST70146.1
MSEELGKFAEKIGVYIAPGGQASIGTQIIQGQK
>OBQ24117.1
MNDNFSKLADKIGAVALPGGTVQVNTQNIDGQK
>OCQ99945.1
MPEDFKKLSDKIGQVIFPGGKGVIENLVIEGQK
>OYD91200.1
MPEDSGKFAEKIGAFASPGAQVNIGTQIIEGQK
>OYQ63523.1
NISQEIHHEPNKLADKVGIVALEGSAVNIGTFN
