# Supplementary material for: Searching for universal model of amyloid signaling motifs using probabilistic context-free grammars
Source: BMC Bioinformatics. 2021 Apr 29;22:222. doi: 10.1186/s12859-021-04139-y (PMC8086366; doi:10.1186/s12859-021-04139-y)
Supplement: Supplementary file 1 — Additional file 1. Datasets [file 12859_2021_4139_MOESM1_ESM.gz › famgram_data/BASS/README]

Files in these folders use internal names for the BASS classes.
Here is the mapping:
C01 == BASS1
C02 == BASS2
C03 == BASS3
C06 == BASS4
C07 == BASS5
C09 == BASS6
C12 == BASS7
C20 == BASS8
Cya03 == BASS9
Cnlr26 == BASS10
