# Supplementary material for: Searching for universal model of amyloid signaling motifs using probabilistic context-free grammars
Source: BMC Bioinformatics. 2021 Apr 29;22:222. doi: 10.1186/s12859-021-04139-y (PMC8086366; doi:10.1186/s12859-021-04139-y)
Supplement: Supplementary file 1 — Additional file 1. Datasets [file 12859_2021_4139_MOESM1_ESM.gz › famgram_data/negative/PDBfrag_len27/negsample_27s.fasta.cnr71_8cv36_val.fa]

>1OFC_74_100
GSDATKVQREEQRKIDEAEPLTEEEIQ
>2EWV_270_296
SFILQGIISQRLLPKIGGGRVLAYELL
>1M6I_162_188
TLFRKIGDFRSLEKISREVKSITIIGG
>1CKO_85_111
GIRFMMFFTRVFGFKVCTIIDRAMTVY
>2F5U_205_231
STHVNPDGVAHHDDINRAAAAFLSRGH
>2BJQ_306_332
GTERLGNLHMGMEKATAGLAGKDSAVS
>1JX6_39_65
PTQRPIKISVVYPGQQVSDYWVRNIAS
>1LL2_182_208
HLPFIYNLSSISIYSYLPAFKAFGANA
>1U8X_87_113
DIEFAATTDPEEAFTDVDFVMAHIRVG
>1O5T_340_366
ALIEVLQPLIAEHQARRKEVTDEIVKE
>1YPV_79_105
VFWKGVLEELLWFIKGSTNAKELSSKG
>1TBF_224_250
FFELIRKNQFNLEDPHQKELFLAMLMT
>1TJY_182_208
GIIKAYPDLDAIIAPDANALPAAAQAA
>1IUQ_191_217
KKHMFDIPELTETKRKANTRSLKEMAL
>1IOM_332_358
IFAVARISGWVGHILEYQELDNRLLRP
>1YON_134_160
NGITHIGPARQQDGDYSYLADILQTVL
>1PO5_392_418
GHFLDANGALKRNEGFMPFSLGKRICL
>1TR9_129_155
GNRAFGEDVQTVLKHSSAFLRGMKAVG
>2AUJ_104_130
LFRAEESGVVELKDLAEGHLIYLRQEE
>1PW4_329_355
TLVTIATIVYWMNPAGNPTVDMICMIV
>1YD7_64_90
DGVVIQMEDEIASIAAAIGASWAGAKA
>2FBA_441_467
LQVILDHINDDGSLNEQLNRYTGYSTG
>1UA7_16_42
FNTLKHNMKDIHDAGYTAIQTSPINQV
>2J3X_372_398
GAIGAFIYGFSGFQDEQEILLNKNSTF
>1J6U_236_262
FGVKKGTYTLEMRSASRAEQKAMVEKN
>1OEW_52_78
EVDQTIYTPSKSTTAKLLSGATWSISY
>1ZVD_337_363
ACTNNLPKAHTCFNRIDIPPYESYEKL
>1YFE_310_336
SIPENEPGSSIMPGKVNPTQCEALTML
>1Q14_20_46
AAHMKSNPNAKVIFMVGAGISTSCGIP
>2GWD_362_388
AEREMLRNKVPVTGLKTPFRDGLLKHV
>1XOV_96_122
KGTGVEVWYYAGDEKGRKLAVEISAKM
>2FXU_111_137
NPKANREKMTQIMFETFNVPAMYVAIQ
>1XMB_158_184
KKMREEGALKNVEAIFGIHLSARIPFG
>1SIQ_52_78
SEMGELGVLGPTIKGYGCAGVSSVAYG
>1ZSY_328_354
ACSQVPLQDYQSALEASMKPFISSKQI
>1RMG_87_113
TASGNMIAVTDTTDFELFSSTSKGAVQ
>2DAP_127_153
NRVYAAAVLAEHQQHTFWGPGLSQGHS
>1GPI_329_355
QQKTAFGDTNWFAQKGGLKQMGEALGN
>1BS0_195_221
QQHNGWLMVDDAHGTGVIGEQGRGSCW
>1XMB_83_109
PPFVALRADMDALPIQEGVEWEHKSKI
>1EUR_177_203
GRLIQQYTIINAAGAFQAVSVYSDDHG
>16VP_86_112
GDVAFPTLPATRDGLGLYYEALSRFFH
>1VJ1_286_312
EAIRKERNITRERFTVLNYKDKFEPGI
>2G29_293_319
FEDIIDRSKGIYNFGNGQETFEDQEIM
>1XMB_49_75
ETSKLIRSELELIGIKYRYPVAITGVI
>1U4G_17_43
YGSDYGPLIVNDRCEMDDGNVITVDMN
>2ABS_155_181
ERTLCTHLGACGSFRLPEDWTTFASGA
>2CGL_16_42
GRVMLARYERECRSLTLREIHRFNNGL
>1WDP_156_182
DYMKSFRENMSDFLESGLIIDIEVGLG
>1XOV_122_148
MAKALGLPNRGAKATKDLRFLNSTKGT
>1G55_292_318
LRYFTPKEIANLLGFPPEFGFPEKITV
>1MC0_42_68
ETQATHCCLLLVSEDNLQLSCKVIGDK
>1VE1_230_256
DLSLLDGVIQVWEEDAFPLARRLAREE
>1GSO_272_298
LYAGLMIDKQGNPKVIEFNCRFGDLET
>1NE9_26_52
VTQDLGWAKVKNNWEPVDVYLEDDQGA
>2BJF_136_162
NIPNTTLHWMISDITGKSIVVEQTKEK
>2CAU_5_31
ARFPLWLLLGVVLLASVSASFAHSGHS
>1US0_78_104
KLWCTYHEKGLVKGACQKTLSDLKLDY
>2FXU_19_45
AGFAGDDAPRAVFPSIVGRPRHQGVMV
>1B7E_69_95
WWVHSVLLLEATTFRTVGLLHQEWWMR
>1YII_75_101
KFETLMVSLMRPARIFDAHALKHAIKG
>1SJ8_46_72
ASKAWRKNKMDESKHEIHSQVDAITAG
>1VPK_68_94
TVNAAEISGEARFVVPGDVIQKMVKVL
>1Z6A_439_465
GQTRNVIVHKLISVGTLEEKIDQLLAF
>1GPI_28_54
LSTKVVLDSNWRWVHSTSGYTNCYTGN
>1AC5_328_354
VIDSLHLDSDKIDHWKECTNSVGTKLS
>1U09_433_459
HSGPDEYRRLFEPFQGLFEIPSYRSLY
>1G97_19_45
DLPKVLHKVAGISMLEHVFRSVGAIQP
>1U16_339_365
LTAVLQVATGVISTLQISKENMEKALT
>1B89_322_348
ITKVANVELYYRAIQFYLEFKPLLLND
>1T1G_16_42
QFPEGLDGQGQCIAIIALGGGYDETSL
>1IIR_120_146
YFYAFHCPSYVPSPYYPPPPLGEPSTQ
>1IIR_23_49
RVRDLGADVRMCAPPDCAERLAEVGVP
>1PHP_9_35
VDVRGKRVFCRVDFNVPMEQGAITDDT
>1RGZ_12_38
ANTVTPLMKAQSVPGMAVAVIYQGKPH
>1OC7_7_33
PFEGVQLWANNYYRSEVHTLAIPQITD
>1SQ9_77_103
DAFELCLVATTSFSGDLLFYRITREDE
>1R89_369_395
IENGRWWAFEMRKFTTPEEGVRSYAST
>1OQ9_227_253
ADEKRHETAYTKIVEKLFEIDPDGTVL
>1IIR_304_330
AVIHHGGAGTTHVAARAGAPQILLPQM
>1EWF_354_380
SLFLIGMHTTGSMEVSAESNRLVGELK
>1I4W_48_74
LDLTKTYKHPEELKVLDLYPGVGIQSA
>1BU8_196_222
SDAMFVDVIHTDSAPIIPYLGFGMSQK
>2D81_247_273
YNKWADTNNMIILYPQAIPDYTIHAIW
>1IG8_253_279
KLSDDIPPSAPMAINCEYGSFDNEHVV
>1WW9_17_43
PYVDAKLGFRNHWYPVMFSKEINEGEP
>2NLO_12_38
EQLYFQGAMNDSILLGLIGQGLDLSRT
>1SVS_207_233
RKKWIHCFEGVTAIIFCVALSDYDLVL
>1H09_194_220
KPKTAGTWKQDSKGWWFRRNNGSFPYN
>2BWV_151_177
GSRQNLTAPATMIDWRPVVHEMRLFKS
>2HKJ_248_274
KRDYTIKEFLVNEFQSIGDTTADKILE
>1YKS_277_303
QRRGRIGRNPNRDGDSYYYSEPTSENN
>2A3N_242_268
EEMQWKRTRPVSSAEFFHGALELLEKD
>2IMR_22_48
FSEATTPDALTPDAHTPRLLTCDVLYT
>1SQH_14_40
SDSEVDELLDLYKVKFGIRNFHYLLLY
>1I24_60_86
PIASIHDRISRWKALTGKSIELYVGDI
>2CJG_44_70
GSYLVDAITGRRYLDMFTFVASSALGM
>3BCT_407_433
FVQLLYSPIENIQRVAAGVLCELAQDK
>1PO5_447_473
EDIDLTPRESGVGNVPPSYQIRFLARH
>1IGR_413_439
AGKMYFAFNPKLCVSEIYRMEEVTGTK
>1G41_125_151
DVAEERILDALLPPAKNQWGEVENHDS
>1U8X_34_60
AGGGSTFTPGIVLMLLDHLEEFPIRKL
>2F8L_46_72
ETGENLFQKEVLQKEELSSEKQLKLQA
>1L8Q_286_312
KDHTTVIHAIRSVEEEKKKDRKFKHLV
>1UOZ_69_95
FPPATVGGTVARYTGAAQAAGAMPVLT
>1UYN_239_265
RDYTVTGGFTGATAATGKTGARNMPHT
>1UX5_332_358
LIKTLPVLPEARKKGDLLEDEVKLTIM
>2GG6_186_212
NTPGITTVIEPIMTRDHTEKMLQGFGA
>2FR1_175_201
PAGSVAELARHLAAVVSGGAGEDQLAL
>1PW4_167_193
GGGIPPLLFLLGMAWFNDWHAALYMPA
>1I24_256_282
QAAVGHPLTVYGKGGQTRGYLDIRDTV
>1FOB_30_56
QALETILADAGINSIRQRVWVNPSDGS
>1ZVD_235_261
KGFNEVIPQHLLKTFDEKELELIICGL
>1BOB_22_48
SIVGENAVQFSPLFTYPIYGDSEKIYG
>1G97_345_371
NFVEVKGSSIGENTKAGHLTYIGNCEV
>1P5D_183_209
VAGVIAPQLIEALGCSVIPLYCEVDGN
>1JFB_329_355
PDEFNMNRKWPPQDPLGFGFGDHRCIA
>1WL4_6_32
DPVVIVSAARTIIGSFNGALAAVPVQD
>1T1G_329_355
RIYQAGPGWDPCTGLGSPIGIRLLQAL
>1TV5_227_253
DNQEAGKLKNIILSVKEEIDNLEKNNI
>2FR1_429_455
TACRALQNALDRAEVCPIVIDVRWDRF
>1V04_286_312
PNGMRIFFYDAENPPGSEVLRIQDILS
>1D5T_54_80
LYKRFQLLEGPPETMGRGRDWNVDLIP
>1SNG_314_340
AEGAAATAAMMLLAGAMPPRRTIRFSV
>1MC0_126_152
ATDQVVALACAFNKLGGDFFTDEDEHV
>1OHL_146_172
LYDDGTINRERSVSRLAAVAVNYAKAG
>1J8U_255_281
CLSEKPKLLPLELEKTAIQNYTVTEFQ
>1CX4_99_125
VGNYDNRGSFGELALMYNTPRAATITA
>1RU4_371_397
ANSKLINAGTKESNISYSGSAPDLGAF
>2HBJ_295_321
KESPWKILMYQYNIPPEREVLVRELYQ
>1O88_60_86
EDSLINAAAANICGQWSKDPRGVEIKE
>1U7G_31_57
FYGGLIRGKNVLSMLTQVTVTFALVCI
>1A0I_144_170
HIKLYAILPLHIVESGEDCDVMTLLMQ
>1PSW_322_348
GYHQSLIDITPQRVLEELNALLLQEEA
>2FK8_23_49
EKPISPTKTRTRFEDIQAHYDVSDDFF
>1RIQ_244_270
PLIQFGEEVSGKKYGEKFETDVALRVI
>1XMB_102_128
EWEHKSKIAGKMHACGHDGHVTMLLGA
>2AQ5_92_118
HNDNVIASGSEDCTVMVWEIPDGGLVL
>1U09_196_222
IGRFCAQMHSNNGPQIGSAVGCNPDVD
>1FOB_71_97
AAGMSLYLDLHLSDTWADPSDQTTPSG
>2GWN_418_444
FSHSVAYTFVNGCLAYAKGRLAESRPT
>1IG8_60_86
GGNIPMIPGWVMDFPTGKESGDFLAID
>2IXR_49_75
AAIDEFASLRLPDRIDGRFVDGRRANL
>1SDJ_280_306
VTIRDNQPEKVTISGTAVILFHAEWAI
>2CWC_80_106
MDRYLRWYREGYRSATGVCFGLGHATR
>2IW1_185_211
IYRQKNGIKEQQNLLLQVGSDFGRKGV
>1S9J_123_149
KHKIMHRDVKPSNILVNSRGEIKLCDF
>3SIL_32_58
YFRIPAMCTTSKGTIVVFADARHNTAS
>1H8L_30_56
ITRLYSVGKSVELRELYVMEISDNPGI
>1NML_255_281
LTAPYFHSGAVWSLEEAVAVMGTAQLG
>7ODC_391_417
VAAASTFNGFQRPNIYYVMSRPMWQLM
>1S7C_76_102
AERDPANLKWDEVGVDVVAEATGLFLT
>1C3P_199_225
PFEKGFLEEIGEGKGKGYNLNIPLPKG
>1VQZ_196_222
IINELPKKITVEKFRDLLLEYMKKEYP
>1I6L_200_226
PKAYITLLDDAKTIEKKIKSAVTDSEG
>2FBA_44_70
FNNGVPGTVIASPSTSNPDYYYQWTRD
>1VPT_108_134
LIDGRHHDPILNGLRDVTLVTRFVDEE
>1PSW_2_28
KILVIGPSWVGDMMMSQSLYRTLQARY
>1ZWX_112_138
VEKSQHIFQRGGGADRLSNKGFAYVKI
>1VMI_119_145
AAAMVSAGKADVCIAGNLSSTANVLRA
>1R76_252_278
HCIVETQVVQDGKRLGWGQQHDALTLR
>1QYI_5_31
LFDVDGVFLSEERCFDVSALTVYELLM
>8OHM_229_255
YTGDFDSVIDCNTCVTQTVDFSLDPTF
>1MC0_2_28
DQKDEKGYTDHDRKILQLCGELFDLDA
>2IMR_11_37
HHRGASIDPMTFSEATTPDALTPDAHT
>1XC3_201_227
IAQVWELEGYYIAQALAQYILILAPKK
>1B8P_270_296
PSDGSYGIPEGVIFGFPVTTENGEYKI
>1D7Y_177_203
QPRLMSRAAPATLADFVARYHAAQGVD
>2I7Q_149_175
RLEQFIPSRRLDTEELSLPDISAEIAE
>1ZCJ_192_218
SPTTIATVMSLSKKIGKIGVVVGNCYG
>1FCQ_84_110
LTKHLQVFRDHLINQIPDKSFPGVGVI
>1L8Q_63_89
KRGYRVIYSSADDFAQAMVEHLKKGTI
>1BQG_113_139
RIAVHAVTAVESALLDLLGQHLQVPVA
>1YFQ_162_188
RLIVGMNNSQVQWFRLPLCEDDNGTIE
>1E5W_294_320
RRKPDTIEVQQMKAQAREEKHQKQMER
>1B63_234_260
GDLTLRGWVADPNHTTPALAEIQYCYV
>1PBE_237_263
ERFWTELKARLPAEVAEKLVTGPSLEK
>1UZ5_234_260
ESLKALIEKAVNVGDVVVISGGASGGT
>1SO7_342_368
MGTGPDGSPLFGCLYEANDYEEIVFLM
>1WER_189_215
LRLICPAILNPRMFNIISDSPSPIAAR
>1ADT_108_134
ELKCLHGSIMINKEHVIEMDVTSENGQ
>1DHS_277_303
VVKHHIANANLMRNGADYAVYINTAQE
>1H6L_316_342
QKANQNFKMVPWERIADKIGFHPQVNK
>1J8U_287_313
AESFNDAKEKVRNFAATIPRPFSVRYD
>2BU7_241_267
KNAMRATVESHESSLILPPIKVMVALG
>1PJC_312_338
LNNSTLPYVVKLANQGLKALETDDALA
>1UA7_308_334
GNGVRFPGKSQIGDRGSALFEDQAITA
>1MXA_39_65
VACETYVKTGMVLVGGEITTSAWVDIE
>1OYG_84_110
AGDPKNADDTSIYMFYQKVGETSIDSW
>2HZ6_194_220
DVLWIQNYASPVVAFYVWQREGLRKVM
>1HZ4_82_108
MARQHDVWHYALWSLIQQSEILFAQGF
>1UUQ_55_81
PNEVGDRDRLAKELDNLKAIGVNNLRV
>2PGD_30_56
AFNRTVSKVDDFLANEAKGTKVLGAHS
>16VP_217_243
WRQLAGLFQPFMFVNGALTVRGVPIEA
>1RK6_396_422
PRVLGHYSRDLGLFPLETAVWKMTGLT
>1PO5_194_220
SSQVFELFSGFLKHFPGTHRQIYRNLQ
>1J72_133_159
VVVQRLYQVKGKKNIRATERALNWDSF
>1V04_103_129
IGNTLDISSFNPHGISTFIDDDNTVYL
>2FTP_188_214
GATRRLIEAVASEVPRERLAGHFHDTY
>1YS1_95_121
YVAAVAPDLVASVTTIGTPHRGSEFAD
>1OHL_249_275
LERDMSEGADGIIVKPSTFYLDIMRDA
>2B3H_264_290
KSGHVFTIEPMICEGGWQDETWPDGWT
>1UA4_285_311
MFYSVGLNEVELASIMEILGEKKLAKE
>1VLO_211_237
LPNEKAADFWRALVEAGVKPCGLGARD
>1WER_210_236
SPIAARTLILVAKSVQNLANLVEFGAK
>2EVX_311_337
YHTLPILRQVRLSAERGVLYSNAMVAP
>1US0_290_316
LSYNRNWRVCALLSCTSHKDYPFHEEF
>2FUZ_219_245
WTRGQAWGIYGFALNSRYLGNADLLET
>1DKQ_367_393
SLNTPPGEVKLTLAGCEERNAQGMCSL
>2GI3_428_454
FGFSNNLPVGVQVIGRRFADGKVFRIA
>2C5S_68_94
DHEAVSERLKDVFGIHKFNLAMKVPSE
>2FBA_397_423
FNKYIVDLSTINSAYQSSDSVTIKSGS
>1WP5_251_277
GFVVAQDSDTIYLQTEKSFIETIKVGD
>2HBJ_279_305
KYRPLTPSSEVYSPIEKESPWKILMYQ
>1R6W_79_105
LPQMPSVAFGVSCALAELTDTLPQAAN
>1Z6A_159_185
QNIKNPQTKIFKAVKELKSKYRIALTG
>2BWM_339_365
RFVVDLTGDGCADIVGFGENSVWACMN
>2CGL_63_89
GLNKVCAAGIAIDSIGIDTWGVDFVLL
>1W58_87_113
IGKKLTRGLGAGGNPKIGEEAAKESAE
>2JAK_106_132
EVVHMFAVNMFRTLPPSSNPTGAEFDP
>1NE9_257_283
AGSMDGNTYYAPYAVQSEMIQWALDTN
>1MZE_181_207
WGQLTSNLLLIGMEGNVTPAHYDEQQN
>1U4G_47_73
DDSKTTPFRFACPTNTYKQVNGAYSPL
>2C4E_242_268
PTGAGDSYRAGFLSAYVKGYDLEKCGL
>1BCO_103_129
APNRYRFKVKEDDPKGLFLLMGAKMHW
>2HMC_94_120
PVIVGTGAVNTASAVAHAVHAQKVGAK
>1NIJ_99_125
TGMADPGPIIQTFFSHEVLCQRYLLDG
>1HT6_217_243
KPNYDQDAHRQNLVNWVDKVGGAASAG
>1DFA_409_435
AAAFARECRGFYFELQELKEDDYYGIT
>2DBQ_14_40
VGIKMLEDEFEVEVWGDEKEIPREILL
>1XM9_74_100
RSTTNKLETRRQNGIREAVSLLRRTGN
>1EU8_168_194
GFVWQGKQYEGLVCDFVEYVYSNGGSL
>1US0_249_275
LIRFPMQRNLVVIPKSVTPERIAENFK
>1B8P_18_44
CYSLLFRIANGDMLGKDQPVILQLLEI
>2G5D_171_197
NSGTIDNAGGTHTADLSRFPITARTTA
>1PZD_23_49
DLKSVPLATAPLAEQRTESTPVTAAKQ
>2PGD_440_466
NLIQAQRDYFGAHTYELLAKPGQFIHT
>1NU5_16_42
RRPLQMSFTTVHKQSYVIVQVKAGGLV
>1RMG_70_96
GGSATAIQLDGIIYRTGTASGNMIAVT
>1PFO_363_389
TSVFLKDNSVAAVHNKTDYIETTSTEY
>1SAZ_321_347
SFIAPVLVFPGSNEEKALALSALRVLR
>1R5Y_208_234
ENLRQQSADALAEIGFDGYAVGGLAVG
>1G8P_59_85
STAVRALAALLPEIEAVEGCPVSSPNV
>1JX6_143_169
EWDKHQPFLYVGFDHAEGSRELATEFG
>1KNW_299_325
DAGFNDLMRPAMYGSYHHISALAADGR
>1QUB_19_45
KTFYEPGEEITYSCKPGYVSRGGMRKF
>1M13_148_174
DLPIEDQISLLKGAAFELCQLRFNTVF
>1TVL_285_311
EKKYREFAELIPIENAVTYLARFFDDY
>1TV5_325_351
IDGMIISNTTTQINDIKSFENKKGGVS
>2B20_197_223
RPLAVLLDGEFWAQSMPVWPVLTSLTH
>2J4O_300_326
HGPGQANQEIAAMIDTEFAKQTSLDAV
>2BOQ_105_131
FAGAVGVSNCPGGVRIPFFLGRPDAVA
>1XTI_42_68
AILGMDVLCQAKSGMGKTAVFVLATLQ
>2GFO_227_253
KKSRTFEAFMYLSLPLASTSKCTLQDC
>2B3H_243_269
KLFHTAPNVPHYAKNKAVGVMKSGHVF
>1XA6_73_99
GVEGAYILRESQRQPGCYTLALRFGNQ
>3BCT_282_308
RHQEAEMAQNAVRLHYGLPVVVKLLHP
>2NXF_157_183
REEESEKHTHSWRILTQHNHNLQDLNL
>1A8Y_222_248
VEEHRRSTLRKLKPESMYETWEDDMDG
>1MZE_50_76
SDPRAEELIENEEPVVLTDTNLVYPAL
>1Q5N_214_240
VEAYAKQLKLGQTACTWHGERDRIVEI
>1H9A_193_219
FGNPIFDAAWNKDYIKNVQVTLSEVLG
>2A99_273_299
VKGYAWSGGGREVVRVDVSLDGGRTWK
>1NIJ_76_102
ALLDLLDNLDKGNIQFDRLVIECTGMA
>2J0W_61_87
FEKLDAIRNIQFAILERLRYPNVIREE
>1LJ5_124_150
VDFSEVERARFIINDWVKTHTKGMISN
>2C78_61_87
ITINTAHVEYETAKRHYSHVDCPGHAD
>2FEZ_149_175
VLDDLRDFQFVEPFATALVEDKVLAHT
>1SAZ_173_199
YEEMNLVVAHMGGGISIAAHRKGRVID
>1W5D_328_354
LNSTLPEFGVDSKSLVLRDGSGISHID
>1NH8_194_220
LCDSEAVLIERAGTDGQDQTEARDQLV
>2GFO_337_363
YNLFSVSNHYGGLDGGHYTAYCKNAAR
>1PZD_280_306
GVFRGGHDILVRSRLLLLDTVTMQVTA
>1FNO_19_45
KSGVRQVPSTEGQWKLLRLLKQQLEEM
>2B61_85_111
QNFMGAGLALDTDRYFFISSNVLGGCK
>1NXC_338_364
NRTYVKLGPEAFRFDGGVEAIATRQNE
>2GUY_156_182
EDQTQVEDCWLGDNTVSLPDLDTTKDV
>1EDG_236_262
FRMPNDISGNNNKIIVSVHAYCPWNFA
>2D5B_409_435
AYVKALNRYINEKKPWELFKKEPEEAR
>1NIJ_279_305
LYSADWDRPWGDEKPHSTMVFIGIQLP
>1U7L_78_104
SIGKIIEILQGLNETSTNAYRTLPINN
>1GXN_151_177
RAPFDTDVFSDNDRTRFKTAVTKGTDY
>1YUE_105_131
NIVYKVLEDTPFATIEESDLELALQIA
>1UOU_190_216
GILYAARDVTATVDSLPLITASILSKK
>3GRS_377_403
IGTVGLTEDEAIHKYGIENVKTYSTSF
>1NE9_229_255
RIFVAEREGKLLSTGIALKYGRKIWYM
>1FCQ_196_222
QPSAQCEATTMQENDKMSWLFESEDVL
>1WP5_203_229
TSKDESIVVATQRGAVKKMKLTEFEKA
>2BF6_364_390
IFSNPNARSRSNGTVRIGLINQVGTYE
>1T6C_5_31
SLDNKPIMRVASIDIGSYSVRLTIAQI
>2DVZ_255_281
VVNKLRDAAVVALKDPKVIKALDDQGS
>1JDW_68_94
SYNEWDPLEEVIVGRAENACVPPFTIE
>2CY8_156_182
SASGYNSHFDGQPAPGVLPETTANTLL
>1TVL_192_218
NHKGKYFQVEGPLNIGRSKQGEPVVFQ
>1FXX_349_375
AIFAEAEPFTPSDNVDAQLYNGFFSDA
>1XOV_180_206
AEGLTGKTVAAKNPNRHSGAVVDSVPM
>1Q8K_226_252
LIAPPRYVMTTTTLERTEGLSVLSQAM
>1XGK_99_125
AKRAGTIQHYIYSSMPDHSLYGPWPAV
>1R53_230_256
LGEPCFDKLEAMLAHAMLSIPASKGFE
>1T67_300_326
ILGGGGYNLANTARCWTYLTGVILGKT
>1N67_107_133
VIDSDGNVIYTFTDYVNTKDDVKATLT
>1HA0_228_254
IVKPGDVLVINSNGNLIAPRGYFKMRT
>16VP_268_294
EPGAPLTTPPTLHGNQARASGYFMVLI
>1CPT_15_41
VILPQGYADDEVIYPAFKWLRDEQPLA
>1Y11_107_133
DGEAAARAQRFVELGLNPDQVVLVVRV
>1A8Y_194_220
EIDFYEAFMEEPVTIPDKPNSEEEIVN
>1JHN_130_156
ELNLDQFHDKTPYTIMFGPDKCGEDYK
>1Q44_285_311
TKTFFRKGEIGGWRDTLSESLAEEIDR
>2DPO_14_40
SGLVGRSWAMLFASGGFRVKLYDIEPR
>1SYY_68_94
DRLSEDERRVILLNLGFFSTAESLVGN
>1HBZ_394_420
ETGPVDDGWEADGTLTREAQALRADDD
>1M4L_238_264
YKYGSIITTIYQASGGSIDWSYNQGIK
>1SP3_316_342
MGDINDAKAKIYPFKVHTGKQIYDKKL
>1KA1_286_312
LSYQEKIWDHAAGNVIVHEAGGIHTDA
>1BIF_184_210
SDEATEDFMRRIECYENSYESLDEEQD
>1X19_189_215
DGVKKMIDVGGGIGDISAAMLKHFPEL
>1UAS_163_189
EWGKENPATWAGRMGNSWRTTGDIADN
>2DBQ_174_200
MRILYYSRTRKEEVERELNAEFKPLED
>1B9H_93_119
QAAQRLGAVTVPVDVDAATYNLDPEAV
>1YIS_424_450
PFFDSVRDRVVGLVNNPINFTGRCVSQ
>1FG7_122_148
VECRTVPTLDNWQLDLQGISDKLDGVK
>2H9F_79_105
SQPGHDVDYLYGQVSIDKPFVDWSGNC
>2C1I_242_268
FNDGPNPATTPQVLETLAKYDIKATFF
>1NU5_36_62
VKAGGLVGIGEGGSVGGPTWGSESAET
>2FTP_168_194
LQQMGCYEVSLGDTIGVGTAGATRRLI
>1PMI_193_219
DDVNNRKLLQKVFGKLMNTDDDVIKQQ
>1NI9_173_199
IAEMQQLGVRVFAIPDGDVAASILTCM
>2GY5_333_359
LPDHIEVNSGKFNPICKASGWPLPTNE
>2C81_392_418
ILLAEPSHLSLLVDAVAELARKFCVTH
>1OC7_101_127
NGEWAIANNGVNNYKAYINRIREILIS
>1Z6A_6_32
HHHHHSSGLVPRGSHMASKSFQLLEPY
>1GA8_56_82
GGNIRFIDVNPEDFAGFPLNIRHISIT
>1OYG_194_220
GDGKTYQNVQQFIDEGNYSSGDNHTLR
>2H85_189_215
QQLPETYFTQSRDLEDFKPRSQMETDF
>1J7X_33_59
PNLDYSTVISEEDIAAKLNYELQSLTE
>1IO1_353_379
ENPLQKIDAALAQVDTLRSDLAAVQNR
>1GWU_135_161
ANANLPGPFFTLPQLKDSFRNVGLNRS
>1B89_354_380
SPRLDHTRAVNYFSKVKQLPLVKPYLR
>1FS7_359_385
EIRTHIRHAQWRADMAIAGHGSFFHAP
>1U7L_180_206
KPEDFVLNSEHLTTVLVAVPKSLKSDF
>1OHC_57_83
AMVYRYCCKINKKLKSITMLRKKIVHF
>1A8Y_335_361
SAEELEDWLEDVLEGEINTEDDDDEDD
>1JDW_202_228
DYFHRGAKWTTAPKPTMADELYNQDYP
>1B89_240_266
HMGMFTELAILYSKFKPQKMREHLELF
>1P5D_300_326
RPVMWKTGHSLIKKKMKETGALLAGEM
>2AZP_260_286
PWRQASVIGSQFEGRYEWLDGQPGGPI
>2JAK_200_226
RIYGKFLGLRAYIRKQINNIFYRFIYE
>1JDC_95_121
LRQAASALGGAGVKVLYDVVPNHMNRG
>1HH2_145_171
VMGEWADIRIGKLETRLPKKEWIPGEE
>1WST_180_206
GKRVKIVYTVSTFQNPAGVTMSVDRRK
>1FI4_190_216
GKAEDGHDSMAVQIADSSDWPQMKACV
>2BLE_262_288
MLGGMFSGHTECAGEVIERNGRKLKLF
>1B89_344_370
LLLNDLLMVLSPRLDHTRAVNYFSKVK
>2FOZ_156_182
KFARLSAQLTHASSLGYNGAILQALAV
>1R6W_140_166
EAVRDGMVVNLLLEAIPDLHLRLDANR
>1FL2_139_165
GPLFKGKRVAVIGGGNSGVEAAIDLAG
>1JP4_117_143
DPVDGTKEYTEGLLDNVTVLIGIAYEG
>1GXN_111_137
YSTGALPQFYPLKGGYSDHATFNDNGM
>1JIX_225_251
KYPWTKAPVFTGKIPMNMVSEKNSQAI
>1WMD_340_366
TAGKPLKISLVWSDAPASTTASVTLVN
>1CSH_253_279
LSDPYLSFAAAMNGLAGPLHGLANQEV
>2HOE_223_249
GIGAGIIIDGELYRGENGYAGEIGYTR
>1RVK_298_324
LAEAFGMECEVHGNTAMNLHVVAATKN
>1W58_183_209
HTDTLVVIPNEKLFEIVPNMPLKLAFK
>1IO1_137_163
GYADTTIALDNSTFKASATGLGGTDQK
>1WD3_269_295
KEGAIILGIGGDNSNGAQGTFYEGVMT
>1RGZ_110_136
TYTAGGLPLQVPDEVTDNASLLRFYQN
>1IOM_13_39
TESRMCYIDGQQGKLYYYGIPIQELAE
>1XRF_387_413
IISLKKLIEMFTINPARIIGVDLGTLK
>2CGL_352_378
ACREMAQPIPESDAELARCIFDSLALL
>1UUQ_190_216
ITRVNSINGKAYVDDATIMSWQLANEP
>1VPB_53_79
DAKMDRLQQASEGGLSLSLYVDGRYGS
>1VFL_152_178
CCMRHQPSWSSEVVELCKKYREQTVVA
>1WYC_210_236
TGEFQYCSANTDVLAWIVERVTGLRYV
>1UDC_25_51
HDVIILDNLCNSKRSVLPVIERLGGKH
>1T9H_5_31
HHHHHMPEGKIIKALSGFYYVLDESED
>1HZ4_52_78
RIVATSVLGEVLHCKGELTRSLALMQQ
>1YKS_165_191
PWNTGHDWILADKRPTAWFLPSIRAAN
>2A2F_34_60
KEQFLPMVVQNTEEYECIIERFPFHSE
>1YKS_44_70
APTRVVLSEMKEAFHGLDVKFHTQAFS
>1LML_421_447
RTYSVQVHGSNDYTNCTPGLRVELSTV
>2CY8_48_74
GVHKTDVDGNVYLDFFGGHGALVLGHG
>1M4L_46_72
PIYVLKFSTGGSNRPAIWIDLGIHSRE
>2BLE_9_35
SGVDLGTENLYFQSMPRIDADLKLDFK
>2NZL_150_176
WLQLYIYKDREVTKKLVRQAEKMGYKA
>2H7O_59_85
GVDKDQLKSFNSLILKTYRVIEDYVKG
>1B9H_12_38
WPQYDDAERNGLVRALEQGQWWRMGGD
>1S7C_141_167
GQDIVSNASCTTNCLAPLAKVINDNFG
>1REO_25_51
NGLKATSNPKHVVVVGAGMSGLSAAYV
>1XHB_398_424
VSKLNGPVTMLKCHHLKGNQLWEYDPV
>1NML_226_252
PEGDKGRFSVTETASDEYVFRASPLRN
>1P5J_261_287
VKTVGSQALKLFQEHPIFSEVISDQEA
>1OFL_426_452
DLNALISKGITGKPLSWDEVRPYWLKE
>1UA4_409_435
IKEGIGEVEGYQIAFIPTKIVAKPKST
>1OC7_83_109
AQIVVYDLPDRDCAAAASNGEWAIANN
>1PB1_312_338
ALAAQVGGIGIAPGANIGDECALFEAT
>1QHU_177_203
GTKKERSWPAVGNCTSALRWLGRYYCF
>1YE3_246_272
YKKPIQEVLTEMSNGGVDFSFEVIGRL
>1GSA_155_181
SDIILKPLDGMGGASIFRVKEGDPNLG
>2IMR_239_265
IHVAEHPTELEMFRTGGGPLWDNRMPA
>1RHC_248_274
GCLVPSMFKYKVYDPKEVQLHANLVHC
>1F8E_259_285
PYPGNNNNGVKGFSYLDGVNTWLGRTI
>1RI6_267_293
LSKEGFQPTETQPRGFNVDHSGKYLIA
>1O89_149_175
GFTAMLCVMALEDAGVRPQDGEIVVTG
>1VJP_150_176
PFGNKEDLLKAIENNDKERLTATQVYA
>1UG6_21_47
GATQEDGRGPSIWDAFAQRPGAIRDGS
>2O1B_212_238
GTDTKIVHDFAYGAFGFDAKNPSILAS
>1M8Z_264_290
RTERAVLIDEVCTMNDGPHSALYTMMK
>1VMI_280_306
PSLEAGNIGYKIAQRLGGYRAVGPLIQ
>1RKD_209_235
AQVLHEKGIRTVLITLGSRGVWASVNG
>1AL3_281_307
RSYMYDFIQRFAPHLTRDVVDTAVALR
>1IN4_117_143
AVEELLYSAIEDFQIDIMIGKGPSAKS
>2BDE_317_343
NWRTALVVEELGEEIASQIRALPIEKK
>1NH8_170_196
DAIADVVGSGRTLSQHDLVAFGEPLCD
>2CY7_369_395
NLSLDSSDVERLERFFDSEDEDFEILS
>1P9R_339_365
GCPKCNHKGYRGRTGIHELLLVDDALQ
>2NWH_137_163
FLLCDANLPEDTLTALGLIARACEKPL
>1E4F_65_91
KELEEQLQKSLRSDFVISFSSVSFERE
>1AB4_48_74
YHPHGDSAVYDTIVRMAQPFSLRYMLV
>1NH1_227_253
KDHLNDLYRQAISSDLSQAELISLIAR
>1TCA_42_68
TTGPQSFDSNWIPLSTQLGYTPCWISP
>1Y8A_118_144
RWTPVVISTSYTQYLRRTASMIGVRGE
>1CSH_27_53
GNTAVGQITVDMSYGGMRGMKGLIYET
>2HKD_248_274
LNDTDSSAATKKTAAWNSGTSTLTITV
>1TQN_80_106
VFTNRRPFGPVGFMKSAISIAEDEEWK
>1VRM_247_273
YHHILDPSTGYPARGVWSVTIIAEDAT
>1BS0_89_115
LEEELAEWLGYSRALLFISGFAANQAV
>1ISR_352_378
LLENPNFKKVCTGNESLEENYVQDSKM
>2IW1_222_248
PESLRHNTLLFVVGQDKPRKFEALAEK
>1RA0_29_55
QDGKISAIDAQSGVMPITENSLDAEQG
>1NIJ_51_77
GDRATQIKTLTNGCICCSRSNELEDAL
>1R89_98_124
PYVHGVVKGVEVDVVPCYKLKEPKNIK
>1WCD_268_294
GTTVITRAVAANNGLTTGTDNLMPFNL
>1HZF_146_172
ETSNWLLSQQQADGSFQDPCPVLDRSM
>1HA0_422_448
ALENQHTIDLTDSEMNKLFEKTRRQLR
>1H4V_339_365
EAVAEAFYLAEALRPRLRAEYALAPRK
>1UUR_266_292
AFDGQLEITWAQFINTLQRHFLIATKQ
>1TXD_64_90
ELRKIFSNLEDILQLHIGLNEQMKAVR
>1SUU_79_105
KDSSRASKGQNISELINLGDQEEILTI
>1IHG_274_300
SCVLNIGACKLKMSDWQGAVDSCLEAL
>1NC5_219_245
VMSLADMIEELPKKHPNRHVWKNTLQD
>2B61_200_226
HVMRQAVINDPNFNGGDYYEGTPPDQG
>2EWV_76_102
LEENGQVDFSFGVRGVGRFRANVFYQR
>1UUQ_246_272
DAHHLVSSGSEGEMGSVNDMQVFIDAH
>1A26_327_353
NDTCLLYNEYIVYDVAQVNLKYLLKLK
>2A3N_60_86
ASVGGSLAPMMAINEFAKELTTLPVYV
>1LW7_115_141
FSSEPQDKAPYEKYLGLEVSLVDPDRT
>1NOF_176_202
FNPALTDPVLKDSDASKYVSIIGGHLY
>2BI0_167_193
VPGDDLSRIGADAPAPAADPTAHWDGA
>1CPT_163_189
LHVVMTALGVPEDDEPLMLKLTQDFFG
>1RE9_369_395
VTLKEWLTRIPDFSIAPGAQIQHKSGI
>1KNW_134_160
SPGHRVWLRVNPGFGHGHSQKTNTGGE
>1M6I_143_169
TPRSLSAIDRAGAEVKSRTTLFRKIGD
>1KVP_331_357
FSGRVQQTYKHSVPRFFVPEHGTMFTL
>1U09_268_294
HPNAEWILKTLVNTEHAYENKRITVEG
>1PEA_301_327
QAAGNWRVEDVQRHLYDIDIDAPQGPV
>1H30_143_169
AVMKIAVAGDLFQPERGLYHLNLTVGG
>1H9A_128_154
KYLKSEGLLADTGYNRLMIEKPFGTSY
>3GCB_70_96
FNTVVSTDSTPVTNQKSSGRAWLFAAT
>1ZHX_267_293
ALYTISGQWSGSSKIIKANKKEESRLF
>1O20_318_344
DWPTEYLDLIIAIKVVKNVDEAIEHIK
>2GHS_186_212
FSPDGTTGYFVDTKVNRLMRVPLDART
>1P1M_266_292
RMIEHGMKVTLGTDGAASNNSLNLFFE
>1C3P_110_136
TVQAIEEFLKGNVAFNPAGGMHHAFKS
>2F8L_199_225
VDPVDVVISDLPVGYYPDDENAKTFEL
>1BU8_418_444
GASQITVQSGVDGKEYNFCSSDTVRED
>1DB3_239_265
MLQQEQPEDFVIATGVQYSVRQFVEMA
>2FSJ_37_63
GVDGKRIIFPSRWAVTETESWGIGGKI
>1GR0_167_193
AFVNALPVFIASDPVWAKKFTDARVPI
>1KWF_229_255
CTASGTPASGQSYDYKYDATRYGWRTA
>1XHB_114_140
RGQVITFLDAHCECTAGWLEPLLARIK
>2BG1_286_312
KHVISKIEAADGRVVYEYQDKPVQVYS
>1VLY_50_76
EKYMQGQVTADVSQMAEDQHLLAAHCD
>2BWV_252_278
RDGDLVLIDAGCEYKGYAGDITRTFPV
>1EYB_176_202
SDGDFLIVPQKGNLLIYTEFGKMLVQP
>1RYO_141_167
EPRKPLEKAVANFFSGSCAPCADGTDF
>1SVS_71_97
VVYSNTIQSIIAIIRAMGRLKIDFGDA
>1R6D_254_280
TGILLDSLGADWSSVRKVADRKGHDLR
>3BCT_215_241
QLLGSDDINVVTCAAGILSNLTCNNYK
>1M6I_11_37
HVPFLLIGGGTAAFAAARSIRARDPGA
>1ZTU_131_157
RVGELLILEFEPTEAWDSTGPHALRNA
>1YPX_298_324
LITSKTGELEDEAAIKARIEEASEIVP
>1FS7_230_256
EAYYDEINFADWTHGISKTPMLKAQHP
>2DPO_251_277
YSDRYSEGMKRVLKSFGSIPEFSGATV
>1GW1_195_221
SVEYLRDVKGVRNFLYAYSPNNFWDVT
>2HVQ_22_48
YSLGLTGGEWVAREKIHGTNFSLIIER
>1XTI_262_288
RCIALAQLLVEQNFPAIAIHRGMPQEE
>3BCT_3_29
VSAIVRTMQNTNDVETARCTAGTLHNL
>1HD7_286_312
LLSHSLLPALCDSKIRSKALGSDHCPI
>2A1X_135_161
SGKKTSRHPLHQDLHYFPFRPSDLIVC
>2BLE_165_191
KLVRAKFPEHTIMAGNVVTGEMVEELI
>1G4R_77_103
KDLFVANVQSFPPAPEDKKPLTRLQER
>1DDI_186_212
DVEGRARAGGASSFLADRVEEEGEVRV
>1F8E_68_94
IHDRSQYRALISWPLSSPPTVYNSRVE
>1MC0_189_215
NLFTHLDDVSVLLQEIITEARNLSNAE
>1T5J_219_245
FGTGVKTDEVVPSAIATYLLTDNFKEG
>1HA0_327_353
IAGFIENGWEGMIDGWYGFRHQNSEGT
>1BT3_147_173
NPGGMVLPDFLNDSTSSLYDSNRNQSH
>1NH1_208_234
QRYNPDRIDHTNASYLPIIKDHLNDLY
>2G62_207_233
GSQGVWGLDDFQFLPFIWGSSQLIDHP
>1P5J_42_68
PLHVKTPIRDSMALSKMAGTSVYLKMD
>3GRS_144_170
GKKYTAPHILIATGGMPSTPHESQIPG
>2AQ5_42_68
VNPKFMALICEASGGGAFLVLPLGKTG
>1QZ9_73_99
SERLGNRLATLIGARDGEVVVTDTTSI
>1FP2_239_265
DMFTSIPNADAVLLKYILHNWTDKDCL
>2VTK_86_112
VVMTSAQITMGMPYAVTDAVLAPHIGG
>3GRS_56_82
GTCVNVGCVPKKVMWNTAVHSEFMHDH
>1H8L_142_168
RNFPDQFFQVTDPPQPETLAVMSWLKT
>1OWL_94_120
EAVYWNQDIEPYGRDRDGQVAAALKTA
>2F82_397_423
YAPEKFVETMKLMEHRYGAKEFVTSKE
>2IMR_221_247
RLMRLLSDYAAGEGLPLQIHVAEHPTE
>1UDC_64_90
LMTEILHDHAIDTVIHFAGLKAVGESV
>2BW4_92_118
TLLHNIDFHAATGALGGGALTQVNPGE
>1YIS_37_63
LWIWLAEAEKELGLKQVTQDAIDEMKS
>1ZOD_264_290
TPDILTLSKTLGAGLPLAAIVTSAAIE
>1VB3_40_66
LTEIDEMLKLDFVTRSAKILSAFIGDE
>1R6W_47_73
ISPLPGFSQETWEEAQSVLLAWVNNWL
>2NMT_34_60
DISDKPLPLLSSFEWCSIDVDNKKQLE
>1OFC_101_127
EKENLLSQGFTAWTKRDFNQFIKANEK
>1LAM_179_205
TPTKFAEIVEENLKSASIKTDVFIRPK
>1WMD_104_130
LGGLPSNLQTLFSQAYSAGARIHTNSW
>1LC5_170_196
AIADRCKSLNINLILDEAFIDFIPHET
>1HX0_12_38
SIVHLFEWRWVDIALECERYLGPKGFG
>1OKG_197_223
KMPGHIEGARNLPYTSHLVTRGDGKVL
>1Z5V_165_191
LVQTYSVFPNQDEMSDVVVQPYNSLLT
>1ZVD_130_156
HYIDGGFTLPFYKQLLGKSITLDDMEL
>1SZN_253_279
HNDADMLEVGNGNLTAAETRTHFALWA
>1SAZ_120_146
TGVPAYVVDPVVVDEMEDVARVSGHPN
>1SB8_13_39
MSRYEELRKELPAQPKVWLITGVAGFI
>1P8L_119_145
VEDMKNYITVHPHILEHAQVKIIPLIP
>1TQ4_98_124
GAAKTGVVEVTMERHPYKHPNIPNVVF
>1YUE_133_159
VLLKVRLFSDAASTSKFESSDSEIADA
>1MC0_292_318
FPIKNENQEVIGVAELVNKINGPWFSK
>1CKO_105_131
DRAMTVYLLPFKNIPRVLFQGSIFDGE
>1FOB_204_230
STDFDYFGVSYYPFYSASATLASLKTS
>1YGJ_25_51
TFPLQVLGFEVDAVNSVQFSNHTGYSH
>1LFW_371_397
ILDVTYNGFEEPHYVPGSDPMVQTLLK
>2CBN_44_70
TQHQLLHTAFNPGKLDKIFISHLHGDH
>1LRZ_248_274
YIKELNEERDILNKDLNKALKDIEKRP
>2GS8_264_290
VKELRQEGFACYFTMDAGPNVKVLCLE
>2BKW_267_293
LDVALKEILEEGLHKRWDLHREMSDWF
>1R5M_36_62
VKILKEIVKLDNIVSSTWNPLDESILA
>1XHC_117_143
QIKGKEYLLTLRTIFDADRIKESIENS
>3BCT_63_89
AITTLHNLLLHQEGAKMAVRLAGGLQK
>1NH1_40_66
YDQCLIGAARWPDDSSKSNTPENRAYC
>1L6J_251_277
FCPSERLYTRDGNADGKPCQFPFIFQG
>1W58_132_158
GGGTGTGSAPVVAEISKKIGALTVAVV
>1ZOD_145_171
AASATYSAGRKGVGPAAVGSFAIPAPF
>1US0_209_235
AYSPLGSPDRPWAKPEDPSLLEDPRIK
>1W58_27_53
KELLEYLQQTKAKITVVGCGGAGNNTI
>1JDC_177_203
EFTNLRSQYGAGGFRFDFVRGYAPERV
>1NW3_14_40
GAEPAVYPWPLPVYDKHHDAAHEIIET
>1MXG_239_265
GAKVFDFPLYYKMDEAFDNNNIPALVY
>1WDI_225_251
KHEMHAEPYAIPEEVAEAVNRAKAEGR
>1E6U_152_178
RQYGRDYRSVMPTNLYGPHDNFHPSNS
>1ESW_286_312
LFHLVRIDHFRGFEAYWEIPASCPTAV
>1EUR_204_230
RTWRAGEAVGVGMDENKTVELSDGRVL
>1KV7_387_413
FDMNKPMFAAAKGQYERWVISGVGDMM
>1HXX_262_288
QYQFDFGLRPSIAYTKSKAKDVEGIGD
>2A84_267_293
RLLVAARLGTTRLLDNIAIEIGTFAGT
>1UA4_277_303
EEILNVLGMFYSVGLNEVELASIMEIL
>1H12_320_346
NSKNCYEQVYSYGGAQNRGCAGEGQKA
>1OZ2_3_29
TGEKKECWSWESYLEEQKAITAPVSLF
>1KVK_167_193
PLKDRGSIGSWPEEDLKSINKWAYEGE
>1HZ4_305_331
QAGRKSDAQRVLLDALKLANRTGFISH
>1VJZ_173_199
ITEIRKIDPERLIIIDGLGYGNIPVDD
>2A84_119_145
QPGPLAAELEGGPRPTHFAGVLTVVLK
>1KKH_281_307
AGGGGCVIILVNEEKEKELLKELNKED
>1PSZ_33_59
NSIIADITKNIAGDKIDLHSIVPIGQD
>1G4W_63_89
EAKQLNDYVTTLTNIQVGVARFSQWGT
>2HKJ_429_455
IAEVEDIEKEIKNALMEVARKLKQYLS
>1GKZ_38_64
VRLTPTMMLYSGRSQDGSHLLKSGRYL
>1NHS_63_89
GEKMESRGVNVFSNTEITAIQPKEHQV
>2FAU_33_59
TEDGKVEKHYLFYDGESVSGKVNLAFK
>1GSA_48_74
GEARAHTRTLNVKQNYEEWFSFVGEQD
>1EUR_258_284
TIDRDLPDPTNNASIIRAFPDAPAGSA
>1LC5_77_103
SWILAGNGETESIFTVASGLKPRRAMI
>1WF3_137_163
MKAYHELLPEAEPRMLSALDERQVAEL
>1YKS_226_252
FILATDIAEMGANLCVERVLDCRTAFK
>2FB9_220_246
RYEAPFYDYETKYTPGRAELLIPAPLD
>2B9W_288_314
VKEYPTISGYVPDNMRPERLGHVMVYY
>1DKQ_178_204
CLKREKQDESCSLTQALPSELKVSADN
>1UOZ_91_117
MPVLTLYGIPHRDCGSYASGGFATGTD
>1KJO_46_72
YRTTLPGSLWADADNQFFASYDAPAVD
>2A62_279_305
RKPLDFETKKSYTLKVEAANIHIDPRF
>1Y11_47_73
ATNPPLLLATRHLVGDDGTYVSAREIS
>1RPT_199_225
AMTKLKELSELSLLSLYGIHKQKEKSR
>1C0P_127_153
PGAIGVTYDTLSVHAPKYCQYLARELQ
>1IIR_253_279
DAVRVAIDAIRAHGRRVILSRGWADLV
>2BBC_130_156
GHPRTSYYQYSLGILALCVHQKRVHDS
>2D0B_56_82
KAAEQEAAKWISGASASNETADHQPSA
>2BX6_128_154
FLCCATQPIIESSSNIKFGCFQWYYPE
>1RK6_448_474
ATVADSATFEHPTERAAGIHSVYVNGA
>2JAK_81_107
KRAALSEMVEYITHNRNVITEPIYPEV
>1GPI_143_169
LSAMDADGGMSKYPGNKAGAKYGTGYC
>1OZA_89_115
TGWDGYWVDAASALLMKDDAIIVLDPV
>1REO_228_254
AYEKRFDEIVGGMDKLPTSMYRAIEEK
>1PJA_179_205
WHDPHHDDLYLNASSFLALINGERDHP
>2BC9_265_291
QDEELDPEFVQQVADFCSYIFSNSKTK
>2HZ6_170_196
VDYKMSHFVSNGDGLVVTVDSESGDVL
>1IN4_197_223
DVEIEDAAAEMIAKRSRGTPRIAIRLT
>1WZU_58_84
VDFMAETAKILNPDKVVLIPSREATCA
>1G4W_104_130
HELTQAVKKIHVIAKELKNVTAELEKI
>1WY0_126_152
ARAEIPPEKKARVLEVIVKASNELCEG
>1M8Z_175_201
THPYGCRVIQRILEHCLPDQTLPILEE
>2IXR_229_255
IKMRDSLPPDGTVWDTARYQAWNTAFS
>2F4Q_115_141
ASGLPPRKVMALMTRLLHVARFRVGSD
>1YU0_28_54
DTDKNTVVVHDGATAGGFPLARHDLVK
>1HOW_219_245
WSTACLIFELITGDFLFEPDEGHSYTK
>1AOP_324_350
NLIIAGVPESEKAKIEKIAKESGLMNA
>2HMC_190_216
PADMRYAAENITSRDDEVTLMIGVDTA
>1L9V_191_217
LNEDKPISDVHVKELVAELRWQYNKFA
>1K92_275_301
SDQIENRIIEAKSRGIYEAPGMALLHI
>1HBZ_60_86
SGAFGEFEVTEDVSKYTKALVFQPGTK
>1YRW_33_59
TDNPGEKAFYGSVARLAAERGIPVYAP
>1K92_241_267
EQGHPVALNGKTFSDDVEMMLEANRIG
>2B78_10_36
AEKKLKRGVQLLSSRDYPNLNLDNQVV
>1Y42_147_173
DTQMRARGYEADWARKRGIVNNNHWWN
>1RK6_36_62
APGRLADVGVRGDRIAAVGDLSASSAR
>1V2D_231_257
VGWIVGPKEFMPRLAGMRQWTSFSAPT
>1QAZ_111_137
LNMLDKWAKADALLNYDPKSQSWYQVE
>2HGS_16_42
EELARQAVDRALAEGVLLRTSQEPTSS
>1HX0_404_430
QPFANWWDNGSNQVAFGRGNRGFIVFN
>1C0P_222_248
SPAYIIPRPGGEVICGGTYGVGDWDLS
>1GQ8_280_306
TWKGFKVITSSTEAQGFTPGSFIAGGS
>1EYN_69_95
SVWIDASNVNNFSAPYDLVKTMRASIW
>1BS0_347_373
AIRPPTVPAGTARLRLTLTAAHEMQDI
>1CSH_315_341
GYGHAVLRKTDPRYTCQREFALKHLPS
>1PJX_220_246
IPGTHEGGADGMDFDEDNNLLVANWGS
>1XRF_360_386
ELVEFAMPGIIGLQTALPSALELYRKG
>2GZ7_76_102
RVIGHSMQNCLLRLKVDTSNPKTPKYK
>1VBI_285_311
WQALKATPPAPGHEEVFLPGELEARRR
>2EWV_339_365
KQGLITLEDAMEASPDPKELERMIRGG
>1F9V_131_157
YKVNCEFIEIYNENIVDLLRSDNNNKE
>1U16_99_125
LIGDIAGKLHTGRSRNEQVVTDLKLFM
>1VPK_80_106
FVVPGDVIQKMVKVLPDEITELSLEGD
>1OKG_259_285
ACINIALVHHLGLGHPYLYCGSWSEYS
>1DOZ_216_242
AVGWQSEGNTPDPWLGPDVQDLTRDLF
>1DDI_348_374
FGGMDTEAADEFLSELRVERRYQRDVY
>1TDH_142_168
QQFRESVLRNLADKAFDRPICEALLDQ
>2G17_135_161
VYGLAEWNVDKLNTANLIAVPGCYPTA
>1G97_428_454
KDVPADAIAIGRGRQINKDEYATRLPH
>1ZWX_139_165
MKNGKPYHIIGTHTQADDSLISKDTSR
>1T5J_170_196
FFVSSALKDRKDFSLLDECYNYIKDID
>1RP4_37_63
KSDFFKYFRLDLYKQCSFWDANDGLCL
>1H4V_330_356
DLYLIPLTEEAVAEAFYLAEALRPRLR
>1KWF_155_181
LYNHCVEHGSYVLKPGDRWGGSSVTNP
>1TVL_39_65
EFYMKKAQTAEKGLFSFIFIADGLFIS
>1Y11_229_255
LGEVVSAEELGHLAGRLAGLARDLTAP
>1CPT_63_89
IGKQPGLFSNAEGSEILYDQNNEAFMR
>1D5R_87_113
HNPPQLELIKPFCEDLDQWLSEDDNHV
>1S7C_233_259
VPTPNVSVVDLTVRLEKAATYEQIKAA
>1GPI_307_333
QNSVANIPGVDPVNSITDNFCAQQKTA
>1EVY_339_365
LADLLSCGLQDEGLPPLFKRSASTPSK
>2G29_276_302
KEEMCQILSKREWFKVPFEDIIDRSKG
>1ISR_214_240
ELAAQEGLCIAHSDKIYSNAGEKSFDR
>2H85_297_323
IDLLLGDFVEIIKSQDLSVISKVVKVT
>1JMS_35_61
YNQLFTDALDILAENDELRENEGSCLA
>1AOP_171_197
GKLVGFNLLVGGGLSIEHGNKKTYART
>1MOQ_8_34
YRHYMQKEIYEQPNAIKNTLTGRISHG
>1WZZ_226_252
IASGWPPRFSYDAIRVPLYFYWAHMLA
>1DQ3_323_349
REKLEKVLSNHKGGNFGLPLNFNAFKE
>1B6R_79_105
DRLTQKQLFDKLHLPTAPWQLLAERSE
>1SVB_364_390
IENNGGGFIEMQLPPGDNIIYVGELSH
>1PEA_278_304
ENATITAWAEAAYWQTLLLGRAAQAAG
>2MNR_225_251
HDYEGHQRIQSKLNVPVQMGENWLGPE
>1J58_56_82
HNRLEKGGYAREVTVRELPISENLASV
>1M4L_281_307
LPASQIIPTAQETWLGVLTIMEHTVNN
>2G62_250_276
HKDYMFLECILFITEMKTGPFAEHSNQ
>1QE3_337_363
KPLAEKAADLYPRSLESQIHMMTDLLF
>1V04_24_50
FQTRFNVHREVTPVELPNCNLVKGIDN
>1H8L_60_86
GEPEFKYIGNMHGNEVVGRELLLNLIE
>1N93_317_343
KENPTMAGYRASTIQPGASVKETQLAR
>1SQH_162_188
AFCAKVPDLPSEFEIRRLRAEDAAMVH
>2AZQ_246_272
LWDDFAYATRDGLIGELRFVEDAAAAR
>1IJ5_272_298
KEEVQKVLEDAHIPESARKKFEHQFSV
>1JHN_205_231
FEILVDQSIVNSGNLLNDMTPPVNPSR
>1IR6_370_396
AFKARVEAYAARFPDPVREVALLDLLP
>2CU2_60_86
RDQEAVARPYADGIRLLLEPLGRDTAG
>1YIS_166_192
KRGVLWAQELLMAFQSLSEFRDKMRFR
>1MOQ_193_219
IVHGLQALPSRIEQMLSQDKRIEALAE
>2I1Q_69_95
DLLKQRSTVWKLSTSSSELDSVLGGGL
>2FOZ_130_156
KGSYGNGGAMRVAGISLAYSSVQDVQK
>1MOQ_139_165
SSLVRESDLALMTNAGTEIGVASTKAF
>1GWU_252_278
FSSPNATDTIPLVRSFANSTQTFFNAF
>1NC5_62_88
YFEYAKAYADLLIDDNGNLLFRRDELD
>1DOZ_19_45
EDIERYYTHIRRGRKPEPEMLQDLKDR
>1RMG_139_165
SVHDIILVDAPAFHFTMDTCSDGEVYN
>1OHL_92_118
PLIPGTKDPVGTAADDPAGPVIQGIKF
>7ODC_36_62
DKDAFYVADLGDILKKHLRWLKALPRV
>1LC5_90_116
FTVASGLKPRRAMIVTPGFAEYGRALA
>1XKG_71_97
LKTQFDLNAETNACSINGNAPAEIDLR
>2DPO_92_118
QECVPENLDLKRKIFAQLDSIVDDRVV
>1PII_368_394
REFQHVDKYVLDNGQGGSGQRFDWSLL
>2NMT_390_416
YLFNYRAKPITGGLNPDNSNDIKRRSN
>1A5T_88_114
LGVDAVREVTEKLNEHARLGGAKVVWV
>1NRI_78_104
GAGTSGRLGVLDASECPPTFGVSTEMV
>1XUU_112_138
FSRAAALRLQRMDIPAYKIGSGECNNY
>2CBN_85_111
GIIQPLTIYGPQGIREFVETALRISGS
>1DKQ_285_311
QKQAYGVTLPTSVLFIAGHDTNLANLG
>1IG8_96_122
LVKLGGDRTFDTTQSKYRLPDAMRTTQ
>1RH9_284_310
LKKPLLIAEFGKSTKTPGYTVAKRDNY
>1C3P_207_233
EIGEGKGKGYNLNIPLPKGLNDNEFLF
>8ABP_47_73
LNAIDSLAASGAKGFVICTPDPKLGSA
>1POT_249_275
LKLINFLLRPDVAKQVAETIGYPTPNL
>1I4W_170_196
NWLYRFGKVKMLLWMPSTTARKLLARP
>1JDC_132_158
GQGFWRNDCADPGNYPNDCDDGDRFIG
>1AB4_204_230
YRTGRGKVYIRARAEVEVDAKTGRETI
>2B0J_216_242
EGYASEEAVNKLYEIGKIARGKAFKMP
>1MKY_96_122
TKEDESLADFLRKSTVDTILVANKAEN
>1V0D_188_214
EYLRVLGSMCQKLKSVQYNGSYFDRGA
>1OXX_117_143
IRKRVEEVAKILDIHHVLNHFPRELSG
>1OC7_300_326
NTGHQYVDAFVWVKPGGECNGTSDTTA
>1O89_17_43
YKKAGLQALLLEQQDGKTLASVQTLDE
>2A2C_155_181
DGNIPPSSGLSSSSALVCCAGLVTLTV
>2DFW_308_334
DGDSLGGTAVRFVEREGDRVFLHLQGV
>1G4R_189_215
QFLMSDKPLHLEASLDKEIYYHGEPIS
>1B7E_23_49
GAMQTVKLAQEFPELLAIEDTTSLSYR
>2A2F_155_181
FLDEFVCHMTNTERSVSQTPSAMFHVA
>1H30_210_236
TRMQCFSVTERGSFYPGSGFAFYSLDY
>2GHR_254_280
KGLNIDVPKNYFKHDNPNEKPLVRWRS
>1HXX_163_189
RDTARRSNGDGVGGSISYEYEGFGIVG
>1MC0_83_109
LGQVVEDKQCIQLKDLTSDDVQQLQNM
>1NST_74_100
SSNYPSSETFEEIQFFNGHNYHKGIDW
>1UR3_37_63
RFVMGYWRLMDWNMSARQLVSFIEEHL
>1GVH_64_90
YASNIENLPALLPAVEKIAQKHTSFQI
>2DAP_49_75
VADVDKHADDVDVLFLCMGSATDIPEQ
>1FG7_137_163
LQGISDKLDGVKVVYVCSPNNPTGQLI
>1XM9_395_421
SSACYTVRNLMASQPQLAKQYFSSSML
>2BLE_197_223
IIKVGVGPGSVCTTRTKTGVGYPQLSA
>2AP1_220_246
WLYQHYYDQSLQAPEIIALWEQGDEQA
>1GQ8_126_152
FYRCDILAYQDSLYVHSNRQFFINCFI
>1OWL_26_52
AQSAQLIGLFCLDPQILQSADMAPARV
>2O14_73_99
GTKSNNTFNVDLPNGLYEVKVTLGNTA
>1WL7_89_115
FYNGIYYLYYSVSTFGKNTSVIGLATN
>1BQC_132_158
NDSATVAAWATDTSAAIQRLRAAGFEH
>8OHM_65_91
TGVRAITTGGPITYSTYGKFLADGGCS
>1D2P_180_206
ITTNKYTPETTSSIGEKVWDDKDNQDG
>1QOY_292_318
AAKKMINTCNEYQKRHGKKTLFEVPEV
>1XHB_124_150
HCECTAGWLEPLLARIKHDRRTVVCPI
>1UTE_89_115
AGNHDHLGNVSAQIAYSKISKRWNFPS
>2GWN_130_156
FGGTNDNIDEIKRVDKHLVPGLKLFLG
>1LW7_107_133
KHFEPSIVFSSEPQDKAPYEKYLGLEV
>1R4U_53_79
VIVATDSIKNTIYITAKQNPVTPPELF
>1TD6_5_31
HHHGGGGGMINKPNQFVNHLSALKKHF
>2CGL_187_213
INSDDWDESLLAWSGANKAWFGRPTHP
>1YE3_91_117
PLFTPQCGKCRVCKHPEGNFCLKNDLS
>2EX2_168_194
MAFIRVASYYPVTMFSQVRTLPRGSAE
>2J3X_177_203
LNDKETVSLLLNQGFSIIPESAIITTI
>1UOU_156_182
PGFNVIQSPEQMQVLLDQAGCCIVGQS
>2B5W_60_86
VLGHEAVGVVVDPNDTELEEGDIVVPT
>1YFQ_11_37
KDYISDIKIIPSKSLLLITSWDGSLTV
>1W3U_332_358
GGLRASIYNAVPYESCEALVQFMEHFK
>1UMG_117_143
EERASEPIAIFMADKTEPGAYNLPLYK
>1ML9_34_60
IIGKNVPVADQSFRVGCSCASDEECMY
>1ESW_72_98
IDLRPLAERGYVRLEDPGFPQGRVDYG
>2H7O_41_67
LSDLDTMLVALDKAEREGGVDKDQLKS
>1Q14_287_313
WQEDFEKILTAQGGMGDNSKEQLLEIV
>1VJZ_23_49
FNLLEAFSIKSTGNFKEEDFLWMAQWD
>2BDE_104_130
DQKKIYRSIYVDLGDPNYMAIDTSFSI
>1NIJ_271_297
LLFQGVQRLYSADWDRPWGDEKPHSTM
>1KV7_172_198
LDVMTAAVGWFGDTLLTNGAIYPQHAA
>1NXC_113_139
GLLSAYYLSGEEIFRKKAVELGVKLLP
>2NVP_204_230
TPVTYTGMTWSGFRPSDDACEYGYLIP
>1R5M_166_192
SMDVENVTILWNVISGTVMQHFELKET
>1PGS_216_242
INNANTFQHQLGALGCSANPINNQSPG
>1A5T_252_278
LMDALKRHHGAAQVTNVDVPGLVAELA
>1JX6_167_193
EFGKFFPKHTYYSVLYFSEGYISDVRG
>2HWK_155_181
FSSFVSKLKGRTVLVVGEKLSVPGKMV
>1POT_136_162
YKGSLLLTDDAREVFQMALRKLGYSGN
>2J3X_158_184
ESVPVIVKTRVPTTFDYGVLNDKETVS
>1G4R_333_359
GLLGDLASSDVAVELPFTLMHPKPKEE
>2GES_239_265
FLAMRTTAFADPESHFHHYAAFSDSQA
>2GY5_136_162
NGSFIHSVPRHEVPDILEVHLPHAQPQ
>1EVY_160_186
VATGVFTCVSIASADINVARRLQRIMS
>1VHN_132_158
KTRLGWEKNEVEEIYRILVEEGVDEVF
>1VJT_42_68
EDTHIYMMDVHERRLNASYILARKYVE
>1IR6_235_261
AASRLGEAEKALRLLLTDDAAEAQALV
>1I24_9_35
HHGSRVMVIGGDGYCGWATALHLSKKN
>1UUR_72_98
MSALDATKKGMILEPTDLAKLFALKQD
>1E5W_31_57
DQVVKTIGLREVWFFGLQYQDTKGFST
>1TFR_141_167
KFSLEGHKILIISSDGDFTQLHKYPNV
>1UDX_39_65
GRGGSVYLRARGSVDSLSRLSKRTYKA
>1YS1_286_312
HLDEINQLLGVRGANAEDPVAVIRTHA
>1EYB_316_342
FDHADPSIFTVLTAKSVRPGVAIADFV
>1P5D_347_373
ARLLEILSQDQRDSEHVFSAFPSDIST
>1ZGK_4_30
HHHHHHSSGLVPRGSHAPKVGRLIYTA
>1JK7_154_180
DCFNCLPIAAIVDEKIFCCHGGLSPDL
>2IXR_102_128
ELLGGTLDTAGDEGGIQPDPILQGLVD
>2FOZ_166_192
HASSLGYNGAILQALAVHLALQGESSS
>1HSK_53_79
ITPTKNEEVQAVVKYAYQNEIPVTYLG
>1Y08_279_305
KYFVGVNSAGKVAISAKEIKEDNIGAQ
>2D57_1_27
MVAFKGVWTQAFWKAVTAEFLAMLIFV
>1PJX_20_46
AEGPVFDKNGDFYIVAPEVEVNGKPAG
>1T3S_22_48
ERQAQAQLEKAKTKPVAFAVRTNVSYS
>1YC9_75_101
GLAASATESKVSERYQSATPPDGWNDY
>1LAM_110_136
VDPCGDAQAAAEGAVLGLYEYDDLKQK
>1RW3_95_121
DLREVNKRVEDIHPTVPNPYNLLSGLP
>2G29_226_252
QALTTGQLWKDHPEKAFGMRADWVDQN
>1MZE_152_178
LNDTVGRKIVMDFLGFNWNWINKQQGK
>1FXX_45_71
EPEVFYCKPADDYLPQPGAVLITGITP
>1QNR_59_85
NDVNTQPSPGQIWFQKLSATGSTINTG
>1OFL_141_167
SFTDKITFDQVINLNNTARAIKDGSVG
>2EX2_363_389
NELNFISMLPLAGYDGSLQYRAGLHQA
>1XP3_222_248
VLHINDSKNVRGAGKDRHENIGFGHIG
>2GWD_281_307
FRQFLAGKLPCLPGELPTYNDWENHLT
>2BW0_8_34
SSGVDLGTENLYFQSMKIAVIGQSLFG
>1SB8_21_47
KELPAQPKVWLITGVAGFIGSNLLETL
>1L6J_80_106
CGVPDLGRFQTFEGDLKWHHHNITYWI
>1UOZ_7_33
HHHHHHSSGHIEGRHMANPLAGKPFYV
>1H8L_9_35
RHHHFSDMEIFLRRYANEYPSITRLYS
>8OHM_206_232
LDVSVIPTSGDVVVVATDALMTGYTGD
>1YGJ_233_259
TGDLFAAMLLAWTHKHPNNLKVACEKT
>3SIL_71_97
TDGGKTWNKKIAIYNDRVNSKLSRVMD
>1IOW_83_109
YTGSGVMASALSMDKLRSKLLWQGAGL
>1EZW_258_284
DVVLERHGIDTEKAEQIAEAIGKGDFG
>1Y3N_115_141
RAITAPDGNIYYLPYVPDGLVSRGYFI
>1FCQ_267_293
WYKYQDRRDTDLSRADLEATLRKITDL
>1L5O_121_147
PIPGVVNMRVARGCGNIAVGPAMSRLQ
>1L6J_304_330
DKLFGFCPTRADSTVMGGNSAGELCVF
>1P5D_51_77
VAVGRDGRLSGPELVKQLIQGLVDCGC
>2HQ2_199_225
RAMTDVHQFFTLLKRHNLTRQQAFNLV
>1UA7_29_55
AGYTAIQTSPINQVKEGNQGDKSMSNW
>2BF6_31_57
TKEGTLIASIDARRHGGADAPNNDIDT
>1BHE_210_236
KNITIAYSNIATGDDNVAIKAYKGRAE
>1W78_117_143
GDISLTYFEYGTLSALWLFKQAQLDVV
>2JAK_89_115
VEYITHNRNVITEPIYPEVVHMFAVNM
>2B78_157_183
GIDNVSAHLYGQEAPEQFLILENGISY
>1PJC_282_308
HTQPTYEVFGVVHYGVPNMPGAVPWTA
>1QUB_263_289
IQEKFKNGMLHGDKVSFFCKNKEKKCS
>1XM9_419_445
SMLNNIINLCRSSASPKAAEAARLLLS
>2GS8_45_71
MFTTTSVSFLPDTATSDQFYINGILQN
>1FKM_246_272
QMGTVIRMWDTYLSETSQEVTSSYSMS
>1B9H_232_258
GSNMRLNEFSASVLRAQLARLDEQIAV
>1ML9_110_136
YECHQGCACSKDCPNRVVERGRTVPLQ
>2BMW_261_287
ICGPPPMEEGIDAALSAAAAKEGVTWS
>1Y4I_258_284
VKTLGIRMERHCENALKIARFLEGHPS
>1M6I_64_90
DPNVTKTLRFKQWNGKERSIYFQPPSF
>1ZWX_64_90
LLNNLREMYPHQTPVIGRSKHGWDKTE
>1GSO_188_214
IEEFLDGEEASFIVMVDGEHVLPMATS
>1BQG_175_201
EADNEWFRLRNKEALTPESVVALAEAA
>2BI7_185_211
YFNHKFQGMPKCGYTQMIKSILNHENI
>1X3L_220_246
AKRILELYDIWEKVPESVRLHIERGLR
>1W9H_238_264
KKSNPDWDVEKLTLHVSGKRPKMKDGE
>1OFL_397_423
GIPVNISANRSAYKPVKIKDIQPIEGI
>1JCF_10_36
LGTANTLVFLRGKGIVVNEPSVIAIDS
>1ZVD_122_148
MGMAVFHGHYIDGGFTLPFYKQLLGKS
>2A2F_46_72
EEYECIIERFPFHSEQLENAPFPKKFP
>1DKQ_203_229
DNVSLTGAVSLASMLTEIFLLQQAQGM
>1X8V_141_167
AELTIYTSSACLIGKKFRDQLDGRFAK
>1O7F_395_421
YGKGVVCTLHEGDDFGKLALVNDAPRA
>2HGS_370_396
GGNNLYGEEMVQALKQLKDSEERASYI
>1UM8_309_335
EAIKEIAQLALERKTGARGLRAIIEDF
>1BHE_220_246
ATGDDNVAIKAYKGRAETRNISILHND
>2IJR_192_218
STTHDLYSHLYGMAWPSGQNIIWQRDR
>1IG8_310_336
LGEILRLALMDMYKQGFIFKNQDLSKF
>1XVT_250_276
VMELVGITQIEECFKDIGLAHLLGTPE
>1UA7_387_413
PDGRYDNKAGAGSFQVNDGKLTGTINA
>1H09_13_39
HNGYDITGILEQMGTTNTIIKISESTT
>2CGL_137_163
LYQLRALTEQQPELIPHIAHALLMPDY
>2DBY_220_246
GNPQVEAVRRKALEEGAEVVVVSARLE
>1O7F_283_309
EDAPLPTEEEKKECDEELQDTMLLLSQ
>2BW4_187_213
KDEAGNYKKYETPGEAYEDAVKAMRTL
>2O1B_35_61
GKTMGRKIEHGPLPLINMAVGIPDGPT
>1NI9_94_120
MTAMGQANALAVLAVGDKGCFLNAPDM
>1UOU_180_206
GQSEQLVPADGILYAARDVTATVDSLP
>1Z6A_204_230
PGLLGSYSEFKSKFATPIKKGDNMAKE
>1XVT_202_228
AMYEVMLRMGQYFMMDYFNGGEMCPRM
>2II0_109_135
QPLSAELKRFRKEYIQPVQLRVLNVCR
>2DPO_56_82
LQQSGSLKGSLSAEEQLSLISSCTNLA
>1ZSY_26_52
RVRALVYGHHGDPAKVVELKNLELAAV
>2BI7_177_203
VRFNYDDNYFNHKFQGMPKCGYTQMIK
>2BX6_166_192
IFNNTWSNIHDFTPVSGELNWSLLPED
>1R53_99_125
FPRPSHADFTYSEKYGIKASSGGGRAS
>1J6U_64_90
HSADNWYDPDLVIKTPAVRDDNPEIVR
>1NH1_180_206
VATDTEYLRDRVAHLRTELGAKALKQH
>1IN4_288_314
VEADTLSEVYEPYLLQAGFLARTPRGR
>1O7F_11_37
HAAHSQSSAEWIACLDKRPLERSSEDV
>1RK6_124_150
PLDLLDEGGSFRFARFSDYLEALRAAP
>1VPK_244_270
VMRVVDAEFPDYKRVIPETFKTKVVVS
>2D7U_94_120
KDRVGIDYRCAIIEEKHKQLDRTNGYL
>1B8P_180_206
SIEKLFVWGNHSPTMYADYRYAQIDGA
>1UMG_125_151
AIFMADKTEPGAYNLPLYKMFADPFNT
>1V0D_129_155
VSQNITAETREQDPSWFEGLESRFRNK
>2B4V_76_102
GSDLDLACMFDDPYPSHEVQAKRTDKL
>1F20_402_428
RIMTQQGKLSEEDAGVFISRLRDDNRY
>2FBA_354_380
DGSSEGNPWFLATAYAAQVPYKLAYDA
>1JND_269_295
SNKINLGVATYGNAWKLTKDSGLEGVP
>1YGJ_86_112
RDKSFLAMVVDIVQELKQQNPRLVYVC
>1GQE_38_64
NAELEQPDVWNEPERAQALGKERSSLE
>1JFB_101_127
MVEPTFTPEAVKNLQPYIQRTVDDLLE
>1RW3_166_192
WTRLPQGFKNSPTLFDEALHRDLADFR
>1RIQ_309_335
KLGIENPFLYKGVDLVVDIMKEPYPEL
>1JYE_16_42
SYQTVSRVVNQASHVSAKTREKVEAAM
>2EU9_58_84
KYREAARLEINVLKKIKEKDKENKFLC
>1LJ8_133_159
EGGYCIDDSNGEFMAHLPQIQHDLAHP
>1M13_91_117
LKVSLQLRGEDGSVWNYKPPADSGGKE
>2FAU_42_68
YLFYDGESVSGKVNLAFKQPGKRLEHQ
>1LAM_53_79
TFYGLHEDFPSVVVVGLGKKTAGIDEQ
>1EUR_224_250
LSDGRVLLNSRDSARSGYRKVAVSTDG
>1HX0_185_211
KLIDIGVAGFRIDASKHMWPGDIKAVL
>1J7X_252_278
TQLSVTVPIINFIDSNGDYWLGGGVVP
>1GPJ_246_272
DVREALRKRDRRSPILIIDIANPRDVE
>2F4Q_223_249
NAYLREVIGPFTAKDFRTWGGTLLAAE
>3SIL_102_128
VANIQGRETILVMVGKWNNNDKTWGAY
>2CBN_94_120
GPQGIREFVETALRISGSWTDYPLEIV
>1VPR_29_55
FKNGMHKPEFHEDGLHKPMEVGGKKFE
>1N11_230_256
SLLQYGGSANAESVQGVTPLHLAAQEG
>1JYE_59_85
KQSLLIGVATSSLALHAPSQIVAAILS
>1G8P_324_350
SHRLRRDPLDEAGSTARVARTVEETLP
>1X8V_355_381
IPEDFPDPHDFVPARYEQPRQEDLLNR
>1SIG_290_316
LQFLDLIQEGNIGLMKAVDKFEYRRGY
>7ODC_380_406
WMLFENMGAYTVAAASTFNGFQRPNIY
>2A62_81_107
ETNKPLEPPSEFIIKVQDINDNAPEFL
>1PW4_407_433
VDFFGWDGGFMVMIGGSILAVILLIVV
>1YUE_203_229
ATEMADEINKDILQSLITVSKRYKVTG
>1VPT_3_29
PGISGGGGGILDSMDVVSLDKPFMYFE
>2G29_191_217
VPPAQMVANVKVNAMESFCVGEPWPLQ
>1TBF_34_60
AVVPSAQTLKITDFSFSDFELSDLETA
>1W9Y_174_200
LRAHTDAGGIILLFQDDKVSGLQLLKD
>1LW7_169_195
FAKTVAILGGESSGKSVLVNKLAAVFN
>1FS7_153_179
KSAELKSKVPYLDRGLSAAGFKTFAES
>1FG7_161_187
QLINPQDFRTLLELTRGKAIVVADEAY
>2I1Q_12_38
GPSTAEKLVEAGYIDFMKIATATVGEL
>1AC5_256_282
NSASTDEAAHFSYQECENILNLLLSYT
>1RHC_184_210
GMYGDHLMTVAAAPSTLKNVTIPKFEE
>1AC5_203_229
YDLKALLIGNGWIDPNTQSLSYLPFAM
>1N40_148_174
KVLGIPQEDGPKLFRSLSIAFMSSADP
>1WP5_232_258
AKRGVVILRELKANPHRISGFVVAQDS
>1W8K_244_270
RIVFGASASDQPTQYEEEMTDYQKIQQ
>1ISR_412_438
PIDGRKLLDFLIKSSFVGVSGEEVWFD
>1SQ9_106_132
KVIFEKLDLLDSDMKKHSFWALKWGAS
>2G8J_258_284
TYQGQRVNLIRMRNPWGEVEWKGPWSD
>2G17_220_246
EIAVHLGAEVIFTPHLGNFPRGILETI
>3SIL_47_73
VVFADARHNTASDQSFIDTAAARSTDG
>1AGX_237_263
KAGVKAIIHAGTGNGSMANYLVPEVRK
>1HO8_427_453
NDITHVVELLPESIDVLDKTGGKADIM
>1VPK_131_157
TPAESGITFEVDTSLLEEMVEKVIFAA
>1RMG_233_259
VTDIVYRNVYTWSSNQMYMIKSNGGSG
>2CYG_246_272
AEASTSNAQTYNQNLIRHVGGGTPRRP
>1NUY_117_143
FDPLDGSSNIDCLVSIGTIFGIYRKNS
>1OZ2_24_50
APVSLFQDSQAVTHNKNGFKLGMKLEG
>1B7E_368_394
WAYMAIARLGGFMDSKRTGIASWGALW
>2D81_177_203
NARNTGTLSGSVLSFAQSGSYGANGMD
>1F1O_233_259
IEKFAVEIRGLQKSETREVEEFFAKGQ
>1KKH_28_54
AISMAIDLTSTIEIKETQEDEIILNLN
>1GQ8_109_135
AAKHQAVALRVGSDLSAFYRCDILAYQ
>2GTI_165_191
VGDSDVEFWFAVRKDGDDVIFSRTGSL
>2GHS_212_238
TGLPTGKAEVFIDSTGIKGGMDGSVCD
>1ZHX_237_263
FSGRGYFSGKKNSFKARIYKDSKDSKD
>1Y7E_212_238
LQLIKEKYKIEEEDFVSSEIEIVPAGT
>1B8P_51_77
KALQGVMMEIDDCAFPLLAGMTAHADP
>2J0W_168_194
LQLLPRLNEGLVITQGFIGSENKGRTT
>1N67_2_28
RGSHHHHHHGSLVPRGSMVAADAPAAG
>1YOE_19_45
DCDPGHDDAIAIVLALASPELDVKAIT
>1G8P_45_71
IGGVLVFGDRGTGKSTAVRALAALLPE
>2ABS_49_75
VPSSFLDEFFLKRGDATLATPEQMRIY
>1P1M_29_55
KRVLQGEVKVDLDLSGKLVMPALFNTH
>1M6I_419_445
SEITIPPSTPAVPQAPVQGEDYGKGVI
>2BX6_140_166
SSNIKFGCFQWYYPELAFQFKDAGLSI
>1VJT_100_126
DPRYHDSGSQRWDEVTKVGEKHGYYRG
>1JDW_98_124
NTYEKYWPFYQKQGGHYFPKDHLKKAV
>1KMJ_235_261
ILYVKEALLQEMPPWEGGGSMIATVSL
>1KVK_317_343
QLCQVTAAHGLHSKLTGAGGGGCGITL
>1HX0_424_450
RGFIVFNNDDWQLSSTLQTGLPGGTYC
>7ODC_322_348
VYGSFNCILYDHAHVKALLQKRPKPDE
>1KQ3_121_147
VVIVPTIASTDAPCSALSVIYTPNGEF
>1G6S_62_88
VSYTLSADRTRCEIIGNGGPLHAEGAL
>2D57_19_45
EFLAMLIFVLLSVGSTINWGGSENPLP
>2GI3_144_170
GGSAAAVSAGMVVAALGSDTGGSVRQP
>1MZE_61_87
EEPVVLTDTNLVYPALKWDLEYLQENI
>1YHL_263_289
GKVGTDIEDAKCSWLAVTFLGKANAAQ
>1FXX_66_92
ITGITPQEARAKGENEAAFAARIHSLF
>1Y42_350_376
KDPSKRVAQHTLAREVVTLVHGKQEAS
>1OHC_120_146
GETSYIPFRDAAYGSCNFYITLLDCFH
>1JY1_421_447
EPMATFPVPYDLPPELYGSKDRPWIWN
>1Q0H_209_235
MTPDQACRHPNWSMGRKISVDSATMMN
>1CSH_284_310
SQLQKDLGADASDEKLRDYIWNTLNSG
>2BC9_119_145
DNQNDSWIFALAVLLSSTFVYNSIGTI
>1ITX_318_344
NGQYQTCTGGSSVGTWEAGSFDFYDLE
>1X19_209_235
LKHFPELDSTILNLPGAIDLVNENAAE
>1YUE_157_183
ADARFQINKWQTAVKSRKLKTGITVEL
>1B89_86_112
MARKKARESYVETELIFALAKTNRLAE
>2FEZ_362_388
TLNDGDHIRICDHEFTFQISAGTHGGT
>2BX6_300_326
LEFNGDGAVEVCQLIVNEIFNGTKMFV
>1R3F_219_245
LRELVEQAEQQDIPAAELLDPLLMPMD
>2GWD_23_49
AYLASGCKSKEKWRIGTEHEKFGFEVN
>1YE3_262_288
VDFSFEVIGRLDTMVTALSCCQEAYGV
>1A76_99_125
EKAELKMKEAIKKEDFEEAAKYAKRVS
>1TXD_29_55
INELFYTERAHVRTLKVLDQVFYQRVS
>1JTA_147_173
NITNGAHHVWIDHVTISDGNFTDDMYT
>1QWO_135_161
RASGSDRVIASGEKFIEGFQQAKLADP
>1H30_98_124
RLELQLRYNGVGRVTSSGPVINHGMWQ
>1SQ9_159_185
ADESNSLTLNWSPTLELQGTVESPMTP
>1G4R_106_132
KKLGEHAYPFTFEIPPNLPCSVTLQPG
>2B9W_55_81
RYEMGAIMGVPSYDTIQEIMDRTGDKV
>1LZL_141_167
HAHAEELGIDPSRIAVGGQSAGGGLAA
>1OQ9_333_359
RIRRLEERAQGRAKEAPTMPFSWIFDR
>1PW4_43_69
VRKNFALAMPYLVEQGFSRGDLGFALS
>2O14_329_355
ERTLGLYMDGDTLHPNRAGADALARLA
>1LTQ_160_186
KAVIFDVDGTLAKMNGRGPYDLEKCDT
>1UUR_241_267
ASNPFVVITNECQWEGSAGVLLKKDAF
>2GU1_37_63
SVDLDHLQLDMIQPGEELELMMDDMGQ
>1RKD_120_146
LSPALVEAQRERIANASALLMQLESPL
>2NXF_264_290
GHDHDGGRCTDSSGAQHITLEGVIETP
>1ZWX_241_267
KAAPEYLDYIFVENGHARPHSWHNKVL
>1F1O_191_217
DPFVEQYVCEKLGLKAAPISTQTLQRD
>1CWV_373_399
AVTAKSKKFPSYSVSYRFYPNRWIYDG
>1FG7_1_27
MSTVTITDLARENVRNLTPYQSARRLG
>1A76_181_207
APRVVRNLTTTKEMPELIELNEVLEDL
>1JP4_40_66
KTSATDLQTKADRMVQMSICSSLSRKF
>1JCF_184_210
EAIVQYVRETYRVAIGERTAERVKIEI
>1A5T_127_153
ALLKTLEEPPAETWFFLATREPERLLA
>2AZQ_10_36
DIQAFFNQVAGLDHAEGKPRFKQIILR
>1DNV_135_161
TAIGLNKLGWGINRAFTAFQSDQPMIP
>1YLE_138_164
VYAELNSRGRLLFMASHPERFADAVVV
>1T5J_17_43
AVIGDALGMPTENLTKEEIKKLYGFVD
>2B0J_42_68
SSITYGAELLHLVPDVKEVIVSDPCFA
>1SI7_281_307
GSGEWGTQREALAFEQAAVAAETELQA
>1YRW_127_153
ETGVTLHRMVKRADAGAIVAQLRIAIA
>1DQ3_36_62
DEEYNRWGIDVSNVPIYVKSFDPESKR
>1NQK_349_375
LDVAIPEIPQPQPLNPQGEAVANDFIP
>2BBC_370_396
SVLGRKAGEREFWQVLRDPDTPLQQGI
>1HOW_27_53
LGWGHFSTVWLAKDMVNNTHVAMKIVR
>1OZA_120_146
ISEGLKKGIKTFVGGNCTVSLMLMAIG
>1OWL_450_476
YPAPIVNHNLRQKQFKALYNQLKAAIA
>2BLE_279_305
ERNGRKLKLFYGMSSDTAMNKHAGGVA
>1Q14_312_338
IVHDLENLSLDQSEHESADKKDKKLQR
>2HMA_284_310
DSLMSTSLEASQVHFTREMPEEFTLEC
>1EG2_10_36
GHRAMNALRKSGQKHSSESQLGSSEIG
>1GQ8_183_209
NMVTAQGRTDPNQNTGIVIQKSRIGAT
>1PW4_82_108
MGSVSDRSNPRVFLPAGLILAAAVMLF
>4UAG_172_198
VAATILNVTEDHMDRYPFGLQQYRAAK
>1X8V_159_185
DQLDGRFAKLYHELERGTDPLAYVDPY
>2C4E_95_121
ETPKAWIFTDKDNNQITFFLWGAAKHY
>2IJR_5_31
CKNRLEITGRSVFVDIMQQWVTGEEVP
>1FCQ_257_283
TSRKKVLPYYWYKYQDRRDTDLSRADL
>2GY5_395_421
PDSGVWVCSVNTVAGMVEKPFNISVKV
>1OC7_46_72
VPSFQWLDRNVTVDTLLVQTLSEIREA
>1JFB_148_174
PVPSYIIYTLLGVPFNDLEYLTQQNAI
>1O59_288_314
FITVEGCLKESESSENTGEGTWVELVG
>2AU3_163_189
LLEAYLETKNLLSPTKGVYRDLFLRRV
>1JDN_369_395
RYGDFSVIAMTDVEAGTQEVIGDYFGK
>1XC3_168_194
QGKCPYHGDCFEGLASGPAIEARWGKK
>1ESC_180_206
KRVLVGYPRLVPEDTTKCLTAAPGQTQ
>1OFC_246_272
RASPQFRFDWFIKSRTALELQRRCNTL
>1BQG_145_171
GQQRDAVEMLGYLFYVGDRNKTDLGYR
>1XIP_69_95
RDHITSDSTPLTFKWEKEIPDVIFVCF
>1WZU_268_294
YESLKDMKYKVEVPEEIARKARKAIER
>2BI7_352_378
MDVTIAEALKTAEVYLNSLTENQPMPV
>2AP1_148_174
LVMGLILGTGVGGGLVLNGKPITGQSY
>1L9K_5_31
HHHHHHGSNIGETLGEKWKSRLNALGK
>2EX2_24_50
VGASAPAIDYHSQQMALPASTQKVITA
>2A2C_404_430
QLVDICRKFGAQGSRLTGAGWGGCTVS
>1RRK_394_420
QYAPGYDKVKDISEVVTPRFLCTGGVS
>1CSH_43_69
MRGMKGLIYETSVLDPDEGIRFRGFSI
>1JTA_41_67
ISEFTSALSAGAEAKIIQIKGTIDISG
>1DNV_75_101
EIPWQKLPLYMNQSEFDLLPPGSRVVE
>1IJ5_114_140
PMLSEEDTNILRQLFLSSAVSGSGKFS
>1VLI_148_174
LPLLKYVARLNRPMIFSTAGAEISDVH
>1UWV_29_55
QGVARHNGKTLFIPGLLPQENAEVTVT
>1OGQ_113_139
VSGAIPDFLSQIKTLVTLDFSYNALSG
>1M6I_449_475
RDKVVVGIVLWNIFNRMPIARKIIKDG
>1GYN_27_53
NNFALPAVNCVGTDSINAVLETAAKVK
>1EWF_140_166
NSVHVHISKSKVGWLIQLFHKKIESAL
>1UG6_316_342
PEGLYHLLKRLGREVPWPLYVTENGAA
>2IMR_200_226
RLERPGLRLGLSPHTPFTVSHRLMRLL
>2HZ6_185_211
VVTVDSESGDVLWIQNYASPVVAFYVW
>1F20_1_27
SWKRNKFRLTYVAEAPDLTQGLSNVHK
>1YU0_145_171
APGSNAAAQAGGNTTAQINEYSLWDIK
>1Z6F_217_243
TDKAGYNLVASATEGQMRLISAVMGGR
>1M7Y_258_284
NSEVWQRVHVVYSLSKDLGLPGFRVGA
>2NLO_276_302
HQAVDAFRLFTGLEPDVSRMRETFLSL
>1YC9_51_77
MAMARLKGAQGFARQAGAIRSFDLGLA
>2HMC_234_260
GNVLPKEVIHLCKLSQAAAKGDADARA
>1WZU_148_174
NLAHYVAKMTGKKIIPVPSKGHCYVHQ
>1WZZ_150_176
VVLMPGAVGFTKKDSVILNLSYYVMPS
>2BDE_223_249
ALSPFLDKGEHWQGLFEFVITLANKPR
>1KA2_233_259
LDVSAHPFTTEFGIRDVRITTRYEGYD
>1MJ5_133_159
AIAMPIEWADFPEQDRDLFQAFRSQAG
>1PW4_107_133
LFMGFVPWATSSIAVMFVLLFLCGWFQ
>1QUS_149_175
RAEYFSGELETFLLMARDEQDDPLNLK
>1IHG_158_184
VAKILENVEVKGEKPAKLCVIAECGEL
>1KQ3_6_32
IHHHHHHMITTTIFPGRYVQGAGAINI
>2H8O_266_292
DLTADAATMGKATGKDAARGKGTLVAL
>1R89_195_221
WTRRTVIDVAKGEVRKGEEFFVVDPVD
>1LFW_258_284
SADIVLIGQGAHASAPQVGKNSATFLA
>1BHE_174_200
NFHVVFSDGDGFTAWKTTIKTPSTARN
>2HVQ_278_304
IGPKDFGKVMGLTVQDILEETSREGIT
>1TV5_59_85
HDLFLLLGKYNILPYDTSNDSIYACTN
>2BU7_315_341
YGLPISRLYAKYFQGDLQLFSMEGFGT
>2BC9_128_154
ALAVLLSSTFVYNSIGTINQQAMDQLY
>2G0D_135_161
DVIEGLSGILSYLLLINDEQYDDLKIL
>2H8O_251_277
GEKIGLSFQLADDLLDLTADAATMGKA
>2B20_161_187
PQAPEIPAKEIIWKSERLKNSRRVWIF
>1USG_236_262
IAGDAAEGMLVTMPKRYDQDPANQGIV
>1Y42_300_326
NAIWLDPYQTSVFDFYGYFVRRSDQEV
>1RVK_347_373
KSLSDPMDRDGFVHVPDRPGLGEDIDF
>1UX5_300_326
CKDFSQSIVNVERSVEIGNLSDSSKFH
>2AQ5_370_396
PDPALTAEEWLGGRDAGPLLISLKDGY
>1KL1_341_367
NTIPYDPESPFVTSGIRIGTAAVTTRG
>1VPT_91_117
RYLRDHFYNLGVIIKWMLIDGRHHDPI
>2O14_181_207
SSKQAGWGQMLPHYIDKHTFQVRNMAS
>1DQ3_377_403
GQWHTRNRVSKAVLVKMLRKLYEATKD
>1WDP_441_467
MHADQDYCANPQKYNHAITPLKPSAPK
>1JR7_67_93
PLLLKTLLNRAEGALLINAVGVDDVKQ
>1NI9_50_76
NIDGTIVIGEGEIDEAPMLYIGEKVGT
>1JFB_285_311
TASALAIKRTAKEDVMIGDKLVRANEG
>1Y0Y_241_267
DIPGTPEHKQVTHLGKGTAIKIMDRSV
>1DOZ_27_53
HIRRGRKPEPEMLQDLKDRYEAIGGIS
>1P1M_342_368
VIDLDLPEMFPVQNIKNHLVHAFSGEV
>1UOZ_139_165
EPDALAMADCLSPDQRQERFDLVRYAV
>1JMS_264_290
RKVDALDHFQKCFLILKLDHGRVHSEK
>2GZ7_203_229
NVLAWLYAAVINGDRWFLNRFTTTLND
>1F9V_90_116
AYGQTGSGKTFTMLNPGDGIIPSTISH
>2H9F_55_81
YAAHIDGMGGATSSTSKCVILSKSSQP
>1R4U_167_193
YTTLKETWDRILSTDVDATWQWKNFSG
>1BHE_311_337
DTVYEKKEGSNVPDWSDITFKDVTSET
>1AB4_212_238
YIRARAEVEVDAKTGRETIIVHEIPYQ
>1VJP_1_27
MGSDKIHHHHHHMVKVLILGQGYVAST
>8OHM_406_432
PTPLLYRLGALQNEVTLTHPVTKFIMA
>1JFB_9_35
FPFSRASGPEPPAEFAKLRATNPVSQV
>2FK8_56_82
TRTYSCAYFEPPELTLEEAQYAKVDLN
>1Y11_157_183
GATELDIAKGSQALVSQIVPLLGPMIQ
>1AC5_306_332
PSCGMNWPKDISFVSKFFSTPGVIDSL
>2HJS_42_68
AESAGQRMGFAESSLRVGDVDSFDFSS
>1QE3_376_402
HYAPVWMYRFDWHPEKPPYNKAFHALE
>1OWL_390_416
WQWSASSGMDPKPLRIFNPASQAKKFD
>2BWV_302_328
RLYRPGTSILEVTGEVVRIMVSGLVKL
>2C81_24_50
EVFQSNRWAISGYWTGEESMERKFAKA
>2C43_71_97
MAGRLMIRKLVAEKLNIPWNHIRLQRT
>2GWD_407_433
EVGFLNAVTEVVRTGVTPAENLLEMYN
>1RGZ_26_52
GMAVAVIYQGKPHYYTFGKADIAANKP
>1KKH_263_289
DRIVDIGNRFGFGAKLTGAGGGGCVII
>4BCL_270_296
DGNLPGVSRDAGGGLRRILNHPLIPLV
>1W3F_127_153
QPYFWNHPQTEVFDDQYFTFLFEDMSI
>1VFL_143_169
FGVKVRSILCCMRHQPSWSSEVVELCK
>1OXX_83_109
KIGMVFQTWALYPNLTAFENIAFPLTN
>1NML_30_56
KVELGKMEFFEPRLSSSHLISCNTCHN
>2B61_306_332
EALSRIKARYTLVSVTTDQLFKPIDLY
>2AQ5_340_366
LHERKCEPIAMTVPRKSDLFQEDLYPP
>2GTI_144_170
KSLSMIKGPQRADLNGVVVEKVGDSDV
>2GG6_4_30
GASSRPATARKSSGLSGTVRIPGDKSI
>1AB4_296_322
QLQVSFGINMVALHHGQPKIMNLKDII
>2G0D_378_404
GCILVLSKFEYSINFTYWRQALLLFDD
>1PJC_180_206
TEAAKMAVGLGAQVQIFDINVERLSYL
>2BLE_145_171
VKFICLDVANGYSEHFVEFVKLVRAKF
>1DS1_154_180
PNYVMLACSRADHERTAATLVASVRKA
>2CBN_110_136
GSWTDYPLEIVEIGAGEILDDGLRKVT
>1JTA_316_342
LNGSAVDLSGCGFSAYTSKIPYIYDVQ
>1QUS_110_136
GVPPEIIVGIIGVETRWGRVMGKTRIL
>1Y8A_250_276
FNGNEYALKHADVVIISPTAMSEAKVI
>1POT_209_235
SAFVARQAGTPIDVVWPKEGGIFWMDS
>1I4W_20_46
IKDISKLKFFYGFKYLWNPTVYNKIFD
>2II0_192_218
NITFQSSPPTVEWHISRPGHIETFDLL
>1M6I_346_372
GENMTGAAKPYWHQSMFWSDLGPDVGY
>1TO3_66_92
LLDQQFCYRQAVEQNAVAKSCAMIVAA
>1WRU_183_209
DELVLGENLLTLDFEEDFRDRFSEYTV
>2BI7_161_187
GMQPSELPASILKRLPVRFNYDDNYFN
>1WW9_1_27
MANVDEAILKRVKGWAPYVDAKLGFRN
>2D7U_285_311
LDKYDKEAFGVTDYDKLPRKAKEFIEE
>1KL1_159_185
ARLHRPKLIVAAASAYPRIIDFAKFRE
>2NMT_195_221
KLYEVDFTGLPDGHTEEDMIAENALPA
>1TQN_379_405
ALHRDPKYWTEPEKFLPERFSKKNKDN
>1FI4_317_343
VAYTFDAGPNAVLYYLAENESKLFAFI
>1DNV_256_282
KPKMGLIKSPLNYKIIGQPTVKGTISV
>2AU3_28_54
KVGSNYRTNCPFHPDDTPSFYVSPSKQ
>2H85_288_314
GSSKCGCSVIDLLLGDFVEIIKSQDLS
>1NH8_181_207
TLSQHDLVAFGEPLCDSEAVLIERAGT
>1DLJ_30_56
ILPSKVDKINNGLSPIQDEYIEYYLKS
>1NNF_21_47
EQETGIKVTLNSGKSEQLAGQLKEEGD
>1BCO_145_171
ERAFGVGGLEEYVDKHPALAGAYTGPN
>1KV7_192_218
IYPQHAAPRGWLRLRLLNGCNARSLNF
>1WW9_161_187
LGKNQIIKSNWRLAVENGFDPSHIYIH
>1G6S_385_411
HRMAMCFSLVALSDTPVTILDPKCTAK
>1FO8_1_27
LAVIPILVIACDRSTVRRCLDKLLHYR
>2B0J_123_149
HPEDVGLKVTSDDREAVEGADIVITWL
>1ZJC_26_52
QPKQPVFIRSSVETLELTHLIVEEAYH
>1SP3_144_170
FYGGGGDAVKHGDLDSSMAYPDKATDV
>1QZZ_333_359
LASERTSGSTTLPFDFSILEFTAVSEE
>1PVL_43_69
DKSYDKDTLILKAAGNIYSGYTKPNPK
>1W9H_287_313
YAILHLNETHPFWVMGDPNNRFHPYEG
>1G97_119_145
INHKNVATILTAETDNPFGYGRIVRND
>1POT_126_152
TSWADLWKPEYKGSLLLTDDAREVFQM
>1EDZ_78_104
FLEEAIIQANGDDSVNGIMVYFPVFGN
>1D7Y_34_60
LITVVGDEAERPYDRPPLSKDFMAHGD
>1MUW_225_251
LNFPHGIAQALWAGKLFHIDLNGQSGI
>1ZOD_236_262
RGMLLILDEAQTGVGRTGTMFACQRDG
>1QAZ_187_213
NNHSYWRGQEATIIGVISKDDELFRWG
>2CAU_354_380
VALKAASDLNMVGIGVNAENNERNFLA
>1KXU_248_274
LKENRTCLSQLLDIMKSMRNLVKKYEP
>1T2D_14_40
MIGGVMATLIVQKNLGDVVLFDIVKNM
>2B9E_106_132
DACAAPGNKTSHLAALLKNQGKIFAFD
>1W9H_147_173
RNLTFYVDNLLVQFVSKLGGKPWILNV
>1RU4_275_301
QNNNAGGVTVINNTSYKNGINYGFGSN
>2GG6_159_185
PKTPTPITYRVPMASAQVKSAVLLAGL
>2DBQ_2_28
KPKVFITREIPEVGIKMLEDEFEVEVW
>2CJG_84_110
ELMQAALNKPSNSDVYSVAMARFVETF
>1YLE_245_271
EGFETDNYIDIFDGGPTLHARTSGIRS
>1J58_146_172
EEGAEFLLVFDDGSFSENSTFQLTDWL
>1MC0_255_281
HVATTGQILNIPDAYAHPLFYRGVDDS
>1LAM_187_213
VEENLKSASIKTDVFIRPKSWIEEQEM
>1XKS_14_40
NYDVKTFGSSLPVKVMEALTLAEVDDQ
>2IMR_31_57
LTPDAHTPRLLTCDVLYTGMGGAQSPG
>1X7F_300_326
TEYMVRSTEVRKKYKDYDFPVRESVLQ
>2BU7_49_75
ANIMKEINLLPDRVLSTPSVQLVQSWY
>1F9V_34_60
NSGVQSMEVTKIQNTAQVHEFKFDKIF
>2DDU_15_41
PTLPQNFYEKPAFDYPMNQMSVWLMLA
>2HBJ_305_331
QYNIPPEREVLVRELYQWRDLIARRDD
>1JIX_57_83
NDYDRLIVVNSSINFFGGKPNLAILSA
>1G6S_193_219
GDLVSKPYIDITLNLMKTFGVEIENQH
>2HRZ_314_340
ARELGFTAESSFEEIIQVHIEDELGGS
>2O14_123_149
FQIPVTDGQLNLLVTEGKAGTAFTLSA
>1D3G_335_361
PPVVGKVKRELEALLKEQGFGGVTDAI
>1SVB_322_348
GHDTVVMEVTFSGTKPCRIPVRAVAHG
>1YU0_336_362
PAAALFGGAWNGTSLSGSRAALWYSGP
>1M8Z_149_175
KCIECVQPQSLQFIIDAFKGQVFALST
>1GPJ_184_210
KSLVDRGVRAVLVANRTYERAVELARD
>1TV5_177_203
LSKHIVGVSIGKNKDTVNIVDDLKYCI
>2FTP_122_148
SLERFVPVLEAARQHQVRVRGYISCVL
>1QAZ_59_85
MVIPRRYLSGNHGPVNPDYEPVVTLYR
>1KK1_156_182
LENYRQIKEFIEGTVAENAPIIPISAL
>1PO5_153_179
HSITSNIICSIVFGKRFDYKDPVFLRL
>1PSW_138_164
LAYDKGIMRTAQDLPQPLLWPQLQVSE
>1A26_3_29
TVSAGTKSKLAKPIQDLIKMIFDVESM
>1WZZ_142_168
MTMKAGPYVVLMPGAVGFTKKDSVILN
>1DD9_1_27
MRGSHHHHHHGSGSMHQRQTLYQLMDG
>1SO7_158_184
TFAVGPGHCLQLNDRARSLVVPAYAYR
>2B0J_160_186
KKFADAIPEGAIVTHACTIPTTKFAKI
>1GXN_270_296
PRAGSKMWYRFYDLNTNRGFFSDRDGS
>1G4R_268_294
FCKVYTLTPFLANNREKRGLALDGKLK
>1MOQ_25_51
NTLTGRISHGQVDLSELGPNADELLSK
>1UA7_285_311
LGWAVIASRSGSTPLFFSRPEGGGNGV
>2DBY_193_219
LKETPLLTAKPVIYVANVAEEDLPDGR
>1FXX_24_50
ALDRPAQFAAIRTDSEFNVIGEPEVFY
>2C1I_111_137
EETEKTSLGKVHLTEDGQPFTLDQLFS
>1SQH_53_79
QIPRNDLNHISLRKQFYTHRRGNFRTW
>1USG_267_293
ADKKDPSGPYVWITYAAVQSLATALER
>1OZA_169_195
GAKNMRELLSQMGLLEQAVSSELKDPA
>2GZ7_259_285
IAVLDMCAALKELLQNGMNGRTILGST
>1IIR_71_97
DVRRFTTEAIATQFDEIPAAAEGCAAV
>1RCQ_264_290
RIGVVAMGYADGYPRHAADGTLVFIDG
>2FR1_455_481
FLLAYTAQRPTRLFDEIDDARRAAPQA
>1VAG_35_61
CMGSIMLPSQHTRKPEDVRTKDQLFPL
>1NNF_242_268
AQKFVDFLASKKGQEALVAARAEYPLR
>1F20_390_416
VTMAADVLKAIQRIMTQQGKLSEEDAG
>1XKS_379_405
VFNAQGDSVLGAGACGGVPIIFSRNSG
>1EDG_169_195
NEPRLVGHANEWWPELTNSDVVDSINC
>1PSZ_111_137
AVSDGVDVIYLEGQNEKGKEDPHAWLN
>1Y3N_352_378
LTYDIKNGKPVYKDTVLKAAQPVNNQM
>2BG1_30_56
PSGTVTGISQDYLYFTTLAEAQERMYD
>1L6J_293_319
RWCATTANYDRDKLFGFCPTRADSTVM
>1HXX_105_131
VFDALGYTDMLPEFGGDTAYSDDFFVG
>1T5J_27_53
TENLTKEEIKKLYGFVDSYVEPKNYLA
>1LI4_362_388
FTNQVMAQIELWTHPDKYPVGVHFLPK
>4BCL_177_203
GDWIREFWFIGPAFAAINEGGQRISPI
>1DHS_6_32
LAAVLKHSSTLPPESTQVRGYDFNRGV
>2FEZ_2_28
AGSATVEKRLDFGLLGPLQMTIDGTPV
>2C43_29_55
WAFSCGTWLPSRAEWLLAVRSIQPEEK
>1Q0H_68_94
ASAKLLKTMLQQQGSRTEVLSGQQAAC
>1YFE_177_203
AFADIVKIGRTHLQDATPLTLGQEISG
>2HGS_310_336
ELSRPGMLEMLLPGQPEAVARLRATFA
>1IGR_389_415
SFYVLDNQNLQQLWDWDHRNLTIKAGK
>1TO3_191_217
ADLYKVEMPLYGKGARSDLLTASQRLN
>1RH9_319_345
FNCAKSGGPCGGGLFWQVLGQGMSSFD
>1ZYL_7_33
TFQTLHPDTIMDALFEHGIRVDSGLTP
>3SIL_62_88
FIDTAAARSTDGGKTWNKKIAIYNDRV
>1WZZ_245_271
FYWAHMLAPNVLADFTRFWNNFGANAL
>2HQ2_112_138
RLFLNQWASVFHIKENTARGERQSIQF
>1RIQ_222_248
GLERIASVLQGKNSNFEIDIIFPLIQF
>2GWD_239_265
TGMLPFVFDDSFGFEQYVDYALDVPMY
>1A26_242_268
IYFADMVSKSANYCHTSQADPIGLILL
>2IW1_249_275
LGVRSNVHFFSGRNDVSELMAAADLLL
>2D57_102_128
LGAIIGAGILYLVTPPSVVGGLGVTTV
>2H85_121_147
LTVLFDGRVEGQVDLFRNARNGVLITE
>1PMI_38_64
TIDETKPYAELWMGTHPSVPSKAIDLN
>1ZED_167_193
NWYSDADVPASARQEGCQDIATQLISN
>1QYI_289_315
SYIAALYGNNRDKYESYINKQDNIVNK
>1GQE_274_300
CQNDRSQHKNKDQAMKQMKAKLYEVEM
>1SZN_19_45
WNAYHCDIDESKFLSAAELIVSSGLLD
>1I6L_295_321
ELDRVLDEGAEKANRVASEMVRKMEQA
>1EVY_305_331
ADPLMRLAKQLKVKMPLCHQIYEIVYK
>1G4W_95_121
ERWVDKASTHELTQAVKKIHVIAKELK
>1A8D_20_46
KSTILNLDINNDIISDISGFNSSVITY
>2BG1_226_252
WTYRMLRENGVDVKGYMEKMGYEIPEY
>2NVP_109_135
KEPNGQKWDNDITKDSPWVWERKYEID
>2BWM_216_242
CIGAGGWTISAHPRVVADLTGDRKADI
>2C78_25_51
TTLTAALTYVAAAENPNVEVKDYGDID
>1P5D_429_455
LVLRFEADTEEELERIKTVFRNQLKAV
>1OX0_47_73
LATGKIGIGGITKFDHSDFDVHNAAEI
>1ZHX_278_304
SSKIIKANKKEESRLFYDAARIPAEHL
>2BDE_122_148
MAIDTSFSIAFCILYGQLVDLKDTNPD
>1F20_382_408
GHIYVCGDVTMAADVLKAIQRIMTQQG
>1GPI_405_431
ESQVPNSQVVFSNIKFGDIGSTFSGTS
>2BW0_27_53
VIGQSLFGQEVYCHLRKEGHEVVGVFT
>2FEZ_311_337
GRLHDNDIVLDSANVSRHHAVIVDTGT
>1F1O_20_46
FQAWLEVEILACEAWAELGVIPKEDVK
>1GYC_275_301
NSAILRYQGAPVAEPTTTQTTSVIPLI
>1UUQ_142_168
TQYMAWIEGEPVQDPNVTNEWEAFMAK
>2I0O_105_131
QEKVIEELKVLSGDSAGSDAEPGKDSG
>1USG_110_136
GYQHIMRTAGLDSSQGPTAAKYILETV
>2FYT_208_234
IPEAVVEVLDPKTLISEPCGIKHIDCH
>1PZD_142_168
PARSLPYNQPGTCYTLVALPKEDPTAV
>1DKQ_20_46
RAPTKATQLMQDVTPDAWPTWPVKLGW
>1D2P_219_245
NGEKVKTLDVTSETNWKYEFKDLPKYD
>1HX0_38_64
GGVQVSPPNENIVVTNPSRPWWERYQP
>1FNF_81_107
DKESVPISDTIIPAVPPPTDLRFTNIG
>1ESC_244_270
DLYAGTGANTACDGADRGIGGLLEDSQ
>2C6J_237_263
SYDQWITRKKKQWDVLSTKFSSVKKTQ
>2A99_121_147
GGARLRDVLLHAGFPEELQGEWHVCFE
>1D5T_190_216
ALALYRTDDYLDQPCLETINRIKLYSE
>1FG7_153_179
CSPNNPTGQLINPQDFRTLLELTRGKA
>1ZSW_194_220
MASTLTEIFGYTEVSRNDQEAIFQSIK
>1F1O_241_267
RGLQKSETREVEEFFAKGQKGSSAMPH
>1ZSX_270_296
RRQQAKLKELQAIAERLGCTLPQLAIA
>1Y4I_302_328
GQRQMSLPGGIISFEIAGGLEAGRRMI
>1EU8_103_129
VINLADKQGGKLYALPVYIDAGLLYYR
>2C5S_284_310
RIAEERNALAITTGESLGQVASQTLDS
>1QUB_272_298
LHGDKVSFFCKNKEKKCSYTEDAQCID
>3GRS_73_99
AVHSEFMHDHADYGFPSCEGKFNWRVI
>1C7Q_47_73
VDWPIRYDKNEFSRIKQAAERIRNHSD
>1W9Y_228_254
KYKSVMHRVIAQKDGARMSLASFYNPG
>2BU7_265_291
ALGEEDLSIKMSDRGGGVPLRKIERLF
>1YKS_117_143
AARGWAAHRARANESATILMTATPPGT
>2EVX_345_371
SVMYATRGNARVQVVDNFGQSVFDGEV
>2HQ2_56_82
RMHGDIREILAALESVGETKCICRNEY
>1QHU_164_190
FQGNRKWFWDLTTGTKKERSWPAVGNC
>1CSH_135_161
PMSQLSAAITALNSESNFARAYAEGIN
>2CAU_13_39
LGVVLLASVSASFAHSGHSGGEAEDES
>2H85_252_278
LMIGLAKRSQDSPLKLEDFIPMDSTVK
>2J4O_292_318
LYKALEAAHGPGQANQEIAAMIDTEFA
>2BJQ_182_208
TWLDLKYRDPFPAARNPIAAGGRKVKS
>2F7F_159_185
EFGTRRAQELDAAIWGTRAAYIGGADA
>2A99_207_233
KWLRRVAVSPDESPSHWQQNDYKGFSP
>1OFL_364_390
FKDKPYVYPFFKDDYFIAGKNSWTGNV
>1EWF_276_302
LKMTLRDDMIPKESKFRLTTKFFGTFL
>1UX6_117_143
DSVPDIDDICPENVDISETDFRRFQMI
>1RRK_211_237
CGMVWEHRKGTDYHKQPWQAKISVIRP
>1JDC_316_342
RQAYAYILTSPGTPVVYWDHMYDWGYG
>1UAS_292_318
GPLSNNRKAVVLWNRQSYQATITAHWS
>2I7Q_157_183
RRLDTEELSLPDISAEIAEKMATFHGM
>1RU4_62_88
YTQGKGNTITFNKSGKDGAPIYVAAAN
>1TOI_254_280
RVGACTLVAADSETVDRAFSQMKAAIR
>1XFI_130_156
KAISLFPQVVSLSDAIEDDGKRLENLV
>1F2J_261_287
YTVKTLARVIPPALPGVTFLSGGLSEV
>2C1I_37_63
HFRQGQAEVIAYYPLQGEKVISSVREL
>1R6D_155_181
KAGSDLVARAYHRTYGLDVRITRCCNN
>1EG2_130_156
SKMLLANLIIWNYPNGMSAQRFFANRH
>1ZVD_221_247
RFLRGIEAQFLALQKGFNEVIPQHLLK
>1H4V_99_125
PQPVRLWMAGPMFRAERPQKGRYRQFH
>1YII_120_146
EVQNIKQVYMQEYEANLEDKITGETSG
>2A2F_81_107
YHQAKEFMYACMKFAEELTLSPNEVAA
>1RHC_129_155
TVEAVKVMRMLWESDKPVTFKGDYFTL
>1HH2_43_69
KNVEVVIDRNTGNIKVYQLLEVVEEVE
>2DFW_190_216
GYVAQCAVLVTVKDLAVMGACLATGGI
>2CEY_130_156
TSNRAINSIADMKGLKLRVPNAATNLA
>1DYK_214_240
TYFDGTGFAKAVGGFKVGLDLLVEFEF
>2DBN_173_199
SRPEIYPIYWSQAQMQARQSEEMANAQ
>1Z6A_54_80
KLGFGICLADDMGLGKTLQTIAVFSDA
>1IUC_281_307
QASGVSLQQWQWISGKGWSIGAVVPTG
>2B4W_263_289
CVFASGIVMRSDGKVDLYSGVGDSHEG
>2FUZ_106_132
DESARKLALDAADVLMRRWRADAGIIQ
>1TVZ_141_167
ARYGLNSGGEPTQGAGAVAMVIAHNPS
>2G8J_231_257
DIRDLEAITFKNLVRGHAYSVTDAKQV
>1RU4_109_135
GFYVTGDYWYFKGVEVTRAGYQGAYVI
>1YM5_32_58
DENEVSQEELQAIANWTNLSETTFLFK
>1HX0_195_221
RIDASKHMWPGDIKAVLDKLHNLNTNW
>2EWV_161_187
NQTKSYHIITIEDPIEYVFKHKKSIVN
>1N4K_57_83
ALWEVEVVQHDPCRGGAGYWNSLFRFK
>2AYU_342_368
YSIGEQLKDKLIPRAVDWFTGAALEFE
>1RVK_26_52
HPGPAHQVEQAMLTVRTEDGQEGHSFT
>1W5D_429_455
SGKKLVFSILLNGLIDEEDGKDIEDQI
>1AC5_1_27
LPSSEEYKVAYELLPGLSEVPDPSNIP
>1V0D_99_125
HAGVIQAARQQLSDEQAPLRQKLLADL
>2NRJ_261_287
EMHKALDDAINALTYMSTQWHDLDSQY
>1UOZ_120_146
GWIDAVASGLGSSPATIIVEPDALAMA
>2G8J_248_274
AYSVTDAKQVTYQGQRVNLIRMRNPWG
>2FK8_259_285
IKTLRIWGDTLQSNKDKAIEVTSEEVY
>2HGS_342_368
DVGEEGDQAIAEALAAPSRFVLKPQRE
>1JY1_314_340
GSLPYSIQTAEKQNWLHSYFHKWSAET
>2BBC_207_233
ALKRVQEKILKAQTPEGYFGNVYSTPL
>2FGQ_112_138
IGPFMGFRNWAAGQGADDNGIRANNLI
>1XWI_276_302
DVPGDKLLEPVVSMSDMLRSLSNTKPT
>1PW4_313_339
DKVFRGNRGATGVFFMTLVTIATIVYW
>1NTH_19_45
GEKCTQDDWDLMKIPMKAMELKQKYGL
>2PIA_255_281
RSILEVLRDANVRVPSSCESGTCGSCK
>2G9D_11_37
LFDSLDLDHPMVAQTVRTEQGVTLKLH
>2DDU_215_241
YTAAQGTCVSNTPNHSEMFDRFEGKLS
>1CWV_311_337
GQNFATDKGFPKTIFKNATFQLQMDND
>2C81_229_255
ELMHGDMQLVKKGDIQGSNYCLSEFQS
>1MC0_104_130
QQLQNMLGCELQAMLCVPVISRATDQV
>1VJY_239_265
EEMRKVVCEQKLRPNIPNRWQSCEALR
>1YRW_257_283
GSVISVAPLLIACGDGALEIVTGQAGD
>1YD7_314_340
REEGIKAGLLKIETIWPFDFELIERIA
>1P1M_100_126
QMEMARHGIAGFVDMYFHEEWIAKAVR
>1BN8_245_271
GQTDASNGANYITMSYNYYHDHDKSSI
>1WZA_36_62
LNDGDPETIADLGVNGIWLMPIFKSPS
>1UM8_102_128
ISDATSLTEAGYVGEDVENILTRLLQA
>2BJQ_260_286
QMLVVPDPDILGFEYKWIPYKEAKAGG
>1O59_254_280
PGHTDWAVIQLGRESSFIEKIIVDTAH
>1NRI_67_93
AFQQGGRLIYIGAGTSGRLGVLDASEC
>1RMG_204_230
SPANNILVESIYCNWSGGCAMGSLGAD
>1BIF_301_327
TSQMKRTIQTAEALSVPYEQFKVLNEI
>2CEY_163_189
ASPTPMAFSEVYLALQTNAVDGQENPL
>1VB3_265_291
PVKRFIAATNVNDTVPRFLHDGQWSPK
>1B6R_31_57
GLDAEPAAVPFQQSVITAEIERWPETA
>1F1O_209_235
ISTQTLQRDRHADYMATLALIATSIEK
>2F6H_371_397
FITPETGPFTDPFSLIKTRKFDQVEAY
>1PMI_96_122
FLFKVLSIEKVLSIQAHPDKKLGAQLH
>1JIX_278_304
AVMLIDEEFDTKHRIINDARFYVNNRA
>1P0H_196_222
GEAWFDPDGLILAFGDSPRERPGRLLG
>1BG6_293_319
YFFEDVSTGLVPLSELGRAVNVPTPLI
>1FG7_17_43
LTPYQSARRLGGNGDVWLNANEYPTAV
>1BOB_42_68
DSEKIYGYKDLIIHLAFDSVTFKPYVN
>1OC7_170_196
KQLDLPHVAMYMDAGHAGWLGWPANIQ
>1W8K_358_384
EIKKQSRNMNLYSVDGERIVLPRIFIS
>2IZR_139_165
GRPGNKTQQVIHIIDFALAKEYIDPET
>1ULZ_277_303
ADQEGNLYFIEMNTRIQVEHPVSEMVT
>2ALA_246_272
EKGTALNTKAPFGCQIKTNPVRAMNCA
>1VJZ_60_86
LLWSDRGNPFIIREDFFEKIDRVIFWG
>1LW7_250_276
DFITTQAFCIQYEGKAHPFLDSMIKEY
>2B0J_179_205
PTTKFAKIFKDLGREDLNITSYHPGCV
>2D57_110_136
ILYLVTPPSVVGGLGVTTVHGNLTAGH
>1A26_89_115
HDFGMKKPPLLSNLEYIQAKVQMLDNL
>2D5B_392_418
RPLVRELKFHVALEEAMAYVKALNRYI
>1L9V_1_27
MAELACFCYPHLENDSYKFIPFNNLAI
>1RRK_46_72
TYATYPKIWVKVSEADSSNADWVTKQL
>1L8Q_250_276
SDKRNKRTSEARKIAMYLCRKVCSASL
>1TXD_89_115
VRKRNETSVIDQIGEDLLTWFSGPGEE
>1KL1_4_30
LPQQDPQVFAAIEQERKRQHAKIELIA
>1K92_166_192
GGRHEMSEFMIACGFDYKMSVEKAYST
>1HBZ_136_162
RDPMKFTHFIRSQKRLPDSGLRDATMQ
>1DB3_136_162
YGLVQEIPQKETTPFYPRSPYAVAKLY
>1KMJ_37_63
SQVIDAEAEFYRHGYAAVHRGIHTLSA
>1DHS_139_165
YLGEFSLRGKELRENGINRIGNLLVPN
>1VB3_291_317
KATQATLSNAMDVSQPNNWPRVEELFR
>1OXX_126_152
KILDIHHVLNHFPRELSGAQQQRVALA
>1GQ8_259_285
DTLYYGEYQNTGAGAATSGRVTWKGFK
>1J09_441_467
SLETPGLFEILALLGKERALRRLERAL
>2B20_92_118
GSYCFIPTERDDIFSAPSPDRLELREG
>1SDJ_21_47
AFTSQPFRGNSAGVVFPADNLSEAQMQ
>1WER_231_257
VEFGAKEPYMEGVNPFIKSNKHRMIMF
>1W9Y_89_115
TFFLKHLPISNISEVPDLDEEYREVMR
>1GYC_123_149
PFVVYDPKDPHASRYDVDNESTVITLT
>1XP3_269_295
ETPYVGEDKKDKKPPYKLEIEMLKNGT
>1F42_160_186
GDNKEYEYSVECQEDSACPAAEESLPI
>1GVH_353_379
SDPTMQFYLCGPVGFMQFTAKQLVDLG
>1IJ5_282_308
AHIPESARKKFEHQFSVVDVDDSKSLS
>1SO7_288_314
PGSPAQWLLYTHPTHSWQRADLGAYLN
>2G9D_78_104
DDIVSGFQPVAERCLFIMAHPQATVRH
>2H9F_230_256
GYRGTELREEINGDPQQLARFERIRVA
>1VRM_15_41
KDQYYELRDFALGTSVRIVVSSQKINP
>1Q0H_109_135
IVGAAGLLPTLAAIRAGKTILLANKES
>2FOZ_219_245
LGMEERPYSSRLKKIGELLDQASVTRE
>2GFO_184_210
NDHLDDFKAAEHAWQKHKQLNESIIVA
>1LL2_104_130
DTLVLANIDDLFEREELSAAPDPGWPD
>1SE8_89_115
EAPEGGKRSAVNVKALRMEQLGTQPEL
>1LFW_321_347
HDDLMGDLASSPSMFDYEHAGKASLLN
>1JXM_248_274
RKAFDRATKLEQEFTECFSAIVEGDSF
>1F2J_102_128
FPQYLRRRGVVPGIKTDCGLEPLVEGA
>1OFC_186_212
KKALDQKMSRYRAPFHQLRLQYGNNKG
>1Q7E_384_410
DIKAAPLLGEHTAAVLQELGYSDDEIA
>1XKU_83_109
LINNKISKISPGAFAPLVKLERLYLSK
>2G5D_83_109
AQAFQTPIHSFQAKRFFERYFTPWQVA
>1OC7_68_94
EIREANQAGANPQYAAQIVVYDLPDRD
>1IOM_261_287
YKAFDPRAGVLEKLARLVAEKHGHSKE
>1PHP_79_105
RLGELLERPVAKTNEAVGDEVKAAVDR
>1KK1_71_97
VCPYCGHETEFVRRVSFIDAPGHEALM
>1SYY_177_203
GLQEFVKNLVGYYIIMEGIFFYSGFVM
>2JAK_255_281
HKIFLLKVLLPLHKVKSLSVYHPQLAY
>2AYU_303_329
IEKITPIESFFNFFDPPKIQNEDQDEE
>1YOE_226_252
IVAELLDFFLEYHKDEKWGFVGAPLHD
>1DYK_366_392
TKGTGKPLEVNFAKALELRGVQPVSCP
>2C3F_30_56
VQFKRMKAAEWARSDVILLESEIGFET
>1VAG_161_187
SAITIFPQRTDGKHDFRVWNSQLIRYA
>1YC9_187_213
ETLGSVSQAKAVAASVEAELLGIQESI
>1Q5N_320_346
SLGAWHAEWLSLPEIFQLTAGALERTL
>2GNO_88_114
VHDCERMTQQAANAFLKALEEPPEYAV
>1LRZ_359_385
DRYNFYGVSGKFTEDAEDAGVVKFKKG
>1B7E_58_84
KLGSIQDKSRGWWVHSVLLLEATTFRT
>1WL4_18_44
IGSFNGALAAVPVQDLGSTVIKEVLKR
>1AC5_186_212
ANAILNHNKFSKIDGDTYDLKALLIGN
>1GPJ_149_175
SIGSAAVELAERELGSLHDKTVLVVGA
>1LJ8_236_262
TSTAHRLQLHDEHGIDDAWPVVCEPFV
>1YON_105_131
ELQNIQQPLLMGTTTHAARRDGNVIIH
>2H8O_276_302
KATGKDAARGKGTLVALRGEAWAREKL
>1XMB_219_245
DPVVAASSIVLSLQQLVSRETDPLDSK
>2GWD_291_317
CLPGELPTYNDWENHLTTIFPEVRLKR
>2NLO_254_280
TELLKAARALGCETLDGTRMAIHQAVD
>1JDN_332_358
VLRAGYSKKDGGKIIQQTWNRTFEGIA
>1F1O_104_130
YLLKQANDILLKDLERFVDIIKEKAKE
>1DOZ_94_120
DAVAEMHKDGITEAVSIVLAPHFSTFS
>1Z5V_434_460
EYHAATRPDYISWGTQVDVDGGEQKLI
>1W5D_42_68
HSGDTRMRPASSLKLLTAAAALSVLGE
>1KXU_228_254
LSSASRAGITMESYLSESLMLKENRTC
>2EX2_291_317
IADTVFRMIGHARFNVPGTWRAGSDAV
>1R6W_269_295
SSLGLTQLARIAAWLTPDTIPGLDTLD
>1NXC_327_353
AEIARTCHESYNRTYVKLGPEAFRFDG
>1L8Q_26_52
VKEALENLGSLYNPIFIYGSVGTGKTH
>4ENL_365_391
AGWGVMVSHRSGETEDTFIADLVVGLR
>1LML_118_144
VPSEEGVLAWATTCQTFSDGHPAVGVI
>1WM1_35_61
PNGKPAVFIHGGPGGGISPHHRQLFDP
>1Y8A_13_39
GRENLYFQGHMFFTDWEGPWILTDFAL
>2NLO_163_189
YALVTHGVQKLQVADLDTSRAQALADV
>1FNO_103_129
IALGIGDEVLSPVMFPVLHQLLGQTLI
>1M13_279_305
LTELRSINAQHTQRLLRIQDIHPFATP
>1VPT_304_330
SIFRFLNIPTTSTEKVSHEPIQRKISS
>1V71_86_112
AQAIALSAKILGIPAKIIMPLDAPEAK
>1UX6_90_116
CRLVPNPDQKDSDGDGRGDACKDDFDH
>1ODM_97_123
KKAVESFCYLNPNFTPDHPRIQAKTPT
>1H6L_122_148
PIASAIDEVYGFSLYHSQKTGKYYAMV
>1GQE_265_291
HIPTGIVTQCQNDRSQHKNKDQAMKQM
>2DAP_69_95
ATDIPEQAPKFAQFACTVDTYDNHRDI
>1XWI_13_39
DVAGLEGAKEALKEAVILPIKFPHLFT
>2A1X_255_281
ADCHYIDVKGTSQENIEKEVVGIAHKF
>1L9V_279_305
GNTLDVCKRLLFQKMKPEKNPFKGLST
>1YD7_169_195
RAFNLSEKYRTPVILLTDAEVGHMRER
>1WP5_169_195
WFDESEVSIVGVRAAGVKGMNLKEGDY
>1YQS_49_75
GRAITTTDRFRVGSVTKSFSAVVLLQL
>2AYU_62_88
NQPLLLQSIQDRLGSLVGQDSGYVGGL
>2G29_205_231
MESFCVGEPWPLQTVNQGVGYQALTTG
>1OFL_450_476
LKEMPGTYALTARLSADRAAKFKAVIK
>1RH9_327_353
PCGGGLFWQVLGQGMSSFDDGYQVVLQ
>1LI4_406_432
LTKLTEKQAQYLGMSCDGPFKPDHYRY
>2IY9_78_104
FPVKKSEALYIHGTAMASLIASRYGIY
>1X3L_254_280
KEDLPNVHNFLIASNSISCEAIAREAQ
>1YI9_156_182
AGMYLMMSVDTVIPPGEKVVNADISCQ
>1M7Y_250_276
LKDRNCDENSEVWQRVHVVYSLSKDLG
>2CJG_349_375
EAEGLFERAVQHGKYLRARLDELAADF
>1EVY_276_302
FTVGKKLGKGLPIEEIQRTSKAVAEGV
>1BIA_164_190
LGADKVRVKWPNDLYLQDRKLAGILVE
>2H6O_291_317
KASGGDYCIQSNIVFSDEIPASQDMPT
>1Q1Q_19_45
YKGVPFPVGLYSLESISLAENTQDVRD
>2HC9_158_184
EDAVFLTDLSESVRETARLIDTPANIL
>1ZVD_328_354
RLFTIHQIDACTNNLPKAHTCFNRIDI
>2IY9_148_174
NISGGQKGVASASVWTELLSRMGRNND
>1L6J_218_244
EGRSYSACTTDGRSDGLPWCSTTANYD
>2CEY_43_69
SSQLGDDRAMLKQLKDGSLDFTFAESA
>1O88_302_328
PYVNADSWTSTGTFPTVAYNYSPVSAQ
>1TFZ_149_175
LNEAVTIAEVKLYGDVVLRYVSYKAED
>1CPT_136_162
IAQASVQRLLDFDGECDFMTDCALYYP
>1TQN_25_51
FLGNILSYHKGFCMFDMECHKKYGKVW
>1HZ4_339_365
MAQQLRQLIQLNTLPELEQHRAQRILR
>1PGS_82_108
ITPYWVGTEKLPRGLEIDVTDFKSLLS
>1OQ9_152_178
KYLYLSGRVDMRQIEKTIQYLIGSGMD
>2I1O_325_351
GKMSGRKNVLRCTSCHRIEVVPANVQE
>1XOV_165_191
AIHKSGMYDKLGIAIAEGLTGKTVAAK
>1OWL_294_320
LYHFPSLADGPYRSLWQQFPWENREAL
>1XFI_198_224
DDLENFQAKWINKSWKKAVIFVDNSGA
>2FSJ_145_171
ENKVLTVTGPEGEVRQFNITRLIMRPQ
>1RYO_205_231
VKHSTIFENLANKADRDQYELLCLDNT
>1UX6_41_67
DIDEDGHQNNLDNCPYVPNANQADHDK
>1ZCJ_379_405
MAARPEHIDVIYLHGYGWPRHKGGPMF
>7ODC_54_80
RWLKALPRVTPFYAVKCNDSRAIVSTL
>1IZC_222_248
GALSGVPHPTFVEAMTKFSTAAQRNGV
>1LJ8_259_285
EPFVQWVLEDKFVNGRPAWEKVGVQFT
>1UX5_130_156
RNYAPYSTDWEGVRNLEDAKPPEKDPN
>1N11_385_411
KRLGYISVTDVLKVVTDETSFVLVSDK
>2BG1_433_459
KSTGQKPGKVSVEGKEVEVTGSTVTSY
>1BIA_55_81
GKGYSLPEPIQLLNAKQILGQLDGGSV
>1KJO_208_234
PAKYGDPDHYSKRYTGTQDNGGVHINS
>7ODC_294_320
KTVWKEQPGSDDEDESNEQTFMYYVND
>1JY1_200_226
KHDLSETNVYLIGSTPGRFQGSQKDNW
>1ZED_144_170
GVVTTTRVQHASPAGTYAHTVNRNWYS
>8ABP_264_290
SEMLYNWVAKDVEPPKFTEVTDVVLIT
>1IZC_117_143
GAAGIVIPHVETVEEVREFVKEMYYGP
>2IM9_299_325
YLDKARSSPTIKGINIQVVLPEKPVSN
>2D5B_208_234
SRVPWGIPLPWDENHVTFVWFDALLNY
>1FC6_222_248
TELSKQGVAGLVLDIRNNGGGLFPAGV
>1F9V_142_168
NENIVDLLRSDNNNKEDTSIGLKHEIR
>1LRZ_307_333
HGNELPISAGFFFINPFEVVYYAGGTS
>1JX6_4_30
GYWGYQEFLDEFPEQRNLTNALSEAVR
>1X19_177_203
FAIQLLLEEAKLDGVKKMIDVGGGIGD
>1NXC_12_38
PADATIREKRAKIKEMMTHAWNNYKRY
>1TOI_16_42
LADLFRADERPGKINLGIGLYYDETGK
>1IUC_181_207
YYQATDNKIREHCWDSNSWYVGGFSAS
>1JYE_288_314
TIKQDFRLLGQTSVDRLLQLSQGQAVK
>1B63_216_242
AICGTAFLEQALAIEWQHGDLTLRGWV
>1DQ3_21_47
MEEMYERYKHLGEFYDEEYNRWGIDVS
>1SVS_79_105
SIIAIIRAMGRLKIDFGDAARADDARQ
>1FP2_306_332
LMDVNMACLNGKERNEEEWKKLFIEAG
>1I9Z_1_27
YDPIHEYVNHELRKRENEFSEHKNVKI
>1UUR_385_411
GQFGIAYIGVEMPARIKHYLVQPNDTA
>1XWI_286_312
VVSMSDMLRSLSNTKPTVNEHDLLKLK
>1QNR_137_163
NTAAQTQYRKYVQAVVSRYANSTAIFA
>1VBI_267_293
DPGRFVGKEAFLERMGALWQALKATPP
>2POR_144_170
EDDAQEMAVAAAYTFGNYTVGLGYEKI
>1ZSY_250_276
GKSSTELLRQLARGGTMVTYGGMAKQP
>2J4O_159_185
EREISGGAMAVVAVLLNNKLYVANVGT
>1OFC_168_194
IMGQIERGEGKIQRRLSIKKALDQKMS
>2AM1_92_118
SYYLEKTTVDVFAVTGSNGKTTTKDML
>1ZCJ_4_30
QAKALQYAFFAEKSANKWSTPSGASWK
>1XAG_178_204
EVYKHALLNGESATQDIEQHFKDREIL
>1FOB_102_128
DLGTLKWQLYNYTLEVCNTFAENDIDI
>1SB8_243_269
TSRDFCYIENTVQANLLAATAGLDARN
>2J3X_141_167
YTKFSFISLGLNDNSINESVPVIVKTR
>1GPI_397_423
TSGVPSDVESQVPNSQVVFSNIKFGDI
>1IMV_137_163
PLEKSYGTRPRVLTGNPRLDLQEINNW
>1NTH_186_212
LIKNACAMAGRPGMGVKGPETSLSAQG
>2A3N_68_94
PMMAINEFAKELTTLPVYVEQAAELIH
>1EWF_255_281
YLGLSDYFFNTAGLVYQEAGVLKMTLR
>1WL4_311_337
SLEDVDIFEINEAFAAVSAAIVKELGL
>2J3X_225_251
GSEAWGAENYGDYISKLSHEQLGALEG
>1UA7_238_264
NRNLGVSNISHYASDVSADKLVTWVES
>1MUW_149_175
DVRVALDRMKEAFDLLGEYVTSQGYDI
>2BI0_58_84
AAVTGMPGPLAHPGLVCDVAIGQSTLA
>1O5T_348_374
LIAEHQARRKEVTDEIVKEFMTPRKLS
>1US5_196_222
QQLALTTPIALVAVDLNRIQAIAKKYP
>1CPY_254_280
NVYDIRKDCEGGNLCYPTLQDIDDYLN
>1GSO_391_417
ALGHTVAEAQKRAYALMTDIHWDDCFC
>2J66_155_181
VPRQFGMDESMLDAVMDAVRSLQFTKF
>1G93_185_211
VAQLQAWWYKADPNDFTYERRKESAAY
>2CZ9_298_324
ARLTGAGFGGSAIALVDKEDAETIGEE
>1H6S_151_177
PDQTVDSSLVTEEFGIAADWSNDMISL
>1PSZ_217_243
WEINTEEEGTPEQIKTLVEKLRQTKVP
>1RWR_90_116
GTLEVYGKGADLIIANPNGISVNGLST
>1FOB_39_65
AGINSIRQRVWVNPSDGSYDLDYNLEL
>1IUQ_126_152
LQQGHNVVLISNHQTEADPAIISLLLE
>2AEU_337_363
PGASKSLRIDLTSRDAERIDDNYIIKA
>2I7Q_196_222
GTMEKYLKEVLRIKFTEESRIKKLHKL
>2IY9_37_63
MSLTDKNTPVVVSVVDSGVAFIGGLSD
>1XC3_258_284
FSELSDDISDYIVPPRLGSNAGIIGTL
>1LFW_163_189
YLKHEPTPDIVFSPDAEYPIINGEQGI
>2DBQ_203_229
RESDFVVLAVPLTRETYHLINEERLKL
>1PJC_266_292
VAVDQGGCVETLHPTSHTQPTYEVFGV
>2IMR_96_122
VNAHTHLDMSAYEFQALPYFQWIPEVV
>1Q14_35_61
VGAGISTSCGIPDFRSPGTGLYHNLAR
>1UWV_47_73
QENAEVTVTEDKKQYARAKVVRRLSDS
>1Y4I_129_155
INVRFVDAGKPEEIRAAMRPETKVVYI
>1NU5_250_276
SLSSAFELARDHAVDAFSLKLCNMGGI
>1X8V_343_369
DLVAASPAISNRIPEDFPDPHDFVPAR
>1EYB_63_89
YNLYAEQLSGSAFTCPRSTNKRSWLYR
>1SIQ_336_362
ARQARDMLGGNGISDEYHVIRHAMNLE
>1HX0_272_298
EKMSYLKNWGEGWGFMPSDRALVFVDN
>2ABS_40_66
NPILDLVAEVPSSFLDEFFLKRGDATL
>2H14_261_287
SEDNLVYIWNLQTKEIVQKLQGHTDVV
>1GTK_230_256
AERAMNTRLEGGCQVPIGSYAELIDGE
>1R5Y_219_245
AEIGFDGYAVGGLAVGEGQDEMFRVLD
>1JTV_86_112
VLVCNAGLGLLGPLEALGEDAVASVLD
>1K92_57_83
RRAMEYGAENARLIDCRKQLVAEGIAA
>1LC5_17_43
TVLGISPDQLLDFSANINPLGMPVSVK
>1O70_236_262
AISDKEYTMKDLVKFSQESGSVILPTF
>1YUE_6_32
ELLRESTTTNSNSIGRPNLVALTRATT
>4ENL_110_136
ILGVSLAASRAAAAEKNVPLYKHLADL
>1ESW_394_420
HDNDTTLGWYRTATPHEKAFMARYLAD
>1NTH_120_146
DKAKPIVQGGPTGSPISEDVFMPVHMS
>1XMX_310_336
KTKGMRDDGDDTLYKLESLRDLLGGLQ
>1INP_369_395
NKGGLIAYRSEKQLETFLSRLLQHLAP
>1LFW_430_456
QPENGPMVMHAANEFMMLDDLILSIAI
>1AB4_161_187
VINGCLAYIDDEDISIEGLMEHIPGPD
>1G6S_115_141
LTGEPRMKERPIGHLVDALRLGGAKIT
>1LML_337_363
YWQYFTDPSLAGVSAFMDYCPVVVPYS
>1TFZ_353_379
QGTLLQIFTKPLGDRPTIFIEIIQRVG
>1WD3_169_195
SSTDTGAGHMEAIYLGNSTTWGYGAGD
>1R53_107_133
FTYSEKYGIKASSGGGRASARETIGRV
>1F8E_118_144
NNNASAVIWYNRRPVTEINTWARNILR
>1NOF_351_377
SLNVEYGGSSQVDSSGKATVWLNPLSV
>2B5W_298_324
LVGSVNSHVEHFEAATVTFTKLPKWFL
>1BHE_271_297
KMNGTTNGLRIKSDKSAAGVVNGVRYS
>1NQK_334_360
HLEEAYRVGELLFPLLDVAIPEIPQPQ
>2AEU_158_184
LENFKKVINTAKNKEAIVFVDDASGAR
>1IO1_103_129
IDIDLKQINSQTLGLDTLNVQQKYKVS
>1IG8_186_212
HDVVPMLQKQITKRNIPIEVVALINDT
>1SP3_60_86
INNFCVAISSNEPRCTSCHAGYGWKDN
>1F2J_335_361
RAFMHRAKMNSLAQLGKYNRADDDKDS
>1FNO_92_118
PQIVENYRGGDIALGIGDEVLSPVMFP
>1V73_185_211
TEIGQWLRSKNTIIKINDVLYMHGGIS
>1GSA_238_264
AGGRGEPRPLTESDWKIARQIGPTLKE
>1XHB_263_289
TPYTFPGGTGQIINKNNRRLAEVWMDE
>2A62_89_115
PSEFIIKVQDINDNAPEFLNGPYHATV
>1R5Y_122_148
VTFKSHLDGSRHMLSPERSIEIQHLLG
>1T2D_146_172
KIIGLGGVLDTSRLKYYISQKLNVCPR
>2H8O_59_85
SGEARADEITRPQNLLEAMRHGVLNGG
>1JYE_37_63
KVEAAMAELNYIPNRVAQQLAGKQSLL
>1T3S_211_237
SLAEVQSEIERIFELARTLQLVVLDAD
>1V71_213_239
NDGQQSFRKGSIVHIDTPKTIADGAQT
>1GW1_130_156
LPGGAYNPVLNGYLDQVAEWANNLKDE
>2AP1_29_55
FDIGGTKIALGVFDSTRRLQWEKRVPT
>2CFQ_285_311
RIGGKNALLLAGTIMSVRIIGSSFATS
>2F68_64_90
IEGYSKTVPLTVKGEQVGQAVITPDGA
>2PIA_83_109
SISFIDDTSEGDAVEVSLPRNEFPLDK
>1GA8_27_53
PDTEIRFHVLDAGISEANRAAVAANLR
>2CAU_27_53
HSGHSGGEAEDESEESRAQNNPYLFRS
>1RRK_243_269
SCMGAVVSEYFVLTAAHCFTVDDKEHS
>1T6C_91_117
EAIRRAKNAEEFLERVKREVGLVVEVI
>1DLJ_195_221
MGASEAEAVKLFANTYLALRVAYFNEL
>1UA4_356_382
EHVRDALLFAALAAAAKAMKGNITSLE
>4UAG_88_114
GIEIVGDIELFCREAQAPIVAITGSNG
>1F9V_234_260
AHSYGTLNLVDLAGSERINVSQVVGDR
>1LJ5_74_100
ALRHLYKELMGPWNKDEISTTDAIFVQ
>1EZW_323_349
VVGSPIGPDKEKAIELVGQEVIPHFKE
>1QF5_173_199
VNYYKAEAVDYQKVLDDTMAVADILTS
>1N67_304_330
LRSTLYGYNSNIIWRSMSWDNEVAFNN
>1EYN_23_49
NAALPILFAALLAEEPVEIQNVPKLKD
>2FAU_278_304
LVLVDEEDRRYFKQQEIILWRKAPEKL
>1EA7_140_166
LGSSANNSLISSAVNYAYSKGVLIVAA
>2B4W_130_156
GCMKDIRVLQLQDGRLGVFSRPRVGRK
>1H12_374_400
PTGDYRYYNGSLYMLAMLHVSGNFKFY
>2AP1_236_262
IALWEQGDEQAHAHVERYLDLLAVCLG
>1P1M_129_155
GMRALLTRGLVDSNGDDGGRLEENLKL
>1XA6_246_272
CGLNVHKQCSKHVPNDCQPDLKRIKKV
>1XRF_89_115
EIIDAKGLIVCPGFIDIHVHLRDPGQT
>1IMV_369_395
HLNQPFIFVLRDTDTGALLFIGKILDP
>1EYB_286_312
VSPFNVVAWHGNYTPYKYNLKNFMVIN
>1JYE_165_191
DGTRLGVEHLVALGHQQIALLAGPLSS
>1XHC_133_159
ADRIKESIENSGEAIIIGGGFIGLELA
>1HMY_183_209
PKPFELNTFVKDLLLPDSEVEHLVIDR
>4ENL_410_436
NQLLRIEEELGDNAVFAGENFHHGDKL
>2D81_206_232
GYLYVPQSCASGATVCSLHVALHGCLQ
>1TFZ_341_367
CEELGILVDRDDQGTLLQIFTKPLGDR
>1F1O_297_323
LWHERDISHSSAERIILPDATIALNYM
>1TBF_155_181
NTNSELALMYNDESVLEHHHFDQCLMI
>2D2J_251_277
LIKALIDRGYKDRILVSHDWLFGFSSY
>1PSZ_225_251
GTPEQIKTLVEKLRQTKVPSLFVESSV
>2F4Q_186_212
RTLAANMQKLLDLPGPWLFQTVDAGGG
>1GYN_303_329
YKANEAYLQGQLGNPKGEDQPNKKYYD
>1DLJ_233_259
HMIIQGISYDDRIGMHYNNPSFGYGGY
>1KJO_251_277
YGVSVVGIGRDKLGKIFYRALTQYLTP
>1BIA_269_295
DNFINRPVKLIIGDKEIFGISRGIDKQ
>1VQZ_110_136
FKSFSTPVINTLAQLGVKAEFTGRNDL
>1UDX_85_111
VIEVPRGTRVFDADTGELLADLTEEGQ
>1GQE_232_258
IEINPADLRIDVYRASGAGGQHVNRTE
>1YHT_200_226
NKLSYFLEKKGLKTRMWNDGLIKNTFE
>1D3G_216_242
RRVHRPAVLVKIAPDLTSQDKEDIASV
>1R4U_137_163
GKGIDIKSSLSGLTVLKSTNSQFWGFL
>1LRZ_351_377
NYALNHGIDRYNFYGVSGKFTEDAEDA
>1BOB_163_189
AANYIDETDPSWQIYWLLNKKTKELIG
>1ZTU_34_60
TTENCEREPIHIPGSIQPHGALLTADG
>1S9J_229_255
RPRTPGRPLSSYGMDSRPPMAIFELLD
>1R9L_87_113
VFVNGAAQGYLIDKKTADQYKITNIAQ
>1ESW_452_478
QDVLALGSEARMNYPGRPSGNWAWRLL
>1RHC_175_201
MGPKGAKLAGMYGDHLMTVAAAPSTLK
>1Q0H_234_260
MNKGLEYIEARWLFNASASQMEVLIHP
>1OXX_155_181
LVKDPSLLLLDEPFSNLDARMRDSARA
>1IOM_294_320
VEEEAGKVLNPRGIYPNVDFYSGVVYS
>1LC5_321_347
LIRSCANYPGLDSRYYRVAIRSAAQNE
>2FYT_45_71
DKIRTESYRDFIYQNPHIFKDKVVLDV
>1Y4I_72_98
KLAVLERGEAGLATASGISAITTTLLT
>1PII_40_66
YDALQGARTAFILECKKASPSKGVIRD
>1T3S_241_267
HPAQLSKTSLAPIVVYVKISSPKVLQR
>1R5M_244_270
IGHHGPISVLEFNDTNKLLLSASDDGT
>2B0J_309_335
LDPAALLGTADSMCFGPLAEILPTALK
>2C3F_305_331
DKFYVKSDGGFYAKETSQIDGNLKLKD
>2DPO_197_223
RLQYAIISEAWRLVEEGIVSPSDLDLV
>1NI5_150_176
TRLIRPLLARTRGELVQWARQYDLRWI
>1W3F_91_117
YPDNWFKIEPGKTYLSKYFRLVQPSTG
>1HA0_236_262
VINSNGNLIAPRGYFKMRTGKSSIMRS
>1AB4_169_195
IDDEDISIEGLMEHIPGPDFPTAAIIN
>1ISR_237_263
SFDRLLRKLRERLPKARVVVCFCEGMT
>1OFL_58_84
FTGDAKVELRGEHLILEGIWFKDGNRA
>2NXF_134_160
YEFSPAPNFRFVLLDAYDLSVIGREEE
>1JCF_225_251
TVSGIDLSTGLPRKLTLKGGEVREALR
>2CZ9_143_169
VPCGILDQFAVVFGREGNVIFLDTHTL
>1NH8_9_35
SSHHHHHHSSGMMLRVAVPNKGALSEP
>1EYB_338_364
IADFVIFPPRWGVADKTFRPPYYHRNC
>1IO1_14_40
NANDGISIAQTTEGALNEINNNLQRVR
>1J6U_412_438
KEAYFVEKLPELEKVISVSENTVFLFV
>1N4K_153_179
RGGDSLVPRNSYVRLRHLCTNTWVHST
>1Y7E_339_365
AINPLFSSVHDEQNAPQLGYGIPIMKY
>1EA7_6_32
IPWGIKAIYNNDTLTSTTGGSGINIAV
>2C6J_134_160
IFGTDEKAKQDRKQWWNESKEHIWRAM
>2F7F_25_51
YWELGRADLHAVFECYFREMPFNHGYA
>1SNG_287_313
DLSGISTVPLYVDTVIHQARLRVDERG
>1VJY_134_160
LKSKNILVKKNGTCCIADLGLAVRHDS
>1SP3_120_146
AKLDLAKIAQNVGAPVRDNCGSCHFYG
>2BX6_288_314
FLPLLNKGPVIALEFNGDGAVEVCQLI
>1IIR_128_154
SYVPSPYYPPPPLGEPSTQDTIDIPAQ
>2CZ9_232_258
HRKFFGYIVRENARVLEVRDALKEGNV
>1RU4_200_226
GCRAWENSDDGFDLFDSPQKVVIENSW
>2GU1_256_282
VRKHPYAGNYLVIEHNSVYKTRYLHLD
>1TD6_259_285
PLAQLAAKIYEYVSQIVLNEAVNLKDE
>1PZD_192_218
DEGYEDEYVLEDLEVTIADHIQKVMKL
>1Q44_115_141
FLEGVYYESPDFDFSSLPSPRLMNTHI
>1V71_238_264
QTQHLGNYTFSIIKEKVDDILTVSDEE
>1CJC_400_426
PSGPRPGSAFIKALLDSRGVWPVSFSD
>2GHS_116_142
TATGVLTLHAELESDLPGNRSNDGRMH
>1AL3_211_237
FNRAGLTPRIVFTATDADVIKTYVRLG
>1G55_43_69
KYNFPHTQLLAKTIEGITLEEFDRLSF
>1XHC_181_207
LDEELSNMIKDMLEETGVKFFLNSELL
>1WF3_202_228
MKRLWHEVPYAVATKVEEVAERENGVL
>2II0_317_343
SAMNSSPVYRLDHTFEQIPSRQKKILE
>1VJY_83_109
HEHGSLFDYLNRYTVTVEGMIKLALST
>1XVT_270_296
HLLGTPEIPEGTQLIHRIECPYGPLVE
>1DNV_10_36
TSSGGGNTQGQDVYIIPRPFSNFGKKL
>1LC5_329_355
PGLDSRYYRVAIRSAAQNERLLAALRN
>1NI9_250_276
IGEQELARCKAMGIEAGKVLRLGDMAR
>4ENL_121_147
AAAEKNVPLYKHLADLSKSKTSPYVLP
>1B6R_280_306
SVMINLIGSDVNYDWLKLPLVHLHWYD
>1AOP_7_33
MLLRCRLPGGVITTKQWQAIDKFAGEN
>1BIA_2_28
KDNTVPLKLIALLANGEFHSGEQLGET
>1A0I_205_231
QLYEQKRAEGHEGLIVKDPMCIYKRGK
>1XHB_239_265
RIWQCGGTLEIVTCSHVGHVFRKATPY
>1IIR_102_128
LLAAAIGVRSVAEKLGIPYFYAFHCPS
>1WP5_19_45
RTSLRSYAASNGQDFAMKDTDRLLAML
>1JMM_223_249
INFDNALLSVASLNREHNSIEMAKDYS
>2G0D_317_343
GIDSYMICHGYSGLIEICSLFKRLLNT
>1QE3_116_142
PLYDGSKLAAQGEVIVVTLNYRLGPFG
>1JTV_129_155
MKRRGSGRVLVTGSVGGLMGLPFNDVY
>1ZSW_266_292
QRGFHSSGIIDRFYFKSLYFRESNGIL
>1XVT_50_76
AWADTIRVQPNYPQLSRRNLHALSLNI
>3GRS_29_55
GSGGLASARRAAELGARAAVVESHKLG
>1JYE_310_336
GQAVKGNQLLPVSLVKRKTTLAPNTQT
>2DVZ_66_92
ASEAARAEPDGYTLSIATVSTMAVNPA
>1SBP_55_81
GIEADTVTLALAYDVNAIAERGRIDKN
>1VJP_346_372
ALDRKEFGTVYPVNAFYMKNPGPAEEK
>1JIX_210_236
IEFFGNAREKQFKNPKYPWTKAPVFTG
>1J58_116_142
DEKGRSFIDDVGEGDLWYFPSGLPHSI
>1XOV_209_235
KMDFKSSPIKMYKAGSSLLVYEHNKYW
>2A1X_103_129
YCTLPEILKYVECFTGPNIMAMHTMLI
>1XKN_249_275
NYELLKTMTGLDGKPLNIVKLPMPEPV
>1PB1_46_72
LKVVDAAVEKAYKGERKISWMEIYTGE
>1SZN_286_312
LIGTDLAQLSQNNINLLKNKHLLAFNQ
>1PW4_278_304
YLKEVKHFALDKSSWAYFLYEYAGIPG
>1XV5_315_341
ACGTIPVFWKSTGENLKFRVDNTPLTS
>1T3S_55_81
VPVPGMAISFEAKDFLHVKEKFNNDWW
>1U4G_214_240
SQYYNGIDVHHSSGVYNRAFYLLANSP
>2AU3_344_370
LINSSGELFETLIKTARENLEEKTREF
>1PJA_246_272
ETVLEMEEQLVYLRDSFGLKTLLARGA
>2G8J_58_84
IKWKRPTELLSNPQFIVDGATRTDICQ
>1EVY_66_92
GVQLASNITFTSDVEKAYNGAEIILFV
>1BG6_121_147
ILRENGAPEVTIGETSSMLFTCRSERP
>1YOE_270_296
RWVGVETQGKYTQGMTVVDYYYLTGNK
>1PZD_203_229
DLEVTIADHIQKVMKLNFEAAWDEVGD
>1HXX_147_173
LVDGLNFAVQYLGKNERDTARRSNGDG
>1U09_406_432
KTLEAILSFARRGTIQEKLISVAGLAV
>1EU8_86_112
DDYVQKDNYDLSVFFQSVINLADKQGG
>1LL2_35_61
LAVLTTPQVSDTMRKALEIVFDEVITV
>1B89_423_449
AQRLEKHELIEFRRIAAYLFKGNNRWK
>1YS1_2_28
DNYAATRYPIILVHGLTGTDKYAGVLE
>1Y7E_19_45
LNFSESYKKFISKFKTEREVTAYALDK
>1KVP_25_51
GRLITISTTPVIAGDSFEMDAVGALRL
>1NRI_200_226
GSSRLKSGTAQKMVLNMLTTASMILLG
>1HOW_83_109
MGANHILKLLDHFNHKGPNGVHVVMVF
>1ZVD_165_191
LVWILENDITGVLDHTFCVEHNAYGEI
>1DFA_255_281
RKEPQVAKTVNLYSKVVRGNGIRNNLN
>1VRM_86_112
YSLIKAACAFAELTDGAFDPTVGRLLE
>2DVZ_9_35
HHGSADAYPSKAIRVIVPFAPGGSTDI
>2GUY_237_263
AYTCPYQNVMDGVLNYPIYYPLLNAFK
>1IGR_112_138
RIEKNADLCYLSTVDWSLILDAVSNNY
>2DBN_191_217
QSEEMANAQSFLNRLWTFESDGKQWFN
>1J7X_153_179
GSSTAVPLLLSYFLDPETKIHLFTLHN
>1PFO_355_381
NPAYPISYTSVFLKDNSVAAVHNKTDY
>1PB1_54_80
EKAYKGERKISWMEIYTGEKSTQVYGQ
>1GQ8_196_222
NTGIVIQKSRIGATSDLQPVQSSFPTY
>2B78_2_28
IKLMVGSFAEKKLKRGVQLLSSRDYPN
>1JX6_88_114
ADIKQQSLSLMEALKSKSDYLIFTLDT
>1VHN_65_91
IFGSEPNELSEAARILSEKYKWIDLNA
>1TO3_143_169
MVKEFNELCHSNGLLSIIEPVVRPPRC
>2PGD_406_432
RRAISTGVQAGIPMPCFTTALSFYDGY
>1TVZ_249_275
DNADETTQERLRSGYEDAVDYNRYVGN
>2GTI_81_107
CWSHVLWDYAKDSVFCSSTYKVCKYTD
>1M13_67_93
PESLQAPSREEAAKWSQVRKDLCSLKV
>1XKS_292_318
AAAWHSADNPCLIYYSLITIEDNGCQM
>1HZF_255_281
GVAHNNLMAMAQETGDNLYWGSVTGSQ
>7A3H_251_277
FMDERNLSWANWSLTHKDESSAALMPG
>1EA7_29_55
NIAVLDTGVNTSHPDLVNNVEQCKDFT
>2C81_67_93
STALMLALEALGIGEGDEVIVPSLTWI
>1UDX_52_78
VDSLSRLSKRTYKAEDGEHGRGSQQHG
>1DLJ_80_106
ATPTNYNSRINYFDTQHVETVIKEVLS
>1JDW_304_330
IDATFNIIGPGIVLSNPDRPCHQIDLF
>1PFO_177_203
ARTQYSESMVYSKSQISSALNVNAKVL
>1JMS_44_70
DILAENDELRENEGSCLAFMRASSVLK
>1RU4_156_182
INNGGSYNTVINSDAYRNYDPKKNGSM
>1FKM_136_162
LVTPFFETFLTEYLPPSQIDDVEIKDP
>2DPO_117_143
VVLSSSSSCLLPSKLFTGLAHVKQCIV
>2BLE_303_329
GVAEYRASEGKTVEVPYKGDVENTILD
>1K7I_107_133
LSLQSWSDVANLTFTEVTGNKSANITF
>1YPV_140_166
RHFGAEYRDMESDYSGQGVDQLQRVID
>2B78_189_215
DGLMTGIFLDQRQVRNELINGSAAGKT
>1TFR_210_236
DFWFTRVEGERTPSMKTSIVEAIANDR
>1LFW_155_181
TNWVGIDYYLKHEPTPDIVFSPDAEYP
>1DLJ_285_311
SSNNVRKSYIAKQIINVLKEQESPVKV
>1UAS_281_307
VQSDNGLEVWAGPLSNNRKAVVLWNRQ
>1EDZ_153_179
LAIVKILEFLKIYNNLLPEGNRLYGKK
>1TOI_42_68
KIPVLTSVKKAEQYLLENETTKLYLGI
>2NZL_135_161
SSIEEVAEAGPEALRWLQLYIYKDREV
>1WAK_100_126
REMVVQLLDDFKISGVNGTHICMVFEV
>1RYO_292_318
DLLFKDSAHGFLKVPPRMDAKMYLGYE
>1YD7_27_53
EAIARAAILAGCRFYAGYPITPASEIF
>1Y3N_268_294
HDWFASTALFNDALSKNIPGFKLVPMA
>1YU0_352_378
GSRAALWYSGPSFSFAFFGARGVCDHL
>1ZCJ_126_152
MNLKKKVFAELSALCKPGAFLCTNTSA
>2C81_241_267
GDIQGSNYCLSEFQSAILLDQLQELDD
>1WAK_144_170
PLPCVKKIIQQVLQGLDYLHTKCRIIH
>1KS8_384_410
YHVLSGALVGGPDQNDNYVDDRSDYVH
>1PB1_76_102
QVYGQDVWLPAETLDLIREYRVAIKGP
>1IAL_147_173
AGDGSAFRDLVIKHGAIDPLLALLAVP
>1RPT_185_211
SVHNFTLPTWATEDAMTKLKELSELSL
>2F5U_396_422
IQYEQGLGLLAQQARIGLGSNTKRFSA
>1ZED_154_180
ASPAGTYAHTVNRNWYSDADVPASARQ
>1U94_147_173
VDSVAALTPKAEIEGEIGDSHMGLAAR
>1HO8_435_461
LLPESIDVLDKTGGKADIMELLNHSDS
>1IG8_277_303
HVVLPRTKYDITIDEESPRPGQQTFEK
>3GCB_20_46
SSIDISKINSWNKEFQSDLTHQLATTV
>2CEY_54_80
KQLKDGSLDFTFAESARFQLFYPEAAV
>1M6I_122_148
MVKLNDGSQITYEKCLIATGGTPRSLS
>1B63_73_99
ALARHATSKIASLDDLEAIISLGFRGE
>1WZA_92_118
HQRGIKVIIDLPINHTSERHPWFLKAS
>1SQH_182_208
EDAAMVHDSWPNKGEGSLTYLQALVRF
>2C3F_161_187
STRGAGVVVYSDNDTSDGPLMSLRTGK
>2GY5_238_264
FGRTCKERCSGQEGCKSYVFCLPDPYG
>1J6U_298_324
PVLEALEEFRGVHRRFSIAFHDPETNI
>1KNW_90_116
PQTHPDDIVFTADVIDQATLERVSELQ
>1YKS_81_107
AMCHATLTYRMLEPTRVVNWEVIIMDE
>1H6L_95_121
SEGKNTIEIYAIDGKNGTLQSITDPNR
>1OZA_15_41
SVLMDRMSQENDFENLNPVFFTTSQAG
>1NNF_252_278
KKGQEALVAARAEYPLRADVVSPFNLE
>2BC9_145_171
INQQAMDQLYYVTELTHRIRSKSSPDE
>1O20_257_283
INAKTQRPGTCNAAEKLLVHEKIAKEF
>1IXH_91_117
GELVLDGKTLGDIYLGKIKKWDDEAIA
>1SJ8_80_106
TAGDPAETDYTAVGCAVTTISSNLTEM
>1ZJC_147_173
WVVAAFPSKAWAKRVYPELSVEEAYIK
>1OKG_286_312
GLFRPPIMRSIIDDYGMCMQMQTPSLG
>2H85_279_305
NYFITDAQTGSSKCGCSVIDLLLGDFV
>2B61_192_218
SAEAIGFNHVMRQAVINDPNFNGGDYY
>1T67_292_318
LQWQLATLILGGGGYNLANTARCWTYL
>1QUB_151_177
AVFECLPQHAMFGNDTITCTTHGNWTK
>2HWK_208_234
DIIFVNVRTPYKYHHYQQCEDHAIKLS
>2PIA_65_91
ERNRYVIAVKRDSNGRGGSISFIDDTS
>1PMI_412_438
VAPGSSIELTADSANQDQDFTTYRAFV
>2B9E_21_47
SDDVVDYFKRQGFSYQGRASSLDDLRA
>1VJ1_246_272
GDISNTVISQMNENSHIILCGQISQYN
>1RJG_131_157
ESVELKNSILRESEILRISLGLSKEDT
>1YFE_356_382
FELNVFRPMVIHNFLQSVRLLADGMES
>1ZKL_102_128
PKLANSVTPWDILLSLIAAATHDLDHP
>1ISR_432_458
GEEVWFDEKGDAPGRYDIMNLQYTEAN
>1UUQ_63_89
RLAKELDNLKAIGVNNLRVLAVSEKSE
>1BOB_267_293
RNDIQRLRKLGYDAVFQKHSDLSDEFL
>1SNG_334_360
RTIRFSVDRPFHIVVRRRGAILFLGSI
>2DDU_286_312
RLVQFYIQIGSKTSGITCIKPRARNEG
>1R3S_184_210
RPQASHQLLRILTDALVPYLVGQVVAG
>1WRU_191_217
LLTLDFEEDFRDRFSEYTVKGYARANG
>1RI6_61_87
RVLAYRIAPDDGALTFAAESALPGSLT
>16VP_94_120
PATRDGLGLYYEALSRFFHAELRAREE
>1X3L_32_58
KVSDDKIIVQGKEFEIKGKVYVIALGK
>1H8L_219_245
KKMYQGSPCKDLYPTEYFPHGITNGAQ
>2FFE_60_86
RKRWWGIENDTFGTYERMKELGIEEGL
>2H85_64_90
NIKPVPEIKILNNLGVDIAANTVIWDY
>1KV7_45_71
LLGPAVKLQRGKAVTVDIYNQLTEETT
>4BCL_262_288
SQGIEVKVDGNLPGVSRDAGGGLRRIL
>1WMD_120_146
SAGARIHTNSWGAAVNGAYTTDSRNVD
>1R9L_189_215
TPYWVSNELKPGKDVVWLQVPFSALPG
>1US0_241_267
HNKTTAQVLIRFPMQRNLVVIPKSVTP
>1RHC_22_48
QAIRAEKVGFDSVWVDDHFHPWYHDNA
>1UR3_110_136
TAREENVIGHYITDRDHIIKSAEQSLI
>1R53_91_117
HDYSDMDKFPRPSHADFTYSEKYGIKA
>2C5S_58_84
DRMYIQLNGEDHEAVSERLKDVFGIHK
>1KNW_233_259
QQGEEAVDTEHYYGLWNAAREQIARHL
>1U09_449_475
LFEIPSYRSLYLRWVNAVCGDAAALEH
>1FNO_76_102
ISHVDTSPDFSGKNVNPQIVENYRGGD
>1DHS_207_233
NNPESVYYWAQKNHIPVFSPALTDGSL
>1NE9_178_204
RDGVEVHSGNSATELDEFFKTYTTMAE
>1PVL_138_164
FSETINYKQESYRTSLDKRTNFKKIGW
>2A0M_108_134
VLARGAFPFVIGGGNDQSAPNGRAMLR
>2IXR_185_211
QQVIDHLPTMQLPKGADIARWRKELGD
>1LFW_248_274
LDGSFEINDESADIVLIGQGAHASAPQ
>1NML_194_220
DRGCTACHSGVNLGGQNYYPFGLVAKP
>1CJC_216_242
LPGTRPMLDPADFLGLQDRIKEAARPR
>2CY7_51_77
SRLWFTYRKNFPAIGGTGPTSDTGWGC
>1N93_212_238
VLSLLTTDFESPGKEFMDQIKLVASYA
>1PJC_332_358
ETDDALAKGLNVQAHRLVHPAVQQVFP
>2B9W_111_137
MAAVQKLGQLLATKYQGYDANGHYNKV
>2G29_215_241
PLQTVNQGVGYQALTTGQLWKDHPEKA
>1IAL_193_219
LCRNKNPAPPLDAVEQILPTLVRLLHH
>1R6D_35_61
VLDSLTYAGNRANLAPVDADPRLRFVH
>2D81_31_57
AYSDVFNVGFGVFAGGPYDCARNQYYT
>1LRZ_285_311
NLQQQLDANEQKIEEGKRLQEEHGNEL
>2FGT_23_49
RPRDMFIHDDGAHYKVDDNALYEEIWS
>1BOB_294_320
ESSRKSLKLEERQFNRLVEMLLLLNNS
>1BHE_131_157
KVSWWELAADAKVKKLKQNTPRLIQIN
>1HT6_311_337
AYILTHPGIPCIFYDHFFNWGFKDQIA
>1E4F_391_417
VSENPYEETPVKSENPLKKIFRLFKEL
>2DDU_158_184
PRSLASSKTRFRWIQESSSQKNVPPFG
>1N3L_211_237
MNPMVPGLTGSKMSSSEEESKIDLLDR
>1ZDY_248_274
DIEKFHNYATKAPYAYVGEKRTLVYGL
>1YDX_330_356
MKSDDSPFLSLKLAGEIKVPYVKSFQL
>1JP4_231_257
GKASAYVFASPGCKKWDTCAPEVILHA
>1RJG_163_189
LIDQGRYKLAACDLNDITETTRLLDVC
>1PEA_356_382
QSPEPIRPDPYVVVHNLDDWSASMGGG
>1GP6_228_254
GVEAHTDVSALTFILHNMVPGLQLFYE
>1Q0H_289_315
AHTMAWPNRVNSGVKPLDFCKLSALTF
>3GCB_342_368
SHTPKFMDKKTGVMDIELWNYPAIGYN
>1YS1_168_194
TTAQAATYNQNYPSAGLGAPGSCQTGA
>1KA2_431_457
AQLYYHIKKDIPDFEEKVAKAEFDPIK
>1WYC_103_129
APDDRHLLMSVSKSLCGTVVGALVDEG
>1P5D_253_279
NTGTIIYPDRLLMLFAKDVVSRNPGAD
>1IXH_83_109
VNIPGLKSGELVLDGKTLGDIYLGKIK
>2F8L_281_307
GIIKLPETLFKSEQARKSILILEKADV
>1D5R_37_63
EGVYRNNIDDVVRFLDSKHKNHYKIYN
>2A99_197_223
VPGVVGARSVKWLRRVAVSPDESPSHW
>2C0H_71_97
ESTPEFDNNGYVTGIDNTLISDMRAYL
>2BG1_194_220
ANGNPIMYANSKGTGMMTLGEALNYSW
>1V04_275_301
PVTGDLWVGCHPNGMRIFFYDAENPPG
>2HMC_251_277
AAKGDADARARALELEQALAVLSSFDE
>1VFL_160_186
WSSEVVELCKKYREQTVVAIDLAGDET
>1OWL_15_41
LSDNIGLAAARAQSAQLIGLFCLDPQI
>1GVH_173_199
EPVDGGAVAEYRPGQYLGVWLKPEGFP
>1GA8_17_43
VAAKSVEAAHPDTEIRFHVLDAGISEA
>1Z05_314_340
TVEEISIEDICAAAADGDPLAVDVIQQ
>1TVL_65_91
SEKSIPHFLNRFEPITILSALASVTKN
>1TVZ_318_344
LVEGYKDHLDQAAHKALLNNRTEVSVD
>2NRJ_87_113
QLLDTLNGIVEYDTTFDNYYETMVEAI
>1W9H_329_355
QPYLKRNGLEMVTPIKPLSVEIVSDNW
>2EVX_49_75
EVWDQDNDEFQCAGVNMIRHTIRPKGL
>1RJG_302_328
LRSLQFLDELEELKVMQTHYILMKAQW
>1DFA_77_103
ATHELVVRTPRSVRRLSRTIKGVEYFE
>2D2J_158_184
ASLATGVPVTTHTSASQRDGEQQAAIF
>1YPX_184_210
LQLDDTSWSYLCSDEQREVVRQRGFDP
>1GXN_141_167
LTVLDFAANKRAPFDTDVFSDNDRTRF
>1U7G_97_123
QYIHVAFQGSFACITVGLIVGALAERI
>1R5Y_170_196
SSMERSMRWAKRSRDAFDSRKEQAENA
>1AB4_383_409
ANPWQLGNVAAMLERAGDDAARPEWLE
>1W5D_217_243
EHGTNTITIEGSVPVDANKTKEWISVW
>1IZC_14_40
KAPYRSAMLTYPGNLRQALKDAMADPS
>2B78_41_67
DADIFLGTAYLSKQNKGVGWLISPKKV
>1PVL_16_42
ITLYKTTATSDSDKLKISQILTFNFIK
>1PZD_153_179
TCYTLVALPKEDPTAVACTFSCVMKFT
>1V2D_159_185
NTPMNPTGLVFGERELEAIARLARAHD
>1UX5_149_175
KPPEKDPNDLQRADQIYLQLMVNLESY
>1KA1_328_354
TKGVIASSGPRELHDLVVSTSCDVIQS
>2AUJ_8_34
TDEEYRELRYGKQETYPLPAGVDALVK
>1DYK_54_80
KVKNRLTIELEVRTEAESGLLFYMARI
>1Y8A_198_224
ESVKAVGAGEKAKIMRGYCESKGIDFP
>1DT9_384_410
KFGATLEIVTDKSQEGSQFVKGFGGIG
>1PZD_289_315
LVRSRLLLLDTVTMQVTARSSEELPVD
>1ODM_80_106
KEHQDQVRAGYYLSIPGKKAVESFCYL
>1JYE_138_164
AACTNVPALFLDVSDQTPINSIIFSHE
>1PGS_41_67
KTIKMFIKNECPNKTCDEWDRYANVYV
>1Y7E_256_282
DKICVFTSLESIFDLEETPNKTAICFL
>1U94_272_298
INFYGELVDLGVKEKLIEKAGAWYSYK
>1YI9_174_200
VVNADISCQYKMYPMHVFAYRVHTHHL
>2DE2_103_129
FFVRDDSPITAAADLAGRRIGVSASAI
>2HWK_95_121
VVRQLSRRYPQLPRAVATGRVYDMNTG
>2D7U_148_174
DVKELEPYLTDVAQEINDALDEGSLVL
>2EX2_224_250
PLAFAVQDGASYAGAILKYELKQAGIT
>2CJG_142_168
WKSRHNQAHGIDPALGTQVLHLRGAFH
>2B4V_200_226
IQCTSKEQMIEAIGFFPDGKIMTRGMR
>1GYN_91_117
HHVHQMAEHYGVPVILHTDHCAKKLLP
>1VQZ_44_70
FLLWINKPSIIVGRHQNTIEEINRDYV
>1A26_12_38
LAKPIQDLIKMIFDVESMKKAMVEFEI
>1XKU_103_129
ERLYLSKNQLKELPEKMPKTLQELRVH
>1O20_267_293
CNAAEKLLVHEKIAKEFLPVIVEELRK
>1VJO_93_119
TGTAAMEATIANAVEPGDVVLIGVAGY
>1ZVD_354_380
IPPYESYEKLYEKLLTAIEETCGFAVE
>1T6C_128_154
LAVAYSLKPEGEVCVVDQGGGSTEYVF
>1K92_370_396
SILNTVSENLTYKPERLTMEKGDSVFS
>1SIG_209_235
AAIAMNKPWSEKLHDVSEEVHRALQKL
>1YPX_71_97
WHFDFLENLDGVEGYDAAGGIQFSKVQ
>2A84_200_226
RYLDPAQRAAAVALSAALTAAAHAATA
>1JDN_113_139
SAGALAAGFQHKDSEYSHLTRVAPAYA
>1UX6_186_212
VDFSGTFFINTERDDDYAGFVFGYQSS
>1T67_197_223
TVSLHKFSPGFFPGTGDVSDVGLGKGR
>1B7E_355_381
KGKRKRKEKGSLQWAYMAIARLGGFMD
>1JTA_287_313
FTIANLSASKACKVVKKFNGSIFSDNG
>1FP2_77_103
YLAHNGFFEIITKEEESYALTVASELL
>2BF6_154_180
TEYTTNALGDLFKNGTKIDNINSSTAP
>2J4O_27_53
SGVGSASNRSYSADGKGTESHPPEDSW
>3SIL_282_308
ITIPSGNKLVAAHSSAQNKNNDYTRSD
>2I1Q_42_68
EGISEKAAAKMIMGARDLCDLGFKSGI
>1UUQ_280_306
LTYHMWIRNWSWFDKTKPAETWPSAWE
>2GHS_150_176
GTMGRKAETGAGSIYHVAKGKVTKLFA
>2F4Q_200_226
GPWLFQTVDAGGGERRRIHSTELNAYL
>1WXQ_246_272
VIPTSAAAELTLRKAAKAGFIEYIPGA
>1IO1_83_109
KVLAQDNTLTIQVGANDGETIDIDLKQ
>2HWK_250_276
CVSIGYGYADRASESIIGAIARQFKFS
>1OYG_306_332
IASNTVTDEIERANVFKMNGKWYLFTD
>1Q5N_32_58
EAEVALAQAQAQVGVIPQSAATVIQRA
>1VPB_62_88
ASEGGLSLSLYVDGRYGSISTNRLNRK
>1JXM_14_40
FDYDKTKDCGFLSQALSFRFGDVLHVI
>1PII_353_379
VAIWKALSVGETLPAREFQHVDKYVLD
>1FS7_450_476
TLEQEWKKQAIAKGRLNPESLKGVDEK
>1E4F_383_409
AAFGNVFAVSENPYEETPVKSENPLKK
>2AZQ_147_173
LAGATVDLWHANTQGTYSYFDSTQSEF
>1B7E_13_39
NVSAEAIRKAGAMQTVKLAQEFPELLA
>1GQ8_236_262
MQSSITNVINPAGWFPWDGNFALDTLY
>2G29_110_136
GKPTPMYILARLNVNGQGIQLGNNYKD
>1UYN_213_239
GLKLSQPLSDKAVLFATAGVERDLNGR
>1YE3_15_41
WEEKKPFSIEEVEVAPPKAHEVRIKMV
>1M7Y_131_157
LADPGEAVLIPTPYYPGFDRDLKWRTG
>1A0I_57_83
KTIPALEHLNGFDVRWKRLLNDDRCFY
>2I0O_97_123
LGFDATLLQEKVIEELKVLSGDSAGSD
>2H14_38_64
PNGEWLASSSADKLIKIWGAYDGKFEK
>1J8U_61_87
DIAYNYRHGQPIPRVEYMEEEKKTWGT
>1NH8_38_64
EILAEAGYRRRTDSKDLTVIDPVNNVE
>1D5R_297_323
DKANKDKANRYFSPNFKVKLYFTKTVE
>1SB8_308_334
DFREGDVRHSLADISKAAKLLGYAPKY
>1XA6_257_283
HVPNDCQPDLKRIKKVYCCDLTTLVKA
>1QE3_291_317
SIAEGAASGIPLLIGTTRDEGYLFFTP
>2FR1_299_325
GGIGDDVPLSAVFHAAATLDDGTVDTL
>1CJC_226_252
ADFLGLQDRIKEAARPRKRLMELLLRT
>1BUP_190_216
GAERNVLIFDLGGGTFDVSILTIEDGI
>1YKS_18_44
GAGKTRRFLPQILAECARRRLRTLVLA
>1XRF_72_98
ENGKIKKIDKNILVPEAEIIDAKGLIV
>1NF1_243_269
MRPFNDFVKSNFDAARRFFLDIASDCP
>1UDC_216_242
AIFGNDYPTEDGTGVRDYIHVMDLADG
>2CJG_189_215
PKFDWPRIDAPYMRPGLDEPAMAALEA
>1EYB_139_165
VSGLHTLCGAGDIKSNNGLAIHIFLCN
>2BC9_176_202
VEDSADFVSFFPDFVWTLRDFSLDLEA
>8ABP_113_139
IGERQGQELYKEMQKRGWDVKESAVMA
>1Y0Y_222_248
SAFGIEPDYGFAIDVTIAADIPGTPEH
>1SVS_111_137
GAAEEGFMTAELAGVIKRLWKDSGVQA
>1HBZ_468_494
DATIGQRIEDEVKRHEGDGIPGVEAGG
>1LL2_278_304
DVSGAVSHLSLGETPATTQPFVSSEER
>1UDC_133_159
KIPYVESFPTGTPQSPYGKSKLMVEQI
>1US5_272_298
LEAFKKIHPNLERFFGLEKAVKGLPIP
>1EWF_386_412
LELKHSNIGPFPVELLQDIMNYIVPIL
>2C5S_31_57
SKFVSTLKDNVKFKLKKFPNIKIDATH
>3GCB_416_442
GKDGLYVMTQKYFEEYCFQIVVDINEL
>1JMM_130_156
VKWGSVLLERGQSATATYTNLQNSYYN
>1U7L_51_77
PEFKIGSLDTLIVESEELSKVDNQIGA
>1XKN_139_165
RVAKAQGLPMVSTGMVLEGGAIDVNGA
>1WYC_4_30
RSTGQHPARYPGAAAGEPTLDSWQEPP
>2BOQ_31_57
GAQCGEEVHESLRLTFHDAIGFSPTLG
>1V71_64_90
ALSQLNEAQRKAGVLTFSSGNHAQAIA
>1I6L_284_310
QERYHHWMESEELDRVLDEGAEKANRV
>1UUQ_394_420
GDDFMGDPPQEEQGMYGVFDTDTSTIA
>2O14_263_289
RQVKAKGADVILSTPQGRATDFTSEGI
>1WXQ_225_251
DAASDEQIKRLVREEEKRGYIVIPTSA
>1NHS_223_249
VQKVVTDKNAYDADLVVVAVGVRPNTA
>1X3L_76_102
GVAVTKYGYGKELKRIKVIEAGHPIPD
>1UG6_87_113
GRGRINPKGLAFYDRLVDRLLASGITP
>1U7G_209_235
YIGWFGFNAGSAGTANEIAALAFVNTV
>1GR0_339_365
PASAYLMKSPPEQLPDDIARAQLEEFI
>1YLE_84_110
GFSEPFYSFRNETFVHASRSLSIHNKI
>2GHR_102_128
DGLIITGAPVETLSFEEVDYWEELKRI
>1RMG_32_58
NSTDVGPAITSAWAACKSGGLVYIPSG
>1QNR_224_250
TDFAKNVQIKSLDFGTFHLYPDSWGTN
>2EWV_202_228
LRAALREDPDVIFVGEMRDLETVETAL
>1SQ9_86_112
TTSFSGDLLFYRITREDETKKVIFEKL
>1KV7_443_469
DTVKVEGNVSEVLVKFNHDAPKEHAYM
>1GYN_210_236
SKISPRFTIAASFGNVHGVYKPGNVVL
>1FCQ_216_242
FESEDVLLPSVYLRWNLTSGERVGLVG
>2D5B_230_256
ALLNYVSALDYPEGEAYRTFWPHAWHL
>1QWO_342_368
SIFFALGLYNGTEPLSRTSVESAKELD
>2IW1_122_148
RHYAAFERATFEQGKSTKLMMLTDKQI
>1G93_50_76
VWEGTYNRAVLDNYYAKQKITVGLTVF
>1XFK_37_63
ELANQEPGVALIGFECDAGVERNKGRT
>1Z6F_270_296
KVGKEFASEPVWFGDSDRASLGVDKDV
>1L5O_328_354
VEAACAMFHNMGELAASNIVLPEGNAN
>2POR_121_147
YTYSAGAFSVAASMSDGKVGETSEDDA
>1R89_152_178
KGFLKANGIYGAEYKVRGFSGYLCELL
>2GU1_245_271
VYSTGDGKVIVVRKHPYAGNYLVIEHN
>1Y42_104_130
GGSTAKIGDPTGRLKSRDHLSSSDATM
>1UR3_253_279
VVAEELNAGSIEQVVNAWVLRLPSQPL
>1IG8_69_95
WVMDFPTGKESGDFLAIDLGGTNLRVV
>1CKO_227_253
GRNFNLFKLKPGTHHTIDFIIMSEDGT
>1GYC_59_85
KSTSIHWHGFFQAGTNWADGPAFVNQC
>1IGR_239_265
YRFEGWRCVDRDFCANILSAESSDSEG
>2EX1_299_325
NNAKNITNIPANISFEVLMMTGLLPDK
>2NWH_146_172
EDTLTALGLIARACEKPLAAIAISPAK
>1O59_164_190
VRGNGLTKERFTHIKLKMYPDGGIARF
>1BIF_118_144
LSEEGGHVAVFDATNTTRERRAMIFNF
>1X7F_357_383
RKNIVGTIAEEELFLLDYVGAWTQFTC
>1V0D_204_230
QYNGSYFDRGAEASSRLCTPEGWFSCQ
>2GTI_173_199
WFAVRKDGDDVIFSRTGSLEPSHYRSP
>1CS6_222_248
GQMVTLECFAFGNPVPQIKWRKLDGSQ
>1KNW_40_66
IAALKQFDVVRFAQKACSNIHILRLMR
>1CSH_35_61
TVDMSYGGMRGMKGLIYETSVLDPDEG
>2FXU_1_27
DEDETTALVCDNGSGLVKAGFAGDDAP
>1AB4_40_66
VVGDVIGKYHPHGDSAVYDTIVRMAQP
>1KK1_8_34
QAEVNIGMVGHVDHGKTTLTKALTGVW
>1SYY_32_58
VPIKYKWAWEHYLNGCANNWLPTEIPM
>1XC3_34_60
TKMPDETIEKVIQYFSQFSLQAIGIGS
>1IOW_3_29
DKIAVLLGGTSAEREVSLNSGAAVLAG
>1CSH_400_426
ALGVLAQLIWSRALGFPLERPKSMSTA
>1EYB_255_281
IPIAWYEDRQVPGGYTVINKYQGKLFA
>1SIQ_365_391
NTYEGTHDIHALILGRAITGIQAFTAS
>1NOF_283_309
QYARFVRPGALRIQATENPQSNVHLTA
>1P5J_71_97
QPSGSFKIRGIGHFCKRWAKQGCAHFV
>2G29_15_41
STDQAISPLVEGENAPEVTTAKLGFIA
>1XTO_38_64
TQSSIALSDDGVHWILCNASPDIRAQL
>1ADT_222_248
RCECNSKPGHAPFLGRQLPKLTPFALS
>1K1S_314_340
VAEDLLRELLVRDKRRNVRRIGVKLDN
>2D2J_31_57
AGFLRAWPEFFGSRKALAEKAVRGLRH
>2HC9_325_351
GKTVEINNTDAEGRLILADGVFYAKET
>1TJY_12_38
LVGVGFFTSGGNGAQEAGKALGIDVTY
>1IGR_193_219
ACTENNECCHPECLGSCSAPDNDTACV
>2AEX_188_214
FHRTLKEACDQHGPDLYPKFKKWCDDY
>1DKQ_298_324
LFIAGHDTNLANLGGALELNWTLPGQP
>1XRF_208_234
MRKALELASQLGVPIMDHCEDDKLAYG
>4UAG_314_340
WINDSKATNVGSTEAALNGLHVDGTLH
>1RKD_249_275
DTIAAGDTFNGALITALLEEKPLPEAI
>1GKZ_17_43
SKTVTSFYNQSAIDVVAEKPSVRLTPT
>1SAZ_181_207
AHMGGGISIAAHRKGRVIDVNNALDGD
>1BQG_71_97
LEDARHLLINQSIGNYQSLLNKVRNAF
>1YS1_10_36
PIILVHGLTGTDKYAGVLEYWYGIQED
>2CAU_261_287
NYGKLYEITPEKNSQLRDLDILLNCLQ
>2NXF_29_55
RRRYYRGSADLLRDAVLQWRRERVQCV
>1GW1_327_353
GTQVPHYWVPANRPENINNGTLEDFQA
>1KS8_334_360
QIDYALGDGGRSFVCGFGSNPPTRPHH
>1IUC_122_148
GSESAPPNIRVYYQKSNGSGSSIHEYV
>1DYK_302_328
AKKIKNRLELVVDGNQVDAQSPNSAST
>1C7Q_239_265
DLLTNESYQYAAVRNILYRKGKAIELL
>1KK1_148_174
ELVDKEKALENYRQIKEFIEGTVAENA
>1ZCJ_157_183
DIASSTDRPQLVIGTHFFSPAHVMRLL
>1HZF_83_109
PETKDHAVDLIQKGYMRIQQFRKADGS
>1RJG_290_316
FNAQIPESERKRLRSLQFLDELEELKV
>1FS7_459_485
AIAKGRLNPESLKGVDEKSSYYDKTKK
>1AGX_286_312
NAEQPDDKYGWIAAHDLNPQKARLLMA
>1PO5_308_334
EIEQVIGSHRPPALDDRAKMPYTDAVI
>1IUQ_224_250
QLIWIAPSGGRDRPDPSTGEWYPAPFD
>2GUY_247_273
DGVLNYPIYYPLLNAFKSTSGSMDDLY
>1Y3N_140_166
FIRQDWLDKLHLKTPQTVDELYTVLKA
>1LAM_441_467
THPKWAHLDIAGVMTNKDEVPYLRKGM
>1CRZ_222_248
PAFSPDGSKLAFALSKTGSLNLYVMDL
>1PEA_124_150
PNQNSAPLAAYLIRHYGERVVFIGSDY
>1ZU4_197_223
IDTAGRLQNKTNLMAELEKMNKIIQQV
>1AOP_358_384
SMACVSFPTCPLAMAEAERFLPSFIDN
>1XFK_149_175
PRIGIINFDAHFDLRTFESELAPVRPS
>1SIG_268_294
KEMVEANLRLVISIAKKYTNRGLQFLD
>1GQE_47_73
WNEPERAQALGKERSSLEAVVDTLDQM
>1Y0Y_41_67
VDEVKVDKLGNVIAHKKGEGPKVMIAA
>2FYT_191_217
FWDDVYGFKMSCMKKAVIPEAVVEVLD
>2B0J_11_37
YRTHAAAGITNFMRACEVAKEVGKPEI
>2GS8_63_89
FYINGILQNDEEHTKISAIIDQFRQPG
>2NVP_391_417
MHEGFHVDDPTKFTRDWFAWSNSLFSH
>1O5T_10_36
LIVRFGSSKIDKELINRIERATGQRPH
>1E5W_142_168
HKSGYLAGDKLLPQRVLEQHKLNKDQW
>1NI9_270_296
RLGDMARSDNVIFSATGITKGDLLEGI
>1SQ9_46_72
LDNENPKDKSYSHFVHKSGLHHVDVLQ
>2DDU_241_267
SPLWYKITGGQVGTGCGTLNDGRSLYF
>2C5S_333_359
EIIKIAEEIGTYDISIRPYEDCCTVFT
>1UUR_250_276
NECQWEGSAGVLLKKDAFDGQLEITWA
>2NRJ_232_258
EPLLAELRQTVDYKVTLNRVVGVAYSN
>1WL4_120_146
ENMSKAPHLAYLRTGVKIGEMPLTDSI
>1M4L_168_194
KYANSEVEVKSIVDFVKDHGNFKAFLS
>1B6R_64_90
RHPAFVNRDVFPIIADRLTQKQLFDKL
>1OGQ_99_125
KLTQLHYLYITHTNVSGAIPDFLSQIK
>1E2S_227_253
GPFGDSLMELDAAVGTLMTAIGDLGLL
>1TVZ_189_215
TGHKYPLVDGALSKDAYIRSFQQSWNE
>2AM1_32_58
DSRLIGTGDLFVPLKGARDGHDFIETA
>2GWN_309_335
RIDIIATDHAPHLLREKEGSCLQAASG
>1TVL_335_361
STTDRIKREAKARNLTLREVAQEMAFP
>1S7C_115_141
KKVVMTGPSKDNTPMFVKGANFDKYAG
>1L9K_150_176
DTLLCDIGESSPNPTVEAGRTLRVLNL
>1XHB_425_451
KLTLQHVNSNQCLDKATEEDSQVPSIR
>1PBE_285_311
GDAAHIVPPTGAKGLNLAASDVSTLYR
>1SVB_209_235
LPTAWQVHRDWFNDLALPWKHEGAQNW
>1GVH_152_178
TRDFRIVAKTPRSALITSFELEPVDGG
>2CGL_95_121
RVGLPVAYRDSRTNGLMAQAQQQLGKR
>1GSO_248_274
RTMERIIWPTVKGMAAEGNTYTGFLYA
>1VJO_242_268
LQRRRTKVANWYLDMNLLGKYWGSERV
>1H12_272_298
ANPGQWYEFDAWRVIMNVGLDAHLMGA
>3BCT_143_169
KLLWTTSRVLKVLSVCSSNKPAIVEAG
>1IUC_20_46
GRQQRVYFQDLNGKIREAQRGGDNPWT
>1UOU_142_168
LGHTGGTLDKLESIPGFNVIQSPEQMQ
>2GHR_60_86
GNTPLQLDVHLLHMESHLSRNVAQEHL
>1SIQ_43_69
NEVFHREIISEMGELGVLGPTIKGYGC
>2DE2_296_322
ANLGVSTGAVGQGFGADFQQRLVPRLD
>1VYR_155_181
EIPGIVNDFRQAVANAREAGFDLVELH
>1REO_323_349
SGTKIFLTCTKKFWEDEGIHGGKSTTD
>2IM9_287_313
QYGKVVDVSLIDYLDKARSSPTIKGIN
>1HOW_114_140
ENLLALIKKYEHRGIPLIYVKQISKQL
>1R89_67_93
PEEFSKEELRERGLEIGKAVLDSYEIR
>1G41_410_436
SASDMNGQTVNIDAAYVADALGEVVEN
>1E2S_292_318
VREPALAFWPGHIAPGVTHELASSLDL
>2FBA_321_347
YLLLEDNKDRYSVNSAYSAGAAIGRYP
>1R9L_26_52
LVSRALEKLGYTVNKPSEVDYNVGYTS
>3MBP_239_265
KVNYGVTVLPTFKGQPSKPFVGVLSAG
>2A0M_244_270
DMPGVSCPAAVGLSAQEAFDMCFLAGK
>2NVP_321_347
VYQNTRKFILSKNNRFFFEGKAAKGIG
>1YC9_220_246
LAALVGQGPDRAASIEEPHITLTSRYG
>2AP1_109_135
GKPLRADLSARLDRDVRLDNDANCFAL
>1USG_203_229
YPEMGQMLRQARSVGLKTQFMGPEGVG
>2BBC_349_375
AQEHGRFRFRTQASLSGPFLTSVLGRK
>2GWD_84_110
LKQGKQSISLEPGGQFELSGAPLETLH
>1K7I_256_282
RLYGANMTTRTGDSVYGFNSNTDRDFY
>1JIX_317_343
DVLRKEMLSIQHDILNKTRAKKAEWQD
>1Y8A_176_202
SGEELFRKLDELFSRSEVRKIVESVKA
>2CY8_165_191
DGQPAPGVLPETTANTLLIRPDDIEGM
>1M6I_441_467
GKGVIFYLRDKVVVGIVLWNIFNRMPI
>1KVK_340_366
GITLLKPGLERAKVEAAKQALTGCGFD
>2AQ5_199_225
RVRVIEPRKGTVVAEKDRPHEGTRPVH
>1G4W_302_328
NQNGAPGRSSSDKHLPMIHCLGGVGRT
>4BCL_72_98
SVVDSVKNTLNVEVDIANETKDRRIAV
>1CWV_443_469
GSLTAYSSDWQSGEYWVKKTSTDFETM
>2G0D_333_359
ICSLFKRLLNTKKFDSYMEEFNVNSEQ
>1VE1_216_242
GFQGMGPGFIPENLDLSLLDGVIQVWE
>2AEU_98_124
PKKVIHYLPELPGHPSIERSCKIVNAK
>1W9H_139_165
MRYDILSNRNLTFYVDNLLVQFVSKLG
>1DKQ_378_404
TLAGCEERNAQGMCSLAGFTQIVNEAR
>2DVZ_121_147
VNPKFPAKDFKGFLEELKKNPGKYSYG
>1AC5_267_293
SYQECENILNLLLSYTRESSQKGTADC
>1LRZ_40_66
THLVGIKNNNNEVIAACLLTAVPVMKV
>1XFK_239_265
LQHFIDDCDYLYLTIDLDVFPAASAPG
>1IHG_286_312
MSDWQGAVDSCLEALEIDPSNTKALYR
>1OXX_14_40
KKGKVVALDNVNINIENGERFGILGPS
>2BG1_161_187
PASTTKPLLAYGIAIDQGLMGSETILS
>2EU9_127_153
HMAYQLCHALRFLHENQLTHTDLKPEN
>1FXX_332_358
DNLKILRENPQVREKVVAIFAEAEPFT
>1Z2N_263_289
DLAYKVRCALGVQLCGIDFIKENEQGN
>1KVP_454_480
VLIRHHDYDQCFQSVQLLQWNSQVKFN
>2GJL_109_135
EHIAEFRRHGVKVIHKCTAVRHALKAE
>1RH9_145_171
YKNNVKVVLTRVNTITKVAYKDDPTIL
>1WL4_363_389
LVTLLHTLERMGRSRGVAALCIGGGMG
>2D2J_282_308
MDVMDRINPDGMAFVPLRVIPFLREKG
>1WW9_228_254
YDLIGEHGVPVFEGTIGGEVVREGAYG
>1U16_404_430
AINNLTLEDLKSISPLFSSDVSQVFNF
>1GWU_105_131
AAQQSVTLAGGPSWRVPLGRRDSLQAF
>8ABP_273_299
KDVEPPKFTEVTDVVLITRDNFKEELE
>2EX2_383_409
RAGLHQAGVDGKVSAKTGSLQGVYNLA
>1YD7_12_38
RFPFPVGEPDFIQGDEAIARAAILAGC
>2A2F_137_163
TQLIQIIIDTQYLEKAGPFLDEFVCHM
>2DBY_98_124
REVAAIAHVLRCFPDPDVVHVMGRVDP
>1ZTU_95_121
QWPALQAALPPGCPDALQYRATLDWPA
>2D2J_269_295
DWLFGFSSYVTNIMDVMDRINPDGMAF
>1JDC_396_422
QVASGSFSEAVNASNGQVRVWRSGTGS
>1ZJC_231_257
NHIWEDATSYVNGKEQAFIANIPTEEV
>2GTI_241_267
DFMDLDDDVFIAKYSLQDYAFEHVVYG
>1VJT_265_291
AMDMYKFYGMLPIGDTVRNGSWKYHYN
>1W3U_182_208
PFDLNQFGLVYAGAQKNLGPSGVTVVI
>1FL2_130_156
GVTYCPHCDGPLFKGKRVAVIGGGNSG
>1GYC_471_497
VADVKAANPVPKAWSDLCPIYDGLSEA
>1G6S_364_390
DYIRITPPEKLNFAEIATYNDHRMAMC
>1W9H_115_141
LPEYNTPLYYKLKSYLINSIPSQFMRY
>2NVP_98_124
IFIDPYANAFNKEPNGQKWDNDITKDS
>2FSJ_135_161
LEVKAAKEALENKVLTVTGPEGEVRQF
>1D3G_292_318
YALTQGRVPIIGVGGVSSGQDALEKIR
>1KXU_10_36
SMYHNSSQKRHWTFSSEEQLARLRADA
>2GI3_155_181
VVAALGSDTGGSVRQPASLCGVVGYKP
>1BGV_414_440
AAAAERYGLGYNLVAGANIVGFQKIAD
>2FQX_1_27
EGGDFVVGMVTDSGDIDDKSFNQQVWE
>1R5M_377_403
LNPLPIPLYASYQSSQDNDYIFDLSWN
>1ZGK_14_40
VPRGSHAPKVGRLIYTAGGYFRQSLSY
>1QHU_116_142
DKVWVYTSEKNEKVYPKSLQDEFPGIP
>1WZU_18_44
ILAHNYQLPEVQDIADFIGDSLELARR
>1DQ3_117_143
ELKEGDILIGGMPDGEDYKFIFDYWLA
>1CS6_239_265
IKWRKLDGSQTSKWLSSEPLLHIQNVD
>1V73_124_150
EVLWFMYQLDQQARDAGGMVHLLMGNH
>1PB1_249_275
AREEFGGELIDGGPWLKVKNPNTGKEI
>1PBE_245_271
ARLPAEVAEKLVTGPSLEKSIAPLRSF
>1NW3_319_345
RTILENYFSSLKNPKLREEQEAARRRQ
>1OHL_159_185
SRLAAVAVNYAKAGAHCVAPSDMIDGR
>2BOQ_222_248
LQGEIRLQSDHLLARDPQTACEWQSMV
>2IMR_53_79
AQSPGGVVVVGETVAAAGHPDELRRQY
>1PMI_203_229
KVFGKLMNTDDDVIKQQTAKLLERTDR
>2NRJ_144_170
EELTKLRDSIGHDVRAFGSNKELLQSI
>1T2D_168_194
NVCPRDVNAHIVGAHGNKMVLLKRYIT
>1JK7_11_37
SIIQRLLEVRGSKPGKNVQLQENEIRG
>1PHP_18_44
CRVDFNVPMEQGAITDDTRIRAALPTI
>2G9D_235_261
LAFDLAMRDLISRHKPEHLPRKSVMYR
>2D5B_200_226
DLSISRPKSRVPWGIPLPWDENHVTFV
>1FNF_341_367
DYTITVYAVTGRGDSPASSKPISINYR
>1EUR_44_70
GRPTGIDAPGPNSILQRRSTDGGRTWG
>1VJY_2_28
ARTIVLQESIGKGRFGEVWRGKWRGEE
>1Q35_259_285
QGLYAELNHEYPVKEGIEPSAIVKGWG
>1ZX5_1_27
GMELPSFIFQAQENLVERPWGGEWIAL
>1YC9_37_63
HLIEEALQHSPSLCMAMARLKGAQGFA
>1VLO_157_183
IAVQGPNAQAKAATLFNDAQRQAVEGM
>1ISR_440_466
KGDAPGRYDIMNLQYTEANRYDYVHVG
>2GTI_38_64
NEDVVVFKNNTPFPTNVAVELFAKRSI
>1G6S_2_28
ESLTLQPIARVDGTINLPGSKSVSNRA
>2CFQ_209_235
SLKLALELFRQPKLWFLSLYVIGVSCT
>1WF3_145_171
PEAEPRMLSALDERQVAELKADLLALM
>2CFQ_31_57
PIWLHDINHISKSDTGIIFAAISLFSL
>1XV5_73_99
VNDCDILIINSVPATSVQEATINNYKK
>1ZGK_261_287
HQGRIYVLGGYDGHTFLDSVECYDPDT
>1YFE_165_191
KTLTQTLNEKSRAFADIVKIGRTHLQD
>1ZSY_181_207
GQAVIQIAAALGLRTINVVRDRPDIQK
>2MNR_5_31
TGLRTRAVNVPLAYPVHTAVGTVGTAP
>1JTA_14_40
TVGWASQNGFTTGGAAATSDNIYIVTN
>1G4R_316_342
GIIVSYKVKVKLVVSRGGLLGDLASSD
>1GSA_60_86
KQNYEEWFSFVGEQDLPLADLDVILMR
>1QF5_229_255
DIDHGTYPYVTSSNTTAGGVATGSGLG
>1MKY_413_439
IFLRKLIRDYVFPFEGSPIFLKFKRSR
>1XOV_244_270
LCYIYKSFCISNGKKDAKGRIKVRIKS
>1W78_3_29
IKRTPQAASPLASWLSYLENLHSKTID
>1WAK_286_312
LATGDYLFEPHSGEEYTRDEDHIALII
>1V72_256_282
YLTDDLWLRNARKANAAAQRLAQGLEG
>1K7I_158_184
YQGAGSSWYNYNQSNIRNPGSEEYGRQ
>2CFQ_182_208
VLLFFAKTDAPSSATVANAVGANHSAF
>2GY5_311_337
PGWQGLQCEREGIPRMTPKIVDLPDHI
>1FKM_117_143
LYLWAIRHPASGYVQGINDLVTPFFET
>1QNR_246_272
SWGTNYTWGNGWIQTHAAACLAAGKPC
>1FS7_73_99
DYNAPRGHYYALQDNINTLRTGAPVDG
>1F20_184_210
MVEVLEEFPSIQMPATLLLTQLSLLQP
>2BWM_115_141
KHIRFMADLRKTGRADIVGFGDGGIYI
>1FXX_360_386
SDNVDAQLYNGFFSDADRAAMKIVLET
>1UTE_34_60
AIATTVKTLGADFILSLGDNFYFTGVH
>2BU7_335_361
SMEGFGTDAVIYLKALSTDSVERLPVY
>1OX0_328_354
ANEKGESGAIVAVLGKEVPVSSTKSFT
>1UXY_195_221
DPTTVTPQQVFNAVCHMRTTKLPDPKV
>1UMG_144_170
MFADPFNTPGLVIDPTMHGGFKFEVLD
>1Q5N_94_120
KDADEDAARYVHWGATSQDILDTACIL
>2HRZ_285_311
KAVALIRREPNEMIMRMCEGWAPGFEA
>2FOZ_62_88
DTAMARALVQSLLAKEAFDEVDMAHRF
>1Z5V_359_385
ALSRKSPYLPSAHRVSGLMMANHTSIS
>1W9H_200_226
MVFKKDGTMLWNEISPIVTSSEYLTYL
>1RIQ_87_113
HHTFFEMLGNFSFGDYFKKEAIEYAWE
>1PW4_340_366
MNPAGNPTVDMICMIVIGFLIYGPVML
>2O1B_245_271
AIEIYSLSKGYNMSGFRVGFAVGNKDM
>1ISR_22_48
HHQPPAEKVPERKCGEIREQYGIQRVE
>1HZF_94_120
QKGYMRIQQFRKADGSYAAWLSRDSST
>3BCT_155_181
LSVCSSNKPAIVEAGGMQALGLHLTDP
>1NE9_1_27
PVLNLNDPQAVERYEEFMRQSPYGQVT
>1HA0_76_102
WDLFVERSKAFSNCYPYDVPDYASLRS
>1AOP_31_57
GENTIYGSIRLTNRQTFQFHGILKKNV
>1HZF_175_201
GLVGNDETVALTAFVTIALHHGLAVFQ
>2PGD_88_114
VPLLDIGDIIIDGGNSEYRDTMRRCRD
>1WZU_45_71
ATRVDADVIVFAGVDFMAETAKILNPD
>2IXR_219_245
GVVTINPDKLIKMRDSLPPDGTVWDTA
>2GUY_374_400
SKDTGFVTYKNWPIYKDDTTIAMRKGT
>1SVS_53_79
KIIHEAGYSEEECKQYKAVVYSNTIQS
>1E4F_73_99
KSLRSDFVISFSSVSFEREDTVIERDF
>2F6H_337_363
PQEILRYVADIVKKEAALSSSGNDSKG
>2O14_162_188
NRTIYVGGDSTVCNYYPLNSSKQAGWG
>1Z5V_173_199
PNQDEMSDVVVQPYNSLLTLKRLTQNA
>1FCQ_55_81
YDPGMFPALLKDPNGNVVARNGGVPQL
>1GYC_233_259
VDSIQIFAAQRYSFVLNANQTVGNYWI
>2B69_69_95
EHWIGHENFELINHDVVEPLYIEVDQI
>1I1W_126_152
WDVVNEAFNEDGSLRQTVFLNVIGEDY
>1VMI_192_218
DIALASAETWRAITGEEPRVAMLSFSS
>2CAU_277_303
RDLDILLNCLQMNEGALFVPHYNSRAT
>1K92_400_426
RIGQLTMRNLDITDTREKLFGYAKTGL
>1PSZ_246_272
FVESSVDDRPMKTVSQDTNIPIYAQIF
>2GY5_58_84
REWAKKVVWKREKASKINGAYFCEGRV
>1CRZ_143_169
VVQTNGGQFPYELRVSDYDGYNQFVVH
>2GFO_156_182
QELLLFLMDGLHEDLNKADNRKRYKEE
>1B6A_340_366
AGKTVPIVKGGEATRMEEGEVYAIETF
>1RI6_95_121
GQFVFVGSYNAGNVSVTRLEDGLPVGV
>1UMG_90_116
AAGQDLLSDSFSGNVRGLGPGVAEMEI
>1DFA_360_386
VVSVNAEPAKVDMNGTKHKISYAIYMS
>1KVP_274_300
HTDQERDYFMQRYRDVISSFGGKTSYD
>1ESW_208_234
IRIIGDMPIFVAEDSAEVWAHPEWFHL
>2FGT_288_314
LSFYIFMDQIPVINSTAKPFGATSAIT
>2GFO_173_199
ADNRKRYKEENNDHLDDFKAAEHAWQK
>1J09_11_37
TGDPHVGTAYIALFNYAWARRNGGRFI
>1TD6_42_68
NDYHKHNGDELTTFFLHQFDKVMELVK
>1Q8K_86_112
RVSPEEAIKCEDKFTKSKTVYSILRHV
>1TBF_43_69
KITDFSFSDFELSDLETALCTIRMFTD
>2D2J_232_258
GNASALALFGTRSWQTRALLIKALIDR
>1LYV_54_80
RYLQACGGEKLNRFRDIQCRRQTAVRA
>1XAG_67_93
GEKTKTFEQYQETLEYILSHHVTRNTA
>1FO8_190_216
MRRPEQRKGRACVRPEISRTMTFGRKG
>3BCT_428_454
ELAQDKEAAEAIEAEGATAPLTELLHS
>2GNO_141_167
PKEFRDLVKEKIGDLWEELPLLERDFK
>2NZL_110_136
VDGELATVRACQSLGTGMMLSSWATSS
>2F6H_274_300
KTHGLTDGTECLQHLIQTAKLLQVRKY
>1J8U_89_115
FKTLKSLYKTHACYEYNHIFPLLEKYC
>1O5T_277_303
TKVNKHAFSGGRDTIEEHRQFGGNCDV
>1EYN_193_219
DTANFLVALGAKISGQGTDRITIEGVE
>1IMV_19_45
LVEEEDPFFKVPVNKLAAAVSNFGYDL
>1VMI_82_108
PHGNLAMREEFAHRWLARAGEKTPPDA
>2HZ6_17_43
LDGSLHAVSKRTGSIKWTLKEDPVLQV
>1XMB_201_227
EAVITGKGGHAAIPQHTIDPVVAASSI
>3THI_345_371
EVRTWLKDAKQVLPEALGLTDVSSLAS
>2I7Q_2_28
GSSHHHHHHSSGLVPRGSPQPPADEQP
>1V71_154_180
HPHVLAGQGTAAKELFEEVGPLDALFV
>1FG7_313_339
SLWDQGIILRDQNKQPSLSGCLRITVG
>1L8Q_87_113
GTINEFRNMYKSVDLLLLDDVQFLSGK
>1M8Z_197_223
PILEELHQHTEQLVQDQYGNYVIQHVL
>1JHN_165_191
NPKTGVYEEKHAKRPDADLKTYFTDKK
>1DB3_109_135
TLRLLEAIRFLGLEKKTRFYQASTSEL
>2HZ6_300_326
TDGVTIGDKGESVITPSTDVKFDPGLK
>1S9J_279_305
NKCLIKNPAERADLKQLMVHAFIKRSD
>1JY1_51_77
TLVSSAQFNYCFDVDWLVKQYPPEFRK
>1M6E_272_298
FLIDHIEASEIYWSSCTKDGDGGGSVE
>1E5W_218_244
LGVDALGLNIYEQNDRLTPKIGFPWSE
>2POR_39_65
LEFGASFKAHESVGAETGEDGTVFLSG
>1TVL_153_179
IAQEHLDVVRGLWNSWEHDAFIHNKKT
>1UUR_153_179
VVLVLTGARSNFHINGPVKATMICDSH
>1Y4I_266_292
ERHCENALKIARFLEGHPSITRVYYPG
>1T5J_287_313
KEVIFELAERLYHLATEEGGSHHHHHH
>1VPB_235_261
RKLGQKKVQSGKYTMVVDPMNSSRLLS
>1W78_257_283
NAATALAALRASGLEVSENAIRDGIAS
>1DT9_190_216
FARLRMEKRHNYVRKVAETAVQLFISG
>2AP1_191_217
LMGFDFPLRRCGCGQMGCIENYLSGRG
>1N67_263_289
ITFPNPNQYKVEFNTPDDQITTPYIVV
>1RGZ_288_314
GSDSKVALAPLPVAEVNPPAPPVKASW
>1UOZ_211_237
SNFYTTDEEIGYGEAISGLTNGSHYVI
>1Z6A_332_358
EIIEEALDEGDKIAIFTQFVDMGKIIR
>1TCA_20_46
LTCQGASPSSVSKPILLVPGTGTTGPQ
>1YDX_140_166
ALAFGTTIQNIRISDLKELEIPFTSNK
>1RCQ_316_342
LGSRVELWGPNVPVGALAAQFGSIPYQ
>1P5J_284_310
DQEAVAAIEKFVDDEKILVEPACGAAL
>1HMY_4_30
IKDKQLTGLRFIDLFAGLGGFRLALES
>1GYC_459_485
LEAGFAIVFAEDVADVKAANPVPKAWS
>1KVP_226_252
PVDAGFLVAQNTAQAANGERAIPSNLW
>1NI9_205_231
DVLYGIGGAPEGVVSAAVIRALDGDMN
>3BCT_131_157
ALVNIMRTYTYEKLLWTTSRVLKVLSV
>1EA7_112_138
YSDDIAAAIRHAADQATATGTKTIISM
>2B9E_130_156
AFDLDAKRLASMATLLARAGVSCCELA
>1LYV_257_283
MNDSRNSQLSVEDMVSQMRVQRNGIMV
>1QZZ_30_56
PMALRVAATLRLVDHLLAGADTLAGLA
>1V9M_266_292
RCVLLKEAKKGVQDPLGVGLVLAYVKE
>2F68_52_78
IKVAWPTSGTVKIEGYSKTVPLTVKGE
>1NOF_227_253
DSKQSANNWTSAIEVGTELNASMVSNY
>1GP6_162_188
PSDYIEATSEYAKCLRLLATKVFKALS
>1ZED_91_117
DSGATATAYLCGVKGNFQTIGLSAAAR
>1QZ9_322_348
EQRCAAHELTLVTPREHAKRGSHVSFE
>1U7G_333_359
AASSLGGVGFAEGVTMGHQLLVQLESI
>2G8J_68_94
SNPQFIVDGATRTDICQGALGDCWLLA
>2C5S_261_287
INKEIPSSYSMTVMRRMMMRITERIAE
>1LJ5_143_169
HTKGMISNLLGKGAVDQLTRLVLVNAL
>2FSJ_5_31
HHHHHHSSGLVPRGSHMVVVGLDVGYG
>1JDC_19_45
ILQGFHWNVVREAPNDWYNILRQQAAT
>1ZDY_57_83
HSTELDFSISVPTSHGDPYATVVEKGL
>1ULZ_267_293
YYNAGTMEFIADQEGNLYFIEMNTRIQ
>2C0H_324_350
SRTDVSWNNQLRGMQHLKSRTDHGQVQ
>1PJA_63_89
HPGTVVTVLDLFDGRESLRPLWEQVQG
>1R76_358_384
LDGNKPVFGDRDKTIHDDVMGISQERR
>1IAL_227_253
DSCWAISYLTDGPNERIEMVVKKGVVP
>2GWD_51_77
LRPMKYDQIAELLNSIAERFEWEKVME
>2F8L_239_265
IEQGMRYTKPGGYLFFLVPDAMFGTSD
>2CAU_228_254
QEISKHAQSSSRKTLSSQDKPFNLRSR
>1OGQ_277_303
FNNLCGEIPQGGNLQRFDVSAYANNKC
>1DFA_389_415
DVLLNVLSKCAGSKKFRPAPAAAFARE
>1IR6_262_288
GELHRLNARRQTLEEAMLRKLLPQADP
>1EYB_167_193
SMENRCFYNSDGDFLIVPQKGNLLIYT
>1VJO_366_392
VWRVGLMGFNSRKESVDQLIPALEQVL
>2AEU_109_135
PGHPSIERSCKIVNAKYFESDKVGEIL
>2CY7_318_344
PSIAVGFFCKTEDDFNDWCQQVKKLSL
>1YE3_112_138
LKNDLSMPRGTMQDGTSRFTCRGKPIH
>2H85_25_51
PVSIINNAVYTKVDGIDVEIFENKTTL
>1Q14_304_330
NSKEQLLEIVHDLENLSLDQSEHESAD
>2CWC_71_97
QRGFDPKDQMDRYLRWYREGYRSATGV
>1ZTU_139_165
EFEPTEAWDSTGPHALRNAMFALESAP
>1E4F_305_331
IMSKSKKFFREVEAKIVEEGEIGIPGG
>2GS8_184_210
KPISSREGMKLCRDTSTTFDQWVEQSA
>1Q8K_147_173
YDAFKHAVSDPSILDSLDLNEDEREVL
>2GI3_251_277
PEEIYEHDIEEGVSERFEEALKLLERL
>2GWN_167_193
KETLEKIFGECDLLIATHCEKEEIIRA
>1W3F_119_145
ALVSRTHLQPYFWNHPQTEVFDDQYFT
>2C6J_144_170
DRKQWWNESKEHIWRAMMFSLRSRLKE
>1RGZ_87_113
PVTRYWPQLTGKQWQGIRMLDLATYTA
>2CU2_85_111
AGAVLLGVAEALKEGAERLLVLPADHY
>1L9K_141_167
VFFIPPERCDTLLCDIGESSPNPTVEA
>1ZCJ_30_56
KTASAQPVSSVGVLGLGTMGRGIAISF
>1XTI_289_315
RLSRYQQFKDFQRRILVATNLFGRGMD
>1HZF_15_41
DGDFNSYVRVTASDPLDTLGSEGALSP
>2BOQ_239_265
QTACEWQSMVNNQPKIQNRFAATMSKM
>1BI5_147_173
LLGLRPYVKRYMMYQQGCFAGGTVLRL
>1NXC_182_208
FMHLSHLSGDPVFAEKVMKIRTVLNKL
>1C7Q_14_40
MQENELDYLSEFVKAAHHMLHERKGPG
>2EWV_24_50
ELGASDIHLTAGAPPAVRIDGYIKFLK
>1CA1_139_165
NVTAVDSAGHVKFETFAEERKEQYKIN
>1W8K_305_331
ANFDSVKKKCYIFNTKPTCLINDKNFI
>1UUQ_302_328
PSAWEKAQNYMRAHIDVAKQLNKPLVL
>1UA4_107_133
ELRMGGQAGIMANLLGGVYGVPVIVHV
>1OWL_352_378
RMIVASFLTKDLIIDWRRGEQFFMQHL
>1CA1_289_315
EWEMDNPGNDFMTGSKDTYTFKLKDEN
>1US0_2_28
ASRILLNNGAKMPILGLGTWKSPPGQV
>1LTQ_10_36
CPGSGKSTWAREFIAKNPGFYNINRDD
>2C6J_78_104
DAAVEGDLLLKKNNYQYNKEFCKDIRW
>1U7L_366_392
KQDTSLHQYASLVDTEYEPFVMYIINL
>2GY5_350_376
ASGWPLPTNEEMTLVKPDGTVLHPKDF
>3GRS_64_90
VPKKVMWNTAVHSEFMHDHADYGFPSC
>1FL2_92_118
HQIETASGAVLKARSIIVATGAKWRNM
>2AZP_162_188
GGNWFFLVAGHGQRLAGDNLDALTAYT
>1QE3_283_309
TLPEEPEKSIAEGAASGIPLLIGTTRD
>1K92_307_333
LTGIHNEDTIEQYHAHGRQLGRLLYQG
>1QF5_350_376
PDGREVTTTPLAADDWKGVEPIYETMP
>1FG7_283_309
LKEIPCVEQVFDSETNYILARFKASSA
>1VPK_186_212
FRLALAEEQIENEEEASFLLSLKSMKE
>1ZKL_216_242
EDTRHRHLVLQMALKCADICNPCRTWE
>2HKJ_175_201
IPGDWPKAKSRIYEYIKRTYIITPYAE
>1NW3_280_306
NSRNLSDIGTIMRVVELSPLKGSVSWT
>1QUS_183_209
GYGQFMPSSYKQYAVDFSGDGHINLWD
>1GSA_212_238
LVVDGEPVPYCLARIPQGGETRGNLAA
>1W5D_27_53
GITVRSAETGAVLYEHSGDTRMRPASS
>1M6I_81_107
RSIYFQPPSFYVSAQDLPHIENGGVAV
>2G9D_306_332
EGEAIVFPNRKVAIGQRAALMVCKVNT
>2C81_269_295
NAIREKNAMFLNDALSKIDGIKVMKRP
>1QLM_50_76
LLFSEVCMGGLATVELTEFEHDGLCLP
>1SB8_209_235
GRRQDPNGAYAAVIPKWTSSMIQGDDV
>1V73_33_59
TTSIEKLQVNRPEHCGDLPETKLSSEI
>1DNV_1_27
MSLPGTGSGTSSGGGNTQGQDVYIIPR
>1AOP_195_221
ARTASEFGYLPLEHTLAVAEAVVTTQR
>1QF5_124_150
KAIGTTGRGIGPAYEDKVARRGLRVGD
>1SDJ_135_161
GFEPPLEGETRAAIINALHLTEDDILP
>1KV7_68_94
EETTLHWHGLEVPGEVDGGPQGIIPPG
>1NI5_375_401
GRKLKKIWQELGVPPWLRDTTPLLFYG
>1ZX5_110_136
LGEAEGGVESAWLVFNKGKAYAGFKED
>2FSJ_320_346
GTLVKIKPEDLQFANALGYRDAAERSM
>1O70_27_53
FYEVIMDNGGAVLDDINSLTEVTILAP
>2BW4_214_240
TPTHIVFNGAVGALTGDHALTAAVGER
>1NHS_261_287
GLIKTDEYMRTSEPDVFAVGDATLIKY
>1YGJ_248_274
HPNNLKVACEKTVSAMHHVLQRTIKCA
>2I0Z_97_123
SAFSIFNNEDIITFFENLGVKLKEEDH
>1WP5_7_33
VIVTVTKDGYVKRTSLRSYAASNGQDF
>1NTH_61_87
KLFKAGFEMLLECGIYCTDTHRIVKYT
>1F1O_313_339
LPDATIALNYMLNRFSNIVKNLTVFPE
>1L9V_183_209
NFIEYKVTLNEDKPISDVHVKELVAEL
>1J72_43_69
FSGDSYLVLHNGPEEVSHLHLWIGQQS
>1EQC_263_289
DHISVACNWGWDAKKESHWNVAGEWSA
>1OX0_312_338
SPEQVAYVNAHGTSTPANEKGESGAIV
>2I1O_97_123
PFIRVEGRYCDFGMYETAILGFICQAS
>1ZCJ_48_74
MGRGIAISFARVGISVVAVESDPKQLD
>1G41_282_308
LLPLVEGSTVSTKHGMVKTDHILFIAS
>1SAZ_331_357
GSNEEKALALSALRVLRGEEKPKNYSE
>1UMG_103_129
NVRGLGPGVAEMEIEERASEPIAIFMA
>1H4V_175_201
YNAYLREVLSPHREALSEDSKERLEEN
>1IK6_257_283
YGAVVHKALEAAERVKASVEVVDLQTL
>1MLA_201_227
HCALMKPAADKLAVELAKITFNAPTVP
>1PW4_54_80
LVEQGFSRGDLGFALSGISIAYGFSKF
>1WL7_157_183
PWLSFGSFWSGIQLIQLDTETMKPAAQ
>1ZOD_2_28
SLNDDATFWRNARHHLVRYGGTFEPMI
>2FAU_25_51
TRKMAEMKTEDGKVEKHYLFYDGESVS
>2IW1_348_374
ARHYADTQDLYSLPEKAADIITGGLDG
>1BGV_110_136
QAFKDSLTTLPMGGAKGGSDFDPNGKS
>1NW3_264_290
GRIVSSKPFAPLNFRINSRNLSDIGTI
>1WYC_117_143
LCGTVVGALVDEGRIDPAQPVTEYVPE
>1LFW_62_88
DTENFANYAGRVNFGAGDKRLGIIGHM
>2JAK_12_38
DLGTENLYFQSMVVDAANSNGPFQPVV
>2B9W_342_368
EECRQMVLDDMETFGHPVEKIIEEQTW
>1VJV_141_167
FGDKFSEDFRIQFKTTIKDTANDNDIT
>1NRI_104_130
VKGIIAGGECAIRHPVEGAEDNTKAVL
>1SBP_242_268
YLKYLYSPEGQEIAAKNFYRPRDADVA
>1R3F_196_222
HVIYLRRLAVSKYPVERMVTLEHLREL
>1QWO_219_245
EKHLPGVTLTDEDVVSLMDMCSFDTVA
>2GJL_272_298
RGRQVYQQGDTDLGIWSAGMVQGLIDD
>1AC5_71_97
IWLNGGPGCSSMDGALVESGPFRVNSD
>1GSA_267_293
LIFVGLDIIGDRLTEINVTSPTCIREI
>1JYE_302_328
DRLLQLSQGQAVKGNQLLPVSLVKRKT
>7ODC_154_180
RIATDDSKAVCRLSVKFGATLKTSRLL
>1KA1_4_30
ERELLVATQAVRKASLLTKRIQSEVIS
>1YKS_209_235
RKTFEREYPTIKQKKPDFILATDIAEM
>1WL4_244_270
GTVTPANASGINDGAAAVVLMKKSEAD
>1TVZ_21_47
KLAEARQVDPNKFLIGIGQTEMAVSPV
>1R9L_236_262
MHIVANKAWAEKNPAAAKLFAIMQLPV
>1KL1_264_290
AAKAVAFGEALQDDFKAYAKRVVDNAK
>1JY1_42_68
KDILSPLFGTLVSSAQFNYCFDVDWLV
>1M15_249_275
AVDNIESKLPFSHDDRFGFLTFCPTNL
>2D5B_37_63
RLDGYRTFFLTGTDEHGETVYRAAQAA
>2GY5_69_95
EKASKINGAYFCEGRVRGEAIRIRTMK
>1RVK_228_254
FDWIEEPMDEQSLSSYKWLSDNLDIPV
>1T3S_46_72
SYSAAHEDDVPVPGMAISFEAKDFLHV
>1JND_138_164
PRKVHGDLGLAWKSIKKLFTGDFIVDP
>2GU1_236_262
DFATPIGAPVYSTGDGKVIVVRKHPYA
>2B78_128_154
VYQIRDEIVAAFRQVYPNFLGAYEKIR
>2B3H_234_260
RSYCGHGIHKLFHTAPNVPHYAKNKAV
>1CSH_368_394
PWPNVDAHSGVLLQYYGMTEMNYYTVL
>2BWM_249_275
GVYTSLNNGNGTFGAVNLVLKDFGVNS
>1WXQ_120_146
QPTDYHDPVEDIEFLEREIDYWIYGIL
>1G6S_86_112
GALELFLGNAGTAMRPLAAALCLGSND
>1M13_206_232
LKFHYMLKKLQLHEEEYVLMQAISLFS
>1P0H_76_102
AGGAMAELVVHPQSRRRGIGTAMARAA
>1J72_123_149
SGFKHVVPNEVVVQRLYQVKGKKNIRA
>1ISR_39_65
REQYGIQRVEAMFHTLDKINADPVLLP
>1SI7_18_44
GSHMIEFDNLTYLHGKPQGTGLLKANP
>2F82_263_289
NDFLRNASSIDEAAKEKFTPYSSLSLD
>2GWN_15_41
NEGKTFPGSVMIDGAFISRIIEGELPA
>2AEX_217_243
IAHRGERRGIGGIFFDDLDSPSKEEVF
>1KA2_455_481
PIKAWLREKIHRWGSIYPPKELLKKAI
>1FXX_132_158
NSRWDLLDVMRACYALRPEGINWPEND
>1P0H_30_56
AVDGVAPVGEQVLRELGQQRTEHLLVA
>1V72_137_163
VHTTQPACVSITQATEVGSIYTLDEIE
>1JK7_179_205
DLQSMEQIRRIMRPTDVPDQGLLCDLL
>1UUR_173_199
TMICDSHPTNKNNPTTPLEMDSQPIYP
>1SQ9_190_216
TSVDISERGLIATGFNNGTVQISELST
>2I0O_125_151
EPGKDSGCTAVVALLHGKDLYVANAGD
>1W55_238_264
MGLKAHSDGDVLAHSLTDAILGAAGLG
>1QWO_230_256
EDVVSLMDMCSFDTVARTSDASQLSPF
>1JK7_112_138
IKYPENFFLLRGNHECASINRIYGFYD
>1T2D_158_184
RLKYYISQKLNVCPRDVNAHIVGAHGN
>2ICS_205_231
KGDVLTHCFNGKENGILDQATDKIKDF
>1K92_385_411
RLTMEKGDSVFSPDDRIGQLTMRNLDI
>2HGS_399_425
EKIEPEPFENCLLRPGSPARVVQCISE
>1EDZ_68_94
YDLRVIEDKDFLEEAIIQANGDDSVNG
>1H6L_177_203
KMNSQTEGMAADDEYGSLYIAEEDEAI
>2C43_20_46
FQGHMEGVRWAFSCGTWLPSRAEWLLA
>1ZDY_66_92
SVPTSHGDPYATVVEKGLFPATGHPVD
>2F7V_249_275
GFRPLPSMDVDGLLATFAGFADPAAAH
>1AGX_265_291
HDEQGLQIVRSSRVAQGFVLRNAEQPD
>1Q5N_22_48
SDRALVSYMVEAEVALAQAQAQVGVIP
>1WXQ_286_312
KRALMVIKEKVLDRFGSTGVQEVINRV
>1IN4_251_277
NIDDEGLDEFDRKILKTIIEIYRGGPV
>2BX6_64_90
IQDCENCNIYIFDHSATVTIDDCTNCI
>1UDX_7_33
VITVAAGRGGDGAVSFRREKFVPKGGP
>3GCB_384_410
MTHAMLITGCHVDETSKLPLRYRVENS
>1JYE_195_221
RLRLAGWHKYLTRNQIQPIAEREGDWS
>1JHN_228_254
NPSREIEDPEDQKPEDWDERPKIPDPD
>1VPB_124_150
PDLKLYDAKFASLNPDDKIEMAKAVAE
>1U16_108_134
HTGRSRNEQVVTDLKLFMKNSLSIIST
>2A1X_46_72
ADIQRFRNEFEKICRKEVKPLGLTVMR
>2A2F_65_91
APFPKKFPFSRMVPEVYHQAKEFMYAC
>1EG2_70_96
IMLADWDDHMDYIGWAKRWLAEAERVL
>1DD9_308_334
PGETLRIYLRQELGNKLGILDDSQLER
>2FP3_271_297
DLEDILKKTSEAVGNKRTKKGSMQTGA
>1UOU_70_96
MAIRLRGMDLEETSVLTQALAQSGQQL
>1CX4_13_39
EDDAESRIIHPKTDDQRNRLQEACKDI
>2I1Q_123_149
QNPEFLFYDEEAVSKGEVAQPKAVYID
>1W9H_256_282
KRPKMKDGETKILKETVEELKKQEMVS
>1I1W_35_61
IIQANFGQVTPENSMKWDATEPSQGNF
>1KS8_41_67
QGDQGQDLTGGYFDAGDFVKFGFPMAY
>1INP_85_111
TNDLGEKIIMRLGPTEEETVALLSKVL
>7A3H_147_173
WGNQIKPYAEEVIPIIRNNDPNNIIIV
>2B20_205_231
GEFWAQSMPVWPVLTSLTHRQQLPPAV
>1YU0_255_281
YNEFQALAFGTTEATSSGGTDVPTTGV
>1JDN_247_273
ELFNSSSYGDGSWKRGDKHDFEAKQAY
>2FGQ_2_28
SSVTLFGIVDTNVAYVNKDAAGDSRYG
>2BJQ_29_55
QQNMYVALWYKFGKPIHGRAWNDNGNV
>1MDO_120_146
IEAAITPQTKAIIPVHYAGAPADLDAI
>1TBF_139_165
LSHDLDHPGVSNQFLINTNSELALMYN
>1KVP_371_397
QYLNAKGALTYTDIAGDPVLYGNLPPR
>2HZ6_108_134
DLLTGEKQQTLSSAFADSLSPSTSLLY
>3BCT_251_277
GIEALVRTVLRAGDREDITEPAICALR
>2G8J_37_63
PPVSHSLGFKELGPNSSKTYGIKWKRP
>1VMI_309_335
AAPMHDLSRGCSVQEIIELALVAAVPR
>1SIQ_209_235
SLRASATGMIIMDGVEVPEENVLPGAS
>2HZ6_321_347
FDPGLKSKNKLNYLRNYWLLIGHHETP
>1HD7_75_101
WIKKKGLDWVKEEAPDILCLQETKCSE
>2EX1_79_105
ELNIHLNIAHSVQLIRPILAYRFAHLD
>1J09_431_457
AQPLRAALTGSLETPGLFEILALLGKE
>1JCF_134_160
AAAIGSNLNVEEPSGNMVVDIGGGTTE
>1UA7_79_105
EMCAAAEEYGIKVIVDAVINHTTFDYA
>1ZDY_224_250
GKIDRLCFAVISNDPTLVPSSDEGDIE
>1OHC_315_341
IGPQQQFLVMKQTNLWLEGDYFRQKLK
>1UX6_176_202
LAVGYDEFNAVDFSGTFFINTERDDDY
>1Z05_402_428
YKQATMPGAALIKQALYDGLLLMKVVE
>2F82_146_172
DSAVYAEGPARPTGGAAAIAMLIGPDA
>1D7Y_81_107
TAQSFDPQAHTVALSDGRTLPYGTLVL
>2J66_129_155
ENKTARVAIRINPDKSFGSTAIKMGGV
>1RYO_83_109
EFYGSKEDPQTFYYAVAVVKKDSGFQM
>2F6H_345_371
ADIVKKEAALSSSGNDSKGHEHSSSIF
>2CGL_333_359
NPNDDRFINPDEMCSEIQAACREMAQP
>1VAG_132_158
DARDCTTAHGMFNYICNHVKYATNKGN
>1Y42_325_351
EVENLLKLFTFMPISEITKTMEEHIKD
>1JL5_117_143
LVDNNNLKALSDLPPLLEYLGVSNNQL
>1W9H_380_406
RGFRSRNLPVTVNYPKLVAGIIANVNR
>1KKH_271_297
RFGFGAKLTGAGGGGCVIILVNEEKEK
>1DNV_86_112
NQSEFDLLPPGSRVVECNVKVIFRTNR
>1OFL_195_221
IGYYRNDIGRCLVDSNLFMRQDSEAEI
>1ELV_99_125
FFDNPWAGGALINEYWVLTAAHVVEGN
>1TVL_73_99
LNRFEPITILSALASVTKNIGLVGTFS
>1WZA_327_353
TLPGNPFIYYGEEIGMRGQGPHEVIRE
>2EX2_398_424
KTGSLQGVYNLAGFITTASGQRMAFVQ
>2F6H_297_323
VRKYTIEDIDILRGICYSLTPAQLQKL
>1MSK_182_208
AQHDDYNKIMVKALADRLAEAFAEYLH
>1OHC_87_113
DQRKQANAAFLVGCYMVIYLGRTPEEA
>1XRF_172_198
ITKGRKGKEIADFYSLKEAGCVAFTDD
>1JMM_72_98
DAFSKSTSKAKYVQKILQLDDLDITNL
>1UA7_367_393
GVVLANAGSSSVSINTATKLPDGRYDN
>1X7F_273_299
KVHFVDEATEVEKRATLQELHVRRGDI
>2CBN_219_245
AALDLAKGVDVMVHEATLDITMEAKAN
>2BW4_255_281
HLIGGHGDYVWATGKFRNPPDLDQETW
>1XMB_36_62
KIHENPELGYEELETSKLIRSELELIG
>1R5M_278_304
NGNSQNCFYGHSQSIVSASWVGDDKVI
>1H09_252_278
YLKDNGAMATGWVLVGSEWYYMDDSGA
>2FUZ_269_295
VPQEPSSYRDSSASAITACGLLEIASQ
>2ALA_206_232
RTVESNDLYANTALKLARPSPGMVHVP
>2GWD_399_425
GLERRGYKEVGFLNAVTEVVRTGVTPA
>2DAP_186_212
DLTGKQTHKRQCFVVADAADHERIEND
>1EVY_194_220
CWATTDTVGCEVASAVKNVLAIGSGVA
>1OYG_36_62
KYQVPEFDSSTIKNISSAKGLDVWDSW
>1W3U_141_167
DNAAYLHLTSNETIEGAQFKAFPDTGS
>1EDZ_27_53
EYKKTHNGQGPLLVGFLANNDPAAKMY
>2DDU_228_254
NHSEMFDRFEGKLSPLWYKITGGQVGT
>1NRI_55_81
PQISLAVEQIVQAFQQGGRLIYIGAGT
>1EDG_56_82
SWSGIKTTKQMIDAIKQKGFNTVRIPV
>1ZXX_38_64
RYGFAGLVAGDIFPLESEDVAHLINVS
>2DBN_252_278
WLLPAYQRVFANVFNGNLAQYDPWHAA
>1KKH_242_268
GKLMTKNHELLKKLNISTPKLDRIVDI
>2JAK_287_313
LEKDSTLTEPVVMALLKYWPKTHSPKE
>1IGR_32_58
LLISKAEDYRSYRFPKLTVITEYLLLF
>1HBZ_257_283
WDLYIQAIPYEEGKTYRFNPFDLTKTI
>1WDI_59_85
VFNESKVIPARLLARKPTGGKVEILLV
>1SUU_188_214
GTQGVCGMKLKEGDLFVKVLSVKENPY
>1UA4_84_110
GKAAELFVESCPVRFYMKRWGWNELRM
>2C3F_62_88
RAGDGHNRFSDLGYISPLDYNLLTNKP
>1BIA_293_319
DKQGALLLEQDGIIKPWMGGEISLRSA
>1P0H_259_285
IGIVSLARRLGGRKTLDPAVEPAVLLY
>1MLA_139_165
DDASIAKACEEAAEGQVVSPVNFNSPG
>1KVP_404_430
VFRSGDSSKKFKIAEGQWYRYAPSYVS
>1SJ8_189_215
QLANAVASAAAALVLKAKSVAQRTEDS
>1IMV_129_155
RIKSSFVAPLEKSYGTRPRVLTGNPRL
>1GWU_195_221
DPTLNTTYLQTLRGLCPLNGNLSALVD
>2HRZ_255_281
KVGPRRNLSMPGLSATVGEQIEALRKV
>1ZSX_196_222
PPICEQAEYHMFQREKVEVQLPELFHK
>2A99_161_187
SIPYGRALSPAADVLLAYEMNGTELPR
>1ZHX_287_313
KEESRLFYDAARIPAEHLNVKPLEEQH
>1RU4_336_362
PAASASDFVSLDTSLATVSRDNDGTLP
>2DE2_19_45
RDTLTYSNCPVPNALLTASESGFLDAA
>1GWU_181_207
IMDRLYNFSNTGLPDPTLNTTYLQTLR
>1Z6A_431_457
ATDRVYRIGQTRNVIVHKLISVGTLEE
>3BCT_168_194
AGGMQALGLHLTDPSQRLVQNCLWTLR
>2BDE_145_171
TNPDKMPSYQAIAQDVQYCVDKVHSDG
>1EVY_232_258
ALIMRGLLEIRDLTAALGGDGSAVFGL
>2B0J_317_343
TADSMCFGPLAEILPTALKVLEKHKVV
>1WCD_352_378
VAYERVATGSVVTVAGVSNFELIPNPE
>1ZXX_196_222
YDVEEIANRLKQAQESGKDHGLVVVAE
>2IW1_286_312
VLLEAITAGLPVLTTAVCGYAHYIADA
>1FNO_318_344
SYYNMREKVVEHPHILDIAQQAMRDCH
>1IJ5_198_224
DTNSNGTLSRKEFREHFVRLGFDKKSV
>1CRZ_125_151
VFEKLTGIKGAFRTRIAYVVQTNGGQF
>1EUR_287_313
KVLLFSNAASQTSRSQGTIRMSCDDGQ
>1OYG_243_269
DGYQGEESLFNKAYYGKSTSFFRQESQ
>1QE3_307_333
TRDEGYLFFTPDSDVHSQETLDAALEY
>1NRI_176_202
NPKSEMAEIADIAIETIVGPEILTGSS
>2GUY_167_193
GDNTVSLPDLDTTKDVVKNEWYDWVGS
>1ZX5_87_113
VRLIDAASPTQVHVHPSDKAAESLGEA
>1RA0_118_144
NGIQHVRTHVDVSDATLTALKAMLEVK
>1LML_159_185
VTRVVTHEMAHALGFSGPFFEDARIVA
>2F6H_83_109
KVVTQLKGNDLIPSGVFWLANVRELYS
>2EU9_73_99
IKEKDKENKFLCVLMSDWFNFHGHMCI
>1N3L_63_89
LKAGCEVTILFADLHAYLDNMKAPWEL
>1TQN_460_486
GLLQPEKPVVLKVESRDGTVSGAHHHH
>1NE9_48_74
DDQGAIIAAMSMLLGDTPTDKKFAYAS
>1NH1_282_308
AHGIELPPFRNGNVSDIEAMLSGEEEF
>2BJF_187_213
NQYVGLRYNQVPEFKLGDQSLTALGQG
>1WF3_61_87
DTPGLHKPMDALGEFMDQEVYEALADV
>1EYN_243_269
AISGGKIVCRNAQPDTLDAVLAKLREA
>1GKZ_60_86
SGRYLQQELPVRIAHRIKGFRSLPFII
>8ABP_139_165
AITANELDTARRRTTGSMDALKAAGFP
>1LCY_133_159
LQNTITSGIVSSAQRPARDLGLPQTNV
>1KMJ_350_376
FLDNYGIAVRTGHHCAMPLMAYYNVPA
>7ODC_134_160
DSEIELMKVARAHPKAKLVLRIATDDS
>1H4V_250_276
PYELEPALVRGLDYYVRTAFEVHHEEI
>2G8J_1_27
MGLGRHENAIKYLGQDYENLRARCLQN
>1GW1_268_294
EARGKIPVISEIGIRAPDIEAGLYDNQ
>1QLM_13_39
ERMIERAELLNVEVQELENGTTVIDCG
>1YT3_232_258
DLAVNFVVREEHLWSVARYMPGSLGEL
>2IY9_237_263
ITGSRFGNNWVDIAAPGQNITFLRPDA
>2H6O_226_252
NKFNITCSGYESHVPSGGILTSTSPVA
>1G41_161_187
KKLREGQLDDKEIEIDVSAGVSMGVEI
>3THI_15_41
ARFQAAVLDQWQRQEPGVKLEFTDWDS
>1ZCJ_368_394
INEAFRILEEGMAARPEHIDVIYLHGY
>1VJZ_251_277
LEHYLTWIKLRQKGIEVFCGEMGAYNK
>1ADT_299_325
SAPDLLNALVMVRSLWSENFTELPRMV
>1MSK_227_253
EELIRENYQGIRPAPGYPACPEHTEKA
>1JDC_124_150
DKEINLPAGQGFWRNDCADPGNYPNDC
>1QLM_98_124
QVQVGDYFAMGSGPARALALKPKETYE
>2CFQ_120_146
AGAPAVEAFIEKVSRRSNFEFGRARMF
>1RW3_126_152
WYTVLDLKDAFFCLRLHPTSQPLFAFE
>1RI6_113_139
LEDGLPVGVVDVVEGLDGCHSANISPD
>1G6S_261_287
KVTGIGRNSMQGDIRFADVLEKMGATI
>1OZ2_61_87
ILTVAEVCGYRLRLHFDGYSECHDFWV
>1W8K_102_128
NLKERYKDNVEMMKLNDIALCRTHAAS
>2DBY_73_99
FVDIAGLVKGAHKGEGLGNQFLAHIRE
>1A87_31_57
ITITPDNSKPGRYISSNPEYSLLAKLI
>2F7F_370_396
RKSDKKSEGDYVTLWNEDPRQEEEIYM
>1WRU_311_337
ELLVSKVTLILNDQDGLKTRVSLAPRE
>2FQX_29_55
ISRFAQENNAKCKYVTASTDAEYVPSL
>2FBA_450_476
DDGSLNEQLNRYTGYSTGAYSLTWSSG
>1EVY_28_54
TALAMVLSKKCREVCVWHMNEEEVRLV
>1XC3_233_259
GVMQQKQVFSYIYQYVPKIMNSYLDFS
>1OKG_27_53
EYRIVDCRYSLKIKDHGSIQYAKEHVK
>1ELV_222_248
DRAVRLKAARLPVAPLRKCKEVKVEKP
>1WW9_138_164
GDGDPPPLARDTPPNFLDDDMEILGKN
>1F9V_80_106
SLDGYNVCIFAYGQTGSGKTFTMLNPG
>1Q8K_113_139
AEVLEYTKDEQLESLFQRTAWVFDDKY
>1W9H_2_28
MEYKIVENGLTYRIGNGASVPISNTGE
>1TD6_233_259
EPVNAEFANEIIDAFLVSYFPLHPPVP
>1CS6_57_83
RLVAGDLVISNPVKAKDAGSYQCVATN
>1WST_273_299
IRKMEIAKQSIDLCTNTFGQAIAWKYV
>1JK7_120_146
LLRGNHECASINRIYGFYDECKRRYNI
>2AEX_81_107
GISCVLQDGCVFEKAGVSISVVHGNLS
>1VJT_448_474
IRDPRTKSYEQIVQVLDEIFNLPFNEE
>1ODM_289_315
GYDSVIDPFDPREPNGKSDREPLSYGD
>1OX0_142_168
HEKGPKRVKPMTLPKALPNMASGNVAM
>2GTI_291_317
NLVIQEFVTYDSSIHSYLITDENSGSS
>2IXR_117_143
IQPDPILQGLVDVIGQGKSDIDAYATI
>1YU0_344_370
AWNGTSLSGSRAALWYSGPSFSFAFFG
>1IR6_127_153
TPPPGLVVHPALTPDLKEKPTGAGVAF
>2D5B_471_497
EEVRLEEAERWGLAEPRPIPEEAPVLF
>1CRZ_83_109
GSYNVAYQLVDTGGAPGTVLAQNSYKV
>1W9H_184_210
GTGATRIDNVNLFCFAMVFKKDGTMLW
>1A8Y_261_287
DGYEFLEILKSVAQDNTDNPDLSIIWI
>1U94_315_341
DNPETAKEIEKKVRELLLSNPNSTPDF
>1WDP_68_94
DWRAYRSLLQLVQECGLTLQAIMSFHQ
>1ESW_157_183
NRWPLPLRKREEKALREAKSALAEEVA
>1I9Z_213_239
SLTYEEVVPCIAQGKLSYLFEYDQLNK
>1ZDY_233_259
VISNDPTLVPSSDEGDIEKFHNYATKA
>1BU8_22_48
QRPLKIFPWSPEDIDTRFLLYTNENPN
>1G4R_87_113
FPPAPEDKKPLTRLQERLIKKLGEHAY
>1UM8_148_174
KISRLSENRSITRDVSGEGVQQALLKI
>1O59_1_27
MGSDKIHHHHHHMKFFSLADEAEFKSI
>2B4W_49_75
VEKRDIWAASHVRLFEETGKDEFTAVP
>1TCA_131_157
FAPDYKGTVLAGPLDALAVSAPSVWQQ
>1V9M_66_92
AKLVGDLPRLVTGEAREAVRLLLLRND
>2BKW_336_362
HGVVIAGGIHKDIGPKYIRIGHMGVTA
>1CPT_296_322
DPALIPRLVDEAVRWTAPVKSFMRTAL
>1TDH_195_221
RSVLEALQQHRPSPELTLSQKIRTKLQ
>1KV7_91_117
IPPGGKRSVTLNVDQPAATCWFHPHQH
>1P8L_162_188
LSKGFEGVMIRKPDGKYKFGRSTLKEG
>2BMW_7_33
KHADVPVNLYRPNAPFIGKVISNEPLV
>1PB1_106_132
PVGGGIRSLNVALRQELDLYICLRPVR
>1N3L_219_245
TGSKMSSSEEESKIDLLDRKEDVKKKL
>1BOB_105_131
VDCFAEERKTHNLSDVFEKVSEYSLNG
>2HGS_359_385
SRFVLKPQREGGGNNLYGEEMVQALKQ
>2HBJ_129_155
QISTRERDYLVDTLKLRENLHILNEVF
>2PGD_312_338
EGDKKSFLEDIRKALYASKIISYAQGF
>1Q8K_281_307
TELARQMERLERENAEVDGDLEHHHHH
>1B89_135_161
EKMYDAAKLLYNNVSNFGRLASTLVHL
>1TVL_47_73
TAEKGLFSFIFIADGLFISEKSIPHFL
>1VLO_126_152
NSATREKDLSWITQHAEPFGIEITVRD
>1XIP_175_201
LAVLLKDRSFQSFAWRNGEMEKQFEFS
>2EU9_301_327
LQDSLEHVQLFDLMRRMLEFDPAQRIT
>1GSO_354_380
HGLPLEEVAGGKVFHAGTKLADDEQVV
>2BKW_257_283
ATPPVQLINSLDVALKEILEEGLHKRW
>1MXG_53_79
GMSGGYSMGYDPYDYFDLGEYYQKGTV
>1ZED_39_65
FLGDGMGVSTVTAARILKGQKKDKLGP
>1IN4_136_162
GKGPSAKSIRIDIQPFTLVGATTRSGL
>1HX0_46_72
NENIVVTNPSRPWWERYQPVSYKLCTR
>1ADT_317_343
NFTELPRMVVPQFKWSTKHQYRNVSLP
>1YD7_121_147
VQRSGPSTGQPTLPAQGDIMQAIWGTH
>1RH9_233_259
GTNFISNNQVQGIDFTTIHMYPNQWLP
>1R3S_281_307
GLDWTVAPKKARECVGKTVTLQGNLDP
>2B9W_100_126
PEKDPVRGPQVMAAVQKLGQLLATKYQ
>1CRZ_165_191
QFVVHRSPQPLMSPAWSPDGSKLAYVT
>1S9J_153_179
GQLIDSMANSFVGTRSYMSPERLQGTH
>1A76_12_38
NIISFEDLKGKKVAIDGMNALYQFLTS
>2BF6_164_190
LFKNGTKIDNINSSTAPLKAKGTSYIN
>2C43_143_169
TSFPGRGSIPEFFHIMKRKFTNKEWET
>1MLA_16_42
VGMLADMAASYPIVEETFAEASAALGY
>2GFO_4_30
SHHHHHHSSGLVPRGSPTVTPTVNREN
>2HQ2_48_74
ARVTHDAWRMHGDIREILAALESVGET
>2H9F_256_282
AGALRMGLIKTPEEAATRQHTPKIAFV
>1JTA_170_196
DMYTTKDGETYVQHDGALDIKRGSDYV
>2DPO_37_63
IEPRQITGALENIRKEMKSLQQSGSLK
>1FC6_47_73
AQTYDAIRKMLAVLDDPFTRFLEPSRL
>2NRJ_173_199
NQGADVDADQKRLEEVLGSVNYYKQLE
>1OHC_156_182
FLNFNSFNLDEYEHYEKAENGDLNWII
>1DFA_323_349
IDSDGYVTDEHGIKATIKTIHTSVRDG
>1CWV_270_296
VVGNSVGDVTITPQVDTLILSTLQKKI
>1GTK_272_298
IRGERRGAPQDAEQMGISLAEELLNNG
>1TV5_403_429
SCLVFNGMKSAVQIKRELNHLLYQRGY
>2GHS_278_304
FIGPDASRLLVTSAREHLDDDAITANP
>1H6L_235_261
TIYYAADGKGYLLASSQGNSSYAIYER
>1VJ1_258_284
ENSHIILCGQISQYNKDVPYPPPLPPA
>1YM5_123_149
FKAPMADYESISSEMIADYEKAIGLKF
>1C7Q_292_318
KGLFPASVDFTTDLHSMGQYVQEGRRN
>1DYK_112_138
TKINDGQWHKIKIVRVKQEGILYVDDA
>3MBP_190_216
AGLTFLVDLIKNKHMNADTDYSIAEAA
>2BG1_319_345
MQGLLREVLSSRVTTTFKSNLTSLNPT
>16VP_338_364
PDDDAPEEAGLAAPRLSFLPAGHTRRL
>1BQG_223_249
IAAVTALSERFPDARITLDPNGAWSLK
>1Q1Q_31_57
LESISLAENTQDVRDDDIFIITYPKSG
>1BU8_215_241
LGFGMSQKVGHLDFFPNGGKEMPGCQK
>1YKS_107_133
EAHFLDPASIAARGWAAHRARANESAT
>1PO5_95_121
IFANGERWRALRRFSLATMRDFGMGKR
>2FSJ_310_336
IGDRFEEIAPGTLVKIKPEDLQFANAL
>1NF1_25_51
PIAMALANVVPCSQWDELARVLVTLFD
>1U8X_390_416
NGPEPITVGTIPQFQKGLMEQQVSVEK
>2A84_4_30
PAFHPGELNVYSAPGDVADVSRALRLT
>1ELV_140_166
SRLAKSKMLTPEHVFIHPGWKLLAVPE
>1RI6_163_189
HLVAQDPAEVTTVEGAGPRHMVFHPNE
>1RRK_426_452
NTCRGDSGGPLIVHKRSRFIQVGVISW
>1Y7E_387_413
QLLNKNNIAWQVATLGKVEEGGGGTVA
>2B69_223_249
GEPLTVYGSGSQTRAFQYVSDLVNGLV
>2AZQ_19_45
AGLDHAEGKPRFKQIILRVLQDTARLI
>1XTO_194_220
LFYAPGLGQVDEKLLAMMHGADCLLVD
>2F7F_181_207
GGADATSNVRAGKIFGIPVSGTHAHSL
>1DDI_244_270
AFMQQRAADEAPGKNWLFFGNPHFTED
>1B63_208_234
GQKERRLGAICGTAFLEQALAIEWQHG
>2VTK_20_46
YIDGPHGMGKTTTTQLLVALGSRDDIV
>1JDN_318_344
FHDAILLYVLALHEVLRAGYSKKDGGK
>2G29_326_352
NASYPYKSHDQWFLTENIRWGYLPAST
>1DOZ_77_103
ITFKAYIGLKHIEPFIEDAVAEMHKDG
>3GRS_161_187
STPHESQIPGASLGITSDGFFQLEELP
>1YE3_254_280
LTEMSNGGVDFSFEVIGRLDTMVTALS
>1YGJ_13_39
HVVRGYVGNRAATFPLQVLGFEVDAVN
>1WW9_181_207
PSHIYIHKDSILVKDNDLALPLGFAPG
>7A3H_165_191
NDPNNIIIVGTGTWSQDVHHAADNQLA
>1KKH_49_75
IILNLNDLNKSLGLNLNEIKNINPNNF
>1VLY_270_296
LPEAGEDLELKMGENWRRTGTVLAAVK
>2BU7_138_164
IQYFLDRFYLSRISIRMLINQHTLIFD
>2HVQ_176_202
YNFTVDHAGLVDANKCVWNAEAKGEVF
>1P8L_176_202
GKYKFGRSTLKEGILLKMKQFKDAEAT
>1CRZ_280_306
DQAGRPQVYKVNINGGAPQRITWEGSQ
>1SDJ_210_236
FQIRPGKNETDGRMFSPAIGIVEDPVT
>1S7C_9_35
GFGRIGRIVFRAAQKRSDIEIVAINDL
>2C1I_342_368
IRNSLDLSFIMWDVDSLDWKSKNEASI
>1VLI_8_34
HHHHHMAAFQIANKTVGKDAPVFIIAE
>2B9W_308_334
GHVMVYYHRWADDPHQIITTYLLRNHP
>1J09_209_235
WLVSTPIHVLLYRAFGWEAPRFYHMPL
>1JY1_392_418
SYELGVLFLPSALGLDSFKVKQKFFAG
>1OLT_150_176
EIELDVLDHLRAEGFNRLSMGVQDFNK
>1MKY_311_337
RYDEFTKLFREKLYFIDYSPLIFTSAD
>2D7U_183_209
LSLYYGTYPYVTSKDVTASSVAADVGI
>1B9H_73_99
MGVGPGTEVIVPAFTFISSSQAAQRLG
>1E2S_179_205
LEARYMAFAHDLMADAQRQDRPFFLYY
>1Z6A_102_128
EEELSKFAPHLRFAVFHEDRSKIKLED
>1WMD_52_78
ALYALGRTNNANDTNGHGTHVAGSVLG
>1EG2_139_165
IWNYPNGMSAQRFFANRHEEIAWFAKT
>1C0P_235_261
ICGGTYGVGDWDLSVNPETVQRILKHC
>1XRF_281_307
KLSLEIIEFFKEKGVKITCEVNPNHLL
>1KO9_318_344
LFSADLRQSRHAQEPPAKRRKGSKGPE
>1DT9_172_198
FTVDLPKKHGRGGQSALRFARLRMEKR
>1BQG_288_314
TGLRTATNMIATDWRQMGHAIQLQSVD
>4UAG_325_351
STEAALNGLHVDGTLHLLLGGDGKSAD
>2CY8_349_375
GLNWLAYGRFSGFHLMPGLPPNTTDTG
>2C5S_375_401
FEAKYDFTPLIDEAVANKETMVLQTVE
>1GPI_296_322
RRIYIQNGKVIQNSVANIPGVDPVNSI
>1RA0_382_408
ILPAENGFDALRRQVPVRYSVRGGKVI
>3GCB_293_319
RHPYGKLIKIDRLGNVLGGDAVIYLNV
>2C1I_380_406
SIVLMHDIHSPTVNALPRVIEYLKNQG
>1IXH_144_170
VFTSYLAKVNEEWKNNVGTGSTVKWPI
>1YT3_269_295
RFHGKTLLALVEKAQTLPEDALPQPML
>1H4V_30_56
VLEAAGALELVTPIFEETQVFEKGVGA
>1J8U_193_219
SDRSFAQFSQEIGLASLGAPDEYIEKL
>1YKS_400_426
TVKCRAPGGAKKPLRPRWCDERVSSDQ
>1PEA_18_44
GVTADIERSQRYGALLAVEQLNREGGV
>1U8X_441_467
PNARVARLILEDLVEANKDFWPELDQS
>1Y8A_278_304
LFMERKERAFEVLSAVSIPETEIYIME
>1PB1_159_185
IYAGIEWKADSADAEKVIKFLREEMGV
>2NRJ_285_311
SQYSGVLGHIENAAQKADQNKFKFLKP
>4UAG_164_190
ETTSSLQAVAATILNVTEDHMDRYPFG
>8ABP_239_265
ELSKAQATGFYGSLLPSPDVHGYKSSE
>1MZE_231_257
PYPVHHPCDRQSQVDFDNPDYERFPNF
>1GYN_174_200
ELGCTGGEEDGVDNSHMDASALYTQPE
>1SIG_146_172
VFKQFRLVPKQFDYLVNSMRVMMDRVR
>1MJ5_145_171
EQDRDLFQAFRSQAGEELVLQDNVFVE
>1DLJ_88_114
RINYFDTQHVETVIKEVLSVNSHATLI
>1VPT_276_302
FHMYFMLRTVYCNKTFPTTKAKVLFLQ
>1QF5_296_322
EFGATTGRRRRTGWLDTVAVRRAVQLN
>1QNR_267_293
AAGKPCVFEEYGAQQNPCTNEAPWQTT
>1L5O_26_52
IDGLLKPPGSLGRLETLAVQLAGMPGL
>1YHT_338_364
KDETIQKNTKSLLEAVIHKTNGDEHHH
>2BX6_259_285
GKGFFLVQTKEVSMKAEDAQRVFREKA
>1GQE_94_120
ETFNEAVAELDALEEKLAQLEFRRMFS
>1G97_391_417
KYKTVIGNNVFVGSNSTIIAPVELGDN
>2GS8_110_136
SSSGLSALVKACDQLFDTQLDQKALAQ
>1BQC_155_181
GFEHTLVVDAPNWGQDWTNTMRNNADQ
>2NRJ_188_214
VLGSVNYYKQLESDGFNVMKGAILGLP
>2C78_110_136
DGPMPQTREHILLARQVGVPYIVVFMN
>1K92_33_59
KGAVPYAYTANLGQPDEEDYDAIPRRA
>1LJ8_414_440
LKGVDENGVSYTIPDPRAEFCQGLVSD
>1RMG_130_156
LRLTDVTHFSVHDIILVDAPAFHFTMD
>1A0I_117_143
QEFHEELFVEPIRKKDKVPFKLHTGHL
>1B6R_288_314
SDVNYDWLKLPLVHLHWYDKEVRPGRK
>2H14_64_90
KTISGHKLGISDVAWSSDSNLLVSASD
>1YDX_252_278
FPYYGAGIDNTGFVAEPNTEKDTISII
>1POT_21_47
EQFTKETGIKVIYSTYESNETMYAKLK
>1P5J_178_204
WEGHASIVKELKETLWEKPGAIALSVG
>1OQ9_191_217
YTSFQERATFISHGNTARQAKEHGDIK
>1OZ2_131_157
AAPKHLFVSQSHSPPPLGFQVGMKLEA
>1JY1_191_217
LKEWIDVIHKHDLSETNVYLIGSTPGR
>1XHC_200_226
FFLNSELLEANEEGVLTNSGFIEGKVK
>1M7Y_287_313
SNDDMVVAAATKMSSFGLVSSQTQHLL
>2FSJ_269_295
EVSGPILEDLANRIIENIRLNLRGEVD
>1EG2_179_205
YDEETKAAYMKDKRLNPESVEKGRNPT
>1F9V_24_50
SLINVNEFDDNSGVQSMEVTKIQNTAQ
>1TQN_414_440
FGSGPRNCIGMRFALMNMKLALIRVLQ
>2D5B_258_284
GKDILKPHAVFWPTMLKAAGIPMYRHL
>2CGL_342_368
PDEMCSEIQAACREMAQPIPESDAELA
>1V73_41_67
VNRPEHCGDLPETKLSSEIKQIMPDTY
>2HRZ_247_273
HGAMIDVEKVGPRRNLSMPGLSATVGE
>1OGQ_45_71
TDTQTYRVNNLDLSGLNLPKPYPIPSS
>2FBA_182_208
TEDIYKNIIKPDLEYVIGYWDSTGFDL
>1R6W_39_65
GEREGWGEISPLPGFSQETWEEAQSVL
>2FB9_117_143
MDKDLSKRVLAQAGVPVVPWVAVRKGE
>1UWV_361_387
LLDPARAGAAGVMQQIIKLEPIRIVYV
>1XMX_29_55
RHIIFIGDHTQTVIYQRLSDVLNKRNI
>2GZ7_92_118
DTSNPKTPKYKFVRIQPGQTFSVLACY
>2BJF_8_34
ETKDGLHLFGRNMDIEYSFNQSIIFIP
>1L9K_263_289
PDVDLGSGTRNIGIESETPNLDIIGKR
>1G41_253_279
IVFIDEIDKICKKGEYSGADVSREGVQ
>1RJG_263_289
MTYNSKEKYASRWSAAPNVIVNDMWEI
>1QLM_148_174
DVAEHVADECGVDPENLYLLVAPTASI
>1ZSW_224_250
FGEIVVKYLDGPTEKPGRGSIHHLAIR
>1CS6_347_373
ELRFSKLVLEDSGMYQCVAENKHGTVY
>1WDP_407_433
GPPKLSMFGVTYLRLSDDLLQKSNFNI
>1ZTU_66_92
LQMSLNAATFLGQEPTVLRGQTLAALL
>1OWL_57_83
GCLQELQQRYQQAGSRLLLLQGDPQHL
>1B89_75_101
GNWEELVKYLQMARKKARESYVETELI
>1L5O_184_210
AAMVSVFTGSDAKEVVGIGANLPPSRI
>1GQE_65_91
AVVDTLDQMKQGLEDVSGLLELAVEAD
>2NLO_198_224
AVVGVDARGIEDVIAAADGVVNATPMG
>2ICS_342_368
TLTDSNGLTRVAKEQIRPIKTIIGGQI
>4UAG_240_266
NHQQGETWLRVKGEKVLNVKEMKLSGQ
>1LTQ_88_114
LNPERRLAWETFAKEYGWKVEHKVFDV
>2D2J_110_136
SVEELTQFFLREIQHGIEDTGIRAGII
>1VJT_273_299
GMLPIGDTVRNGSWKYHYNLETKKKWF
>2J66_281_307
YVTEVLYRKASKGEVFVIVDGGMHHHA
>1RI6_210_236
PHGNIECVQTLDMMPENFSDTRWAADI
>1E6U_215_241
DDMAAASIHVMELAHEVWLENTQPMLS
>1YLE_61_87
YFFVLEDSASGELVGCSAIVASAGFSE
>1PO5_17_43
PLPVLGNLLQMDRKGLLRSFLRLREKY
>1S9J_2_28
ELKDDDFEKISELGAGNGGVVFKVSHK
>2II0_345_371
AHELSEDHYKKYLAKLRSINPPCVPFF
>1M7Y_301_327
SFGLVSSQTQHLLSAMLSDKKLTKNYI
>1ZVD_280_306
PDSNIVKWFWKAVEFFDEERRARLLQF
>2A2C_173_199
CAGLVTLTVLGRNLSKVELAEICAKSE
>2H14_54_80
IWGAYDGKFEKTISGHKLGISDVAWSS
>1XMX_327_353
SLRDLLGGLQARAMLVSFRPLRHNDIT
>1Q1Q_287_313
RGMPTFPWDEDPEEDGSPDPEPSPEPE
>1YUE_14_40
TNSNSIGRPNLVALTRATTKLIYSDIV
>1OWL_241_267
SGLSPALKFGAIGIRQAWQAASAAHAL
>2HGS_66_92
YAVQMDFNLLVDAVSQNAAFLEQTLSS
>2BWV_294_320
LESLETSLRLYRPGTSILEVTGEVVRI
>2AZQ_83_109
FLDLLQDAKDAEAGLGGGTPRTIEGPL
>1XTI_30_56
HPSEVQHECIPQAILGMDVLCQAKSGM
>1H09_53_79
NPIGFYHFARFGGDVAEAEREAQFFLD
>1VPB_142_168
IEMAKAVAEEALGKDERIISVGSSYGD
>1F8E_279_305
TWLGRTISIASRSGYEMLKVPNALTDD
>1JFB_186_212
SAANQELLDYLAILVEQRLVEPKDDII
>1IR6_199_225
ARIPASSWVGLRLLAEAVGYTGKAVEV
>1X3M_109_135
QSVIITDEIIDNIRRVSPLAPLHNYAN
>1P9R_307_333
CPDCKEPYEADKEQRKLFDSKKKEPLI
>1O20_374_400
VYVNASTRFTDGGQFGFGAEIGISTQR
>1FC6_143_169
LQGEADSQVEVVLHAPGAPSNTRTLQL
>2A99_330_356
ELEIVCKAVDSSYNVQPDSVAPIWNLR
>2BF1_284_310
DWTDGNQTNITMSAEVAELYRLELGDY
>1WL7_37_63
YVFHTGSGIQIKTSEDGVHWENMGRVF
>2A84_144_170
LKLLQIVRPDRVFFGEKDYQQLVLIRQ
>1TBF_53_79
ELSDLETALCTIRMFTDLNLVQNFQMK
>1WY0_104_130
IWGVNMAILAGDLLFSKAFEAVARAEI
>2G29_121_147
LNVNGQGIQLGNNYKDLKVGTDAAPLK
>2G0D_143_169
ILSYLLLINDEQYDDLKILIINFLSNL
>1ZYL_252_278
YEEFSEFDTAEIGLIEPLRAMRLVYYL
>1VRM_105_131
PTVGRLLELWGFTGNYENLRVPSREEI
>2GY5_206_232
MNNGVCHEDTGECICPPGFMGRTCEKA
>1BOB_78_104
DNIVDVEKKLLSFLPKDDVIVRDEAKW
>2BWV_286_312
QREIYDIVLESLETSLRLYRPGTSILE
>1Y0Y_141_167
IDIGAESKEEAEDMGVKIGTVITWDGR
>1C7Q_128_154
EGKDLSINVISKSGTTTEPAIAFRIFR
>1W8K_43_69
ENAKYRIPAGRCPVFGKGIVIENSDVS
>3THI_232_258
SESMMRMGDYAEQVRFKPISSSAGQDI
>3THI_108_134
LLFYRKGDLKIGQVDNIYELYKKIGTS
>1IUQ_202_228
ETKRKANTRSLKEMALLLRGGSQLIWI
>1HOW_168_194
VDSPENLIQIKIADLGNACWYDEHYTN
>1Q44_123_149
SPDFDFSSLPSPRLMNTHISHLSLPES
>1KO9_235_261
EAHKALCILPGVGTKVADCICLMALDK
>1XFK_95_121
CEGDELEQAQQECAQVIQQALPHARAI
>2O14_293_319
VNRWYRASILALAEEEKTYLIDLNVLS
>2C0H_295_321
FNQEHGAGMSSESMFEWAYTKGYSGAW
>1RP4_328_354
YATALKILFEINDADEFTKQHIVGKLT
>1OC7_278_304
GQKEWGHWCNAIGTGFGMRPTANTGHQ
>1KS8_33_59
RKDSALNDQGDQGQDLTGGYFDAGDFV
>1AB4_238_264
QVNKARLIEKIAELVKEKRVEGISALR
>1YHT_167_193
VIDIFGDTSQHFHIGGDEFGYSVESNH
>1RA0_391_417
ALRRQVPVRYSVRGGKVIASTQPAQTT
>2H8O_22_48
CIRPACQRARMDAQMTNFETRLRENAA
>1GW1_178_204
WGDKQSTPEQYKQLFRYSVEYLRDVKG
>1CS6_265_291
DFEDEGTYECEAENIKGRDTYQGRIII
>1RA0_246_272
VTASHTTAMHSYNGAYTSRLFRLLKMS
>1TVZ_177_203
AYTEDVYDFWRPTGHKYPLVDGALSKD
>1UUQ_82_108
LAVSEKSEINSAVKPAVTNGFGNYDET
>1X7F_172_198
NFYPQKFTGLPYDYFIRCSERFKKHGI
>1IZC_128_154
TVEEVREFVKEMYYGPIGRRSFSPWTF
>1LL2_112_138
DDLFEREELSAAPDPGWPDCFNSGVFV
>1B8P_71_97
MTAHADPMTAFKDADVALLVGARPRGP
>1JP4_204_230
TDCIAAMNPDNVLRVGGAGNKIIQLIE
>1B89_190_216
GKEFRLAQMCGLHIVVHADELEELINY
>1HX0_91_117
VRIYVDAVINHMCGSGAAAGTGTTCGS
>2FFE_245_271
SMGVAEYYQDFLDVFVFDERDRADEFA
>1QLM_134_160
VAILCLESSELPDEDVAEHVADECGVD
>1FI4_33_59
NIATLKYWGKRDTKLNLPTNSSISVTL
>2DBY_83_109
AHKGEGLGNQFLAHIREVAAIAHVLRC
>1W8K_369_395
YSVDGERIVLPRIFISNDKESIKCPCE
>1RP4_170_196
CFTIGETGESLAKDAFYRLVSGFHASI
>1VPT_21_47
LDKPFMYFEEIDNELDYEPESANEVAK
>1MGP_33_59
DSTADVPFSWMEKYDIDSIPLYVVWED
>1H9A_346_372
RVDIVFKAGTFNFGSEQEACEAVLSII
>1TV5_90_116
DFINPFGVAAGFDKNGVCIDSILKLGF
>1HD7_165_191
FVLVTAYVPNAGRGLVRLEYRQRWDEA
>1TVL_16_42
HGVGGTTDGWRHPDVDPSASTNIEFYM
>1BQG_380_406
GQRLTKEPLQIKGGLVEVPKKPGLGVE
>1XKU_136_162
VRKSVFNGLNQMIVVELGTNPLKSSGI
>2B9W_89_115
EFLHEDGEIYVPEKDPVRGPQVMAAVQ
>1Q7E_176_202
MHLLIGLLAALLHREKTGRGQRVTMSM
>1NW3_366_392
GPADAPMDSGAEEEKAGAATVKKPSPS
>2GU1_275_301
KTRYLHLDKILVKKGQLVKRGQKIALA
>2B20_183_209
RVWIFTTGDVTAEERPLAVLLDGEFWA
>4UAG_183_209
HMDRYPFGLQQYRAAKLRIYENAKVCV
>1UR3_222_248
QLRVRPMAWSCLGGGRLFNDDYFQPLR
>1YC9_127_153
SELAAAEAESVAARLMISTSIANAYAE
>1ZHX_42_68
SLTEFSQYWAEHPELFLEPSFINDDNY
>1W9H_307_333
RFHPYEGTKVKLSSKRYLLTLLQPYLK
>1XGK_148_174
VYAGIYNNNFTSLPYPLFQMELMPDGT
>1PVL_105_131
NEEFQVQQTVGYSYGGDINISNGLSGG
>1Q5N_76_102
GLAGNIAIPFVKQLTAIVKDADEDAAR
>1M13_253_279
ITLKSYIECNRPQPAHRFLFLKIMAML
>1U09_374_400
FVLGHSITDVTFLKRHFHMDYGTGFYK
>1RA0_74_100
AGQPNWNQSGTLFEGIERWAERKALLT
>2A1X_247_273
AISCHFASADCHYIDVKGTSQENIEKE
>2DBN_57_83
AIRQMKHALRAQLGDVQQIFNQLSDDI
>1VLO_91_117
KSGKALYSGMLNASGGVIDDLIVYYFT
>1VPK_142_168
DTSLLEEMVEKVIFAAAKDEFMRNLNG
>1XAG_328_354
QFGDIVVQHVDQLTLQHACEQLKTYFK
>1X3M_315_341
HRIARHIAGHAASLHRLDGIIFTGGIG
>1TFR_102_128
EGYFESSHKVIDELKAYMPYIVMDIDK
>1EDZ_10_36
ASKVAETFNTEIINNVEEYKKTHNGQG
>1NNF_94_120
DWIALSGRSRVVVYDHTKLSEKDMEKS
>7A3H_277_303
GANPTGGWTEAELSPSGTFVREKIRES
>1E2S_284_310
KGTTYEGGVREPALAFWPGHIAPGVTH
>1IAL_78_104
IPKFVSFLGKTDCSPIQFESAWALTNI
>1ZHX_117_143
PFLGELFVGKWENKEHPEFGETVLLSE
>2AQ5_238_264
GFSRMSERQVALWDTKHLEEPLSLQEL
>1XKG_14_40
AFNKSYATFEDEEAARKNFLESVKYVQ
>1W3F_152_178
SIDKIEYDLKDGRILSSTPNVLATQTL
>1CPY_99_125
VGFSYSGSSGVSNTVAAGKDVYNFLEL
>1G97_83_109
MMTEPILEGLSGHTLVIAGDTPLITGE
>1QZ9_285_311
ITSLAMVECGLDVFAQTDMASLRRKSL
>1UA4_212_238
REEFRESFSEVIKNVQLAILSGLQALT
>2EVX_94_120
GIRGIAIPGCAETYQTDLRRSQSAGSA
>2EX2_12_38
PAGANLALMVQKVGASAPAIDYHSQQM
>1U94_21_47
IEKQFGKGSIMRLGEDRSMDVETISTG
>1JMM_308_334
AGAIKMSGPNNHVTVGATSATNVMPVS
>3THI_126_152
ELYKKIGTSHSEQIPPPQNKGLLINMA
>2G0D_11_37
IIAQWDERTRKNKENFDFGELTLSTGL
>1WMD_161_187
GNEGPNGGTISAPGTAKNAITVGATEN
>1P9R_3_29
DIGADSDDFFSLAEELPQNEDLLESED
>2CGL_38_64
FNNGLHSQNGYVTWDVDSLESAIRLGL
>2HRZ_63_89
SGAVDARAADLSAPGEAEKLVEARPDV
>1TV5_23_49
RDLYDDDDKFESYNPEFFLYDIFLKFC
>1ZOD_247_273
TGVGRTGTMFACQRDGVTPDILTLSKT
>1M6I_31_57
RARDPGARVLIVSEDPELPYMRPPLSK
>1Q7E_21_47
GPSCTQMLAWFGADVIKIERPGVGDVT
>2BBC_231_257
TPLALQLLMGSLRPSVELGTACLKAKA
>2IW1_26_52
TVAARGHHVRVYTQSWEGDCPKAFELI
>1VBI_157_183
PLAFAAPAPQGILVADLATSESAMGKV
>1TOI_273_299
SQMKAAIRDNYSSPPAHGASVVATILS
>1ZKL_225_251
LQMALKCADICNPCRTWELSKQWSEKV
>1JY1_211_237
IGSTPGRFQGSQKDNWGHFRLKKLLKD
>1X8V_367_393
PARYEQPRQEDLLNRWTWIPFGAGRHR
>1HMY_130_156
GNTLEVVKNTMNELDYSFHAKVLNALD
>1ZSX_84_110
VVLGNIIKKKGWRRSSLVITTKIFWGG
>2FP3_236_262
CYANTPGYVTHRDLDTGSWYIQKFCQV
>1YFQ_107_133
ICKYGDDKLIAASWDGLIEVIDPRNYG
>1VJP_22_48
GYVASTFVAGLEKLRKGEIEPYGVPLA
>1I24_84_110
GDICDFEFLAESFKSFEPDSVVHFGEQ
>1INP_112_138
NGNKLASEALAKVVHQDVFFSDPALDS
>1J58_96_122
WHKEAEWAYMIYGSARVTIVDEKGRSF
>1ADT_168_194
HDAACPANQFSGKSCGMFFSEGAKAQV
>1F2J_94_120
QKAKTGETFPQYLRRRGVVPGIKTDCG
>1PEA_240_266
AKMESDVAEGQVVVAPYFSSIDTPASR
>2CBN_273_299
SSRYDDKGCQHLLRECRSIFPATELAN
>1IN4_177_203
LDFYTVKELKEIIKRAASLMDVEIEDA
>1JDC_84_110
NKNGRYGSDAQLRQAASALGGAGVKVL
>2A2F_129_155
FRQPSITLTQLIQIIIDTQYLEKAGPF
>1CSH_409_435
WSRALGFPLERPKSMSTAGLEKLSAGG
>2POR_152_178
VAAAYTFGNYTVGLGYEKIDSPDTALM
>1EG2_198_224
VEKGRNPTNVWRMSRLNGNSLERVGHP
>1PJA_213_239
NFLRVGHLVLIGGPDDGVITPWQSSFF
>1C0P_309_335
KSPLSLGRGSARAAKEKEVTLVHAYGF
>1U16_218_244
SELEFASISLNSMDAISERDFVVEFLS
>1O89_218_244
PRDEFAESRPLEKQVWAGAIDTVGDKV
>1MGP_108_134
YDVVLVLTLSSKLSGTYNSAVLASKEV
>2GES_200_226
LEGLNVLQTGPTLMVSDLFDFSLYVDA
>1FL2_213_239
VVGLEYRDRVSGDIHNIELAGIFVQIG
>1VMI_132_158
IAGNLSSTANVLRAGLRIIGLQPGCKT
>1B9H_284_310
RADRNSHYMAMFRIPGLTEERRNALVD
>1PSW_283_309
LVALYGPSSPDFTPPLSHKARVIRLIT
>2EVX_147_173
MYNRGQSDLVLIVFADTRNVANQIDPY
>1XKN_320_346
REVVGIDCSDLIWGLGAIHCVTHEEPA
>2DDU_97_123
STAPVLLQYSHDAGMSWFLVKEGCFPA
>1Q25_57_83
FHSVGDSLLKTASRSLLEFNTTVNCKQ
>2GES_110_136
LQALLARWDHHPRVDLVTTDGFLYPNA
>1EG2_286_312
FLQDDGLIDKARSYEIVEGAANFGAAL
>1EWF_374_400
RLVGELKLDRLLLELKHSNIGPFPVEL
>1FXX_4_30
DGKQQSTFLFHDYETFGTHPALDRPAQ
>1G4W_12_38
LDIALKGLKRTLPQLEQMDGNSLRENF
>1A0I_238_264
MKPENEADGIIQGLVWGTKGLANEGKV
>1PW4_235_261
EQELTAKQIFMQYVLPNKLLWYIAIAN
>2HKJ_38_64
LIENSLDATDVHGILPNIKITIDLIDD
>1XHC_44_70
YSKPMLSHYIAGFIPRNRLFPYSLDWY
>1IOM_350_376
ELDNRLLRPGAKYVGELDVPYVPLEAR
>1H6S_131_157
NGIAVTYSISGVNLYLSYVDPDQTVDS
>1UUR_430_456
LLQWTKDTNGAPRFLKLHKDTALGSFA
>1J6U_178_204
SEFSPNYLIITNARGDHLENYGNSLTR
>2H7O_26_52
HLSSAATKQLDMGGVLSDLDTMLVALD
>1NHS_414_440
IEDLAYADFFFQPAFDKPWNIINTAAL
>7ODC_347_373
DEKYYSSSIWGPTCDGLDRIVERCNLP
>2H8O_94_120
IESVALLGGDAEAGLHVGAALECLHCY
>1OWL_371_397
EQFFMQHLVDGDLAANNGGWQWSASSG
>2BW0_84_110
KGQALPDVVAKYQALGAELNVLPFCSQ
>1N26_22_48
DSVTLTCPGVEPEDNATVHWVLRKPAA
>2HMC_294_320
DKEYTLHFNETDALTDSQRGYVEAQFK
>1ML9_26_52
NFRFIDHSIIGKNVPVADQSFRVGCSC
>1W3U_45_71
AVYEAVHNEAQARLLALLGNPTGYKVL
>2AZQ_124_150
DDGTDPGVVMFLQGQVFDANGKPLAGA
>1U7L_69_95
SKVDNQIGASIGKIIEILQGLNETSTN
>2CY8_7_33
YKRKTEGSVFWAQRARSVMPDGVTADT
>1Q1Q_211_237
GFLGRPLGKEALGSVVAHSTFSAMKAN
>1Q8K_9_35
KFPEVEDVVMVNVRSIQEMGAYVSLLE
>1VMI_251_277
QFDAAFVPEVAAQKAPASPLQGKANVM
>1LI4_107_133
DEEYLWCIEQTLYFKDGPLNMILDDGG
>1GVH_234_260
HNHANVGDVVKLVAPAGDFFMAVADDT
>2H9F_281_307
FVAPPRDYRTASGKLVAAGDIDLLVRA
>1KQ3_226_252
LAKRSVEEKSVTPALEKIVEANTLLSG
>1IZC_173_199
TSNNHVCIIPQIESVKGVENVDAIAAM
>1ZTU_11_37
GRGSMSRDPLPFFPPLYLGGPEITTEN
>1NU5_177_203
HIRSIVKAVGDRASVRVDVNQGWDEQT
>2BKW_102_128
ADCLRSYGAQVDVVRPLKIGESVPLEL
>1LW7_180_206
SSGKSVLVNKLAAVFNTTSAWEYGREF
>2BJF_53_79
AVLGMGTIFDDYPTFADGMNEKGLGCA
>1Y3N_218_244
IKHPFAEVAFKDGIKHVAQWYKEGLID
>2B9W_122_148
ATKYQGYDANGHYNKVHEDLMLPFDEF
>1F42_120_146
CWWLTTISTDLTFSVKSSRGSSDPQGV
>1IUC_102_128
LGSVGVKVGSNSKLAALQWGGSESAPP
>1X3M_228_254
NGQSVDTSMGMTPLEGLMMGTRSGDVD
>2POR_129_155
SVAASMSDGKVGETSEDDAQEMAVAAA
>2FSJ_260_286
FRQKQVGGPEVSGPILEDLANRIIENI
>2D81_3_29
LPAFNVNPNSVSVSGLASGGYMAAQLG
>1V72_330_356
TSFATTAEDVDHLLNQVRLAADRTQER
>1O7F_319_345
ILRKPPGQRTVDDLEIIYDELLHIKAL
>1XV5_101_127
LDNIKPSIRVVVYQHDHSVLSLRRNLG
>1IIR_152_178
PAQWERNNQSAYQRYGGLLNSHRDAIG
>1N4K_43_69
TTGRQSATSATSSKALWEVEVVQHDPC
>1WDP_433_459
IFKKFVLKMHADQDYCANPQKYNHAIT
>1NTY_133_159
NSISSYLIKPVQRITKYQLLLKELLTC
>2J0W_275_301
FVGSSKDPRAGGTLVCNKTENPPLFRA
>1IUC_190_216
REHCWDSNSWYVGGFSASASAGVSIAA
>1W5D_54_80
LKLLTAAAALSVLGENYSFTTEVRTDG
>1G8P_36_62
LLLTAVDPGIGGVLVFGDRGTGKSTAV
>1HZF_241_267
AYALTLTKAPADLRGVAHNNLMAMAQE
>2EX2_59_85
PDFRFTTTLETKGNVENGVLKGDLVAR
>2DVZ_1_27
MRGSHHHHHHGSADAYPSKAIRVIVPF
>2GI3_405_431
TYYLMDIFTIPANLAGLPAISVPFGFS
>1WW9_169_195
SNWRLAVENGFDPSHIYIHKDSILVKD
>1XKS_420_446
EDLEGSLASSVAGPNSESMIFETTTKN
>1PB1_259_285
DGGPWLKVKNPNTGKEIVIKDVIADAF
>1K1S_280_306
IPMRITVIAIMEDLDILSKGKKFKHGI
>1UX5_112_138
VVEFLSKSEIIEVSVNLARNYAPYSTD
>1ZKL_205_231
RSHLDRGDLCLEDTRHRHLVLQMALKC
>1SIQ_65_91
KGYGCAGVSSVAYGLLARELERVDSGY
>2J0W_406_432
VFGVLEPFNIRMICYGASSHNLCFLVP
>1HSK_34_60
DEPLKRYTYTKTGGNADFYITPTKNEE
>1YGJ_4_30
ECRVLSIQSHVVRGYVGNRAATFPLQV
>1XKS_6_32
HHSITESVNYDVKTFGSSLPVKVMEAL
>1H09_263_289
WVLVGSEWYYMDDSGAMVTGWVKYKNN
>1F42_277_303
ICRKNASISVRAQDRYYSSSWSEWASV
>1I9Z_176_202
ERDHDYRTIASGLRFRRGRSIFNHDYV
>2AQ5_117_143
VLPLREPVITLEGHTKRVGIVAWHPTA
>1WER_173_199
PTNTTMRTRVVSGFVFLRLICPAILNP
>3GRS_363_389
DYNNIPTVVFSHPPIGTVGLTEDEAIH
>2HVQ_78_104
DSIKAVQDIMETSAVVSYQVFGEFAGP
>1EA7_104_130
VLLDSGSGYSDDIAAAIRHAADQATAT
>1YPV_98_124
AKELSSKGVKIWDANGSRDFLDSLGFS
>1TO3_93_119
DDFIPGNGIPVDNVVLDKKINAQAVKR
>1R89_283_309
FRKPDIVDDNLYPQLERASRKIFEFLE
>1LW7_67_93
QIFKYQKNQIFIHHLVEDGIPSYPNGW
>1XHB_380_406
VFSYTANKEIRTDDLCLDVSKLNGPVT
>1U7G_105_131
GSFACITVGLIVGALAERIRFPAVLIF
>1Q7E_110_136
TWEHIQEINPRLIFGSIKGFDECSPYV
>1M8Z_18_44
QLREIAGHIMEFSQDQHGSRFIQLKLE
>1V04_71_97
YPGIMSFDPDKSGKILLMDLNEKEPAV
>1B89_36_62
SQLAKAQLQKGMVKEAIDSYIKADDPS
>1F42_171_197
CQEDSACPAAEESLPIEVMVDAVHKLK
>2B9W_326_352
TTYLLRNHPDYADKTQEECRQMVLDDM
>2BJQ_197_223
NPIAAGGRKVKSDDGTEMFQYVALWYE
>2BBC_153_179
VHDSVVGKLLYAVEHKPHLLQDHVSVD
>1XTO_71_97
QPARALRDTGINAIVLLDSQIDHTTGL
>1NF1_130_156
EPSESLEENQRNLLQMTEKFFHAIISS
>1OKG_297_323
IDDYGMCMQMQTPSLGDNPKANLDTMT
>2PIA_43_69
ANLTVAVPNGSRRTYSLCNDSQERNRY
>2VTK_95_121
MGMPYAVTDAVLAPHIGGEAGSSHAPP
>1ZCJ_39_65
SVGVLGLGTMGRGIAISFARVGISVVA
>1CRZ_52_78
QPGSAQEVQPAAWSALGIDAVVVGQVT
>1W5D_95_121
GKGDPTLLPSDFDKMAEILKHSGVKVI
>2HMC_178_204
HKNLVGFKEFGGPADMRYAAENITSRD
>2BDE_83_109
KLSRYGAIRLSYHGTKQISFSDQKKIY
>2G62_222_248
FIWGSSQLIDHPYLEPRHFVDEKAVNE
>1NW3_253_279
LKERFANMKEGGRIVSSKPFAPLNFRI
>1FNO_5_31
LERFLHYVSLDTQSKSGVRQVPSTEGQ
>2HMC_285_311
FKYMMVLKGDKEYTLHFNETDALTDSQ
>1JMM_203_229
KNTSIFIKNEFTFYDEDGKPINFDNAL
>1OGQ_247_273
NGLDLRNNRIYGTLPQGLTQLKFLHSL
>1P5D_43_69
SLARGEPCVAVGRDGRLSGPELVKQLI
>1XKS_186_212
GMLSGIGRKVSSLFGILSPSSDLTLSS
>2A99_183_209
TELPRDHGFPVRVVVPGVVGARSVKWL
>1F8E_203_229
ERAEITCTCRDNWQGSNRPVIRIDPVA
>1E5W_22_48
PNTTGKQLFDQVVKTIGLREVWFFGLQ
>1EG2_80_106
DYIGWAKRWLAEAERVLSPTGSIAIFG
>2I1O_261_287
WELALRGRSDIKIMVSGGLDENTVKKL
>1JHN_238_264
DQKPEDWDERPKIPDPDAVKPDDWNED
>1SI7_85_111
FLKIHAREVSFAGQKDKHAVTEQWLCA
>1WMD_183_209
GATENLRPSFGSYADNINHVAQFSSRG
>1DHS_199_225
IARLGKEINNPESVYYWAQKNHIPVFS
>1Y11_175_201
VPLLGPMIQDMLFMQLRHMMETEAVNA
>1SVB_234_260
NWNNAERLVEFGAPHAVKMDVYNLGDQ
>1YON_68_94
LVTLKAWQVSDAVKSLASTLPVTTPIL
>2C81_45_71
RKFAKAFADFNGVPYCVPTTSGSTALM
>2A0M_46_72
NGGRAGAKKGPAAFRFFLQRLGSVNNL
>1OQ9_275_301
DDNLFDHFSAVAQRLGVYTAKDYADIL
>1MUW_103_129
FTANDRDVRRYALRKTIRNIDLAVELG
>2HKD_277_303
KKTKDLVFTSSNTITVQQYDSNGTSLE
>3GCB_12_38
LAFQGAMASSIDISKINSWNKEFQSDL
>1FG7_221_247
LRCGFTLANEEVINLLMKVIAPYPLST
>1JTV_138_164
LVTGSVGGLMGLPFNDVYCASKFALEG
>1P5J_293_319
KFVDDEKILVEPACGAALAAVYSHVIQ
>1O70_272_298
EEAGRYVIIWNYKKINVYRPDVECTNG
>2HRZ_305_331
WAPGFEAKRARELGFTAESSFEEIIQV
>2HC9_277_303
GGAAGMLEAYSALVKHGFSQTLHACLC
>2I1O_22_48
LASDVYFERTISAIGDKCNDLRVAMEA
>1P0H_89_115
SRRRGIGTAMARAALAKTAGRNQFWAH
>1Q14_192_218
LPDSFSETWLNDSEWLREKITTSGKHP
>2C81_333_359
MGTFYLHPPYLPVHKNPLFCPWTKNRY
>2H9F_101_127
WSGNCGNLSTGAGAFALHAGLVDPARI
>1BQC_42_68
KSHGANTVRVVLSNGVRWSKNGPSDVA
>1JIX_32_58
EMGLNVDIISLKNGVYTKSFDEVDVND
>1OLT_285_311
IGMDHFARPDDELAVAQREGVLHRNFQ
>1ODM_45_71
VNHGINVQRLSQKTKEFHMSITPEEKW
>1W58_45_71
CGGAGNNTITRLKMEGIEGAKTVAINT
>1KA2_200_226
HPLEKEKYEREWMERVNLWILQKFGFP
>2G5D_284_310
GQTSMQGIKAYMRQNPQRLAEVLGQNP
>1QE3_325_351
ETLDAALEYLLGKPLAEKAADLYPRSL
>1IGR_364_390
HALVSLSFLKNLRLILGEEQLEGNYSF
>1AOP_229_255
RKNAKTKYTLERVGVETFKAEVERRAG
>1G55_201_227
SVKMLKDFLEDDTDVNQYLLPPKSLLR
>1VPB_266_292
ALNGSALQQKNSFLLNKLNEKIASDRL
>1A76_20_46
KGKKVAIDGMNALYQFLTSIRLRDGSP
>1DS1_278_304
THARTPFSPRWDGKDRWLHRVYIRTDR
>2C5S_176_202
RMGAGGLPVGVGGKVMVLLSGGIDSPV
>2F4Q_241_267
WGGTLLAAEYLAQQGTESSERQAKKVL
>2HWK_284_310
SLEETEVLFVFIGYDRKARTHNPYKLS
>1N93_145_171
CCSLLIGVVIGSSSKIKAGAEQIKKRF
>1P9R_319_345
EQRKLFDSKKKEPLILYRATGCPKCNH
>1XGK_204_230
FKDGPQKWNGHRIALTFETLSPVQVCA
>2G8J_240_266
FKNLVRGHAYSVTDAKQVTYQGQRVNL
>1H8L_272_298
CVKYPKAEELPKYWEQNRRSLLQFIKQ
>2A2C_46_72
FNSKFGSIPKFYVRAPGRVNIIGEHID
>2FAU_286_312
RRYFKQQEIILWRKAPEKLRKQRTNFH
>1R3F_164_190
EGNELELEIHCSKGTYIRTIIDDLGEK
>1YU0_187_213
GAFWADIYLLGVNHLTDGTSKYNVTIA
>1ZHX_343_369
LEETQRELRKEEEAKGISWQRRWFKDF
>1LC5_54_80
ERYPDADYFHLHQALARHHQVPASWIL
>1ZWX_120_146
QRGGGADRLSNKGFAYVKIMKNGKPYH
>1VHN_39_65
AKGFLMNSQKTEELLPQPHERNVAVQI
>1OKG_19_45
SEVADHLAEYRIVDCRYSLKIKDHGSI
>8ABP_35_61
VIKIAVPDGEKTLNAIDSLAASGAKGF
>1I6L_61_87
LAALYLAVGIDPTQATLFIQSEVPAHA
>1Y42_226_252
ELFYQQGVQMQIGGSDQYGNIISGLEV
>1W3F_289_315
GFEVTTEGIWRGVSSWDLRHTLTSVTA
>3MBP_86_112
QDKLYPFTWDAVRYNGKLIAYPIAVEA
>1FXX_148_174
RPEGINWPENDDGLPSFRLEHLTKANG
>1K5C_288_314
KVNNAATRVTVECGNCSGNWNWSQLTV
>1ZKL_28_54
DIFLFDRLTNGNSLVSLTFHLFSLHGL
>1FP2_229_255
GSNNLTYVGGDMFTSIPNADAVLLKYI
>1Z5V_144_170
GTGSGLGSYLLERLNDRYPKKLVQTYS
>2I1Q_4_30
NLTDLPGVGPSTAEKLVEAGYIDFMKI
>2AZQ_94_120
EAGLGGGTPRTIEGPLYVAGAPLAQGE
>1WW9_310_336
RKKYEQEFESKWKPMALEGFNNDDIWA
>1KK1_291_317
VGVGTKLDPYLTKGDLMAGNVVGKPGK
>2FEZ_157_183
QFVEPFATALVEDKVLAHTAKAEAEIA
>1ZU4_222_248
QVEKSAPHEVLLVIDATTGQNGVIQAE
>1VBI_165_191
PQGILVADLATSESAMGKVFLAREKGE
>1OHL_136_162
EYTSHGHCGVLYDDGTINRERSVSRLA
>1ODM_299_325
PREPNGKSDREPLSYGDYLQNGLVSLI
>1SYY_143_169
NAYNERAAIKAKDDFQMEITGKVLDPN
>1Y7E_322_348
VQKALWNSKSISADVCAAINPLFSSVH
>1LTQ_254_280
DDVVKEEIFWKHIAPHFDVKLAIDDRT
>1IAL_9_35
NVSSFPDDATSPLQENRNNQGTVNWSV
>1PVL_113_139
TVGYSYGGDINISNGLSGGGNGSKSFS
>2BW0_64_90
LGLEAEKDGVPVFKYSRWRAKGQALPD
>2NMT_291_317
TDFFSFYSLPFTILNNTKYKDLGIGYL
>1HZF_40_66
SPGGVASLLRLPRGCGEQTMIYLAPTL
>2G17_207_233
LQPYGVFTHRHQPEIAVHLGAEVIFTP
>1XVT_1_27
GSHMDHLPMPKFGPLAGLRVVFSGIEI
>3GCB_82_108
TNQKSSGRAWLFAATNQLRLNVLSELN
>1GR0_137_163
AKVDVLVSYLPVGSEEADKFYAQCAID
>1M6I_395_421
DNPKSATEQSGTGIRSESETESEASEI
>1G55_64_90
FDRLSFDMILMSPPCQPFTRIGRQGDM
>1PSZ_74_100
SEADLIFYNGINLETGGNAWFTKLVEN
>1IG8_139_165
IDEQFPQGISEPIPLGFTFSFPASQNK
>1X19_157_183
PPVTREDNLYFEEIHRSNAKFAIQLLL
>1FKM_317_343
GKMRQSSLNEFHVFVCAAFLIKWSDQL
>1B8P_59_85
EIDDCAFPLLAGMTAHADPMTAFKDAD
>3THI_315_341
YEALMQDYPIYSELAQIVNKPSNRVFR
>1U09_160_186
QTFLKDEIRPMEKVRAGKTRIVDVLPV
>2BLE_117_143
CLQNVAVSSGSGQNDLEKMTSILEAVP
>1YPX_233_259
VITMHICRGNFRSTWIAEGGYGPVAET
>1GQE_174_200
AGIKSVTIKISGDYAYGWLRTETGVHR
>1CKO_299_325
NQANDRLTYEKTLLNIEENITIDELLD
>1OHL_179_205
SDMIDGRIRDIKRGLINANLAHKTFVL
>2B20_347_373
REPMIMRANQALYAQLHPIKESIFWRQ
>3GCB_4_30
HHHHASENLAFQGAMASSIDISKINSW
>1T2D_74_100
DVVIVTAGFTKAPGKSDKEWNRDDLLP
>2B5W_173_199
PSSAFVLGNGSLGLLTLAMLKVDDKGY
>1EWF_302_328
LPEVAKKFPNMKIQIHVSASTPPHLSV
>1VJP_96_122
RKGVHLGSVRNLPIEAEGLEDSMTLKE
>2H6O_119_145
EEQQVSLESVDVYFQDVFGTMWCHHAE
>1Y7E_2_28
KKQNPWIYLNEEEKNQILNFSESYKKF
>1VLI_107_133
LDYCREKQVIFLSTVCDEGSADLLQST
>4ENL_286_312
MKRYPIVSIEDPFAEDDWEAWSHFFKT
>2EVX_409_435
LLAGRVSQMRMLPLGVLSNMYRISREE
>1VJP_176_202
AYAAALYANKRGGAAFVNVIPTFIAND
>1CPY_186_212
NYYEPMACGEGGEPSVLPSEECSAMED
>1GVH_272_298
TPMLAMLDTLAKAGHTAQVNWFHAAEN
>1EYB_357_383
PPYYHRNCMSEFMGLIRGHYEAKQGGF
>1XM9_176_202
GRQTMRNYSGLIDSLMAYVQNCVAASR
>1EYB_273_299
NKYQGKLFAAKQDVSPFNVVAWHGNYT
>1GKZ_360_386
QGIGTDVYLRLRHIDGREESFRIHHHH
>1R6W_281_307
AWLTPDTIPGLDTLDLMQAQQVRRWPG
>1H09_147_173
LWIAGYGLNDGTANFEYFPSMDGIRWW
>1WDI_192_218
ELLERLREMGVELRFLTLHVGPGTFRP
>1SB8_219_245
AAVIPKWTSSMIQGDDVYINGDGETSR
>1GXN_40_66
VLSYQQNNGGWPKNLDYNSVGNGGGGN
>1XGK_277_303
FPLPEFSRPAAGSPKGLGPANGKGAGA
>1M13_261_287
CNRPQPAHRFLFLKIMAMLTELRSINA
>1ZHX_412_438
EDRKEDLSSIHWRFQRELWDEEKEIVL
>1M8Z_218_244
VIQHVLEHGRPEDKSKIVAEIRGNVLV
>1LFW_281_307
TFLALFLDQYAFAGRDKNFLHFLAEVE
>1H6S_42_68
DQGVTFGAKLRMQWDDGDAFAGTAGNA
>1CRZ_43_69
PLDRARLPQQPGSAQEVQPAAWSALGI
>1QHU_418_444
TSGPNLYLIHGPNLYCYRHVDKLNAAK
>1QOY_27_53
VVKNAIETADGALDLYNKYLDQVIPWQ
>1ESC_167_193
ELLDRIGYFAPDAKRVLVGYPRLVPED
>2CAU_167_193
RRPGTVEDFFLSSTKRLPSYLSAFSKN
>1H6L_244_270
GYLLASSQGNSSYAIYERQGQNKYVAD
>1XM9_46_72
ICKLVDLLRSPNQNVQQAAAGALRNLV
>1RA0_266_292
FRLLKMSGINFVANPLVNIHLQGRFDT
>1IMV_295_321
PKLKLSYEGEVTKSLQEMKLQSLFDSP
>2HMA_101_127
NPDVMCNKEIKFKAFLDYAITLGADYV
>1HH2_220_246
VEIKAIAREPGVRTKVAVASNDPNVDP
>1WRU_107_133
NRTLEQIARDLCAPYGVTVRWELSDKE
>1HXX_115_141
LPEFGGDTAYSDDFFVGRVGGVATYRN
>1VMI_233_259
ATEIVRERAPKLVVDGELQFDAAFVPE
>2GNO_114_140
VIVLNTRRWHYLLPTIKSRVFRVVVNV
>2AM1_314_340
AANGADILSDVYNANPTAMKLILETFS
>1VQZ_102_128
EDENKAFDFKSFSTPVINTLAQLGVKA
>2HZ6_222_248
INVAVETLRYLTFMSGEVGRITKWKYP
>1J8U_126_152
EDVSQFLQTCTGFRLRPVAGLLSSRDF
>1BUP_120_146
SSMVLTKMKEIAEAYLGKTVTNAVVTV
>1SAZ_163_189
KEVARMMNKRYEEMNLVVAHMGGGISI
>1YIS_400_426
RKTALEAKQLQATQKVDIRQTMADPFF
>1Z5V_213_239
IATDRLHIQNPSFSQINQLVSTIMSAS
>1E5W_71_97
RKESPLLFKFRAKFYPEDVSEELIQDI
>1QUS_278_304
LDVGTGYQYWYGLPNFYTITRYNHSTH
>1P0H_8_34
DWRSALTADEQRSVRALVTATTAVDGV
>1CS6_309_335
GSDLRWSCVASGKPRPAVRWLRDGQPL
>2B20_260_286
ELLPLVKVIAPFSDRADRTVVAGQSFG
>1UOU_276_302
GHALEVEEALLCMDGAGPPDLRDLVTT
>2CEY_213_239
DQLYLVSNETYKELPEDLQKVVKDAAE
>2GG6_147_173
EDGDRLPVTLRGPKTPTPITYRVPMAS
>1QE3_414_440
ERMAKAEITDEVKQLSHTIQSAWITFA
>1S9J_179_205
HYSVQSDIWSMGLSLVEMAVGRYPIPP
>1MJ5_108_134
DWGSALGFDWARRHRERVQGIAYMEAI
>1OHL_7_33
LETEPTEISSVLAGGYNHPLLRQWQSE
>1Y42_187_213
ALRIGPMLSRDTVKNKMTQGDGVSFAE
>1RW3_381_407
DPVAAGWPPCLRMVAAIAVLTKDAGKL
>2I1Q_138_164
GEVAQPKAVYIDTEGTFRPERIMQMAE
>1CA1_46_72
HELQLGSTYPDYDKNAYDLYQDHFWDP
>1H8L_335_361
DGDYWRLLVQGTYKVTASARGYDPVTK
>1VJT_384_410
KDFPDDVVMELPVWVDCCGIHREKVEP
>1U94_123_149
PDTGEQALEICDALARSGAVDVIVVDS
>1H30_382_408
AFYRGCMTLEVNRRLLDLDEAAYKHSD
>1UX6_79_105
DNDGIPDDKDNCRLVPNPDQKDSDGDG
>1PFO_398_424
HSGAYVAQFEVAWDEVSYDKEGNEVLT
>1VJV_279_305
VEKEKNEKEREIKRRKFDPSSSENVMT
>1GR0_120_146
IELSDAEPVDVVQALKEAKVDVLVSYL
>1FNF_111_137
MRVTWAPPPSIDLTNFLVRYSPVKNEE
>1VPB_214_240
SLYMNDLIKKGIGQKALERVLRKLGQK
>1O20_343_369
IKKYSTGHSESILTENYSNAKKFVSEI
>1NI5_333_359
LPAGLGSVQLNAGGDIRPPRADEAVSV
>1XV5_160_186
VSLFDDIEEAPTVYNFQPPMDIVKVRS
>1R9L_106_132
YKITNIAQLKDPKIAKLFDTNGDGKAD
>1QHU_301_327
QGPSTVDAAFSWEDKLYLIQDTKVYVF
>1Z70_66_92
KFVNSTGYLTEAEKFGDSFVFEGMLSE
>1PJC_291_317
GVVHYGVPNMPGAVPWTATQALNNSTL
>2F82_380_406
NIASVMDVGGKLKARHEYAPEKFVETM
>1TFZ_258_284
LPINEPVHGTKRKSQIQTYLEHNEGAG
>1H6S_201_227
KFNGGGGPKLAKMEKARGGGGDAGTVG
>1I9Z_196_222
IFNHDYVVWFGDFNYRISLTYEEVVPC
>1KWF_112_138
DGGDGAATDADEDIALALIFADKLWGS
>1GQE_16_42
ERSDVLRGYLDYDAKKERLEEVNAELE
>1IIR_171_197
NSHRDAIGLPPVEDIFTFGYTDHPWVA
>1V04_87_113
LMDLNEKEPAVSELEIIGNTLDISSFN
>1XFI_239_265
RRGAQVVLAANELPSINDITCTELTEI
>2GG6_212_238
ANLTVETDADGVRTIRLEGRGKLTGQV
>2CU2_214_240
RLLAGASLEEVYAGLPKISIDYGVMEK
>1PFO_277_303
IYVKLETTSSSKDVQAAFKALIKNTDI
>3MBP_231_257
AWSNIDTSKVNYGVTVLPTFKGQPSKP
>1TVZ_92_118
IHNLLGIQPFARCFEMKEACYAATPAI
>2DPO_84_110
AVEGVVHIQECVPENLDLKRKIFAQLD
>1U7G_134_160
VWLTLSYIPIAHMVWGGGLLASHGALD
>1HMY_259_285
FAKTGGYLVNGKTRKLHPRECARVMGY
>1DD9_141_167
TDIFHKGRQLYGLYEAQQDNAEPNRLL
>1IOW_105_131
QGAGLPVAPWVALTRAEFEKGLSDKQL
>2C3F_186_212
GKETFNQSALFVDYKGTTNAVNIAMRQ
>1HX0_226_252
SRPFIFQEVIDLGGEAIKSSEYFGNGR
>1I24_153_179
LGTMGEYGTPNIDIEEGYITITHNGRT
>1NRI_147_173
IAASGRTPYVIAGLQYAKSLGALTISI
>1KVK_258_284
PEIMAPLLTSIDAISLECERVLGEMAA
>2AM1_257_283
KANFLEQALDLPVTGKYNATNAMIASY
>2J66_68_94
EVASAGELALARHAGFSAENIIFSGPG
>1CWV_452_478
WQSGEYWVKKTSTDFETMNMDTGALQP
>1CSH_1_27
STNLKDVLASLIPKEQARIKTFRQQHG
