# Supplementary material for: Searching for universal model of amyloid signaling motifs using probabilistic context-free grammars
Source: BMC Bioinformatics. 2021 Apr 29;22:222. doi: 10.1186/s12859-021-04139-y (PMC8086366; doi:10.1186/s12859-021-04139-y)
Supplement: Supplementary file 1 — Additional file 1. Datasets [file 12859_2021_4139_MOESM1_ESM.gz › famgram_data/negative/PDBfrag_len27/negsample_27s.fasta.cnr71_8cv15_val.fa]

>1E6U_86_112
IESNIIHAAHQNDVNKLLFLGSSCIYP
>1XA6_108_134
DGKHFVGEKRFESIHDLVTDGLITLYI
>1Q0H_137_163
VTCGRLFMDAVKQSKAQLLPVDSEHNA
>1RMG_296_322
QLNNITVKNWKGTEANGATRPPIRVVC
>1N67_278_304
PDDQITTPYIVVVNGHIDPNSKGDLAL
>1FSU_463_489
FYHKHSVPVYFPAQDPRCDPKATGVWG
>2GG6_122_148
DASLTKRPMGRVLNPLREMGVQVKSED
>1SQH_44_70
KWDRQLSEAQIPRNDLNHISLRKQFYT
>2C5S_141_167
HILENTEDITVDVHNPDVNVRVEIRSG
>1ULZ_312_338
IKIAAGEPLTIKQEDVKFNGYAIECRI
>1KXU_198_224
RKTADDFLNRIALTDAYLLYTPSQIAL
>2BBC_118_144
EDEKRAIGHNHQGHPRTSYYQYSLGIL
>1A0I_321_347
YDGWACQISYMEETPDGSLRHPSFVMF
>2IZR_131_157
VKPENFLIGRPGNKTQQVIHIIDFALA
>1MDO_366_392
DMTESDFDRVITALHQIAGQGSHHHHH
>1TJY_276_302
GKVTVSPNSEQGYHYEAKGNGIVLLPE
>2BLE_129_155
QNDLEKMTSILEAVPQVKFICLDVANG
>2VTK_44_70
DIVYVPEPMTYWRVLGASETIANIYTT
>1IN4_168_194
RSRFGIILELDFYTVKELKEIIKRAAS
>1IAL_46_72
NLESQLQATQAARKLLSREKQPPIDNI
>2J66_294_320
EVFVIVDGGMHHHAASTFRGRSMRSNY
>1SYY_152_178
KAKDDFQMEITGKVLDPNFRTDSVEGL
>2FBA_1_27
AYPSFEAYSNYKVDRTDLETFLDKQKE
>1LAM_386_412
LFEASIETGDRVWRMPLFEHYTRQVID
>1O88_209_235
HNYYNDVNARLPLQRGGLVHAYNNLYT
>1G6S_163_189
DVDGSVSSQFLTALLMTAPLAPEDTVI
>1VJV_13_39
PEQQVQQFAQLPVGFKNMGNTCYLNAT
>1WY0_57_83
STEAVGGDPLRAIYPAVAIELIHNYSL
>1VJO_73_99
QSLLRYVWQTENPLTIAVSGTGTAAME
>1ZGK_50_76
TWLRLADLQVPRSGLAGCVVGGLLYAV
>2IM9_130_156
YINRNHFTSIDWNNYNQKRGLLKDITF
>1AOP_434_460
GNRIGTRIPRMYKENITEPEILASLDE
>1RRK_190_216
DMECLEDVFYQMIDESQSLSLCGMVWE
>1P5D_104_130
MLTGSHNPPDYNGFKIVVAGETLANEQ
>2HQ2_143_169
GDALLKVYATDNTDMAAWSELLARFIT
>1JX6_188_214
ISDVRGDTFIHQVNRDNNFELQSAYYT
>1WM1_64_90
YKVLLFDQRGCGRSRPHASLDNNTTWH
>1TOI_334_360
ANRDFSFIIKQNGMFSFSGLTKEQVLR
>1VRM_294_320
VLDFPNMGAHLLIVLEGGAIERSETFK
>1YC9_157_183
LYANQETVHAALQVRNKTVELLEKRYA
>1TJY_227_253
MRPYVQRGTVKEFGLWDVVQQGKISVY
>1KWF_333_359
DSEYYGYYGNSLRLLTLLYITGNFPNP
>1EU8_382_408
SALAGKISPQEALDKAQKEAEELVKQY
>1O88_133_159
IRVDDSPNVWVDHNELFAANHECDGTP
>1VPT_100_126
LGVIIKWMLIDGRHHDPILNGLRDVTL
>1A87_197_223
KDAIVNAWKQVNAKDMANKIGNLGKAF
>2F82_361_387
TATMFSLRLCENQSPFSLSNIASVMDV
>1FI4_375_401
TARELDLELQKDVARVILTQVGSGPQE
>1FO8_157_183
YRTDFFPGLGWLLLAELWAELEPKWPK
>2GY5_101_127
SFLPATLTMTVDKGDNVNISFKKVLIK
>1ZWX_2_28
QASDEYPGNFKITSHNVYLFSRNIYPN
>1BS0_271_297
AQAQALRASLAVIRSDEGDARREKLAA
>1WXQ_177_203
VNENDVWEAMHKLNLPEDPTKWSQDDL
>2B4V_283_309
WGKATNVGAGSGAMLTSYAVTVMFIYY
>1KXU_212_238
DAYLLYTPSQIALTAILSSASRAGITM
>2HMC_68_94
GSMGDWPLLTDEQRMEGVERLVKAGIP
>1JMM_51_77
EPNANLSLTTDGKFLKASAVDDAFSKS
>1CPT_206_232
DEAARRFHETIATFYDYFNGFTVDRRS
>2NVP_302_328
NVPSLLSIPYLEYKGIEDEVYQNTRKF
>1XRF_398_424
TINPARIIGVDLGTLKLGSPADITIFD
>1IR6_390_416
ALLDLLPEPGLLPQVFRELALLEPYGE
>1SQH_206_232
VRFNKSLGICRSDTGELIAWIFQNDFS
>1NF1_13_39
ELVTMMGDQGELPIAMALANVVPCSQW
>2G8J_216_242
ALERGSLLGCSINISDIRDLEAITFKN
>1HZ4_184_210
SLARGDLDNARSQLNRLENLLGNGKYH
>1EYB_126_152
FEIPKASQKKVDFVSGLHTLCGAGDIK
>1FS7_399_425
AQKARIKLVKVLAKYGAIDYVAPDFET
>1W78_216_242
KGALLQRRGVEWNYSVTDHDWAFSDAH
>1VB3_106_132
FKDFGGRFMAQMLTHIAGDKPVTILTA
>2GWN_360_386
IVSKTAHIPATLFAIEKRGYIRPGYYA
>1XIP_58_84
SKAVVGELQLLRDHITSDSTPLTFKWE
>2G5D_159_185
GKNLVRIRQTGKNSGTIDNAGGTHTAD
>1YQS_280_306
YGLGLRRRDLSCGISVYGHTGTVQGYY
>2C78_373_399
ELIKPVALEEGLRFAIREGGRTVGAGV
>1SQ9_296_322
SLSFNDSGETLCSAGWDGKLRFWDVKT
>1CPY_66_92
LGPSSIGPDLKPIGNPYSWNSNATVIF
>1E4F_18_44
RYIKGLVLGKRDQEWEALAFSSVKSRG
>1NHS_113_139
AVPFELDIPGKDLDNIYLMRGRQWAIK
>2B0J_29_55
AKEVGKPEIALTHSSITYGAELLHLVP
>1YM5_247_273
TTDITISEGGRLKRNGLMLASIKKEAD
>1YQS_306_332
YTYAFASKDGKRSVTALANTSNNVNVL
>1SI7_157_183
EVSNRDDVEQRLIDICVKGVPNYFGAQ
>2B5W_77_103
LEEGDIVVPTVRRPPASGTNEYFERDQ
>1YT3_70_96
LRDPSITKFLHAGSEDLEVFLNVFGEL
>8ABP_66_92
PDPKLGSAIVAKARGYDMKVIAVDDQF
>1SVS_287_313
PEYAGSNTYEEAAAYIQCQFEDLNKRK
>1Y0Y_21_47
VSGYEFLGIRDVVIEEIKDYVDEVKVD
>1HBZ_287_313
DYPRIKVGTLTLNRNPKNHFAQIESAA
>1NML_102_128
AEQAKGPVQAGVEMSSTPDRVVATLKS
>1Y11_316_342
SPVNVASRVTGVARPGAVLVADSVREA
>2F6H_204_230
MDDILTFFNSIYWCMKSFHIENEVFHA
>1N67_97_123
MAGDQVLANGVIDSDGNVIYTFTDYVN
>1W9H_340_366
VTPIKPLSVEIVSDNWTSEEYYHNVHE
>1YT3_119_145
ASMVEEYSGVTLDKSESRTDWLARPLT
>1G93_10_36
HSSGLVPRGSHMESKLKLSDWFNPFKR
>1VAG_215_241
KAPRGRFDVLPLLLQANGNDPELFQIP
>1UG6_151_177
ALADRVPFFATLNEPWCSAFLGHWTGE
>1FKM_89_115
QIEIDIPRTNPHIPLYQFKSVQNSLQR
>2BWV_352_378
LSHWLGLDVADVGVYGQDRSRILEPGM
>1SDJ_121_147
HNDDYRISLEQGTPGFEPPLEGETRAA
>1NW3_39_65
ETIRWVCEEIPDLKLAMENYVLIDYDT
>1Y0Y_84_110
FLRVAPIGGVDPKTLIAQRFKVWIDKG
>1LML_443_469
ELSTVSNAFEGGGYITCPPYVEVCQGN
>2IMR_143_169
RLGAGGVGDIVWAPEVMDALLAREDLS
>1XFI_325_351
ETNLYAQFKCDSLKIGMVKHLEVAEFL
>1VRM_95_121
FAELTDGAFDPTVGRLLELWGFTGNYE
>1RW3_323_349
KAYQEIKQALLTAPALGLPDLTKPFEL
>1J72_270_296
PFALELLISDDCFVLDNGLCGKIYIWK
>1K7I_407_433
FQKGIDKIDLSAFRNEGQLSFVQDQFT
>1VJO_341_367
KAVARRLLNEHNIEVGGGLGELAGKVW
>1QYI_109_135
EPVELKLQNISTNLADCFNLNEQLPLQ
>1NC5_104_130
KDERYVKAAKRLRSLYGTLNRTSEGGF
>2GU1_162_188
TGNSEIKAISFKLAKGDVSAFLAEDGR
>1ZJC_330_356
SPISNRNTIFYNTLFDENAACHLAIGS
>1XM9_195_221
QNCVAASRCDDKSVENCMCVLHNLSYR
>4BCL_15_41
YEIILEGGSSSWGQVKGRAKVNVPAAI
>1KKH_154_180
GKASITDTSTITYKGILEIKNNKFRKI
>1LFW_301_327
HFLAEVEHEDFYGKKLGIFHHDDLMGD
>2HKJ_30_56
ALYQTVRELIENSLDATDVHGILPNIK
>3BCT_386_412
HILARDVHNRIVIRGLNTIPLFVQLLY
>2G5D_99_125
FERYFTPWQVAGNGSLAGTVTGYYEPV
>1ZTU_45_71
IPGSIQPHGALLTADGHSGEVLQMSLN
>1ZSY_298_324
QWKKDHSPDQFKELILTLCDLIRRGQL
>1VBI_87_113
RVALKAVEAAQSLARRHGLGAVGVRRS
>1MJ5_259_285
TWPNQTEITVAGAHFIQEDSPDEIGAA
>1XV5_133_159
RRADVIFSHSDNGDFNKVLMKEWYPET
>1F1O_256_282
AKGQKGSSAMPHKRNPIGSENMTGMAR
>1UUQ_335_361
RDMGSYAMDSTTEYRDNYFRGVFELML
>1RKD_129_155
RERIANASALLMQLESPLESVMAAAKI
>1HMY_119_145
ENVKNFASHDNGNTLEVVKNTMNELDY
>2AEU_170_196
NKEAIVFVDDASGARVRLLFNQPPALK
>1Z05_323_349
ICAAAADGDPLAVDVIQQLGRYLGAAI
>1TQ4_295_321
IPSLTFLLDSDLETLKKSMKFYRTVFG
>1DNV_164_190
TTAPKYEPVTGDTGYRGMIADYYGADS
>1YU0_237_263
AWYNFAEVMTHHGKRLPNYNEFQALAF
>1YKS_235_261
MGANLCVERVLDCRTAFKPVLVDEGRK
>2HMA_1_27
SNAMSDNSKTRVVVGMSGGVDSSVTAL
>2F7F_464_490
LSTDCWNHKMNLLEKVRKDVKHLTETV
>1Y3N_335_361
FYFGPKGRELSNFGVPGLTYDIKNGKP
>2A3N_324_350
VSTLLVDRLAAHFEKYTGHSLDIRRYY
>1UX6_144_170
PLDPKGTSQNDPNWVVRHQGKELVQTV
>1XTI_241_267
LFDLLDVLEFNQVVIFVKSVQRCIALA
>1H12_244_270
SGSPHWNLPTFLSRLDGSPVIGYIFNG
>2AYU_365_391
LEFEFEEDEEEADEDEDEEEDDDHGLE
>1UDC_2_28
RVLVTGGSGYIGSHTCVQLLQNGHDVI
>1Q7E_242_268
PRGGNAGGGGQPGWILKCKGWETDPNA
>1A8Y_90_116
TEEDSIYVFKEDEVIEYDGEFSADTLV
>1QE3_61_87
CPQPSDLLSLSYTELPRQSEDCLYVNV
>1O59_317_343
KTGPDKEHVYEIRKSIRVSHVKLTIIP
>1XP3_69_95
QNGIEEIIIHAPYIINVGNTTKPETFQ
>1ESW_316_342
WVKAPGEKLFQKIQEVFGEVPVLAEDL
>2BWV_55_81
FNEPEAVLVLIKSDDTHNHSVLFNRVR
>1RE9_361_387
HLARREIIVTLKEWLTRIPDFSIAPGA
>2C81_291_317
VMKRPPQVSRQTYYGYVFRFDPVKFGG
>1NU5_340_366
EIKDFEVHLPLGSGLGVDLDHDKVRHY
>1I4W_184_210
MPSTTARKLLARPGMHSRSKCSVVREA
>1NW3_245_271
FGPEVDHQLKERFANMKEGGRIVSSKP
>1EU8_151_177
MAQKIQSGERETNPNFWGFVWQGKQYE
>1XFI_1_27
SESDSEMVPFPQLPMPIENNYRACTIP
>2C78_133_159
VFMNKVDMVDDPELLDLVEMEVRDLLN
>1NF1_204_230
YEAGILDKKPPPIIERGLKLMSKILQS
>2HC9_209_235
GEELLKAGFGGIYHVGKAGPTPPAFVV
>1MXG_340_366
STTIVYYDNDELIFVRNGDSRRPGLIT
>1HD7_116_142
HQYWSAPSDKEGYSGVGLLSRQCPLKV
>1XKU_233_259
NGSLANTPHLRELHLNNNKLVKVPGGL
>2DDU_294_320
IGSKTSGITCIKPRARNEGLVVQYSND
>2G8J_208_234
DLYQIILKALERGSLLGCSINISDIRD
>1HD7_148_174
DEEHDQEGRVIVAEFDSFVLVTAYVPN
>1ZWX_271_297
SPQWSVKSWFKTYTYQDFSDHYPVVGF
>1KNW_313_339
SYHHISALAADGRSLEHAPTVETVVAG
>2HJS_199_225
LLAQVGAVDAEGHSAIERRIFAEVQAL
>1F42_87_113
DGIWSTDILKDQKEPKNKTFLRCEAKN
>1OHC_128_154
RDAAYGSCNFYITLLDCFHAVKKAMQY
>1P5D_1_27
MSTAKAPTLPASIFRAYDIRGVVGDTL
>1IIR_241_267
VYLGFGSLGAPADAVRVAIDAIRAHGR
>1BG6_129_155
EVTIGETSSMLFTCRSERPGQVTVNAI
>1PMI_275_301
AMFLQAKDPHAYISGDIIECMAASDNV
>1LI4_232_258
LRGFGARVIITEIDPINALQAAMEGYE
>1TDH_205_231
RPSPELTLSQKIRTKLQNPDLLELCHS
>1ZXX_22_48
AVTRVAIANGLEVFGIRYGFAGLVAGD
>1V73_114_140
DIFDRGHQVNEVLWFMYQLDQQARDAG
>1AB4_366_392
ELIRHAPTPAEAKTALVANPWQLGNVA
>2A2C_247_273
NSCVEMNKAATSHFNIRVMECRLAAKL
>1PB1_171_197
DAEKVIKFLREEMGVKKIRFPEHCGIG
>1IK6_155_181
NYKAPLVVRTPVGSGTRGGLYHSNSPE
>2CFQ_8_34
NFWMFGLFFFFYFFIMGAYFPFFPIWL
>1VE1_129_155
RLKEELGAFMPDQFKNPANVRAHYETT
>1WXQ_26_52
EIANYPFTTIEANVGVTYAITDHPCKE
>1CWV_176_202
VATVTVKVDGAAFSVPSVTVNFTADPI
>1RWR_70_96
TRQASAILAEVTDTSPSRLAGTLEVYG
>2B69_45_71
DKLMMDGHEVTVVDNFFTGRKRNVEHW
>1JX6_65_91
SFEKRLYKLNINYQLNQVFTRPNADIK
>1UTE_250_276
KHLRKVPNGYLRFHFGAENSLGGFAYV
>1T5J_137_163
FHNNLKKLKEEVIKASKITHNNKTAIA
>1I9Z_11_37
ELRKRENEFSEHKNVKIFVASYNLNGC
>1TQ4_27_53
FNTGRKIISQEILNLIELRMRAGNIQL
>1JTA_278_304
GSVLSEGNSFTIANLSASKACKVVKKF
>1J8U_134_160
TCTGFRLRPVAGLLSSRDFLGGLAFRV
>1YFE_220_246
PHVAELALGGTAVGTGLNTHPEYARRV
>2BMW_237_263
IQDRVAEHADQLWQLIKNQKTHTYICG
>1YE3_348_374
HVLPFEKINEGFDLLRSGESIRTILTF
>1IMV_330_356
PIKLTQVEHRAGFEWNEDGAGTTPSPG
>1PEA_317_343
DIDIDAPQGPVRVERQNNHSRLSSRIA
>8ABP_215_241
ATEGQGFKAADIIGIGINGVDAVSELS
>1FNO_227_253
AKGVMVNALSLAARIHAEVPADEAPET
>1NML_183_209
ESEKEGLALFMDRGCTACHSGVNLGGQ
>2EWV_239_265
GTLHTNTAIDTIHRIVDIFPLNQQEQV
>1IAL_215_241
RLLHHNDPEVLADSCWAISYLTDGPNE
>1WF3_97_123
RHPPTPEDELVARALKPLVGKVPILLV
>1Y11_293_319
NFPRLRAGVASGMAVSRAGDWFGSPVN
>1O7F_32_58
RSSEDVDIIFTRLKGVKAFEKFHPNLL
>1K7I_277_303
TDRDFYTATDSSKALIFSVWDAGGTDT
>2JAK_361_387
YWNNEYIMSLISDNAAKILPIMFPSLY
>1XMX_209_235
SDKQQGYRELNLLLSDLVEAKIASYEN
>2FFE_69_95
DTFGTYERMKELGIEEGLKLGDRDRAT
>2BG1_118_144
DGTGRVEVGNVLMDNQTGAILGFVGGR
>1DHS_290_316
NGADYAVYINTAQEFDGSDSGARPDEA
>2D81_85_111
VANLGQRKIYMWTGSSDTTVGPNVMNQ
>1H4V_207_233
DSKSERDQALLKELGVRPMLDFLGEEA
>2GG6_27_53
DKSISHRSFMFGGLASGETRITGLLEG
>1G41_217_243
MKIKDALKALIDDEAAKLINPEELKQK
>1RKD_76_102
QLATDNIDITPVSVIKGESTGVALIFV
>1EYB_414_440
PERIADGTMAFMFESSLSLAVTKWGLK
>1QUB_133_159
TLRVYKPSAGNNSLYRDTAVFECLPQH
>2EU9_288_314
YVKENCKPLKSYMLQDSLEHVQLFDLM
>1JMS_97_123
EGIIEDGESSEAKAVLNDERYKSFKLF
>1O7F_197_223
ILRIAILSRAPHMIRDRKYHLKTYRQC
>1X3M_1_27
MRGSHHHHHHGMASNEFPVVLVINCGS
>1N26_262_288
DAWSGLRHVVQLRAQEEFGQGEWSEWS
>1Y4I_34_60
TSTFVFDSAEQGAARFALEESGYIYTR
>1HH2_189_215
TKGPKILVSRRVPEFVIGLMKLEIPEV
>1KO9_191_217
EVEAHLRKLGLGYRARYVSASARAILE
>1VLY_154_180
QVVKEGATTLLWFEHPAERFLIVTDEA
>1E5W_202_228
GVNYFSIKNKKGSELWLGVDALGLNIY
>1QWO_179_205
ETFNNTLDHGVCTKFEASQLGDEVAAN
>2DBY_113_139
PDVVHVMGRVDPLEDAEVVETELLLAD
>1Z6F_234_260
RLISAVMGGRTFKGREAESKKLLTWGF
>1IO1_159_185
GTDQKIDGDLKFDDTTGKYYAKVTVTG
>1UX5_90_116
LSVADLVKKILNCDRDFLQTPSVVEFL
>2GES_83_109
QNPDRPVPFIIGVAGSVAVGKSTTARV
>1QYI_317_343
DVFIVGDSLADLLSAQKIGATFIGTLT
>1IG8_371_397
INTTVQERKLIRRLSELIGARAARLSV
>1QUB_63_89
RVCPFAGILENGAVRYTTFEYPNTISF
>2F7V_306_332
ALDLPIGNAVDFWTEASLFSAGGYTAL
>2NRJ_34_60
KSMNAYSYMLIKNPDVNFEGITINGYV
>1NU5_133_159
PIAWTLASGDTARDIDSALEMIETRRH
>1SE8_43_69
NDGRERNLPWYHRVSILGKPAEWQAER
>2FXU_45_71
VGMGQKDSYVGDEAQSKRGILTLKYPI
>1H12_35_61
STFDNMFGYNNTQQLYYPYTENGVYKA
>1D5T_355_381
ASTTVETTDPEKEVEPALGLLEPIDQK
>1UA4_382_408
EEIREATSVPVNEKATQVEEKLRAEYG
>1BGV_315_341
DIIMPCATQNDVDLEQAKKIVANNVKY
>2FAU_244_270
KGESIPIRLFLAGYDPTPTMRDVNKKF
>1Y11_253_279
TAPPVWFIKTIGDAVMLVCPDPAPLLD
>16VP_159_185
EMLRATIADRYYRETARLARVLFLHLY
>1KA2_439_465
KDIPDFEEKVAKAEFDPIKAWLREKIH
>1PFO_165_191
WNEKYSSTHTLPARTQYSESMVYSKSQ
>1M13_43_69
TFDTTFSHFKNFRLPGVLSSGCELPES
>1K7I_136_162
YTRDASGNLDYGTQAYAYYPGNYQGAG
>1TDH_235_261
EVVQLGGRGYGSESGEEDFAAFRAWLR
>1L9V_135_161
STLIAIGQSKEIETTITAEGGEIVFQN
>2DBN_99_125
AVWPVLSYADIKAGHVTAEQREQIKRR
>1A0I_17_43
AIKKALDNAGYLIAEIKYDGVRGNICV
>1K7I_3_29
KNLSLRQDDAQHALSANTSSAYNSVYD
>2D7U_232_258
PFPTEMPMEEADRLGLVEYGTVTGRRR
>2BF1_145_171
YNLTMKCRGAGWCWFGGNWKDAIKEMK
>1O20_185_211
SSVEFIENTDRSLVLEMIRLREYLSLV
>1NRI_112_138
ECAIRHPVEGAEDNTKAVLNDLQSIHF
>1YC9_285_311
PDVTLSAFIGYQAFGLDHLFDSGNDAG
>2H6O_111_137
LPINITAGEEQQVSLESVDVYFQDVFG
>1HD7_176_202
GRGLVRLEYRQRWDEAFRKFLKGLASR
>2PGD_248_274
HLLPKIRDSAGQKGTGKWTAISALEYG
>1RW3_423_449
ALVKQPPDRWLSNARMTHYQALLLDTD
>1E2S_401_427
SLTAHEPPLLYDLSKDPGENYNLLGGV
>2A3N_205_231
DPQADAIASRYHNSDYMMWVGGAEMWG
>1P1M_5_31
NCLILKDFSSEPFWGAVEIENGTIKRV
>2MNR_250_276
PEEMFKALSIGACRLAMPDAMKIGGVT
>1SYY_239_265
NGIKEENPEIWTPELQQEIVELIKRAV
>1EWF_123_149
PTSGKPTITCSSCSSHINSVHVHISKS
>1IN4_151_177
FTLVGATTRSGLLSSPLRSRFGIILEL
>2D7U_134_160
ANADRVMRKAKQAKDVKELEPYLTDVA
>1KXU_34_60
ADANRKFRCKAVANGKVLPNDPVFLEP
>1J6U_360_386
HRYSRLEREDGNFAKALQLADEVVVTE
>1IUQ_76_102
EDPFVFSSHHKAIREPFDYYIFGQNYI
>1A8Y_308_334
SAPQIGVVNVTDADSVWMEMDDEEDLP
>1SVS_236_262
DEEMNRMHESMKLFDSICNNKWFTDTS
>1TJY_267_293
GDSLDIPGIGKVTVSPNSEQGYHYEAK
>2FSJ_56_82
SWGIGGKIPVLSTDGGQTKFIYGKYAS
>2HVQ_10_36
ENHYNSKFIEKLYSLGLTGGEWVAREK
>1GTK_73_99
NRADIAVHSMKDVPVEFPQGLGLVTIC
>2AZP_215_241
ADDPHADSRNFVLCPGKAYDRSPCGTG
>1SBP_63_89
LALAYDVNAIAERGRIDKNWIKRLPDD
>1NNF_70_96
LLAPISEQTIQQTAQKGVPLAPKKDWI
>1PGS_160_186
PYGKAHTLGLKKNIQLPTNTEKAYLRT
>1CSH_303_329
IWNTLNSGRVVPGYGHAVLRKTDPRYT
>1QF5_153_179
DKETFAEKLKEVMEYHNFQLVNYYKAE
>1TV5_102_128
DKNGVCIDSILKLGFSFIEIGTITPRG
>1SO7_122_148
NVTRLCQVTSTDHGRTWSSPRDLTDAA
>2HJS_229_255
RIGPLNVTCIQAPVFFGDSLSVTLQCA
>1NTH_224_250
CTDSHEVSQLNELKIDLDAISVIAHYK
>1PBE_70_96
LVHEGVEIAFAGQRRRIDLKRLSGGKT
>1YE3_216_242
AARIIGVDINKDKFAKAKEVGATECVN
>1EDZ_123_149
LNHVYYQNLYHNVRYLDKENRLKSILP
>2H9F_176_202
VLEFLDPSDDGEDGGAIFPTGNLVDDL
>1MXA_258_284
GGGAFSGKDPSKVDRSAAYAARYVAKN
>1QZZ_138_164
AGRYGRPFWEDLSADVALADSFDALMS
>1Y11_183_209
QDMLFMQLRHMMETEAVNAGERAAGKP
>1XP3_184_210
LSVCFDTCHTHDAGYDIVNNFDGVLNE
>1DFA_94_120
RTIKGVEYFEVITFEMGQKKAPDGRIV
>1DYK_9_35
PAFPFPVPTMVHGPCVAESEPALLTGS
>1IUQ_179_205
FSIGRNLICVYSKKHMFDIPELTETKR
>1VJY_194_220
ESFKRADIYAMGLVFWEIARRCSIGGI
>1GTK_135_161
QLAERRPDLIIRSLRGNVGTRLSKLDN
>1VYR_250_276
EADALYLIEELAKRGIAYLHMSETDLA
>1XTI_172_198
RDVQEIFRMTPHEKQVMMFSATLSKEI
>1HT6_245_271
VFDFTTKGILNAAVEGELWRLIDPQGK
>2B5W_50_76
GGFPEGEDHLVLGHEAVGVVVDPNDTE
>1TXD_10_36
VSREVLLGLKPCEIKRQEVINELFYTE
>1VLO_22_48
QHTLCGARMVDFHGWMMPLHYGSQIDE
>1R4U_223_249
NSASVQATMYKMAEQILARQQLIETVE
>1DKQ_51_77
GGELIAYLGHYQRQRLVADGLLAKKGC
>1DHS_131_157
LIKCLAPTYLGEFSLRGKELRENGINR
>2C78_208_234
EYIPTPVRDVDKPFLMPVEDVFTITGR
>2ICS_90_116
GTTGAENIHEFYDLAQQAKTNVFGLVN
>1OKG_81_107
AEFIDWCMANGMAGELPVLCYDDECGA
>1YOE_208_234
IHVEDTERFRAIGNPVSTIVAELLDFF
>2DBN_365_391
LTSIPKLEAGDSVWWHCDVIHSVAPVE
>2EVX_197_223
SRKGSSGEKSGNIFSGFADEFLEEAFQ
>1UDX_160_186
VGLVGYPNAGKSSLLAAMTRAHPKIAP
>1REO_208_234
NEDSGYYVSFPESLRHDDIFAYEKRFD
>1O7F_359_385
VLIFESHAKGGTVLFNQGEEGTSWYII
>2FEZ_29_55
PSGTPKQRAVLAMLVINRNRPVGVDAL
>1HX0_154_180
PYQVRDCQLVGLLDLALEKDYVRSMIA
>1VJ1_224_250
NVAEQLREACPGGVDVYFDNVGGDISN
>2IW1_112_138
GFLYRLTSRYRHYAAFERATFEQGKST
>2FB9_275_301
FLAEGELYLNELNTIPGFTPTSMYPRL
>1V4A_70_96
AAWLQEALCNVSDEAGLMRELRLFRRR
>2CY7_211_237
AGAEVTNRPSPWRPLVLLIPLRLGLTD
>1X54_293_319
SKGVNVEWGDDLGADEERVLTEEFDRP
>1XTI_87_113
ELAFQISKEYERFSKYMPNVKVAVFFG
>2O14_345_371
RAGADALARLAVQELKRQGIAGFLEHH
>1P8L_67_93
PEGSDGEISIEGATFQDTTSAVMTGHK
>1UXY_223_249
GNAGAFFKNPVVSAETAKALLSQFPTA
>1KS8_105_131
KAHTSQNEFYGQVGQGDADHAFWGRPE
>1LAM_218_244
SVAKGSEEPPVFLEIHYKGSPNASEPP
>1K92_265_291
RIGGRHGLGMSDQIENRIIEAKSRGIY
>1HA0_123_149
TQNGGSNACKRGPGSGFFSRLNWLTKS
>2ABS_205_231
AHGIPNAIFTLNLSAPFCVELYKDAMQ
>2BJF_97_123
KTNIPVYNFLLWVLANFSSVEEVKEAL
>1B89_65_91
MEVVQAANTSGNWEELVKYLQMARKKA
>2GY5_379_405
TDHFSVAIFTIHRILPPDSGVWVCSVN
>1OHL_200_226
HKTFVLSYAAKFSGNLYGPFRDAACSA
>1JY1_433_459
PPELYGSKDRPWIWNIPYVKAPDTHGN
>1XHB_77_103
KRPLESYVKKLKVPVHVIRMEQRSGLI
>1HT6_335_361
QIAALVAIRKRNGITATSALKILMHEG
>2B0J_225_251
NKLYEIGKIARGKAFKMPANLIGPVCD
>2FBA_161_187
VNSLNEGKLVLTDSGDINFSSTEDIYK
>1R5M_299_325
GDDKVISCSMDGSVRLWSLKQNTLLAL
>1YT3_97_123
PQPLIDTQILAAFCGRPMSWGFASMVE
>1NOF_299_325
ENPQSNVHLTAYKNTDGKMVIVAVNTN
>3MBP_204_230
MNADTDYSIAEAAFNKGETAMTINGPW
>1FO8_23_49
LLHYRPSAELFPIIVSQDCGHEETAQV
>2GWN_138_164
DEIKRVDKHLVPGLKLFLGSSTGNMLV
>1V71_131_157
DDREKMAKEISEREGLTIIPPYDHPHV
>2GG6_75_101
DTWIIDGVGNGGLLAPEAPLDFGNAAT
>1AC5_142_168
EDLEDVTKHFMDFLENYFKIFPEDLTR
>1PGS_193_219
HAKPYDAGSRGCAEWCFRTHTIAINNA
>1JX6_27_53
EAVRAQPVPLSKPTQRPIKISVVYPGQ
>2HKD_14_40
GSMKVLVSKSSNADGKYDLIATVDALE
>1O89_319_345
ISLSEAPNFAEAIINNQIQGRTLVKVN
>2FB9_267_293
RGMARVDFFLAEGELYLNELNTIPGFT
>1VJT_30_56
VGDIAQTEELSREDTHIYMMDVHERRL
>1L6J_273_299
FIFQGQSYSACTTDGRSDGYRWCATTA
>1UG6_287_313
VRVAPGTGTLPVRYLPPEGPATAMGWE
>1DDI_165_191
IASSQAEVENEVHVTVGVVRYDVEGRA
>1U8X_172_198
NPAAIVAEATRRLRPNSKILNICDMPV
>1IUQ_98_124
GQNYIRPLIDFGNSFVGNLSLFKDIEE
>1W9H_267_293
ILKETVEELKKQEMVSRDVKYAILHLN
>2B78_306_332
VSKDYHKLIRQGLEILSENGLIIASTN
>2EWV_286_312
GGGRVLAYELLIPNTAIRNLIRENKLQ
>1K1S_73_99
YVPMRKPIYEAFSNRIMNLLNKHADKI
>1OLT_132_158
ENFQFNADAEISIEVDPREIELDVLDH
>1Q5N_351_377
GMEVNAENMHQNIECTHGLIMAEAVMM
>1KQ3_131_157
DAPCSALSVIYTPNGEFKRYLFLPRNP
>1TD6_145_171
TKAFVKPHLLQRLQFVLTDSELLELKR
>1UOU_217_243
LVEGLSALVVDVKFGGAAVFPNQEQAR
>1PEA_39_65
NREGGVGGRPIETLSQDPGGDPDRYRL
>1UDC_259_285
YNLGAGVGNSVLDVVNAFSKACGKPVN
>1N4K_203_229
DKEAFAIVPVSPAEVRDLDFANDASKV
>1OZ2_227_253
CWEKYLEETGASAVPTWAFKVRPPHSF
>1PJC_77_103
LPAEYDLMQKDQLLFTYLHLAAARELT
>1LL2_87_113
LHCWSLTQYSKCVFMDADTLVLANIDD
>1LCY_298_324
VRTQSQLAVQIRRGRETLTLYVTPEVT
>1DS1_58_84
SEDGHLLLRGLPVEADADLPTTPSSTP
>1ZJC_103_129
NLALISEDPDLMDGIDSQKLQAFQQQN
>1XM9_64_90
AAGALRNLVFRSTTNKLETRRQNGIRE
>1ZSY_12_38
DLGTENLYFQSMPARVRALVYGHHGDP
>1ML9_241_267
HADKHIHDLALFAIKDIPKGTELTFDY
>1OZ2_281_307
HRIKIHFDGWSHGYDFWIDADHPDIHP
>2A62_194_220
GLSGTTTLTVTLTDVNDNPPKFAQSLY
>1FP2_133_159
WIYEEDLTLFGVTLGSGFWDFLDKNPE
>1FOB_47_73
RVWVNPSDGSYDLDYNLELAKRVKAAG
>1UOU_385_411
LVRALPLALVLHELGAGRAGEPLRLGV
>1RRK_315_341
LKNKLKYGQTIRPICLPCTEGTTRALR
>4UAG_119_145
TTLVGEMAKAAGVNVGVGGNIGLPALM
>1NST_139_165
KAKVLTILINPADRAYSWYQHQRAHDD
>1REO_237_263
VGGMDKLPTSMYRAIEEKVHLNAQVIK
>2II0_123_149
IQPVQLRVLNVCRHWVEHHFYDFERDA
>16VP_104_130
YEALSRFFHAELRAREESYRTVLANFC
>2G17_174_200
LLDLTQWPVINATSGVSGAGRKAAISN
>1MKY_232_258
FVDTAGLRRKSRVEPRTVEKYSNYRVV
>1AOP_61_87
HQMLHSVGLDALATANDMNRNVLCTSN
>1ZWX_188_214
EIIFIGGDLNVNYGTDEYHDMLKLLNV
>2HGS_447_473
HLLRTKAIEHADGGVAAGVAVLDNPYP
>2A2F_110_136
RKAANLLLTRSFSGCLSVVFRQPSITL
>1UWV_327_353
NARLNGLQNVTFYHENLEEDVTKQPWA
>1SNG_148_174
PQGAVTPDLRAILTNALWAKARWTTPF
>1QZ9_200_226
WDLAHSAGAVPVDLHQAGADYAIGCTY
>1BN8_270_296
SIFGSSDSKTSDDGKLKITLHHNRYKN
>2BU7_58_84
LPDRVLSTPSVQLVQSWYVQSLLDIME
>1NXC_121_147
SGEEIFRKKAVELGVKLLPAFHTPSGI
>2HKD_43_69
GTSDKNNGSGVLEGVKADASKVKLTIS
>1P9R_228_254
GLRAILRQDPDVVMVGEIRDLETAQIA
>1CWV_82_108
TVVTAEVEGQRQSVDTHFVKGTIAADK
>2DE2_136_162
LGDYLELDPWRQTLVALGSWEARALLH
>2I0Z_64_90
KLAISGGGRCNVTNRLPLDEIVKHIPG
>1VBI_28_54
AVAWALVEADLRGVGSHGLLRLPVYVR
>1SNG_119_145
DFRTNPEGVRATVNADIADATRGMIRE
>2C81_192_218
KVLTAGEGGIIVTKNPRLFELIQQLRA
>2J4O_130_156
SLQSQLPEGVPQHQLPPQYQKILERLK
>1KWF_261_287
FGDQRAKANCDMLTKFFARDGAKGIVD
>1OWL_429_455
LRHVHPKDLISGEITPIERRGYPAPIV
>1WDI_309_335
LMLVAAFLGRERTLEAYRLAVAEGYRF
>1ESW_199_225
LKAEAEALGIRIIGDMPIFVAEDSAEV
>1RI6_7_33
VYIASPESQQIHVWNLNHEGALTLTQV
>1O59_9_35
HHHHMKFFSLADEAEFKSIIISKNKAV
>1X3M_383_409
SQVICAVIPTNEEKMIALDAIHLGNVK
>1WXQ_45_71
ITDHPCKELGCSPNPQNYEYRNGLALI
>1O7F_426_452
LREDNCHFLRVDKEDFNRILRDVEANT
>1W5D_172_198
VEVTPNQKEGEEPAVSVSPKTDYITIK
>2IW1_240_266
RKFEALAEKLGVRSNVHFFSGRNDVSE
>1Y7E_39_65
TAYALDKAKKLGFINAEEKKNLMPGDK
>1IAL_275_301
GNIVTGTDEQTQKVIDAGALAVFPSLL
>2J3X_13_39
KPESEAKEWGKEEEKRWFTKLNNLEEV
>1O88_229_255
AYNNLYTNITGSGLNVRQNGQALIENN
>2BJF_109_135
VLANFSSVEEVKEALKNANIVDIPISE
>1HXX_312_338
DYIINQIDSDNKLGVGSDDTVAVGIVY
>1MKY_106_132
LRKSTVDTILVANKAENLREFEREVKP
>1F1O_93_119
TSTDVVDTALSYLLKQANDILLKDLER
>1SB8_258_284
LLAATAGLDARNQVYNIAVGGRTSLNQ
>1YM5_189_215
QNDHVGIILAGPKKEAAIKNSYEMRAF
>1OFC_21_47
VSEPKAPKAPRPPKQPIVQDFQFFPPR
>1GPJ_374_400
INVLTSAIMELPDEYRRAASRALRRAS
>1FKM_160_186
KDPSTYMVDEQITDLEADTFWCLTKLL
>1VJY_228_254
YYDLVPSDPSVEEMRKVVCEQKLRPNI
>1TV5_254_280
MNDESTYNEDNKIVEKKNNFNKNNSHM
>1XIP_97_123
GDQVLVSTRNALYSLDLEELSEFRTVT
>1WZZ_299_325
GLDSAGELPTLDHAPDYYSAALTLLVY
>1KNW_143_169
VNPGFGHGHSQKTNTGGENSKHGIWYT
>2BG1_295_321
ADGRVVYEYQDKPVQVYSKATATIMQG
>1C7Q_4_30
SFDYSNALPFMQENELDYLSEFVKAAH
>1DFA_24_50
GNKVMGKDGRPREVIKLPRGRETMYSV
>1TDH_332_358
PKRKGRQAASGHCRPRKVKADIPSLEP
>1ADT_204_230
QALYPNAQTGHGHLLMPLRCECNSKPG
>1TOI_179_205
GCCHNPTGIDPTLEQWQTLAQLSVEKG
>1YKS_391_417
HEILNDSGETVKCRAPGGAKKPLRPRW
>1PO5_248_274
VYLLRMEKDKSDPSSEFHHQNLILTVL
>1WMD_10_36
ADVAQSSYGLYGQGQIVAVADTGLDTG
>1NML_134_160
ERFEDAFPGQENPVTFDNMAVAIEAYE
>2B4V_307_333
IYYLLVTRQVLWVDPWSLPHPAHLPRY
>1WF3_179_205
PEDYAKSDQTFGEWVAEILREEAMKRL
>2BW0_149_175
DKKGGFSIFWADDGLDTGDLLLQKECE
>2IW1_174_200
KYSEQIPNSREIYRQKNGIKEQQNLLL
>2FXU_178_204
LDLAGRDLTDYLMKILTERGYSFVTTA
>2G62_269_295
PFAEHSNQLWNISAVPSWSKVNQGLIR
>1KKH_16_42
LFGEHAVVYGYRAISMAIDLTSTIEIK
>1EWF_27_53
KELKRIKIPDYSDSFKIKHLGKGHYSF
>1C3P_276_302
LKAFNIVREVFGEGVYLGGGGYHPYAL
>2BX6_245_271
YTIANARKLIDEMVGKGFFLVQTKEVS
>1MXA_322_348
SEQLTLLVREFFDLRPYGLIQMLDLLH
>2HGS_142_168
QIEINTISASFGGLASRTPAVHRHVLS
>1JY1_121_147
KMMLLLYEEGLRVVIHTSNLIHADWHQ
>1UUR_215_241
RKCSVNLKFGVNIRDLDNVTTTVESDA
>1UDX_248_274
EPLKTLETLRKEVGAYDPALLRRPSLV
>1B89_259_285
MREHLELFWSRVNIPKVLRAAEQAHLW
>1UA7_104_130
YAAISNEVKSIPNWTHGNTQIKNWSDR
>1FS7_385_411
PEEVLRLLASGNEEAQKARIKLVKVLA
>2FK8_76_102
YAKVDLNLDKLDLKPGMTLLDIGCGWG
>1ZCJ_113_139
STVDLVVEAVFEDMNLKKKVFAELSAL
>1TV5_309_335
NQEQKKEIADVLLETNIDGMIISNTTT
>1Q25_192_218
TGAAACLVRGDRAFDVGRPQEGLKLVS
>1FXX_321_347
DRLGINRQHCLDNLKILRENPQVREKV
>1YII_226_252
RETSGDLEKLLLAVVKCIRSVPAYFAE
>1ZYL_260_286
TAEIGLIEPLRAMRLVYYLAWLMRRWA
>1CPT_216_242
IATFYDYFNGFTVDRRSCPKDDVMSLL
>1P0H_16_42
DEQRSVRALVTATTAVDGVAPVGEQVL
>1GWU_39_65
RLHFHDCFVNGCDASILLDNTTSFRTE
>1ZKL_318_344
NKASWKGLQREQSSSEDTDAAFELNSQ
>1AOP_414_440
MLAEVGLVGKAPGRYNLHLGGNRIGTR
>1E5W_150_176
DKLLPQRVLEQHKLNKDQWEERIQVWH
>1GKZ_224_250
INGHVAARFPFIPMPLDYILPELLKNA
>1YOE_296_322
KPNATVMVDVDRQGFVDLLADRLKFYA
>1VJO_20_46
NDNQRLQLEPLEVPSRLLLGPGPSNAH
>1L9K_106_132
VREVKGLTKGGPGHEEPIPMSTYGWNL
>1LML_402_428
GIVKSYAGLCANVQCDTATRTYSVQVH
>2FUZ_130_156
IIQAWGPKGDPENGGRIIIDCLLNLPL
>1PO5_408_434
MPFSLGKRICLGEGIARTELFLFFTTI
>1PSZ_140_166
NGIIFAKNIAKQLSAKDPNNKEFYEKN
>1PFO_38_64
IDSGISSLSYNRNEVLASNGDKIESFV
>2F7F_149_175
KSVIGDDPLLEFGTRRAQELDAAIWGT
>8ABP_13_39
EEPWFQTEWKFADKAGKDLGFEVIKIA
>1YHL_88_114
EFLQAHYLVEDDIMDGSVMRRGKPCWY
>1B89_407_433
LRTSIDAYDNFDNISLAQRLEKHELIE
>1HSK_181_207
KELELDYRNSIIQKEHLVVLEAAFTLA
>1EA7_50_76
QCKDFTGATTPINNSCTDRNGHGTHVA
>1J6U_432_458
NTVFLFVGAGDIIYSSRRFVERYQSSK
>1X3L_244_270
GLRGEVEETLKEDLPNVHNFLIASNSI
>1OEW_29_55
TLNLDFDTGSSDLWVFSSETTASEVDQ
>1YT3_296_322
NLMDMPGYRKAFKAIKSLITDVSETHK
>2NZL_340_366
VWGLAFQGEKGVQDVLEILKEEFRLAM
>1PB1_198_224
IKPCSEEGTKRLVRAAIEYAIANDRDS
>1JDN_20_46
DSYLFSLTRVRPAIEYALRSVEGNGTG
>1JDW_143_169
RPDPIDWSLKYKTPDFESTGLYSAMPR
>1DOZ_153_179
VTYWVDRVKETYASMPEDERENAMLIV
>1REO_17_43
EEFLEIARNGLKATSNPKHVVVVGAGM
>1HSK_26_52
IPNEKIKVDEPLKRYTYTKTGGNADFY
>1JDW_77_103
EVIVGRAENACVPPFTIEVKANTYEKY
>1XP3_22_48
KKMLLAASEEAVSYGATTFMIYTGAPQ
>1IAL_254_280
QLVKLLGATELPIVTPALRAIGNIVTG
>2FP3_99_125
TIFPYGNVNQDQFFKLLTMVTSSSYVQ
>1WST_50_76
LPAPETFPVETIKKIAVEVLEEHADKA
>1FS7_327_353
EFLQDIAFDNIGKAHLETGKAMELGAT
>1JDN_28_54
RVRPAIEYALRSVEGNGTGRRLLPPGT
>1V72_116_142
GPAAKLDIVRLRERTREKVGDVHTTQP
>1ZGK_127_153
VGGSHGCIHHNSVERYEPERDEWHLVA
>2HMC_30_56
VIPALMTPCRQDRTPDFDALVRKGKEL
>1QNR_148_174
VQAVVSRYANSTAIFAWELGNEPRCNG
>1E6U_135_161
PYAIAKIAGIKLCESYNRQYGRDYRSV
>1UDX_152_178
LELMLIADVGLVGYPNAGKSSLLAAMT
>1RU4_327_353
AKSNSWDTGPAASASDFVSLDTSLATV
>1TR9_109_135
HDVDLSFAPVLDMGFACKAIGNRAFGE
>1ZX5_38_64
ESWEFSAHTSRPSTVLVKGQQLSMIEL
>2A99_146_172
FEGLDADPGGAPYGASIPYGRALSPAA
>1VAG_22_48
LKSTLETGCTEHICMGSIMLPSQHTRK
>2FP3_39_65
SKKIHGGDSAILGTYKMQSRFNRGVLL
>2AUJ_72_98
KERAALRIPLSAWVEKEAYRPGEVLAE
>2B20_269_295
APFSDRADRTVVAGQSFGGLSALYAGL
>1EWF_284_310
MIPKESKFRLTTKFFGTFLPEVAKKFP
>2CAU_218_244
VIVKMPKDQIQEISKHAQSSSRKTLSS
>1ODM_4_30
VSKANVPKIDVSPLFGDDQAAKMRVAQ
>1XIP_23_49
GQKQILPSFNEKLPFASLQNLDISNSK
>2B78_56_82
KGVGWLISPKKVSLNVTYFIKLFQWSK
>1IUQ_6_32
KFLDVRSEEELLSCIKKETEAGKLPPN
>1H4V_135_161
ENPILDAEAVVLLYECLKELGLRRLKV
>1XMX_263_289
KQIQDDMPTIQDRSLNVQVYRQLGERE
>1WD3_209_235
SGADEGYNSGDPSISYRFVTAAVKGGA
>1O88_265_291
TSRYDGKNFGTWVLKGNNITKPADFST
>1NW3_185_211
VEKADIPAKYAETMDREFRKWMKWYGK
>1YON_207_233
ICEEVAAVIEREGHHTSAEDLRDYVMQ
>1ZGK_154_180
PMLTRRIGVGVAVLNRLLYAVGGFDGT
>2DBQ_225_251
ERLKLMKKTAILINIARGKVVDTNALV
>1IOW_277_303
MTSHSLVPMAARQAGMSFSQLVVRILE
>1XOV_15_41
NYSMSRGHSDKCVGAEDILSEIKEAEK
>2BW4_58_84
EIHAMTFNGSVPGPLMVVHENDYVELR
>1ZGK_104_130
PCAPMSVPRNRIGVGVIDGHIYAVGGS
>1TVL_114_140
SLDHISGGRAGWNLVTSPQEGAARNHS
>1BG6_211_237
ARCESGTPFQYYLEGITPSVGSLAEKV
>1CWV_419_445
SAVLESSRATNGTRAPDGTLWGEWGSL
>2BF6_410_436
YYAYSCLTELSNGNIGLLYEGTPSEEM
>1WZA_351_377
IREPFQWYNGSGEGETYWEPAMYNDGF
>1G6S_184_210
PEDTVIRIKGDLVSKPYIDITLNLMKT
>1CWV_27_53
AITVEFTVADFEGKPLAGQEVVITTNN
>2CFQ_128_154
FIEKVSRRSNFEFGRARMFGCVGWALG
>2CGL_24_50
ERECRSLTLREIHRFNNGLHSQNGYVT
>2HMA_299_325
TREMPEEFTLECTAKFRYRQPDSKVTV
>1NH8_240_266
PRSALKKATAITPGLESPTIAPLADPD
>2I1O_119_145
ICQASGISTKASKVRLAAGDSPFFSFG
>1ESC_92_118
LKQDTQLTVGSLGGNTLGFNRILKQCS
>1ZSX_97_123
RSSLVITTKIFWGGKAETERGLSRKHI
>2EX1_120_146
MEYVDLEKEENKDISAEIKQAEKQLSH
>1SAZ_29_55
NFSHSPDELGRFQKILDQLEFREKIAR
>1R53_288_314
TNNSGGVQGGISNGENIYFSVPFKSVA
>1TQN_134_160
VLVRNLRREAETGKPVTLKDVFGAYSM
>1BIF_375_401
PVIMELERQENVLVICHQAVMRCLLAY
>2D5B_169_195
WLQEYIQENPDLIRPEGYRNEVLAMLA
>1M7Y_231_257
EIYSGTAFSSPSFISVMEVLKDRNCDE
>2HGS_199_225
YGSPNALVLLIAQEKERNIFDQRAIEN
>1SO7_188_214
PIQRPIPSAFCFLSHDHGRTWARGHFV
>2FGT_12_38
EKTTQKLSETVRPRDMFIHDDGAHYKV
>1LJ5_161_187
TRLVLVNALYFNGQWKTPFPDSSTHRR
>1RGZ_61_87
LGSISKTFTGVLGGDAIARGEISLDDP
>1EDZ_19_45
TEIINNVEEYKKTHNGQGPLLVGFLAN
>1V4A_374_400
YLFLRRLENLLQSINDEQTQTLPSDEL
>1RMG_212_238
ESIYCNWSGGCAMGSLGADTDVTDIVY
>1U16_66_92
GLEKISEEWSKGVFVVKQSDEDIHTAN
>1A87_165_191
NFHGRNIRSYNEAMASLNKVLANPKMK
>1S9J_246_272
PPMAIFELLDYIVNEPPPKLPSGVFSL
>1OLT_178_204
VQRLVNREQDEEFIFALLNHAREIGFT
>1Q35_133_159
VCVRSGKNSYNVSLFAAMIEHYGIEKT
>1WYC_82_108
TDAFLVLRGTEVVAEYYRAGFAPDDRH
>2AUJ_117_143
DLAEGHLIYLRQEEEVVARYFLPAGMT
>1VJO_54_80
NVSPVGHLDPAFLALMDEIQSLLRYVW
>1YIS_351_377
LQNIFEGLSVQTDNVKKIVEDEIAFLG
>2NWH_16_42
RRGMIETETAPGASNPGSWMEEAGGGG
>1JFB_211_237
IISKLCTEQVKPGNIDKSDAVQIAFLL
>1K92_2_28
TILKHLPVGQRIGIAFSGGLDTSAALL
>1A0I_229_255
RGKKSGWWKMKPENEADGIIQGLVWGT
>2HC9_2_28
TQVLVRNGIQAVGDGLTSLIIVGKKSV
>1MXA_20_46
DQISDAVLDAILEQDPKARVACETYVK
>2AUJ_250_276
VKARVYPFEDDVEVTTGDRVAPGDVLA
>1KL1_32_58
ENFVSRAVMEAQGSVLTNKYAEGYPGR
>1W9H_81_107
INISEFIYDSPHFDSIKSQVDNAIDTG
>1JND_165_191
HAALHKEQFTALVRDVKDSLRADGFLL
>1CPT_6_32
TIPEHIARTVILPQGYADDEVIYPAFK
>1ML9_64_90
QCLDEMAPDSDEEADPYTRKKRFAYYS
>8OHM_159_185
PFYGKAIPIEVIRGGRHLIFCHSKKKC
>2HRZ_213_239
ILREPLVGQEAVLPVPESIRHWHASPR
>1IAL_181_207
GYLRNLTWTLSNLCRNKNPAPPLDAVE
>1VYR_229_255
RIGIRVSPIGTFQNVDNGPNEEADALY
>1JDW_171_197
ILIVVGNEIIEAPMAWRSRFFEYRAYR
>1GW1_237_263
VLGFDTYGPVADNADWFRNVVANAALV
>2AZP_42_68
ERHDAWRAACILEPRGSDVLVGALLCA
>1XWI_229_255
QPVRKVQSATHFKKVRGPSRADPNHLV
>1NW3_311_337
SYYLHTIDRTILENYFSSLKNPKLREE
>2B4V_159_185
LLDVRNQCVGDNDVEYIAEKMGRDNVE
>1OGQ_170_196
GSFSKLFTSMTISRNRLTGKIPPTFAN
>2I7Q_24_50
ADEQPEPRTRRRAYLWCKEFLPGAWRG
>1VJP_295_321
LEPLGDKKFIAIHIEYVSFNGATDELM
>2A2C_106_132
PLYPDFSTSANNIQIDKTKPLWHNYFL
>1R89_378_404
EMRKFTTPEEGVRSYASTHWHTLGKNV
>1HZF_287_313
PTPAPRNPSDPMPQAPALWIETTAYAL
>1T6C_64_90
EETIQVLKEYKKLIDEFKVERVKAVAT
>2A62_137_163
VYGNSAKLVYSILEGQPYFSIEPETAI
>1NQK_50_76
PTGRSCEDAWLVAASMIPVTQRLKFLV
>1YU0_11_37
TTAQHATFTGAAREITVDTDKNTVVVH
>1WW9_252_278
AYGEKIVANDISIWLPGVLKVNPFPNP
>1T9H_214_240
TTRHVELIHTSGGLVADTPGFSSLEFT
>1Q5N_303_329
PALMSSIYQSMVQEHERSLGAWHAEWL
>1XHB_40_66
EAWSTLLRTVHSVINRSPRHMIEEIVL
>1M6I_459_485
WNIFNRMPIARKIIKDGEQHEDLNEVA
>1ZED_394_420
GNGPGYVLKDGARPDVTESESGSPEYR
>1ZOD_347_373
RFDCIGDVRGRGLLLGVEIVKDRRTKE
>7A3H_177_203
TWSQDVHHAADNQLADPNVMYAFHFYA
>2B78_149_175
AYEKIRFKGIDNVSAHLYGQEAPEQFL
>1SIQ_248_274
RYGIAWGVLGASEFCLHTARQYALDRM
>2AZQ_268_294
AAAARDRGVQGERFAELSFDFRLQGAQ
>1MXG_398_424
GWVDKRVDSSGWVYLEAPPHDPANGYY
>1QYI_143_169
GKNNIYAALEEFATTELHVSDATLFSL
>2FSJ_77_103
YGKYASGNNIRVPQGDGRLASKEAFPL
>1T2D_296_322
SEEKAKFDEAIAETKRMKALAHHHHHH
>2FK8_187_213
DGRMTVQSSVSYHPYEMAARGKKLSFE
>1XKG_123_149
TESAYLAYRDQSLDLAEQELVDCASQH
>2DE2_10_36
PGSELDSAIRDTLTYSNCPVPNALLTA
>1UX5_34_60
ADDLYEKGVLADLEKAFAAREIKSLAS
>1RMG_79_105
DGIIYRTGTASGNMIAVTDTTDFELFS
>1TJY_284_310
SEQGYHYEAKGNGIVLLPERVIFNKDN
>2HZ6_33_59
WTLKEDPVLQVPTHVEEPAFLPDPNDG
>1YE3_102_128
VCKHPEGNFCLKNDLSMPRGTMQDGTS
>1TVZ_219_245
RQGKSLADFASLCFHVPFTKMGKKALE
>1OFL_204_230
RCLVDSNLFMRQDSEAEIITSKSQENV
>2DBN_308_334
DMLPGQGLLHVVPIPEAMAYVLLRPLL
>2FEZ_330_356
AVIVDTGTNYVINDLRSSNGVHVQHER
>1F20_330_356
YREETLQAKNKGVFRELYTAYSREPDR
>1A76_199_225
ELNEVLEDLRISLDDLIDIAIFMGTDY
>1RMG_271_297
GHGNAYSLDIDGYWSSMTAVAGDGVQL
>1BI5_307_333
PAILDQVEQKLALKPEKMNATREVLSE
>1N4K_283_309
RQKLMREQNILKQIFKLLQAPFTDCGD
>1R76_366_392
GDRDKTIHDDVMGISQERRTGYAWYTT
>1HZ4_96_122
LIQQSEILFAQGFLQTAWETQEKAFQL
>1K5C_28_54
PAGNTLVLNPDKGATVTMAGDITFAKT
>1R53_141_167
KFLAQNSNVEIVAFVTQIGEIKMNRDS
>1VLO_340_366
ARVPEGIGETAIVQIRNREMPVKVTKP
>1HA0_298_324
PKYVKQNTLKLATGMRNVPEKQTQGLF
>1NW3_48_74
IPDLKLAMENYVLIDYDTKSFESMQRL
>1WY0_305_331
EIAKDMIKKANEALRILPKSKARMDLE
>1PB1_346_372
AGQDKVNPGSIILSAEMMLRHMGWTEA
>2AM1_127_153
KTYKTQGNYNNEIGLPYTVLHMPEGTE
>1WZU_235_261
VYRLRKLYPQKKFYPAREDAFCIGMKA
>2HOE_202_228
AVGEKWYTKRDDSFAWILTGKGIGAGI
>1KQ3_24_50
VQGAGAINILEEELSRFGERAFVVIDD
>1UM8_209_235
GAFDGLAEIIKKRTTQNVLGFTQEKMS
>2B4V_221_247
MTRGMREDYTRDVLDVRFVPEMFMYRW
>1J8U_2_28
ATVHELSRDKKKDTVPWFPRTIQELDR
>1N93_75_101
HTVTPSLVFLCLLIPGLHAAFVHGGVP
>2F7F_305_331
MQKSKIDVWGVGTKLITAYDQPALGAV
>1ZU4_12_38
LKSAFNFSKDIKKLSKKYKQADDEFFE
>1F2J_203_229
DGTHDIETCQRVSQHVWSEVVSALHRH
>1DYK_289_315
PGHMCNGQWHKVTAKKIKNRLELVVDG
>1ZJC_255_281
EEVFTAPDRNRVDGYVTNKLPLSYNGT
>1MGP_222_248
NGELIPYRKVRGDKKAIEALIEKLRED
>2NZL_83_109
DLSTSVLGQRVSMPICVGATAMQRMAH
>1PJA_37_63
KPVIVVHGLFDSSYSFRHLLEYINETH
>1F8E_160_186
VFTDGSATGPAETRIYYFKEGKILKWE
>1E5W_40_66
REVWFFGLQYQDTKGFSTWLKLNKKVT
>1MOQ_293_319
IEEVRARGGQLYVFADQDAGFVSSDNM
>1FNF_278_304
VPRDLEVVAATPTSLLISWDAPAVTVR
>1YOE_41_67
VKAITSSAGNQTPEKTLRNVLRMLTLL
>1YPV_89_115
LWFIKGSTNAKELSSKGVKIWDANGSR
>1KS8_241_267
EFGLQNWGGGLNWDSKVSGVQVLLAKL
>1LJ5_181_207
DSSTHRRLFHKSDGSTVSVPMMAQTNK
>1Y3N_433_459
IYDKYWPDVKTYMFEMGQSWVMGTKDP
>2IZR_163_189
PETKKHIPYREHKSLTGTARYMSINTH
>1UM8_289_315
LIKQYQQLFKMDEVDLIFEEEAIKEIA
>1BT3_165_191
YDSNRNQSHLPPVVVDLGYNGADTDVT
>2J4O_198_224
LQVTQLNVDHTTENEDELFRLSQLGLD
>1CJC_433_459
EEVSRGQASGKPREKLLDPQEMLRLLG
>1R89_120_146
PKNIKSAVDRTPFHHKWLEGRIKGKEN
>1KXU_121_147
LACKVDEFNVSSPQFVGNLRESPLGQE
>2BG1_400_426
MAHLVNAIQQASPSIWGNERFALDPSV
>1BS0_48_74
DYLGLSHHPQIIRAWQQGAEQFGIGSG
>1WZU_246_272
KFYPAREDAFCIGMKAITLKNIYESLK
>1CJC_382_408
DSFLTGQILLQDLKAGHLPSGPRPGSA
>1NE9_295_321
ESTDDSLYVFKHVFVKDAPREYIGEID
>1DT9_67_93
NRLSVLGAITSVQQRLKLYNKVPPNGL
>1X54_344_370
VLASDMLAPEGYGEIIGGSQREDDYDK
>1VMI_260_286
VAAQKAPASPLQGKANVMVFPSLEAGN
>1RHC_59_85
AALQATKKVFISTCITCPIMRYNPAIV
>1MKY_173_199
SKPEITDAIKVAIVGRPNVGKSTLFNA
>1F20_218_244
SPDMYPDEVHLTVAIVSYHTRDGEGPV
>3BCT_436_462
AEAIEAEGATAPLTELLHSRNEGVATY
>2J66_59_85
LFRQWGLGVEVASAGELALARHAGFSA
>1VJT_394_420
LPVWVDCCGIHREKVEPDLTHRIKIFY
>1ZJC_14_40
YAELLVKVGMNVQPKQPVFIRSSVETL
>1VAG_86_112
EEVNKEIESTSTYQLKDTELIYGAKHA
>2BBC_304_330
ALETPPQAKVPKFIDVLLKVSGISPSY
>2A2C_71_97
IDYCGYSVLPMAVEQDVLIAVEPVKTY
>2D0B_40_66
DVVITAYRSGKVLFQGKAAEQEAAKWI
>2FTP_113_139
RNINCSIKDSLERFVPVLEAARQHQVR
>1U7G_272_298
VTPACGYIGVGGALIIGVVAGLAGLWG
>1JDW_124_150
VAEIEEMCNILKTEGVTVRRPDPIDWS
>1N67_22_48
ADAPAAGTDITNQLTNVTVGIDSGTTV
>2DBY_294_320
EVRAWTVRRGTKAPRAAGEIHSDMERG
>2C3F_43_69
SDVILLESEIGFETDTGFARAGDGHNR
>1PEA_221_247
YGDGRRPPIASLTTSEAEVAKMESDVA
>1U8X_22_48
SNMKKKSFSIVIAGGGSTFTPGIVLML
>1N4K_125_151
QEKMVYSLVSVPEGNDISSIFELDPTT
>1ZU4_112_138
GVNGTGKTTSLAKMANYYAELGYKVLI
>1T2D_126_152
TNPVDVMVQLLHQHSGVPKNKIIGLGG
>1YIS_377_403
GLEKAMMMLTEEGVDRQQAHAVIRKTA
>2C78_291_317
RGVSREEVERGQVLAKPGSITPHTKFE
>1TFZ_71_97
SGDLRFLFTAPYSPSLSAGEIKPTTTA
>1A8D_72_98
VHKAMDIEYNDMFNNFTVSFWLRVPKV
>1YFE_247_273
ADELAVITCAPFVTAPNKFEALATCDA
>1CKO_18_44
VLTLNGLQIKLHKVVGESRDDIVAKMK
>1BHE_263_289
YNVTVDDLKMNGTTNGLRIKSDKSAAG
>1J6U_265_291
RYLELKLKVPGFHNVLNALAVIALFDS
>1XA6_151_177
YEHIGYATLLREKVSRRLSRSKNEPRK
>1TXD_277_303
TLLLEDILVLLQKQDDRLVLRCHSKIL
>1IIR_110_136
RSVAEKLGIPYFYAFHCPSYVPSPYYP
>1ADT_76_102
QAYLQSFAEVTYKHHEPTGCALWLHRC
>1KA2_409_435
DIHWAHGSIGYFPTYTIGTLLSAQLYY
>3GRS_398_424
TYSTSFTPMYHAVTKRKTKCVMKMVCA
>1P5D_203_229
YCEVDGNFPNHHPDPGKPENLKDLIAK
>1BU8_144_170
SPENVHLIGHSLGAHVVGEAGRRLEGH
>1NI5_289_315
DASPCLRLGAFEIRRYQSQLWWIKSVT
>1P0H_284_310
LYVESDNVAAVRTYQSLGFTTYSVDTA
>1TV5_43_69
DIFLKFCLKYIDGEICHDLFLLLGKYN
>1LTQ_24_50
AKNPGFYNINRDDYRQSIMAHEERDEY
>1XHC_190_216
KDMLEETGVKFFLNSELLEANEEGVLT
>2D7U_275_301
NGATMLAVTMLDKYDKEAFGVTDYDKL
>1WL4_201_227
EIVPVLVSTRKGLIEVKTDEFPRHGSN
>1XMX_275_301
RSLNVQVYRQLGEREVRNELDVATVVN
>1A76_37_63
TSIRLRDGSPLRNRKGEITSAYNGVFY
>1JMS_300_326
KAIRVDLVMCPYDRRAFALLGWTGSRQ
>2DFW_212_238
ATGGIHPMTGERMLPSIVARRVVSVMT
>1S7C_106_132
ARKHITAGAKKVVMTGPSKDNTPMFVK
>1L9V_211_237
WQYNKFAVITHGKGHYRIVKYSSVANH
>1L5O_237_263
KVGGFDLVGMTGVMLGAARCGLPVLLD
>2A84_21_47
ADVSRALRLTGRRVMLVPTMGALHEGH
>1KNW_247_273
LWNAAREQIARHLGHPVKLEIEPGRFL
>2H6O_153_179
IPETVPYIKWDNCNSTNITAVVRAQGL
>1FP2_272_298
KEAVTNDGKRGKVTIIDMVIDKKKDEN
>1Q25_211_237
QEGLKLVSNDRLVLSYVKEGAGQPDFC
>1QHU_313_339
EDKLYLIQDTKVYVFLTKGGYTLVNGY
>2F82_229_255
KLEGKEFSINDADYFVFHSPYNKLVQK
>1HZ4_327_353
GFISHFVIEGEAMAQQLRQLIQLNTLP
>1JFB_239_265
VAGNATMVNMIALGVATLAQHPDQLAQ
>1TQN_197_223
PFFLSITVFPFLIPILEVLNICVFPRE
>1C0P_1_27
LMMHSQKRVVVLGSGVIGLSSALILAR
>7A3H_206_232
HGQNLRDQVDYALDQGAAIFVSEWGTS
>2B61_9_35
HSSGLVPRGSHMSVQNVVLFDTQPLTL
>1R53_212_238
KDSIGGVVTCVVRNLPTGLGEPCFDKL
>1CWV_252_278
VPVSISPITEQPDSYTATVVGNSVGDV
>2F5U_282_308
AVPSEAIARGASGSDSGAIKSGDNNLE
>1RKD_102_128
VNGEGENVIGIHAGANAALSPALVEAQ
>2DBN_276_302
HAAHRTEVEEYTVDNTTKCSVFRTFQG
>1W3F_264_290
VKAVSTVDSGIINVPFTAYLSSKSTGF
>2AEU_243_269
LLAGIYRALKNFNLERIRKAFERAKNF
>1OYG_8_34
QKPYKETYGISHITRHDMLQIPEQQKN
>1CSH_197_223
SIGAIDSKLDWSHNFTNMLGYTDPQFT
>1I1W_83_109
HTLVWHSQLPSWVSSITDKNTLTNVMK
>1UA7_256_282
DKLVTWVESHDTYANDDEESTWMSDDD
>1E5W_63_89
KKVTAQDVRKESPLLFKFRAKFYPEDV
>1D3G_43_69
RFQDSDMLEVRVLGHKFRNPVGIAAGF
>1KS8_51_77
GYFDAGDFVKFGFPMAYTATVLAWGLI
>2A3N_92_118
LIHKGNKRLNKDSVVITLSKSGDTKES
>1ZYL_284_310
RWADPAFPKNFPWLTGEDYWLRQTATF
>1U09_394_420
YGTGFYKPVMASKTLEAILSFARRGTI
>1VHN_210_236
LLVARGAIGRPWIFKQIKDFLRSGKYS
>1IN4_127_153
EDFQIDIMIGKGPSAKSIRIDIQPFTL
>1HO8_9_35
LMDSTHFNEIRSIIRSRSVAWDALARS
>1H12_356_382
TNAGQANEFFNEFWSLSQPTGDYRYYN
>1OXX_316_342
TPLDSEEEIFTYSDHPIHSGEEVLVYV
>1X3M_327_353
SLHRLDGIIFTGGIGENSVLIRQLVIE
>2NRJ_95_121
IVEYDTTFDNYYETMVEAINTGDGETL
>1JL5_308_334
EIRSLCDLPPSLEELNVSNNKLIELPA
>1H12_113_139
HPDAKKQGVYAWKLKLNQNGFVYKVDE
>1T1G_72_98
PNGPDGEVELDIEVAGALAPGAKIAVY
>1WZA_392_418
NHYRRLIHFRNENPVFYTGKIEIINGG
>1PHP_191_217
AIIGGAKVKDKIGVIDNLLEKVDNLII
>1N11_295_321
DVLIKHGVMVDATTRMGYTPLHVASHY
>2G62_149_175
TRIDYGTGHEAAFAAFLCCLCKIGVLR
>1ADT_13_39
EAARALMDKYHVDNDLKANFKLLPDQV
>1YD7_295_321
GVVATGIVARSALRAVKMLREEGIKAG
>1FNF_237_263
SRNSITLTNLTPGTEYVVSIVALNGRE
>1SI7_73_99
CNTRFVADALAKFLKIHAREVSFAGQK
>1LCY_141_167
IVSSAQRPARDLGLPQTNVEYIQTDAA
>1WD3_439_465
YPTRYFRHYENVLYAASNGGVQTFDSK
>2FB9_209_235
VFGEASPVGEVRYEAPFYDYETKYTPG
>2FAU_268_294
KKFSVRYFLNLVLVDEEDRRYFKQQEI
>1IK6_332_358
PVIRLAGPDVPQSPIAADAAYAPTVER
>1MC0_66_92
GDKVLGEEVSFPLTMGRLGQVVEDKQC
>1CPT_224_250
NGFTVDRRSCPKDDVMSLLANSKLDGN
>1IR6_225_251
VAFRIAPRINAASRLGEAEKALRLLLT
>1WL4_191_217
NAQKAGHFDKEIVPVLVSTRKGLIEVK
>2ALA_167_193
SSAWTPFDNKIVVYKDEVFNQDFPPYG
>1N4K_211_237
PVSPAEVRDLDFANDASKVLGSIAGKL
>1DS1_212_238
PGAIAQVKPLYGDADDPFLGYDRELLA
>2B78_324_350
NGLIIASTNAANMTVSQFKKQIEKGFG
>2O14_337_363
DGDTLHPNRAGADALARLAVQELKRQG
>1J8U_180_206
DICHELLGHVPLFSDRSFAQFSQEIGL
>1QUB_52_78
LWPINTLKCTPRVCPFAGILENGAVRY
>1YT3_3_29
YQMITTDDALASLCEAVRAFPAIALDT
>2GU1_199_225
RAFNRYPVDKAYRQITSGFNPKRKHPV
>1Y08_132_158
LDSKLFEYFKEKAFPYLSTKHLGVFPD
>1R3S_101_127
VPGKGPSFPEPLREEQDLERLRDPEVV
>2II0_255_281
KEINSPNLLKMIRHTTNLTLWFEKCIV
>3MBP_40_66
PDKLEEKFPQVAATGDGPDIIFWAHDR
>1ZOD_23_49
TFEPMIIERAKGSFVYDADGRAILDFT
>2GZ7_250_276
LGPLSAQTGIAVLDMCAALKELLQNGM
>2G0D_358_384
EQILEEYGDESGTGFLEGISGCILVLS
>1QYI_82_108
FIVFSIHLIDILKKLSHDEIEAFMYQD
>1IXH_235_261
KTFAQDLTNQKGEDAWPITSTTFILIH
>1A87_22_48
DGASAKVGEITITPDNSKPGRYISSNP
>1WXQ_63_89
EYRNGLALIPVKMVDVAGLVPGAHEGR
>1BUP_249_275
HKKDISENKRAVRRLRTACERAKRTLS
>1Y08_50_76
EDVFHAPYVANQGWYDITKTFNGKDDL
>2IXR_171_197
KNMKIDGGKIKALIQQVIDHLPTMQLP
>2ICS_157_183
MSRTVIGDNGITPLELAKQIQQENQEI
>2H7O_263_289
PLLIQLGRSSLMDEHLVEQREKLRELT
>1ITX_74_100
SQTINVPNGTIVLGDPWIDTGKTFAGD
>1N40_362_388
LLKKMPGVDLAVPIDQLVWRTRFQRRI
>1P5J_164_190
PGWVYIPPFDDPLIWEGHASIVKELKE
>1GXN_81_107
VFLAEVYKSGGNTKYRDAVRKAANFLV
>1LZL_30_56
RATYDALIGAMLADLSFDGVSLRELSA
>1G8P_162_188
DLLLDVAQSGENVVERDGLSIRHPARF
>1XVT_147_173
AQAFSGYLIQNGDVDQPMPAFPYTADY
>1V73_197_223
IIKINDVLYMHGGISSEWISRELTLDK
>1F1O_224_250
ATLALIATSIEKFAVEIRGLQKSETRE
>1IK6_99_125
RVIDTPLNEGGILGFAMGMAMAGLKPV
>2AM1_180_206
IVTLVGEAHLAFFKDRSEIAKGKMQIA
>2GHS_240_266
EGHIWNARWGEGAVDRYDTDGNHIARY
>1W78_265_291
LRASGLEVSENAIRDGIASAILPGRFQ
>1ZSX_176_202
RWSSMEIMEAYSVARQFNLTPPICEQA
>1ZHX_53_79
HPELFLEPSFINDDNYKEHCLIDPEVE
>1R6D_84_110
AAESHVDRSIAGASVFTETNVQGTQTL
>2GI3_136_162
ERVPGGSSGGSAAAVSAGMVVAALGSD
>1W78_186_212
REKAGIFRSEKPAIVGEPEMPSTIADV
>3GCB_135_161
IVSSADQDIDSRLVQYLLAAPTEDGGQ
>2B4W_176_202
AKAPPLDILSENAWGGVNQAYLLSSGK
>2DFW_41_67
IALATPTGRLHCAGDADVEFTIQSASK
>1ESW_308_334
CPTAVEGRWVKAPGEKLFQKIQEVFGE
>1R5Y_178_204
WAKRSRDAFDSRKEQAENAALFGIQQG
>2AYU_94_120
EKLLSLKTLQSELFEVEKEFQVEMFEL
>1BCO_293_319
LHSTVYCYTLDGRFICEAECLAPVAFN
>1NH8_229_255
GQQYLMLDYDCPRSALKKATAITPGLE
>1E4F_137_163
YLLDDERIVFNPLDMKASKIAIEYTSI
>1Y11_58_84
HLVGDDGTYVSAREISENYGVDLELLQ
>1OWL_233_259
NFPAEAGTSGLSPALKFGAIGIRQAWQ
>1VPR_272_298
CFRIERRAFPVGPYTFMRQATEVGGKI
>2CFQ_145_171
MFGCVGWALGASIVGIMFTINNQFVFW
>2DPO_216_242
SPSDLDLVMSDGLGMRYAFIGPLETMH
>2BKW_43_69
VLKNTRAVFKSAAASKSQPFVLAGSGT
>1PB1_228_254
VHKGNIMKFTEGAFKDWGYQLAREEFG
>1G93_282_308
DYHIGLPADIKLVKMSWQTKEYNVVRN
>1JFB_66_92
TRQGFPELSASGKQAAKAKPTFVDMDP
>1JTV_148_174
GLPFNDVYCASKFALEGLCESLAVLLL
>1B9H_154_180
VPLLQDAAHAHGARWQGKRVGELDSIA
>1YPV_106_132
VKIWDANGSRDFLDSLGFSTREEGDLG
>1IJ5_101_127
DDASGYNRLRPSKPMLSEEDTNILRQL
>1XTI_188_214
MMFSATLSKEIRPVCRKFMQDPMEIFV
>1R53_202_228
VKEIEKYRGNKDSIGGVVTCVVRNLPT
>1MJ5_162_188
LVLQDNVFVEQVLPGLILRPLSEAEMA
>1NTY_30_56
ECMDTYLWEMTSGVEEIPPGIVNKELI
>2B9E_225_251
LQRLVYSTCSLCQEENEDVVRDALQQN
>1XGK_52_78
NVTLFQGPLLNNVPLMDTLFEGAHLAF
>1DQ3_402_428
KDEEVKRMLHLIEGLEVVRHITTTNEP
>1IAL_334_360
GLVPFLVGVLSKADFKTQKEAAWAITN
>1F9V_42_68
VTKIQNTAQVHEFKFDKIFDQQDTNVD
>1U7G_244_270
GWIFGEWALRGLPSLLGACSGAIAGLV
>1IUC_1_27
PTEFLYTSKIAAISWAATGGRQQRVYF
>1UDX_31_57
GGPDGGDGGRGGSVYLRARGSVDSLSR
>1YQS_25_51
GAMVRVDDNGTIHQLSEGVADRATGRA
>1YHL_224_250
SEAAASVEMNLVERVAHLIGEYFQVQD
>1YUE_91_117
SKLTLNKGDLFKYNNIVYKVLEDTPFA
>2AU3_56_82
FKCFGCGVGGDAIKFVSLYEDISYFEA
>8ABP_161_187
AAGFPEKQIYQVPTKSNDIPGAFDAAN
>1UTE_270_296
LGGFAYVEITPKEMSVTYIEASGKSLF
>2BI0_180_206
PAPAADPTAHWDGAVFRKRVPGPHFDA
>1VE1_148_174
VRAHYETTGPELYEALEGRIDAFVYGS
>1V73_1_27
MGNTATEFDGPYVITPISGQSTAYWIC
>2CU2_261_287
ALERVFSQDPHENVVLGEGRHVALDTF
>2H6O_375_401
GCENISGAFASNRTFDITVSGLGTAPK
>1JDN_408_434
PWGPLKLRIDENRIVEHTNSSPCKSCG
>2J4O_177_203
KLYVANVGTNRALLCKSTVDGLQVTQL
>1EDG_178_204
NEWWPELTNSDVVDSINCINQLNQDFV
>1VPK_112_138
SGSTVFRITTMPADEFPEITPAESGIT
>2BLE_321_347
GDVENTILDILGGLRSTCTYVGAAKLK
>1Y0Y_323_349
HSNTEVVDERDVDATVELMTKALENIH
>1FXX_227_253
KPLVHVSGMFGAWRGNTSWVAPLAWHP
>1P9R_217_243
VNPRVDMTFARGLRAILRQDPDVVMVG
>1VBI_217_243
PLGGPKGYALALLVEVLSGVLTGAGVA
>1VJO_62_88
DPAFLALMDEIQSLLRYVWQTENPLTI
>2D2J_42_68
GSRKALAEKAVRGLRHARAAGVQTIVD
>1CX4_262_288
AMDVQAFERLLGPCMEIMKRNIATYEE
>1ZED_123_149
TTRGNEVISVMNRAKKAGKSVGVVTTT
>1TBF_24_50
ETRELQSLAAAVVPSAQTLKITDFSFS
>1FXX_218_244
MALIDVPQMKPLVHVSGMFGAWRGNTS
>1DDI_204_230
VEEEGEVRVFIEHNDNFRLPANPETPV
>1YUE_169_195
AVKSRKLKTGITVELAQDLEANGFDAP
>1U7G_155_181
SHGALDFAGGTVVHINAAIAGLVGAYL
>1HOW_201_227
YRSPEVLLGAPWGCGADIWSTACLIFE
>1IK6_196_222
STPYNAKGLLKAAIRGDDPVVFLEPKI
>1ZKL_185_211
IGALILATDISRQNEYLSLFRSHLDRG
>1LL2_171_197
FNSWATTDIRKHLPFIYNLSSISIYSY
>2GY5_370_396
VLHPKDFNHTDHFSVAIFTIHRILPPD
>1Q7E_213_239
KLRDQQRLDKLGYLEEYPQYPNGTFGD
>1NOF_340_366
VTKFEKYSTSASLNVEYGGSSQVDSSG
>2DPO_149_175
PPYYIPLVELVPHPETSPATVDRTHAL
>1B7E_277_303
WKTGAGAERQRMEEPDNLERMVSILSF
>1DFA_331_357
DEHGIKATIKTIHTSVRDGLVSLARSL
>1YKS_255_281
LVDEGRKVAIKGPLRISASSAAQRRGR
>1L5O_229_255
RDGIDVLSKVGGFDLVGMTGVMLGAAR
>1G8P_219_245
RDVETRVEVIRRRDTYDADPKAFLEEW
>2C78_91_117
NMITGAAQMDGAILVVSAADGPMPQTR
>2H6O_43_69
TADVNATINFDVGGKKHKLNLDFGLLT
>1US0_233_259
RIKAIAAKHNKTTAQVLIRFPMQRNLV
>1ZVD_59_85
RGEEGLDYGGVAREWLYLLSHEMLNPY
>2NXF_231_257
VHPCAADPICLAWNHEAVLSVLRSHQS
>1BS0_357_383
TARLRLTLTAAHEMQDIDRLLEVLHGN
>1DB3_76_102
EVQPDEVYNLGAMSHVAVSFESPEYTA
>2BMW_203_229
KEELEEIQQKYPDNFRLTYAISREQKN
>1HOW_318_344
LQLDPRKRADAGGLVNHPWLKDTLGME
>1XV5_323_349
WKSTGENLKFRVDNTPLTSHDSGIIWF
>1G41_117_143
AKNRARAEDVAEERILDALLPPAKNQW
>1RI6_237_263
HITPDGRHLYACDRTASLITVFSVSED
>1UUR_338_364
TLRYQRHISTLWQEGIIYGYMGRQEVN
>1UUQ_228_254
KQIYIDWVHAAAAYIKTLDAHHLVSSG
>2AYU_214_240
LQDIGLEYLTDGRPGFKLLFRFDSSAN
>1X8V_101_127
HNAALRGEQMKGHAATIEDQVRRMIAD
>2GS8_247_273
NPPFSYLTKESYQAMEAVKELRQEGFA
>2HGS_253_279
RLFVDGQEIAVVYFRDGYMPRQYSLQN
>2I1Q_251_277
VVLVTNQVSAKPDAFFGMAEQAIGGHI
>1PSW_302_328
ARVIRLITGYHKVRKGDAAEGYHQSLI
>1XM9_1_27
GLTIPKAVQYLSSQDEKYQAIGAYYIQ
>2FB9_79_105
VVFPLLHGRFGEDGTVQGFLELLGKPY
>2HVQ_130_156
DVTYVDDYMMESFCNTFKFKMAPLLGR
>2FXU_285_311
CDIDIRKDLYANNVMSGGTTMYPGIAD
>1ZXX_227_253
ADQFMAELKKYGDFDVRANVLGHMQRG
>2CFQ_67_93
SDKLGLRKYLLWIITGMLVMFAPFFIF
>1UX5_23_49
SIWGTGKAEKFADDLYEKGVLADLEKA
>1US5_188_214
VGLGASAIQQLALTTPIALVAVDLNRI
>1RWR_252_278
AITVSSQGEIALGDATVQRGPLSLKGA
>1ESW_2_28
ELPRAFGLLLHPTSLPGPYGVGVLGRE
>2J4O_75_101
RVTNFVAQRLSAELLLGQLNAEHAEAD
>2C43_203_229
FELQRLEFDLSPLNLDIGQVYKETRLF
>2BI0_89_115
KANLFYRGLRFHRFPAVGDTLYTRTEV
>2FBA_10_36
NYKVDRTDLETFLDKQKEVSLYYLLQN
>1L9V_151_177
TAEGGEIVFQNAAFTMWKLTYLEHQLM
>1I6L_82_108
EVPAHAQAAWMLQCIVYIGELERMTQF
>1C3P_47_73
IKSRPATKEELLLFHTEDYINTLMEAE
>1U16_229_255
SMDAISERDFVVEFLSVATLLLIHLSK
>2FR1_285_311
ACDVTDRESVRELLGGIGDDVPLSAVF
>1POT_11_37
WTEYVPPGLLEQFTKETGIKVIYSTYE
>1EUR_191_217
AFQAVSVYSDDHGRTWRAGEAVGVGMD
>2HQ2_66_92
AALESVGETKCICRNEYAVHEQVGTFT
>1RMG_262_288
SNVLLENFIGHGNAYSLDIDGYWSSMT
>2D2J_52_78
VRGLRHARAAGVQTIVDVSTFDIGRDV
>2BF1_3_29
ELALNVTESFDAWENTVTEQAIEDVWQ
>1ZVD_51_77
WKRLMIKFRGEEGLDYGGVAREWLYLL
>1GR0_220_246
VQLDRTMQLNVGGNMDFLNMLERERLE
>1P1M_298_324
LLQKAQNPRNLDVNTCLKMVTYDGAQA
>1QF5_144_170
RGLRVGDLFDKETFAEKLKEVMEYHNF
>1IUQ_278_304
HDIMPPPSQVEIEIGEKRVIAFNGAGL
>2BF1_93_119
PKCSKVVVSSCTRMMETQTSTWFGFNG
>1NH8_145_171
ATKGIEATVIRLDGAVEISVQLGVADA
>1CS6_131_157
ALSYRWLLNEFPNFIPADGRRFVSQTT
>2J66_224_250
NLGGGFGVPYFSHEKALDIGKITRTVS
>1UZ5_284_310
GKPTIIGVIKGKPVFGLPGYPTSCLTN
>1NU5_286_312
AEAAGISSYGGTMLDSTVGTAAALHVY
>1M6E_280_306
SEIYWSSCTKDGDGGGSVEEEGYNVAR
>3GRS_225_251
SFDSMISTNCTEELENAGVEVLKFSQV
>2GS8_175_201
IMLVLNAAKKPISSREGMKLCRDTSTT
>1T1G_309_335
LPPEVFHDITEGNNDIANRARIYQAGP
>2D7U_20_46
VAYLSLHDEPEIIARGGVGTNAGHSVV
>1LAM_32_58
SGKLREILNISGPPLKAGKTRTFYGLH
>2DBQ_268_294
EEEPYYNEELFKLDNVVLTPHIGSASF
>2J4O_207_233
HTTENEDELFRLSQLGLDAGKIKQVGI
>1NIJ_147_173
SQVGYADRILLTKTDVAGEAEKLHERL
>1A8D_297_323
GKLNIYYRRLYNGLKFIIKRYTPNNEI
>1YC9_109_135
QYDFDFWGKNRAAVVAATSELAAAEAE
>1CS6_8_34
EEQPAHTLFPEGSAEEKVTLTCRARAN
>1ZTU_104_130
PPGCPDALQYRATLDWPAAGHLSLTVH
>1RW3_312_338
GTLFNWGPDQQKAYQEIKQALLTAPAL
>1ELV_38_64
MENGGGGEYHCAGNGSWVNEVLGPELP
>1Q8K_38_64
NIEGMIHLSELSRRRIRSINKLIRIGR
>1VJY_58_84
NILGFIAADNKDNGTWTQLWLVSDYHE
>1IIR_227_253
SPELAAFLDAGPPPVYLGFGSLGAPAD
>1R89_90_116
YEIRYAEHPYVHGVVKGVEVDVVPCYK
>1JMM_316_342
PNNHVTVGATSATNVMPVSDMPVVPGK
>2EX2_202_228
VVPGDLNRFTLTGCLPQRSEPLPLAFA
>2I0Z_293_319
QMSIDALPEENSEQLFQRMLKQMKEDP
>2FEZ_215_241
YYLSDRQSDALGAYRRVKTTLADDLGI
>1RI6_179_205
GPRHMVFHPNEQYAYCVNELNSSVDVW
>2NVP_344_370
KGIGSPHTPDQYIWHIALSMQGLTTNN
>1RCQ_79_105
EGFFEASELELIVAHDFWCVVHCAWQL
>1YOE_166_192
GLGNWTPAAEFNIYVDPEAAEIVFQSG
>1O89_178_204
GGVGSTAVALLHKLGYQVVAVSGREST
>1K5C_206_232
KHVSNVVIKGNTVTRSMYGVRIKAQRT
>1E4F_350_376
EVFKSPVRTGCYANSDRPSIINADEVA
>2F8L_297_323
KSILILEKADVDVKPPKEVLLANLSSL
>1DNV_44_70
KFMIFGLANNVIGPTGTGTTAVNRLLT
>1XKN_119_145
EYNAWGGKYEPYDDDNAVPERVAKAQG
>1BOB_7_33
KPETWTSSANEALRVSIVGENAVQFSP
>1KA1_29_55
ISHKDSTTITKNDNSPVTTGDYAAQTI
>1LJ8_441_467
DALISQRLLAVEEIFGTAIPNSPEFVA
>1MOQ_16_42
IYEQPNAIKNTLTGRISHGQVDLSELG
>1Q7E_361_387
VEQPLRGKYLTVGCPMKFSAFTPDIKA
>2BDE_71_97
GLVIDSKNGNILKLSRYGAIRLSYHGT
>2F7V_194_220
SALHQAMRWGGKALDHVESLAHARFGG
>1Y7E_374_400
ASDADAELVSYIRQLLNKNNIAWQVAT
>2DBN_299_325
TFQGWTALSDMLPGQGLLHVVPIPEAM
>1NXC_225_251
QWGQHHVSVGGLGDSFYEYLLKAWLMS
>2A84_179_205
VAVVGVPTVREADGLAMSSRNRYLDPA
>1YOE_200_226
LDVTHKAQIHVEDTERFRAIGNPVSTI
>1VHN_273_299
GYTKDLKGARRFREKVMKIEEVQILKE
>2GTI_194_220
SHYRSPQGNPGGNRVGDLSGNEALARG
>1Y42_276_302
DECVGFTVPLLTDSSGAKFGKSAGNAI
>1F2J_149_175
AMGCRFCKWRNVYKIQNGTVSEAVVRF
>1HX0_26_52
LECERYLGPKGFGGVQVSPPNENIVVT
>1I1W_255_281
CLNVSSCVGITVWGVADPDSWRASTTP
>1ELV_26_52
VIRYTCEEPYYYMENGGGGEYHCAGNG
>1K1S_192_218
ARRLNELGIQKLRDILSKNYNELEKIT
>1QHU_366_392
GSSRLHIMAGRRLWWLDLKSGAQATWT
>1SJ8_163_189
VGQASGELLQQIGESDTDPHFQDVLMQ
>1P5J_143_169
KVVGELLDEAFELAKALAKNNPGWVYI
>2AM1_340_366
SAIPANEGGKKIAVLADMKELGDQSVQ
>1MGP_63_89
EPDEREPEEIMNFYKRIREAGSVPKTS
>1X54_250_276
MVQRTLELRKKEIEMFRDDLTTLKNTE
>1V4A_244_270
DYYQEQGRDWERYAMVKARIMGDSEGV
>1QZ9_368_394
YREPRIMRFGFTPLYTTFTEVWDAVQI
>1Y4I_21_47
DPSTGALSTPIFQTSTFVFDSAEQGAA
>1RPT_142_168
SEEFLKRLQPYKSFIDTLPSLSGFEDQ
>2B9E_121_147
LLKNQGKIFAFDLDAKRLASMATLLAR
>1PEA_110_136
GFEYSPNIVYGGPAPNQNSAPLAAYLI
>1XMB_239_265
TDPLDSKVVTVSKVNGGNAFNVIPDSI
>1UA4_121_147
LGGVYGVPVIVHVPQLSRLQANLFLDG
>2NVP_375_401
DQLIKLLKETDAGTGYMHEGFHVDDPT
>1ZED_176_202
ASARQEGCQDIATQLISNMDIDVILGG
>1H30_133_159
RNLVIKVNRDAVMKIAVAGDLFQPERG
>1MUW_235_261
LWAGKLFHIDLNGQSGIKYDQDLRFGA
>1RPT_237_263
KNMKLATQPQKARKLIMYSAHDTTVSG
>1Y7E_204_230
KNKVKLATLQLIKEKYKIEEEDFVSSE
>1P9R_104_130
QDGRISLRIGGRAVDVRVSTMPSSHGE
>1W8K_406_432
FYVCNCVEKRAEIKENNQVVIKEEFRD
>1J72_174_200
FAWCGGKSNILERNKARDLALAIRDSE
>1NST_47_73
FPKLLIIGPQKTGTTALYLFLGMHPDL
>1NST_181_207
SDASSKLRALQNRCLVPGWYATHIERW
>1B89_303_329
ITMMNHPTDAWKEGQFKDIITKVANVE
>1XA6_314_340
GFTEHIEDVKMAFDRDGEKADISANVY
>1ULZ_341_367
EDPKKNFAPSTRVIERYYVPGGFGIRV
>1YUE_252_278
RMVCEMVSHIQKESTYTATFCVASARA
>2BW4_266_292
ATGKFRNPPDLDQETWLIPGGTAGAAF
>1N67_125_151
KDDVKATLTMPAYIDPENVKKTGNVTL
>1GP6_124_150
GYGSKLANNASGQLEWEDYFFHLAYPE
>1ZED_78_104
ALSKTYNVDKHVPDSGATATAYLCGVK
>1L5O_135_161
GNIAVGPAMSRLQAEALLLEVSRYTCD
>1PZD_91_117
ETEYVIRCTKHTFTDHMVFQFDCTNTL
>1VYR_332_358
LVARLQKKAELNPQRPESFYGGGAEGY
>1JX6_256_282
LGREDIMINGWGGGSAELDAIQKGDLD
>1OWL_420_446
TYIKRWLPELRHVHPKDLISGEITPIE
>1RWR_192_218
RYDHATRRATPIAAGARGAAAGAYAID
>1J7X_225_251
QSLSRATIIGEITSGNLMHSKVFPFGD
>2J0W_358_384
STSTGDTLLTQSLLMELSALCRVEVEE
>1USG_167_193
ANVVFFDGITAGEKDFSALIARLKKEN
>1ZVD_29_55
VSREEIFEESYRQVMKMRPKDLWKRLM
>1XKG_151_177
CHGDTIPRGIEYIQHNGVVQESYYRYV
>1HD7_197_223
KGLASRKPLVLCGDLNVAHEEIDLRNP
>1PJX_190_216
LIVAETPTKKLWSYDIKGPAKIENKKV
>2GUY_189_215
DWVGSLVSNYSIDGLRIDTVKHVQKDF
>1JDW_44_70
ASSRNSCAADDKATEPLPKDCPVSSYN
>1R3S_22_48
AAWGEETDYTPVWCMRQAGRYLPEFRE
>1Z6F_332_358
INFQLDGKTIEQRPLVVLQEIPEGNFG
>1K92_148_174
AELQIYKPWLDTDFIDELGGRHEMSEF
>1IJ5_235_261
DESDDVGFSEYVHLGLCLLVLRILYAF
>1CEO_313_339
WNYKKMDFEIYNEDRKPVSQELVNILA
>1PJC_274_300
VETLHPTSHTQPTYEVFGVVHYGVPNM
>1WY0_173_199
MISGKTGALFEASAKVGGIIGTDNEEY
>1ZDY_127_153
DNMPGVAELSAIPSMPPAVAENAELFA
>1RIQ_318_344
YKGVDLVVDIMKEPYPELELSREFVKG
>1FSU_374_400
DDSSLPEYSAFNTSVHAAIRHGNWKLL
>1HT6_347_373
GITATSALKILMHEGDAYVAEIDGKVV
>1PSW_147_173
TAQDLPQPLLWPQLQVSEGEKSYTCNQ
>1ULZ_101_127
FIGPHWKVIELMGDKARSKEVMKKAGV
>1JR7_200_226
FAAPPSKNVSKDVFHPVFDVDQQGRPV
>1FG7_249_275
VADIAAQALSPQGIVAMRERVAQIIAE
>1U8X_78_104
DVFIREKAPDIEFAATTDPEEAFTDVD
>2J66_359_385
PALYPGDLVCVLNSGAYGLSFSPVHFL
>1UA7_339_365
HNVMAGQPEELSNPQGNNQIFMNQRGS
>2AYU_104_130
SELFEVEKEFQVEMFELENKFLQKYKP
>2C78_191_217
GENEWVDKIWELLDAIDEYIPTPVRDV
>1SIQ_177_203
VVWARCEDGCIRGFLLEKGMRGLSAPR
>1TQN_230_256
KSVKRMKESRLEDTQKHRVDFLQLMID
>2FGT_121_147
FNETKANKKIYLVSYSKQLILEVTVES
>1Q44_213_239
WYASRENPNKVLFVTYEELKKQTEVEM
>1CPT_371_397
GWGAHMCLGQHLAKLEMKIFFEELLPK
>2BW0_256_282
WTEACEQKLTFFNSTLNTSGLVPEGDA
>1WMD_220_246
VMAPGTFILSARSSLAPDSSFWANHDS
>1DS1_174_200
VASVRKALPLLDERTRARLLDRRMPCC
>1SJ8_113_139
LAALLEDEGGNGRPLLQAAKGLAGAVS
>1BQC_260_286
GGGVEYLDMVYNFDGDNLSPWGERIFY
>1Y42_138_164
QLKKLWENVDTQMRARGYEADWARKRG
>2CY7_38_64
IFTEKDEILSDVASRLWFTYRKNFPAI
>1G93_131_157
IKPEKRWQDISMMRMKTIGEHIVAHIQ
>1TV5_121_147
IGTITPRGQTGNAKPRIFRDVESRSII
>1LAM_449_475
DIAGVMTNKDEVPYLRKGMAGRPTRTL
>1V0D_138_164
REQDPSWFEGLESRFRNKSGYLRYSCE
>1NST_147_173
INPADRAYSWYQHQRAHDDPVALKYTF
>2J0W_188_214
ENKGRTTTLGRGGSDYTAALLAEALHA
>2IM9_18_44
PPAPAITTNSAAIEEQANSSIRKLYHT
>1HZF_64_90
PTLAASRYLDKTEQWSTLPPETKDHAV
>2I0Z_349_375
EQAGQVSHEKIRALVKDFKEFTVNVNG
>1KQ3_141_167
YTPNGEFKRYLFLPRNPDVVLVDTEIV
>1U8X_180_206
ATRRLRPNSKILNICDMPVGIEDRMAQ
>1FOB_196_222
VLATGELLSTDFDYFGVSYYPFYSASA
>1KL1_90_116
QPHSGAQANMAVYFTVLEHGDTVLGMN
>1O70_109_135
TFLYFNVRGEGSDTVITVEGGGVNATV
>1IJ5_297_323
SVVDVDDSKSLSYQEFVMLVLLMFHDD
>2B4V_326_352
HPAHLPRYPDFSPLYDCDPTELGRLLH
>1OZ2_53_79
PQHPSMYFILTVAEVCGYRLRLHFDGY
>1DT9_58_84
TASNIKSRVNRLSVLGAITSVQQRLKL
>2CZ9_62_88
RKENSWIDYVKGIFWVLKESDYEVGGI
>1WW9_347_373
DKGWVNEILFESDEAIVAWRKLASEHN
>2GG6_318_344
EDRAPSMIDEYPILAVAAAFAEGATVM
>1YLE_93_119
RNETFVHASRSLSIHNKIHVLSLCHDL
>1YDX_164_190
SNKNEQHAIANTLSVFDERLENLASLI
>2DPO_260_286
KRVLKSFGSIPEFSGATVEKVNQAMCK
>1N4K_354_380
QFGFMQKQIGYDVLAEDTITALLHNNR
>1O5T_87_113
TKWLQDVFNVPLVIQMTDDEKYLWKDL
>1NRI_158_184
AGLQYAKSLGALTISIASNPKSEMAEI
>1FL2_79_105
ASKLIPAAVEGGLHQIETASGAVLKAR
>1S7C_269_295
KGVLGYTEDDVVSTDFNGEVCTSVFDA
>1EU8_75_101
QFIASGWLEPLDDYVQKDNYDLSVFFQ
>2BOQ_122_148
FFLGRPDAVAASPDHLVPEPFDSVDSI
>1EYB_89_115
RILPSVSHKPFESIDEGHVTHNWDEVD
>2AZQ_133_159
MFLQGQVFDANGKPLAGATVDLWHANT
>1VJP_118_144
MTLKEAVDTLVKEWTELDPDVIVNTCT
>2F82_254_280
QKSFARLLYNDFLRNASSIDEAAKEKF
>2FBA_169_195
LVLTDSGDINFSSTEDIYKNIIKPDLE
>1O59_231_257
DNLLLPGRGHDMSDGWETKRSRQPGHT
>1T6C_18_44
DIGSYSVRLTIAQIKDGKLSIILERGR
>1YE3_311_337
GRTWKGAIFGGFKSKDSVPKLVADFMA
>1V4A_284_310
FRRYIDFSVIQSLRNMKGMIAREVRRR
>2HGS_351_377
IAEALAAPSRFVLKPQREGGGNNLYGE
>1LYV_141_167
RQSGTYGSITVESKMTQQVGLGDGIMA
>1RH9_8_34
YTDGTHFALNGKSLYINGFNAYWLMYI
>1YGJ_198_224
YLMALGSQRTRAPDGSVVTQRIRMEMH
>1B8P_115_141
QGKAIDAVASRNIKVLVVGNPANTNAY
>1SB8_74_100
LVSEKQWSNFKFIQGDIRNLDDCNNAC
>1G97_239_265
MRRRINHKHMVNGVSFVNPEATYIDID
>1A26_136_162
PIDINYEKLRTDIKVVDKDSEEAKIIK
>1UA4_397_423
TQVEEKLRAEYGIKEGIGEVEGYQIAF
>2BC9_190_216
VWTLRDFSLDLEADGQPLTPDEYLTYS
>1UOU_317_343
QAQGAARVAAALDDGSALGRFERMLAA
>1DLJ_212_238
ALRVAYFNELDTYAESRKLNSHMIIQG
>1PO5_364_390
PKNTEVFPVLSSALHDPRYFETPNTFN
>1YDX_344_370
GEIKVPYVKSFQLQRKAGKIVFLLDQK
>1XRF_11_37
DMRGSHHHHHHGMASMTGGQQMGRDLY
>1N4K_274_300
VVFSKPNRERQKLMREQNILKQIFKLL
>1YD7_264_290
ERLIKRIVEKIEKNKKDIFTYETYELE
>1GYN_295_321
TWEGVLNYYKANEAYLQGQLGNPKGED
>1CA1_224_250
TLANSQKGTAGYIYRFLHDVSEGNDPS
>1DFA_129_155
SYPISEGPERANELVESYRKASNKAYF
>2F7V_46_72
GFQVEVIDHGDGAVSLYAVRGTPKYLF
>2B5W_181_207
NGSLGLLTLAMLKVDDKGYENLYCLGR
>1V4A_58_84
SQPPQADEWQHYAAWLQEALCNVSDEA
>1BCO_70_96
SFMDVVTRYGIPEDFHITIDNTRGAAN
>1VB3_322_348
QLKELGYAAVDDETTQQTMRELKELGY
>2POR_2_28
VKLSGDARMGVMYNGDDWNFSSRSRVL
>1SYY_24_50
NQVDVNQLVPIKYKWAWEHYLNGCANN
>1N4K_17_43
VRLFHAEQEKFLTCDEHRKKQHVFLRT
>1GTK_190_216
EISLPAVGQGAVGIECRLDDSRTRELL
>4ENL_376_402
GETEDTFIADLVVGLRTGQIKTGAPAR
>7A3H_186_212
ADNQLADPNVMYAFHFYAGTHGQNLRD
>1M8Z_135_161
LKCVKDQNGNHVVQKCIECVQPQSLQF
>2MNR_314_340
LERLDLAGSVIEPTLTFEGGNAVIPDL
>1BI5_246_272
IAPDSEGAIDGHLREAGLTFHLLKDVP
>1Z05_282_308
GNYGCLETVASSQAIRDQVTARIQAGE
>1TVL_355_381
AQEMAFPRTLFIGTPERVASLIETWFN
>1VPK_333_359
KFIEDVLKHIETEEIEMNFVDSTSPCQ
>1TOI_215_241
QGFARGLEEDAEGLRAFAAMHKELIVA
>2HVQ_88_114
ETSAVVSYQVFGEFAGPGIQKNVDYGD
>2HWK_294_320
FIGYDRKARTHNPYKLSSTLTNIYTGS
>1O70_142_168
QTNGYVHIIDHVLGVPYTTVLGKLESD
>2C81_343_369
LPVHKNPLFCPWTKNRYLKSVRKTEAY
>1B6A_52_78
GEQEPDKESGASVDEVARQLERSALED
>2B3H_5_31
HHHHHHSSGLVPRGSHMLEDPYRYTGK
>1EVY_169_195
SIASADINVARRLQRIMSTGDRSFVCW
>1LCY_123_149
FVVAMGSPFALQNTITSGIVSSAQRPA
>1XA6_64_90
REQADELLGGVEGAYILRESQRQPGCY
>1IG8_325_351
GFIFKNQDLSKFDKPFVMDTSYPARIE
>2C81_200_226
GIIVTKNPRLFELIQQLRADSRVYCDD
>1INP_159_185
YQYIKGSADITPNQGIFPSGLQCVTVL
>1XTO_168_194
YSPHRFDPHPGDNLGLMVEDTRTGGKL
>1V9M_225_251
VDRVRFARLMEGDYAVLDELSGTPFSG
>2IM9_154_180
ITFSIRNEKKQPVALYANALINKPQWY
>1JYE_280_306
SCYIPPLTTIKQDFRLLGQTSVDRLLQ
>2HRZ_146_172
GAPLPYPIPDEFHTTPLTSYGTQKAIC
>1KV7_400_426
QYERWVISGVGDMMLHPFHIHGTQFRI
>1PVL_242_268
TVTYQREMDRYTNFWNQLHWIGNNYKD
>2HGS_301_327
LAGTKKVQQELSRPGMLEMLLPGQPEA
>1QUB_104_130
KCTEEGKWSPELPVCAPIICPPPSIPT
>1IGR_318_344
QMLQGCTIFKGNLLINIRRGNNIASEL
>2FSJ_204_230
VLTINLMDMEPVVELSFSLQIGVGDAI
>1QE3_232_258
AFLQVLGINESQLDRLHTVAAEDLLKA
>1Z6A_457_483
EKIDQLLAFKRSLFKDIISSGDSWITE
>1D7Y_147_173
RLLIVGGGVIGLELAATARTAGVHVSL
>1SAZ_341_367
SALRVLRGEEKPKNYSEESRRWRERYD
>2O1B_92_118
QAIVDFYQRQYNVTLDKEDEVCILYGT
>1UAS_148_174
NAMKTYGKNIFFSLCEWGKENPATWAG
>1H8L_197_223
IYSKSPDDAVFQQLALSYSKENKKMYQ
>1G6S_373_399
KLNFAEIATYNDHRMAMCFSLVALSDT
>1VAG_369_395
EYRCRGGCPADWVWIVPPMSGSITPVF
>1KWF_274_300
TKFFARDGAKGIVDGYTIQGSKISNNH
>1FS7_374_400
AIAGHGSFFHAPEEVLRLLASGNEEAQ
>2BBC_258_284
ALQASLQHKTFQNPLMISQLLPVLNQK
>1ML9_135_161
LQIFRTKDRGWGVKCPVNIKRGQFVDR
>1XTI_155_181
HFILDECDKMLEQLDMRRDVQEIFRMT
>1GWU_244_270
LIQSDQELFSSPNATDTIPLVRSFANS
>1QF5_116_142
AREKARGAKAIGTTGRGIGPAYEDKVA
>1F8E_306_332
KSKPTQGQTIVLNTDWSGYSGSFMDYW
>1GYC_434_460
GDNVTIRFQTDNPGPWFLHCHIDFHLE
>1MSK_171_197
LEEDALADAFEAQHDDYNKIMVKALAD
>1ESW_173_199
EAKSALAEEVAFHAFTQWLFFRQWGAL
>2FGT_163_189
NMPAFSLFSIGSKKEFLLPNKPLTMDK
>1W9H_97_123
KSQVDNAIDTGVDGIMLVLPEYNTPLY
>1IHG_52_78
CTGEKGIGPTTGKPLHFKGCPFHRIIK
>1SE8_154_180
LSLSIAVNENYQDRQGQRQEKVHYIDA
>1WDP_125_151
NRSGTRNKEYLTVGVDNEPIFHGRTAI
>1YE3_323_349
KSKDSVPKLVADFMAKKFALDPLITHV
>2GVK_195_221
HDMVAWNALPVEQQEKVIGRHKFNDVE
>2IJR_107_133
LQSGIASVKWETIPEGARQIITQLMAR
>2H85_37_63
VDGIDVEIFENKTTLPVNVAFELWAKR
>1WER_32_58
CGQDRTLLASILLRIFLHEKLESLLLC
>2FB9_26_52
GVLRHIPFPTDLAVIAQDGRWLLGEKA
>1A8D_313_339
IIKRYTPNNEIDSFVKSGDFIKLYVSY
>1X54_189_215
AQLYLEAAIFGLEKVWSLTPSFRAEKS
>1JFB_309_335
NEGIIASNQSANRDEEVFENPDEFNMN
>1WDI_109_135
LLLLSPKDLAPVPGLQAEVVAVEEDGV
>1HH2_126_152
QFEKYSELKGTVTTAEVIRVMGEWADI
>1ZXX_86_112
IEQLKKHGIDAVVVIGGDGSYHGALQL
>1CPY_90_116
VIFLDQPVNVGFSYSGSSGVSNTVAAG
>1ZSY_223_249
EEELRRPEMKNFFKDMPQPRLALNCVG
>1DDI_225_251
NPETPVIMIGPGTGIAPFRAFMQQRAA
>1X3M_191_217
SHRYVSRRAYELLDLDEKDSGLIVAHL
>1QHU_1_27
MVKASGIPIALGVWGLCWSLATVNSVP
>1LJ8_56_82
LDWSICGVGLRSEDRKARDDLAGQDYL
>1U7L_195_221
LVAVPKSLKSDFEKSYETLSKNVVPAS
>2F7V_337_363
GDIAQAHTADEFVTLAQLQRYVESVNR
>2BG1_335_361
FKSNLTSLNPTLANADWIGKTGTTNQD
>1H9A_432_458
DWNGVSIAWKFVDAISAVYTADKAPLE
>2EU9_201_227
ATRHYRPPEVILELGWAQPCDVWSIGC
>1C0P_108_134
HWYKDITPNYRPLPSSECPPGAIGVTY
>1R6F_145_171
YSVIQAEINKHLSSSGTINIHDKSINL
>1T67_62_88
ASMEEMATFHTDAYLQHLQKVSQEGDD
>1WZU_67_93
ILNPDKVVLIPSREATCAMANMLKVEH
>2CWC_204_230
RVVEGGFWEAPEEGPGYAPGTLAAALW
>1A8D_4_30
LDCWVDNEEDIDVILKKSTILNLDINN
>1YDX_300_326
SIALEPMNNEIYVPFFYCALKYLQKDI
>1EU8_360_386
AVPRPIVPYYPQLSEIIQKYVNSALAG
>1IIR_318_344
ARAGAPQILLPQMADQPYYAGRVAELG
>2I1Q_186_212
DMQMLFAEKIEDLIQEGNNIKLVVIDS
>1X3L_138_164
ELPEEGISLEDLKLTTDLLLKSGAKIH
>1LJ5_336_362
SSSTAVIVSARMAPEEIIMDRPFLFVV
>1VJO_356_382
GGGLGELAGKVWRVGLMGFNSRKESVD
>1RP4_280_306
FNEDLVFANDLSLTLKDEFRSRFKNVT
>2ICS_261_287
REGMKAASISTDIYIRNRENGPVYDLA
>1PW4_399_425
ASAIVGYTVDFFGWDGGFMVMIGGSIL
>1BS0_247_273
CSSTVADYLLQFARHLIYSTSMPPAQA
>1ULZ_212_238
VLGDKHGNVIHLGERDCSIQRRNQKLV
>1JY1_19_45
PFQFYLTRVSGVKPKYNSGALHIKDIL
>1P9R_11_37
FFSLAEELPQNEDLLESEDDAPIIKLI
>1IIR_43_69
LAEVGVPHVPVGPSARAPIQRAKPLTA
>1W9Y_14_40
GVERAATMEMIKDACENWGFFELVNHG
>1NF1_299_325
KIGQYLSSNRDHKAVGRRPFDKMATLL
>1M4L_249_275
QASGGSIDWSYNQGIKYSFTFELRDTG
>1JHN_192_218
THLYTLILNPDNSFEILVDQSIVNSGN
>1LML_38_64
GAIVTCTAEDILTNEKRDILVKHLIPQ
>1M6I_205_231
ALGTEVIQLFPEKGNMGKILPEYLSNW
>1Y3N_445_471
MFEMGQSWVMGTKDPEKTWNDYQQQLK
>2POR_110_136
RLTAEDNPVLLYTYSAGAFSVAASMSD
>1IAL_366_392
TVEQIVYLVHCGIIEPLMNLLSAKDTK
>2O1B_355_381
FLVQEKSILVAPGKPFGENGNRYVRIS
>1I24_51_77
HQLGLESLTPIASIHDRISRWKALTGK
>1V04_95_121
PAVSELEIIGNTLDISSFNPHGISTFI
>1I9Z_244_270
GKVFPFFSELPITFPPTYKFDIGTDIY
>2B9E_143_169
TLLARAGVSCCELAEEDFLAVSPSDPR
>1XKS_339_365
ILCQLTVPNFSNQTAYLYNESAVYVCS
>1H6L_284_310
DTDGIDVLGFGLGPEYPFGLFVAQNGE
>1XMB_28_54
DWMVKIRRKIHENPELGYEELETSKLI
>1OEW_170_196
FGFIDTTAYTGSITYTAVSTKQGFWEW
>1S7C_299_325
IALNDNFVKLVSWYDNETGYSNKVLDL
>1J7X_212_238
QTATAAEEFAYLMQSLSRATIIGEITS
>1C0P_63_89
LTDGPRQAKWEESTFKKWVELVPTGHA
>2BI7_91_117
NGQVFSLPINLHTINQFFSKTCSPDEA
>2AYU_139_165
ISGQEQPKPEQIAKGQEIVESLNETEL
>2A0M_201_227
HQGHLMWLSEVRKKGAVAALEDAFGLT
>1R9L_267_293
AQNAIMHDGKASEGDIQGHVDGWIKAH
>1LJ5_345_371
ARMAPEEIIMDRPFLFVVRHNPTGTVL
>1PBE_227_253
LTEKVEDWSDERFWTELKARLPAEVAE
>2CY8_362_388
HLMPGLPPNTTDTGSITRAEVARPDVK
>2DAP_235_261
FDSEHTGMPHGGHVITTGDTGGFNHTV
>1QWO_13_39
GYQCSPATSHLWGQYSPFFSLEDELSV
>1FO8_287_313
TGRDSFKAFAKALGVMDDLKSGVPRAG
>1PMI_400_426
TKQKIDTGYVFFVAPGSSIELTADSAN
>1BIF_427_453
AYGCKVESIFLNVAAVNTHRDRPQNVD
>2F5U_191_217
GVLPAAPGDVPRDASTHVNPDGVAHHD
>1OZ2_194_220
CDPSSPYIHPVGWCQKQGKPLTPPQDY
>1OX0_336_362
AIVAVLGKEVPVSSTKSFTGHLLGAAG
>1XAG_232_258
QGVRKFLNLGHTFGHAVEYYHKIPHGH
>1DQ3_417_443
EVVRHITTTNEPRTFYDLTVENYQNYL
>1UUR_310_336
QTHFFGNRSIIHQQDFDKFWVWFGKSM
>1BGV_91_117
GLRFAPSVNLSIMKFLGFEQAFKDSLT
>1U94_156_182
KAEIEGEIGDSHMGLAARMMSQAMRKL
>1E2S_265_291
GPETMRMSRGGCSGLLRCGKGTTYEGG
>1JND_73_99
KYPHLKVLLSVGGDHDIDPDHPNKYID
>1WAK_2_28
EQEEEILGSDDDEQEDPNDYCKGGYHL
>1ZU4_4_30
HHPMEKAMLKSAFNFSKDIKKLSKKYK
>1M6E_77_103
VEELRKKMGRENSPEYQIFLNDLPGND
>1FNF_153_179
LTNLLPGTEYVVSVSSVYEQHESTPLR
>1UXY_313_339
GEKFNVWLEPEVRFIGASGEVSAVETI
>1VQZ_284_310
DIKIYGDFFGIEDVAAVEDVLRGVKYE
>1VJT_228_254
RFRYRGEDAYPLLDEWIEKKLPEWEPK
>1YDX_50_76
GEMLEKELITPEGKYEYFNGGVKNSGR
>1EG2_277_303
KEYYQKQLTFLQDDGLIDKARSYEIVE
>1WL7_199_225
IEAPFIVCRNGYYYLFVSFDFCCRGIE
>1GQE_56_82
LGKERSSLEAVVDTLDQMKQGLEDVSG
>2F68_197_223
DLSTLNINVTGTHSNYYSGQSAITDFE
>1ZOD_51_77
GQMSAVLGHCHPEIVSVIGEYAGKLDH
>1GKZ_303_329
FTTAEASTQDPRISPLFGHLDMHSGGQ
>1TFR_127_153
DKYEADDHIAVLVKKFSLEGHKILIIS
>1PBE_218_244
RSRYYVQVPLTEKVEDWSDERFWTELK
>2EU9_177_203
KNTSIRVADFGSATFDHEHHTTIVATR
>2F68_84_110
VITPDGATITFNDKVEKLSDVSGFAEF
>1EZW_234_260
IDKDEDKAIEATKIVVAFIVMGSPDVV
>1LI4_139_165
IHTKYPQLLPGIRGISEETTTGVHNLY
>2A0M_2_28
AHHHHHHMAARTDDPRLLSLFSAQREE
>1X19_12_38
SGLVPRGSHMMSNNDLLNYYHRANELV
>2EX1_211_237
PEQQAFYLTLVGFNDEVKQSLEVQQAK
>2D0B_188_214
VDAIAPAEPEAIIIDEFLKRDSYFRYL
>1SE8_199_225
VMIMGRLVNEGWTDKDGNKRNSTRVEA
>1RH9_76_102
PGVYNEQMFQGLDFVISEAKKYGIHLI
>1VMI_3_29
HHHHTDPALRAIIERCRELALRAPARV
>1EDG_142_168
KKYITSVWAQIAARFANYDEHLIFEGM
>2CJG_291_317
VAPDIVAFGKKTQVCGVMAGRRVDEVA
>1V04_216_242
VAEGFDFANGINISPDGKYVYIAELLA
>1WCD_320_346
QAGDQMSWSARGSLAVTIHGGNYPGAL
>1QZ9_208_234
AVPVDLHQAGADYAIGCTYKYLNGGPG
>1P5D_166_192
DIAMAKPMKVVVDCGNGVAGVIAPQLI
>1JYE_68_94
TSSLALHAPSQIVAAILSRADQLGASV
>2G17_283_309
LKNVVGLPFCDIGFAVQGEHLIVVATE
>2AE0_287_313
QYELRLMVALDVGGAIKGQHFDIYQGI
>1QAZ_311_337
DLNWIEYQRARFGFADELGFMTVPIFD
>2HWK_231_257
IKLSMLTKKACLHLNPGGTCVSIGYGY
>1LC5_281_307
YQALCQLPLLTVYPGRANYLLLRCERE
>1HSK_101_127
LDHIEVSDDAIIAGSGAAIIDVSRVAR
>1FC6_65_91
TRFLEPSRLAALRRGTAGSVTGVGLEI
>1H9A_205_231
DYIKNVQVTLSEVLGVEERAGYYDTAG
>1VJT_339_365
KLTEEHPEIFPKGKLSGEQHIPFINAI
>1LCY_99_125
LRIQTKEPLPTLPLGRSADVRQGEFVV
>2G5D_124_150
PVLKGDGRRTERARFPIYGIPDDFISV
>1ESC_59_85
QADVSCGGALIHHFWEKQELPFGAGEL
>1QHU_47_73
DVIEQCSDGWSFDATTLDDNGTMLFFK
>2BW4_67_93
SVPGPLMVVHENDYVELRLINPDTNTL
>1JDC_76_102
EGYFWHDFNKNGRYGSDAQLRQAASAL
>1LL2_286_312
LSLGETPATTQPFVSSEERKERWEQGQ
>2B9W_214_240
ATLEHPAERNVDITRITREDGKVHIHT
>1W55_267_293
GELYPDTDMKFKNANSMELLKQAYDKV
>1UUQ_74_100
IGVNNLRVLAVSEKSEINSAVKPAVTN
>1IK6_342_368
PQSPIAADAAYAPTVERIIKAIEYVMR
>1LFW_83_109
GIIGHMDVVPAGEGWTRDPFKMEIDEE
>1YD7_357_383
YHLIKEGANGKAEVKLISKIGGEVHTP
>1TCA_102_128
LTWSQGGLVAQWGLTFFPSIRSKVDRL
>2F6H_149_175
ALSYNIYNIWLKKLQKQLQKKAINAVV
>1BG6_69_95
IGLAVKDADVILIVVPAIHHASIAANI
>1IN4_98_124
TSLERGDVLFIDEIHRLNKAVEELLYS
>1F8E_30_56
DSDVLVTREPYVSCDPDECRFYALSQG
>1VPK_88_114
QKMVKVLPDEITELSLEGDALVISSGS
>1P5J_274_300
EHPIFSEVISDQEAVAAIEKFVDDEKI
>1XMB_94_120
ALPIQEGVEWEHKSKIAGKMHACGHDG
>1MC0_300_326
EVIGVAELVNKINGPWFSKFDEDLATA
>1JMM_167_193
YTVDPKSKFQGQKVWLGIFTDPTLGVF
>1DQ3_77_103
GKDVTKYEIITNKGTKILTSPWHPFFV
>1REO_167_193
ELKRTNCSYILNKYDTYSTKEYLLKEG
>1GXN_192_218
WCAQHGALDYQPKKARAYELESLSGSE
>1YU0_19_45
TGAAREITVDTDKNTVVVHDGATAGGF
>1SBP_106_132
PKQIHDWNDLIKPGVSVITPNPKSSGG
>1BOO_140_166
VKDAVNTVWWFSKTEWPKSDITKVLAP
>1L9V_199_225
DVHVKELVAELRWQYNKFAVITHGKGH
>1V04_176_202
EHFYATNDHYFIDPYLKSWEMHLGLAW
>1X8V_85_111
EGVVFDASPERRKEMLHNAALRGEQMK
>1GPJ_355_381
TGDPENVLQDFAEAYTKRLINVLTSAI
>1SDJ_226_252
PAIGIVEDPVTGNANGPMGAWLVHHNV
>1ZGK_251_277
HRRSALGITVHQGRIYVLGGYDGHTFL
>1WDP_365_391
QVLSGGWREDIRVAGENALPRYDATAY
>1SVS_164_190
PNYIPTQQDVLRTRVPTTGIVETHFTF
>1YHT_156_182
SITFMQSLMSEVIDIFGDTSQHFHIGG
>1ODM_197_223
EAAIKTAADGTKLSFEWHEDVSLITVL
>2BMW_50_76
GGNLKYIEGQSIGIIPPGVDKNGKPEK
>1Q0H_117_143
PTLAAIRAGKTILLANKESLVTCGRLF
>1OYG_390_416
VPQAKGNNVVITSYMTNRGFYADKQST
>1YII_65_91
VDDLKSELTGKFETLMVSLMRPARIFD
>1UZ5_108_134
PGNADAVIQFEDVERVNGEILIYKPAY
>1SO7_172_198
RARSLVVPAYAYRKLHPIQRPIPSAFC
>1FCQ_25_51
YGLRFEEVSEKYGILQNWMDKFRGEEI
>1SE8_225_251
ATRVEALARGAGNANSGYAAATPAAPR
>2ABS_172_198
EDWTTFASGALIFYATAYTLTATPKNA
>1T6C_219_245
LAALEYNVYPYDPQKVHGKVLTYGQIK
>1OWL_398_424
MDPKPLRIFNPASQAKKFDATATYIKR
>1F42_210_236
IIKPDPPKNLQLKPLKNSRQVEVSWEY
>2G62_1_27
MHHHHHHSSGVDLGTENLYFQSRNFII
>1OHC_97_123
LVGCYMVIYLGRTPEEAYRILIFGETS
>1XM9_9_35
QYLSSQDEKYQAIGAYYIQHTCFQDES
>2C6J_191_217
WIREWGRDYMSELPKEQGKLNEKCASK
>2FGT_348_374
SEVKMLLSKQTAYDTDKIDQIFLAYQL
>2IMR_356_382
VASGETLNVREEVTFARQLYPGLDPRV
>1PII_103_129
VSQIAPQPILCKDFIIDPYQIYLARYY
>1HZ4_226_252
QMTGDKAAAANWLRHTAKPEFANNHFL
>1GPI_353_379
LGNGMVLALSIWDDHAANMLWLDSDYP
>1RW3_174_200
KNSPTLFDEALHRDLADFRIQHPDLIL
>1V73_223_249
KANALYRANVDASKKSLKADDLLNFLF
>1QOY_228_254
NKLKSVQNFFTTLSNTVKQANKDIDAA
>1L9V_29_55
AMLTAKVDKKDMDKFYDSIIYGIAPPP
>1UUR_49_75
NSLAPLKSLSQKQITLSGQMNTEMSAL
>1RH9_66_92
HGGSRPLQSAPGVYNEQMFQGLDFVIS
>1T5J_231_257
SAIATYLLTDNFKEGMLKCINAGGDTD
>2EX1_282_308
IYFKGHPRGGEINDYILNNAKNITNIP
>2HC9_191_217
DEAVKVGNATGSKITVIRGEELLKAGF
>1D7Y_71_97
APEVEWLLGVTAQSFDPQAHTVALSDG
>1IOM_209_235
AAVASLKGPRHGGANEAVMRMIQEIGT
>1QHU_254_280
RCDPDLVLSAMVSDNHGATYVFSGSHY
>1Q14_51_77
PGTGLYHNLARLKLPYPEAVFDVDFFQ
>2B20_139_165
GLGHAVSALEMPQAPLQPGWDCPQAPE
>1P5D_158_184
RYFKQIRDDIAMAKPMKVVVDCGNGVA
>1ZTU_3_29
SMTGGQQMGRGSMSRDPLPFFPPLYLG
>1NTY_265_291
VEGDPCKFALWVGRTPTSDNKIVLKAS
>2ABS_297_323
MTRGHNPVIAAEQTADGTVVVHEVGVP
>1YII_186_212
WGTDEETFITILGTRSVSHLRRVFDKY
>1OEW_101_127
TGQAVESAKKVSSSFTEDSTIDGLLGL
>1KA2_270_296
EFGHALYELQQDERFMFTPIAGGVSLG
>3BCT_376_402
EIVEGCTGALHILARDVHNRIVIRGLN
>2BBC_27_53
LSQEQLNPSIYVGLRLSSLQAGAKEAH
>1U94_222_248
YASVRLDIRRIGAVKEGENVVGSETRV
>1E5W_183_209
LREDAVLEYLKIAQDLEMYGVNYFSIK
>1UOU_254_280
ASLGLRVAAALTAMDKPLGRCVGHALE
>2G62_16_42
ENLYFQSRNFIIPKKEIHTVPDMGKWK
>1BU8_233_259
GKEMPGCQKNILSTIVDINGIWEGTQN
>2IM9_170_196
ANALINKPQWYNHKTIDTIRLQKQDKN
>1TVZ_236_262
FTKMGKKALESIIDNADETTQERLRSG
>2F7F_246_272
IRVAREMGDKINFLGVRIDSGDMAYIS
>1W8K_338_364
HPQEVDLEFPCSIYKDEIEREIKKQSR
>1Q7E_144_170
VAQAAGGAASTTGFWDGPPLVSAAALG
>2BG1_2_28
ISSISEITYSDGTVIASIESDMLRQDF
>1GP6_151_177
EKRDLSIWPKTPSDYIEATSEYAKCLR
>1VPR_248_274
LLGVWVLPEEYRKIGFFWEMESGRCFR
>1RP4_29_55
RDDLSALLKSDFFKYFRLDLYKQCSFW
>1TD6_169_195
LKRFSFFQALNQIPGFQGEQVEYFNSK
>1D5R_105_131
WLSEDDNHVAAIHCKAGKGRTGVMICA
>1I4W_162_188
WLSCIGNKNWLYRFGKVKMLLWMPSTT
>1MUW_346_372
VQELLADRTAFEDFDVDAAAARGMAFE
>1JK7_58_84
PLKICGDIHGQYYDLLRLFEYGGFPPE
>1HSK_215_241
QAKMDDLTERRESKQPLEYPSCGSVFQ
>1D3G_162_188
AAEDYAEGVRVLGPLADYLVVNVSSPN
>1Q5N_417_443
KQYFNPSQLDEIFKPESYLGNIQDQID
>1FSU_398_424
KLLTGYPGCGYWFPPPSQYNVSEIPSS
>2H14_217_243
LDNTLKLWDYSKGKCLKTYTGHKNEKY
>1Q44_43_69
GLWHTQAILQGILICQKRFEAKDSDII
>1K7I_42_68
VNGKTSYSIDQAAAQITRENVSWNGTN
>1DB3_307_333
DPRYFRPAEVETLLGDPTKAHEKLGWK
>2J3X_345_371
SFSSTSLKSTPSSFSKRRFIFRLRLSE
>1ML9_276_302
SDAHDPSKISEMTKCLCGTAKCRGYLW
>1VPT_78_104
TVVYIGSAPGTHIRYLRDHFYNLGVII
>2F82_101_127
KCGNTDVEGVDSTNACYGGTAALLNCV
>1US5_242_268
PTVAVQAMLIASERLSEETVYKFMKAV
>1B63_83_109
ASLDDLEAIISLGFRGEALASISSVSR
>2FQX_279_305
GIPEENPNLSSAVMEKIRSFEEKIVSK
>1OZ2_16_42
LEEQKAITAPVSLFQDSQAVTHNKNGF
>1AC5_287_313
QKGTADCLNMYNFNLKDSYPSCGMNWP
>2DAP_116_142
STGWDPGMFSINRVYAAAVLAEHQQHT
>1UUQ_402_428
PQEEQGMYGVFDTDTSTIAIMKEFNAR
>1R5Y_130_156
GSRHMLSPERSIEIQHLLGSDIVMAFD
>1VYR_272_298
ETDLAGGKPYSEAFRQKVRERFHGVII
>2FB9_132_158
PVVPWVAVRKGEPPVVPFDPPFFVKPA
>1BCO_301_327
TLDGRFICEAECLAPVAFNDAAAGREY
>1SI7_289_315
REALAFEQAAVAAETELQALLVREKVE
>1NHS_274_300
PDVFAVGDATLIKYNPADTEVNIALAT
>1H09_184_210
IVLLDDEEDDKPKTAGTWKQDSKGWWF
>1OQ9_216_242
IKLAQICGTIAADEKRHETAYTKIVEK
>2I7Q_358_384
ALASHFLWGLWSIVQAKISSIEFGYMD
>1GTK_104_130
PRDAFVSNNYDSLDALPAGSIVGTSSL
>1FL2_36_62
GQILDTVDIENYISVPKTEGQKLAGAL
>2GWN_426_452
FVNGCLAYAKGRLAESRPTVHPLFFNR
>1NF1_4_30
LADRFERLVELVTMMGDQGELPIAMAL
>2D7U_3_29
SVIVVGGQWGDEGKGSIVAYLSLHDEP
>2DPO_100_126
DLKRKIFAQLDSIVDDRVVLSSSSSCL
>2FXU_341_367
IGGSILASLSTFQQMWITKQEYDEAGP
>3MBP_293_319
VNKDKPLGAVALKSYEEELAKDPRIAA
>1WER_7_33
EEEYSEFKELILQKELHVVYALSHVCG
>1G6S_149_175
PPLRLQGGFTGGNVDVDGSVSSQFLTA
>1WP5_148_174
DVHLTDGMNELFLVTHNGYALWFDESE
>1IUQ_134_160
LISNHQTEADPAIISLLLEKTNPYIAE
>1GR0_188_214
DARVPIVGDDIKSQVGATITHRVLAKL
>1DKQ_10_36
SVVIVSRAGVRAPTKATQLMQDVTPDA
>2FAU_134_160
LKVTIVRRLTDLVKEYDLIVHQLATYP
>2FUZ_26_52
HVSDGSNKYVLNDNTDWTDGFWSGILW
>1PJX_54_80
KTGKKTVICKPEVNGYGGIPAGCQCDR
>1Z6A_115_141
AVFHEDRSKIKLEDYDIILTTYAVLLR
>1K5C_309_335
WSQLTVTGGKAGTIKSDKAKITGGQYL
>1YPX_223_249
EAIKHKPADMVITMHICRGNFRSTWIA
>2G0D_103_129
KNLLDSLNRYIEYFVREKIEGFNLENI
>1XMX_192_218
NYLATTCRKEQKLDVELSDKQQGYREL
>1Z6F_180_206
YSIYKEKEFTFNGIRQLNRNGLLWDNS
>2FK8_220_246
FIVTEIFPGGRLPSTEMMVEHGEKAGF
>1KV7_379_405
ANKINGQAFDMNKPMFAAAKGQYERWV
>1NOF_291_317
GALRIQATENPQSNVHLTAYKNTDGKM
>4UAG_96_122
ELFCREAQAPIVAITGSNGKSTVTTLV
>1MGP_197_223
KGGRVSKFQGFVGNLLKIRVCLHIENG
>1N11_238_264
ANAESVQGVTPLHLAAQEGHAEMVALL
>2G9D_260_286
YRVSRTIVRLHDDFDFRFSDDVENFTA
>1N40_130_156
PADLRNDFADPLATALHCKVLGIPQED
>1WZA_342_368
MRGQGPHEVIREPFQWYNGSGEGETYW
>1XKS_47_73
EGGWACLVCKEKLIIWKIALSPITKLS
>1F1O_11_37
SAIWTDENRFQAWLEVEILACEAWAEL
>1BI5_10_36
AQRAEGPATILAIGTANPANCVEQSTY
>2HQ2_170_196
DENTPLELKAVDAPVVQTRADATVVEQ
>2F8L_216_242
DDENAKTFELCREEGHSFAHFLFIEQG
>2GJL_255_281
ARGGAGYADIAALVSGQRGRQVYQQGD
>1OYG_145_171
SDGKIRLFYTDFSGKHYGKQTLTTAQV
>1XUU_176_202
PYALLHCTNIYPTPYEDVRLGGMNDLS
>1Q7E_76_102
TKTAEGKEVMEKLIREADILVENFHPG
>2GU1_216_242
GFNPKRKHPVTGRVVPHNGTDFATPIG
>1N11_318_344
ASHYGNIKLVKFLLQHQADVNAKTKLG
>1H6S_142_168
VNLYLSYVDPDQTVDSSLVTEEFGIAA
>2BDE_12_38
INMRKIKLIGLDMDHTLIRYNSKNFES
>1B63_63_89
CGIKKDELALALARHATSKIASLDDLE
>2AZP_104_130
LGRIGPGVHRIETPVGEVEATLHEDGS
>1SAZ_111_137
IIAHRFSSETGVPAYVVDPVVVDEMED
>2FK8_169_195
GHENYDDFFKRCFNIMPADGRMTVQSS
>2GVK_76_102
WTRLFPDKGKPKELSTFSEIKGEKYTA
>1WXQ_77_103
DVAGLVPGAHEGRGLGNKFLDDLRMAS
>1YON_194_220
NGELRHHPQEIMQICEEVAAVIEREGH
>1YGJ_113_139
DPVMGDQRNGEGAMYVPDDLLPVYREK
>2POR_58_84
DGTVFLSGAFGKIEMGDALGASEALFG
>2AQ5_154_180
NVILVWDVGTGAAVLTLGPDVHPDTIY
>1T1G_300_326
GYLNPTLYQLPPEVFHDITEGNNDIAN
>1R5Y_240_266
MFRVLDFSVPMLPDDKPHYLMGVGKPD
>2DBN_231_257
RPPGTTSKGLGAHTDSGALERWLLPAY
>1UA4_53_79
KEEVIKYSEELPDKINTVSQLLGSILW
>1OXX_275_301
GIRPEDVKLSKDVIKDDSWILVGKGKV
>2HKD_63_89
KVKLTISDDLGQTTLEVFKSDGSTLVS
>1Y08_98_124
IKRYLEEHPEKQKINFNGEQMFDVKEA
>2BF6_221_247
IAPGRGIQIKNGEHKGRIVVPVYYTNE
>1PW4_425_451
LAVILLIVVMIGEKRRHEQLLQELVPR
>2FYT_289_315
WKQTVFLLEKPFSVKAGEALKGKVTVH
>1M13_56_82
LPGVLSSGCELPESLQAPSREEAAKWS
>1X54_408_434
RLVAWVLKLDHIRWAALFPRTPARLYP
>1BHE_50_76
SVFLSGPLSLPSGVSLLIDKGVTLRAV
>1IIR_200_226
PVLAPLQPTDLDAVQTGAWILPDERPL
>1IHG_10_36
PSNPSNPRVFFDVDIGGERVGRIVLEL
>1MUW_11_37
TFGLWTVGWQGRDPFGDATRPALDPVE
>1ADT_63_89
SNKTFVTMMGRFLQAYLQSFAEVTYKH
>1VYR_238_264
GTFQNVDNGPNEEADALYLIEELAKRG
>1EUR_318_344
SKVFQPGSMSYSTLTALPDGTYGLLYE
>2C5S_113_139
VKTFKITVHRSYKHFPMRTMELLPEIG
>1Q8K_1_27
MSCRFYQHKFPEVEDVVMVNVRSIQEM
>2GHR_113_139
TLSFEEVDYWEELKRIMEYSKTNVTST
>1H9A_327_353
WEGVPFYVRSGKRLAAKQTRVDIVFKA
>1X8V_219_245
DKSDRDMLDVLIAVKAETGTPRFSADE
>1RW3_250_276
LGYLLKEGQRWLTEARKETVMGQPTPK
>1A0I_184_210
FPEIEWQAAESYEVYDMVELQQLYEQK
>2BI7_206_232
LNHENIKVDLQREFIVEERTHYDHVFY
>1RH9_170_196
ILSWELINEPRCPSDLSGKTFQNWVLE
>2DFW_127_153
PEASRKERLDRAVEIMSLLAGRRLSVD
>1EA7_85_111
SDQAGIYGVAPDADLWAYKVLLDSGSG
>2D57_265_291
VETEDLILKPGVVHVIDIDRGDEKKGK
>1SDJ_235_261
VTGNANGPMGAWLVHHNVLPHDGNVLR
>1SUU_166_192
ICLSKKGSAFIFNSRDVRLTNRGTQGV
>1A76_271_297
TDNYSLSLKLPDKEGIIKFLVDENDFN
>1VPK_150_176
VEKVIFAAAKDEFMRNLNGVFWELHKN
>1IIR_218_244
WILPDERPLSPELAAFLDAGPPPVYLG
>1GPJ_363_389
QDFAEAYTKRLINVLTSAIMELPDEYR
>1FCQ_277_303
DLSRADLEATLRKITDLGADGFIIWGS
>1ZED_364_390
FGGYPLRGSSIFGLAPGKARDRKAYTV
>1D7Y_332_358
GLASGDEEIVRGEVSLDAPKFTLIELQ
>1FG7_230_256
EEVINLLMKVIAPYPLSTPVADIAAQA
>1B7E_151_177
RFVVRSKHPRKDVESGLYLYDHLKNQP
>1GYN_149_175
SLQENIEICSKYLERMSKIGMTLEIEL
>2B69_312_338
GWEPVVPLEEGLNKAIHYFRKELEYQA
>1RRK_469_495
AHARDFHINLFQVLPWLKEKLQDEDLG
>1P5D_142_168
DLASGVGSVEQVDILPRYFKQIRDDIA
>1DLJ_270_296
ANYNNIPQTLIEAIVSSNNVRKSYIAK
>1Q1Q_1_27
MASPPPFHSQKLPGEYFRYKGVPFPVG
>1UM8_266_292
VLSTLDSISLEAMVDILQKPKNALIKQ
>2JAK_265_291
PLHKVKSLSVYHPQLAYCVVQFLEKDS
>1JY1_376_402
AAWGALEKNGTQLMIRSYELGVLFLPS
>1F42_188_214
VMVDAVHKLKYENYTSSFFIRDIIKPD
>2BWM_159_185
NFGYAQGWRLDRHLRFLADVTGDGLLD
>2C0H_126_152
GLMVDTRKLQSYIDHALKPMANALKNE
>1KWF_13_39
PTSIADNQSEVTAMLKAEWEDWKSKRI
>1F9V_166_192
EIRHDQETKTTTITNVTSCKLESEEMV
>1L8Q_296_322
RSVEEEKKKDRKFKHLVGFLEKQAFDK
>1VPR_59_85
HYLLECHELGGKNASGGYGGPLCEDPY
>1SB8_64_90
HQRNLDEVRSLVSEKQWSNFKFIQGDI
>2A84_109_135
MYPDGLRTTVQPGPLAAELEGGPRPTH
>1ZVD_317_343
GFKALQGAAGPRLFTIHQIDACTNNLP
>2GUY_33_59
ADQKYCGGTWQGIIDKLDYIQGMGFTA
>1UG6_63_89
IALMQSLGVRAYRFSVAWPRILPEGRG
>1FKM_144_170
FLTEYLPPSQIDDVEIKDPSTYMVDEQ
>1XVT_75_101
NIFKDEGREAFLKLMETTDIFIEASKG
>2F5U_239_265
QTLLRATANTITALGVIQRLLANGNVY
>1I24_76_102
GKSIELYVGDICDFEFLAESFKSFEPD
>1Q1Q_125_151
AKVIYMGRNPRDVVVSLYHYSKIAGQL
>1MGP_80_106
REAGSVPKTSQPSVEDFKKRYLKYKEE
>2D5B_355_381
NLVQRTRAMLFRFAEGRIPEPVAGEEL
>1RK6_460_486
TERAAGIHSVYVNGAAVWEDQSFTGQH
>1QWO_105_131
TPFGEQQLVNSGIKFYQRYKALARSVV
>1ZSX_224_250
GVGAMTWSPLACGIVSGKYDSGIPPYS
>1H8L_239_265
GITNGAQWYNVPGGMQDWNYLNTNCFE
>1R4U_154_180
STNSQFWGFLRDEYTTLKETWDRILST
>1FXX_248_274
PLAWHPENRNAVIMVDLAGDISPLLEL
>1AL3_61_87
PAGQEIIRIAREVLSKVDAIKSVAGEH
>1LML_266_292
LGFYQADFSKAEVMPWGQNAGCAFLTN
>2G8J_105_131
ILHRVVPYGQSFQEGYAGIFHFQLWQF
>3SIL_319_345
GEVKLIDDFYPKVGNASGAGYSCLSYR
>1GKZ_91_117
TILHVHELYIRAFQKLTDFPPIKDQAD
>1M6I_294_320
IDSDFGGFRVNAELQARSNIWVAGDAA
>2IY9_60_86
GLSDSEFAKFSFTQDGSPFPVKKSEAL
>1R9L_15_41
STITEETFQTLLVSRALEKLGYTVNKP
>1NXC_398_424
EALESHCRVNGGYSGLRDVYIARESYD
>1TO3_250_276
GFLAGRAVWSSVIGLPDTELMLRDVSA
>1FKM_360_386
TKDWTETDIEMLLSEAFIWQSLYKDAT
>2H6O_386_412
NRTFDITVSGLGTAPKTLIITRTATNA
>1JX6_110_136
FTLDTTRHRKFVEHVLDSTNTKLILQN
>1GYC_303_329
TNLHPLARMPVPGSPTPGGVDKALNLA
>1VBI_207_233
DDPHRVYALRPLGGPKGYALALLVEVL
>1R5Y_227_253
AVGGLAVGEGQDEMFRVLDFSVPMLPD
>1HXX_177_203
SISYEYEGFGIVGAYGAADRTNLQEAQ
>1EUR_163_189
ASGEGIQLRYGPHAGRLIQQYTIINAA
>1P5D_128_154
NEQIQALRERIEKNDLASGVGSVEQVD
>1YGJ_181_207
DTVVITSSNLLSPRGSDYLMALGSQRT
>1Z70_222_248
IVGNAWEWTSDWWTVHHSVEETLNPKG
>2BJF_200_226
FKLGDQSLTALGQGTGLVGLPGDFTPA
>1Q35_156_182
IEKTKAFLEGLKANLARKPQGGDRDQV
>2B61_20_46
MSVQNVVLFDTQPLTLMLGGKLSYINV
>1TFR_182_208
SGSAEIDCMTKILKGDKKDNVASVKVR
>1XP3_119_145
LHPGAHVGAGADAGIQQIIKGLNEVLT
>1AC5_52_78
FFWKFTNNDSNGNVDRPLIIWLNGGPG
>1PGS_202_228
RGCAEWCFRTHTIAINNANTFQHQLGA
>1KWF_35_61
KSKRITSNGAGGYKRVQRDASTNYDTV
>1HD7_95_121
QETKCSENKLPAELQELPGLSHQYWSA
>1EU8_160_186
RETNPNFWGFVWQGKQYEGLVCDFVEY
>1A87_74_100
KGQYVKVTVPDSNIDKMRVDYVNWKGP
>1RVK_190_216
CAAVREAVGPDIRLMIDAFHWYSRTDA
>1NOF_266_292
GLLTEDGKVSKRGYVMSQYARFVRPGA
>1ADT_214_240
HGHLLMPLRCECNSKPGHAPFLGRQLP
>1DKQ_271_297
LLDLIKTALTPHPPQKQAYGVTLPTSV
>1FO8_165_191
LGWLLLAELWAELEPKWPKAFWDDWMR
>1JXM_261_287
FTECFSAIVEGDSFEEIYHKVKRVIED
>1B6R_262_288
HLRAITDLPLPQPVVNNPSVMINLIGS
>1NML_55_81
HNVGLGGDDELPTSIGHGWQKGPRNSP
>1BQG_268_294
PCGAENGYSGREVMAEFRRSTGLRTAT
>2FFE_224_250
GNAPVSGPAGKLMPACGIEVSSMGVAE
>1VJT_247_273
KLPEWEPKNPWDTQMSPAAMDMYKFYG
>1XM9_338_364
RLLQSGNSDVVRSGASLLSNMSRHPLL
>1BN8_3_29
KVMLATALFLGLTPAGANAADLGHQTL
>1LAM_14_40
EEDEPQFTSAGENFNKLVSGKLREILN
>1WM1_85_111
NNTTWHLVADIERLREMAGVEQWLVFG
>1JK7_188_214
RIMRPTDVPDQGLLCDLLWSDPDKDVL
>2ABS_70_96
EQMRIYSTLDQFNPTSLPGGSALNSVR
>2GWD_95_121
PGGQFELSGAPLETLHQTCAEVNSHLY
>1OWL_145_171
PYSVYGPFWKNWQAQPKPTPVATPTEL
>1ULZ_38_64
TARHVKLADEAYMIGTDPLDTYLNKQR
>1KV7_410_436
GDMMLHPFHIHGTQFRILSENGKPPAA
>1CPY_230_256
VWSCVPATIYCNNAQLAPYQRTGRNVY
>1SNG_277_303
GVRTLFTASADLSGISTVPLYVDTVIH
>3THI_55_81
LDSIFLSHFVDAGYLLPFGSQDIDQAE
>1WYC_95_121
AEYYRAGFAPDDRHLLMSVSKSLCGTV
>2H85_305_331
VEIIKSQDLSVISKVVKVTIDYAEISF
>1GPI_48_74
TNCYTGNEWDTSLCPDGKTCAANCALD
>2NZL_118_144
RACQSLGTGMMLSSWATSSIEEVAEAG
>1G41_93_119
GKEVDSIIRDLTDSAMKLVRQQEIAKN
>1SIQ_132_158
GLTEPNSGSDPSSMETRAHYNSSNKSY
>1DB3_49_75
DPHTCNPKFHLHYGDLSDTSNLTRILR
>1HXX_17_43
AVGLHYFSKGNGENSYGGNGDMTYARL
>1LAM_234_260
YKGSPNASEPPLVFVGKGITFDSGGIS
>1LW7_261_287
YEGKAHPFLDSMIKEYPFDVTILLKNN
>1TV5_271_297
NNFNKNNSHMMKDAKDNFLWFNTTKKK
>1UMG_31_57
VLASAKEQGIILDYYITHVGDDLQLIM
>1EUR_125_151
PNVLHANVATSTDGGLTWSHRTITADI
>1GVH_326_352
QPSEADRAKGQFDSEGLMDLSKLEGAF
>1TCA_275_301
AALLAPAAAAIVAGPKQNCEPDLMPYA
>1K92_49_75
EEDYDAIPRRAMEYGAENARLIDCRKQ
>2AZP_19_45
RLVIGGFPDLGQGDMAERRRLLGERHD
>2FEZ_206_232
PLWTQLITAYYLSDRQSDALGAYRRVK
>2B5W_145_171
LGFLIEPISITEKALEHAYASRSAFDW
>1R5M_263_289
LSASDDGTLRIWHGGNGNSQNCFYGHS
>1NXC_356_382
EAIATRQNEKYYILRPEVIETYMYMWR
>1US5_262_288
YKFMKAVFGNLEAFKKIHPNLERFFGL
>2CWC_169_195
EVLAWLLREALRGAPKEALLALEPFRG
>1V4A_332_358
VFQLIRGGREPSLQSRSLLPTLSAIAE
>1REO_359_385
NHNFTSGVGVIIAYGIGDDANFFQALD
>1KV7_418_444
HIHGTQFRILSENGKPPAAHRAGWKDT
>1H30_110_136
RVTSSGPVINHGMWQTISVEELARNLV
>1WST_288_314
NTFGQAIAWKYVENGYLDEHIPKIIEF
>1JND_357_383
PVDGQITEGIWVSYDDPDSASNKAAYA
>1QHU_323_349
KVYVFLTKGGYTLVNGYPKRLEKELGS
>1KL1_196_222
VDMAHIAGLVAAGLHPNPVPYAHFVTT
>2AUJ_37_63
EEVVKGQELAPGVVSRMDGVALYRFPR
>1T2D_94_120
NRDDLLPLNNKIMIEIGGHIKKNCPNA
>4BCL_313_339
LKIVLPKGYKIRYAAPQFRSQNLEEYR
>1YLE_45_71
SEASFAAEVSYNGEESYFFVLEDSASG
>2BI7_275_301
DVPYTRITEHKYFSPWEQHDGSVCYKE
>1IUQ_27_53
GKLPPNVAAGMEELYQNYRNAVIESGN
>1M6I_275_301
VAAVGLEPNVELAKTGGLEIDSDFGGF
>1RE9_115_141
ANQVVGMPVVDKLENRIQELACSLIES
>1WD3_260_286
DYSGYNPMSKEGAIILGIGGDNSNGAQ
>1R6D_267_293
SVRKVADRKGHDLRYSLDGGKIERELG
>1GR0_273_299
PSDHVGWLDDRKWAYVRLEGRAFGDVP
>1HXX_26_52
GNGENSYGGNGDMTYARLGFKGETQIN
>1PJA_89_115
GFREAVVPIMAKAPQGVHLICYSQGGL
>1FNO_177_203
KGAKHFDVEAFGAQWAYTVDGGGVGEL
>1MOQ_312_338
GFVSSDNMHIIEMPHVEEVIAPIFYTV
>1ZDY_44_70
GGSVVVFSMASGRHSTELDFSISVPTS
>8ABP_127_153
KRGWDVKESAVMAITANELDTARRRTT
>1HOW_75_101
ADNTKEDSMGANHILKLLDHFNHKGPN
>1V71_56_82
FKFRGALNALSQLNEAQRKAGVLTFSS
>1U16_5_31
GDKLMGGRFVGSTDPIMEKLNSSIAYD
>1ESW_97_123
YGLLYAWKWPALKEAFRGFKEKASPEE
>1G55_265_291
DVQVENIYKSLTNLSQEEQITKLLILK
>1XHC_54_80
AGFIPRNRLFPYSLDWYRKRGIEIRLA
>1HA0_65_91
DPHCDVFQNETWDLFVERSKAFSNCYP
>1B6R_303_329
HWYDKEVRPGRKVGHLNLTDSDTSRLT
>1POT_180_206
MPNVAAFNSDNPANPYMEGEVNLGMIW
>1ZGK_181_207
NRLNSAECYYPERNEWRMITAMNTIRS
>1GPI_362_388
SIWDDHAANMLWLDSDYPTDKDPSAPG
>2PIA_131_157
RQLRAEGLRSFRLYYLTRDPEGTAFFD
>7ODC_272_298
IAEPGRYYVASAFTLAVNIIAKKTVWK
>1BU8_50_76
YQKISATEPDTIKFSNFQLDRKTRFIV
>2BW0_216_242
PEEGATYEGIQKKETAKINWDQPAEAI
>1EQC_11_37
GVNLGGWFVLEPYMTPSLFEPFQNGND
>1Y3N_189_215
EEVFRLVNFWGARSTGSNTWMDFYVEN
>2CJG_269_295
IFDEVQTGCGLTGTAWAYQQLDVAPDI
>1D5T_73_99
DWNVDLIPKFLMANGQLVKMLLYTEVT
>1PBE_275_301
PMQHGRLFLAGDAAHIVPPTGAKGLNL
>1JXM_31_57
FRFGDVLHVIDAGDEEWWQARRVHSDS
>1W3F_200_226
STFAYTAGFTIAVGTAFKAGVPIFAET
>2F7V_148_174
GLPYDAVLVAEPTMSEAVLAHRGISSV
>1RVK_85_111
LAHWQRGSAAQLTDRTLAVVDCALWDL
>2GS8_5_31
DPNVITVTSYANIAIIKYWGKENQAKM
>1RI6_306_332
IVGEQGLLHEKGRYAVGQGPMWVVVNA
>1GXN_72_98
DNGATITEMVFLAEVYKSGGNTKYRDA
>1QF5_48_74
EKTVLHLIPSGILRENVTSIIGNGVVL
>2A1X_20_46
NNVLTLEQRKFYEENGFLVIKNLVPDA
>2HWK_50_76
NQLCVRFFGLDLDSGLFSAPTVPLSIR
>2F4Q_123_149
VMALMTRLLHVARFRVGSDIYARQHKT
>1U09_234_260
RNVWDVDYSAFDANHCSDAMNIMFEEV
>8ABP_152_178
TTGSMDALKAAGFPEKQIYQVPTKSND
>1HO8_95_121
KKSVQNLIAELLSSDKYGDDTVKFFQE
>1KV7_138_164
EILKLMLPKQWGIDDVPVIVQDKKFSA
>1CPY_117_143
KDVYNFLELFFDQFPEYVNKGQDFHIA
>2AU3_120_146
LLKNREASEYVKSRGIDPKVARKFDLG
>2PIA_242_268
LSRSGTSFEIPANRSILEVLRDANVRV
>1ITX_276_302
DANTFNVAAGAQGHLDAGVPAAKLVLG
>1MUW_26_52
GDATRPALDPVETVQRLAELGAHGVTF
>1CWV_130_156
LELKDTYGDPQAGANVAFDTTLGNMGV
>1Z5V_88_114
PENIYLSEHGGGAGNNWASGFSQGEKI
>1QUS_201_227
GDGHINLWDPVDAIGSVANYFKAHGWV
>1J72_206_232
QVEIVTDGEEPAEMIQVLGPKPALKEG
>1O59_189_215
RFRLYGRVVPPELKTKDHIIDLAYVCN
>1WM1_291_317
VEGAGHSYDEPGILHQLMIATDRFAGK
>1NQK_198_224
GEPPELVKEKIEQVRAKAAAHGRKIRF
>1KQ3_301_327
KMIEEVYSFCEEVGLPTTLAEIGLDGV
>2GHR_198_224
VRESDIREVKELTLLANSEEAGVHLVI
>1ZTU_165_191
PNLRALAEVATQTVRELTGFDRVMLYK
>2HC9_269_295
MPNMKRDMGGAAGMLEAYSALVKHGFS
>1U09_293_319
EGGMPSGCSATSIINTILNNIYVLYAL
>1L9V_162_188
AAFTMWKLTYLEHQLMPILDQNFIEYK
>1UR3_126_152
HIIKSAEQSLINLATDHLDLLLIHRPD
>1LAM_158_184
VLFASGQNLARRLMETPANEMTPTKFA
>1EU8_49_75
RLDLVNALRGKSSDPDVFLMDVAWLGQ
>1B89_4_30
VNTSAVQVLIEHIGNLDRAYEFAERCN
>1ZSY_172_198
IQNASNSGVGQAVIQIAAALGLRTINV
>1NIJ_90_116
QFDRLVIECTGMADPGPIIQTFFSHEV
>1YC9_371_397
NKTEQAVQQAEQALHIATNRYQGGLAT
>1ULZ_143_169
AKALAREIGYPVLLKATAGGGGRGIRI
>16VP_196_222
AYAEQMMRPDLFDCLCCDLESWRQLAG
>1M6E_299_325
EEGYNVARCMRAVAEPLLLDHFGEAII
>1YC9_26_52
WWQRYQDAQLNHLIEEALQHSPSLCMA
>1DLJ_247_273
MHYNNPSFGYGGYSLPKDTKQLLANYN
>3THI_4_30
KVAIYPYVPDPARFQAAVLDQWQRQEP
>1ZJC_112_138
DLMDGIDSQKLQAFQQQNARAFKGYME
>1BIF_318_344
YEQFKVLNEIDAGVCEEMTYEEIQDHY
>2FR1_65_91
LVVDARCGRDELAERLRSVGEVAGVLS
>2B4W_252_278
PCEPKVPLLADCVFASGIVMRSDGKVD
>2A99_310_336
PGRAWAWALWELTVPVEAGTELEIVCK
>2C3F_118_144
SKQELDKKLNLKGGVMTGQLKFKPAAT
>2B69_57_83
VDNFFTGRKRNVEHWIGHENFELINHD
>2EX1_1_27
MKTITLYLDPASLPALNQLMDFTQNNE
>1SNG_295_321
PLYVDTVIHQARLRVDERGAEGAAATA
>1VFL_235_261
LGHGYHTLEDTTLYNRLRQENMHFEIC
>2HWK_1_27
DVFQNKANVCWAKALVPVLKTAGIDMT
>1DT9_200_226
NYVRKVAETAVQLFISGDKVNVAGLVL
>1E5W_88_114
DVSEELIQDITQRLFFLQVKEGILNDD
>1GQ8_228_254
KEYSRTVVMQSSITNVINPAGWFPWDG
>2AE0_273_299
AEVPLLDNNGKFNGQYELRLMVALDVG
>1VJV_367_393
FIRDELDENKWYKFNDDKVSVVEKEKI
>1WW9_218_244
DDDVVGRKGVYDLIGEHGVPVFEGTIG
>1ESC_191_217
PEDTTKCLTAAPGQTQLPFADIPQDAL
>1DNV_52_78
NNVIGPTGTGTTAVNRLLTTCLAEIPW
>1U94_196_222
INQIRMKIGVMFGNPETTTGGNALKFY
>1OLT_422_448
GIQVTAKGRLLIRNICMCFDTYLRQKA
>1Q25_250_276
CPSERREGTIPKLTAKSNCRFEIEWVT
>2J0W_103_129
ALATSPALTDELVSHGELMSTLLFVEI
>1EYB_375_401
HYEAKQGGFLPGGGSLHSTMTPHGPDA
>1LTQ_152_178
YNGTPGKPKAVIFDVDGTLAKMNGRGP
>2ALA_269_295
MNCAVGNIPVSMNLPDSAFTRIVEAPT
>1JFB_77_103
GKQAAKAKPTFVDMDPPEHMHQRSMVE
>2HMC_273_299
SSFDEGPDLVLYFKYMMVLKGDKEYTL
>3GRS_406_432
MYHAVTKRKTKCVMKMVCANKEEKVVG
>1V71_76_102
GVLTFSSGNHAQAIALSAKILGIPAKI
>1KVP_396_422
PREISMKDVFRSGDSSKKFKIAEGQWY
>1Z5V_424_450
SREIVQQLIDEYHAATRPDYISWGTQV
>1JK7_220_246
DRGVSFTFGAEVVAKFLHKHDLDLICR
>2AUJ_92_118
PGEVLAELSEPYLFRAEESGVVELKDL
>1WD3_190_216
GYGAGDGPWIMVDMENNLFSGADEGYN
>1BN8_74_100
PKIIYIKGTIDMNVDDNLKPLGLNDYK
>1GPI_126_152
FDVDMSNLPCGLNGALYLSAMDADGGM
>2C0H_152_178
EKALGGWDIMNEPEGEIKPGESSSEPC
>1C3P_265_291
LSKFNLSNVAFLKAFNIVREVFGEGVY
>1H9A_276_302
DEAEVNKYFVRAQYGAGDSADFKPYLE
>1JK7_3_29
DLDKLNIDSIIQRLLEVRGSKPGKNVQ
>2HGS_107_133
HKQVLKEGIAQTVFLGLNRSDYMFQRS
>2F7F_34_60
HAVFECYFREMPFNHGYAIFAGLERLV
>2AZP_11_37
SHTGGEPTRLVIGGFPDLGQGDMAERR
>1W3U_201_227
PSGVTVVIVREDLVAESPKHLPTMLRY
>1GYC_256_282
NYWIRANPNFGTVGFAGGINSAILRYQ
>1Z6F_154_180
DADGQYSSARDMALIGQALIRDVPNEY
>1GSO_366_392
VFHAGTKLADDEQVVTNGGRVLCVTAL
>1WYC_14_40
PGAAAGEPTLDSWQEPPHNRWAFAHLG
>1ZED_308_334
LFVEGGRIDHGHHESRAYRALTETIMF
>1UMG_160_186
MHGGFKFEVLDVYQGEAVMLSAPQEIY
>1GCA_166_192
LNDKGIQTEQLALDTAMWDTAQAKDKM
>1Z6F_2_28
DLNIKTMIPGVPQIDAESYILIDYNSG
>1S9J_219_245
VEGDAAETPPRPRTPGRPLSSYGMDSR
>1JIX_293_319
INDARFYVNNRAELIDRVNELKHSDVL
>1TCA_160_186
GSALTTALRNAGGLTQIVPTTNLYSAT
>1BQG_306_332
HAIQLQSVDIPLADPHFWTMQGSVRVA
>1A0I_126_152
EPIRKKDKVPFKLHTGHLHIKLYAILP
>1YD7_329_355
WPFDFELIERIAERVDKLYVPEMNLGQ
>1E2S_236_262
LDAAVGTLMTAIGDLGLLEETLVIFTA
>1R89_332_358
ECQIKEISRVFRRMGPQFEDERNVKKF
>1T9H_203_229
EISEHLGRGKHTTRHVELIHTSGGLVA
>1W3F_68_94
TGKVLFSRRPAEPYVGQIDGDGRYPDN
>1NC5_124_150
RTSEGGFWHKDGYPYQMWLDGLYMGGP
>1EG2_188_214
MKDKRLNPESVEKGRNPTNVWRMSRLN
>1N4K_184_210
DKEEEKPVMLKIGTSPLKEDKEAFAIV
>2F5U_308_334
EALCANYVLPLYRADPAVELTQLFPGL
>1XHB_1_27
ASEMIALNRSLPDVRLEGCKTKVYPDN
>1TVZ_279_305
GSLYLSLISLLENRDLQAGETIGLFSY
>2HKJ_60_86
DLIDDARQIYKVNVVDNGIGIPPQEVP
>1XKU_53_79
DTALLDLQNNKITEIKDGDFKNLKNLH
>1RW3_2_28
SHMTWLSDFPQAWAETGGMGLAVRQAP
>1WDP_57_83
GIIELKGPKQYDWRAYRSLLQLVQECG
>2HBJ_104_130
KNTKEIAVDLEHHDYRSYYGIVCLMQI
>1IGR_123_149
STVDWSLILDAVSNNYIVGNKPPKECG
>1GYC_324_350
KALNLAFNFNGTNFFINNASFTPPTVP
>2I0Z_29_55
VIVIGGGPSGLMAAIGAAEEGANVLLL
>1UM8_77_103
LIGPTGSGKTLMAQTLAKHLDIPIAIS
>2HZ6_336_362
NYWLLIGHHETPLSASTKMLERFPNNL
>1YRW_249_275
PHASKAQPGSVISVAPLLIACGDGALE
>2I7Q_87_113
KVLLRLYGAILQMRSCNKEGSEQAQKE
>2HWK_199_225
GIPGDVPKYDIIFVNVRTPYKYHHYQQ
>2DAP_159_185
IPGVQKAVQYTLPSEDALEKARRGEAG
>1Q0H_100_126
EDVDQVMAAIVGAAGLLPTLAAIRAGK
>1XC3_266_292
SDYIVPPRLGSNAGIIGTLVLAHQALQ
>1MJ5_269_295
AGAHFIQEDSPDEIGAAIAAFVRRLRP
>1J09_271_297
CLMGFSMPDGREIFTLEEFIQAFTWER
>1ZSY_103_129
VTGLKPGDWVIPANAGLGTWRTEAVFS
>2AQ5_220_246
GTRPVHAVFVSEGKILTTGFSRMSERQ
>1R5M_231_257
VYQITEKTPTGKLIGHHGPISVLEFND
>1IUQ_216_242
ALLLRGGSQLIWIAPSGGRDRPDPSTG
>1Y08_149_175
STKHLGVFPDHVIDMFINGYRLSLTNH
>2PGD_141_167
MPGGNKEAWPHIKAIFQGIAAKVGTGE
>1B63_259_285
YVNGRMMRDRLINHAIRQACEDKLGAD
>1WD3_7_33
YEAGDTPCVAAHSTTRALYSSFSGALY
>1KXU_298_324
NVITKKRKGYEDDDYVSKKSKHEEEEW
>1EA7_245_271
TISGTSMATPHVSGLAAKIWAENPSLS
>2GJL_24_50
QWVGRAEMAAAVANAGGLATLSALTQP
>2BW0_128_154
HPSLLPRHRGASAINWTLIHGDKKGGF
>1BIF_224_250
SYVVNRVADHIQSRIVYYLMNIHVTPR
>1ZWX_87_113
DKTEGNYSNFALEDGGVAVVSQWPIVE
>1UM8_233_259
KMSKKEQEAILHLVQTHDLVTYGLIPE
>1Q35_166_192
LKANLARKPQGGDRDQVKAIKEGICDY
>1QYI_154_180
FATTELHVSDATLFSLKGALWTLAQEV
>1CPY_365_391
KVRNWTASITDEVAGEVKSYKHFTYLR
>1B63_188_214
TINLSHNGKIVRQYRAVPEGGQKERRL
>1SVB_105_131
CGLFGKGSIVACVKAACEAKKKATGHV
>2IMR_385_411
RAAVKGGQRVVGGRTPFLRRGETWQEG
>1OX0_124_150
VASGIGGIKEIEDQVLRLHEKGPKRVK
>1WD3_366_392
TLKEEASWTVVTGLANSQCFSFESVDT
>1L9K_273_299
NIGIESETPNLDIIGKRIEKIKQEHET
>1L6J_372_398
QGYSLFLVAAHEFGHALGLDHSSVPEA
>1OC7_28_54
IPQITDPALRAAASAVAEVPSFQWLDR
>2ALA_331_357
HSHSNVATLQEATAKVKTAGKVTLHFS
>1JR7_211_237
DVFHPVFDVDQQGRPVMRYIDQFVQPK
>2B5W_240_266
YEQMDFIYEATGFPKHAIQSVQALAPN
>1G97_62_88
VLAGQTEFVTQSEQLGTGHAVMMTEPI
>2CYG_15_41
PSEVVSLYKSNNIARMRLYDPNQAALQ
>1DT9_32_58
TSMISLIIPPKDQISRVAKMLADEFGT
>1NST_4_30
LPPVQLAQKYFQIFSEEKDPLWQDPCE
>2II0_132_158
NVCRHWVEHHFYDFERDAYLLQRMEEF
>2NMT_82_108
YTKEFFNWALKSPGWKKDWHIGVRVKE
>2IJR_43_69
LFLAGCAGILKPVKCMEYPPFPRLVSH
>2B78_95_121
TAYRLFNQDGDSFGGVTIDCYGDFVLF
>1HO8_315_341
LLLGNALPTVQSLSERKYSDEELRQDI
>1GCA_280_306
DGTSWKIENKIVRVPYVGVDKDNLSEF
>1IJ5_82_108
RGDAAAEKQRLASLLKDLEDDASGYNR
>1IK6_76_102
EDVGKKGGVFLVTEGLYERFGPERVID
>2F4Q_12_38
YLRREGHDPQKFRYVHPDGTPYTDADG
>1W3U_223_249
TMLRYDTYVKNNSLYNTPPSFGIYMVN
>1RE9_247_273
VGGLDTVVNFLSFSMEFLAKSPEHRQE
>1LZL_21_47
VDFADLPNARATYDALIGAMLADLSFD
>1FI4_336_362
ESKLFAFIYKLFGSVPGWDKKFTTEQL
>1R9L_135_161
GCNPGWGCEGAINHQLAAYELTNTVTH
>1BI5_45_71
NSEHKTELKEKFQRMCDKSMIKRRYMY
>1FSU_243_269
LKSSGLWNNTVFIFSTDNGGQTLAGGN
>1Q0H_309_335
KLSALTFAAPDYDRYPCLKLAMEAFEQ
>1U16_237_263
DFVVEFLSVATLLLIHLSKMAEDLIIY
>1H30_200_226
TTIQETVKVNTRMQCFSVTERGSFYPG
>1NF1_165_191
RSVCHCLYQVVSQRFPQNSIGAVGSAM
>8OHM_370_396
YLVAYQATVCARAQAPPPSWDQMWKSL
>1Y4I_195_221
QPLQLGADIVVHSVTKYINGHGDVIGG
>1RRK_170_196
VNINALASKKDNEQHVCKVKDMECLED
>1T6C_42_68
RGRITSLGTKVKETGRLQEDRIEETIQ
>1J58_239_265
EGGKVYIADSTNFKVSKTIASALVTVE
>1HA0_183_209
QTSLYVQASGRVTVSTRRSQQTIIPNI
>1M4L_177_203
KSIVDFVKDHGNFKAFLSIHSYSQLLL
>1YU0_103_129
LTAGTDYAIYVCDDGTVRADSNFSAPT
>1D5R_64_90
LCAERHYDTAKFNCRVAQYPFEDHNPP
>1R5Y_114_140
LTKQSEEGVTFKSHLDGSRHMLSPERS
>1VJT_456_482
YEQIVQVLDEIFNLPFNEELRRYYKEK
>1U94_89_115
REGKTCAFIDAEHALDPIYARKLGVDI
>2FBA_108_134
TSNPSGSFDDENHKGLGEPKFNTDGSA
>2DBQ_50_76
VTMLSERIDKEVFENAPKLRIVANYAV
>2C0H_19_45
IFLSGANQAWVNYARDFGHNQYSKGKS
>1YHT_252_278
RRDMRVSLPELLAKGFTVLNYNSYYLY
>1YDX_1_27
MGHHHHHHHHHHSSGHIDDDDKHMTPK
>1GPI_263_289
LGKGMTVDTSKPFTVVTQFLTNDNTST
>1FC6_110_136
GPAEKAGARAGDVIVTVDGTAVKGMSL
>1UZ5_184_210
AVISTGNEIVPPGNELKPGQIYDINGR
>2GHS_142_168
HPSGALWIGTMGRKAETGAGSIYHVAK
>1WY0_95_121
RRGKPTVHRIWGVNMAILAGDLLFSKA
>1QZZ_65_91
ALSRLVRHLTVVGVLEGGEKQGRPLRP
>1G4W_36_62
ENFQEMASGNGPLRSLMTNLQNLNKIP
>1R76_22_48
DTQRAAWQEYLARSEAQLSRDKASLAA
>2AM1_63_89
AAVTLSEKEVSNHPYILVDDVLTAFQS
>2F8L_306_332
DVDVKPPKEVLLANLSSLTDPSVTAPI
>1O20_63_89
DVEKARERGVKESLVDRLALNDKRIDE
>1EWF_49_75
GHYSFYSMDIREFQLPSSQISMVPNVG
>2ALA_152_178
HAVTIGGTQFIFGPLSSAWTPFDNKIV
>2AEU_56_82
SSYFAEKVNEYGLKHLGGDENDKCVGF
>1YU0_48_74
ARHDLVKTAFIKADKSAVAFTRTGNAT
>1R9L_214_240
PGDKNADTKLPNGANYGFPVSTMHIVA
>2G8J_292_318
VDPYEREQLRVKMEDGEFWMSFRDFIR
>1JTA_306_332
GSIFSDNGSVLNGSAVDLSGCGFSAYT
>1VJ1_52_78
QVRTLYLSVDPYMRCKMNEDTGTDYLA
>1NRI_166_192
LGALTISIASNPKSEMAEIADIAIETI
>1JK7_242_268
DLICRAHQVVEDGYEFFAKRQLVTLFS
>1IN4_5_31
LTPERTVYDSGVQFLRPKSLDEFIGQE
>1X8V_118_144
EDQVRRMIADWGEAGEIDLLDFFAELT
>2GVK_276_302
MLENMFIGSPAGNTDRLLDFSTAITGT
>1GR0_42_68
DTSTVPGLMHVRFGPYHVRDVKFVAAF
>2GUY_339_365
NDPANREATWLSGYPTDSELYKLIASA
>1YS1_241_267
LDPSTLALFGTGTVMVNRGSGQNDGVV
>1AGX_129_155
PLNLYSAVALASSNEAKNKGVMVLMND
>1Z5V_392_418
CRQYDKLRKREAFLEQFRKEDMFKDNF
>1FS7_87_113
NINTLRTGAPVDGKTGPLPSACWTCKS
>1MKY_1_27
MATVLIVGRPNVGKSTLFNKLVKKKKA
>1UOU_225_251
VVDVKFGGAAVFPNQEQARELAKTLVG
>1WAK_163_189
HTKCRIIHTDIKPENILLSVNEQYIRR
>1FOB_112_138
NYTLEVCNTFAENDIDIEIISIGNEIR
>1XVT_210_236
MGQYFMMDYFNGGEMCPRMSKGKDPYY
>1Q44_248_274
CGFIEEEEVREIVKLCSFESLSNLEVN
>1BGV_293_319
QDYADKFGVQFFPGEKPWGQKVDIIMP
>3MBP_301_327
AVALKSYEEELAKDPRIAATMENAQKG
>1VHN_140_166
NEVEEIYRILVEEGVDEVFIHTRTVVQ
>2FTP_44_70
LDYIEVGSFVSPKWVPQMAGSAEVFAG
>2CY7_65_91
GGTGPTSDTGWGCMLRCGQMIFAQALV
>1S7C_261_287
KAAAEGEMKGVLGYTEDDVVSTDFNGE
>8OHM_73_99
GGPITYSTYGKFLADGGCSGGAYDIII
>1NHS_390_416
QLMSKADLTANINAISLAIQAKMTIED
>1U09_59_85
KHKGDTKMSAEDKALFRRCAADYASRL
>1JMS_228_254
EEQQLLHKVTDFWKQQGLLLYCDILES
>1LI4_397_423
AHLGKLNVKLTKLTEKQAQYLGMSCDG
>2GES_192_218
VRHPDILILEGLNVLQTGPTLMVSDLF
>1PO5_219_245
LQEINTFIGQSVEKHRATLDPSNPRDF
>1RVK_338_364
EYDDGHDYLKSLSDPMDRDGFVHVPDR
>1PBE_144_170
DGERLRLDCDYIAGCDGFHGISRQSIP
>1BU8_32_58
PEDIDTRFLLYTNENPNNYQKISATEP
>2GTI_136_162
VYINTTKIKSLSMIKGPQRADLNGVVV
>1RYO_126_152
AGWNIPIGLLYCDLPEPRKPLEKAVAN
>1LCY_91_117
DPVADIATLRIQTKEPLPTLPLGRSAD
>2B5W_19_45
PRPEPESGEALVRTLRVGVCGTDHEVI
>2DPO_125_151
CLLPSKLFTGLAHVKQCIVAHPVNPPY
>1GVH_304_330
FADEVKELGQSLPRFTAHTWYRQPSEA
>1M7Y_272_298
SKDLGLPGFRVGAIYSNDDMVVAAATK
>2CU2_292_318
YADRGVVATLGVSGLVVAKVGDEVLVV
>1YFQ_138_164
AVKNLNSNNTKVKNKIFTMDTNSSRLI
>1A0I_264_290
VIGFEVLLESGRLVNATNISRALMDEF
>1AOP_468_494
EREAGEGFGDFTVRAGIIRPVLDPARD
>1KVK_199_225
NPSGVDNSVSTWGGALRYQQGKMSSLK
>1HMY_174_200
DLNIQNFQFPKPFELNTFVKDLLLPDS
>2II0_85_111
IIERFEIPEPEPTEADRIAIENGDQPL
>1UOU_39_65
DGGRLSEADIRGFVAAVVNGSAQGAQI
>1XRF_260_286
ARDGILAQRTGGHVHIQHVSTKLSLEI
>1AOP_107_133
HLLPRTRAYAEIWLDQEKVATTDEEPI
>2BW0_199_225
VQAVRLIAEGKAPRLPQPEEGATYEGI
>1EWF_60_86
EFQLPSSQISMVPNVGLKFSISNANIK
>1CS6_231_257
AFGNPVPQIKWRKLDGSQTSKWLSSEP
>1XKN_259_285
LDGKPLNIVKLPMPEPVYYDGERLPAS
>1Z6A_221_247
IKKGDNMAKEELKAIISPFILRRTKYD
>1JHN_176_202
AKRPDADLKTYFTDKKTHLYTLILNPD
>1JIX_199_225
MVEFLFDTGLNIEFFGNAREKQFKNPK
>1TXD_141_167
KDSRFQTFVQDAESNPLCRRLQLKDII
>1QUB_142_168
GNNSLYRDTAVFECLPQHAMFGNDTIT
>2AU3_228_254
GENLFGLYEAKEYIKEEGFAILVEGYF
>1O70_68_94
RDRNKMRQILNMHIIKDRLNVDKIRQK
>1EDG_206_232
TVRATGGKNASRYLMCPGYVASPDGAT
>2J0W_73_99
AILERLRYPNVIREEIERLLENITVLA
>1UG6_395_421
FGYTRRFGLYYVDFPSQRRIPKRSALW
>1HH2_310_336
PPTQLSLAIGKGGQNARLAAKLTGWKI
>2PGD_344_370
AATEFGWTLNYGGIALMWRGGCIIRSV
>2BG1_107_133
SAVADYGYLLDDGTGRVEVGNVLMDNQ
>1OGQ_256_282
IYGTLPQGLTQLKFLHSLNVSFNNLCG
>2FB9_166_192
ISRVERFQDLEAALALAFRYDEKAVVE
>1R76_140_166
WHYVGTIDNDATVTEIRFLAQVVSQLA
>1TVZ_228_254
ASLCFHVPFTKMGKKALESIIDNADET
>1GYC_407_433
VRSAGSTTYNYNDPIFRDVVSTGTPAA
>1KO9_28_54
CPRSELRLDLVLPSGQSFRWREQSPAH
>1US5_14_40
LGLAQEFITIGSGSTTGVYFPVATGIA
>1SVB_305_331
TMCDKTKFTWKRAPTDSGHDTVVMEVT
>2I0Z_379_405
IEKAFVTGGGVSVKEINPKEMSSKFTN
>2FR1_143_169
ERVRNAAHGALWGVGRVIALENPAVWG
>1I24_241_267
DYDAVFGTALNRFCVQAAVGHPLTVYG
>1WDP_214_240
KADFKAAVARAGHPEWELPDDAGKYND
>1CEO_17_43
YQVFSKEHFDTFITEKDIETIAEAGFD
>1PEA_332_358
QNNHSRLSSRIAEIDARGVFQVRWQSP
>1NW3_376_402
AEEEKAGAATVKKPSPSKARKKKLNKK
>2FXU_102_128
PTLLTEAPLNPKANREKMTQIMFETFN
>1YE3_298_324
SQNLSMNPMLLLSGRTWKGAIFGGFKS
>1XRF_154_180
ILQKSKSVGLCRVLPTGTITKGRKGKE
>1SIQ_97_123
VQSSLVMHPIYAYGSEEQRQKYLPQLA
>2C6J_17_43
NDKRKRGERDWDCPAEKDICISDRRYQ
>1XKS_137_163
VDSGGDKTYSFLTAVQGGSFILSSSGS
>1IZC_267_293
GYRAIAVQFDVWGLSRLVHGSLAQARA
>1NST_269_295
TKCLGKSKGRKYPEMDLDSRAFLKDYY
>1R76_195_221
PQVWPLEGGYHDAITYNDDALVHVAEL
>1JTA_61_87
GTIDISGGTPYTDFADQKARSQINIPA
>1FS7_22_48
IEGKAMSEEWARYYPRQFDSWKKTKES
>1Y4I_92_118
ITTTLLTLCQQGDHIVSASAIYGCTHA
>1CS6_147_173
ADGRRFVSQTTGNLYIAKTEASDLGNY
>1XWI_179_205
PEPHARAAMFKLHLGTTQNSLTEADFR
>1A76_45_71
SPLRNRKGEITSAYNGVFYKTIHLLEN
>1N40_111_137
QFLRDTANSLLDNLITEGAPADLRNDF
>1JK7_210_236
DKDVLGWGENDRGVSFTFGAEVVAKFL
>1HMY_270_296
KTRKLHPRECARVMGYPDSYKVHPSTS
>2GI3_321_347
KEKGLREMYMKTRNVGFGEEVRRRIMI
>1L9K_92_118
GRGGWSYYCGGLKNVREVKGLTKGGPG
>1ZOD_14_40
RHHLVRYGGTFEPMIIERAKGSFVYDA
>2F7V_286_312
PSGDIARAEERRLAARDVADALDLPIG
>1WAK_211_237
STAPATAGNFLVNPLEPKNAEKLKVKI
>2ALA_364_390
SFVVSLCSARATCSASCEPPKDHIVPY
>1UOZ_129_155
LGSSPATIIVEPDALAMADCLSPDQRQ
>1Q5N_41_67
QAQVGVIPQSAATVIQRAAKTAIDKID
>1EU8_330_356
WNPGRVDVYDDPAVVSKSPHLKELRAV
>1I24_210_236
WGIRATDLNQGVVYGVKTDETEMHEEL
>1YE3_25_51
EVEVAPPKAHEVRIKMVATGICRSDDH
>1M4L_1_27
ARSTNTFNYATYHTLDEIYDFMDLLVA
>1Q35_269_295
YPVKEGIEPSAIVKGWGTFKSDTIKLE
>2F4Q_265_291
KVLVDCVKFVADDLGNTPAVTRGSYIC
>1DYK_46_72
IAIAFDDTKVKNRLTIELEVRTEAESG
>1EQC_181_207
IELLNEPLGPVLNMDKLKQFFLDGYNS
>1IR6_278_304
MLRKLLPQADPEAKAIVLLDPEGHPGV
>1C7Q_223_249
RMMEGAASAYHKYNNPDLLTNESYQYA
>2C3F_53_79
GFETDTGFARAGDGHNRFSDLGYISPL
>1OZ2_263_289
DRRNPALIRVASVEDVEDHRIKIHFDG
>1PGS_284_310
NNGTNGDAFYAISSFVIAKSNTPISAP
>1PHP_170_196
LMEKELEVLGKALSNPDRPFTAIIGGA
>1RE9_308_334
HGVQLKKGDQILLPQMLSGLDERENAC
>1KVK_208_234
STWGGALRYQQGKMSSLKRLPALQILL
>1AC5_61_87
SNGNVDRPLIIWLNGGPGCSSMDGALV
>1Q7E_346_372
ISLDPSLRQSGSVVEVEQPLRGKYLTV
>1IMV_274_300
TSEFIHDIDRELKTVQAVLTVPKLKLS
>1A8Y_252_278
VAFAEEADPDGYEFLEILKSVAQDNTD
>1NOF_214_240
NAGKQLWMTEHYVDSKQSANNWTSAIE
>1QYI_270_296
LEAENMYPQARPLGKPNPFSYIAALYG
>1DOZ_277_303
DDIGASYYRPEMPNAKPEFIDALATVV
>1CSH_261_287
AAAMNGLAGPLHGLANQEVLLWLSQLQ
>1USG_17_43
QWGDMEFNGARQAIKDINAKGGIKGDK
>1CPY_375_401
DEVAGEVKSYKHFTYLRVFNGGHMVPF
>1BHE_253_279
MSIGSETMGVYNVTVDDLKMNGTTNGL
>1XV5_142_168
SDNGDFNKVLMKEWYPETVSLFDDIEE
>1US0_145_171
MEELVDEGLVKAIGISNFNHLQVEMIL
>2C5S_228_254
RAKQKVIDLAQELTKYCKRVTLHLVPF
>1DLJ_304_330
EQESPVKVVGVYRLIMKSNSDNFRESA
>1ZVD_21_47
QAGHCRIEVSREEIFEESYRQVMKMRP
>1C7Q_327_353
KKPQIELTIQEDPENIDGLNFLAGKTL
>1UOU_284_310
ALLCMDGAGPPDLRDLVTTLGGALLWL
>1YDX_380_406
SLTVIRDTLLKKLFPDMTERTKSIKDY
>1JY1_94_120
LHAQAKPYENISLCQAKLDIAFGTHHT
>1RVK_216_242
ALALGRGLEKLGFDWIEEPMDEQSLSS
>2IJR_32_58
LYRHAIQQSIRLFLAGCAGILKPVKCM
>1T2D_288_314
QVIELQLNSEEKAKFDEAIAETKRMKA
>2C0H_49_75
STLSDMQSHGGNSVRVWLHIEGESTPE
>1FG7_274_300
AEREYLIAALKEIPCVEQVFDSETNYI
>1MKY_387_413
GVQVDIKPPTFLFFVNSIEKVKNPQKI
>1OYG_26_52
LQIPEQQKNEKYQVPEFDSSTIKNISS
>1MGP_213_239
KIRVCLHIENGELIPYRKVRGDKKAIE
>1MXG_12_38
IMQAFYWDVPGGGIWWDHIRSKIPEWY
>1CRZ_2_28
SGVDSGRPIGVVPFQWAGPGAAPEDIG
>1AB4_152_178
NIPPHNLTEVINGCLAYIDDEDISIEG
>1O88_294_320
ITWTADTKPYVNADSWTSTGTFPTVAY
>1O20_220_246
ISFVRDNATVPVLETGVGNCHIFVDES
>1JTA_334_360
KIPYIYDVQPMTTELAQSITDNAGSGK
>1AGX_228_254
MPDAYQAFAKAGVKAIIHAGTGNGSMA
>2C43_61_87
FVFARDAKAAMAGRLMIRKLVAEKLNI
>2FR1_135_161
SAVATGPFERVRNAAHGALWGVGRVIA
>8OHM_15_41
APTGSGKSTKVPAAYAAQGYKVLVLNP
>1XC3_275_301
GSNAGIIGTLVLAHQALQAEAASGEVR
>2AU3_238_264
KEYIKEEGFAILVEGYFDLLRLFSEGI
>2FUZ_305_331
RFIDAAKTTVTALRDGYAERDDGEAEG
>2EVX_419_445
MLPLGVLSNMYRISREEAQRLKYGQQE
>1BI5_18_44
TILAIGTANPANCVEQSTYPDFYFKIT
>1NI9_285_311
TGITKGDLLEGISRKGNIATTETLLIR
>2GY5_187_213
RRCEAQKWGPECNHLCTACMNNGVCHE
>1KQ3_236_262
VTPALEKIVEANTLLSGLGFESGGLAA
>8ABP_248_274
FYGSLLPSPDVHGYKSSEMLYNWVAKD
>3GRS_279_305
IPDVDCLLWAIGRVPNTKDLSLNKLGI
>1NU5_312_338
YATLPSLPYGCELIGPWVLGDRLTQQD
>1X3L_228_254
DIWEKVPESVRLHIERGLRGEVEETLK
>1FG7_43_69
VEFQLTQQTLNRYPECQPKAVIENYAQ
>1MLA_175_201
AVERAGAACKAAGAKRALPLPVSVPSH
>1I9Z_292_318
VPHSYQSVPLYYSDHRPIYATYEANIV
>2DPO_141_167
CIVAHPVNPPYYIPLVELVPHPETSPA
>2GES_182_208
YDIIPGAEQVVRHPDILILEGLNVLQT
>1W55_200_226
KLDLPTPSFEIFTGNGFDVHEFGENRP
>2B9E_3_29
GPASQLPRFVRVNTLKTCSDDVVDYFK
>1NW3_221_247
GDFLSEEWRERIANTSVIFVNNFAFGP
>1SJ8_124_150
GRPLLQAAKGLAGAVSELLRSAQPASA
>1P1M_121_147
IAKAVRDFGMRALLTRGLVDSNGDDGG
>2CAU_363_389
NMVGIGVNAENNERNFLAGHKENVIRQ
>1JND_2_28
SNLVCYYDSSSYTREGLGKLLNPDLEI
>2G17_186_212
TSGVSGAGRKAAISNSFCEVSLQPYGV
>2GHS_63_89
AWWFNILERELHELHLASGRKTVHALP
>1B7E_32_58
QEFPELLAIEDTTSLSYRHQVAEELGK
>2F7F_206_232
SLVQSYGNDYEAFMAYAKTHRDCVFLV
>1PSW_80_106
RYDRAYVLPNSFKSALVPLFAGIPHRT
>1PW4_359_385
LIYGPVMLIGLHALELAPKKAAGTAAG
>1N3L_317_343
LNKLLDPIREKFNTPALKKLASAAYPD
>1ESW_411_437
KAFMARYLADWGITFREEEEVPWALMH
>1D3G_264_290
LQGALRSETGGLSGKPLRDLSTQTIRE
>1M4L_82_108
FAKKFTEDYGQDPSFTAILDSMDIFLE
>1J6U_48_74
ERTAYLRKLGIPIFVPHSADNWYDPDL
>1PJA_80_106
LRPLWEQVQGFREAVVPIMAKAPQGVH
>1W9H_171_197
LNVDPEKGSDIIIGTGATRIDNVNLFC
>1KWF_68_94
GLLLAVCFNEQALFDDLYRYVKSHFNG
>2VTK_120_146
PPPALTLIFDRHPIAALLCYPAARYLM
>1FI4_15_41
VPRGSHMTVYTASVTAPVNIATLKYWG
>1N4K_90_116
YLAAEVDPDFEEECLEFQPSVDPDQDA
>1WYC_313_339
TDKGFTNTFPDGSYTRQWWCTGNERGN
>1JMS_25_51
ACQRRTTLNNYNQLFTDALDILAENDE
>1RI6_275_301
TETQPRGFNVDHSGKYLIAAGQKSHHI
>1S9J_195_221
EMAVGRYPIPPPDAKELELMFGCQVEG
>1BN8_135_161
QKNQKARVMVDIPANTTIVGSGTNAKV
>1KV7_231_257
SDGGLLPEPVKVSELPVLMGERFEVLV
>2CY8_317_343
AIDTILEDDVCAKINDLGQFAREAMNH
>1Q0H_218_244
PNWSMGRKISVDSATMMNKGLEYIEAR
>2PIA_168_194
VKIHHDHGDPTKAFDFWSVFEKSKPAQ
>1YKS_367_393
LSWQVAKAGLKTNDRKWCFEGPEEHEI
>1JDN_255_281
GDGSWKRGDKHDFEAKQAYSSLQTVTL
>1PSW_266_292
VTNDSGLMHVAAALNRPLVALYGPSSP
>2F7F_7_33
DDSLTLHTDMYQINMMQTYWELGRADL
>1WDP_46_72
GVDGVMVDVWWGIIELKGPKQYDWRAY
>1ZSX_66_92
NGINLFDTAEVYAAGKAEVVLGNIIKK
>1IOM_3_29
VARGLEGVLFTESRMCYIDGQQGKLYY
>1YIS_129_155
KRFATVIDRLAAFSLKNKEVVTVGRTH
>2BWV_220_246
NRHGARYPSYNTIVGSGENGCILHYTE
>1R89_265_291
ERLRKIVEERGTAVFAVKFRKPDIVDD
>2GUY_408_434
ILSNKGASGDSYTLSLSGAGYTAGQQL
>1YPX_207_233
GFDPETLQETYKNLINEAIKHKPADMV
>1UAS_181_207
RTTGDIADNWGSMTSRADENDQWAAYA
>1OQ9_311_337
DKLTGLSAEGQKAQDYVCRLPPRIRRL
>2HKD_205_231
AKEVLKGYVLEGTLTAEKTTLVVKEGT
>1QUB_181_207
CREVKCPFPSRPDNGFVNYPAKPTLYY
>1RW3_344_370
TKPFELFVDEKQGYAKGVLTQKLGPWR
>2HZ6_73_99
TKLPFTIPELVQASPCRSSDGILYMGK
>1XIP_361_387
ERLPLVYILNNEGSLQIVGLFHVAAIK
>2D81_190_216
SFAQSGSYGANGMDTTGYLYVPQSCAS
>1DKQ_38_64
PTWPVKLGWLTPRGGELIAYLGHYQRQ
>2H9F_67_93
SSTSKCVILSKSSQPGHDVDYLYGQVS
>8ABP_256_282
PDVHGYKSSEMLYNWVAKDVEPPKFTE
>1IUQ_254_280
VDNMRRLIQHSDVPGHLFPLALLCHDI
>2BU7_163_189
FDGSTNPAHPKHIGSIDPNCNVSEVVK
>2CEY_78_104
AAVFALPYVISNYNVAQKALFDTEFGK
>1X8V_419_445
MAQPPESYRNDHSKMVVQLAQPAAVRY
>2B9E_176_202
ILLDPSCSGSGMPSRQLEEPGAGTPSP
>1OQ9_138_164
AWTAEENRHGDLLNKYLYLSGRVDMRQ
>1SIG_39_65
YNRVEAEEARLSDLITGFVDPNAEEDL
>1MSK_267_293
MKLTESFAMWPGASVSGWYFSHPDSKY
>1PB1_216_242
YAIANDRDSVTLVHKGNIMKFTEGAFK
>1A8D_324_350
DSFVKSGDFIKLYVSYNNNEHIVGYPK
>1LCY_193_219
TAGISFAIPSDRLREFLHRGEKKNSSS
>1JP4_180_206
FQLKEAPAGKHIITTTRSHSNKLVTDC
>1VB3_98_124
LFHGPTLAFKDFGGRFMAQMLTHIAGD
>1LJ5_173_199
GQWKTPFPDSSTHRRLFHKSDGSTVSV
>1PMI_128_154
NYPDDNHKPEMAIAVTDFEGFCGFKPL
>1B9H_195_221
GGAVVFPDGETEKYETAFLRHSCGRPR
>1QWO_334_360
FSHDNSMVSIFFALGLYNGTEPLSRTS
>1D7Y_43_69
ERPYDRPPLSKDFMAHGDAEKIRLDCK
>1OYG_137_163
WSGSATFTSDGKIRLFYTDFSGKHYGK
>1BS0_315_341
DSCSAIQPLIVGDNSRALQLAEKLRQQ
>2D5B_155_181
KEGNYFFRMEKYRPWLQEYIQENPDLI
>1XHC_242_268
SGIHTGRGILIDDNFRTSAKDVYAIGD
>1DFA_156_182
EWTIEARDLSLLGSHVRKATYQTYAPI
>1DKQ_263_289
VARSRATPLLDLIKTALTPHPPQKQAY
>1MDO_54_80
NQYAVAVSSATAGMHIALMALGIGEGD
>2IW1_149_175
ADFQKHYQTEPERFQILPPGIYPDRKY
>1VLO_253_279
DETISPLAANMGWTIAWEPADRDFIGR
>1U94_97_123
IDAEHALDPIYARKLGVDIDNLLCSQP
>2JAK_241_267
GSIINGFALPLKEEHKIFLLKVLLPLH
>1V4A_2_28
KPLSSPLQQYWQTVVERLPEPLAEESL
>1SVB_12_38
VTGTQGTTRVTLVLELGGCVTITAEGK
>1OFL_225_251
KSQENVYYGNTYLNCQGTMNFRHGDHQ
>2BKW_278_304
GLHKRWDLHREMSDWFKDSLVNGLQLT
>1E6U_277_303
PDGTPRKLLDVTRLHQLGWYHEISLEA
>1MXA_135_161
PAPITYAHRLVQRQAEVRKNGTLPWLR
>2DVZ_131_157
KGFLEELKKNPGKYSYGSSGTCGVLHL
>1WZA_208_234
YDKNFTWWEKFRQEIEEVKPVYLVGEV
>1C3P_215_241
GYNLNIPLPKGLNDNEFLFALEKSLEI
>1Z05_154_180
EIEEFFQTYAAQLDRVTSIAITLPGLV
>1WCD_238_264
TSLSVGGELVFRTSVHGLVLGATIYLI
>1V9M_19_45
LLKESFFQEALDLSFADFLRLLSETVY
>1UMG_233_259
PVMIVRLQHGLPALGEALEAFAFPHLV
>1Y3N_9_35
KPLTLKIHMHFRDKWVWDENWPVAREV
>1TQN_162_188
VITSTSFGVNIDSLNNPQDPFVENTKK
>1IIR_163_189
YQRYGGLLNSHRDAIGLPPVEDIFTFG
>1E5W_237_263
KIGFPWSEIRNISFNDKKFVIKPIDKK
>1T3S_187_213
SLAKRSVLNNPSKHAIIERSNTRSSLA
>1AGX_156_182
SIFAARDVTKGINIHTHAFVSQWGALG
>1SIQ_235_261
SSLGGPFGCLNNARYGIAWGVLGASEF
>2POR_211_237
ARAVFDLTPVAAAATAVDHKAYGLSVD
>2EU9_227_253
CILFEYYRGFTLFQTHENREHLVMMEK
>1ZJC_81_107
ANHEIKSYDVEARMDYVKRGAANLALI
>1OYG_205_231
FIDEGNYSSGDNHTLRDPHYVEDKGHK
>1PB1_388_414
TVTYDFERLMDGAKLLKCSEFGDAIIE
>1WRU_21_47
SVTRSIESVAGYFELGVNVPPGTDLSG
>1VB3_167_193
EKLFCTLGGNIETVAIDGDFDACQALV
>1UOZ_174_200
AAVYVDAGHSRWLSAEAMAARLNDVGV
>1V4A_157_183
ILGMGKLGGGELNFSSDIDLIFAWPEH
>1JDW_87_113
CVPPFTIEVKANTYEKYWPFYQKQGGH
>7ODC_87_113
FDCASKTEIQLVQGLGVPAERVIYANP
>1TBF_274_300
EFFDQGDRERKELNIEPTDLMNREKKN
>1IR6_348_374
LLLRYGGHKEAAGFAMDEALFPAFKAR
>1O5T_18_44
KIDKELINRIERATGQRPHHFLRRGIF
>2J0W_41_67
SAGITNLLVALAEGLEPGERFEKLDAI
>2G0D_42_68
LMLAELKNKDNSKIYQKKIDNYIEYIV
>1R89_251_277
LGFFKPKHPLEIEPERLRKIVEERGTA
>1SB8_156_182
TYGDHPGLPKVEDTIGKPLSPYAVTKY
>1OZA_187_213
VSSELKDPASSILDIERKVTAKMRADN
>2CJG_257_283
MRELCDEFDALLIFDEVQTGCGLTGTA
>1RVK_169_195
KLHTWMPPVSWAPDVKMDLKACAAVRE
>1LFW_70_96
AGRVNFGAGDKRLGIIGHMDVVPAGEG
>2GWN_410_436
WSPFEGFTFSHSVAYTFVNGCLAYAKG
>1Y0Y_188_214
YTILEVAKQLKDAKADVYFVATVQEEV
>2A2F_121_147
FSGCLSVVFRQPSITLTQLIQIIIDTQ
>2BBC_215_241
ILKAQTPEGYFGNVYSTPLALQLLMGS
>1VJO_119_145
YFGNRLVDMAGRYGADVRTISKPWGEV
>1I24_92_118
LAESFKSFEPDSVVHFGEQRSAPYSMI
>1UAS_224_250
GMSEAEYRSHFSIWALAKAPLLIGCDV
>1JTA_295_321
SKACKVVKKFNGSIFSDNGSVLNGSAV
>1V2D_102_128
GDEVVVLEPFFDVYLPDAFLAGAKARL
>1US0_190_216
YLTQEKLIQYCQSKGIVVTAYSPLGSP
>1Y42_264_290
QERKYVTPKTALDECVGFTVPLLTDSS
>1YRW_241_267
TVWSSRVHPHASKAQPGSVISVAPLLI
>1SO7_47_73
KDEHAELIVLRRGDYDAPTHQVQWQAQ
>1WDI_255_281
AVGTTVVRALESAYREGVGVVAGEGET
>1KVK_142_168
GLGSSAAYSVCVAAALLTACEEVTNPL
>2G9D_224_250
ARLGENLLDRLLAFDLAMRDLISRHKP
>1WYC_36_62
FAHLGEMVPSAAVSRRPVNAPGHALAR
>1AC5_152_178
MDFLENYFKIFPEDLTRKIILSGESYA
>1V72_153_179
VGSIYTLDEIEAIGDVCKSSSLGLHMD
>1UUR_225_251
VNIRDLDNVTTTVESDASNPFVVITNE
>1NE9_10_36
AVERYEEFMRQSPYGQVTQDLGWAKVK
>2D5B_267_293
VFWPTMLKAAGIPMYRHLNVGGFLLGP
>8OHM_322_348
VRLRAYLNTPGLPVCQDHLEFWESVFT
>2I7Q_131_157
ILAERSLGPKLYGIFPQGRLEQFIPSR
>1VMI_104_130
TPPDALEKLTDPLMFAAAMVSAGKADV
>1CA1_95_121
ESQIRKFSALARYEWQRGNYKQATFYL
>2FQX_136_162
VGMELGMMPLFEAGFEAGVKAVDPDIQ
>1Y4I_206_232
HSVTKYINGHGDVIGGIIVGKQEFIDQ
>1TXD_210_236
FVNQAVKEAENKQRLEDYQRRLDTSSL
>1EDG_133_159
PSSQYMASSKKYITSVWAQIAARFANY
>1VJO_185_211
CREFGTLLLVDTVTSLGGVPIFLDAWG
>1UYN_181_207
YDLLKQDAFAEKGSALGWSGNSLTEGT
>1DFA_42_68
RGRETMYSVVQKSQHRAHKSDSSREVP
>1NTY_87_113
GHCFVTWADKFQMYVTYCKNKPDSTQL
>2CY7_299_325
DESFHCQHPPCRMSIAELDPSIAVGFF
>1YUE_290_316
HKPEDDKYLSQNAYGFLANGLPLYCDT
>1ZTU_272_298
PMHMQYLRNMGVGSSLSVSVVVGGQLW
>2C78_217_243
VDKPFLMPVEDVFTITGRGTVATGRIE
>1X19_264_290
RILYSANEQLSTIMCKKAFDAMRSGGR
>1HA0_411_437
DLWSYNAELLVALENQHTIDLTDSEMN
>1P5J_4_30
SHHHHHHSSGLVPRGSHMASMTGGQQM
>1XIP_88_114
PDVIFVCFHGDQVLVSTRNALYSLDLE
>1PB1_301_327
CMNLNGDYISDALAAQVGGIGIAPGAN
>2GHS_133_159
GNRSNDGRMHPSGALWIGTMGRKAETG
>1NNF_107_133
YDHTKLSEKDMEKSVLDYATPKWKGKI
>1B6A_86_112
EDGDGDGDGATGKKKKKKKKKRGPKVQ
>1KA2_251_277
ITTRYEGYDFRRTILSTVHEFGHALYE
>1R76_132_158
LDAARDRDWHYVGTIDNDATVTEIRFL
>1BG6_162_188
ACLPAAKAGWALEQIGSVLPQYVAVEN
>1JXM_111_137
ARPIIILGPTKDRANDDLLSEFPDKFG
>2H7O_121_147
LDQTHSFSDIGSLVRAHKHLETLLEVL
>1UDC_53_79
TFVEGDIRNEALMTEILHDHAIDTVIH
>1MOQ_126_152
GYLGSLAICNVPGSSLVRESDLALMTN
>1N3L_279_305
RDEKWGGNKTYTAYVDLEKDFAAEVVH
>2B4V_291_317
AGSGAMLTSYAVTVMFIYYLLVTRQVL
>1WD3_429_455
GEGTSLRSWSYPTRYFRHYENVLYAAS
>2II0_56_82
YHMYADPNFVRTFLTTYRSFCKPQELL
>1M6I_153_179
AGAEVKSRTTLFRKIGDFRSLEKISRE
>1MSK_305_331
EDYARRKGMSVTEVERWLAPNLGYDAD
>1OZA_231_257
IDKLLPETGQTKEEWKGYAETNKILGL
>1LZL_161_187
AGGGLAAGTVLKARDEGVVPVAFQFLE
>2IM9_112_138
ESFQECLKHTRYKNGKRSYINRNHFTS
>1RJG_236_262
GSQPNDRFGAIMQSNLKESRNLEMPTL
>1MXG_277_303
DPFKAVTFVANHDTDIIWNKYPAYAFI
>1Q7E_30_56
WFGADVIKIERPGVGDVTRHQLRDIPD
>2BJF_82_108
NFPVYVSYSKEDIEGKTNIPVYNFLLW
>1D2P_258_284
HVKDYTTDINGTTITNKYTPGETSATV
>1ADT_145_171
KIVKNRWGRNVVQISNTDARCCVHDAA
>1SQH_152_178
CFGMVLSHEDAFCAKVPDLPSEFEIRR
>1DLJ_62_88
KATLDSKAAYKEAELVIIATPTNYNSR
>1EUR_65_91
GGRTWGEQQVVSAGQTTAPIKGFSDPS
>1G41_230_256
EAAKLINPEELKQKAIDAVEQNGIVFI
>1O5T_267_293
FLTDTAKQIKTKVNKHAFSGGRDTIEE
>1Z2N_130_156
QSKQLILPFIVKPENAQGTFNAHQMKI
>1HX0_357_383
WIGPPNNNGVIKEVTINADTTCGNDWV
>1YE3_59_85
TPLPVIAGHEAAGIVESIGEGVTTVRP
>2HBJ_330_356
DDESPRFVMPNQLLAALVAYTPTDVIG
>1I1W_149_175
GEDYIPIAFQTARAADPNAKLYINDYN
>1INP_292_318
GYKSLCVILGLADIYIFSEDTTFKWDS
>2G0D_71_97
LSTYGLLTGSLYSGAAGIALSILHLRE
>1VJT_55_81
RLNASYILARKYVEELNSPVKIVKTSS
>1IMV_76_102
ADERTESIIHRALYYDLISSPDIHGTY
>1BT3_107_133
QVHNSWLFFPFHRWYLYFYERILGKLI
>1NNF_62_88
FADLSEAGLLAPISEQTIQQTAQKGVP
>2AE0_252_278
LVGRASVASDRSIIPPGTTLLAEVPLL
>1GVH_250_276
GDFFMAVADDTPVTLISAGVGQTPMLA
>1L9V_222_248
GKGHYRIVKYSSVANHADRVYATFKSN
>1O20_290_316
ELRKHGVEVRGCEKTREIVPDVVPATE
>1U7G_296_322
LWGVTMLKRLLRVDDPCDVFGVHGVCG
>1UA7_248_274
HYASDVSADKLVTWVESHDTYANDDEE
>1B89_28_54
RCNEPAVWSQLAKAQLQKGMVKEAIDS
>1BOB_154_180
QIFSLLFIEAANYIDETDPSWQIYWLL
>2F5U_99_125
FECAVLCLYLLYRNTHGAADDSDRAPV
>1XVT_284_310
IHRIECPYGPLVEEKLDAWLATHTIAE
>1B8P_127_153
IKVLVVGNPANTNAYIAMKSAPSLPAK
>1DB3_318_344
TLLGDPTKAHEKLGWKPEITLREMVSE
>1PMI_352_378
PPIAEFSVLQTIFDKSKGGKQVIEGLN
>1YDX_125_151
KFAYYALKSQQERIEALAFGTTIQNIR
>2ICS_112_138
FGLVNISKWGIVAQDELADLSKVQASL
>1X8V_322_348
IILMRVAKGEFEVQGHRIHEGDLVAAS
>1FO8_231_257
KLNQQFVPFTQLDLSYLQQEAYDRDFL
>2HOE_58_84
LEKGIVVEEKDSPKGVGRPTKSLKISP
>1EA7_199_225
GTYRVADYSSRGYISTAGDYVIQEGDI
>1UM8_19_45
LDNYVIGQEQAKKVFSVAVYNHYKRLS
>2CY7_153_179
QVLKKLAVFDTWSSLAVHIAMDNTVVM
>2GUY_212_238
QKDFWPGYNKAAGVYCIGEVLDGDPAY
>1AGX_120_146
PSTALSADGPLNLYSAVALASSNEAKN
>1FS7_11_37
VALNKTAHSQGIEGKAMSEEWARYYPR
>2NXF_243_269
WNHEAVLSVLRSHQSVLCFIAGHDHDG
>2VTK_142_168
ARYLMGSMTPQAVLAFVALIPPTLPGT
>1JK7_297_323
KPAEKKKPNATRPVTPPRGMITKQAKK
>2BWM_52_78
GGWRVEKHVRLLADTTGDNQSDVVGFG
>1EYN_93_119
SIWALGPLVARFGQGQVSLPGGCAIGA
>1JX6_216_242
ATKQSGYDAAKASLAKHPDVDFIYACS
>1VYR_1_27
SAEKLFTPLKVGAVTAPNRVFMAPLTR
>1TV5_394_420
AGASVCQLYSCLVFNGMKSAVQIKREL
>1NQK_316_342
INEYAALGIDSFVLSGYPHLEEAYRVG
>1OLT_57_83
VHIPFCHKLCYFCGCNKIVTRQQHKAD
>1GA8_48_74
VAANLRGGGGNIRFIDVNPEDFAGFPL
>1CWV_400_426
GRSLVSSLEASRQCQGSDMSAVLESSR
>1UA4_345_371
GYYLALTEYKGEHVRDALLFAALAAAA
>1MUW_205_231
LERPELYGVNPEVGHEQMAGLNFPHGI
>2F6H_239_265
VDAICFNELIMKRNFLSWKRGLQLNYN
>1WW9_71_97
HRGVQLSVKVECKTKSTITCWYHAWTY
>1PMI_106_132
VLSIQAHPDKKLGAQLHAADPKNYPDD
>1XKS_92_118
VALSYSSPSGEAHSTQAVAVMVATREG
>2BX6_73_99
YIFDHSATVTIDDCTNCIIFLGPVKGS
>1QOY_73_99
ASVLVGDIKTLLMDSQDKYFEATQTVY
>1CKO_143_169
FVLFDAVVVSGVTVSQMDLASRFFAMK
>1WYC_171_197
VDPASEVQTHDRSAGWRTRRHGDPADT
>1BIA_63_89
PIQLLNAKQILGQLDGGSVAVLPVIDS
>1H9A_227_253
YDTAGALLDMIQNHTMQIVGWLAMEKP
>2NXF_253_279
RSHQSVLCFIAGHDHDGGRCTDSSGAQ
>2FSJ_224_250
IGVGDAISALSRKIAKETGFVVPFDLA
>1I6L_258_284
RQYEGKGYGVFKADLAQVVIETLRPIQ
>2BF6_325_351
FDGGATWDETVEKDTNVLEPYCQLSVI
>1ESW_117_143
EKASPEEREAFAAFREREAWWLEDYAL
>2B69_177_203
AETMCYAYMKQEGVEVRVARIFNTFGP
>1FXX_140_166
VMRACYALRPEGINWPENDDGLPSFRL
>1PSW_193_219
PAKRWPHYHYAELAKQLIDEGYQVVLF
>1W3U_290_316
VDVDSRSDMNITFRLASEELEKEFVKA
>1OQ9_102_128
MITEEALPTYQTMLNTLDGVRDETGAS
>1Z05_97_123
PAVGLQTNNLGWQFLSMRLGRGYLTIA
>2A62_13_39
FSGPEPILVGRLHTDLDPGSKKIKYIL
>2CWC_190_216
LEPFRGADLHPALRRVVEGGFWEAPEE
>1WER_162_188
GCLQKSVQHKWPTNTTMRTRVVSGFVF
>1E6U_18_44
AIRRQLEQRGDVELVLRTRDELNLLDS
>1PSW_97_123
PLFAGIPHRTGWRGEMRYGLLNDVRVL
>1TQN_184_210
ENTKKLLRFDFLDPFFLSITVFPFLIP
>1ZSY_144_170
SAATLGVNPCTAYRMLMDFEQLQPGDS
>2I0Z_198_224
TGDGYAWAEKAGHTITELFPTEVPILS
>1JTA_262_288
KDPVYRYQYSFGIGTSGSVLSEGNSFT
>1IOW_44_70
EVDVTQLKSMGFQKVFIALHGRGGEDG
>1WL4_273_299
GLTPLARIVSWSQVGVEPSIMGIGPIP
>1GQE_86_112
LAVEADDEETFNEAVAELDALEEKLAQ
>2GU1_15_41
GDTLSGIFAQLGVPYSILQKILSVDLD
>1HZ4_158_184
ARSGIEVLSSYQPQQQLQCLAMLIQCS
>1W3F_213_239
GTAFKAGVPIFAETEFKVDISVDNQWN
>2CFQ_85_111
VMFAPFFIFIFGPLLQYNILVGSIVGG
>1A5T_119_145
LLTDAAANALLKTLEEPPAETWFFLAT
>1L9K_235_261
GNIVSSVNMISRMLINRFTMRHKKATY
>2GI3_60_86
WGIPVAIKDNILTLGMRTTCASRILEN
>1SI7_319_345
RAMLLYPQQLSWNWWDDVTVEIRFWLP
>2FGT_223_249
NVLTDGISRLDVNLSQRQVQFQQRNLV
>1VLI_237_263
AVRLGAKLIEKHFTIDKNLPGADHSFA
>2C0H_118_144
QSTHYRLNGLMVDTRKLQSYIDHALKP
>1PO5_240_266
SNPRDFIDVYLLRMEKDKSDPSSEFHH
>1YPV_283_309
RKVEKIDDFKAEDFQIEGYNPHPTIKM
>1KA2_181_207
KKLKPLLDKILEEGKVPREHPLEKEKY
>1BT3_173_199
HLPPVVVDLGYNGADTDVTDQQRITDN
>1Q5N_295_321
VLAAANRVPALMSSIYQSMVQEHERSL
>1A8D_173_199
ITNDRLSSANLYINGVLMGSAEITGLG
>2FOZ_188_214
GESSSEHFLKQLLGHMEDLEGDAQSVL
>2DFW_291_317
GVLACRRLSEDFRLHLMDGDSLGGTAV
>2PIA_234_260
ENTPFTVRLSRSGTSFEIPANRSILEV
>2BI7_233_259
SGPLDAFYGYQYGRLGYRTLDFKKFTY
>1TVZ_48_74
NQDIVSMGANAAKDIITDEDKKKIGMV
>1I24_265_291
VYGKGGQTRGYLDIRDTVQCVEIAIAN
>1FXX_341_367
PQVREKVVAIFAEAEPFTPSDNVDAQL
>2GS8_273_299
ACYFTMDAGPNVKVLCLEKDLAQLAER
>1NF1_282_308
SDGNVLALHRLLWNNQEKIGQYLSSNR
>1WF3_12_38
IVGKPNVGKSTLLNNLLGVKVAPISPR
>1ZSY_163_189
EQLQPGDSVIQNASNSGVGQAVIQIAA
>1WL4_80_106
PYSVPAWSCQMICGSGLKAVCLAVQSI
>1XFK_302_328
NPSFDIDQHTARLAARLCWDIANAMAE
>1E4F_272_298
KEEEIQYRGLDGNTIKTTTAKKLSVII
>1FI4_53_79
SSISVTLSQDDLRTLTSAATAPEFERD
>2DDU_349_375
EAKTPATAFRWWQPQHGKHSAQWALDD
>1Y11_305_331
MAVSRAGDWFGSPVNVASRVTGVARPG
>2C6J_269_295
NIATAYDILKQELNGFKEATFENEINK
>1HXX_204_230
PLGNGKKAEQWATGLKYDANNIYLAAN
>1P5D_289_315
RLIALISGYGGRPVMWKTGHSLIKKKM
>2F4Q_275_301
ADDLGNTPAVTRGSYICPVIFDRYLDG
>1BT3_47_73
KVRPAAHTMDKDAIAKFAKAVELMKAL
>1CPT_333_359
KRGDRIMLSYPSANRDEEVFSNPDEFD
>1TV5_152_178
FNNMGCDKVTENLILFRKRQEEDKLLS
>1DNV_153_179
FQSDQPMIPTATTAPKYEPVTGDTGYR
>2AQ5_60_86
LVLPLGKTGRVDKNVPLVCGHTAPVLD
>1P9R_249_275
ETAQIAVQASLTGHLVMSTLHTNTAVG
>2CBN_124_150
AGEILDDGLRKVTAYPLEHPLECYGYR
>1P5D_332_358
FKERWFGFDDGIYSAARLLEILSQDQR
>1N40_219_245
SDELFATIGVTFFGAGVISTGSFLTTA
>1X7F_290_316
QELHVRRGDITEYMVRSTEVRKKYKDY
>1N11_84_110
LHCAARIGHTNMVKLLLENNANPNLAT
>1JCF_69_95
VIADYTVALVMLRYFINKAKGGMNLFK
>1XTO_157_183
TPFPLRSAAPPYSPHRFDPHPGDNLGL
>1EUR_93_119
LVDRETGTIFNFHVYSQRQGFAGSRPG
>1G97_361_387
GHLTYIGNCEVGSNVNFGAGTITVNYD
>1Q5N_382_408
HMGRLNAHHVVEAACKTAVAEQKHLKD
>1Z5V_196_222
TQNADCLVVLDNTALNRIATDRLHIQN
>1QHU_243_269
RNSTQHGHESTRCDPDLVLSAMVSDNH
>2FYT_67_93
VVLDVGCGTGILSMFAAKAGAKKVLGV
>1D3G_224_250
LVKIAPDLTSQDKEDIASVVKELGIDG
>1IOW_34_60
GIDAYPVDPKEVDVTQLKSMGFQKVFI
>1PFO_474_500
YDVPLTNNINVSIWGTTLYPGSSITYN
>1UWV_378_404
KLEPIRIVYVSCNPATLARDSEALLKA
>1IG8_2_28
VHLGPKKPQARKGSMADVPKELMQQIE
>1HBZ_23_49
LTVGSEGPIVLHDTHLLETHQHFNRMN
>1N40_100_126
KAITPKAPGLEQFLRDTANSLLDNLIT
>1D3G_208_234
VLQERDGLRRVHRPAVLVKIAPDLTSQ
>1FO8_55_81
SAVTHIRQPDLSNIAVQPDHRKFQGYY
>1YGJ_140_166
VVPVADIITPNQFEAELLTGRKIHSQE
>1N40_370_396
DLAVPIDQLVWRTRFQRRIPERLPVLW
>1TXD_56_82
REGILSPSELRKIFSNLEDILQLHIGL
>1TVZ_258_284
RLRSGYEDAVDYNRYVGNIYTGSLYLS
>2BMW_162_188
PMRTYLWRMFKDAERAANPEYQFKGFS
>1GSO_344_370
PGDYRTGDVIHGLPLEEVAGGKVFHAG
>1V9M_189_215
RDYLALEVDAENLRTAFKLQGSGLAPD
>2FUZ_82_108
ENLDHHDIGFLYSLSAKAQWIVEKDES
>1M4L_72_98
EWITQATGVWFAKKFTEDYGQDPSFTA
>1XIP_184_210
FQSFAWRNGEMEKQFEFSLPSELEELP
>1FSU_351_377
LHNIDPNFVDSSPCPRNSMAPAKDDSS
>1IGR_21_47
NCTVIEGYLHILLISKAEDYRSYRFPK
>1B8P_35_61
QPVILQLLEIPNEKAQKALQGVMMEID
>1Z70_82_108
DSFVFEGMLSEQVKTNIQQAVAAAPWW
>1TQ4_159_185
RFKKNDIDIAKAISMMKKEFYFVRTKV
>1TV5_235_261
KNIILSVKEEIDNLEKNNIMNDESTYN
>1M6E_158_184
GIESNKGNIYMANTCPQSVLNAYYKQF
>1M6I_369_395
DVGYEAIGLVDSSLPTVGVFAKATAQD
>1UWV_238_264
ILETVSGEMPWYDSNGLRLTFSPRDFI
>1M4L_58_84
NRPAIWIDLGIHSREWITQATGVWFAK
>2EWV_182_208
KKSIVNQREVGEDTKSFADALRAALRE
>1FKM_308_334
TPNNAVEDSGKMRQSSLNEFHVFVCAA
>1VJ1_234_260
PGGVDVYFDNVGGDISNTVISQMNENS
>1VB3_185_211
DFDACQALVKQAFDDEELKVALGLNSA
>2H85_6_32
NVAYNVVNKGHFDGHAGEAPVSIINNA
>1SQ9_313_339
GKLRFWDVKTKERITTLNMHCDDIEIE
>2H14_284_310
TDVVISTACHPTENIIASAALENDKTI
>1JTA_24_50
TTGGAAATSDNIYIVTNISEFTSALSA
>2I0Z_221_247
PILSNEPFIRDRSLQGLALRDINLSVL
>2NRJ_50_76
NFEGITINGYVDLPGRIVQDQKNARAH
>1WZZ_25_51
IFRAKYLRPSGRVVDTGNGGESHSEGQ
>1YS1_107_133
VTTIGTPHRGSEFADFVQGVLAYDPTG
>1DDI_19_45
NQKITGRNSEKDVRHIEIDLGDSGLRY
>1YI9_112_138
VGGETGSKYFVLQVHYGDISAFRDNHK
>1R4U_121_147
IRDSEEKRNVQVDVVEGKGIDIKSSLS
>1QAZ_31_57
QLDDRLKAALPKEYDCTTEATPNPQQG
>1BGV_69_95
GKVHVNTGYRVQFNGAIGPYKGGLRFA
>1IO1_125_151
KYKVSDTAATVTGYADTTIALDNSTFK
>1WP5_27_53
ASNGQDFAMKDTDRLLAMLEMNTKDVL
>1BHE_202_228
DGIDPMSSKNITIAYSNIATGDDNVAI
>2BX6_9_35
RKADKESRPENEEERPKQYSWDQREKV
>1OLT_141_167
EISIEVDPREIELDVLDHLRAEGFNRL
>1T2D_266_292
GQYGHSDIFGGTPVVLGANGVEQVIEL
>1ZKL_136_162
IKTNHYLATLYKNTSVLENHHWRSAVG
>2GES_131_157
FLYPNAELQRRNLMHRKGFPESYNRRA
>1EUR_147_173
ITADITPDPGWRSRFAASGEGIQLRYG
>1M6E_95_121
FLNDLPGNDFNAIFRSLPIENDVDGVC
>1JMS_334_360
YATHERKMMLDNHALYDRTKRVFLEAE
>1WCD_10_36
QIVPFIRSLLMPTTGPASIPDDTLEKH
>1W3U_315_341
KASEQEGFVGLKGHRSVGGLRASIYNA
>1WZZ_95_121
QPPVPDKNNATDGDLLIALALGRAGKR
>1IMV_350_376
GTTPSPGLQPAHLTFPLDYHLNQPFIF
>1PII_204_230
KLGHNVTVISESGINTYAQVRELSHFA
>1L8Q_145_171
LDGVSDRLVSRFEGGILVEIELDNKTR
>2HVQ_234_260
EKKKSDKPIKAKVELSEADNKLVGILA
>1LYV_220_246
MYESKGSSAVADDSKLRPVIHSRAGVG
>1MKY_114_140
ILVANKAENLREFEREVKPELYSLGFG
>1ZOD_303_329
THVSDPLPAAVGLRVLDVVQRDGLVAR
>1GYC_163_189
PLGADATLINGLGRSASTPTAALAVIN
>1IOW_21_47
NSGAAVLAGLREGGIDAYPVDPKEVDV
>1OEW_19_45
TPVQIGTPAQTLNLDFDTGSSDLWVFS
>1Z6A_357_383
IRNIIEKELNTEVPFLYGELSKKERDD
>1Y11_1_27
MTDHVREADDANIDDLLGDLGGTARAE
>1DLJ_187_213
KNNVPVLIMGASEAEAVKLFANTYLAL
>1HX0_433_459
DWQLSSTLQTGLPGGTYCDVISGDKVG
>1C3P_82_108
AREKYNIGGYENPVSYAMFTGSSLATG
>1V72_246_272
MRFLSAQIDAYLTDDLWLRNARKANAA
>1CJC_421_447
PVSFSDWEKLDAEEVSRGQASGKPREK
>1EYN_151_177
LKGAHIVMDKVSVGATVTIMSAATLAE
>1M6E_108_134
FRSLPIENDVDGVCFINGVPGSFYGRL
>1BOB_283_309
QKHSDLSDEFLESSRKSLKLEERQFNR
>1U7L_141_167
LDADVRATYANYNSAKTNLAAAERKKT
>1D3G_187_213
PNTAGLRSLQGKAELRRLLTKVLQERD
>1H4V_186_212
HREALSEDSKERLEENPMRILDSKSER
>1W9H_247_273
EKLTLHVSGKRPKMKDGETKILKETVE
>1D5R_286_312
YLVLTLTKNDLDKANKDKANRYFSPNF
>2B9W_334_360
PDYADKTQEECRQMVLDDMETFGHPVE
>1Q44_154_180
SCKIVYCCRNPKDMFVSLWHFGKKLAP
>1KA2_159_185
LLDLYEEGLRTRDVEKMFEVLEKKLKP
>2IY9_311_337
LVDKVTEGRVLNAEKAISMFCKKNYIP
>1EDG_43_69
NGTNITNELDYETSWSGIKTTKQMIDA
>2AQ5_330_356
NKCEIARFYKLHERKCEPIAMTVPRKS
>1PEA_192_218
RIYQARADVVFSTVVGTGTAELYRAIA
>1A8D_31_57
DIISDISGFNSSVITYPDAQLVPGING
>1Z2N_84_110
VLFLESSAIHDMMSSREEINALLIKNN
>1VRM_146_172
DDKNMRVMVKNGVKIDLGGIAKGYALD
>2IZR_201_227
EALGHMFMYFLRGSLPWQGLKADTLKE
>1K5C_56_82
LDGPLFTIDGTGINFVGADHIFDGNGA
>1WDP_194_220
QSQGWEFPGIGEFQCYDKYLKADFKAA
>1WDP_117_143
SNHDIFYTNRSGTRNKEYLTVGVDNEP
>1B9H_271_297
GAIDGVVPQGGDVRADRNSHYMAMFRI
>1KA2_58_84
HELLLHPEFVNLVEKAKGLENLNEYER
>1MXG_29_55
HIRSKIPEWYEAGISAIWLPPPSKGMS
>1FOB_212_238
VSYYPFYSASATLASLKTSLANLQSTY
>2FUZ_114_140
LDAADVLMRRWRADAGIIQAWGPKGDP
>1SJ8_235_261
LVACTKVVAPTISSPVCQEQLVEAGRL
>1NE9_74_100
SKGPVMDVTDVDLLDRLVDEAVKALDG
>1SQH_216_242
RSDTGELIAWIFQNDFSGLGMLQVLPK
>1JDC_209_235
DSADNSFCVGQLWKGPSEYPNWDWRNT
>1OHL_59_85
SLPNINRIGVNRLKDYLKPLVAKGLRS
>1JMS_206_232
RRGKMTGHDVDFLITSPEATEDEEQQL
>1PHP_224_250
TFVKALGHDVGKSLLEEDKIELAKSFM
>1RMG_254_280
SNGGSGTVSNVLLENFIGHGNAYSLDI
>2NWH_187_213
FMNEAEARALTGETAENVRDWPNILRK
>1A26_211_237
SRTTNFAGILSQGLRIAPPEAPVTGYM
>1QE3_3_29
HQIVTTQYGKVKGTTENGVHKWKGIPY
>1H9A_120_146
PRFFGTIAKYLKSEGLLADTGYNRLMI
>1SIQ_344_370
GGNGISDEYHVIRHAMNLEAVNTYEGT
>1H30_373_399
VPVTSAPVTAFYRGCMTLEVNRRLLDL
>2GI3_120_146
STERSAFFPTRNPWDLERVPGGSSGGS
>1V4A_399_425
ELNRARLAWAMDFADWPQLTGALTAHM
>1QAZ_154_180
PNVDTAQRERVVKWLNRVARHQTSFPG
>1HO8_26_52
SVAWDALARSEELSEIDASTAKALESI
>2H6O_103_129
ALTMRSKKLPINITAGEEQQVSLESVD
>2B9E_184_210
GSGMPSRQLEEPGAGTPSPVRLHALAG
>1TVL_222_248
SETGRQFAAKNADAIFTHSNSLEETKA
>1ESC_217_243
LPVLDQIQKRLNDAMKKAAADGGADFV
>2C3F_94_120
ATKVETAQKLQQKADKETVYTKAESKQ
>1YHL_188_214
MTTDFAEFTPAIYKRIVKYKTTFYTYL
>1GKZ_216_242
YGNAPRVRINGHVAARFPFIPMPLDYI
>2BJF_71_97
MNEKGLGCAGLNFPVYVSYSKEDIEGK
>3THI_154_180
GTTKASMYLEALIDVTGQYTEYDLLPP
>2FK8_88_114
LKPGMTLLDIGCGWGTTMRRAVERFDV
>2CYG_73_99
IRRNVVAYWPSVSFRYIAVGNELIPGS
>1ITX_54_80
HGNPDPSGPNPVTWTCQNEKSQTINVP
>1Z6A_64_90
DMGLGKTLQTIAVFSDAKKENELTPSL
>4UAG_279_305
ADAAGLPRASSLKALTTFTGLPHRFEV
>1GW1_246_272
VADNADWFRNVVANAALVARMAEARGK
>1WL7_186_212
LLTIASRGEEPNAIEAPFIVCRNGYYY
>1BHE_81_107
SFENAPSSCGVVDKNGKGCDAFITAVS
>2HVQ_309_335
DNPSLIKKELVKMVQDVLRPAWIELVS
>1NXC_33_59
NNYKRYAWGLNELKPISKEGHSSSLFG
>1RKD_218_244
RTVLITLGSRGVWASVNGEGQRVPGFR
>1LC5_4_30
FNTAHGGNIREPATVLGISPDQLLDFS
>2D0B_74_100
ETADHQPSALAAHQLGSLSAIGSDEVG
>1T67_186_212
EDAFSFTSKVMTVSLHKFSPGFFPGTG
>1JTV_218_244
YLAHSKQVFREAAQNPEEVAEVFLTAL
>2H8O_73_99
LLEAMRHGVLNGGKRLRPFLVIESVAL
>1JL5_316_342
PPSLEELNVSNNKLIELPALPPRLERL
>1R53_154_180
FVTQIGEIKMNRDSFDPEFQHLLNTIT
>1VJ1_127_153
EKVDPQLVDGHLSYFLGAIGMPGLTSL
>1EDZ_57_83
TQKTSESMGFRYDLRVIEDKDFLEEAI
>1HXX_93_119
VGSFDYGRNYGVVFDALGYTDMLPEFG
>2FR1_13_39
ALRYRIEWRPTGAGEPARLDGTWLVAK
>1KNW_20_46
LPAEFGCPVWVYDAQIIRRQIAALKQF
>2CEY_118_144
LLSQAYNGTRQTTSNRAINSIADMKGL
>1WY0_161_187
KKSTVTIEEYMEMISGKTGALFEASAK
>1I9Z_156_182
EDTGLCFITSHLAAGYTNYDERDHDYR
>2B20_147_173
LEMPQAPLQPGWDCPQAPEIPAKEIIW
>1W3F_29_55
SPSPDVGLSPVNDQATDQYFSLIYGTG
>2GNO_64_90
IDDIRTIKDFLNYSPELYTRKYVIVHD
>2G17_260_286
ADVLQKAYGDKPLVRLYDKGVPALKNV
>1JHN_256_282
VKPDDWNEDAPAKIPDEEATKPDGWLD
>1GPJ_8_34
GITHKEAEVEELEKARFESDEAVRDIV
>1R5Y_45_71
VGTAATVKALKPETVRATGADIILGNT
>2GG6_280_306
TLQEMGADIEVINPRLAGGEDVADLRV
>1QLM_75_101
LPAVQVTTDHPAVSTLAAQKAGWQVQV
>1KO9_222_248
LAWLQQLRESSYEEAHKALCILPGVGT
>1S9J_270_296
FSLEFQDFVNKCLIKNPAERADLKQLM
>1YHL_106_132
MRRGKPCWYRFPGVTTQCAINDGIILK
>1SAZ_241_267
IVGNGGLVAYLGTSDAREVVRRIKQGD
>1W78_178_204
GPDRESIGREKAGIFRSEKPAIVGEPE
>1TDH_299_325
KSKATQLSPEDRVEDALPPSKAPSRTR
>1VMI_328_354
ALVAAVPRQTEVNRESSLQTLVEGLCG
>1IG8_160_186
PASQNKINEGILQRWTKGFDIPNIENH
>1RU4_93_119
VFDFSFPDSQWVQASYGFYVTGDYWYF
>2AEX_162_188
DGNKQWWFGGGCDLTPTYLNQEDAVHF
>1B7E_214_240
RITLKQGNITLNAVLAEEINPPKGETP
>1MZE_69_95
TNLVYPALKWDLEYLQENIGNGDFSVY
>1ZDY_162_188
MTSMDYKKRQVNLYFSELSAQTLEAES
>1KVK_117_143
LAICRKQRTLPSLDIMVWSELPPGAGL
>1GSO_9_35
GNGGREHALAWKAAQSPLVETVFVAPG
>1O88_75_101
WSKDPRGVEIKEFTKGITIIGANGSSA
>1F9V_110_136
IPSTISHIFNWINKLKTKGWDYKVNCE
>1BGV_120_146
PMGGAKGGSDFDPNGKSDREVMRFCQA
>2GY5_169_195
ARYIGGNLFTSAFTRLIVRRCEAQKWG
>1REO_50_76
YVLSGAGHQVTVLEASERAGGRVRTYR
>1FO8_260_286
VYGAPQLQVEKVRTNDRKELGEVRVQY
>1FP2_297_323
ENQVTQIKLLMDVNMACLNGKERNEEE
>2B3H_34_60
PHYPLMPTRPVPSYIQRPDYADHPLGM
>1B63_146_172
TLEVLDLFYNTPARRKFLRTEKTEFNH
>1O89_35_61
LASVQTLDESRLPEGDVTVDVHWSSLN
>1A8D_372_398
PLYKKMEAVKLRDLKTYSVQLKLYDDK
>3GRS_182_208
QLEELPGRSVIVGAGYIAVEMAGILSA
>1LCY_282_308
AIGEQMVQNAEDVYEAVRTQSQLAVQI
>1NRI_189_215
IETIVGPEILTGSSRLKSGTAQKMVLN
>1D7Y_109_135
TGAAPRALPTLQGATMPVHTLRTLEDA
>2H6O_343_369
SPNVTVTAFWAWPNNTETDFKCKWTLT
>2JAK_344_370
AKCVSSPHFQVAERALYYWNNEYIMSL
>7ODC_182_208
ERAKELNIDVIGVSFHVGSGCTDPDTF
>2A62_22_48
GRLHTDLDPGSKKIKYILSGDGAGTIF
>1O20_115_141
DGLRIARVRVPIGPIGIIYESRPNVTV
>1UDX_222_248
GKGLGLEFLRHIARTRVLLYVLDAADE
>1SI7_259_285
EELAELQRRVNDKELMITAALPGSGEW
>1KKH_119_145
SITIGTIKAVSGFYNKELKDDEIAKLG
>1EYN_234_260
ETGTFLVAAAISGGKIVCRNAQPDTLD
>1I9Z_91_117
LLNGKCTSGPGYVQLRSGQLVGTALMI
>1VFL_10_36
KVELHVHLDGAIKPETILYYGKRRGIA
>2G0D_95_121
LREDDEKYKNLLDSLNRYIEYFVREKI
>1UA7_264_290
SHDTYANDDEESTWMSDDDIRLGWAVI
>1RHC_5_31
IGYFASLEQYRPMDALEQAIRAEKVGF
>1RIQ_437_463
KPVYSHLKELGKTSAFVGAAALEHHHH
>1BQG_251_277
AVALCRDQHHVLAYAEDPCGAENGYSG
>1VAG_327_353
SLWKDQALVEINIAVLYSFQSDKVTIV
>1KV7_35_61
TATTWGYNGNLLGPAVKLQRGKAVTVD
>1H9A_74_100
AFIEHFSYRAHDVTDAASYAVLKEAIE
>1U8X_111_137
RVGKYAMRALDEQIPLKYGVVGQETCG
>1VPB_325_351
GVLNTYFIDTYNAKKMGVDPTISGSSI
>2H7O_156_182
PVSSETYGFLNRLAEAKITLSQQLNTL
>1ML9_42_68
ADQSFRVGCSCASDEECMYSTCQCLDE
>1TQN_261_287
KETESHKALSDLELVAQSIIFIFAGYE
>2BI0_29_55
GVTLSLGLAAAHQSIVGNRLRLALDSD
>1SO7_226_252
VETGEQRVVTLNARSHLRARVQAQSTN
>2CZ9_34_60
KIEAEKHGEVILYSEHFGEERKFSLND
>1WZA_236_262
DISETVAPYFKYGFDSTFNFKLAEAVI
>1E2S_325_351
LAGAPLPNVTLDGFDLSPLLLGTGKSP
>1LJ8_267_293
EDKFVNGRPAWEKVGVQFTDDVTPYEE
>2AUJ_56_82
VALYRFPRRVRVDYLRKERAALRIPLS
>1X8V_411_437
LLREYEFEMAQPPESYRNDHSKMVVQL
>1IOM_127_153
KFATIVAANKRLKEGKEPIPPREDLSH
>1N4K_342_368
QDYRKNQEYIAKQFGFMQKQIGYDVLA
>1VJT_404_430
HREKVEPDLTHRIKIFYLWPRILRMEW
>1UX6_128_154
ENVDISETDFRRFQMIPLDPKGTSQND
>1RCQ_200_226
PKVPSDWVRPGILLYGATPFERAHPLA
>2EX1_57_83
ELKDNRPTEALFTILDQYPGNIELNIH
>1X3L_372_398
GPTDAAGGIVDGTTYKKLREKGIDVEK
>1RCQ_272_298
YADGYPRHAADGTLVFIDGKPGRLVGR
>1YHT_55_81
SDHENYAIESHLLNQRAENAVQGKDGI
>1O59_173_199
RFTHIKLKMYPDGGIARFRLYGRVVPP
>1LJ8_301_327
GSHLALTYLGFLKGYRFVHETMNDPLF
>1YC9_393_419
GGLATYLDVLVAEESLLNNQRALVNLQ
>7A3H_243_269
DEAQVWIDFMDERNLSWANWSLTHKDE
>1IHG_28_54
RVGRIVLELFADIVPKTAENFRALCTG
>1NXC_131_157
VELGVKLLPAFHTPSGIPWALLNMKSG
>2HBJ_256_282
ESNKLAGVLYESRNVAKRRFEYSKYRP
>1TBF_87_113
ILSVKKNYRKNVAYHNWRHAFNTAQCM
>2DBY_210_236
VAEEDLPDGRGNPQVEAVRRKALEEGA
>1UZ5_308_334
LTNFTLLVVPLLLRALGREGKIGKKVA
>1GTK_10_36
TRQSPLALWQAHYVKDKLMASHPGLVV
>1UUR_285_311
HFLIATKQDPVRPKRPLSSYDLKYIQT
>1A26_225_251
RIAPPEAPVTGYMFGKGIYFADMVSKS
>1YHL_114_140
YRFPGVTTQCAINDGIILKSWTQIMAW
>2DAP_61_87
VLFLCMGSATDIPEQAPKFAQFACTVD
>2I0Z_190_216
KSVPQTGSTGDGYAWAEKAGHTITELF
>1CJC_257_283
PGVEEAARRASASRAWGLRFFRSPQQV
>1UX5_374_400
KFAKISFFKKFADFINEYKKAQAQNLA
>1DYK_156_182
ILYVGGLPINYTTRRIGPVTYSLDGCV
>1PVL_214_240
PVLSRGNFNPEFIGVLSRKQNAAKKSK
>1VRM_268_294
IAEDATTADALSTAGFVMAGKDWRKVV
>1Y7E_395_421
AWQVATLGKVEEGGGGTVAKFLAGYGI
>2H9F_245_271
QQLARFERIRVAGALRMGLIKTPEEAA
>3MBP_21_47
AEVGKKFEKDTGIKVTVEHPDKLEEKF
>1US5_252_278
ASERLSEETVYKFMKAVFGNLEAFKKI
>1PBE_345_371
WMTSVLHRFPDTDAFSQRIQQTELEYY
>2J66_340_366
TIAGPLCTPEDCLGKDVHVPALYPGDL
>2FOZ_70_96
VQSLLAKEAFDEVDMAHRFAQEYKKDP
>1EDG_150_176
AQIAARFANYDEHLIFEGMNEPRLVGH
>3GRS_299_325
SLNKLGIQTDDKGHIIVDEFQNTNVKG
>2A84_165_191
LVLIRQLVADFNLDVAVVGVPTVREAD
>2AU3_214_240
PKYINSPDSRVFKKGENLFGLYEAKEY
>1VJT_168_194
MQTANPVFEITQAVRRWTGANIVGFCH
>1TV5_414_440
VQIKRELNHLLYQRGYYNLKEAIGRKH
>2H6O_354_380
WPNNTETDFKCKWTLTSGTPSGCENIS
>1HH2_73_99
TQISLEEAKKIDPLAEVGSIVKKELNV
>1UOZ_23_49
ANPLAGKPFYVDPASAAMVAARNANPP
>1TVL_6_32
ADFIQFGAMIHGVGGTTDGWRHPDVDP
>1LJ5_46_72
LQLTTGGETQQQIQAAMGFKIDDKGMA
>2F7F_237_263
TLKAGVPSAIRVAREMGDKINFLGVRI
>1PSW_230_256
EILAALNTEQQAWCRNLAGETQLDQAV
>1QZZ_181_207
SAVRHVLDVGGGNGGMLAAIALRAPHL
>1OX0_88_114
NRFDNYSLYALYAAQEAVNHANLDVEA
>2FTP_273_299
HALVDAGQRICAVLGKSNGSRAAKALL
>1XVT_194_220
GKGESIDIAMYEVMLRMGQYFMMDYFN
>1GA8_65_91
NPEDFAGFPLNIRHISITTYARLKLGE
>1VB3_256_282
GLLAKSLGLPVKRFIAATNVNDTVPRF
>1LAM_256_282
SGGISIKAAANMDLMRADMGGAATICS
>1N93_247_273
KEYLAECMDATLTIPVVAYEIRDFLEV
>2HBJ_170_196
DIIWLQRDLGLYVVGLFDTYHASKAIG
>1KVK_368_394
WETSIGAPGVSMHSATSIEDPVRQALG
>1XKS_116_142
REGSIRYWPSLAGEDTYTEAFVDSGGD
>1CRZ_364_390
YSSSQGMGSVLNLVSTDGRFKARLPAT
>1BIF_163_189
EVIAANIVQVKLGSPDYVNRDSDEATE
>1BS0_12_38
DARRAADALRRRYPVAQGAGRWLVADD
>1XKG_194_220
SNYCQIYPPNANKIREALAQTHSAIAV
>1P9R_367_393
LIHSEAGEQAMEKHIRATTPSIRDDGL
>1ZYL_269_295
LRAMRLVYYLAWLMRRWADPAFPKNFP
>1HZF_135_161
EQVGGSPEKLQETSNWLLSQQQADGSF
>1I1W_272_298
PDSWRASTTPLLFDGNFNPKPAYNAIV
>2H8O_48_74
AKTEALLGHLLSGEARADEITRPQNLL
>1YT3_339_365
NWHWKLKPQNNLPELISGWRGELMAEA
>1T1G_157_183
TVLAAAGDSGSTDGEQDGLYHVDFPAA
>1YQS_37_63
HQLSEGVADRATGRAITTTDRFRVGSV
>1YM5_231_257
SVALARYLQEVYKFEKTTDITISEGGR
>1VLI_188_214
IAIMHCVAKYPAPPEYSNLSVIPMLAA
>2BDE_212_238
EYSYSKLLLDYALSPFLDKGEHWQGLF
>2ALA_58_84
PYVKCCGASECSTKEKPDYQCKVYTGV
>1VJP_271_297
FTKSSIVKDILGYDAPHYIKPTGYLEP
>2BJQ_42_68
KPIHGRAWNDNGNVECSFPYNKVELTG
>2GG6_400_426
THLDHRIAMSFLVMGLVSENPVTVDDA
>1PGS_248_274
RAGWCPGMAVPTRIDVLNNSLTGSTFS
>1HMY_222_248
TTPKTVRLGIVGKGGQGERIYSTRGIA
>2J3X_209_235
ILIEGSLSQELDFYNKGSEAWGAENYG
>2HVQ_267_293
RVNNVISKIGEIGPKDFGKVMGLTVQD
>2F7F_331_357
VFKLVSIEGEDGQMKDTIKLSSNAEKV
>2D81_72_98
ANMKSWSGNQIASVANLGQRKIYMWTG
>1L8Q_264_290
AMYLCRKVCSASLIEIARAFKRKDHTT
>1P8L_90_116
TGHKMYNAKFSYYWFDYVTDDPLKKYI
>1F1O_159_185
EEMKRNLERFKQAKAGIEVGKISGAVG
>2HOE_28_54
RIMKSPVSRVELAEELGLTKTTVGEIA
>1QWO_43_69
LPKDCRITLVQVLSRHGARYPTSSKSK
>2GI3_395_421
FKIGEIKDPLTYYLMDIFTIPANLAGL
>1VPB_186_212
KSTWYSLSADITIRGEGEARPSAYWYE
>1BHE_337_363
TKGVVVLNGENAKKPIEVTMKNVKLTS
>1KS8_342_368
GGRSFVCGFGSNPPTRPHHRSSSCPPA
>1QOY_151_177
VSSQSFNNASGKLLALDSQLTNDFSEK
>2EVX_374_400
GQVLMIPQNFVVIKRASDRGFEWIAFK
>1T3S_158_184
TDMMQKALFDFLKHRFEGRISITRVTA
>1QUS_99_125
EDALNRAWQVYGVPPEIIVGIIGVETR
>1XGK_287_313
AGSPKGLGPANGKGAGAGMMQGPGGVI
>1ZED_212_238
TPDPEYPDDYSQGGTRLDGKNLVQEWL
>1G97_266_292
VEIASEVQIEANVTLKGQTKIGAETVL
>2GU1_27_53
VPYSILQKILSVDLDHLQLDMIQPGEE
>1HA0_462_488
YHKCDNACIESIRNGTYDHDVYRNEAL
>2A2F_211_237
VEPPGIASAFITDMISYLKSTFDSFAF
>1R5M_66_92
KNSVARLARIVETDQEGKKYWKLTIIA
>1ZGK_202_228
MNTIRSGAGVCVLHNCIYAAGGYDGQD
>1GW1_21_47
AFMQEQRRHSIMFGHQHETTQGLTITR
>1XOV_266_292
VRIKSAKDLRIPVWNNTKLNSGKIKWY
>2GZ7_141_167
LNGSCGSVGFNIDYDCVSFCYMHHMEL
>1ZU4_33_59
DDEFFEELEDVLIQTDMGMKMVLKVSN
>1WF3_261_287
RKQLEALLGKKVYLDLEVKVYPDWRKD
>1GYC_284_310
APVAEPTTTQTTSVIPLIETNLHPLAR
>2H6O_311_337
ASQDMPTNTTDITYVGDNATYSVPMVT
>1ZSX_109_135
GGKAETERGLSRKHIIEGLKASLERLQ
>2A0M_87_113
GDITASTLEEAHEKLESKVFTVLARGA
>3MBP_66_92
RFGGYAQSGLLAEITPDKAFQDKLYPF
>1POT_34_60
STYESNETMYAKLKTYKDGAYDLVVPS
>1N3L_93_119
RVSYYENVIKAMLESIGVPLEKLKFIK
>1NC5_139_165
QMWLDGLYMGGPFALKYANLKQETELF
>2I0Z_48_74
EGANVLLLDKGNKLGRKLAISGGGRCN
>2A0M_153_179
PPLQDGRVHSGTPFRQLLEESSFSGKR
>1GCA_262_288
AKATFDLAKNLAEGKGAADGTSWKIEN
>1P8L_2_28
HHHHHMAITKPLLAATLENIEDVQFPC
>1YLE_215_241
IYVPLLPDAAQESMGQVHPRAQITFDI
>1YDX_260_286
DNTGFVAEPNTEKDTISIISNGYSLGN
>2F82_25_51
AHDGASKGKYTIGLGQDCLAFCTELED
>2G5D_145_171
DDFISVPLPAGLRGGKNLVRIRQTGKN
>1YGJ_38_64
VNSVQFSNHTGYSHWKGQVLNSDELQE
>1H8L_327_353
NHPVTTYKDGDYWRLLVQGTYKVTASA
>2O1B_131_157
NPGDYVLLPDPGYTDYLAGVLLADGKP
>1SJ8_90_116
TAVGCAVTTISSNLTEMSRGVKLLAAL
>2HWK_42_68
AHSAEIVLNQLCVRFFGLDLDSGLFSA
>2BU7_350_376
LSTDSVERLPVYNKSAWRHYQTIQEAG
>1X3M_286_312
SGLSSDLRVLEKAWHEGHERARLAIKT
>1MDO_292_318
HIHAWHLFIIRVDEARCGITRDALMAS
>1WAK_307_333
HIALIIELLGKVPRKLIVAGKYSKEFF
>3THI_218_244
SWFAQGSGRAFIGYSESMMRMGDYAEQ
>1AOP_220_246
QRDWGNRTDRKNAKTKYTLERVGVETF
>1XP3_9_35
HMLKIGSHVSMSGKKMLLAASEEAVSY
>1IG8_112_138
YRLPDAMRTTQNPDELWEFIADSLKAF
>1X7F_314_340
KDYDFPVRESVLQERGQVVIGNNSFGK
>1O88_200_226
DTGRNITYHHNYYNDVNARLPLQRGGL
>1DB3_68_94
SNLTRILREVQPDEVYNLGAMSHVAVS
>2GWN_285_311
RIKWNPAIKKESDREALRAAVRNGRID
>1BT3_139_165
GLPFWNWDNPGGMVLPDFLNDSTSSLY
>1TVL_87_113
SVTKNIGLVGTFSTSFTEPFTISRQLM
>1CS6_163_189
AKTEASDLGNYSCFATSHIDFITKSVF
>1L5O_257_283
GLPVLLDGFLSYSAALAACQIAPAVRP
>1PSW_202_228
YAELAKQLIDEGYQVVLFGSAKDHEAG
>1K92_319_345
YHAHGRQLGRLLYQGRWFDSQALMLRD
>2A62_239_265
ANDQDIGENAQSSYDIIDGDGTALFEI
>2G29_268_294
QWCDQAENKEEMCQILSKREWFKVPFE
>2J66_32_58
RQLRSRTNPAIQFYLSLKANNNIHLAK
>1J72_303_329
KERQAALQVAEGFISRMQYAPNTQVEI
>2EX1_128_154
EENKDISAEIKQAEKQLSHYLLTGKIK
>2CZ9_121_147
NLKLDSLSKVLLAKKAENEFVGVPCGI
>1R4U_45_71
SYTKADNSVIVATDSIKNTIYITAKQN
>1VLI_21_47
KTVGKDAPVFIIAEAGINHDGKLDQAF
>1NIJ_158_184
TKTDVAGEAEKLHERLARINARAPVYT
>1KVP_15_41
SHLGFLAGQIGRLITISTTPVIAGDSF
>2BI7_60_86
HIFHTDNETVWNYVNKHAEMMPYVNRV
>1YKS_26_52
LPQILAECARRRLRTLVLAPTRVVLSE
>1IO1_336_362
HNFKAQPDLAEAAATTTENPLQKIDAA
>1C7Q_411_437
FDQPGVEAYKKNMFALLGKPGFEDEKA
>1F1O_305_331
HSSAERIILPDATIALNYMLNRFSNIV
>1GSO_20_46
KAAQSPLVETVFVAPGNAGTALEPALQ
>1BQG_324_350
TMQGSVRVAQMCNEWGLTWGSHSNNHF
>2GES_174_200
APVYSHLHYDIIPGAEQVVRHPDILIL
>1XAG_36_62
LLIDEYVNQYFANKFDDILSYENVHKV
>1O7F_121_147
ESILDNTPRHATIVTRESSELLRIEQE
>1ZXX_218_244
VVVAEGVMTADQFMAELKKYGDFDVRA
>1UA4_169_195
GDEENCIHYIYEFPRGFRVFEFEAPRE
>1CPY_390_416
LRVFNGGHMVPFDVPENALSMVNEWIH
>2G29_180_206
MEPGKDFSTIVVPPAQMVANVKVNAME
>2G62_230_256
IDHPYLEPRHFVDEKAVNENHKDYMFL
>1FO8_241_267
QLDLSYLQQEAYDRDFLARVYGAPQLQ
>1O7F_371_397
VLFNQGEEGTSWYIILKGSVNVVIYGK
>1TR9_175_201
LETPYDERETIAQDMAIFRAQIEAGVL
>1XKS_124_150
PSLAGEDTYTEAFVDSGGDKTYSFLTA
>1TR9_163_189
FPGHGAVIADSHLETPYDERETIAQDM
>1YU0_322_348
YTANTGGRGSVYAQPAAALFGGAWNGT
>2HMA_249_275
GLGIGGQHGGDNAPWFVVGKDLSKNIL
>1W8K_57_83
FGKGIVIENSDVSFLRPVATGDQKLKD
>1OWL_71_97
SRLLLLQGDPQHLIPQLAQQLQAEAVY
>2FOZ_92_118
YKKDPDRGYGAGVVTVFKKLLNPKCRD
>1G6S_138_164
AKITYLEQENYPPLRLQGGFTGGNVDV
>1SJ8_209_235
AQRTEDSGLQTQVIAAATQCALSTSQL
>1W55_298_324
FELINIDICVMAQSPKLKDFKQAMQSN
>3GRS_116_142
NNLTKSHIEIIRGHAAFTSDPKPTIEV
>2CY8_335_361
QFAREAMNHLFARKGLNWLAYGRFSGF
>1H30_295_321
QLVVLAVEHTALALMEIKVCDGQEHVV
>1U7L_358_384
KDKKGKINKQDTSLHQYASLVDTEYEP
>1LAM_81_107
NWHEGKENIRAAVAAGCRQIQDLEIPS
>2DBQ_107_133
LAFALLLATARHVVKGDRFVRSGEWKK
>2DBY_267_293
QESGLQRLARAGYRALDLLTFFTAGEK
>1SVS_298_324
AAAYIQCQFEDLNKRKDTKEIYTHFTC
>1PB1_189_215
RFPEHCGIGIKPCSEEGTKRLVRAAIE
>2EVX_165_191
NVANQIDPYLRKFYLAGRPEQVERGVE
>1GA8_166_192
RHDIFKMSSEWVEQYKDVMQYQDQDIL
>2HKD_235_261
SKNISKSGEVSVELNDTDSSAATKKTA
>1UA4_155_181
ENGEVKLIHPKEFSGDEENCIHYIYEF
>1TVL_402_428
VEKVIPILQERGLYRQDYRGGTLRENL
>1WCD_229_255
LFSANIDAITSLSVGGELVFRTSVHGL
>1E2S_125_151
RFLGIPYSHDQGPCQNLTCFPPATPCD
>1CRZ_194_220
SGRSALVIQTLANGAVRQVASFPRHNG
>2VTK_12_38
KMPTLLRVYIDGPHGMGKTTTTQLLVA
>1K5C_179_205
NDGNNIRFENNQCSGGHGISIGSIATG
>1UAS_87_113
GLKLGIYSDAGSQTCSNKMPGSLDHEE
>1LRZ_277_303
KKAHNKRDNLQQQLDANEQKIEEGKRL
>1OGQ_126_152
TLVTLDFSYNALSGTLPPSISSLPNLV
>1V72_124_150
VRLRERTREKVGDVHTTQPACVSITQA
>1T2D_251_277
LKDLKKVLICSTLLEGQYGHSDIFGGT
>1YE3_148_174
QYTVVDEISVAKIDAASPLEKVCLIGC
>1EQC_189_215
GPVLNMDKLKQFFLDGYNSLRQTGSVT
>1IAL_119_145
GAIPAFISLLASPHAHISEQAVWALGN
>1HBZ_45_71
FNRMNIPERRPHAKGSGAFGEFEVTED
>1RRK_94_120
AVYSMMSWPDDVPPEGWNRTRHVIILM
>1DKQ_170_196
LNFPQSNLCLKREKQDESCSLTQALPS
>2HZ6_2_28
SSTVTLPETLLFVSTLDGSLHAVSKRT
>2D57_37_63
WGGSENPLPVDMVLISLCFGLSIATMV
>2FBA_66_92
QWTRDSAITFLTVLSELEDNNFNTTLA
>1K1S_244_270
IPHGRYLTLPYNTRDVKVILPYLKKAI
>1SBP_183_209
RGIGDVLIAWENEALLATNELGKDKFE
>1U7G_189_215
GKEAFKPHNLPMVFTGTAILYIGWFGF
>1RIQ_279_305
FAISDGVIPSNEGRGYVIRRILRRAMR
>1TQN_243_269
TQKHRVDFLQLMIDSQNSKETESHKAL
>1QOY_143_169
NEAQKSLLVSSQSFNNASGKLLALDSQ
>1OLT_94_120
VHRAPLFAGRHVSQLHWGGGTPTYLNK
>1TQN_119_145
GKLKEMVPIIAQYGDVLVRNLRREAET
>1U94_249_275
KVVKNKIAAPFKQAEFQILYGEGINFY
>1P0H_267_293
RLGGRKTLDPAVEPAVLLYVESDNVAA
>1AC5_120_146
TGTGFSVEQNKDEGKIDKNKFDEDLED
>1FS7_50_76
NITDMLKEKPALVVAWAGYPFSKDYNA
>2POR_85_111
DLYEVGYTDLDDRGGNDIPYLTGDERL
>2D5B_420_446
EKKPWELFKKEPEEARAVLYRVVEGLR
>1AC5_26_52
IPQMHAGHIPLRSEDADEQDSSDLEYF
>2IM9_277_303
NELFFRQASSQYGKVVDVSLIDYLDKA
>2G8J_200_226
YDLQKAPSDLYQIILKALERGSLLGCS
>1GSA_115_141
KPQSLRDCNEKLFTAWFSDLTPETLVT
>7ODC_214_240
DARCVFDMATEVGFSMHLLDIGGGFPG
>1G93_115_141
MPLIELGPLRSFKVFKIKPEKRWQDIS
>1WM1_123_149
AQTHPERVSEMVLRGIFTLRKQRLHWY
>1WW9_332_358
DDIWAREAMVDFYADDKGWVNEILFES
>1Y0Y_164_190
WDGRLERLGKHRFVSIAFDDRIAVYTI
>2IY9_136_162
NVFLAPGEEKIINISGGQKGVASASVW
>2J4O_41_67
GKGTESHPPEDSWLKFRSENNCFLYGV
>1KVP_294_320
GGKTSYDADNRPLLVMRSNLWASGYDV
>1WDP_284_310
AFLGCKVKLAIKVSGIHWWYKVENHAA
>2CY8_189_215
EGMREVFANHGSDIAAFIAEPVGSHFG
>1OX0_171_197
GANGVCKSINTACSSSNDAIGDAFRSI
>1HZ4_122_148
LINEQHLEQLPMHEFLVRIRAQLLWAW
>1W9H_61_87
INQLKSQISSKIDEVWHIHNINISEFI
>1OKG_89_115
ANGMAGELPVLCYDDECGAMGGCRLWW
>1Z05_162_188
YAAQLDRVTSIAITLPGLVNSEQGIVL
>1I4W_87_113
LLEKRSSLYKFLNAKFEGSPLQILKRD
>1O7F_113_139
LGIGTAFGESILDNTPRHATIVTRESS
>1UOU_105_131
QLVDKHSTGGVGDKVSLVLAPALAACG
>2I1Q_178_204
FVARAYNSDMQMLFAEKIEDLIQEGNN
>1RIQ_358_384
KAGMEYIQEVIQKALEEGRKTLSGKEV
>1QYI_219_245
EVKVLLNDLKGAGFELGIATGRPYTET
>1FNF_16_42
TGVLTVSWERSTTPDITGYRITTTPTN
>1WMD_376_402
NGTQYVGNDFTSPYNDNWDGRNNVENV
>2CY7_132_158
AQMGVGEGKSIGQWYGPNTVAQVLKKL
>2D57_9_35
TQAFWKAVTAEFLAMLIFVLLSVGSTI
>1XM9_54_80
RSPNQNVQQAAAGALRNLVFRSTTNKL
>1SAZ_45_71
DQLEFREKIARQFVEETGYSLSSFSAF
>1VJ1_38_64
EEFSLLDALNEGQVQVRTLYLSVDPYM
>1YD7_178_204
RTPVILLTDAEVGHMRERVYIPNPDEI
>1XV5_261_287
KMNLAPNQPAQILDCYINSEMLERMSK
>2C4E_161_187
PGQDLPQYSKEMLLEIIEHTNFLFMNK
>1GYC_69_95
FQAGTNWADGPAFVNQCPIASGHSFLY
>1IO1_303_329
TSKTALNKLGGADGKTEVVSIGGKTYA
>1UXY_38_64
GQPVLILGEGSNVLFLEDYRGTVIINR
>1SO7_180_206
AYAYRKLHPIQRPIPSAFCFLSHDHGR
>1EYN_373_399
SASLVLAGCIAEGTTVVDRIYHIDRGY
>3MBP_143_169
GKSALMFNLQEPYFTWPLIAADGGYAF
>1W55_159_185
ALDQNLEFTDDSTAIAAMGGKIWFVEG
>1H6S_53_79
MQWDDGDAFAGTAGNAAQFWTSYNGVT
>1VMI_175_201
GFADCSVVPQPTAAQLADIALASAETW
>1MLA_222_248
NAPTVPVVNNVDVKCETNGDAIRDALV
>1WER_86_112
EQYMKATATQFVHHALKDSILKIMESK
>2I7Q_376_402
SSIEFGYMDYAQARFDAYFHQKRKLGV
>1DFA_417_443
RGFYFELQELKEDDYYGITLSDDSDHQ
>2F4Q_211_237
GGERRRIHSTELNAYLREVIGPFTAKD
>1NNF_54_80
FYTEQTATFADLSEAGLLAPISEQTIQ
>2FOZ_40_66
QSLEPDPGTPGSERTEALYYTDDTAMA
>1NU5_303_329
VGTAAALHVYATLPSLPYGCELIGPWV
>1B9H_352_378
TDAISSDCVWLHHRVLLAGEPELHATA
>1OLT_205_231
STNIDLIYGLPKQTPESFAFTLKRVAE
>1EVY_224_250
GMGLNARAALIMRGLLEIRDLTAALGG
>1YHL_135_161
TQIMAWHYFADRPFLKDLLCLFQKVDY
>1JHN_24_50
GEVYFADSFDRGTLSGWILSKAKKDDT
>2BBC_4_30
EITEVDSTLVERLGQRLLPWMDRLSQE
>8OHM_313_339
YELTPAETSVRLRAYLNTPGLPVCQDH
>1U7G_282_308
GGALIIGVVAGLAGLWGVTMLKRLLRV
>1YHL_53_79
MTVVNVAEGFLAVTQHDEATKERILHD
>1T9H_56_82
YVVYQAENDKEGYLMEIKERTNELIRP
>3THI_136_162
SEQIPPPQNKGLLINMAGGTTKASMYL
>1JDC_288_314
TFVDNHDTGYSPGQNGGQHHWALQDGL
>4BCL_115_141
EGSVVNMYYYRSDAVRRNIPNPIYMQG
>1MSK_156_182
SGKADYIGAFAVTGGLEEDALADAFEA
>2CGL_307_333
LQERQINDLPALIAATQALPACRFIIN
>1FKM_177_203
DTFWCLTKLLEQITDNYIHGQPGILRQ
>1VJZ_111_137
EKTNLWKDETAQEAFIHHWSFIARRYK
>2FYT_147_173
ESMLDSVLYAKNKYLAKGGSVYPDICT
>1NH1_290_316
FRNGNVSDIEAMLSGEEEFVEKYRSLL
>1YI9_138_164
KDCSGVSVHLTRVPQPLIAGMYLMMSV
>1G41_49_75
TPKNILMIGPTGVGKTEIARRLAKLAN
>1N11_222_248
QNQVEVARSLLQYGGSANAESVQGVTP
>1GKZ_204_230
WVDFARRLCEHKYGNAPRVRINGHVAA
>1I1W_26_52
RLTTGKNAAIIQANFGQVTPENSMKWD
>2BOQ_93_119
AKHNISAGDFIQFAGAVGVSNCPGGVR
>1PO5_289_315
RYGFLLMLKYPHVTERVQKEIEQVIGS
>1VB3_78_104
AAFAFPAPVANVESDVGCLELFHGPTL
>1N11_345_371
YSPLHQAAQQGHTDIVTLLLKNGASPN
>1BIA_173_199
WPNDLYLQDRKLAGILVELTGKTGDAA
>2PIA_160_186
TSDEWRSDVKIHHDHGDPTKAFDFWSV
>2HKD_262_288
AWNSGTSTLTITVNSKKTKDLVFTSSN
>1BN8_394_420
PSLHGSIDASANVKSNVINQAGAGKLN
>2GWN_85_111
RAAVAGGVTSFMDMPNTNPPTTMWERL
>1V2D_274_300
GFYEALREGYRRRRDLLAGGLRAMGLR
>1Z5V_367_393
LPSAHRVSGLMMANHTSISSLFERTCR
>2BJQ_269_295
ILGFEYKWIPYKEAKAGGPFKPLHVGE
>1E2S_190_216
LMADAQRQDRPFFLYYASHHTHYPQFS
>2I7Q_53_79
EDEFHISVIRGGLSNMLFQCSLPDTTA
>1NC5_322_348
GAFLVKDICVGTSAGFYDYYVSRERST
>1D3G_282_308
DLSTQTIREMYALTQGRVPIIGVGGVS
>1O7F_209_235
MIRDRKYHLKTYRQCCVGTELVDWMIQ
>1SVB_339_365
RIPVRAVAHGSPDVNVAMLITPNPTIE
>2NLO_77_103
ALYLGFNGLNITHPYKQAVLPLLDEVS
>1YFQ_180_206
CEDDNGTIEESGLKYQIRDVALLPKEQ
>1JL5_70_96
DRQAHELELNNLGLSSLPELPPHLESL
>2F7F_73_99
IAYLREVEEYPEDFLTYLANFEFKCTV
>1YFQ_307_333
LCLATSDDTFKTNAAIDQTIELNASSI
>1YRW_233_259
SYVGNQKFTVWSSRVHPHASKAQPGSV
>2BLE_106_132
DWKLFATNHPECLQNVAVSSGSGQNDL
>1T1G_172_198
QDGLYHVDFPAASPYVLACGGTRLVAS
>1PEA_309_335
EDVQRHLYDIDIDAPQGPVRVERQNNH
>7A3H_218_244
LDQGAAIFVSEWGTSAATGDGGVFLDE
>1GPI_220_246
FTPHPCTTTGQTRCSGDDCARNTGLCD
>1DDI_233_259
IGPGTGIAPFRAFMQQRAADEAPGKNW
>1I1W_240_266
VAGASSTDYVNVVNACLNVSSCVGITV
>3MBP_248_274
PTFKGQPSKPFVGVLSAGINAASPNKE
>1K92_197_223
LGATHEAKDLEYLNSSVKIVNPIMGVK
>1NW3_193_219
KYAETMDREFRKWMKWYGKKHAEYTLE
>1LYV_97_123
CQYPLQSQLESHFRMLAENRTPVLAVL
>2GI3_21_47
EEREKLPQLSLETIKRLDPHVKAFISV
>2HKJ_46_72
TDVHGILPNIKITIDLIDDARQIYKVN
>1HO8_361_387
YVAELDSKLLCWSPPHVDNGFWSDNID
>1VJV_109_135
PQFAERDSQGGFYKQQDAEELFTQLFH
>1UTE_123_149
KIPRSNVSVAIFMLDTVTLCGNSDDFV
>1HMY_26_52
LALESCGAECVYSNEWDKYAQEVYEMN
>1NQK_7_33
WFLPTHGDGHYLGTEEGSRPVDHGYLQ
>1B89_415_441
DNFDNISLAQRLEKHELIEFRRIAAYL
>1Q5N_131_157
NQVQQCYETALSQAQTYRHQVMMGRTW
>1G6S_305_331
DMDMNHIPDAAMTIATAALFAKGTTTL
>1R6D_9_35
AGFIGSHFVRQLLAGAYPDVPADEVIV
>1KV7_200_226
RGWLRLRLLNGCNARSLNFATSDNRPL
>1OGQ_223_249
TQKIHLAKNSLAFDLGKVGLSKNLNGL
>2AZP_131_157
VSVRNVPAYRYRRQVSVEVPGIGRVSG
>1XHB_159_185
FEYMAGSDMTYGGFNWKLNFRWYPVPQ
>1OGQ_193_219
TFANLNLAFVDLSRNMLEGDASVLFGS
>1UX6_15_41
NCPLEHNPDQLDSDSDRIGDTCDNNQD
>1TCA_186_212
TDEIVQPQVSNSPLDSSYLFNGKNVQA
>1R5M_113_139
CLAWSHDGNSIVTGVENGELRLWNKTG
>1HMY_147_173
FHAKVLNALDYGIPQKRERIYMICFRN
>2A1X_143_169
PLHQDLHYFPFRPSDLIVCAWTAMEHI
>1Q1Q_305_331
DPEPSPEPEPKPSLEPNTSLEREPRPN
>1N40_211_237
KDPAYSHVSDELFATIGVTFFGAGVIS
>1XUU_34_60
LKTAFEMVDAAYNAGAEVVKHQTHIVE
>1RCQ_129_155
RVGFFPEDFRAAHERLRASGKVAKIVM
>1OZ2_182_208
HFDNWDDTYDYWCDPSSPYIHPVGWCQ
>1IGR_99_125
GLYNLRNITRGAIRIEKNADLCYLSTV
>1FXX_456_482
DDKEKVALLKALWQYADEIVEHHHHHH
>1GYC_332_358
FNGTNFFINNASFTPPTVPVLLQILSG
>1UG6_403_429
LYYVDFPSQRRIPKRSALWYRERIARA
>1JK7_47_73
LSQPILLELEAPLKICGDIHGQYYDLL
>1ADT_289_315
GGGPNCDFKISAPDLLNALVMVRSLWS
>1BOO_157_183
KSDITKVLAPYSDRMKKLIEDPDKFYT
>1N93_168_194
KKRFKTMMAALNRPSHGETATLLQMFN
>1Y7E_280_306
CFLVDKEEIGSTGSTGLDSRYLEYFVS
>1BU8_339_365
RWRYKVSVTLSGAKKLSGYILVALYGN
>1YKS_244_270
VLDCRTAFKPVLVDEGRKVAIKGPLRI
>2J0W_131_157
RERDVQAQWFDVRKVMRTNDRFGRAEP
>2A3N_17_43
EKNMLGFNQDEYLTSAREIIAARQKAE
>1RA0_66_92
IHLDTTQTAGQPNWNQSGTLFEGIERW
>1G55_157_183
NSRLRYFLIAKLQSEPLPFQAPGQVLM
>1JTA_246_272
RYGSIHSFNNVFKGDAKDPVYRYQYSF
>2F5U_215_241
HHDDINRAAAAFLSRGHNLFLWEDQTL
>1VBI_194_220
PPSWGVDREGSPTDDPHRVYALRPLGG
>1O70_225_251
YHSKSILERHLAISDKEYTMKDLVKFS
>1CPT_399_425
KSVELSGPPRLVATNFVGGPKNVPIRF
>1WD3_177_203
HMEAIYLGNSTTWGYGAGDGPWIMVDM
>1V04_167_193
VNDIVAVGPEHFYATNDHYFIDPYLKS
>1C3P_30_56
LLLRFKDAMNLIDEKELIKSRPATKEE
>2GHS_78_104
LASGRKTVHALPFMGSALAKISDSKQL
>2B4V_387_413
PQNKKGTFSYNFCIEDPYEDVGTGGLN
>1JDC_231_257
DWRNTASWQQIIKDWSDRAKCPVFDFA
>1PFO_111_137
DKALVENRPTILMVKRKPININIDLPG
>1CKO_57_83
PGPNPVSIERKDFEKLKQNKYVVSEKT
>1YOE_216_242
FRAIGNPVSTIVAELLDFFLEYHKDEK
>1X3L_236_262
SVRLHIERGLRGEVEETLKEDLPNVHN
>1IO1_186_212
GTGKDGYYEVSVDKTNGEVTLAGGATS
>2BF6_273_299
DNRKLENGKIINSKTLSDDAPQLTECQ
>1SB8_48_74
LKLDQKVVGLDNFATGHQRNLDEVRSL
>1V04_36_62
PVELPNCNLVKGIDNGSEDLEILPNGL
>2GI3_202_228
GPITKTVRDAAILMEIISGRDENDATT
>1NC5_148_174
GGPFALKYANLKQETELFDQVVLQESL
>2G9D_2_28
TKSLFRQSFLFDSLDLDHPMVAQTVRT
>2GY5_271_297
WKGLQCNEACHPGFYGPDCKLRCSCNN
>8OHM_23_49
TKVPAAYAAQGYKVLVLNPSVAATLGF
>1BS0_104_130
LFISGFAANQAVIAAMMAKEDRIAADR
>1IR6_244_270
KALRLLLTDDAAEAQALVGELHRLNAR
>1C7Q_388_414
FGEMVYFFEKACGISGHLLGVNPFDQP
>1RMG_120_146
HAEGTYGARILRLTDVTHFSVHDIILV
>1V72_37_63
GPYGTDELTAQVKRKFCEIFERDVEVF
>1TV5_8_34
HHHGMASMTGGQQMGRDLYDDDDKFES
>1RP4_342_368
DEFTKQHIVGKLTKYELIALLQTFGRL
>1NE9_281_307
DTNTDLYDLGGIESESTDDSLYVFKHV
>1EQC_119_145
KNNIRVWIDLHGAPGSQNGFDNSGLRD
>1IOM_93_119
SFLRTAVSEFGMLDPTEGDISREALYE
>1KMJ_378_404
CRASLAMYNTHEEVDRLVTGLQRIHRL
>2NZL_349_375
KGVQDVLEILKEEFRLAMALSGCQNVK
>2IJR_273_299
DSGEYGAGPFLPPLKVEEVTVNGQEEA
>2FGT_297_323
IPVINSTAKPFGATSAITVQWANDDIL
>1XWI_87_113
LGESEKLVKNLFQLARENKPSIIFIDE
>2NVP_383_409
ETDAGTGYMHEGFHVDDPTKFTRDWFA
>1WAK_189_215
RLAAEATEWQRSGAPPPSGSAVSTAPA
>1YON_2_28
KITVLGCGALGQLWLTALCKQGHEVQG
>2IJR_24_50
WVTGEEVPLYRHAIQQSIRLFLAGCAG
>1JTV_77_103
ERVTEGRVDVLVCNAGLGLLGPLEALG
>1S9J_55_81
LQVLHECNSPYIVGFYGAFYSDGEISI
>1H9A_137_163
ADTGYNRLMIEKPFGTSYDTAAELQND
>1T2D_220_246
RTVNTALEIVNLHASPYVAPAAAIIEM
>1M15_63_89
SGVGIYAPDAESYRTFGPLFDPIIDDY
>2GHS_220_246
EVFIDSTGIKGGMDGSVCDAEGHIWNA
>1JND_174_200
TALVRDVKDSLRADGFLLSLTVLPNVN
>2BU7_299_325
PTPQPGTGGTPLAGFGYGLPISRLYAK
>2C6J_296_322
RDNLYNHLCPCVVEEARKNTQENVKNV
>1J8U_299_325
NFAATIPRPFSVRYDPYTQRIEVLDNT
>1P9R_73_99
EVLAPSRKLSSLLVSRVKVMAKLDIAE
>1M13_14_40
RTGTQPLGVQGLTEEQRMMIRELMDAQ
>1TOI_265_291
SETVDRAFSQMKAAIRDNYSSPPAHGA
>1X3L_290_316
TTTLEGEAKDAGLFIGSIVQEIAERGR
>1AOP_458_484
LDELIGRWAKEREAGEGFGDFTVRAGI
>1XWI_27_53
AVILPIKFPHLFTGKRTPWRGILLFGP
>2VTK_316_342
QTHVTTPGSIPTICDLARTFAREMGEA
>1X19_92_118
RVINLEDGKWSLTEFADYMFSPTPKEP
>2F82_160_186
GAAAIAMLIGPDAPIVFESKLRGSHMA
>1KMJ_226_252
KLYGPTGIGILYVKEALLQEMPPWEGG
>1KQ3_190_216
ESCKQKYAPNMTGRLGSMTAYALARLC
>2CJG_166_192
AFHGRSGYTLSLTNTKPTITARFPKFD
>1KVP_147_173
NPNELNQDDARYGFRCCHLKNIWTAPL
>1WER_197_223
LNPRMFNIISDSPSPIAARTLILVAKS
>1PFO_140_166
GENSIKVDDPTYGKVSGAIDELVSKWN
>1NHS_136_162
WAIKLKQKTVDPEVNNVVVIGSGYIGI
>2DFW_33_59
EADPDRFGIALATPTGRLHCAGDADVE
>1W78_51_77
VFTVAGTNGKGTTCRTLESILMAAGYK
>1A87_221_247
KAFKVADLAIKVEKIREKSIEGYNTGN
>1HOW_53_79
RGDKVYTEAAEDEIKLLQRVNDADNTK
>1GYC_115_141
QYCDGLRGPFVVYDPKDPHASRYDVDN
>1XIP_200_226
FSLPSELEELPVEEYSPLSVTILSPQD
>1WY0_241_267
GKKTLIVAHFFENADEKDKQRFLKIFG
>2HGS_85_111
FLEQTLSSTIKQDDFTARLFDIHKQVL
>1N3L_292_318
YVDLEKDFAAEVVHPGDLKNSVEVALN
>1ESC_139_165
AKCGEFFGTGDGKQWLDDQFERVGAEL
>1YC9_352_378
ALHEIADVVTSSQALQARINKTEQAVQ
>1UM8_247_273
QTHDLVTYGLIPELIGRLPVLSTLDSI
>2HKD_285_311
TSSNTITVQQYDSNGTSLEGSAVEITK
>1NI5_407_433
AAGVFVTQEGVAEGENGVSFVWQKTLS
>1BOO_234_260
PARFPAKLPEFFIRMLTEPDDLVVDIF
>1H8L_1_27
QAVQPVDFRHHHFSDMEIFLRRYANEY
>2GNO_192_218
TEKLLKKVLSKGLEGYLACRELLERFS
>2GFO_217_243
KSTVQCLTCHKKSRTFEAFMYLSLPLA
>1ULZ_117_143
RSKEVMKKAGVPVVPGSDGVLKSLEEA
>2GZ7_213_239
INGDRWFLNRFTTTLNDFNLVAMKYNY
>1H4V_240_266
VERHLERLSVPYELEPALVRGLDYYVR
>1XHC_315_341
LQIAIIGNTKGEGKWIEDNTKVFYENG
>2GWN_301_327
LRAAVRNGRIDIIATDHAPHLLREKEG
>1A5T_157_183
SRCRLHYLAPPPEQYAVTWLSREVTMS
>1FI4_262_288
VEKDFATFAKETMMDSNSFHATCLDSF
>1YIS_233_259
LITGQTYSRQQDSQLVFSLSLLGAAAK
>1QF5_36_62
GHNAGHTLVINGEKTVLHLIPSGILRE
>1WAK_249_275
HFTEDIQTRQYRSLEVLIGSGYNTPAD
>1P5J_112_138
ARQLGVPATIVVPGTTPALTIERLKNE
>1X3M_253_279
VDFGAMAWIAKETGQTLSDLERVVNKE
>1NC5_264_290
IVDKGDRSDNWLESSGSCLYMYAIAKG
>2BWV_12_38
RQALVEQMQPGSAALIFAAPEVTRSAD
>1VPB_42_68
YSSSNTSFELRDAKMDRLQQASEGGLS
>1EU8_199_225
DGKWVPTLNKPENVEALQFMVDLIHKY
>1ULZ_412_438
TGVKTTIPLLINIMKEKDFKAGKFTTK
>1VJT_185_211
TGANIVGFCHGVAGVYEVFEKLDLDPE
>2FGQ_229_255
KRDIGGDIKTNSYMLGASAPVGGVGEV
>1O7F_240_266
VHSRTQAVGMWQVLLEDGVLNHVDQER
>1BOB_113_139
KTHNLSDVFEKVSEYSLNGEEFVVYKS
>1DQ3_306_332
LLRFYELIGKNLQNEEKREKLEKVLSN
>2D7U_111_137
KQLDRTNGYLHGKIGTTGSGCGPANAD
>1POT_149_175
VFQMALRKLGYSGNTTDPKEIEAAYNE
>2HKD_194_220
YTGIKSDGSGKAKEVLKGYVLEGTLTA
>1N3L_134_160
YRLSSVVTQHDSKKAGAEVVKQVEHPL
>2CFQ_23_49
MGAYFPFFPIWLHDINHISKSDTGIIF
>1FNO_202_228
ELEFENFNAASVNIKIVGNNVHPGTAK
>2ICS_3_29
LDYDLLIKNGQTVNGMPVEIAIKEKKI
>1MUW_139_165
REGAESGAAKDVRVALDRMKEAFDLLG
>2B78_118_144
FVLFSWYNSFVYQIRDEIVAAFRQVYP
>1XKN_130_156
YDDDNAVPERVAKAQGLPMVSTGMVLE
>1LML_241_267
AQDELMAPAAAAGYYTALTMAIFQDLG
>2BKW_308_334
RYPSNMSAHGLTAVYVADPPDVIAFLK
>2CGL_129_155
IQFLPFNTLYQLRALTEQQPELIPHIA
>1KWF_307_333
PVAAASMTGYDLNFAKELYRETVAVKD
>1IAL_290_316
DAGALAVFPSLLTNPKTNIQKEATWTM
>1IO1_327_353
TYAASKAEGHNFKAQPDLAEAAATTTE
>1DT9_45_71
ISRVAKMLADEFGTASNIKSRVNRLSV
>2D2J_149_175
ELVLKAAARASLATGVPVTTHTSASQR
>2A0M_144_170
NVDSHLDVRPPLQDGRVHSGTPFRQLL
>1FL2_164_190
AGIVEHVTLLEFAPEMKADQVLQDKLR
>1SO7_280_306
SFPSPRSGPGSPAQWLLYTHPTHSWQR
>1Y7E_52_78
INAEEKKNLMPGDKIFYTCREKSVAFA
>1BS0_59_85
IRAWQQGAEQFGIGSGGSGHVSGYSVV
>1ZX5_119_145
SAWLVFNKGKAYAGFKEDVKIEELEEK
>1GQ8_172_198
IHARRPGSGQKNMVTAQGRTDPNQNTG
>2CGL_376_402
ALLYADVLHELAQLRGEDFSQLHIVGG
>1K1S_42_68
AVATANYEARKLGVKAGMPIIKAMQIA
>1XVT_119_145
PKLVIAHLSGFGQYGTEEYTNLPAYNT
>2BDE_133_159
CILYGQLVDLKDTNPDKMPSYQAIAQD
>2HMA_19_45
GVDSSVTALLLKEQGYDVIGIFMKNWD
>1WER_294_320
DELRTLSNERGAQQHVLKKLLAITELL
>1JDW_253_279
FDAADFIRAGRDIFAQRSQVTNYLGIE
>1M15_219_245
LVWVNEEDHLRIISMQKGGDLKTVYKR
>1DLJ_179_205
LLLKSAAKKNNVPVLIMGASEAEAVKL
>1IJ5_157_183
EGPLKKLFVMVENDTKGRMSYITLVAV
>2GZ7_25_51
TTLNGLWLDDTVYCPRHVICTAEDMLN
>1D2P_240_266
DLPKYDEGKKIEYTVTEDHVKDYTTDI
>1RYO_213_239
NLANKADRDQYELLCLDNTRKPVDEYK
>1QAZ_68_94
GNHGPVNPDYEPVVTLYRDFEKISATL
>1PHP_161_187
HYLPAVAGFLMEKELEVLGKALSNPDR
>2CY7_22_48
FPETSEPVWILGRKYSIFTEKDEILSD
>1FKM_168_194
DEQITDLEADTFWCLTKLLEQITDNYI
>1SZN_138_164
SDWQDEYVACNPDFVKTGPNGTCTTAL
>1W8K_349_375
SIYKDEIEREIKKQSRNMNLYSVDGER
>1YII_30_56
MGTDEETILKILTSRNNAQRQEIASAF
>1A5T_135_161
PPAETWFFLATREPERLLATLRSRCRL
>1DHS_330_356
KVYADASLVFPLLVAETFAQKMDAFMH
>1JK7_253_279
DGYEFFAKRQLVTLFSAPNYCGEFDNA
>1VJP_43_69
YGVPLARELPIGFEDIKIVGSYDVDRA
>1P8L_31_57
TPKIDGIRSVKQTQMLSRTFKPIRNSV
>1SYY_317_343
WMSETIDLNKEKNFFETRVIEYQHAAS
>2FBA_190_216
IKPDLEYVIGYWDSTGFDLWEENQGRH
>1LML_141_167
VGVINIPAANIASRYDQLVTRVVTHEM
>1QYI_345_371
LKGKDAAGELEAHHADYVINHLGELRG
>1N67_115_141
IYTFTDYVNTKDDVKATLTMPAYIDPE
>1BGV_138_164
REVMRFCQAFMTELYRHIGPDIDVPAG
>1W5D_273_299
APSSSDVLLSHRSMPLSKLFVPFMKLS
>2FXU_349_375
LSTFQQMWITKQEYDEAGPSIVHRKCF
>1JCF_237_263
RKLTLKGGEVREALRSVVVAIVESVRT
>1H6L_45_71
TTNKKSGLAVYSLEGKMLHSYHTGKLN
>1NUY_125_151
NIDCLVSIGTIFGIYRKNSTDEPSEKD
>2D0B_64_90
KWISGASASNETADHQPSALAAHQLGS
>2NRJ_26_52
LQKAGLFAKSMNAYSYMLIKNPDVNFE
>1OHL_167_193
NYAKAGAHCVAPSDMIDGRIRDIKRGL
>2AM1_170_196
LSELARPKTAIVTLVGEAHLAFFKDRS
>1U7L_12_38
ILISLPQNAQPVTAPGSKTDSWFNETL
>1D5R_182_208
YRPVALLFHKMMFETIPMFSGGTCNPQ
>1A8D_395_421
YDDKNASLGLVGTHNGQIGNDPNRDIL
>1UWV_108_134
LARLMKHDVSEVIADVPWGYRRRARLS
>1NU5_55_81
WGSESAETIKVIIDNYLAPLLVGKDAS
>1T3S_200_226
HAIIERSNTRSSLAEVQSEIERIFELA
>1PBE_363_389
IQQTELEYYLGSEAGLATIAENYVGLP
>1JK7_281_307
AMMSVDETLMCSFQILKPAEKKKPNAT
>1W3F_111_137
LVQPSTGTALVSRTHLQPYFWNHPQTE
>1ODM_259_285
HLTNNYYKAPIHRVKWVNAERQSLPFF
>1Z6A_390_416
NNPSVKFIVLSVKAGGFGINLTSANRV
>1U09_221_247
VDWQRFGTHFAQYRNVWDVDYSAFDAN
>1DLJ_4_30
AVAGSGYVGLSLGVLLSLQNEVTIVDI
>1RHC_150_176
GDYFTLDKAFLYTKPDDEVPLYFSGMG
>1P0H_113_139
WAHGTLDPARATASALGLVGVRELIQM
>1E6U_258_284
QTIAKVVGYKGRVVFDASKPDGTPRKL
>1UDX_303_329
PVSALTGAGLPALKEALHALVRSTPPP
>1IUQ_106_132
IDFGNSFVGNLSLFKDIEEKLQQGHNV
>1E2S_371_397
VRTGKYKAHFFTQGSAHSDTTADPACH
>1KVP_242_268
NGERAIPSNLWADLSNATSIDIMGLQA
>1P5J_80_106
GIGHFCKRWAKQGCAHFVCSSAGNAGM
>1UA4_61_87
EELPDKINTVSQLLGSILWSIRRGKAA
>1RK6_59_85
SSARRRIDVAGKVVSPGFIDSHTHDDN
>1PJA_235_261
QSSFFGFYDANETVLEMEEQLVYLRDS
>1MSK_285_311
YFSHPDSKYYAVAQIQRDQVEDYARRK
>2FP3_72_98
YPDQNRRRIGAEKDSKSLIHLFQELNF
>2CY7_84_110
MIFAQALVCRHLGRDWRWTQRKRQPDS
>1I6L_53_79
ELRQNIRRLAALYLAVGIDPTQATLFI
>2C6J_126_152
VVENNLRSIFGTDEKAKQDRKQWWNES
>2CY7_310_336
RMSIAELDPSIAVGFFCKTEDDFNDWC
>1UYN_151_177
NGTLMQLGALGGVNVPFAATGDLTVEG
>2AZQ_183_209
AEGRYRARSIVPSGYGCDPQGPTQECL
>1Z70_275_301
AARSQNTPDSSASNLGFRCAADRLPTM
>1D5T_173_199
VYRKFDLGQDVIDFTGHALALYRTDDY
>2HJS_215_241
ERRIFAEVQALLGERIGPLNVTCIQAP
>2II0_2_28
AMAEEQMRLPSADVYRFAEPDSEENII
>1YHT_123_149
AIFKLVQKDRGVKYLQGLKSRQVDDEI
>2CYG_103_129
QYILPAMRNIYNALSSAGLQNQIKVST
>2DDU_264_290
SLYFNGLGKREARTVPLDTRNIRLVQF
>1Q14_166_192
HPIKDFVKCDVCGELVKPAIVFFGEDL
>1JHN_146_172
FGPDKCGEDYKLHFIFRHKNPKTGVYE
>1TFZ_275_301
TYLEHNEGAGLQHLALMSEDIFRTLRE
>1G4R_161_187
RNSVRLVIRKVQYAPERPGPQPTAETT
>1SI7_140_166
KLRLGALKGNAFTLVLREVSNRDDVEQ
>1Y42_68_94
YVGIDPTAPSLHVGHLLPLMPLFWMYL
>1U7L_102_128
INNMPVPEYLENFQWQTRKFKLDKSIK
>1BHE_108_134
TTNSGIYGPGTIDGQGGVKLQDKKVSW
>1OXX_73_99
GKLIVPPEDRKIGMVFQTWALYPNLTA
>1IOW_234_260
EANLQALVLKAWTTLGCKGWGRIDVML
>1PO5_439_465
SIASPVPPEDIDLTPRESGVGNVPPSY
>1BHE_123_149
GGVKLQDKKVSWWELAADAKVKKLKQN
>1GCA_237_263
ALPEALALVKSGAMAGTVLNDANNQAK
>1JMS_17_43
AVKKISQYACQRRTTLNNYNQLFTDAL
>1Z70_173_199
PWGNKLQPKGQHYANIWQGEFPVTNTG
>1V72_7_33
PPALGFSSDNIAGASPEVAQALVKHSS
>7A3H_2_28
NDSVVEEHGQLSISNGELVNERGEQVQ
>2J4O_281_307
VTGFLVLMSEGLYKALEAAHGPGQANQ
>1FXX_402_428
RIEKLLFNYRARNFPGTLDYAEQQRWL
>16VP_188_214
LTREILWAAYAEQMMRPDLFDCLCCDL
>4UAG_212_238
ADDALTMPIRGADERCVSFGVNMGDYH
>2BMW_275_301
LSAAAAKEGVTWSDYQKDLKKAGRWHV
>1I4W_217_243
IAISDANELKGFDSQCIEEWDPILFSA
>1YII_129_155
MQEYEANLEDKITGETSGHFQRLLVVL
>1OGQ_134_160
YNALSGTLPPSISSLPNLVGITFDGNR
>1SVB_225_251
LPWKHEGAQNWNNAERLVEFGAPHAVK
>1GTK_53_79
LAKVGGKGLFVKELEVALLENRADIAV
>1JL5_79_105
NNLGLSSLPELPPHLESLVASCNSLTE
>1SNG_306_332
RLRVDERGAEGAAATAAMMLLAGAMPP
>1KA2_447_473
KVAKAEFDPIKAWLREKIHRWGSIYPP
>1IK6_42_68
KMVAGVVMMANMAKAINMALHEEMERD
>1IR6_1_27
FRRKEDLDPPLALLPLKGLREAAALLE
>2A0M_269_295
GKTPTVMMMDMSELNPLVEEYRSPRVA
>1MGP_123_149
TYNSAVLASKEVDIPVYVVDTLLASGA
>1UZ5_166_192
LLSAVGINKVKVFRKPKVAVISTGNEI
>1M13_217_243
LHEEEYVLMQAISLFSPDRPGVLQHRV
>1FO8_198_224
GRACVRPEISRTMTFGRKGVSHGQFFD
>1NU5_148_174
DSALEMIETRRHNRFKVKLGARTPAQD
>1P1M_236_262
YFGVLKDIPFFVSHNPASNLKLGNGIA
>1F9V_153_179
NNNKEDTSIGLKHEIRHDQETKTTTIT
>2GHR_90_116
YKTFRDIENEKFDGLIITGAPVETLSF
>1O7F_152_178
LWEKYRQYMAGLLAPPYGVMETGSNND
>1ZX5_9_35
FQAQENLVERPWGGEWIALLKGFRQSG
>1RRK_103_129
DDVPPEGWNRTRHVIILMTDGLHNMGG
>1CX4_121_147
ATITATSPGALWGLDRVTFRRIIVKNN
>1NI9_215_241
EGVVSAAVIRALDGDMNGRLLARHDVK
>1Y11_134_160
LAEGLSHAAEAMRYTALEAIMRPGATE
>2FR1_307_333
LSAVFHAAATLDDGTVDTLTGERIERA
>2GZ7_125_151
VYQCAMRPNHTIKGSFLNGSCGSVGFN
>2GTI_299_325
TYDSSIHSYLITDENSGSSKSVCTVID
>2HMC_168_194
ADLFFALRAEHKNLVGFKEFGGPADMR
>1Y42_89_115
LFWMYLEGYKAFTLIGGSTAKIGDPTG
>1VB3_193_219
VKQAFDDEELKVALGLNSANSINISRL
>2F5U_267_293
DRLNNRLQLGMLIPGAVPSEAIARGAS
>1Q0H_334_360
EQGQAATTALNAANEITVAAFLAQQIR
>1CRZ_288_314
YKVNINGGAPQRITWEGSQNQDADVSS
>1RE9_75_101
YEDYRHFSSECPFIPREAGEAYDFIPT
>1DQ3_272_298
VTHYLNALGIKARIREKLRKDGIDYVL
>1PJX_66_92
VNGYGGIPAGCQCDRDANQLFVADMRL
>1Z5V_221_247
QNPSFSQINQLVSTIMSASTTTLRYPG
>1W9Y_246_272
SLASFYNPGSDAVIYPAPALVEKEAEE
>1VAG_351_377
TIVDHHSATESFIKHMENEYRCRGGCP
>1XUU_288_314
FAFASVVADKDIKKGELLSGDNLWVKR
>1G93_101_127
HPVIFYIMVDDVSRMPLIELGPLRSFK
>2GUY_354_380
TDSELYKLIASANAIRNYAISKDTGFV
>2AU3_310_336
LLLSAGVEVYPVYLPEGYDPDEFIKEF
>2BX6_313_339
LIVNEIFNGTKMFVSESKETASGDVDS
>1RE9_215_241
PGTDAISIVANGQVNGRPITSDEAKRM
>1MXG_390_416
HEYTGNLGGWVDKRVDSSGWVYLEAPP
>1M6I_467_493
IARKIIKDGEQHEDLNEVAKLFNIHED
>1MC0_328_354
SIYCGISIAHSLLYKKVNEAQYRSHLA
>1BN8_333_359
IGKSSKIYAQNNVIDVPGLSAAKTISV
>2HC9_235_261
VLSHEVPGSTEHIALVGKGVVYDTGGL
>1CWV_37_63
FEGKPLAGQEVVITTNNGALPNKITEK
>1PJX_113_139
GRRMQGCNDCAFDYEGNLWITAPAGEV
>1HBZ_434_460
SDQERDDFVETVAGALKGVRQDVQARA
>2H8O_165_191
IIASDDNPLAAERKAALVISLARAAGI
>1VJY_104_130
KLALSTASGLAHLHMEIVGTQGKPAIA
>2HZ6_63_89
TLGSKNNEGLTKLPFTIPELVQASPCR
>1HZF_213_239
EASISKASSFLGEKASAGLLGAHAAAI
>1IOM_149_175
EDLSHAANFLYMANGVEPSPEQARLMD
>1K92_337_363
DSQALMLRDSLQRWVASQITGEVTLEL
>1XKG_88_114
GNAPAEIDLRQMRTVTPIRMQGGCGSA
>1WZU_226_252
WVVFTEREMVYRLRKLYPQKKFYPARE
>1DOZ_142_168
SVESWYDEPKFVTYWVDRVKETYASMP
>1G97_337_363
LGAQVHIGNFVEVKGSSIGENTKAGHL
>2J3X_337_363
TGKEIENLSFSSTSLKSTPSSFSKRRF
>2HKD_28_54
GKYDLIATVDALELSGTSDKNNGSGVL
>1SBP_27_53
HWKQETGDNVVIDQSHGGSGKQATSVI
>2G0D_177_203
ISLYIKSENQMSQSESEMYPLGCLNMG
>2DVZ_112_138
FANTANVVAVNPKFPAKDFKGFLEELK
>1DYK_94_120
FPYFSYDLGSGDTSTMIPTKINDGQWH
>1LZL_264_290
DEGIEYALRLLQAGVSVELHSFPGTFH
>2CAU_315_341
VELVGLEQQQQQGLESMQLRRYAATLS
>3THI_83_109
VLPFALQGAKRNGEVYGLPQILCTNLL
>2BBC_249_275
GTACLKAKAALQASLQHKTFQNPLMIS
>1KS8_289_315
QKTPKGLLYIDMWGTLRHAANAAFIML
>1YC9_101_127
YGTLTLNFQYDFDFWGKNRAAVVAATS
>2BF6_189_215
INLVYSDDDGKTWSEPQNINFQVKKDW
>2BX6_321_347
GTKMFVSESKETASGDVDSFYNFADIQ
>1TJY_3_29
AERIAFIPKLVGVGFFTSGGNGAQEAG
>2FAU_105_131
QSRSYDFEFMQVEKPYESYIGANVRLR
>1TR9_189_215
MAIFRAQIEAGVLDAMMPAHVVYPHYD
>1YFE_40_66
MPTSLIHALALTKRAAAKVNEDLGLLS
>2GI3_33_59
TIKRLDPHVKAFISVRENVSVEKKGKF
>1VJ1_319_345
FKEGKLKVKETVAKGLENMGVAFQSMM
>1KJO_58_84
ADNQFFASYDAPAVDAHYYAGVTYDYY
>1ESW_133_159
REAWWLEDYALFMALKGAHGGLPWNRW
>1BT3_78_104
PRNFYQQALVHCAYCNGGYDQVNFPDQ
>1VJY_158_184
HDSATDTIDIAPNHRVGTKRYMAPEVL
>1Q25_262_288
LTAKSNCRFEIEWVTEYACHRDYLESR
>1U7G_146_172
MVWGGGLLASHGALDFAGGTVVHINAA
>1ZCJ_232_258
GFFLLEEGSKPEDVDGVLEEFGFKMGP
>4ENL_326_352
NPKRIATAIEKKAADALLLKVNQIGTL
>1K92_187_213
EKAYSTDSNMLGATHEAKDLEYLNSSV
>1UMG_336_362
PHRLEPTEMEYTTLPLILEKLKDRFKK
>2CBN_181_207
AGKTITLEDGRQINGADYLAAPVPGKA
>1XV5_331_357
KFRVDNTPLTSHDSGIIWFDENDMEST
>1US0_198_224
QYCQSKGIVVTAYSPLGSPDRPWAKPE
>1JHN_79_105
LMSRAKHHAISAKLNKPFLFDTKPLIV
>1RW3_365_391
KLGPWRRPVAYLSKKLDPVAAGWPPCL
>1TFR_169_195
QWSPMHKKWVKIKSGSAEIDCMTKILK
>1VLO_50_76
HAVRTDAGMFDVSHMTIVDLRGSRTRE
>1EA7_281_307
ERAKSVDIKGGYGAAIGDDYASGFGFA
>1MDO_250_276
AIALAQLQKLDALNARRAAIAAQYHQA
>1EZW_202_228
DFEVAVPKIEEGAKEAGRSLDEIDVAA
>2G17_239_265
PRGILETITCRLKAGVTHAQVADVLQK
>2HGS_226_252
ELLARNIHVIRRTFEDISEKGSLDQDR
>1UA4_45_71
EERIIKAGKEEVIKYSEELPDKINTVS
>1UXY_67_93
GIEIHDEPDAWYLHVGAGENWHRLVKY
>2HRZ_237_263
SPRSAVGFLIHGAMIDVEKVGPRRNLS
>1ZKL_168_194
GLFSHLPLESRQQMETQIGALILATDI
>1OKG_177_203
ITDARSADRFASTVRPYAADKMPGHIE
>1CRZ_135_161
AFRTRIAYVVQTNGGQFPYELRVSDYD
>1YC9_332_358
TSAEARYQEAVAQYNGTLVQALHEIAD
>2HOE_181_207
ANLLKEKYGIEVWVENDADMGAVGEKW
>2J3X_28_54
RWFTKLNNLEEVAVNQLKNKEYKTKID
>1KVP_129_155
NIYNNYFKAPWMPDRTEANPNELNQDD
>1NF1_230_256
SIANHVLFTKEEHMRPFNDFVKSNFDA
>1K92_126_152
GDGSTYKGNDIERFYRYGLLTNAELQI
>1M7Y_374_400
FEAEMELWKKIVYEVHLNISPGSSCHC
>2D0B_139_165
IKRIAPAIMETVPHAVTVLDNPQYNRW
>1IUC_265_291
FIAANSSGNIDISVFFQASGVSLQQWQ
>2CZ9_84_110
EVGGIKGRVSGNLPLGAGLSSSASFEV
>1IXH_156_182
WKNNVGTGSTVKWPIGLGGKGNDGIAA
>1LAM_264_290
AANMDLMRADMGGAATICSAIVSAAKL
>1ML9_251_277
LFAIKDIPKGTELTFDYVNGLTGLESD
>1SUU_57_83
THDYLFMISNEGKLYLINAYEIKDSSR
>2C6J_154_180
EHIWRAMMFSLRSRLKEKFVWICKKDV
>1FSU_413_439
PSQYNVSEIPSSDPPTKTLWLFDIDRD
>1YHT_188_214
SVESNHEFITYANKLSYFLEKKGLKTR
>2FB9_56_82
LEAKAAPEGEHPFPPPLSWERYDVVFP
>1O5T_170_196
VKGIFGFTDSDCIGKISFPAIQAAPSF
>2A62_48_74
FQINDITGDIHAIKRLDREEKAEYTLT
>2CY8_240_266
LDEVISGFRVGNHGMQALLDVQPDLTC
>2B61_316_342
TLVSVTTDQLFKPIDLYKSKQLLEQSG
>1ZHX_156_182
IFNDKNKVKLQGYNQIKASFTKSLMLT
>1E6U_95_121
HQNDVNKLLFLGSSCIYPKLAKQPMAE
>1OGQ_62_88
LPKPYPIPSSLANLPYLNFLYIGGINN
>2FTP_15_41
GPRDGLQNEKQPIEVADKIRLVDDLSA
>1U94_237_263
EGENVVGSETRVKVVKNKIAAPFKQAE
>1WST_209_235
LELANEYDFLIVEDGPYSELRYSGEPT
>1XHB_295_321
YIISPGVTKVDYGDISSRLGLRRKLQC
>1TCA_90_116
LYAGSGNNKLPVLTWSQGGLVAQWGLT
>1BT3_271_297
YCHHSNVDRMWTIWQQLAGKPRKRDYT
>2FBA_433_459
LVTFGDSFLQVILDHINDDGSLNEQLN
>1S9J_114_140
IKGLTYLREKHKIMHRDVKPSNILVNS
>1EG2_239_265
LSHPGSTVLDFFAGSGVTARVAIQEGR
>1TD6_206_232
EFEIAQQPDAKAYFEQLITQIQQLFLK
>1U4G_256_282
RYYWTATSNYNSGACGVIRSAQNRNYS
>2AEX_70_96
VDRWERKEGGGGISCVLQDGCVFEKAG
>1NTY_74_100
KELEKYEQLPEDVGHCFVTWADKFQMY
>1OFL_107_133
ACVFDCFDEANSAYITTSLTEDGKVPQ
>1R4U_112_138
DGKPHPHSFIRDSEEKRNVQVDVVEGK
>1KVK_99_125
RDCVGNEGLSLLAFLYLYLAICRKQRT
>1J6U_19_45
GIGGIGMSAVALHEFSNGNDVYGSNIE
>1T3S_302_328
LDENQLEDACEHLADYLEAYWKATHPP
>1UM8_190_216
HPEGNFIQIDTSDILFICAGAFDGLAE
>1FSU_171_197
TNIFTKRAIALITNHPPEKPLFLYLAL
>1A76_226_252
NPGGVKGIGFKRAYELVRSGVAKDVLK
>2H14_165_191
DGSLIVSSSYDGLCRIWDTASGQCLKT
>1O20_335_361
NVDEAIEHIKKYSTGHSESILTENYSN
>1RYO_188_214
YSGAFKCLKDGAGDVAFVKHSTIFENL
>1MXA_104_130
QGVDRADPLEQGAGDQGLMFGYATNET
>1E6U_237_263
QPMLSHINVGTGVDCTIRELAQTIAKV
>1MSK_72_98
VVGVEAQRLFKDANDMLDKLSAEKTLN
>1R89_273_299
ERGTAVFAVKFRKPDIVDDNLYPQLER
>2HVQ_122_148
IIVTTESGDVTYVDDYMMESFCNTFKF
>1VJP_236_262
LAQRNRYVKDVAQFNIGGNMDFLALTD
>1FC6_73_99
LAALRRGTAGSVTGVGLEITYDGGSGK
>2CWC_160_186
GAREALEATEVLAWLLREALRGAPKEA
>2IM9_6_32
TNIKEQTDTGLAPPAPAITTNSAAIEE
>1R6W_157_183
DLHLRLDANRAWTPLKGQQFAKYVNPD
>1RRK_278_304
KRDLEIEVVLFHPNYNINGKKEAGIPE
>1UX5_68_94
KITFLSRDISQQFGINLHMYSSLSVAD
>2J0W_332_358
LARHNISVDLITTSEVSVALTLDTTGS
>1D5T_3_29
MDEEYDVIVLGTGLTECILSGIMSVNG
>1AB4_32_58
KAYKKSARVVGDVIGKYHPHGDSAVYD
>2GUY_275_301
MINTVKSDCPDSTLLGTFVENHDNPRF
>1J09_253_279
LDWYKAEGFLPEALRNYLCLMGFSMPD
>1Y8A_186_212
ELFSRSEVRKIVESVKAVGAGEKAKIM
>1UG6_334_360
LYVTENGAAYPDLWTGEAVVEDPERVA
>1BHE_160_186
KNFTLYNVSLINSPNFHVVFSDGDGFT
>1WM1_109_135
VFGGSWGSTLALAYAQTHPERVSEMVL
>1MKY_402_428
NSIEKVKNPQKIFLRKLIRDYVFPFEG
>1AC5_103_129
NEGSWISKGDLLFIDQPTGTGFSVEQN
>1FNF_329_355
STATISGLKPGVDYTITVYAVTGRGDS
>1O88_277_303
VLKGNNITKPADFSTYSITWTADTKPY
>1WRU_66_92
GYIDSRRRQMTADSMKITVAGRDKTAD
>1IXH_253_279
TSTTFILIHKDQKKPEQGTEVLKFFDW
>2O1B_302_328
DDFLEEQSNVFKTRRDRFEAMLAKADL
>1QLM_113_139
RALALKPKETYEEIDYEDDADVAILCL
>1NUY_47_73
AVRKAGIAHLYGIAGSTNVTGDQVKKL
>1POT_73_99
IQKIDKSKLTNFSNLDPDMLNKPFDPN
>2FOZ_198_224
QLLGHMEDLEGDAQSVLDARELGMEER
>1ZDY_184_210
LEAESVLALVRELGLHVPNELGLKFCK
>2G9D_119_145
KPHTPSTELAIADNLKVLLRQFFANTD
>1AOP_47_73
FQFHGILKKNVKPVHQMLHSVGLDALA
>1TJY_216_242
LAIVGFSTPNVMRPYVQRGTVKEFGLW
>2EVX_109_135
TDLRRSQSAGSAFKDQHQKIRPFREGD
>1RCQ_328_354
PVGALAAQFGSIPYQLLCNLKRVPRVY
>1DDI_65_91
LVELLWLKGDEPVTVEGKTLPLNEALQ
>1UDC_166_192
AQPDWSIALLRYFNPVGAHPSGDMGED
>1Y3N_70_96
IVGGDNLKDKFIRYGMEGAFIPLNKLI
>2DDU_274_300
EARTVPLDTRNIRLVQFYIQIGSKTSG
>1XKU_118_144
KMPKTLQELRVHENEITKVRKSVFNGL
>2G29_7_33
STGTGTGSSTDQAISPLVEGENAPEVT
