# Supplementary material for: Searching for universal model of amyloid signaling motifs using probabilistic context-free grammars
Source: BMC Bioinformatics. 2021 Apr 29;22:222. doi: 10.1186/s12859-021-04139-y (PMC8086366; doi:10.1186/s12859-021-04139-y)
Supplement: Supplementary file 1 — Additional file 1. Datasets [file 12859_2021_4139_MOESM1_ESM.gz › famgram_data/negative/PDBfrag_len27/negsample_27s.fasta.cnr71_8cv43_tst.fa]

>2NZL_259_285
GILRGDDAREAVKHGLNGILVSNHGAR
>1KWF_26_52
MLKAEWEDWKSKRITSNGAGGYKRVQR
>1VLI_280_306
EAELKQGITKPVSEKLLGSSYKTTTAI
>1XAG_117_143
VHFIQVPTTILAHDSSVGGKVGINSKQ
>1VJP_248_274
QFNIGGNMDFLALTDDGKNKSKEFTKS
>1SDJ_196_222
TAISKKIGCNGFFPFQIRPGKNETDGR
>1GP6_8_34
ESLAKSGIISIPKEYIRPKEELESIND
>2D0B_32_58
ALFAVKRPDVVITAYRSGKVLFQGKAA
>1SQH_238_264
QVLPKAERRGLGGLLAAAMSREIARGE
>2NZL_166_192
VRQAEKMGYKAIFVTVDTPYLGNRLDD
>1VE1_120_146
MLAAREEALRLKEELGAFMPDQFKNPA
>1RWR_58_84
RIGGALTKNPNLTRQASAILAEVTDTS
>1OEW_238_264
VSGAKSSSSVGGYVFPCSATLPSFTFG
>1KA2_49_75
AQGELSVLSHELLLHPEFVNLVEKAKG
>1ZED_26_52
LQPAQTAAKNLIIFLGDGMGVSTVTAA
>1O89_210_236
SLGASRVLPRDEFAESRPLEKQVWAGA
>1G4R_248_274
QYKCPVAMEEADDTVAPSSTFCKVYTL
>2NRJ_159_185
AFGSNKELLQSILKNQGADVDADQKRL
>1L9V_246_272
KSNVKTGVNNDFNLLDQRIIWQNWYAF
>1I4W_209_235
EAFTDTKLIAISDANELKGFDSQCIEE
>1GYN_12_38
ITGDDVQKVFQVAKENNFALPAVNCVG
>1TQ4_259_285
FMVSLPNITDSVIEKKRQFLKQRIWLE
>1YUE_83_109
QITELTEESKLTLNKGDLFKYNNIVYK
>1VJO_299_325
RHQKNVEYLWERLEDIGLSLHVEKEYR
>1WY0_268_294
KYAGDVKGRGIIEEDIKSDVMEAIDLL
>1RMG_184_210
SNIWVHDVEVTNKDECVTVKSPANNIL
>1LAM_3_29
GLVLGIYSKEKEEDEPQFTSAGENFNK
>1LC5_206_232
PHIWVLRSLTKFYAIPGLRLGYLVNSD
>1YPV_39_65
HILRCGVRKDDRTGTGTLSVFGMQARY
>1BQG_367_393
NITAIDTHWIWQDGQRLTKEPLQIKGG
>1NTY_152_178
LLKELLTCCEEGKGEIKDGLEVMLSVP
>1B6A_18_44
LDPDDREEGAASTAEEAAKKKRRKKKK
>1OC7_237_263
TSPNPNYDEKHYIEAFRPLLEARGFPA
>1VAG_377_403
PADWVWIVPPMSGSITPVFHQEMLNYR
>1VJV_2_28
GSDKIHHHHHHPEQQVQQFAQLPVGFK
>1YIS_178_204
AFQSLSEFRDKMRFRGIKGATGTQDSF
>2B20_56_82
ITGVTDHHQNSQPQSMQRIAGTDVWQW
>1ESW_125_151
EAFAAFREREAWWLEDYALFMALKGAH
>1Z6F_15_41
IDAESYILIDYNSGKVLAEQNADVRRD
>1R3S_325_351
LDDFGPHRYIANLGHGLYPDMDPEHVG
>1WDP_164_190
NMSDFLESGLIIDIEVGLGPAGELRYP
>1G4R_179_205
GPQPTAETTRQFLMSDKPLHLEASLDK
>1XOV_148_174
TAVLLEVCFVDRKEDANAIHKSGMYDK
>1RHC_45_71
HDNAQSAQAWAWMGAALQATKKVFIST
>1W55_108_134
DRLIENLDKADCITPALKVADTTLFDN
>1TV5_196_222
VDDLKYCINKIGRYADYIAINVSSPNT
>2IJR_203_229
GMAWPSGQNIIWQRDRINSLRLDFDSP
>1XV5_279_305
SEMLERMSKSGFGYQLSKLNQKYLQRS
>1VQZ_204_230
ITVEKFRDLLLEYMKKEYPEMTEYVFS
>1RGZ_47_73
IAANKPVTPQTLFELGSISKTFTGVLG
>1JXM_213_239
RRLQAAHLHPIAIFIRPRSLENVLEIN
>2B9W_247_273
SDVLVLTVPLEKFLDYSDADDDEREYF
>2G17_4_30
MLNTLIVGASGYAGAELVSYVNRHPHM
>1LFW_104_130
MEIDEEGRIYGRGSADDKGPSLTAYYG
>3GRS_16_42
GAVASYDYLVIGGGSGGLASARRAAEL
>2B69_14_40
RENLYFQGHMEKDRKRILITGGAGFVG
>2CWC_91_117
YRSATGVCFGLGHATRRALERYAATGD
>1NI9_32_58
NTADGAAVNAMRIMLNQVNIDGTIVIG
>2FYT_217_243
DPKTLISEPCGIKHIDCHTTSISDLEF
>1IOM_119_145
EKGLDLIAKFATIVAANKRLKEGKEPI
>1JP4_134_160
TVLIGIAYEGKAIAGIINQPYYNYQAG
>1C7Q_78_104
IGIGGSYLGARAAIEALSHTFHNQMND
>1GPJ_267_293
NPRDVEEGVENIEDVEVRTIDDLRVIA
>1BGV_244_270
GAAKKLAELGAKAVTLSGPDGYIYDPE
>1RJG_82_108
TVGIDAAILEFLVANEKVQVVNLGCGS
>1VAG_317_343
KMDLDMRKTSSLWKDQALVEINIAVLY
>1BU8_314_340
DQFEGKTATVEQTVYLNTGDSGNFTRW
>1XKU_144_170
LNQMIVVELGTNPLKSSGIENGAFQGM
>1MOQ_239_265
ALEGALKLKEISYIHAEAYAAGELKHG
>1X7F_8_34
SSGVDLGTENLYFQSNAMERKLGISLY
>2CEY_70_96
RFQLFYPEAAVFALPYVISNYNVAQKA
>2BX6_55_81
GTVAGQQFLIQDCENCNIYIFDHSATV
>2C78_240_266
GRIERGKVKVGDEVEIVGLAPETRKTV
>1ODM_234_260
ETAAGYQDIEADDTGYLINCGSYMAHL
>1NQK_172_198
PPLYFGGSSDVAQELAAEQVDLYLTWG
>1UWV_143_169
QLQMGFRKAGSSDIVDVKQCPILAPQL
>1SIQ_89_115
SGYRSAMSVQSSLVMHPIYAYGSEEQR
>1NNF_187_213
VPAALINNYYWYNLAKEKGVENLKSRL
>1YM5_200_226
PKKEAAIKNSYEMRAFAPVINVYEDPV
>1SP3_328_354
PFKVHTGKQIYDKKLNIFITPKTYGKG
>1DQ3_160_186
KGHEYIYDRLRIYDYRIETFEIINDYL
>1DD9_117_143
RGRVIGFGGRVLGNDTPKYLNSPETDI
>1X8V_56_82
SHANEFFFRAGDDDLDQAKAYPFMTPI
>1TDH_259_285
WLRCYGMPGMSSLQDRHGRTIWFQGDP
>1IXH_165_191
TVKWPIGLGGKGNDGIAAFVQRLPGAI
>1NU5_27_53
HKQSYVIVQVKAGGLVGIGEGGSVGGP
>2C1I_250_276
TTPQVLETLAKYDIKATFFVLGKNVSG
>1BIA_210_236
AMRRVEESVVNQGWITLQEAGINLDRN
>1U8X_335_361
NSEIKIDDHASYIVDLARAIAYNTGER
>1JDC_160_186
DADLNTGHPQVYGMFRDEFTNLRSQYG
>1GWU_166_192
ALSGGHTFGKNQCRFIMDRLYNFSNTG
>1S7C_179_205
TTATQKTVDGPSHKDWRGGRGASQNII
>1KNW_115_141
LQIPVNAGSVDMLDQLGQVSPGHRVWL
>1FI4_386_412
DVARVILTQVGSGPQETNESLIDAKTG
>1RIQ_384_410
VFTAYDTYGFPVDLIDEIAREKGLGID
>1W5D_158_184
TASPNEDYDAGTVIVEVTPNQKEGEEP
>2CAU_97_123
TLLLPHHSDSDLLVLVLEGQAILVLVN
>1J7X_162_188
LSYFLDPETKIHLFTLHNRQQNSTDEV
>2GZ7_84_110
NCLLRLKVDTSNPKTPKYKFVRIQPGQ
>2HKJ_188_214
EYIKRTYIITPYAEFIFKDPEGNVTYY
>1WDP_23_49
VNVDNVFEDPDGLKEQLLQLRAAGVDG
>2D81_59_85
CMYNGYPSITTPTANMKSWSGNQIASV
>1Z5V_52_78
FYQADDEHYIPRAVLLDLEPRVIHSIL
>1WMD_241_267
WANHDSKYAYMGGTSMATPIVAGNVAQ
>2FEZ_122_148
GVHAAAAGRFEQASRHLSAALREWRGP
>1P1M_255_281
LKLGNGIAPVQRMIEHGMKVTLGTDGA
>1Z70_130_156
PDHPVLHVSWNDAVAYCTWAGKRLPTE
>2DDU_175_201
SSQKNVPPFGLDGVYISEPCPSYCSGH
>1SDJ_57_83
ETAFLLHSDDSDVRIRYFTPTVEVPIC
>1UAS_123_149
GVDYLKYDNCNDAGRSVMERYTRMSNA
>1YPV_49_75
DRTGTGTLSVFGMQARYSLRDEFPLLT
>1SYY_280_306
ILGLRASMFIDYVQHIADRRLERIGLK
>2D5B_292_318
GPDGRKMSKTLGNVVDPFALLEKYGRD
>2B3H_290_316
TAVTRDGKRSAQFEHTLLVTDTGCEIL
>2BWV_408_434
DIVITETGNENLTASVVKKPEEIEALM
>1G6S_37_63
GKTVLTNLLDSDDVRHMLNALTALGVS
>1KA1_160_186
LALIVDGVVQLGCIGCPNLVLSSYGAQ
>1F9V_188_214
SEEMVEIILKKANKLRSTASTASNEHS
>2C81_119_145
DPQLIKSAITDKTKAIIPVHLFGSMAN
>1OWL_343_369
ETGWMHNRCRMIVASFLTKDLIIDWRR
>1E4F_342_368
PRINELATEVFKSPVRTGCYANSDRPS
>1ESW_431_457
VPWALMHLGMKSVARLAVYPVQDVLAL
>1J8U_270_296
TAIQNYTVTEFQPLYYVAESFNDAKEK
>1F42_97_123
DQKEPKNKTFLRCEAKNYSGRFTCWWL
>1P8L_255_281
TGFDADQRRDFWQNKESYIGKMVKFKY
>2NLO_67_93
GQDLKTLLDAALYLGFNGLNITHPYKQ
>1S9J_187_213
WSMGLSLVEMAVGRYPIPPPDAKELEL
>1IXH_36_62
IGSSGGVKQIIANTVDFGASDAPLSDE
>1N26_93_119
VPPEEPQLSCFRKSPLSNVVCEWGPRS
>2CGL_363_389
SDAELARCIFDSLALLYADVLHELAQL
>1RA0_50_76
LDAEQGLVIPPFVEPHIHLDTTQTAGQ
>1NC5_232_258
KHPNRHVWKNTLQDMIKSICRYQDKET
>2F6H_285_311
LQHLIQTAKLLQVRKYTIEDIDILRGI
>1BQG_205_231
YGFKDFKLKGGVLRGEDEIAAVTALSE
>1AB4_345_371
RDRAHILEALAVALANIDPIIELIRHA
>1NQK_285_311
EISPNLWAGVGLVRGGAGTALVGDGPT
>1SBP_162_188
LFKNVEVLDSGARGSTNTFVERGIGDV
>2HVQ_100_126
EFAGPGIQKNVDYGDKDFYVFDIIVTT
>1B6R_121_147
RRTGGYDGRGQWRLRANETEQLPAECY
>1RVK_121_147
YKLIGGYRDKVLAYGSIMCGDELEGGL
>1KK1_370_396
GKDEIEVKLQIPVCAEPGDRVAISRQI
>1VLO_183_209
MKPFFGVQAGDLFIATTGYTGEAGYEI
>1ZKL_326_352
QREQSSSEDTDAAFELNSQLLPQENRL
>1N4K_8_34
DDILKGGDVVRLFHAEQEKFLTCDEHR
>2A3N_167_193
YWLFFRVLSRNNEFASYDRFASQLEIL
>1N26_77_103
CYRAGRPAGTVHLLVDVPPEEPQLSCF
>2BF6_400_426
WKYNKLVKPGYYAYSCLTELSNGNIGL
>1GSA_225_251
RIPQGGETRGNLAAGGRGEPRPLTESD
>1Z2N_147_173
GTFNAHQMKIVLEQEGIDDIHFPCLCQ
>1LJ8_228_254
MVDRITPMTSTAHRLQLHDEHGIDDAW
>1NNF_234_260
KASKNQAEAQKFVDFLASKKGQEALVA
>1J58_106_132
IYGSARVTIVDEKGRSFIDDVGEGDLW
>1OGQ_142_168
PPSISSLPNLVGITFDGNRISGAIPDS
>1D7Y_205_231
RFERSVTGSVDGVVLLDDGTRIAADMV
>2EX2_95_121
QDIRNMVATLKKSGVNQIDGNVLIDTS
>1V2D_352_378
KTEEELHLALERLGRVVNSPREAEGGA
>1VQZ_16_42
IINHSNDTAFNIALEEYAFKHLLDEDQ
>1EDZ_180_206
CIVINRSEIVGRPLAALLANDGATVYS
>1VLI_272_298
MVDGIRKTEAELKQGITKPVSEKLLGS
>1TQN_153_179
DVFGAYSMDVITSTSFGVNIDSLNNPQ
>2B61_97_123
DRYFFISSNVLGGCKGTTGPSSINPQT
>1ZOD_185_211
YLAELDYAFDLIDRQSSGNLAAFIAEP
>1Q5N_371_397
MAEAVMMALAPHMGRLNAHHVVEAACK
>1WRU_75_101
MTADSMKITVAGRDKTADLIDCAAVYS
>1VPK_217_243
LDNTTEPTITVRYDGRRVSLSTNDVET
>1YFE_395_421
RERINQLLNESLMLVTALNTHIGYDKA
>1XRF_30_56
QQMGRDLYDDDDKDRWMLKLIVKNGYV
>1WD3_103_129
LASAIGAPVTLNGQKAYGVFMSPGTGY
>1E5W_96_122
DITQRLFFLQVKEGILNDDIYCPPETA
>1ISR_256_282
VCFCEGMTVRGLLSAMRRLGVVGEFSL
>2GG6_355_381
SDRLSAVANGLKLNGVDCDEGETSLVV
>1CWV_353_379
NVSVNDQGQVTITYQTYSEVAVTAKSK
>2HKJ_347_373
HPFIVEAGVAFGGSIPVGEEPIVLRYA
>1OC7_335_361
LEDALKPAPEAGQWFNEYFIQLLRNAN
>1MOQ_260_286
GELKHGPLALIDADMPVIVVAPNNELL
>1RE9_27_53
DMYNPSNLSAGVQEAWAVLQESNVPDL
>1YHT_314_340
NRVQNTHEIAGAALSIWGEDAKALKDE
>1SI7_220_246
SALFNQIVAERLKKADVNQVVDGDALQ
>1MLA_86_112
AMMAGHSLGEYSALVCAGVIDFADAVR
>1IN4_16_42
VQFLRPKSLDEFIGQENVKKKLSLALE
>1P8L_153_179
ELLQYERDVLSKGFEGVMIRKPDGKYK
>1VB3_11_37
EQVSFAQAVTQGLGKNQGLFFPHDLPE
>1SUU_108_134
SKDLTDDAYLLLTTASGKIARFESTDF
>2HWK_10_36
CWAKALVPVLKTAGIDMTTEQWNTVDY
>1NST_212_238
HANQILVLDGKLLRTEPAKVMDMVQKF
>1MZE_239_265
DRQSQVDFDNPDYERFPNFQNVVGYET
>1VJO_261_287
KYWGSERVYHHTAPINLYYALREALRL
>2FK8_66_92
PPELTLEEAQYAKVDLNLDKLDLKPGM
>1QOY_208_234
IISYSIAAGVVEGKLIPELKNKLKSVQ
>1Z6A_151_177
KYIVIDEAQNIKNPQTKIFKAVKELKS
>1BGV_155_181
IGPDIDVPAGDLGVGAREIGYMYGQYR
>1Z6A_272_298
AMYKAEVENLFNNIDSVTGIKRKGMIL
>1A76_208_234
RISLDDLIDIAIFMGTDYNPGGVKGIG
>2CZ9_262_288
GKILTTAHWDLAKNYEVSCKELDFFVE
>1SZN_37_63
LIVSSGLLDAGYNYVNIDDCWSMKDGR
>2FOZ_282_308
FNSLQRTLIYSISLGGDTDTIATMAGA
>1WST_172_198
KLEELRKQGKRVKIVYTVSTFQNPAGV
>1YPV_163_189
RVIDTIKTNPDDRRIIMCAWNPRDLPL
>1IG8_174_200
WTKGFDIPNIENHDVVPMLQKQITKRN
>1WAK_154_180
QVLQGLDYLHTKCRIIHTDIKPENILL
>2HOE_285_311
DSGDVRVKEYFDDIARYFSIGLLNLIH
>1A26_163_189
QYVKNTHAATHNAYDLKVVEIFRIERE
>1T3S_88_114
EGCEIGFIPSRVKLENMRLQHEQRAKE
>1G55_305_331
GFPPEFGFPEKITVKQRYRLLGNSLNV
>1IZC_181_207
IPQIESVKGVENVDAIAAMPEIHGLMF
>1ZKL_300_326
ARFSNTRLSQTMLGHVGLNKASWKGLQ
>1IHG_183_209
ELKEGDDWGIFPKDGSGDSHPDFPEDA
>1K7I_446_472
ANSITNLWLHEAGHSSVDFLVRIVGQA
>1BUP_268_294
ERAKRTLSSSTQASIEIDSLYEGIDFY
>1MSK_249_275
HTEKATIWELLEVEKHTGMKLTESFAM
>1N40_331_357
NPTSHLAFGRGQHFCPGSALGRRHAQI
>1ZJC_390_416
GSSDLTIYGIFEDGSKELVFENGNWAS
>1CJC_14_40
SGPAGFYTAQHLLKHHSRAHVDIYEKQ
>1DHS_112_138
VQHNMVDVLVTTAGGVEEDLIKCLAPT
>1N4K_66_92
HDPCRGGAGYWNSLFRFKHLATGHYLA
>1NC5_204_230
TGCSPEFWARSIGWYVMSLADMIEELP
>1XKN_39_65
VFAELAYQLSRSETVNINVLDDAMEAQ
>2I1Q_89_115
SVLGGGLESQSVTEFAGVFGSGKTQIM
>2FGT_337_363
IKTSETELMGGSEVKMLLSKQTAYDTD
>2G29_99_125
PYLITMGTVTDGKPTPMYILARLNVNG
>1JXM_203_229
CILDVSANAVRRLQAAHLHPIAIFIRP
>1RRK_361_387
IKALFVSEEEKKLTRKEVYIKNGDKKG
>1J58_127_153
GEGDLWYFPSGLPHSIQALEEGAEFLL
>1FNF_145_171
SPSDNAVVLTNLLPGTEYVVSVSSVYE
>2GUY_14_40
LLTDRFARTDGSTTATCNTADQKYCGG
>1W3F_185_211
TQEMSFNLSQTLTQTSTFAYTAGFTIA
>1XFI_153_179
ENLVRGIFAGNIFDLGSAQLAEVFSRD
>4BCL_234_260
DSISRWTELFPVEQLNKPASIEGGFRS
>1EG2_104_130
IFGGLQYQGEAGSGDLISIISHMRQNS
>1FCQ_140_166
EHPFWDDQRVEQEAKRRFEKYGQLFME
>1KNW_378_404
YGASMSSNYNSRPLLPEVLFDNGQARL
>1BUP_10_36
DLGSTYSCVGVFQHGKVEIIANDQGNR
>1OHC_109_135
TPEEAYRILIFGETSYIPFRDAAYGSC
>1IAL_342_368
VLSKADFKTQKEAAWAITNYTSGGTVE
>2A1X_171_197
RNNGCLVVLPGTHKGSLKPHDYPKWEG
>7A3H_107_133
DPNIYKEEAKDFFDEMSELYGDYPNVI
>2GFO_94_120
NCYQDDINRSNLLGHKGEVAEEFGIIM
>1MXG_126_152
YTWTDFSKVASGKYTANYLDFHPNELH
>2FBA_378_404
YDAKSASNDITINKINYDFFNKYIVDL
>1JMM_113_139
NFGDKAGWSTTVSNNSQVKWGSVLLER
>1XM9_151_177
SREVVDPEVFFNATGCLRNLSSADAGR
>1QOY_51_77
PWQTFDETIKELSRFKQEYSQAASVLV
>2C81_156_182
HNLFVIEDCAQSHGSVWNNQRAGTIGD
>1QHU_292_318
SWPIAHQWPQGPSTVDAAFSWEDKLYL
>1SI7_297_323
AAVAAETELQALLVREKVEAARRAMLL
>1I9Z_300_326
PLYYSDHRPIYATYEANIVKVDREKKK
>1UA7_147_173
QNTQVQSYLKRFLERALNDGADGFRFD
>1UZ5_89_115
PKFKLGKGEAAYISTGAMLPGNADAVI
>2B5W_1_27
MKAIAVKRGEDRPVVIEKPRPEPESGE
>1BI5_91_117
LDARQDMVVVEVPRLGKEAAVKAIKEW
>1JMM_82_108
KYVQKILQLDDLDITNLEQSNDVASSM
>1Y42_341_367
ITKTMEEHIKDPSKRVAQHTLAREVVT
>1Q1Q_41_67
QDVRDDDIFIITYPKSGTTWMIEIICL
>1GYN_277_303
SVSYGVVKMNIDTDTQWATWEGVLNYY
>1XKG_79_105
AETNACSINGNAPAEIDLRQMRTVTPI
>1XTO_21_47
CVNCKGYRDGTLKATARTQSSIALSDD
>1WL7_59_85
MGRVFPSLPDWCKQYVPEKDEDHLWAP
>1KO9_274_300
IAQRDYSWHPTTSQAKGPSPQTNKELG
>1GYC_351_377
VLLQILSGAQTAQDLLPAGSVYPLPAH
>1S9J_78_104
EISICMEHMDGGSLDQVLKKAGRIPEQ
>1UMG_194_220
TPARYVIRRVYRNEDNLLAAVVSIERL
>1R9L_199_225
PGKDVVWLQVPFSALPGDKNADTKLPN
>2BF6_306_332
GQLKLFMRNLSGYLNIATSFDGGATWD
>1R6D_1_27
MRLLVTGGAGFIGSHFVRQLLAGAYPD
>1GR0_329_355
KDRGIGGPVIPASAYLMKSPPEQLPDD
>1LJ8_67_93
SEDRKARDDLAGQDYLFTLYELGDTDD
>1VAG_75_101
RFGSKAHMDRLEEVNKEIESTSTYQLK
>2FEZ_19_45
LQMTIDGTPVPSGTPKQRAVLAMLVIN
>2BDE_331_357
IASQIRALPIEKKIGEAMAIKKELEQK
>1D5T_137_163
FEKRRFRKFLVFVANFDENDPKTFEGV
>1ZJC_242_268
NGKEQAFIANIPTEEVFTAPDRNRVDG
>1YON_186_212
LTAIWNCPNGELRHHPQEIMQICEEVA
>2CEY_62_88
DFTFAESARFQLFYPEAAVFALPYVIS
>2A0M_32_58
IVIIGFPYDEGCVRNGGRAGAKKGPAA
>1R53_332_358
LAAKGRHDPAVTPRAIPIVEAMTALVL
>1P0H_205_231
LILAFGDSPRERPGRLLGFHWTKVHPD
>1UOU_293_319
PPDLRDLVTTLGGALLWLSGHAGTQAQ
>1WZA_219_245
RQEIEEVKPVYLVGEVWDISETVAPYF
>1MGP_241_267
LIEKLREDTPEGSKLRVIGVHADNEAG
>1XM9_17_43
KYQAIGAYYIQHTCFQDESAKQQVYQL
>1TQ4_237_263
HYDFPVLMDKLISDLPIYKRHNFMVSL
>2AM1_279_305
MIASYVALQEGVSEEQIRLAFQHLELT
>1P1M_284_310
NNSLNLFFEMRLASLLQKAQNPRNLDV
>1G41_358_384
ALMATEGVNIAFTTDAVKKIAEAAFRV
>1BU8_184_210
FQGLPEEVRLDPSDAMFVDVIHTDSAP
>1QUB_205_231
LYYKDKATFGCHDGYSLDGPEEIECTK
>4BCL_214_240
EKGPVGVTRWKFSHAGSGVVDSISRWT
>2H85_133_159
VDLFRNARNGVLITEGSVKGLTPSKGP
>1X19_72_98
ADTGSVPPRLEMLLETLRQMRVINLED
>1GP6_132_158
NASGQLEWEDYFFHLAYPEEKRDLSIW
>1IUQ_62_88
SNMTVALDRILLDVEDPFVFSSHHKAI
>1QE3_27_53
IPYAKPPVGQWRFKAPEPPEVWEDVLD
>2ABS_134_160
TRFMVAPGQSTGVCAVLINEKERTLCT
>1WF3_170_196
LMPEGPFFYPEDYAKSDQTFGEWVAEI
>1WDP_245_271
TGFFKSNGTYVTEKGKFFLTWYSNKLL
>1W78_351_377
DWYCAPLEGPRGATAEQLLEHLGNGKS
>1HO8_372_398
WSPPHVDNGFWSDNIDEFKKDNYKIFR
>1SB8_33_59
TGVAGFIGSNLLETLLKLDQKVVGLDN
>1IAL_394_420
IQVILDAISNIFQAAEKLGETEKLSIM
>1JK7_166_192
DEKIFCCHGGLSPDLQSMEQIRRIMRP
>1D7Y_371_397
ARDFAPLRRLLAVGAKPDRAALADPAT
>2GVK_64_90
QFSCTMGFGADAWTRLFPDKGKPKELS
>1RVK_314_340
MNLHVVAATKNCRWYERGLLHPFLEYD
>1FSU_264_290
TLAGGNNWPLRGRKWSLWEGGVRGVGF
>2NMT_345_371
CELIYDACILAKNANMDVFNALTSQDN
>1EYB_427_453
ESSLSLAVTKWGLKASRCLDENYHKCW
>1TO3_55_81
AKILSPYASAVLLDQQFCYRQAVEQNA
>1OZA_111_137
VLDPVNQHVISEGLKKGIKTFVGGNCT
>1W58_199_225
VPNMPLKLAFKVADEVLINAVKGLVEL
>2GUY_46_72
IDKLDYIQGMGFTAIWITPVTAQLPQT
>1KVK_267_293
SIDAISLECERVLGEMAAAPVPEQYLV
>1G4W_244_270
QKVSSASQGEAIDQYNMQLSCGEKRYT
>1RP4_55_81
WDANDGLCLNRACSVDVVEDWDTLPEY
>1CX4_170_196
SERLKVVDVIGTKVYNDGEQIIAQGDS
>1OHL_312_338
FESHQGFLRAGARLIITYLAPEFLDWL
>1NTH_3_29
FRKSFDCYDFYDRAKVGEKCTQDDWDL
>1TQ4_337_363
EVDQVEAMIKSPAVFKPTDEETIQERL
>1FO8_218_244
SHGQFFDQHLKFIKLNQQFVPFTQLDL
>1YQS_126_152
GFESVRNKVFSYQDLITLSLKHGVTNA
>1RH9_49_75
QQASKYKMNVARTWAFSHGGSRPLQSA
>1U09_309_335
ILNNIYVLYALRRHYEGVELDTYTMIS
>2DDU_323_349
ILWHLLRELDFMSFLEPQIISIDLPRE
>1QWO_96_122
NYTLGADDLTPFGEQQLVNSGIKFYQR
>2C78_282_308
AGDNVGVLLRGVSREEVERGQVLAKPG
>2DBN_147_173
LDYLDRNRFDEVYKGPGDNFFGTLSAS
>1OFL_406_432
RSAYKPVKIKDIQPIEGIALDLNALIS
>1Y7E_140_166
VVFLKNGEKVEINIGDNENDPVFVIPD
>2C4E_144_170
NLKCAKKAYGNNLVSFDPGQDLPQYSK
>1XFI_46_72
INVFANSIPSFKKRAESDITVPDAPAR
>2BF6_381_407
GLINQVGTYENGEPKYEFDWKYNKLVK
>1J7X_5_31
THVLHQLCDILANNYAFSERIPTLLQH
>1B63_174_200
DEIIRRIALARFDVTINLSHNGKIVRQ
>2BKW_300_326
GLQLTSVSRYPSNMSAHGLTAVYVADP
>2HOE_331_357
FLKKIKIEVETHLLYKHSVDMSFSKVQ
>1GYN_261_287
FVFHGGSGSTAQEIKDSVSYGVVKMNI
>1W78_131_157
ALWLFKQAQLDVVILEVGLGGRLDATN
>2ABS_251_277
AKVHNLVAAEKTALSTANKEHAVEVCT
>1NH8_1_27
HSGRPVLGSSHHHHHHSSGMMLRVAVP
>1Q7E_165_191
SAAALGDSNTGMHLLIGLLAALLHREK
>2CEY_223_249
YKELPEDLQKVVKDAAENAAKYHTKLF
>2C3F_86_112
NKPNIDGLATKVETAQKLQQKADKETV
>1ODM_244_270
ADDTGYLINCGSYMAHLTNNYYKAPIH
>1EYB_18_44
DDDDKHMGSMAELKYISGFGNECSSED
>1R3F_106_132
EQLAAALDTFRGDIEQIPSMYSALKYQ
>2CYG_27_53
IARMRLYDPNQAALQALRNSNIQVLLD
>1FOB_181_207
DDGWSWDQQNYFYETVLATGELLSTDF
>1VJP_282_308
GYDAPHYIKPTGYLEPLGDKKFIAIHI
>1JIX_20_46
SSETIYLFKVISEMGLNVDIISLKNGV
>3THI_303_329
YPQYLLPARHQVYEALMQDYPIYSELA
>1LML_303_329
PAMFCNESEDAIRCPTSRLSLGACGVT
>2GNO_181_207
SGLMESLKVLETEKLLKKVLSKGLEGY
>2D81_153_179
TSPYISNCNYDGAGAALKWIYGSLNAR
>3GRS_386_412
EAIHKYGIENVKTYSTSFTPMYHAVTK
>1YQS_293_319
ISVYGHTGTVQGYYTYAFASKDGKRSV
>1TFZ_91_117
IKPTTTASIPSFDHGSCRSFFSSHGLG
>2BI0_50_76
LALDSDLCAAVTGMPGPLAHPGLVCDV
>1CSH_270_296
PLHGLANQEVLLWLSQLQKDLGADASD
>1YM5_13_39
FTEKPFMGNPVAVINFLEIDENEVSQE
>2IY9_117_143
VIPDGVQDSWIRAIESIMSNVFLAPGE
>1PBE_309_335
LYRLLLKAYREGRGELLERYSAICLRR
>2D5B_245_271
AYRTFWPHAWHLIGKDILKPHAVFWPT
>2NRJ_201_227
DGFNVMKGAILGLPIIGGIIVGVARDN
>1QWO_253_279
LSPFCQLFTHNEWKKYNYLQSLGKYYG
>1DHS_61_87
MIEKKLEPLSQDEDQHADLTQSRRPLT
>1IOW_161_187
NALQDALRLAFQHDEEVLIEKWLSGPE
>1ADT_178_204
SGKSCGMFFSEGAKAQVAFKQIKAFMQ
>2BC9_28_54
TNGRLMANPEALKILSAITQPMVVVAI
>2J66_207_233
DLGRNIYERYGIVCECINLGGGFGVPY
>1KQ3_86_112
RLSGLVEEETDVVVGIGGGKTLDTAKA
>2HC9_403_429
MLFAPDLFFGDLKSSIADMKNSNLGKM
>1JFB_53_79
CFVATSEKLSKVRTRQGFPELSASGKQ
>1VMI_44_70
QYLHQQGLATPILVANPFELRQFALSH
>1OEW_201_227
YAVGSGTFKSTSIDGIADTGTTLLYLP
>1QF5_181_207
VDYQKVLDDTMAVADILTSMVVDVSDL
>1TBF_295_321
NREKKNKIPSMQVGFIDAICLQLYEAL
>1SAZ_37_63
LGRFQKILDQLEFREKIARQFVEETGY
>2D2J_202_228
TDDLSYLTGLAARGYLVGLDRMPYSAI
>1KL1_350_376
PFVTSGIRIGTAAVTTRGFGLEEMDEI
>1YDX_69_95
GGVKNSGRTDKFNTFKNTISVIVGGSC
>1MC0_146_172
TDEDEHVIQHCFHYTGTVLTSTLAFQK
>1UUR_207_233
PLKFLAGTRKCSVNLKFGVNIRDLDNV
>1YLE_27_53
GVTSLPDDAERLRDKILASEASFAAEV
>2H14_138_164
IWDVKTGKCLKTLPAHSDPVSAVHFNR
>1JFB_18_44
EPPAEFAKLRATNPVSQVKLFDGSLAW
>1YHL_149_175
LKDLLCLFQKVDYATAVGQMYDVTSMC
>1VPB_2_28
GSDKIHHHHHHMITDENKKLAQWAMDY
>1HXX_188_214
VGAYGAADRTNLQEAQPLGNGKKAEQW
>1CWV_295_321
KISLFPVPTLTGILVNGQNFATDKGFP
>1UX6_227_253
YWDTNPTRAQGYSGLSVKVVKSTTGPG
>1TCA_112_138
QWGLTFFPSIRSKVDRLMAFAPDYKGT
>2FR1_446_472
IVIDVRWDRFLLAYTAQRPTRLFDEID
>1UTE_234_260
LGFVLSGAGNFMDPSKKHLRKVPNGYL
>1G8P_27_53
VGQEDMKLALLLTAVDPGIGGVLVFGD
>1YKS_157_183
VQTDIPSEPWNTGHDWILADKRPTAWF
>1Y0Y_71_97
QIGLMVTHIEKNGFLRVAPIGGVDPKT
>1VAG_360_386
ESFIKHMENEYRCRGGCPADWVWIVPP
>1US5_52_78
ANARSTGGSVANINAINAGEFEMALAQ
>1UYN_30_56
KAVSDGLDHNGTGLRVIAQTQQDGGTW
>1HMY_102_128
FDIARIVREKKPKVVFMENVKNFASHD
>2AZP_251_277
ADGKLLPGQPWRQASVIGSQFEGRYEW
>1JY1_331_357
SYFHKWSAETSGRSNAMPHIKTYMRPS
>1T5J_39_65
YGFVDSYVEPKNYLAGKLNKGEWTDDT
>1TV5_280_306
MMKDAKDNFLWFNTTKKKPLVFVKLAP
>1GYN_83_109
ILGAISGAHHVHQMAEHYGVPVILHTD
>1J7X_41_67
ISEEDIAAKLNYELQSLTEDPRLVLKS
>1PHP_213_239
DNLIIGGGLAYTFVKALGHDVGKSLLE
>1JND_279_305
YGNAWKLTKDSGLEGVPVVPETSGPAP
>1NUY_134_160
TIFGIYRKNSTDEPSEKDALQPGRNLV
>1A26_78_104
DLSNRFYTLIPHDFGMKKPPLLSNLEY
>1PEA_212_238
ELYRAIARRYGDGRRPPIASLTTSEAE
>1MGP_186_212
IFYVSNFDYLVKGGRVSKFQGFVGNLL
>1LW7_298_324
LGSQKQRQQFQQLLKKLLDKYKVPYIE
>2DFW_25_51
AQYIPVLAEADPDRFGIALATPTGRLH
>1MXA_198_224
LQEAVMEEIIKPILPAEWLTSATKFFI
>2DBY_1_27
MLAVGIVGLPNVGKSTLFNALTRANAL
>1D5T_242_268
RLSAIYGGTYMLNKPVDDIIMENGKVV
>1CEO_35_61
ETIAEAGFDHVRLPFDYPIIESDDNVG
>1N67_162_188
KTVLVDYEKYGKFYNLSIKGTIDQIDK
>1VJ1_100_126
QKLAKGDFVTSFYWPWQTKAILDGNGL
>2A1X_207_233
QDYEENKARVHLVMEKGDTVFFHPLLI
>2B5W_266_292
NGVGALLGVPSDWAFEVDAGAFHREMV
>1GXN_283_309
LNTNRGFFSDRDGSKFYDITQMSLERR
>1WCD_279_305
NNGLTTGTDNLMPFNLVIPTNEITQPI
>1RPT_263_289
GLQMALDVYNGLLPPYASCHIMELYQD
>1HA0_55_81
DCTLIDALLGDPHCDVFQNETWDLFVE
>1OHC_166_192
EYEHYEKAENGDLNWIIPDRFIAFCGP
>1RU4_250_276
GGNQAVGNHRITRSVAFGNVSKGFDQN
>2IW1_213_239
RSIEALASLPESLRHNTLLFVVGQDKP
>2HGS_430_456
GVYVRQEKTLVMNKHVGHLLRTKAIEH
>1OZA_314_340
ITLRELTPAKVTGTLSVPVGRLRKLAM
>1CS6_257_283
PLLHIQNVDFEDEGTYECEAENIKGRD
>1HD7_234_260
PQERQGFGELLQAVPLADSFRHLYPNT
>2GWN_235_261
NARLHILHLSTEKELSLFRNDIPTAQK
>1IUQ_297_323
IAFNGAGLSVAPEISFEEIAATHKNPE
>1Z2N_6_32
MTTKQTVSLFIWLPESKQKTLFISTKN
>1XC3_51_77
FSLQAIGIGSFGPVDNDKTSQTYGTIT
>1MLA_78_104
QQQGGKAPAMMAGHSLGEYSALVCAGV
>1WST_221_247
EDGPYSELRYSGEPTPPIKHFDDYGRV
>1NOF_168_194
VIVAESLGFNPALTDPVLKDSDASKYV
>1XOV_257_283
KKDAKGRIKVRIKSAKDLRIPVWNNTK
>1QAZ_303_329
RAFKPGRGDLNWIEYQRARFGFADELG
>1WCD_18_44
LLMPTTGPASIPDDTLEKHTLRSETST
>1WD3_374_400
TVVTGLANSQCFSFESVDTPGSYIRHY
>1YOE_192_218
GIPVVMAGLDVTHKAQIHVEDTERFRA
>1M8Z_232_258
SKIVAEIRGNVLVLSQHKFASNVVEKC
>1N4K_307_333
CGDGPMLRLEELGDQRHAPFRHICRLC
>1R6W_11_37
WQIPMDAGVVLRDRRLKTRDGLYVCLR
>1C3P_61_87
HTEDYINTLMEAERCQCVPKGAREKYN
>2HC9_179_205
TPANILTTDALVDEAVKVGNATGSKIT
>1XVT_227_253
RMSKGKDPYYAGCGLYKCADGYIVMEL
>1ULZ_238_264
VEIAPSLILTPEKREYYGNIVTKAAKE
>1PB1_274_300
EIVIKDVIADAFLQQILLRPAEYDVIA
>1UWV_294_320
FCGMGNFTLPLATQAASVVGVEGVPAL
>2D2J_91_117
HIVAATGLWFDPPLSMRMRSVEELTQF
>1KJO_290_316
QSATDLYGSTSQEVASVKQAFDAVGVK
>1NXC_71_97
DTLFIMGMKTEFQEAKSWIKKYLDFNV
>1OFL_73_99
LEGIWFKDGNRAIQAWKSHGPGLVAIY
>1YPV_69_95
DEFPLLTTKRVFWKGVLEELLWFIKGS
>2GWD_419_445
RTGVTPAENLLEMYNGEWGQSVDPVFQ
>1M15_187_213
LFKEGDRFLQTANACRYWPTGRGIFHN
>1TJY_88_114
ILTWDSDTKPECRSYYINQGTPKQLGS
>1E2S_5_31
IVLIFADDLGYGDLGCYGHPSSTTPNL
>1SQ9_226_252
QHSMINNSNSIRSVKFSPQGSLLAIAH
>1VYR_37_63
PTPLMGEYYRQRASAGLIISEATQISA
>2FP3_80_106
IGAEKDSKSLIHLFQELNFTIFPYGNV
>1DKQ_106_132
PDCAITVHTQTDTSSPDPLFNPLKTGV
>1QHU_432_458
YCYRHVDKLNAAKNLPQPQRVSRLLGC
>2ABS_185_211
YATAYTLTATPKNALEVAGYAHGIPNA
>1WZA_44_70
IADLGVNGIWLMPIFKSPSYHGYDVTD
>1UXY_255_281
ADGSVKLAAGWLIDQCQLKGMQIGGAA
>1AOP_271_297
DRIGWVKGIDDNWHLTLFIENGRILDY
>2AYU_244_270
TNDILCKTYFYQKELGYSGDFIYDHAE
>2FXU_267_293
IGMESAGIHETTYNSIMKCDIDIRKDL
>1SJ8_227_253
QCALSTSQLVACTKVVAPTISSPVCQE
>1IOW_97_123
KLRSKLLWQGAGLPVAPWVALTRAEFE
>1Z6A_25_51
SFQLLEPYNIKANLRPYQIKGFSWMRF
>1IUQ_337_363
VAMQYNVLKTAISGKQGLGASTADVSL
>2FAU_77_103
QIELFNDKSNTHEFVNLVKELALPGEL
>2BMW_194_220
VPTTPNILYKEELEEIQQKYPDNFRLT
>2GUY_436_462
EVIGCTTVTVGSDGNVPVPMAGGLPRV
>1U16_260_286
LIIYSTSEFGFLTLSDAFSTGSSLMPQ
>2C1I_87_113
ESGLKGVVNRNVTKQIYDLVAFKIEET
>1YLE_53_79
VSYNGEESYFFVLEDSASGELVGCSAI
>1XVT_372_398
RGMPSHGMDTAAILKNIGYSENDIQEL
>1PEA_153_179
PRESNHVMRHLYRQHGGTVLEEIYIPL
>1ZCJ_223_249
RMLAPYYNQGFFLLEEGSKPEDVDGVL
>1MKY_132_158
PELYSLGFGEPIPVSAEHNINLDTMLE
>1MDO_82_108
VITPSMTWVSTLNMIVLLGANPVMVDV
>2J0W_389_415
VALIGNDLSKACGVGKEVFGVLEPFNI
>2C43_105_131
AKDSSNPYPNFNFNISHQGDYAVLAAE
>1LCY_4_30
SPPPASPRSQYNFIADVVEKTAPAVVY
>2A1X_276_302
GIAHKFFGAENSVNLKDIWMFRARLVK
>2GI3_313_339
GVKYGLRIKEKGLREMYMKTRNVGFGE
>2FGQ_260_286
ALYDQKAIDSKAHQITLGYVHNLSKRT
>2H6O_411_437
NATTTTHKVIFSKAPESTTTSPTLNTT
>1BUP_213_239
EDGIFEVKSTAGDTHLGGEDFDNRMVN
>1WZA_13_39
RSFYDSDGDGIGDLKGIIEKLDYLNDG
>1G4W_216_242
TSEDQMQAKQLPPYFRGSYTFGEVHTN
>2HBJ_112_138
DLEHHDYRSYYGIVCLMQISTRERDYL
>1MLA_277_303
PGKVLTGLTKRIVDTLTASALNEPSAM
>2F8L_271_297
KFIKKNGHIEGIIKLPETLFKSEQARK
>2EX1_342_368
ISHIIFTSNKQVKSKEDALNNPYVKVM
>1FNF_259_285
LNGREESPLLIGQQSTVSDVPRDLEVV
>2B4W_223_249
VYVNYAFVLDPQSRAITGAKIIGTKSC
>2DAP_150_176
QGHSDALRRIPGVQKAVQYTLPSEDAL
>1S9J_211_237
LELMFGCQVEGDAAETPPRPRTPGRPL
>1WZU_119_145
YADVTVTSANAVEVVKKLDSDVVIFGP
>1UUQ_46_72
MWYAAYLGAPNEVGDRDRLAKELDNLK
>2FUZ_18_44
KKFGDRFPHVSDGSNKYVLNDNTDWTD
>2CAU_202_228
PYDEIEQTLLQEEQEGVIVKMPKDQIQ
>1YKS_67_93
QAFSAHGSGREVIDAMCHATLTYRMLE
>1R76_180_206
GIEYLLASQFPNGGWPQVWPLEGGYHD
>2O14_131_157
QLNLLVTEGKAGTAFTLSALKIKKLSD
>1VQZ_244_270
KFGTWDWNYGKSPEFNVRRGIKFTSGK
>1G4W_20_46
KRTLPQLEQMDGNSLRENFQEMASGNG
>1YOE_68_94
NRTDIPVAGGAVKPLMRELIIADNVHG
>1YE3_76_102
IGEGVTTVRPGDKVIPLFTPQCGKCRV
>1IG8_121_147
TQNPDELWEFIADSLKAFIDEQFPQGI
>1NH1_137_163
RVVDHEDAHDEIMQDNLFGDLNVKVYR
>1P8L_234_260
VEEDVMGSIEVDYDGVVFSIGTGFDAD
>1KKH_162_188
STITYKGILEIKNNKFRKIKGEFEEFL
>3GCB_125_151
LEKANYFLDQIVSSADQDIDSRLVQYL
>1SJ8_141_167
LLRSAQPASAEPRQNLLQAAGNVGQAS
>2C81_35_61
GYWTGEESMERKFAKAFADFNGVPYCV
>1HX0_441_467
QTGLPGGTYCDVISGDKVGNSCTGIKV
>1Y11_281_307
VLKLVEVVDTDNNFPRLRAGVASGMAV
>1WDP_397_423
NARPQGVNNNGPPKLSMFGVTYLRLSD
>1BS0_306_332
VQDLPFTLADSCSAIQPLIVGDNSRAL
>1HD7_16_42
ELRTEPEAKKSKTAAKKNDKEAAGEGP
>1EWF_157_183
LFHKKIESALRNKMNSQVCEKVTNSVS
>1VJZ_102_128
GYSVNKEVEEKTNLWKDETAQEAFIHH
>2C4E_108_134
NQITFFLWGAAKHYKELNPPNFNTEIV
>1WL7_18_44
LKGDLWAHDPVIAKEGSRWYVFHTGSG
>1CEO_62_88
EYKEDGLSYIDRCLEWCKKYNLGLVLD
>2CYG_236_262
ESGWPSAGGGAEASTSNAQTYNQNLIR
>1LW7_133_159
VSLVDPDRTFFNVSATKIRTTPFQYWK
>1GWU_54_80
ILLDNTTSFRTEKDAFGNANSARGFPV
>1YHT_18_44
QTGLMLDIARHFYSPEVIKSFIDTISL
>1XWI_4_30
IERPNVKWSDVAGLEGAKEALKEAVIL
>1E2S_275_301
GCSGLLRCGKGTTYEGGVREPALAFWP
>1US0_107_133
LYLIHWPTGFKPGKEFFPLDESGNVVP
>1XKU_296_322
SGVSLFSNPVQYWEIQPSTFRCVYVRA
>1UOZ_223_249
GEAISGLTNGSHYVIDTSRNGAGPAPD
>1QWO_22_48
HLWGQYSPFFSLEDELSVSSKLPKDCR
>2BW4_22_48
PPFVHAHDQVAKTGPRVVEFTMTIEEK
>1ISR_79_105
HSSVALEQSIEFIRDSLISIRDEKDGL
>2BG1_11_37
SDGTVIASIESDMLRQDFLPSGTVTGI
>1G55_132_158
LIQTIENCGFQYQEFLLSPTSLGIPNS
>1W3F_143_169
YFTFLFEDMSIDKIEYDLKDGRILSST
>2NZL_182_208
DTPYLGNRLDDVRNRFKLPPQLRMKNF
>2F6H_363_389
GHEHSSSIFITPETGPFTDPFSLIKTR
>2HKJ_421_447
YKSAGKESIAEVEDIEKEIKNALMEVA
>1KXU_62_88
EEMTLCKYYEKRLLEFCSVFKPAMPRS
>1US5_23_49
IGSGSTTGVYFPVATGIAKLVNDANVG
>2F7F_435_461
EIKQYAKENLDSLHEEYKRDLNPQKYP
>1KMJ_134_160
CARVGAELRVIPLNPDGTLQLETLPTL
>1HA0_284_310
KPFQNVNKITYGACPKYVKQNTLKLAT
>2G0D_1_27
KKNIKRNVEKIIAQWDERTRKNKENFD
>2D5B_437_463
VLYRVVEGLRIASILLTPAMPDKMAEL
>2F82_7_33
LAMDIYFPPTCVQQEALEAHDGASKGK
>1TD6_82_108
ELAAPYLPKPLVSFFQSLLQLVNHDLL
>1E2S_111_137
GPEGAFLPPHQGFHRFLGIPYSHDQGP
>1PII_77_103
YKHYASAISVLTDEKYFQGSFNFLPIV
>1FO8_31_57
ELFPIIVSQDCGHEETAQVIASYGSAV
>1WRU_127_153
WELSDKESSAAFPGFTLDHSETVYEAL
>1ZHX_83_109
LARMLAVTKWFISTLKSQYCSRNESLG
>4BCL_158_184
LVDTWEGFQQSISGGGANFGDWIREFW
>1OFL_15_41
EVKPGGLVQIADGTYKDVQLIVSNSGK
>1Z5V_64_90
AVLLDLEPRVIHSILNSPYAKLYNPEN
>1SVB_186_212
CRVASGVDLAQTVILELDKTVEHLPTA
>1A8Y_289_315
PDDFPLLVPYWEKTFDIDLSAPQIGVV
>1FC6_205_231
RLATFNSNTTAAAQQAFTELSKQGVAG
>3MBP_2_28
IEEGKLVIWINGDKGYNGLAEVGKKFE
>3GCB_168_194
LVKKYGLIPKDLYGDLPYSTTASRKWN
>1WY0_297_323
YGSIDYAAEIAKDMIKKANEALRILPK
>1V2D_206_232
LREFAPERTFTVGSAGKRLEATGYRVG
>1DDI_84_110
LPLNEALQWHFELTVNTANIVENYATL
>2IW1_196_222
QNLLLQVGSDFGRKGVDRSIEALASLP
>1LW7_276_302
YPFDVTILLKNNTEWVDDGLRSLGSQK
>1WDP_178_204
EVGLGPAGELRYPSYPQSQGWEFPGIG
>1QYI_262_288
FIATASDVLEAENMYPQARPLGKPNPF
>2A62_204_230
TLTDVNDNPPKFAQSLYHFSVPEDVVL
>1XA6_86_112
QPGCYTLALRFGNQTLNYRLFHDGKHF
>1S9J_45_71
PAIRNQIIRELQVLHECNSPYIVGFYG
>1Z5V_335_361
KSLQRIRERKLANFIPWGPASIQVALS
>1HBZ_1_27
TTPHATGSTRQNGAPAVSDRQSLTVGS
>2BBC_109_135
LVSQLKRFLEDEKRAIGHNHQGHPRTS
>2I0Z_320_346
KKGIKNVLKGYVPERYFLFLLEKNEID
>1SQ9_94_120
LFYRITREDETKKVIFEKLDLLDSDMK
>1R76_315_341
AIRGGVAWLNTSVIRDRAWVKSDQGYQ
>1ESW_165_191
KREEKALREAKSALAEEVAFHAFTQWL
>2BBC_141_167
LGILALCVHQKRVHDSVVGKLLYAVEH
>2G9D_180_206
SLMQFIEQAHIEAVMLSNAPSSTFSWY
>2CFQ_193_219
SSATVANAVGANHSAFSLKLALELFRQ
>2DE2_154_180
SWEARALLHTLEHGELGVDDVELVPIS
>1GPJ_170_196
VLVVGAGEMGKTVAKSLVDRGVRAVLV
>2ABS_347_373
ALSQGKTVKQCIMCGNACAQDVIQHVG
>1Q14_158_184
VFKSKLAEHPIKDFVKCDVCGELVKPA
>1BCO_251_277
SRKGEFTLKVGGSLKGAKNVYYNMALM
>1J6U_136_162
LKHLRKSPTVFLGGIMDSLEHGNYEKG
>2ICS_120_146
WGIVAQDELADLSKVQASLVKKAIQEL
>1FKM_325_351
NEFHVFVCAAFLIKWSDQLMEMDFQET
>1LML_257_283
ALTMAIFQDLGFYQADFSKAEVMPWGQ
>2AP1_68_94
CELVEEADQRFGVKGSVGIGIPGMPET
>1X3M_97_123
GHRIAHGGELFTQSVIITDEIIDNIRR
>1AGX_277_303
RVAQGFVLRNAEQPDDKYGWIAAHDLN
>2CZ9_181_207
SILVFYTGVRRELASSEYAERKHIAEE
>1R9L_114_140
LKDPKIAKLFDTNGDGKADLTGCNPGW
>1UG6_30_56
PSIWDAFAQRPGAIRDGSTGEPACDHY
>1W3U_65_91
PTGYKVLFIQGGASTQFAMIPMNFLKE
>1X8V_42_68
TFQLAGKQVVLLSGSHANEFFFRAGDD
>1VYR_100_126
QLWHTGRISHSSIQPGGQAPVSASALN
>1MSK_276_302
WPGASVSGWYFSHPDSKYYAVAQIQRD
>1B6A_8_34
AASGSHLNGDLDPDDREEGAASTAEEA
>1V2D_31_57
GQGFPSNPPPPFLLEAVRRALGRQDQY
>2A2C_378_404
QLLGELMNQSHMSCRDMYECSCPELDQ
>1O5T_115_141
LDQAYSYAVENAKDIIACGFDINKTFI
>1L9K_162_188
NPTVEAGRTLRVLNLVENWLSNNTQFC
>1XOV_196_222
HSGAVVDSVPMLSKMDFKSSPIKMYKA
>2GWD_306_332
LTTIFPEVRLKRYMEMRGADGGPWRRL
>1M6I_308_334
QARSNIWVAGDAACFYDIKLGRRRVEH
>1O5T_228_254
RDVAPRIGYPKPALLHSTFFPALQGAQ
>2C6J_168_194
LKEKFVWICKKDVTLKVEPQIYRWIRE
>1A87_62_88
IKGTEVYTFHTRKGQYVKVTVPDSNID
>1SB8_323_349
KAAKLLGYAPKYDVSAGVALAMPWYIM
>1FNF_52_78
VVHADQSSCTFDNLSPGLEYNVSVYTV
>1B9H_328_354
RTDAFWELGAPDESVDAIARRCPNTDA
>1WYC_143_169
ELAGSVYDGPSVLQVLDMQISIDYNED
>1GQE_241_267
IDVYRASGAGGQHVNRTESAVRITHIP
>1EZW_77_103
ASNIATLDWISGGRAIIGMGPGDKATF
>1REO_66_92
ERAGGRVRTYRNDKEDWYANLGPMRLP
>1JX6_78_104
QLNQVFTRPNADIKQQSLSLMEALKSK
>1AC5_160_186
KIFPEDLTRKIILSGESYAGQYIPFFA
>2I7Q_79_105
ATLGDEPRKVLLRLYGAILQMRSCNKE
>1JDN_101_127
ARLASHWDLPMLSAGALAAGFQHKDSE
>1Q7E_311_337
FAEIEKYTVTIDKHEAVAYLTQFDIPC
>1N3L_341_367
YPDPSKQKPMAKGPAKNSEPEEVILEH
>1VJP_209_235
AKENNLVVFGDDGATGATPFTADVLSH
>1UDC_251_277
ANKPGVHIYNLGAGVGNSVLDVVNAFS
>1N11_214_240
TPLHIAAKQNQVEVARSLLQYGGSANA
>1FSU_329_355
PLDGFDVWKTISEGSPSPRIELLHNID
>1E6U_205_231
GTPMREFLHVDDMAAASIHVMELAHEV
>1KS8_89_115
LDDGRKAVKWATDYFIKAHTSQNEFYG
>2NWH_221_247
VTRGASEVVAFNGTEKAILHPPLIREV
>1ZHX_34_60
PPFILSPISLTEFSQYWAEHPELFLEP
>1H8L_253_279
MQDWNYLNTNCFEVTIELGCVKYPKAE
>1KWF_296_322
ISNNHNASFIGPVAAASMTGYDLNFAK
>1VAG_269_295
PAVSNMLLEIGGLEFSACPFSGWYMGT
>1G8P_254_280
NQILEARERLPKVEAPNTALYDCAALC
>1ISR_294_320
VIEGYEVEANGGITIKLQSPEVRSFDD
>1XV5_289_315
GFGYQLSKLNQKYLQRSLEYTHLELGA
>1SAZ_1_27
MFRILTINPGSTSTKLSIFEDERMVKM
>1JTV_157_183
ASKFALEGLCESLAVLLLPFGVHLSLI
>1P1M_108_134
IAGFVDMYFHEEWIAKAVRDFGMRALL
>1WMD_276_302
RGITPKPSLLKAALIAGAADIGLGYPN
>2FTP_225_251
LLEGIAVFDSSVAGLGGCPYAKGATGN
>2GTI_206_232
NRVGDLSGNEALARGTIFTQSRLLSSF
>1JCF_276_302
IIERGIFLTGGGSLLRGLDTLLQKETG
>1BT3_224_250
AGDAPSPGAGSIETSPHIPIHRWVGDP
>1MC0_309_335
NKINGPWFSKFDEDLATAFSIYCGISI
>1OFL_305_331
MASEHALAFDMLIANNAFINVNGYAIH
>1ZU4_275_301
AIKELLNIPIKMIGVGEKVDDLLAFDI
>2J66_166_192
LDAVMDAVRSLQFTKFIGIHVYTGTQN
>1CJC_61_87
VINTFTQTARSDRCAFYGNVEVGRDVT
>1J58_325_351
GDEPLVFLEIFKDDHYADVSLNQWLAM
>2BI0_108_134
TLYTRTEVVGLRANSPKPGRAPTGLAG
>1JTV_226_252
FREAAQNPEEVAEVFLTALRAPKPTLR
>2GU1_84_110
DGSFSYDFQEISGEWREILFSGEINGS
>1Y8A_81_107
TPFLAAAGVKNRDVERIAELSAKFVPD
>2FXU_333_359
PERKYSVWIGGSILASLSTFQQMWITK
>2BKW_67_93
SGTLGWDIFASNFILSKAPNKNVLVVS
>2DBN_240_266
LGAHTDSGALERWLLPAYQRVFANVFN
>1DOZ_48_74
AIGGISPLAQITEQQAHNLEQHLNEIQ
>1Z5V_7_33
TLQLGQCGNQIGFEFWKQLCAEHGISP
>1Q0H_272_298
DGSVLAQLGEPDMRTPIAHTMAWPNRV
>1AL3_95_121
LYVATTHTQARYALPGVIKGFIERYPR
>1ODM_182_208
ASVVLIRYPYLDPYPEAAIKTAADGTK
>1DFA_85_111
TPRSVRRLSRTIKGVEYFEVITFEMGQ
>1A8D_148_174
VRQITFRDLPDKFNAYLANKWVFITIT
>1SI7_177_203
PNYFGAQRFGIGGSNLQGAQRWAQTNT
>1MKY_263_289
KADVVVIVLDATQGITRQDQRMAGLME
>2BKW_33_59
SPEFVSIFQRVLKNTRAVFKSAAASKS
>1XV5_109_135
RVVVYQHDHSVLSLRRNLGLEETVRRA
>2J3X_199_225
IITTIKGKDYILIEGSLSQELDFYNKG
>1FXX_34_60
IRTDSEFNVIGEPEVFYCKPADDYLPQ
>2GWN_277_303
TDYGRLGNRIKWNPAIKKESDREALRA
>1YPV_11_37
RPLPPAAQERDAEPRPPHGELQYLGQI
>1O89_291_317
TPPERRAQAWQRLVADLPESFYTQAAK
>1E2S_215_241
FSGQSFAERSGRGPFGDSLMELDAAVG
>1U7G_71_97
GNNFFGNINWLMLKNIELTAVMGSIYQ
>1N4K_176_202
VHSTNIPIDKEEEKPVMLKIGTSPLKE
>1MUW_243_269
IDLNGQSGIKYDQDLRFGAGDLRAAFW
>2MNR_201_227
PAAIKRSQALQQEGVTWIEEPTLQHDY
>1TQN_307_333
QQKLQEEIDAVLPNKAPPTYDTVLQME
>1UZ5_22_48
SPGIEEVPIEKGLGRIAAEDIYSPIDV
>1OQ9_266_292
PAHLMYDGRDDNLFDHFSAVAQRLGVY
>2J0W_115_141
VSHGELMSTLLFVEILRERDVQAQWFD
>1QF5_98_124
LLSEACPLILDYHVALDNAREKARGAK
>1XFK_82_108
HHPIPIYDLGNIRCEGDELEQAQQECA
>1IHG_64_90
KPLHFKGCPFHRIIKKFMIQGGDFSNQ
>1KMJ_305_331
YEQNLMHYALSQLESVPDLTLYGPQNR
>1SI7_308_334
LLVREKVEAARRAMLLYPQQLSWNWWD
>2B61_184_210
NLCSSIYFSAEAIGFNHVMRQAVINDP
>1XKU_204_230
ITKVDAASLKGLNNLAKLGLSFNSISA
>1GSA_203_229
AIKDGDKRVLVVDGEPVPYCLARIPQG
>2BF1_208_234
CRGEFLYCKMNWFLNWVEDRDVTNQRP
>1WD3_54_80
IADASAQDTFCANTTCLITIIYDQSGN
>1VBI_147_173
GGREKALGTNPLAFAAPAPQGILVADL
>1VJZ_194_220
NIPVDDLTIENTVQSCRGYIPFSVTHY
>2DBY_125_151
LEDAEVVETELLLADLATLERRLERLR
>1V4A_254_280
ERYAMVKARIMGDSEGVYANELRAMLR
>2GWN_335_361
GGPLVQHSLLALLELCNQGIFSIEEIV
>2BX6_21_47
EERPKQYSWDQREKVDPKDYMFSGLKD
>1YIS_195_221
KGATGTQDSFLTLFAGDESKVEALDEL
>1AL3_154_180
LYDDLVMLPCYHWNRSIVVTPEHPLAT
>1B63_157_183
PARRKFLRTEKTEFNHIDEIIRRIALA
>1JND_238_264
APIYHPDGSKDRLAHLNADFQVEYWLS
>4ENL_266_292
NSDKSKWLTGPQLADLYHSLMKRYPIV
>1UMG_81_107
KVAKDLGLYAAGQDLLSDSFSGNVRGL
>2CGL_453_479
VVSTTANLTTFTPNPDSEIAHYVALIH
>1HT6_38_64
VWLPPPSHSVSNEGYMPGRLYDIDASK
>1U09_319_345
LRRHYEGVELDTYTMISYGDDIVVASD
>1DHS_222_248
PVFSPALTDGSLGDMIFFHSYKNPGLV
>1Y11_11_37
ANIDDLLGDLGGTARAERAKLVEWLLE
>2D57_154_180
ASCDSKRTDVTGSVALAIGFSVAIGHL
>1MSK_219_245
APNENLSNEELIRENYQGIRPAPGYPA
>1PZD_253_279
VKFLGMHPCERSDKVPDNKNTHTLLLA
>1REO_137_163
PGVLKYPVKPSEEGKSAGQLYEESLGK
>1TD6_29_55
KHFASYKELREAFNDYHKHNGDELTTF
>1HA0_33_59
ELVQSSSTGKICNNPHRILDGIDCTLI
>1F1O_1_27
MIERYSRPEMSAIWTDENRFQAWLEVE
>1LML_181_207
ARIVANVPNVRGKNFDVPVINSSTAVA
>2D57_139_165
LVELIITFQLVFTIFASCDSKRTDVTG
>1VJT_207_233
DLDPEEVDWQVAGVNHGIWLNRFRYRG
>2GES_231_257
IEQWYVSRFLAMRTTAFADPESHFHHY
>1L6J_72_98
LKAMRTPRCGVPDLGRFQTFEGDLKWH
>1ZCJ_90_116
RAHQNGQASAKPKLRFSSSTKELSTVD
>1QE3_266_292
EKENIFQLFFQPALDPKTLPEEPEKSI
>3THI_258_284
IPLFYSDVVSVNSKTAHPELAKKLANV
>2GHS_248_274
WGEGAVDRYDTDGNHIARYEVPGKQTT
>1WL4_321_347
NEAFAAVSAAIVKELGLNPEKVNIEGG
>1NH1_1_27
MGCVSSKSTTVLSPQTSFNEASRTSFR
>1Y7E_432_458
SMHSPMEITSKFDLYNAYLAYKAFYRE
>4BCL_135_161
NPIYMQGRQFHDILMKVPLDNNDLVDT
>1PFO_285_311
SSSKDVQAAFKALIKNTDIKNSQQYKD
>1T67_74_100
AYLQHLQKVSQEGDDDHPDSIEYGLGY
>1MXG_330_356
IWIHDHLAGGSTTIVYYDNDELIFVRN
>2NMT_330_356
DRFDPKATKALKTRLCELIYDACILAK
>1H30_263_289
TGVLFALWAPDLRAVPLSVALVDYHST
>2BU7_227_253
YVPSHLYHMLFELFKNAMRATVESHES
>1NHS_1_27
MKVIVLGSSHGGYEAVEELLNLHPDAE
>3GCB_408_434
ENSWGKDSGKDGLYVMTQKYFEEYCFQ
>1ZVD_99_125
LQINPDSAVNPEHLSYFHFVGRIMGMA
>1PJX_39_65
EVNGKPAGEILRIDLKTGKKTVICKPE
>1VJT_8_34
HHHHHMKISIIGAGSVRFALQLVGDIA
>1VLO_33_59
FHGWMMPLHYGSQIDEHHAVRTDAGMF
>1NXC_408_434
GGYSGLRDVYIARESYDDVQQSFFLAE
>1IG8_291_317
EESPRPGQQTFEKMSSGYYLGEILRLA
>2B69_100_126
SPASPPNYMYNPIKTLKTNTIGTLNML
>1QUB_43_69
RKFICPLTGLWPINTLKCTPRVCPFAG
>1QE3_460_486
RETVILDSEITIENDPESEKRQKLFPS
>2D81_264_290
IPDYTIHAIWNGGVLSNPNGCWDWVGW
>1WZA_442_468
RPVKIKVASGNWTLLFNSGDKEITPVE
>1YFQ_85_111
DLIGSPSFQALTNNEANLGICRICKYG
>1TBF_286_312
LNIEPTDLMNREKKNKIPSMQVGFIDA
>1DD9_300_326
ALPLISQVPGETLRIYLRQELGNKLGI
>1IJ5_1_27
EIFSQELTQREANVKKVHENLEELQKK
>1A0I_176_202
MLPLLQEYFPEIEWQAAESYEVYDMVE
>1BCO_267_293
AKNVYYNMALMNAGVKKVVVRFDPQQL
>1UG6_188_214
ALRAAHHLLLGHGLAVEALRAAGARRV
>1U09_276_302
KTLVNTEHAYENKRITVEGGMPSGCSA
>1HOW_133_159
VKQISKQLLLGLDYMHRRCGIIHTDIK
>2HGS_125_151
RSDYMFQRSADGSPALKQIEINTISAS
>1YFQ_264_290
KFLYTAGSDGIISCWNLQTRKKIKNFA
>2BDE_357_383
KYVDLCTRSIDESSQQYDQEIHDLQLQ
>1BT3_189_215
DVTDQQRITDNLALMYKQMVTNAGTAE
>1XFI_54_80
PSFKKRAESDITVPDAPARAEKFAERY
>2BMW_29_55
NEPLVKEGGIGIVQHIKFDLTGGNLKY
>2NVP_265_291
EIDNAIEKHGKVYKEGFGEVYAYETDG
>1WF3_188_214
TFGEWVAEILREEAMKRLWHEVPYAVA
>2B4V_344_370
PTELGRLLHGFFIFYAHHFDYEREVVS
>1KNW_399_425
NGQARLIRRRQTIEELLALELLHHHHH
>1BGV_324_350
NDVDLEQAKKIVANNVKYYIEVANMPT
>1U16_365_391
TPEMLATDLALYLVRKGMPFRQAHTAS
>2HBJ_322_348
WRDLIARRDDESPRFVMPNQLLAALVA
>1MSK_28_54
PVAHRLGVQEVEASIETLRNYIDWTPF
>2O14_209_235
GQIARGFRNDGQLEAILKYIKPGDYFM
>1MJ5_27_53
GTGDPILFQHGNPTSSYLWRNIMPHCA
>2GJL_140_166
DAVSIDGFECAGHPGEDDIPGLVLLPA
>1QAZ_235_261
TRHEQSLHYQNYAMLPLTMIAETASRQ
>1OLT_339_365
NQKELKQYYQQVDEQGNALWRGIALTR
>1ELV_17_43
DPESTLFGSVIRYTCEEPYYYMENGGG
>16VP_319_345
SRAPTKNNYGSTIEGLLDLPDDDAPEE
>2HJS_100_126
GALEPSVAPPVMVSVNAERLASQAAPF
>1FSU_71_97
QIIWPCQPSCVPLDEKLLPQLLKEAGY
>1P9R_330_356
EPLILYRATGCPKCNHKGYRGRTGIHE
>1AC5_395_421
IDNLKWGGIKGFSDDAVSFDWIHKSKS
>1DD9_84_110
RQSLIDAGMLVTNDQGRSYDRFRERVM
>1POT_166_192
PKEIEAAYNELKKLMPNVAAFNSDNPA
>1PBE_326_352
ERYSAICLRRIWKAERFSWWMTSVLHR
>1R5M_326_352
SIVDGVPIFAGRISQDGQKYAVAFMDG
>1LAM_423_449
KYRSAGACTAAAFLKEFVTHPKWAHLD
>1QZ9_226_252
YKYLNGGPGSQAFVWVSPQLCDLVPQP
>1K5C_5_31
VKSVDDAKDIAGCSAVTLNGFTVPAGN
>2H6O_280_306
ILYVFYSGNGPKASGGDYCIQSNIVFS
>2C81_78_104
GIGEGDEVIVPSLTWIATATAVLNVNA
>2BW0_117_143
ISAPRHGSIIYHPSLLPRHRGASAINW
>1RW3_260_286
WLTEARKETVMGQPTPKTPRQLREFLG
>1ADT_329_355
FKWSTKHQYRNVSLPVAHSDARQNPFD
>2C1I_132_158
LDQLFSDASKAKEQLIKELTSFIEDKK
>1R6F_197_223
MPQTTIQVDGSEKKIVSIKDFLGSENK
>2POR_31_57
MSGTTDSGLEFGASFKAHESVGAETGE
>1HXX_64_90
NFQGNNSEGADAQTGNKTRLAFAGLKY
>1IHG_266_292
AKLQPVALSCVLNIGACKLKMSDWQGA
>4ENL_340_366
DALLLKVNQIGTLSESIKAAQDSFAAG
>2FP3_122_148
SYVQNTECFVMVLMTHGNSVEGKEKVE
>1K92_299_325
LHIAYERLLTGIHNEDTIEQYHAHGRQ
>1LL2_266_292
LVQDTCSYQHVEDVSGAVSHLSLGETP
>1ISR_403_429
HVGLCDAMKPIDGRKLLDFLIKSSFVG
>1Z5V_72_98
RVIHSILNSPYAKLYNPENIYLSEHGG
>1IZC_1_27
MAKSYSEQPELHAKAPYRSAMLTYPGN
>1KO9_118_144
SHFQEVAQKFQGVRLLRQDPIECLFSF
>1H30_152_178
DLFQPERGLYHLNLTVGGIPFHEKDLV
>1REO_455_481
AGEHTAEAHGWIDSTIKSGLRAARDVN
>1KL1_184_210
REIADEVGAYLMVDMAHIAGLVAAGLH
>2AE0_117_143
QYPIYRMPPKRGRLSSRAEIYAGALSD
>1O5T_53_79
VLDAYENKKPFYLYTGRGPSSEAMHVG
>2CYG_175_201
PYFSYTGNPGQISLPYALFTASGVVVQ
>1HSK_271_297
HAGFMVNVDNGTATDYENLIHYVQKTV
>1XKN_160_186
IDVNGAGLLLTTTACLLNPNRNPSLGK
>1IHG_100_126
GEKFEDENFHYKHDKEGLLSMANAGSN
>1KK1_207_233
KPPKMLVLRSFDVNKPGTPPEKLVGGV
>1REO_378_404
ANFFQALDFKDCADIVINDLSLIHQLP
>1Y7E_154_180
GDNENDPVFVIPDILPHLDRKIQRNKK
>1YFE_103_129
NMNMNEVLANRASELLGGVRGMERKVH
>1ZSW_76_102
KTGSPGTELSFFEIPLVGRTYRGTNAI
>1OEW_8_34
TPIDSLDDAYITPVQIGTPAQTLNLDF
>2CZ9_172_198
EYIPFPKDVSILVFYTGVRRELASSEY
>1A8D_413_439
GNDPNRDILIASNWYFNHLKDKILGCD
>1SDJ_153_179
HLTEDDILPGLPIQVATTGHSKVMIPL
>2J3X_80_106
FDVERIREALLKNTLDRDAIGYVNFTP
>1ISR_457_483
ANRYDYVHVGTWHEGVLNIDDYKIQMN
>2C43_97_123
TAKGKPVLAKDSSNPYPNFNFNISHQG
>1P8L_49_75
TFKPIRNSVMNRLLTELLPEGSDGEIS
>1JTA_182_208
QHDGALDIKRGSDYVTISNSLIDQHDK
>1ESC_23_49
PVTNQDSERGWCFQAKENYPAVATRSL
>1YS1_130_156
DPTGLSSTVIAAFVNVFGILTSSSNNT
>1BQG_98_124
ADRDVGGRGLQTFDLRIAVHAVTAVES
>2CGL_8_34
AVDLGASSGRVMLARYERECRSLTLRE
>2H6O_2_28
EAALLVCQYTIQSLIQLTRDDPGFFNV
>1SBP_210_236
IVTPSESILAEPTVSVVDKVVEKKDTK
>2HGS_30_56
GVLLRTSQEPTSSEVVSYAPFTLFPSL
>1X7F_109_135
LSFFAELGADGIRLDVGFDGLTEAKMT
>1XMB_175_201
IHLSARIPFGKAASRAGSFLAGAGVFE
>2IZR_122_148
HSKNLIYRDVKPENFLIGRPGNKTQQV
>1X3M_73_99
YEDALKAIAFELEKRDLTDSVALIGHR
>1P5D_280_306
IIFDVKCTRRLIALISGYGGRPVMWKT
>1ITX_178_204
GLDGNSKRPEDKQNYTLLLSKIREKLD
>1RW3_191_217
FRIQHPDLILLQYVDDLLLAATSELDC
>2EX2_305_331
NVPGTWRAGSDAVRQILRQQAGVDIGN
>1IG8_358_384
LEDTDDLFQNEFGINTTVQERKLIRRL
>2AP1_87_113
GIPGMPETEDGTLYAANVPAASGKPLR
>1O20_154_180
ILLRGGSDALNSNKAIVSAIREALKET
>1R89_301_327
SRKIFEFLERENFMPLRSAFKASEEFC
>1NHS_363_389
LMDFNPDKQKAWFKLVYDPETTQILGA
>16VP_15_41
LFNRLLDDLGFSAGPALCTMLDTWNED
>1UOU_58_84
GSAQGAQIGAMLMAIRLRGMDLEETSV
>1P5D_383_409
DSKFAIIEALQRDAQWGEGNITTLDGV
>1JP4_196_222
RSHSNKLVTDCIAAMNPDNVLRVGGAG
>1MZE_261_287
VGYETVVGPGDVLYIPMYWWHHIESLL
>1OX0_398_424
GQGLEKEIPYAISNTFGFGGHNAVLAF
>2G0D_29_55
GELTLSTGLPGIILMLAELKNKDNSKI
>1L8Q_72_98
SADDFAQAMVEHLKKGTINEFRNMYKS
>1DKQ_59_85
GHYQRQRLVADGLLAKKGCPQSGQVAI
>1ZSY_284_310
LIFKDLKLRGFWLSQWKKDHSPDQFKE
>1RPT_155_181
FIDTLPSLSGFEDQDLFEIWSRLYDPL
>1KVK_11_37
PGKVILHGEHAVVHGKVALAVALNLRT
>1U09_204_230
HSNNGPQIGSAVGCNPDVDWQRFGTHF
>1LI4_9_35
VADIGLAAWGRKALDIAENEMPGLMRM
>1Q44_200_226
FIGGPFWDHILEYWYASRENPNKVLFV
>2J0W_81_107
PNVIREEIERLLENITVLAEAAALATS
>1INP_17_43
NIARACRQQETLFQLLIEEKKEGEKNK
>1R5Y_293_319
AFTWDGPINIRNARFSEDLKPLDSECH
>2FBA_412_438
QSSDSVTIKSGSDEFNTVADNLVTFGD
>1UOU_309_335
WLSGHAGTQAQGAARVAAALDDGSALG
>2FEZ_11_37
LDFGLLGPLQMTIDGTPVPSGTPKQRA
>1UX6_136_162
DFRRFQMIPLDPKGTSQNDPNWVVRHQ
>2C1I_397_423
RVIEYLKNQGYTFVTIPEMLNTRLKAH
>2HJS_290_316
GQDETYVGRVRAGQADPCQVNLWIVSD
>2AM1_322_348
SDVYNANPTAMKLILETFSAIPANEGG
>1RE9_186_212
RPDGSMTFAEAKEALYDYLIPIIEQRR
>1FS7_292_318
KVGNPLDNMDKSCMNCHRESEQKLKDI
>1BU8_243_269
ILSTIVDINGIWEGTQNFVACNHLRSY
>1AB4_196_222
GRRGIEEAYRTGRGKVYIRARAEVEVD
>1B9H_173_199
VGELDSIATFSFQNGKLMTAGEGGAVV
>1ZKL_159_185
SAVGLLRESGLFSHLPLESRQQMETQI
>1WP5_128_154
AQRYSKPLTGINLKNDDQVVDVHLTDG
>2J4O_318_344
AKQTSLDAVAQAVVDRVKRIHSDTFAS
>1IMV_342_368
FEWNEDGAGTTPSPGLQPAHLTFPLDY
>1FXX_240_266
RGNTSWVAPLAWHPENRNAVIMVDLAG
>1XKS_67_93
SPITKLSVCKELQLPPSDFHWSADLVA
>1ZOD_114_140
SNEAAIRMAKLVTGKYEIVGFAQSWHG
>2BX6_158_184
QFKDAGLSIFNNTWSNIHDFTPVSGEL
>1EZW_143_169
EGGPVEYEGKYVKTGTADVKARSIQGS
>1OWL_335_361
DAAMRQLTETGWMHNRCRMIVASFLTK
>2B9W_70_96
IQEIMDRTGDKVDGPKLRREFLHEDGE
>1ML9_119_145
SKDCPNRVVERGRTVPLQIFRTKDRGW
>2CYG_65_91
NPSAAGDWIRRNVVAYWPSVSFRYIAV
>1WRU_148_174
TVYEALVRASRARGVLMTSNAAGELVF
>1KMJ_118_144
ISQMEHHANIVPWQMLCARVGAELRVI
>1RRK_257_283
AAHCFTVDDKEHSIKVSVGGEKRDLEI
>1BGV_210_236
GYGSVYYVEAVMKHENDTLVGKTVALA
>1N67_203_229
GDNVIAPVLTGNLKPNTDSNALIDQQN
>2IZR_288_314
DYEYDWIGKQLPTPVGAVQQDPALSSN
>1Q14_105_131
KLFQDKDVLKRVYTQNIDTLERQAGVK
>1WMD_228_254
LSARSSLAPDSSFWANHDSKYAYMGGT
>1Q7E_258_284
KCKGWETDPNAYIYFTIQEQNWENTCK
>1TDH_268_294
MSSLQDRHGRTIWFQGDPGPLAPKGRK
>1PSW_109_135
RGEMRYGLLNDVRVLDKEAWPLMVERY
>1YU0_229_255
GSAAYSDGAWYNFAEVMTHHGKRLPNY
>2C78_99_125
MDGAILVVSAADGPMPQTREHILLARQ
>2GHR_52_78
EAQLLRLIGNTPLQLDVHLLHMESHLS
>1M8Z_189_215
HCLPDQTLPILEELHQHTEQLVQDQYG
>1N40_268_294
AGVEELLRINLSFADGLPRLATADIQV
>1QYI_49_75
DNDIQDIRNRIFQKDKILNKLKSLGLN
>1PJX_199_225
KLWSYDIKGPAKIENKKVWGHIPGTHE
>1JR7_110_136
RSNFDAMSGQYYARFVVKNVDNSDSYL
>1WZZ_213_239
DWLAVNRATGALSIASGWPPRFSYDAI
>2IY9_8_34
YILFLLFISASARAEKPWYFDAIGLTE
>1L5O_51_77
GLNGTPQVGEKAVLVMCADHGVWDEGV
>1YHL_29_55
DPNRARYLRIMMDTTCLGGKYFRGMTV
>1F20_99_125
VKVEMLEERNTALGVISNWKDESRLPP
>1HD7_189_215
DEAFRKFLKGLASRKPLVLCGDLNVAH
>1XV5_241_267
FIAIKEKGIPYEYYGNREIDKMNLAPN
>2F4Q_3_29
SRTELLAEEYLRREGHDPQKFRYVHPD
>1RW3_36_62
TSTPVSIKQYPMSQEARLGIKPHIQRL
>1KVK_59_85
KQVWDVATLQLLDTGFLEQGDVPAPTL
>1YI9_60_86
VHHMLLFGCNMPSSTGSYWFCDEGTCT
>1KQ3_51_77
FVDKNVLGENFFSSFTKVRVNKQIFGG
>1QUB_88_114
SFSCNTGFYLNGADSAKCTEEGKWSPE
>1OZA_5_31
GFIGWRGMVGSVLMDRMSQENDFENLN
>2DBQ_126_152
VRSGEWKKRGVAWHPKWFLGYDVYGKT
>1I4W_232_258
CIEEWDPILFSAAEIWPTKGKPIALVE
>1YD7_136_162
QGDIMQAIWGTHGDHSLIVLSPSTVQE
>1XGK_70_96
LFEGAHLAFINTTSQAGDEIAIGKDLA
>2DVZ_17_43
PSKAIRVIVPFAPGGSTDIIARLVTQR
>2HMA_230_256
GRDMGEHAGLMYYTIGQRGGLGIGGQH
>1XTI_163_189
KMLEQLDMRRDVQEIFRMTPHEKQVMM
>2A2F_249_275
RTFEHIAEKIYSIMYDEDVKQISTGAL
>1TR9_119_145
LDMGFACKAIGNRAFGEDVQTVLKHSS
>2D7U_53_79
AVRQIPTGFMQTKARLLIGAGVLVDPE
>1DS1_201_227
VDVAFRGGVDDPGAIAQVKPLYGDADD
>1W55_26_52
LRLGNDPLWLYATKNLSSFYPFKKIVV
>1VYR_182_208
SAHGYLLHQFLSPSSNQRTDQYGGSVE
>1XTO_245_271
LAQNGPGGMLEVLDGFPRQRKVLIHIN
>1DHS_163_189
VPNENYCKFEDWLMPILDQMVMEQNTE
>1PJA_16_42
LLLPFLPLLLLAAPAPHRASYKPVIVV
>1UDX_186_212
PYPFTTLSPNLGVVEVSEEERFTLADI
>1CKO_93_119
TRVFGFKVCTIIDRAMTVYLLPFKNIP
>1GKZ_51_77
SQDGSHLLKSGRYLQQELPVRIAHRIK
>1NTH_248_274
HYKGNSDIIMDEQMPIFGGYAGGIEET
>2C1I_172_198
SDQDLSAWNFDYKDSQIILYPSPVVEN
>2ICS_213_239
FNGKENGILDQATDKIKDFAWQAYNKG
>1K5C_100_126
FLKIKGSGTYKKFEVLNSPAQAISVGP
>1SDJ_186_212
DALSPDLNALTAISKKIGCNGFFPFQI
>1WZA_72_98
YKINPDYGTLEDFHKLVEAAHQRGIKV
>2F8L_225_251
LCREEGHSFAHFLFIEQGMRYTKPGGY
>2ICS_299_325
DWPEIIEKVTKAPAENFHLTQKGTLEI
>1ZED_17_43
AEALGAAKKLQPAQTAAKNLIIFLGDG
>1S7C_90_116
VDVVAEATGLFLTDETARKHITAGAKK
>2BI7_152_178
FKGYTIKQWGMQPSELPASILKRLPVR
>2CAU_128_154
DTYKLDQGDAIKIQAGTPFYLINPDNN
>2CYG_147_173
FSSAAQAYLSPIVQFLASNGAPLLVNV
>1IHG_36_62
LFADIVPKTAENFRALCTGEKGIGPTT
>1BN8_370_396
GTLLNGTQINASAANGLSSSVGWTPSL
>1GPJ_233_259
SATAAPHPVIHVDDVREALRKRDRRSP
>1NW3_100_126
TRPSTGLLRHILQQVYNHSVTDPEKLN
>1EWF_35_61
PDYSDSFKIKHLGKGHYSFYSMDIREF
>1QLM_39_65
GVEAAGGFEAGLLFSEVCMGGLATVEL
>1W5D_336_362
GVDSKSLVLRDGSGISHIDAVSSDQLS
>1VB3_88_114
NVESDVGCLELFHGPTLAFKDFGGRFM
>1IZC_35_61
AMADPSKTLMGVAHGIPSTFVTKVLAA
>1MJ5_70_96
DKLDPSGPERYAYAEHRDYLDALWEAL
>1VJP_306_332
IHIEYVSFNGATDELMINGRINDSPAL
>1NH1_52_78
DDSSKSNTPENRAYCQSMYNSIRSAGD
>1UA7_296_322
STPLFFSRPEGGGNGVRFPGKSQIGDR
>1EU8_270_296
VKGKVGVAPLPHFPGHKSAATLGGWHI
>1IGR_444_470
KGDINTRNNGERASCESDVDDDDKEQK
>1EZW_163_189
ARSIQGSDIPFYMGAQGPIMLKTAGEI
>1EYN_363_389
AQVMATDLRASASLVLAGCIAEGTTVV
>2BOQ_207_233
LFPGTADNKGEAQSPLQGEIRLQSDHL
>1G8P_202_228
RPQLLDRFGLSVEVLSPRDVETRVEVI
>1SUU_228_254
NMSKISELKRGATGYTSYKKSDKKAGS
>1FI4_105_131
LRKEMESKDASLPTLSQWKLHIVSENN
>2DFW_227_253
SIVARRVVSVMTSSGMYDAAGQWLADV
>1PZD_108_134
VFQFDCTNTLNDQTLENVTVQMEPSEA
>1ESW_60_86
QSFSAFAGNPYLIDLRPLAERGYVRLE
>2NVP_194_220
TDTLSHEGLGTPVTYTGMTWSGFRPSD
>1IIR_381_407
TIRTDGAAVAARLLLDAVSREKPTVSA
>1XA6_269_295
IKKVYCCDLTTLVKAHNTQRPMVVDIC
>1IAL_172_198
VPDLSTLACGYLRNLTWTLSNLCRNKN
>2BLE_174_200
HTIMAGNVVTGEMVEELILSGADIIKV
>1OZA_137_163
TVSLMLMAIGGLFEKDLVEWISVATYQ
>1Q35_143_169
NVSLFAAMIEHYGIEKTKAFLEGLKAN
>2GS8_54_80
LPDTATSDQFYINGILQNDEEHTKISA
>3MBP_133_159
PALDKELKAKGKSALMFNLQEPYFTWP
>2IM9_257_283
RQQIGTELDISHLGFAIWINNELFFRQ
>1G93_237_263
TQECFKGILKDKKNDIEAQWHDESHLN
>1KQ3_73_99
QIFGGECSDEEIERLSGLVEEETDVVV
>1PFO_148_174
DPTYGKVSGAIDELVSKWNEKYSSTHT
>1QUB_123_149
CPPPSIPTFATLRVYKPSAGNNSLYRD
>1CEO_219_245
YNRTVKYPGQYEGIEEFVKNNPKYSFM
>1GA8_269_295
GSLTTVPEEWRGKLAVPHRMFSTKRML
>1OKG_205_231
ARNLPYTSHLVTRGDGKVLRSEEEIRH
>1XA6_192_218
SSLVRRAALTHNDNHFNYEKTHNFKVH
>1PFO_252_278
NDLKQKGVSNEAPPLMVSNVAYGRTIY
>1Q8K_185_211
AVKIRADIEVACYGYEGIDAVKEALRA
>1CPY_109_135
VSNTVAAGKDVYNFLELFFDQFPEYVN
>1UOZ_112_138
FATGTDYRGWIDAVASGLGSSPATIIV
>1JP4_166_192
GRTIWGVLGLGAFGFQLKEAPAGKHII
>1JYE_8_34
DVAEYAGVSYQTVSRVVNQASHVSAKT
>1HT6_25_51
GKVDDIAAAGVTHVWLPPPSHSVSNEG
>2D0B_276_302
AARIIRARGEEMLETCAKLHFANTKKA
>1BU8_118_144
QASYNTRVVGAEIAFLVQVLSTEMGYS
>4UAG_14_40
GLTGLSCVDFFLARGVTPRVMDTRMTP
>1BN8_36_62
GAYSTGTTGGSKASSSNVYTVSNRNQL
>1JY1_143_169
ADWHQKTQGIWLSPLYPRIADGTHKSG
>2FSJ_125_151
GSGTPLGTFDLEVKAAKEALENKVLTV
>1YM5_112_138
VPITINEGLISFKAPMADYESISSEMI
>1FP2_112_138
APMVECVLDPTLSGSYHELKKWIYEED
>3MBP_166_192
GYAFKYENGKYDIKDVGVDNAGAKAGL
>2AYU_124_150
FLQKYKPIWEQRSRIISGQEQPKPEQI
>1HBZ_330_356
MLLGRAFAYHDAQLYRVGAHVNQLPVN
>1FC6_155_181
LHAPGAPSNTRTLQLTRQKVTINPVTF
>1QYI_327_353
DLLSAQKIGATFIGTLTGLKGKDAAGE
>1VJO_269_295
YHHTAPINLYYALREALRLIAQEGLAN
>1IGR_2_28
ICGPGIDIRNDYQQLKRLENCTVIEGY
>1DYK_276_302
GAGRFTAIYDAEIPGHMCNGQWHKVTA
>1UDX_136_162
PRFAEAGEEGEKRRLRLELMLIADVGL
>2FB9_200_226
ELEVGVLGNVFGEASPVGEVRYEAPFY
>1PMI_383_409
VIATNGKGTIQITGDDSTKQKIDTGYV
>1Y3N_150_176
HLKTPQTVDELYTVLKAFKEKDPNGNG
>1XHC_5_31
HHHGSKVVIVGNGPGGFELAKQLSQTY
>1I24_276_302
LDIRDTVQCVEIAIANPAKAGEFRVFN
>1PVL_51_77
LILKAAGNIYSGYTKPNPKDTISSQFY
>1QE3_86_112
NVFAPDTPSQNLPVMVWIHGGAFYLGA
>1Y8A_150_176
VDFDSIAVPEGLREELLSIIDVIASLS
>1RMG_366_392
HTSYTTTSTVTAAPSGYSATTMAADLA
>1WM1_47_73
PGGGISPHHRQLFDPERYKVLLFDQRG
>2GFO_345_371
HYGGLDGGHYTAYCKNAARQRWFKFDD
>2HBJ_137_163
YLVDTLKLRENLHILNEVFTNPSIVKV
>2NMT_65_91
LLNENYVEDRDAGFRFNYTKEFFNWAL
>1R53_352_378
AMTALVLADALLIQKARDFSRSVVHHH
>1VB3_332_358
DDETTQQTMRELKELGYTSEPHAAVAY
>2HQ2_210_236
LLKRHNLTRQQAFNLVADDLACKVSNS
>2BI0_217_243
ADLVSGAPELARLTLNIAATHHDWRVS
>1BN8_64_90
SALGKETNTTPKIIYIKGTIDMNVDDN
>1Y0Y_60_86
GPKVMIAAHMDQIGLMVTHIEKNGFLR
>1IAL_59_85
KLLSREKQPPIDNIIRAGLIPKFVSFL
>1N11_33_59
LLQRGASPNVSNVKVETPLHMAARAGH
>2BJQ_280_306
KEAKAGGPFKPLHVGECTPCLLKDANG
>1CRZ_374_400
LNLVSTDGRFKARLPATDGQVKFPAWS
>1RW3_65_91
QGILVPCQSPWNTPLLPVKKPGTNDYR
>1VFL_193_219
FPGHVQAYAEAVKSGVHRTVHAGEVGS
>1VYR_132_158
SLRDENGNAIRVDTTTPRALELDEIPG
>1RW3_268_294
TVMGQPTPKTPRQLREFLGTAGFCRLW
>1DQ3_7_33
KIIFENEGEEHLTTMEEMYERYKHLGE
>1G8P_262_288
RLPKVEAPNTALYDCAALCIALGSDGL
>1VFL_127_153
EVVSLVNQGLQEGERDFGVKVRSILCC
>1WDP_259_285
GKFFLTWYSNKLLNHGDQILDEANKAF
>1Y42_76_102
PSLHVGHLLPLMPLFWMYLEGYKAFTL
>1RMG_59_85
NYALNTWVTLTGGSATAIQLDGIIYRT
>1PZD_117_143
LNDQTLENVTVQMEPSEAYEVLCYVPA
>1N11_94_120
NMVKLLLENNANPNLATTAGHTPLHIA
>2GWD_142_168
KWRREDIPTMPKGRYDIMRNYMPKVGS
>1UG6_208_234
AAGARRVGIVLNFAPAYGEDPEAVDVA
>1EQC_82_108
LNFVRIPIGYWAFQLLDNDPYVQGQVQ
>1QE3_163_189
AAALKWVRENISAFGGDPDNVTVFGES
>1VBI_79_105
DGEHGFGPRVALKAVEAAQSLARRHGL
>1Q0H_361_387
FTDIAALNLSVLEKMDMREPQCVDDVL
>2C5S_342_368
GTYDISIRPYEDCCTVFTPASPATKPK
>2BF1_22_48
QAIEDVWQLFETSIKPCVKLSPLCIGA
>1Q0H_60_86
RYAVMDDEASAKLLKTMLQQQGSRTEV
>1TDH_26_52
CVEKSSVSRNPEVPFESSAYRISASAR
>3SIL_239_265
VNNIRNSGLRRSFETKDFGKTWTEFPP
>1G97_128_154
LTAETDNPFGYGRIVRNDNAEVLRIVE
>1G41_30_56
ALRNRWRRMQLQEPLRHEVTPKNILMI
>2A2F_241_267
HIAQAACRRTFEHIAEKIYSIMYDEDV
>1H8L_160_186
LAVMSWLKTYPFVLSANLHGGSLVVNY
>1T1G_273_299
VIGGTSAVAPLFAALVARINQKLGKPV
>1NI9_86_112
VDPIEGTRMTAMGQANALAVLAVGDKG
>1W3F_56_82
EHAGLYAIKSKATGKVLFSRRPAEPYV
>1NQK_308_334
DGPTVAARINEYAALGIDSFVLSGYPH
>2BJQ_212_238
TEMFQYVALWYEHGQPVFGRAYPDSAD
>2I0O_260_286
QERINKPGMKLSKICEELFDHCLAPHT
>1HBZ_343_369
LYRVGAHVNQLPVNRPKNAVHNYAFEG
>1B63_55_81
LIRIRDNGCGIKKDELALALARHATSK
>1XHC_328_354
KWIEDNTKVFYENGKIIGAVVFNDIRK
>2BLE_38_64
LLRPKRSSLKSRAEVDLERTFTFRNSK
>1K5C_216_242
NTVTRSMYGVRIKAQRTATSASVSGVT
>1BT3_59_85
AIAKFAKAVELMKALPADDPRNFYQQA
>2HBJ_54_80
PHPYEYEIDHQEYSPEILQIREEIPSK
>1KS8_266_292
KLTNKQAYKDTVQSYVNYLINNQQKTP
>1LAM_314_340
PGDVVRARNGKTIQVDNTDAEGRLILA
>1GXN_64_90
GGNESGTIDNGATITEMVFLAEVYKSG
>1RVK_161_187
VKRGYKGIKLHTWMPPVSWAPDVKMDL
>2C81_384_410
QSIVIHHAILLAEPSHLSLLVDAVAEL
>1MC0_155_181
HCFHYTGTVLTSTLAFQKEQKLKCECQ
>1DFA_299_325
GVKNIPSFLSTDNIGTRETFLAGLIDS
>1SIG_136_162
AQEEILKLSEVFKQFRLVPKQFDYLVN
>1IK6_323_349
EKALDRLTAPVIRLAGPDVPQSPIAAD
>1KNW_58_84
NIHILRLMREQGVKVDSVSLGEIERAL
>1M8Z_114_140
ALEFIPSDQQNEMVRELDGHVLKCVKD
>2FK8_108_134
AVERFDVNVIGLTLSKNQHARCEQVLA
>1IJ5_91_117
RLASLLKDLEDDASGYNRLRPSKPMLS
>2C0H_229_255
KADTDAMGFHNLYSDHCLVKAGGKQSG
>1XFI_228_254
LGILPFARELLRRGAQVVLAANELPSI
>1MDO_209_235
LRSLKFHGLGVDAWDRQSGGRAPQAEV
>2H9F_142_168
IGKTIIAHVPVSGGQVQETGDFELDGV
>1DNV_318_344
DLFNIYSDIEKSQVLHKGPWGHENPQI
>1P9R_147_173
HSLGMTAHNHDNFRRLIKRPHGIILVT
>1NH1_24_50
TSFRALPGPSQRQLEVYDQCLIGAARW
>1V4A_309_335
RRGLTDNIKLGAGGIREIEFIVQVFQL
>2C1I_230_256
FDKKHQKVVALTFNDGPNPATTPQVLE
>1IO1_371_397
SDLAAVQNRFNSAITNLGNTVNNLTSA
>1PBE_9_35
GAGPSGLLLGQLLHKAGIDNVILERQT
>1VJ1_85_111
VADGGGIGIVEESKHQKLAKGDFVTSF
>1YIS_187_213
DKMRFRGIKGATGTQDSFLTLFAGDES
>2FEZ_102_128
RLSIPDNTCDLGRFVAEKTAGVHAAAA
>1DLJ_372_398
KQANIIVTNRYDNELQDVKNKVYSRDI
>1OXX_303_329
VIGYQGGLFRITITPLDSEEEIFTYSD
>1YKS_375_401
GLKTNDRKWCFEGPEEHEILNDSGETV
>1GCA_83_109
QNVPVVFFNKEPSRKALDSYDKAYYVG
>1UDC_299_325
YWADASKADRELNWRVTRTLDEMAQDT
>1ESW_148_174
KGAHGGLPWNRWPLPLRKREEKALREA
>1VJO_4_30
DKIHHHHHHMAQIISINDNQRLQLEPL
>1UG6_163_189
NEPWCSAFLGHWTGEHAPGLRNLEAAL
>1KJO_3_29
GTSTVGVGRGVLGDQKNINTTYSTYYY
>1DD9_205_231
ATNNVICCYDGDRAGRDAAWRALETAL
>1DD9_230_256
ALPYMTDGRQLRFMFLPDGEDPDTLVR
>1XFK_218_244
GVWYVEDKAFSPLSLKDHLTQLQHFID
>2NMT_282_308
VVEQPDGKITDFFSFYSLPFTILNNTK
>1VPB_402_428
KLTQPVSEMNVTGNLITLWNSLVATGN
>1VPK_324_350
EDLVIAFNPKFIEDVLKHIETEEIEMN
>2B61_119_145
INPQTGKPYGSQFPNIVVQDIVKVQKA
>2FBA_151_177
AYAISRYLNDVNSLNEGKLVLTDSGDI
>1BOB_134_160
FVVYKSSLVDDFARRMHRRVQIFSLLF
>2I0Z_358_384
KIRALVKDFKEFTVNVNGTQSIEKAFV
>1LYV_167_193
ADMYTLTIREAGQKTISVPVVHVGNWP
>1QLM_228_254
DCILYGGTVYLYVEGDDELPEVVEELP
>1LTQ_55_81
KKEGIVTGMQFDTAKSILYGGDSVKGV
>1CRZ_323_349
SSNGGQQHIAKQDLATGGVQVLSSTFL
>1NI9_241_267
KGDNEENRRIGEQELARCKAMGIEAGK
>2CGL_117_143
QLGKRDIYQRSGIQFLPFNTLYQLRAL
>2AM1_388_414
EDIAQLAQLASQMFPIGHVYYFKKTED
>1Q35_204_230
LDDEKQKSWAEAAIINFPSGEHGTHKN
>1IXH_182_208
AFVQRLPGAIGYVEYAYAKQNNLAYTK
>2GI3_382_408
YDAILTPTSPVTAFKIGEIKDPLTYYL
>2D81_231_257
LQSYSSIGSRFIQNTGYNKWADTNNMI
>2H6O_19_45
TRDDPGFFNVEILEFPFYPACNVCTAD
>1NML_235_261
VTETASDEYVFRASPLRNIELTAPYFH
>2VTK_246_272
GPRPHIGDTLFTLFRAPELLAPNGDLY
>1PSZ_154_180
AKDPNNKEFYEKNLKEYTDKLDKLDKE
>1PJA_140_166
MGQYGDTDYLKWLFPTSMRSNLYRICY
>1JX6_247_273
LGAVDALAELGREDIMINGWGGGSAEL
>2BJF_210_236
LGQGTGLVGLPGDFTPASRFIRVAFLR
>2PIA_182_208
DFWSVFEKSKPAQHVYCCGPQALMDTV
>1BN8_12_38
LGLTPAGANAADLGHQTLGSNDGWGAY
>1A26_68_94
SDGGSESQILDLSNRFYTLIPHDFGMK
>1F2J_23_49
AELIETAKKMTAPGKGLLAADESTGSC
>2H85_179_205
NYFKKVDGIIQQLPETYFTQSRDLEDF
>1GQE_203_229
RKSPFDSGGRRHTSFSSAFVYPEVDDD
>2EU9_117_143
FQPYPLPHVRHMAYQLCHALRFLHENQ
>2IZR_82_108
MVLELLGPSLEDLFDLCDRTFSLKTVL
>2FR1_270_296
LVAELEALGARTTVAACDVTDRESVRE
>2FGT_174_200
SKKEFLLPNKPLTMDKKEFVTESIKTN
>1NTH_209_235
SAQGNISADCTGGMTCTDSHEVSQLNE
>2G5D_267_293
PYVSIGRYMADKGYLKLGQTSMQGIKA
>1XUU_91_117
EDEIKLKEYVESKGMIFISTPFSRAAA
>2C1I_2_28
PLGSFKIYQQKSFEQKIESLKKEKDDQ
>1M8Z_64_90
QLMVDVFGNYVIQKFFEFGSLEQKLAL
>1BQG_238_264
ITLDPNGAWSLKEAVALCRDQHHVLAY
>1RWR_110_136
SVNGLSTLNASNLTLTTGRPSVNGGRI
>2HC9_78_104
PDASSRGNTPTNAHSIYKELKPINYPE
>1CS6_282_308
RDTYQGRIIIHAQPDWLDVITDTEADI
>2I1O_232_258
EMFDKVDYIRLDTPSSRRGNFEALIRE
>2FTP_262_288
NGLEIHTGVDMHALVDAGQRICAVLGK
>1SAZ_11_37
STSTKLSIFEDERMVKMQNFSHSPDEL
>2GUY_139_165
PFSSQDYFHPFCFIQNYEDQTQVEDCW
>1LW7_13_39
PVHTGHINMIYEAFSKVDELHVIVCSD
>1RW3_304_330
PLYPLTKTGTLFNWGPDQQKAYQEIKQ
>1M7Y_66_92
AAFKKNGESIFAELALFQDYHGLPAFK
>1WD3_319_345
GSLVSGPSFTSGEVVSLRVTTPGYTTR
>1FI4_5_31
HHHHHHSSGLVPRGSHMTVYTASVTAP
>16VP_122_148
YRTVLANFCSALYRYLRASVRQLHRQA
>1HMY_231_257
IVGKGGQGERIYSTRGIAITLSAYGGG
>1JMM_16_42
DEQASIKAALAELEKHKNEDGNLTEPS
>1SNG_182_208
GTFRTPRGPKRVPFMHRTKTMPYATAR
>1DD9_253_279
TLVRKEGKEAFEARMEQAMPLSAFLFN
>2NLO_45_71
EGLAQGRATVYRRIDTLGSRASGQDLK
>1Z05_241_267
SIHHGLGAGIVLDGRVLQGRHGNIGEL
>1U09_301_327
SATSIINTILNNIYVLYALRRHYEGVE
>1GSA_163_189
DGMGGASIFRVKEGDPNLGVIAETLTE
>2B4V_178_204
KMGRDNVEGIRVDRTTYGCRIAIQCTS
>1DDI_130_156
AATTPIVDMVRFSPAQLDAEALINLLR
>1RPT_42_68
GMGQHYELGSYIRRRYGRFLNNSYKHD
>1KQ3_259_285
GLAAAHAIHNGLTVLENTHKYLHGEKV
>1V0D_69_95
DAELLLLTAGETWHGYVSDITRFLSVF
>1XHC_219_245
GFIEGKVKICAIGIVPNVDLARRSGIH
>2F82_237_263
INDADYFVFHSPYNKLVQKSFARLLYN
>2H14_231_257
CLKTYTGHKNEKYCIFANFSVTGGKWI
>1H8L_134_160
NSNNYDLNRNFPDQFFQVTDPPQPETL
>1O5T_299_325
GNCDVDVSFMYLTFFLEDDDKLEQIRK
>1NQK_72_98
LKFLVALRPSVTSPTVAARQAATLDRL
>2FBA_92_118
AKAVEYYINTSYNLQRTSNPSGSFDDE
>2BMW_228_254
KNPQGGRMYIQDRVAEHADQLWQLIKN
>2A84_234_260
AARAVLDAAPGVAVDYLELRDIGLGPM
>2FXU_209_235
VRDIKEKLCYVALDFENEMATAASSSS
>2G0D_253_279
KDGLVADELKKEKVIREASFIRDAWCY
>2NWH_120_146
PRRLKVRAVREAIIASDFLLCDANLPE
>1I24_350_376
TKLMELGLEPHYLSDSLLDSLLNFAVQ
>1UAS_320_346
IGLAGSVAVTARDLWAHSSFAAQGQIS
>2B0J_253_279
CSAVTATVYAGLLAYRDAVTKILGAPA
>1VRM_256_282
GYPARGVWSVTIIAEDATTADALSTAG
>1T9H_72_98
IKERTNELIRPPICNVDQAVLVFSAVQ
>1UDX_373_399
MEAAGYLQEVFRRQGVEAALRAKGVRA
>2NVP_80_106
YPELKAIFTGLINRQVKCIFIDPYANA
>1IR6_84_110
PEHLEASDLFLTVDCGITNHAELRELL
>2AEX_230_256
FFDDLDSPSKEEVFRFVQSCARAVVPS
>1Q1Q_322_348
TSLEREPRPNSSPSPSPGQASETPHPR
>2BJF_37_63
FKCVNKSNKKELTTKYAVLGMGTIFDD
>4UAG_147_173
LDDECELYVLELSSFQLETTSSLQAVA
>1KNW_178_204
IQRHHLQLVGIHMHIGSGVDYAHLEQV
>1O88_187_213
GVKKVGLDGSSSSDTGRNITYHHNYYN
>1TOI_165_191
SLNEAQAGDVVLFHGCCHNPTGIDPTL
>1SVS_63_89
EECKQYKAVVYSNTIQSIIAIIRAMGR
>1OX0_383_409
GTSEVSDYIEANVVYGQGLEKEIPYAI
>2BWV_118_144
YQLLNGLDVVYHAQGEYAYADVIVNSA
>1MJ5_251_277
GRMRDFCRTWPNQTEITVAGAHFIQED
>1TCA_33_59
PILLVPGTGTTGPQSFDSNWIPLSTQL
>3GCB_62_88
LQKQDNRVFNTVVSTDSTPVTNQKSSG
>1U7L_21_47
QPVTAPGSKTDSWFNETLIGGRAFVSD
>1TQN_8_34
SHGLFKKLGIPGPTPLPFLGNILSYHK
>1GKZ_241_267
YILPELLKNAMRATMESHLDTPYNVPD
>1ISR_47_73
VEAMFHTLDKINADPVLLPNITLGSEI
>1W5D_187_213
SVSPKTDYITIKNDAKTTAAGSEKDLT
>1IUC_153_179
WTAGASFGSTVPGTGIGATAIGPGRLR
>1M8Z_210_236
VQDQYGNYVIQHVLEHGRPEDKSKIVA
>1H30_18_44
MDTCEDILPCVPFSVAKSVKSLYLGRM
>1A8D_240_266
KLYTSYLSITFLRDFWGNPLRYDTEYY
>1DDI_279_305
RYVKEGVLTRIDLAWSRDQKEKVYVQD
>1W55_345_371
KLGFIGRKEGMAVLSSVNLKYFDWTRL
>1W58_231_257
LINVDFADVKAVMNNGGLAMIGIGESD
>2G17_109_135
FRVNDRAFYEKYYGFTHQYPELLEQAV
>1G4R_13_39
SPNGKLTVYLGKRDFVDHIDLVEPVDG
>2NVP_227_253
YLIPANMFAVVALRYISEIAEKVYKDE
>2MNR_150_176
AVTAAELGFRAVKTKIGYPALDQDLAV
>2CU2_6_32
LVMAGGRGERLWPLSREDRPKPFLPLF
>1U7G_261_287
ACSGAIAGLVGVTPACGYIGVGGALII
>1XP3_234_260
AGKDRHENIGFGHIGYKALHHIVHHPQ
>1BT3_306_332
FLFYDENGQAVKVRIGDSLDNQKMGYK
>1IR6_135_161
HPALTPDLKEKPTGAGVAFLLLWALHE
>2IZR_228_254
RYQKIGDTKRATPIEVLCENFPEMATY
>1USG_139_165
QRIAIIHDKQQYGEGLARSVQDGLKAA
>1ULZ_398_424
AVERMRAALETYEITGVKTTIPLLINI
>1E2S_384_410
GSAHSDTTADPACHASSSLTAHEPPLL
>1W9Y_73_99
ALEGVQAEVTDMDWESTFFLKHLPISN
>1FNF_92_118
IPAVPPPTDLRFTNIGPDTMRVTWAPP
>2FSJ_279_305
ANRIIENIRLNLRGEVDRVTSLIPVGG
>1EUR_14_40
LAVNGREGFPNYRIPALTVTPDGDLLA
>1PMI_136_162
PEMAIAVTDFEGFCGFKPLDQLAKTLA
>1NF1_254_280
FDAARRFFLDIASDCPTSDAVNHSLSF
>1QHU_352_378
VISLEAVDAAFVCPGSSRLHIMAGRRL
>1V0D_159_185
LRYSCESRIRGYLREVSAYTSMVDEAA
>2ICS_18_44
MPVEIAIKEKKIAAVAATISGSAKETI
>16VP_173_199
TARLARVLFLHLYLFLTREILWAAYAE
>1PHP_1_27
MNKKTIRDVDVRGKRVFCRVDFNVPME
>1CRZ_66_92
ALGIDAVVVGQVTPNPDGSYNVAYQLV
>1YQS_241_267
ISSTQDLDTFFSALMSGQLMSAAQLAQ
>2AM1_214_240
LLLAPADPIVEDYLPIDKKVVRFGQGA
>1FI4_360_386
EQLEAFNHQFESSNFTARELDLELQKD
>2GUY_59_85
AIWITPVTAQLPQTTAYGDAYHGYWQQ
>2AZP_60_86
VLVGALLCAPVDPEACAGVIFFNNSGY
>1PMI_262_288
CLLLNHVGLNKGEAMFLQAKDPHAYIS
>1KMJ_323_349
LTLYGPQNRLGVIAFNLGKHHAYDVGS
>1F8E_271_297
FSYLDGVNTWLGRTISIASRSGYEMLK
>2DDU_7_33
KQVIPVVNPTLPQNFYEKPAFDYPMNQ
>1XHC_262_288
DVYAIGDCAEYSGIIAGTAKAAMEQAR
>1BS0_147_173
LRRFAHNDVTHLARLLASPCPGQQMVV
>2DPO_183_209
PVRVLKEIDGFVLNRLQYAIISEAWRL
>1MKY_295_321
SVVVFNKWDLVVHREKRYDEFTKLFRE
>1ULZ_194_220
GDLLLEKFIENPKHIEYQVLGDKHGNV
>1CA1_310_336
KLKDENLKIDDIQNMWIRKRKYTAFPD
>1WRU_13_39
LFTGWTSVSVTRSIESVAGYFELGVNV
>1ZWX_151_177
HTQADDSLISKDTSRAIRAEQMQEIQT
>2GWD_193_219
IRKFRAGLALQPIATALFANSPFTEGK
>2IM9_307_333
PTIKGINIQVVLPEKPVSNGCQLFDIR
>1IR6_360_386
GFAMDEALFPAFKARVEAYAARFPDPV
>1FOB_1_27
ALTYRGADISSLLLLEDEGYSYKNLNG
>1HX0_416_442
QVAFGRGNRGFIVFNNDDWQLSSTLQT
>2I0Z_312_338
LKQMKEDPKKGIKNVLKGYVPERYFLF
>1P1M_199_225
IHLYETSKEEYDLEDILNIGLKEVKTI
>1PJX_76_102
CQCDRDANQLFVADMRLGLLVVQTDGT
>1WZA_187_213
LKQGVDGFRLDGAMHIFPPAQYDKNFT
>1XVT_137_163
YTNLPAYNTIAQAFSGYLIQNGDVDQP
>1XMB_209_235
GHAAIPQHTIDPVVAASSIVLSLQQLV
>1XRF_181_207
IADFYSLKEAGCVAFTDDGSPVMDSSV
>3GRS_430_456
VVGIHMQGLGCDEMLQGFAVAVKMGAT
>1BIA_121_147
RKWFSPFGANLYLSMFWRLEQGPAAAI
>1XV5_63_89
AKEYDKALKLVNDCDILIINSVPATSV
>2HMA_162_188
LSQEQLQKTMFPLGHLEKPEVRRLAEE
>1SVS_256_282
KWFTDTSIILFLNKKDLFEEKIKKSPL
>2AYU_311_337
SFFNFFDPPKIQNEDQDEELEEDLEER
>1XVT_129_155
FGQYGTEEYTNLPAYNTIAQAFSGYLI
>2C5S_88_114
AMKVPSELEDIKKGALAAFLQVKGDVK
>2H6O_188_214
PTSAQDSNFSVKTEMLGNEIDIECIME
>2BKW_200_226
QKAIGAPAGLSISLCSSRFMDYALNDS
>2AQ5_72_98
KNVPLVCGHTAPVLDIAWCPHNDNVIA
>1M7Y_358_384
GLFCWVDMRHLLRSNTFEAEMELWKKI
>1WST_361_387
RAVAKGVAYVPGEAFFVHRDKKNTMRL
>1EWF_229_255
YSENHHNPPPFAPPVMEFPAAHDRMVY
>1UM8_157_183
SITRDVSGEGVQQALLKIVEGSLVNIP
>1H9A_456_482
PLETYKSGSMGPEASDKLLAANGDAWV
>1I6L_245_271
YSTLSGQSIEELERQYEGKGYGVFKAD
>1GTK_181_207
SRIRAALPPEISLPAVGQGAVGIECRL
>1ZED_284_310
LDPSLMEMTEAALRLLSRNPRGFFLFV
>2J66_370_396
LNSGAYGLSFSPVHFLGHPTPIEILKR
>1PW4_260_286
ANVFVYLLRYGILDWSPTYLKEVKHFA
>1R6D_185_211
YQHPEKLIPLFVTNLLDGGTLPLYGDG
>1VFL_288_314
NYSLNTDDPLIFKSTLDTDYQMTKKDM
>1VRM_199_225
GPKFGKYPWVIGVKDPRGDDVIDYIYL
>2D81_255_281
NMIILYPQAIPDYTIHAIWNGGVLSNP
>1IOW_211_237
DYEAKFLSDETQYFCPAGLEASQEANL
>1J58_183_209
NFGVTKEEISNLPGKEKYIFENQLPGS
>1P5J_201_227
LSVGGGGLLCGVVQGLQECGWGDVPVI
>1A8D_276_302
DVQLKNITDYMYLTNAPSYTNGKLNIY
>2D7U_246_272
GLVEYGTVTGRRRRVGWFDFEMARYSA
>1KK1_79_105
TEFVRRVSFIDAPGHEALMTTMLAGAS
>1YFE_417_443
GYDKAAEIAKKAHKEGLTLKAAALALG
>1XA6_168_194
LSRSKNEPRKTNVTHEEHTAVEKISSL
>3GRS_126_152
IRGHAAFTSDPKPTIEVSGKKYTAPHI
>2BF1_226_252
DRDVTNQRPKERHRRNYVPCHIRQIIN
>2B78_290_316
IIDPPSFARNKKEVFSVSKDYHKLIRQ
>1OLT_231_257
ELNPDRLSVFNYAHLPTIFAAQRKIKD
>2GJL_4_30
FRTRFTETFGVEHPIMQGGMQWVGRAE
>1FSU_11_37
ADDLGWNDVGFHGSRIRTPHLDALAAG
>1LCY_220_246
GISGSQRRYIGVMMLTLSPSILAELQL
>1Q14_126_152
RQAGVKDDLIIEAHGSFAHCHCIGCGK
>1LYV_280_306
GIMVQKDEQLDVLIKLAEGQGRPLLNS
>2F4Q_289_315
YICPVIFDRYLDGKVLDDYEPRTERQE
>1QUS_24_50
FIDKMVNKHGFDRQQLQEILSQAKRLD
>2BOQ_193_219
FDSQFFIETQLKGRLFPGTADNKGEAQ
>1KO9_134_160
RQDPIECLFSFICSSNNNIARITGMVE
>1BQC_85_111
VHDTTGYGEQSGASTLDQAVDYWIELK
>1Y8A_208_234
KAKIMRGYCESKGIDFPVVVGDSISDY
>2HMC_242_268
IHLCKLSQAAAKGDADARARALELEQA
>1WMD_332_358
KATYSFTATAGKPLKISLVWSDAPAST
>2BOQ_59_85
GGADGSIIAFDTIETNFPANAGIDEIV
>2IW1_317_343
VIAEPFSQEQLNEVLRKALTQSPLRMA
>1G55_283_309
QITKLLILKLRYFTPKEIANLLGFPPE
>1V0D_111_137
SDEQAPLRQKLLADLLHHVSQNITAET
>1RE9_265_291
AKSPEHRQELIERPERIPAACEELLRR
>1A8Y_40_66
PPEDDKASQRQFEMEELILELAAQVLE
>2BBC_240_266
GSLRPSVELGTACLKAKAALQASLQHK
>1YT3_246_272
SVARYMPGSLGELDSLGLSGSEIRFHG
>1XUU_299_325
IKKGELLSGDNLWVKRPGNGDFSVNEY
>2BLE_50_76
AEVDLERTFTFRNSKQTYSGIPIIVAN
>2G9D_147_173
HSRWHLDLHCAIRGSKHYSFAVSPKAR
>1AOP_309_335
IAKIHKGDFRITANQNLIIAGVPESEK
>1N11_73_99
VNAKAKDDQTPLHCAARIGHTNMVKLL
>1WDP_9_35
LNYVPVYVMLPLGVVNVDNVFEDPDGL
>1TVZ_71_97
IGMVIVATESAVDAAKAAAVQIHNLLG
>1P0H_213_239
PRERPGRLLGFHWTKVHPDHPGLGEVY
>1D5R_2_28
IVSRNKRRYQEDGFDLDLTYIYPNIIA
>1ULZ_79_105
PGYGFLAENAEFAKMCEEAGITFIGPH
>1HZF_337_363
GSFQGGFRSTQDTVIALDALSAYWIAS
>1D2P_1_27
ETTSSIGEKVWDDKDNQDGKRPEKVSV
>2ALA_1_27
YEHSTVMPNVVGFPYKAHIERPGYSPL
>1ZVD_345_371
AHTCFNRIDIPPYESYEKLYEKLLTAI
>1PHP_200_226
DKIGVIDNLLEKVDNLIIGGGLAYTFV
>1G93_272_298
TKILSPEYCWDYHIGLPADIKLVKMSW
>1CPT_263_289
AIATAGHDTTSSSSGGAIIGLSRNPEQ
>1Y7E_409_435
GGTVAKFLAGYGIRTIDMGPAVISMHS
>1YIS_114_140
NADLIAYRDSIDHILKRFATVIDRLAA
>1OFL_174_200
RVDHCFFSNPQKPGNAGGGIRIGYYRN
>1Q5N_56_82
QRAAKTAIDKIDFDALATATGLAGNIA
>1W9Y_108_134
EEYREVMRDFAKRLEKLAEELLDLLCE
>2I1O_364_390
LVKYLSHGKRTSEYPRPKEIRSRSMKE
>1GWU_19_45
VRDTIVNELRSDPRIAASILRLHFHDC
>2BWV_26_52
LIFAAPEVTRSADSEYPYRQNSDFWYF
>2I7Q_350_376
MLLEVNRFALASHFLWGLWSIVQAKIS
>1QF5_66_92
SIIGNGVVLSPAALMKEMKELEDRGIP
>1IAL_385_411
LLSAKDTKIIQVILDAISNIFQAAEKL
>1U7G_22_48
FMTIPGIALFYGGLIRGKNVLSMLTQV
>1PSW_219_245
FGSAKDHEAGNEILAALNTEQQAWCRN
>1JK7_145_171
NIKLWKTFTDCFNCLPIAAIVDEKIFC
>1B63_242_268
VADPNHTTPALAEIQYCYVNGRMMRDR
>1TXD_236_262
LKLSEYPNVEELRNLDLTKRKMIHEGP
>1ZGK_243_269
WTFVAPMKHRRSALGITVHQGRIYVLG
>1VPT_229_255
YTGENMRLTRVTKSDAVNYEKKMYYLN
>1UX6_271_297
RTLWHDPRHIGWKDFTAYRWRLSHRPK
>1W3F_177_203
TLENTSSQTQEMSFNLSQTLTQTSTFA
>1XC3_60_86
SFGPVDNDKTSQTYGTITATPKAGWRH
>2GVK_171_197
HFAVIGEEDADFAGGSYVFVQKYIHDM
>1VJO_82_108
TENPLTIAVSGTGTAAMEATIANAVEP
>1O5T_37_63
HFLRRGIFFSHRDMNQVLDAYENKKPF
>2A3N_8_34
HHHHHMNNQEKNMLGFNQDEYLTSARE
>8OHM_151_177
ALSNTGEIPFYGKAIPIEVIRGGRHLI
>1I9Z_33_59
NLNGCSATTKLENWLFPENTPLADIYV
>1TCA_204_230
LFNGKNVQAQAVCGPLFVIDHAGSLTS
>1GTK_253_279
IDGEIWLRALVGAPDGSQIIRGERRGA
>2BW0_189_215
FLFPEGIKGMVQAVRLIAEGKAPRLPQ
>1F1O_30_56
ACEAWAELGVIPKEDVKVMRENASFDI
>2BU7_26_52
FGSSNACEKTSFTFLRQELPVRLANIM
>1D5T_252_278
MLNKPVDDIIMENGKVVGVKSEGEVAR
>2ABS_163_189
GACGSFRLPEDWTTFASGALIFYATAY
>2AQ5_258_284
PLSLQELDTSSGVLLPFFDPDTNIVYL
>2F82_209_235
QTCYLMALDSCYKHLCNKFEKLEGKEF
>1ZSX_297_323
WCLRNEGVSSVLLGASNADQLMENIGA
>3MBP_123_149
PNPPKTWEEIPALDKELKAKGKSALMF
>1YPV_151_177
SDYSGQGVDQLQRVIDTIKTNPDDRRI
>2GS8_291_317
KDLAQLAERLGKNYRIIVSKTKDLPDV
>1HBZ_33_59
LHDTHLLETHQHFNRMNIPERRPHAKG
>1NI5_245_271
VPMLAMSDARRAAIIRRWLAGQNAPMP
>2BC9_109_135
TEGLGDVEKGDNQNDSWIFALAVLLSS
>1KK1_383_409
CAEPGDRVAISRQIGSRWRLIGYGIIK
>1R5Y_82_108
RIAKLGGLHSFMGWDRPILTDSGGYQV
>1SNG_78_104
AVTDSPDLASRTVLWVSADVPVRSSFR
>1YD7_54_80
EAMALYMPLVDGVVIQMEDEIASIAAA
>1D5T_344_370
NVAAQGKYIAIASTTVETTDPEKEVEP
>1V0D_212_238
RGAEASSRLCTPEGWFSCQGPFDLESC
>1XC3_68_94
KTSQTYGTITATPKAGWRHYPFLQTVK
>2EU9_2_28
EDDKEGHLVCRIGDWLQERYEIVGNLG
>1AOP_288_314
FIENGRILDYPARPLKTGLLEIAKIHK
>1FKM_339_365
WSDQLMEMDFQETITFLQNPPTKDWTE
>1WW9_9_35
LKRVKGWAPYVDAKLGFRNHWYPVMFS
>1UUQ_315_341
HIDVAKQLNKPLVLEEFGLDRDMGSYA
>1Z6A_285_311
IDSVTGIKRKGMILSTLLKLKQIVDHP
>1AOP_22_48
QWQAIDKFAGENTIYGSIRLTNRQTFQ
>2F4Q_138_164
VGSDIYARQHKTYGLSTLRQRHVVVDG
>2DVZ_280_306
GSAPSGNTPEEFAKEIKEQYDWAQDVV
>1ELV_48_74
CAGNGSWVNEVLGPELPKCVPVCGVPR
>1RJG_121_147
HLAYVDIDYNESVELKNSILRESEILR
>1WZZ_307_333
PTLDHAPDYYSAALTLLVYIARAEETI
>1YT3_28_54
DTEFVRTRTYYPQLGLIQLFDGEHLAL
>2MNR_102_128
AAGIDMAAWDALGKVHETPLVKLLGAN
>1XMX_336_362
QARAMLVSFRPLRHNDITRAEDLGLAL
>1GYC_19_45
GFLRDAIVVNGVFPSPLITGKKGDRFQ
>1SBP_202_228
ELGKDKFEIVTPSESILAEPTVSVVDK
>1T9H_103_129
TALLDRFLVLVEANDIQPIICITKMDL
>1BG6_10_36
LGLGNGGHAFAAYLALKGQSVLAWDID
>1VPR_348_374
YPKKRDGWLEKNEKEMLRQRNIVSSTF
>1WAK_125_151
EVLGHHLLKWIIKSNYQGLPLPCVKKI
>1CPY_333_359
YAGDKDFICNWLGNKAWTDVLPWKYDE
>2BWV_230_256
NTIVGSGENGCILHYTENECEMRDGDL
>1JL5_51_77
PPGNGEQREMAVSRLRDCLDRQAHELE
>1W5D_390_416
MVGGTLRNRMKGTPAQGKVRAKTGSLS
>2POR_179_205
ADMEQLELAAIAKFGATNVKAYYADGE
>1XC3_178_204
FEGLASGPAIEARWGKKAADLSDIAQV
>1NW3_343_369
RRQQRESKSNAATPTKGPEGKVAGPAD
>1KL1_364_390
TTRGFGLEEMDEIAAIIGLVLKNVGSE
>2CY8_402_428
VDIGGRGSVFLSAQHEREHVEHLVTTF
>1UYN_72_98
VGIAAKTGENTTAAATLGMGRSTWSEN
>1O5T_63_89
FYLYTGRGPSSEAMHVGHLIPFIFTKW
>1YC9_324_350
GGRLEGQLTSAEARYQEAVAQYNGTLV
>1H09_42_68
NPCLSAQVEQSNPIGFYHFARFGGDVA
>2CGL_234_260
ASHDTASAVIASPLNGSRAAYLSSGTW
>1R3F_286_312
GENGKFIGMGEIDDEGRVAPRRLVVEY
>2HJS_144_170
PLLATLDCRQLNLTACLSVSSLGREGV
>1WL7_51_77
EDGVHWENMGRVFPSLPDWCKQYVPEK
>1USG_118_144
AGLDSSQGPTAAKYILETVKPQRIAII
>1W78_359_385
GPRGATAEQLLEHLGNGKSFDSVAQAW
>1V4A_195_221
NAQFFTRMGQRLIKVLDQPTQDGFVYR
>1NQK_276_302
LHNGKRDNLEISPNLWAGVGLVRGGAG
>1FL2_18_44
IYSARKGIRTGLMGERFGGQILDTVDI
>1GYN_108_134
TDHCAKKLLPWIDGLLDAGEKHFAATG
>1PJX_272_298
NLHFKPQTKTIFVTEHENNAVWKFEWQ
>1R76_350_376
PLWSRFYSLDGNKPVFGDRDKTIHDDV
>1ZSW_258_284
AYWEEQVKQRGFHSSGIIDRFYFKSLY
>1P5D_214_240
HPDPGKPENLKDLIAKVKAENADLGLA
>2H85_169_195
LIGESVKTQFNYFKKVDGIIQQLPETY
>1J72_30_56
KPVPVAQENQGVFFSGDSYLVLHNGPE
>1R89_386_412
EEGVRSYASTHWHTLGKNVGESIREYF
>2BF1_239_265
RRNYVPCHIRQIINTWHKVGKNVYLPP
>2AQ5_275_301
FDPDTNIVYLCGKGDSSIRYFEITSEA
>1CPT_384_410
KLEMKIFFEELLPKLKSVELSGPPRLV
>1WYC_366_392
WPDPDTEHWHRLQNGILLDVSRALDAV
>1EYN_355_381
HGVEKLSGAQVMATDLRASASLVLAGC
>1R6F_177_203
YGYTDEEIFKASAEYKILEKMPQTTIQ
>1UUR_15_41
DTIYKLLSEQEQTLVQMIHEQSLLLNR
>1ML9_101_127
RVLQSQEPIYECHQGCACSKDCPNRVV
>1PSZ_103_129
KTENKDYFAVSDGVDVIYLEGQNEKGK
>1PZD_182_208
DCDPTTGEADDEGYEDEYVLEDLEVTI
>2PGD_120_146
ILFVGSGVSGGEDGARYGPSLMPGGNK
>1G93_164_190
FCMDVDQVFQDKFGVETLGESVAQLQA
>1LJ8_76_102
LAGQDYLFTLYELGDTDDTEVRVIGSI
>1Q0H_380_406
PQCVDDVLSVDANAREVARKEVMRLAS
>1AB4_451_477
ELLDQIAELLRILGSADRLMEVIREEL
>1VLY_12_38
HMAFTPFPPRQPTASARLPLTLMTLDD
>1A76_117_143
AAKYAKRVSYLTPKMVENCKYLLSLMG
>1CS6_98_124
GFLQEFSAEERDPVKITEGWGVMFTCS
>1LJ8_313_339
KGYRFVHETMNDPLFVAYMRAYMDLDV
>1K5C_86_112
DGKGTNNGTHKPHPFLKIKGSGTYKKF
>1K92_408_434
NLDITDTREKLFGYAKTGLLSSSAASG
>1FNF_229_255
PREDRVPHSRNSITLTNLTPGTEYVVS
>1ZYL_95_121
LLNHQGFYFAVFPSVGGRQFEADNIDQ
>1VPK_227_253
VRYDGRRVSLSTNDVETVMRVVDAEFP
>1X8V_248_274
GMFISMMFAGHHTSSGTASWTLIELMR
>1PHP_91_117
TNEAVGDEVKAAVDRLNEGDVLLLENV
>1CPY_170_196
TSVLIGNGLTDPLTQYNYYEPMACGEG
>1OYG_326_352
KWYLFTDSRGSKMTIDGITSNDIYMLG
>2C78_165_191
GDEVPVIRGSALLALEQMHRNPKTRRG
>1V04_1_27
MAKLTALTLLGMGLALFDRQKSSFQTR
>1JL5_184_210
QLEELPELQNLPFLTAIYADNNSLKKL
>2IY9_158_184
SASVWTELLSRMGRNNDRLIVAAVGND
>1B7E_318_344
PQALRAQGLLKEAEHVESQSAETVLTP
>1TVL_31_57
DPSASTNIEFYMKKAQTAEKGLFSFIF
>1T3S_67_93
KDFLHVKEKFNNDWWIGRLVKEGCEIG
>1YRW_4_30
VVFAYHDMGCLGIEALLAAGYEISAIF
>1GWU_229_255
IFDNKYYVNLEEQKGLIQSDQELFSSP
>1LAM_331_357
TDAEGRLILADALCYAHTFNPKVIINA
>1QHU_284_310
DTNRDGWHSWPIAHQWPQGPSTVDAAF
>1G41_20_46
QADAKRAVAIALRNRWRRMQLQEPLRH
>1X54_220_246
HLTEFWHLELEAAWMDLWDIMKVEEEL
>1IMV_99_125
HGTYKELLDTVTAPQKNLKSASRIVFE
>1N11_19_45
HVASFMGHLPIVKNLLQRGASPNVSNV
>1FNO_352_378
IRGGTDGAQLSFMGLPCPNLFTGGYNY
>3THI_334_360
KPSNRVFRLGPEVRTWLKDAKQVLPEA
>2CY7_30_56
WILGRKYSIFTEKDEILSDVASRLWFT
>1P0H_59_85
RPGGPIIGYLNLSPPRGAGGAMAELVV
>1ITX_364_390
PYLYNASNKRFISYDDAESVGYKTAYI
>1O70_11_37
FLQSFKENAENGALRKFYEVIMDNGGA
>1U09_125_151
GKRRGALIDFENGTVGPEVEAALKLME
>2B3H_301_327
QFEHTLLVTDTGCEILTRRLDSARPHF
>1FXX_13_39
FHDYETFGTHPALDRPAQFAAIRTDSE
>2EX1_90_116
VQLIRPILAYRFAHLDRVSIQQLNLYD
>1XKS_27_53
KVMEALTLAEVDDQLTINIDEGGWACL
>1RA0_198_224
VESLHKTFALAQKYDRLIDVHCDEIDD
>1VJP_77_103
EVVKQYWNDVDSLTSDPEIRKGVHLGS
>1LL2_12_38
NDAYAKGALVLGSSLKQHRTSRRLAVL
>1OKG_9_35
KHPGKVFLDPSEVADHLAEYRIVDCRY
>2A2F_57_83
FHSEQLENAPFPKKFPFSRMVPEVYHQ
>2H7O_136_162
AHKHLETLLEVLVTLSQQGQPVSSETY
>1EZW_100_126
KATFDKMGLPFPCKIPIWNPEAEDEVG
>2GVK_209_235
EKVIGRHKFNDVELSDEEKPGNAHNAV
>2BX6_232_258
SDESCLVVLFAGDYTIANARKLIDEMV
>2DDU_74_100
DLTLKPGYVLQFKLNIGCTSQFSSTAP
>1QHU_224_250
LDVRDYFLSCPGRGHRSSHRNSTQHGH
>1SVB_255_281
YNLGDQTGVLLKALAGVPVAHIEGTKY
>1NU5_258_284
ARDHAVDAFSLKLCNMGGIANTLKVAA
>1U8X_208_234
LGLSSRKEMKVRYYGLNHFGWWTSIQD
>1OZ2_169_195
ASVTDVVDSRFLVHFDNWDDTYDYWCD
>2BW4_7_33
VDISTLPRVKVDLVKPPFVHAHDQVAK
>1OEW_179_205
TGSITYTAVSTKQGFWEWTSTGYAVGS
>1Z70_251_277
SGKDRVKKGGSYMCHRSYCYRYRCAAR
>1FKM_228_254
EFIQFAFRWMNCLLMREFQMGTVIRMW
>1JMM_64_90
FLKASAVDDAFSKSTSKAKYVQKILQL
>1YT3_161_187
PITAKLMVETEASGWLPAALDECRLMQ
>1PHP_39_65
AALPTIRYLIEHGAKVILASHLGRPKG
>1ZED_417_443
PEYRQQSAVPLDEETHAGEDVAVFARG
>1R4U_62_88
NTIYITAKQNPVTPPELFGSILGTHFI
>2CFQ_267_293
MGELLNASIMFFAPLIINRIGGKNALL
>1ZOD_43_69
RAILDFTSGQMSAVLGHCHPEIVSVIG
>1NH1_129_155
KPYKSVLARVVDHEDAHDEIMQDNLFG
>1G97_40_66
VGAIQPEKTVTVVGHKAELVEEVLAGQ
>2B78_67_93
VSLNVTYFIKLFQWSKDKRKNFAHSKL
>1VLO_140_166
HAEPFGIEITVRDDLSMIAVQGPNAQA
>1IMV_154_180
RLDLQEINNWVQAQMKGKLARSTKEIP
>1VQZ_294_320
IEDVAAVEDVLRGVKYEREDVLKALKT
>1VPR_103_129
DRTLCFNNFQDPCPQLTKEQVAMCKGF
>1TCA_143_169
PLDALAVSAPSVWQQTTGSALTTALRN
>1QAZ_103_129
KPVYATCLLNMLDKWAKADALLNYDPK
>1EUR_248_274
TDGGHSYGPVTIDRDLPDPTNNASIIR
>1RPT_254_280
YSAHDTTVSGLQMALDVYNGLLPPYAS
>1DD9_263_289
FEARMEQAMPLSAFLFNSLMPQVDLST
>1AC5_433_459
KYDRNLTFVSVYNASHMVPFDKSLVSR
>1P1M_87_113
LTEKMAYYGTILAQMEMARHGIAGFVD
>1B63_130_156
RDMNVTVKPAAHPVGTTLEVLDLFYNT
>1SO7_2_28
SMASLPVLQKESVFQSGAHAYRIPALL
>1GTK_119_145
LPAGSIVGTSSLRRQCQLAERRPDLII
>1JCF_23_49
GIVVNEPSVIAIDSTTGEILKVGLEAK
>1XMX_228_254
AKIASYENGILTFINEEARRFANGEWL
>1CEO_82_108
NLGLVLDMHHAPGYRFQDFKTSTLFED
>1RP4_239_265
VVAKALWKIQPYLPEFSFCDLVNKEIK
>1UUR_138_164
PVVISKGKQLGENQLVVLVLTGARSNF
>2IW1_340_366
LRMAWAENARHYADTQDLYSLPEKAAD
>2BU7_274_300
KMSDRGGGVPLRKIERLFSYMYSTAPT
>1QHU_85_111
RELISERWKNFIGPVDAAFRHGHTSVY
>2DBY_133_159
TELLLADLATLERRLERLRKEARADRE
>1M6I_192_218
GSELACALGRKARALGTEVIQLFPEKG
>1R89_78_104
RGLEIGKAVLDSYEIRYAEHPYVHGVV
>1GVH_109_135
MFSPGQEVLDAWGKAYGVLANVFINRE
>2C3F_296_322
LLRIRNLSDDKFYVKSDGGFYAKETSQ
>1XRF_289_315
FFKEKGVKITCEVNPNHLLFTEREVLN
>1FP2_282_308
GKVTIIDMVIDKKKDENQVTQIKLLMD
>1KKH_220_246
EIFKEIDKVIDEALKIKNKEDFGKLMT
>1VJV_257_283
VADMLTPEYAAEKVKVRDELRKVEKEK
>1Z6A_135_161
TYAVLLRDTRLKEVEWKYIVIDEAQNI
>1M7Y_180_206
EAYQEAEKRNLRVKGVLVTNPSNPLGT
>2GVK_47_73
ANFSAMIRSMRNRFPDMQFSCTMGFGA
>2BDE_309_335
ILRLKKDCNWRTALVVEELGEEIASQI
>1LL2_122_148
AAPDPGWPDCFNSGVFVYQPSVETYNQ
>1FXX_187_213
VYATIAMAKLVKTRQPRLFDYLFTHRN
>1YIS_29_55
NKATLWRQLWIWLAEAEKELGLKQVTQ
>2C81_249_275
CLSEFQSAILLDQLQELDDKNAIREKN
>1Z05_249_275
GIVLDGRVLQGRHGNIGELGHIQIDPQ
>1B89_95_121
YVETELIFALAKTNRLAELEEFINGPN
>1BG6_284_310
AGPINLNTRYFFEDVSTGLVPLSELGR
>2A2F_102_128
PNEVAAMVRKAANLLLTRSFSGCLSVV
>1K7I_219_245
DSYQFSIMSFWGENETGADYNGHYGGA
>1KV7_323_349
LQLSMDPMLDMMGMQMLMEKYGDQAMA
>1C0P_273_299
TIEGIEVLRHNVGLRPARRGGPRVEAE
>2A2C_299_325
LEEMLLVTEDALHPEPYNPEEICRCLG
>2BOQ_114_140
CPGGVRIPFFLGRPDAVAASPDHLVPE
>1Q8K_163_189
LDLNEDEREVLINNINRRLTPQAVKIR
>1Y08_257_283
SNGNLKAIYVTDSDSNASIGMKKYFVG
>1KMJ_51_77
YAAVHRGIHTLSAQATEKMENVRKRAS
>1ZSX_125_151
EGLKASLERLQLEYVDVVFANRPDPNT
>2EX1_98_124
AYRFAHLDRVSIQQLNLYDDGSMEYVD
>1H8L_38_64
KSVELRELYVMEISDNPGIHEAGEPEF
>1IIR_63_89
RAKPLTAEDVRRFTTEAIATQFDEIPA
>1OQ9_38_64
EIFKSLDNWAEENILVHLKPVEKCWQP
>2ALA_32_58
QVVETSLEPTLNLEYITCEYKTVVPSP
>1YFQ_77_103
VQGEILKVDLIGSPSFQALTNNEANLG
>1Q14_9_35
TASTEMSVRKIAAHMKSNPNAKVIFMV
>1XUU_253_279
NPDTFKELKQGAHALKLARGGKKDTII
>1J58_13_39
GDKGATVKIPRNIERDRQNPDMLVPPE
>1P9R_392_418
GLDKVRQGITSLEEVMRGSRSHHHHHH
>1N40_187_213
EYMAGILENPNITTGLMGELSRLRKDP
>1M8Z_272_298
DEVCTMNDGPHSALYTMMKDQYANYVV
>1IR6_293_319
IVLLDPEGHPGVMGIVASRILEATLRP
>1BN8_173_199
VIIRNIEFQDAYDYFPQWDPTDGSSGN
>2D57_230_256
FCPDVELKRRLKEAFSKAAQQTKGSYM
>1DD9_130_156
NDTPKYLNSPETDIFHKGRQLYGLYEA
>1Z05_120_146
LTIALHELGGEVLIDTKIDIHEIDQDD
>1YRW_12_38
GCLGIEALLAAGYEISAIFTHTDNPGE
>1GYN_99_125
HYGVPVILHTDHCAKKLLPWIDGLLDA
>2FOZ_102_128
AGVVTVFKKLLNPKCRDVFEPARAQFN
>1BT3_245_271
RWVGDPRNTNNEDMGNFYSAGRDIAFY
>1KXU_284_310
KQKLERCHSAELALNVITKKRKGYEDD
>2BJQ_289_315
KPLHVGECTPCLLKDANGTERLGNLHM
>1LJ5_151_177
LLGKGAVDQLTRLVLVNALYFNGQWKT
>1U16_314_340
LKGLPSTYNKDLQEDKEAVIDVVDTLT
>1YIS_4_30
EDKFESVLSTRYCKNSPLVSILSETNK
>1EQC_300_326
GVNRGARYEGAYDNAPYIGSCQPLLDI
>1ZKL_253_279
EEFFHQGDIEKKYHLGVSPLCDRHTES
>2HC9_464_490
VGDRGTGYGPALFSTLLGKYTSVPMLK
>2F7V_112_138
AALVAAANAGDGDAAFLFSSDEEANDP
>2HMA_190_216
GLSTAKKKDSTGICFIGEKNFKNFLSN
>1CWV_195_221
VNFTADPIPDAGRSSFTVSTPDILADG
>2F7V_127_153
FLFSSDEEANDPRCIAAFLARGLPYDA
>1SVB_287_313
HVTCEVGLEKLKMKGLTYTMCDKTKFT
>1E6U_105_131
LGSSCIYPKLAKQPMAESELLQGTLEP
>1VPB_24_50
WAMDYALKNGCQAAKVLLYSSSNTSFE
>1KS8_182_208
RQLFDFANNYRGKYSDSITDARNFYAS
>1VB3_3_29
LYNLKDHNEQVSFAQAVTQGLGKNQGL
>1XKG_133_159
QSLDLAEQELVDCASQHGCHGDTIPRG
>1OFL_119_145
AYITTSLTEDGKVPQHCRIDHCSFTDK
>2NZL_299_325
EIVEAVEGKVEVFLDGGVRKGTDVLKA
>1AL3_123_149
SLHMHQGSPTQIAEAVSKGNADFAIAT
>1GA8_277_303
EWRGKLAVPHRMFSTKRMLQRWRRKLS
>1EVY_54_80
VNEKRENVLFLKGVQLASNITFTSDVE
>2J3X_279_305
IELISSALSVKPIPQTLIAYRRVDGIP
>2FK8_8_34
HHHSSGLVPRGSHMAEKPISPTKTRTR
>2EVX_255_281
EKDEEERSRGRYIESESESENGLEETI
>1QZ9_44_70
ALARAQAVIAEEWGNGLIRSWNSAGWR
>1VQZ_32_58
YAFKHLLDEDQIFLLWINKPSIIVGRH
>3BCT_331_357
NHAPLREQGAIPRLVQLLVRAHQDTQR
>2CAU_375_401
ERNFLAGHKENVIRQIPRQVSDLTFPG
>1X7F_135_161
TNNPYGLKIELNVSNDIAYLENILSHQ
>1U8X_409_435
EQQVSVEKLTVEAWAEKSFQKLWQALI
>1G8P_306_332
GATAVGRDHLKRVATMALSHRLRRDPL
>2DBQ_305_331
AKNLIAFKRGEIPPTLVNREVIKIRKP
>1H12_216_242
VTNQADKNYWRQVATKSRTLLKNHFTK
>2NZL_220_246
NFGDDSGLAAYVAKAIDPSISWEDIKW
>1YD7_338_364
RIAERVDKLYVPEMNLGQLYHLIKEGA
>1KV7_269_295
TLPVSQMGMAIAPFDKPHPVMRIQPIA
>1Z70_74_100
LTEAEKFGDSFVFEGMLSEQVKTNIQQ
>1QNR_178_204
DVIVQWATSVSQYVKSLDSNHLVTLGD
>2EX2_160_186
YSAPKPGDMAFIRVASYYPVTMFSQVR
>1W3U_24_50
QAEFVDYQHTGMSIMEMSHRGAVYEAV
>2BWM_4_30
VISQALPVPTRIPGVADLVGFGNGGVY
>1YRW_148_174
LRIAIAPDDIAITLHHKLCHAARQLLE
>1SE8_214_240
DGNKRNSTRVEATRVEALARGAGNANS
>1ELV_153_179
VFIHPGWKLLAVPEGRTNFDNDIALVR
>1JHN_341_367
KPPMIDNPNYQGIWKPRKIPNPDFFED
>1OX0_222_248
FQALTALSTTEDPTRASIPFDKDRNGF
>1PB1_380_406
MEGAINAKTVTYDFERLMDGAKLLKCS
>1KXU_264_290
SMRNLVKKYEPPRSEEVAVLKQKLERC
>2IMR_366_392
EEVTFARQLYPGLDPRVLVRAAVKGGQ
>1SUU_278_304
RTVAGKVSEQGKDARGIQVLFLDNDSL
>1JYE_112_138
HNLLAQRVSGLIINYPLDDQDAIAVEA
>1V0D_196_222
MCQKLKSVQYNGSYFDRGAEASSRLCT
>1H4V_219_245
ELGVRPMLDFLGEEARAHLKEVERHLE
>1G6S_52_78
HMLNALTALGVSYTLSADRTRCEIIGN
>1A0I_90_116
DGELMVKGVDFNTGSGLLRTKWTDTKN
>1R89_353_379
RNVKKFLSRNRAFRPFIENGRWWAFEM
>2ABS_18_44
GSHMAVDSSNSATGPMRVFAIGNPILD
>1LML_15_41
STEDLTDPAYHCARVGQHVKDHAGAIV
>1WDP_318_344
NLNDRDGYRPIARMLSRHHAILNFTCL
>2EU9_140_166
HENQLTHTDLKPENILFVNSEFETLYN
>1TCA_244_270
TTGQARSADYGITDCNPLPANDLTPEQ
>1RRK_269_295
SIKVSVGGEKRDLEIEVVLFHPNYNIN
>1VJV_131_157
TQLFHSMSIVFGDKFSEDFRIQFKTTI
>1N11_255_281
EGHAEMVALLLSKQANGNLGNKSGLTP
>1CJC_5_31
QTPQICVVGSGPAGFYTAQHLLKHHSR
>1M6E_166_192
IYMANTCPQSVLNAYYKQFQEDHALFL
>1EDG_80_106
IPVSWHPHVSGSDYKISDVWMNRVQEV
>1V9M_237_263
DYAVLDELSGTPFSGLSGVRDLKALER
>1KS8_155_181
TAAALAAASIVFRNVDGTYSNNLLTHA
>1YC9_407_433
SLLNNQRALVNLQSRAFSLDLALIHAL
>2BI7_285_311
KYFSPWEQHDGSVCYKEYSRACEENDI
>2HQ2_104_130
LNPRALDLRLFLNQWASVFHIKENTAR
>2GZ7_52_78
PNYEDLLIRKSNHSFLVQAGNVQLRVI
>1HT6_148_174
PDIDHLNDRVQRELKEWLLWLKSDLGF
>1JDN_36_62
ALRSVEGNGTGRRLLPPGTRFQVAYED
>1H12_264_290
IGYIFNGQANPGQWYEFDAWRVIMNVG
>1ZHX_387_413
TFLKLASALNLSTKNAPSGTLVGDKED
>2FUZ_196_222
YFDPENGNAIRGGTHQGNTDGSTWTRG
>1Z70_34_60
PQIKQDGEAPARRVTIDAFYMDAYEVS
>1TOI_157_183
LDFDALINSLNEAQAGDVVLFHGCCHN
>2H8O_309_335
ASELLAPYGEKAAILIAAARFIAERKS
>1JDC_306_332
HHWALQDGLIRQAYAYILTSPGTPVVY
>1YPV_207_233
ELSCQLYQRSGDMGLGVPFNIASYALL
>2A0M_58_84
AFRFFLQRLGSVNNLELNVDASHLKLY
>2GY5_359_385
EEMTLVKPDGTVLHPKDFNHTDHFSVA
>1NHS_399_425
ANINAISLAIQAKMTIEDLAYADFFFQ
>1KK1_238_264
IVQGKLKVGDEIEIRPGVPYEEHGRIK
>1OHL_304_330
VVDLKTIAFESHQGFLRAGARLIITYL
>1LTQ_190_216
NPMVVELSKMYALMGYQIVVVSGRESG
>2EX1_366_392
KVMRRLGIIDASQVIFWDSLKQLGGGL
>1ODM_225_251
QSNVQNLQVETAAGYQDIEADDTGYLI
>1CWV_184_210
DGAAFSVPSVTVNFTADPIPDAGRSSF
>1FP2_1_27
MASSINGRKPSEIFKAQALLYKHIYAF
>2AEU_119_145
KIVNAKYFESDKVGEILNKIDKDTLVI
>2HRZ_277_303
ALRKVAGEKAVALIRREPNEMIMRMCE
>1ZHX_324_350
VAGAIKLGDFNLIAKTKTELEETQREL
>1GWU_217_243
SALVDFDLRTPTIFDNKYYVNLEEQKG
>1I9Z_142_168
VSGNKGAVAIRFDYEDTGLCFITSHLA
>2AUJ_237_263
GVVHLHEPASILVVKARVYPFEDDVEV
>1OGQ_265_291
TQLKFLHSLNVSFNNLCGEIPQGGNLQ
>1RJG_13_39
LSCKLAAISVGYLPSSGLQRLSVDLSK
>1IZC_207_233
FGPGDYMIDAGLDLNGALSGVPHPTFV
>1AC5_423_449
DDSEEFSGYVKYDRNLTFVSVYNASHM
>1OFL_50_76
ALNPGKVFFTGDAKVELRGEHLILEGI
>2FGQ_178_204
YDNGPLSASLGLAQQKTAVGGLATDRD
>1V4A_50_76
PEWLTELESQPPQADEWQHYAAWLQEA
>1I1W_263_289
GITVWGVADPDSWRASTTPLLFDGNFN
>1O20_209_235
SLVIPRGGYGLISFVRDNATVPVLETG
>1WD3_127_153
TGYRNNEATGTATGDEAEGMYAVLDGT
>7ODC_308_334
ESNEQTFMYYVNDGVYGSFNCILYDHA
>1TQN_144_170
ETGKPVTLKDVFGAYSMDVITSTSFGV
>1JND_260_286
EYWLSQGFPSNKINLGVATYGNAWKLT
>1HSK_116_142
GAAIIDVSRVARDYALTGLEFACGIPG
>1IO1_311_337
LGGADGKTEVVSIGGKTYAASKAEGHN
>1R6W_201_227
SRAFARETGIAIAWDESLREPDFAFVA
>1NHS_282_308
ATLIKYNPADTEVNIALATNARKQGRF
>1KV7_111_137
WFHPHQHGKTGRQVAMGLAGLVVIEDD
>1X8V_192_218
RRRDEARNGLVALVADIMNGRIANPPT
>2C43_224_250
KETRLFLDGEEEKEWAFEESKIDEHHF
>1DOZ_104_130
ITEAVSIVLAPHFSTFSVQSYNKRAKE
>1DYK_21_47
GPCVAESEPALLTGSKQFGLSRNSHIA
>1RHC_256_282
KYKVYDPKEVQLHANLVHCDTIKENYM
>1VJV_63_89
SNSGAQDEEIHKQIVIEMKRCFENLQN
>2AQ5_125_151
ITLEGHTKRVGIVAWHPTAQNVLLSAG
>1Y3N_227_253
FKDGIKHVAQWYKEGLIDPEIFTRKAR
>1PB1_4_30
KVVVPAQGKKITLQNGKLNVPENPIIP
>2BWM_206_232
QPAQAVVNNFCIGAGGWTISAHPRVVA
>1UUR_161_187
RSNFHINGPVKATMICDSHPTNKNNPT
>2H14_29_55
KAVSSVKFSPNGEWLASSSADKLIKIW
>1PVL_201_227
LNAGQNFLEYHKMPVLSRGNFNPEFIG
>1WST_339_365
PEGGMFVRVTLPEGIDTKLMMERAVAK
>1SUU_157_183
EIVFKDEKVICLSKKGSAFIFNSRDVR
>1SNG_343_369
PFHIVVRRRGAILFLGSIADPHDPGPA
>1EDG_118_144
ILNTHHDVDKVKGYFPSSQYMASSKKY
>1OEW_142_168
TFFDNAKASLDSPVFTADLGYHAPGTY
>2GI3_77_103
TTCASRILENYESVFDATVVKKMKEAG
>8OHM_385_411
PPPSWDQMWKSLTRLKPTLHGPTPLLY
>1UXY_91_117
VKYTLQEGMPGLENLALIPGCVGSSPI
>1R5Y_20_46
AREGKARTGTIEMKRGVIRTPAFMPVG
>1FNF_312_338
ETGGNSPVQEFTVPGSKSTATISGLKP
>2NVP_311_337
YLEYKGIEDEVYQNTRKFILSKNNRFF
>1I1W_60_86
NFNFAGADYLVNWAQQNGKLIRGHTLV
>1QE3_95_121
QNLPVMVWIHGGAFYLGAGSEPLYDGS
>1O7F_59_85
RQICLCGYYENLEKGITLFRQGDIGTN
>2G5D_246_272
GRLKTPSGKYIRIGYADKNEHPYVSIG
>2GJL_129_155
RHALKAERLGVDAVSIDGFECAGHPGE
>1Y42_125_151
SSDATMNMTKIHYQLKKLWENVDTQMR
>1KVK_223_249
SLKRLPALQILLTNTKVPRSTKALVAG
>1V0D_290_316
FYSLLFTAENLKLVHIACHKKTTHKLE
>1YDX_175_201
TLSVFDERLENLASLIEINRKLRDEYA
>1PSW_44_70
LLSRMPEVNEAIPMPLGHGALEIGERR
>1TFZ_236_262
DVGTAESGLNSAVLASNDEMVLLPINE
>1SAZ_313_339
VPWITKRVSFIAPVLVFPGSNEEKALA
>2BF6_113_139
NAGLGSGFKNIDGKEYLCLYDSSGKEF
>2H8O_228_254
FACEAGAIIAGSNQAERQRLRLFGEKI
>1ZSY_272_298
MAKQPVVASVSLLIFKDLKLRGFWLSQ
>1Y0Y_252_278
THLGKGTAIKIMDRSVICHPTIVRWLE
>1VLY_88_114
FRDGDGFAWIERRSVREPQLTELKKYA
>1E2S_255_281
ETLVIFTADNGPETMRMSRGGCSGLLR
>1VLY_2_28
GSDKIHHHHHHMAFTPFPPRQPTASAR
>2DFW_300_326
EDFRLHLMDGDSLGGTAVRFVEREGDR
>2F4Q_48_74
PPAYQDVYVSPDAENELQAFGRDAAGR
>1FCQ_4_30
NNKTVREFNVYWNVPTFMCHKYGLRFE
>1XIP_36_62
PFASLQNLDISNSKSLFVAASGSKAVV
>1Q7E_232_258
YPNGTFGDAVPRGGNAGGGGQPGWILK
>1HSK_226_252
ESKQPLEYPSCGSVFQRPPGHFAGKLI
>1XHC_87_113
DRGRKVVITEKGEVPYDTLVLATGARA
>1Y08_158_184
DHVIDMFINGYRLSLTNHGPTPVKEGS
>1IO1_111_137
NSQTLGLDTLNVQQKYKVSDTAATVTG
>2DE2_1_27
MTSRVDPANPGSELDSAIRDTLTYSNC
>1YRW_20_46
LAAGYEISAIFTHTDNPGEKAFYGSVA
>1UM8_126_152
LQASDWNVQKAQKGIVFIDEIDKISRL
>1IHG_127_153
TNGSQFFITTVPTPHLDGKHVVFGQVI
>1C0P_118_144
RPLPSSECPPGAIGVTYDTLSVHAPKY
>1WMD_365_391
VNDLDLVITAPNGTQYVGNDFTSPYND
>1M8Z_157_183
QSLQFIIDAFKGQVFALSTHPYGCRVI
>1Q5N_140_166
ALSQAQTYRHQVMMGRTWLQQALPITL
>1N26_197_223
PDPPANITVTAVARNPRWLSVTWQDPH
>2B0J_113_139
KPPKACIHLVHPEDVGLKVTSDDREAV
>1ZTU_305_331
HQTPYVLPPDLRTTLEYLGRLLSLQVQ
>1R53_296_322
GGISNGENIYFSVPFKSVATISQEQKT
>1JND_14_40
TREGLGKLLNPDLEIALQFCSHLVYGY
>1ZX5_54_80
VKGQQLSMIELFSKHRDELLGRAAEKF
>2FK8_231_257
LPSTEMMVEHGEKAGFTVPEPLSLRPH
>1GPJ_141_167
TRISEGAVSIGSAAVELAERELGSLHD
>1VPT_134_160
EYLRSIKKQLHPSKIILISDVASAAGG
>1ISR_57_83
INADPVLLPNITLGSEIRDSCWHSSVA
>1W8K_124_150
THAASFVMAGDQNSNYRHPAVYDEKEK
>1XKU_278_304
IGSNDFCPPGYNTKKASYSGVSLFSNP
>1XIP_351_377
LEPCSGVDTIERLPLVYILNNEGSLQI
>2F7F_274_300
RVREQLDEAGFTEAKIYASNDLDENTI
>1AOP_444_470
MYKENITEPEILASLDELIGRWAKERE
>1TOI_118_144
TSVKRVWVSNPSWPNHKSVFNSAGLEV
>1ESW_106_132
PALKEAFRGFKEKASPEEREAFAAFRE
>2CFQ_257_283
GTRVFGYVTTMGELLNASIMFFAPLII
>1L9V_235_261
ANHADRVYATFKSNVKTGVNNDFNLLD
>1T3S_38_64
AFAVRTNVSYSAAHEDDVPVPGMAISF
>3SIL_217_243
LPSGYCEGFGSENNIIEFNASLVNNIR
>1EYB_383_409
FLPGGGSLHSTMTPHGPDADCFEKASK
>2EX1_140_166
AEKQLSHYLLTGKIKFDNPTIARYVWQ
>1HT6_237_263
GGAASAGMVFDFTTKGILNAAVEGELW
>2F5U_252_278
LGVIQRLLANGNVYADRLNNRLQLGML
>1V04_255_281
TLTPLRVLSFDTLVDNISVDPVTGDLW
>2EX1_190_216
LKEYLAENYQKMDWTAYQQLTPEQQAF
>2IM9_45_71
LNTMPNTSMADRISQISAYFKGTKYIL
>1VPK_60_86
DLETGVKATVNAAEISGEARFVVPGDV
>2IMR_80_106
PHAAEERAGAVIAPPPVNAHTHLDMSA
>1YDX_204_230
LFSLDEAFLSHWKLEALQSQMHEITLG
>1SAZ_150_176
KSIFHALNQKTVAKEVARMMNKRYEEM
>1CS6_139_165
NEFPNFIPADGRRFVSQTTGNLYIAKT
>1KA1_294_320
DHAAGNVIVHEAGGIHTDAMEDVPLDF
>1IUC_130_156
IRVYYQKSNGSGSSIHEYVWSGKWTAG
>1IOM_102_128
FGMLDPTEGDISREALYEKGLDLIAKF
>1RU4_354_380
SRDNDGTLPETSLFRLSANSKLINAGT
>2B9W_180_206
YVLKYLDFVTMMSFAKGDLWTWADGTQ
>1RIQ_213_239
PHPNIDTGMGLERIASVLQGKNSNFEI
>1M8Z_1_27
GRSRLLEDFRNNRYPNLQLREIAGHIM
>1DQ3_104_130
LTPDFKIVEKRADELKEGDILIGGMPD
>1UOU_415_441
LLVDVGQRLRRGTPWLRVHRDGPALSG
>2HGS_278_304
QNWEARLLLERSHAAKCPDIATQLAGT
>1A5T_102_128
EHARLGGAKVVWVTDAALLTDAAANAL
>2FOZ_54_80
TEALYYTDDTAMARALVQSLLAKEAFD
>1IGR_303_329
EEEKKTKTIDSVTSAQMLQGCTIFKGN
>2FB9_14_40
SPEHEVSLLSAEGVLRHIPFPTDLAVI
>1US0_267_293
PERIAENFKVFDFELSSQDMTTLLSYN
>1TBF_205_231
IKQAILATDLALYIKRRGEFFELIRKN
>1SQ9_133_159
NDRLLSHRLVATDVKGTTYIWKFHPFA
>1C3P_97_123
YAMFTGSSLATGSTVQAIEEFLKGNVA
>1VAG_391_417
ITPVFHQEMLNYRLTPSFEYQPDPWNT
>1RMG_51_77
GLVYIPSGNYALNTWVTLTGGSATAIQ
>1V73_156_182
GGDLRYVHQRYDIATTLINRPYNKLYG
>2HBJ_17_43
SESHPFIPLLKEKPNALKPLSESLRLV
>1TFZ_207_233
VGNVPELGPALTYVAGFTGFHQFAEFT
>1BI5_328_354
REVLSEYGNMSSACVLFILDEMRKKST
>1QYI_30_56
LMDKCYLGLHSHIDWETLTDNDIQDIR
>1RCQ_153_179
IVMMSHFSRADELDCPRTEEQLAAFSA
>1PZD_81_107
SPEPVALTESETEYVIRCTKHTFTDHM
>1Q44_69_95
ILVTNPKSGTTWLKALVFALLNRHKFP
>1BU8_82_108
KGEDGWLLDMCKKMFQVEKVNCICVDW
>2POR_11_37
GVMYNGDDWNFSSRSRVLFTMSGTTDS
>1W9H_227_253
KSTIKKVVYGFKKSNPDWDVEKLTLHV
>1XKG_179_205
REQSCRRPNAQRFGISNYCQIYPPNAN
>2ICS_100_126
FYDLAQQAKTNVFGLVNISKWGIVAQD
>1TV5_219_245
SPNTPGLRDNQEAGKLKNIILSVKEEI
>1RW3_389_415
PCLRMVAAIAVLTKDAGKLTMGQPLVI
>2DBY_38_64
KNVGVVPLEDERLYALQRTFAKGERVP
>1IMV_243_269
IAQLPLTGSMSIIFFLPLKVTQNLTLI
>1XHC_150_176
GGGFIGLELAGNLAEAGYHVKLIHRGA
>1JHN_184_210
KTYFTDKKTHLYTLILNPDNSFEILVD
>2FXU_131_157
AMYVAIQAVLSLYASGRTTGIVLDSGD
>1MGP_6_32
HHHHHDYDIPTTENLYFQGHMKVKILV
>1IGR_141_167
GNKPPKECGDLCPGTMEEKPMCEKTTI
>1RE9_194_220
AEAKEALYDYLIPIIEQRRQKPGTDAI
>1VPT_213_239
QPFAPSYSAEMRLLSIYTGENMRLTRV
>1K1S_152_178
AKIIADKSKPNGLGVIRPTEVQDFLNE
>2AZQ_238_264
INFAGDKYLWDDFAYATRDGLIGELRF
>1VHN_122_148
RKSVSGKFSVKTRLGWEKNEVEEIYRI
>1XRF_131_157
GFTTIVCMPNTNPPIDNTTVVNYILQK
>1NU5_241_267
AILADESLSSLSSAFELARDHAVDAFS
>2HMC_304_330
TDALTDSQRGYVEAQFKLFNSWYADWS
>2IMR_135_161
QAGADTLTRLGAGGVGDIVWAPEVMDA
>1HBZ_180_206
MGPRGLPRTWREMNGYGSHTYLWVNAQ
>1WAK_29_55
VKIGDLFNGRYHVIRKLGWGHFSTVWL
>1T6C_279_305
GIFLKTLEIFEKDCLIVSDWGLREGVL
>1VJP_126_152
TLVKEWTELDPDVIVNTCTTEAFVPFG
>1G4R_216_242
VNVHVTNNTNKTVKKIKISVRQYADIC
>1TFR_242_268
LLTESEYNRYKENLVLIDFDYIPDNIA
>2FQX_41_67
KYVTASTDAEYVPSLSAFADENMGLVV
>1Q35_7_33
YSYRQPYLIEPMLKNFEKDTGIKVNII
>1BQG_165_191
KTDLGYRSEHEADNEWFRLRNKEALTP
>1X19_301_327
PENPNFDYLSHYILGAGMPFSVLGFKE
>1V4A_165_191
GGELNFSSDIDLIFAWPEHGCTQGGRR
>1IAL_110_136
EQTKAVVDGGAIPAFISLLASPHAHIS
>1A8Y_182_208
SKVAKKLTLKLNEIDFYEAFMEEPVTI
>1PBE_107_133
RDLMEAREACGATTVYQAAEVRLHDLQ
>1ELV_233_259
PVAPLRKCKEVKVEKPTADAEAYVFTP
>1XKN_20_46
LSWPHKLESWPGKFEPVPAVFAELAYQ
>1ZYL_60_86
ERWTADQILEEHQFALQLVNDEVPVAA
>1RKD_277_303
FAHAAAAIAVTRKGAQPSVPWREEIDA
>2D0B_93_119
AIGSDEVGTGDYFGPIVVAAAYVDRPH
>1VBI_133_159
AWVTTNAEPDVVPFGGREKALGTNPLA
>1NHS_74_100
FSNTEITAIQPKEHQVTVKDLVSGEER
>1XTI_307_333
TNLFGRGMDIERVNIAFNYDMPEDSDT
>1QAZ_94_120
LGNLYVATGKPVYATCLLNMLDKWAKA
>1TOI_141_167
GLEVREYAYYDAENHTLDFDALINSLN
>1P5D_31_57
TAYWIGRAIGSESLARGEPCVAVGRDG
>2CBN_64_90
SHLHGDHLFGLPGLLCSRSMSGIIQPL
>1NUY_285_311
AYVMEKAGGLATTGKEAVLDIVPTDIH
>1JDN_309_335
DYVNMFVEGFHDAILLYVLALHEVLRA
>1VLI_166_192
AGAEISDVHEAWRTIRAEGNNQIAIMH
>1QLM_58_84
GGLATVELTEFEHDGLCLPAVQVTTDH
>1Y7E_331_357
SISADVCAAINPLFSSVHDEQNAPQLG
>1UDC_42_68
PVIERLGGKHPTFVEGDIRNEALMTEI
>1WST_308_334
IPKIIEFYKPRRDAMLEALEEYMPEGV
>1KVK_249_275
GVRSRLIKFPEIMAPLLTSIDAISLEC
>1TR9_233_259
ELGFKGIVFSDDLSMEGAAVMGGPVER
>1YDX_34_60
INWTKRTIDSLFDLKKGEMLEKELITP
>1WL7_132_158
PVIHSTASDNYNAIDPNVVFDQEGQPW
>2H14_269_295
WNLQTKEIVQKLQGHTDVVISTACHPT
>1Q44_297_323
WRDTLSESLAEEIDRTIEEKFKGSGLK
>1NIJ_124_150
DGVIALVDAVHADEQMNQFTIAQSQVG
>1US0_97_123
LSDLKLDYLDLYLIHWPTGFKPGKEFF
>2NWH_25_51
APGASNPGSWMEEAGGGGFNAARNLSR
>1IOW_69_95
DGTLQGMLELMGLPYTGSGVMASALSM
>1PJX_136_162
AGEVAPADYTRSMQEKFGSIYCFTTDG
>2NWH_291_317
ATSQDLSKDSVEAMLGLVPQAEMLAGS
>1TDH_81_107
MSGSFQLVPREELPRHAHLRFYTAPPG
>2IZR_33_59
TNEYVAIKLEPMKSRAPQLHLEYRFYK
>1SVS_4_30
LSAEDKAAVERSKMIDRNLREDGEKAA
>1ITX_285_311
GAQGHLDAGVPAAKLVLGVPFYGRGWD
>1J6U_113_139
KKEEFAVTGTDGKTTTTAMVAHVLKHL
>1INP_268_294
SEKETIKGALSHVCGERIFRAAGAGYK
>1K92_23_49
TSAALLWMRQKGAVPYAYTANLGQPDE
>1UG6_245_271
PILGKGYPESPFRDPPPVPILSRDLEL
>2GWN_221_247
YRSSAEAVELAERMNARLHILHLSTEK
>1UDC_12_38
IGSHTCVQLLQNGHDVIILDNLCNSKR
>1VFL_75_101
RDAIKRIAYEFVEMKAKDGVVYVEVRY
>1H4V_299_325
RVPGVGFAFGVERVALALEAEGFGLPE
>2B9E_246_272
DALQQNPGAFRLAPALPAWPHRGLSTF
>1NHS_187_213
VYLDKEFTDVLTEEMEANNITIATGET
>1NNF_13_39
ATAVAKAFEQETGIKVTLNSGKSEQLA
>2H85_51_77
LPVNVAFELWAKRNIKPVPEIKILNNL
>1Y0Y_271_297
PTIVRWLEELAKKHEIPYQLEILLGGG
>1YS1_119_145
FADFVQGVLAYDPTGLSSTVIAAFVNV
>1WY0_19_45
DEKIFELIPEKDPRVLYEAARHYPLAG
>1I4W_306_332
TDKDLLKKCPIDLTNDEFIYLTKLFME
>1QE3_316_342
TPDSDVHSQETLDAALEYLLGKPLAEK
>1J09_54_80
ERILAALKWLGLSYDEGPDVGGPHGPY
>1BQG_346_372
SNNHFDISLAMFTHVAAAAPGNITAID
>1XFI_96_122
GPPDGILLCRLREQVLRELGFRDIFKK
>1IOM_59_85
QELEEFSAALARRRALPAHLLESFKRY
>1BHE_151_177
PRLIQINKSKNFTLYNVSLINSPNFHV
>1T6C_52_78
VKETGRLQEDRIEETIQVLKEYKKLID
>1R6F_206_232
GSEKKIVSIKDFLGSENKRTGALGNLK
>1KXU_110_136
HPRIIMLTCAFLACKVDEFNVSSPQFV
>2H14_175_201
DGLCRIWDTASGQCLKTLIDDDNPPVS
>1LML_110_136
DFVMYVASVPSEEGVLAWATTCQTFSD
>1YRW_70_96
RIAQLSPDVIFSFYYRHLIYDEILQLA
>1T6C_184_210
TEEEVKRFFEFLEKELSKVKKPVDTIV
>1PII_406_432
GGLGADNCVEAAQTGCAGLDFNSAVES
>2F7V_7_33
LLASTLEHLETLVSFDTRNPPRAIAAE
>1FC6_177_203
NPVTFTTCSNVAAAALPPGAAKQQLGY
>1GXN_19_45
NPAANWLNNARTKWSASRADVVLSYQQ
>2G62_286_312
WSKVNQGLIRMYKAECLEKFPVIQHFK
>1WW9_122_148
KTYPVQEAKGCVFIYLGDGDPPPLARD
>1O20_73_99
KESLVDRLALNDKRIDEMIKACETVIG
>1QOY_62_88
LSRFKQEYSQAASVLVGDIKTLLMDSQ
>1WW9_239_265
FEGTIGGEVVREGAYGEKIVANDISIW
>1SZN_86_112
VHALGLKLGIYSTAGTATCAGYPASLG
>1G97_248_274
MVNGVSFVNPEATYIDIDVEIASEVQI
>1BS0_209_235
TGVIGEQGRGSCWLQKVKPELLVVTFG
>1YFE_272_298
DALVQAHGALKGLAASLMKIANDVRWL
>1KV7_148_174
WGIDDVPVIVQDKKFSADGQIDYQLDV
>2HVQ_51_77
VTCAKRTGPILPAEDFFGYEIILKNYA
>2PGD_299_325
ASKKLKGPQNIPFEGDKKSFLEDIRKA
>1MXG_358_384
DSRRPGLITYINLSPNWVGRWVYVPKF
>1VJO_46_72
HPSVLQAMNVSPVGHLDPAFLALMDEI
>1PVL_34_60
QILTFNFIKDKSYDKDTLILKAAGNIY
>1NF1_140_166
RNLLQMTEKFFHAIISSSSEFPPQLRS
>1A8Y_102_128
EVIEYDGEFSADTLVEFLLDVLEDPVE
>1YFE_22_48
WGAQTQRSLEHFRISTEKMPTSLIHAL
>1OZA_292_318
EEIEQIIASHNEWVKVIPNDKEITLRE
>1VHN_73_99
LSEAARILSEKYKWIDLNAGCPVRKVV
>2G17_302_328
HLIVVATEDNLLKGAAAQAVQCANIRF
>1NIJ_167_193
EKLHERLARINARAPVYTVTHGDIDLG
>1XM9_222_248
LDAEVPTRYRQLEYNARNAYTEKSSTG
>1UM8_349_375
SEVRITKDCVLKQAEPLIIAKTHSKIL
>2B3H_210_236
PGVRYRELGNIIQKHAQANGFSVVRSY
>1L8Q_109_135
FLSGKERTQIEFFHIFNTLYLLEKQII
>1GSO_197_223
ASFIVMVDGEHVLPMATSQDHKRVGDK
>1T6C_207_233
DTIVGLGGTITTLAALEYNVYPYDPQK
>1LYV_244_270
GVGRTAQLIGAMCMNDSRNSQLSVEDM
>2HBJ_147_173
NLHILNEVFTNPSIVKVFHGAFMDIIW
>1R89_3_29
VEEILEKALELVIPDEEEVRKGREAEE
>1JR7_24_50
TEQTTKQFLEQVAEWPVQALEYKSFLR
>1RIQ_407_433
LGIDLEGFQCELEEQRERARKHFKVEA
>1WM1_145_171
RLHWYYQDGASRFFPEKWERVLSILSD
>1CSH_359_385
LLEQGKAKNPWPNVDAHSGVLLQYYGM
>1UZ5_350_376
LPVKLEGDLAVPILKGSGAVTSFIDAD
>1VPK_276_302
ESLKRVMVIASKGSESVKFEIEENVMR
>1YIS_59_85
DEMKSNRDVFDWPFIRSEERKLKHDVM
>1TDH_134_160
GPCVLQEYQQFRESVLRNLADKAFDRP
>2C6J_5_31
QTFLQNNVMDKCNDKRKRGERDWDCPA
>1U8X_218_244
VRYYGLNHFGWWTSIQDQEGNDLMPKL
>1ZOD_213_239
LSSGGIIELPDGYMAALKRKCEARGML
>1IGR_207_233
GSCSAPDNDTACVACRHYYYAGVCVPA
>1BU8_356_382
GYILVALYGNNGNSKQYEIFKGSLKPE
>1FI4_74_100
PEFERDTLWLNGEPHSIDNERTQNCLR
>1D3G_115_141
INRYGFNSHGLSVVEHRLRARQQKQAK
>1VJZ_296_322
TLNIGFALWNFRGPFGILDSERKDVEY
>1LI4_41_67
ASKPLKGARIAGCLHMTVETAVLIETL
>1ZYL_47_73
EDRRRFVVKFYRPERWTADQILEEHQF
>1VHN_31_57
FAFSEMVSAKGFLMNSQKTEELLPQPH
>1E6U_78_104
DFIYQNMMIESNIIHAAHQNDVNKLLF
>1HA0_158_184
VTMPNNDNFDKLYIWGIHHPSTNQEQT
>2I0Z_106_132
DIITFFENLGVKLKEEDHGRMFPVSNK
>1UTE_80_106
LRNVPWHVLAGNHDHLGNVSAQIAYSK
>1WW9_84_110
TKSTITCWYHAWTYRWEDGVLCDILTN
>1UX5_229_255
FMNDTSKQAQGFKLSTLQRLTFIKDTT
>1IN4_29_55
GQENVKKKLSLALEAAKMRGEVLDHVL
>1JIX_124_150
EELLIKSPIKVISQGINLDIAKAAHKK
>2FB9_257_283
ALKAYKVLGVRGMARVDFFLAEGELYL
>2C0H_207_233
WQAAAIKEVDPGAMVTVGSWNMKADTD
>1A76_242_268
VRSGVAKDVLKKEVEYYDEIKRIFKEP
>1SBP_232_258
KKDTKAVAEAYLKYLYSPEGQEIAAKN
>2GI3_210_236
DAAILMEIISGRDENDATTVNRKVDFL
>1RA0_301_327
RVKEMLESGINVCFGHDGVFDPWYPLG
>1T67_43_69
SLIEAYALHKQMRIVKPKVASMEEMAT
>1JDN_300_326
VEKQGLNMEDYVNMFVEGFHDAILLYV
>1US0_134_160
SDTNILDTWAAMEELVDEGLVKAIGIS
>1FSU_93_119
KEAGYTTHMVGKWHLGMYRKECLPTRR
>2AEU_139_165
DKDTLVIITGSTMDLKVIELENFKKVI
>1VLO_262_288
NMGWTIAWEPADRDFIGREALEVQREH
>1QE3_368_394
VAYASAQSHYAPVWMYRFDWHPEKPPY
>1V9M_150_176
ALRAVLRETQDLARVEALLAKRFFEDV
>1CPT_154_180
MTDCALYYPLHVVMTALGVPEDDEPLM
>2DE2_93_119
GITPLLGRQGFFVRDDSPITAAADLAG
>1U8X_429_455
KLWQALILSKTVPNARVARLILEDLVE
>1N26_116_142
GPRSTPSLTTKAVLLVRKFQNSPAEDF
>1XHB_206_232
GGLFSIDRDYFQEIGTYDAGMDIWGGE
>2IMR_253_279
TGGGPLWDNRMPALYPHTLAEVIGREP
>2GNO_123_149
HYLLPTIKSRVFRVVVNVPKEFRDLVK
>1YGJ_148_174
TPNQFEAELLTGRKIHSQEEALEVMDM
>1W9Y_214_240
VVNLGDQLEVITNGKYKSVMHRVIAQK
>2B61_225_251
QGLSIARMLGMLTYRTDLQLAKAFGRA
>1N3L_126_152
SKEYTLDVYRLSSVVTQHDSKKAGAEV
>1DLJ_102_128
KEVLSVNSHATLIIKSTIPIGFITEMR
>1OYG_317_343
RANVFKMNGKWYLFTDSRGSKMTIDGI
>2AZQ_62_88
LNRLGGRNEAGLLAAGLGIEHFLDLLQ
>2EX1_219_245
TLVGFNDEVKQSLEVQQAKFIFTGTTT
>1OYG_257_283
YGKSTSFFRQESQKLLQSDKKRTAELA
>1BOB_231_257
HGSCLYEAIIQSWLEDKSITEITVEDP
>1JCF_207_233
KIEIGNVFPSKENDELETTVSGIDLST
>1ZHX_332_358
DFNLIAKTKTELEETQRELRKEEEAKG
>2CAU_194_220
FLEASYDSPYDEIEQTLLQEEQEGVIV
>1MXG_218_244
WAVGEYWDTNVDALLSWAYESGAKVFD
>1R6W_237_263
KPTLTGSLEKVREQVQAAHALGLTAVI
>1MXG_289_315
DTDIIWNKYPAYAFILTYEGQPVIFYR
>1T3S_311_337
CEHLADYLEAYWKATHPPSSNLPNPLL
>2FUZ_316_342
ALRDGYAERDDGEAEGFIRRGSYHVRG
>1CKO_187_213
YKEWIPLEHPTIIKDHLKKANAIYHTD
>1JDN_216_242
IMCASSDTIRSIMLVAHRHGMTSGDYA
>1YON_78_104
DAVKSLASTLPVTTPILLIHNGMGTIE
>2II0_462_488
PKPLPRFPKKYSYPLKSPGVRPSNPRP
>2I0Z_150_176
KIRTNTPVETIEYENGQTKAVILQTGE
>1DDI_339_365
QALLEVIAEFGGMDTEAADEFLSELRV
>1RW3_74_100
PWNTPLLPVKKPGTNDYRPVQDLREVN
>1UWV_89_115
GCQQQHASVDLQQRSKSAALARLMKHD
>1VJP_142_168
TCTTEAFVPFGNKEDLLKAIENNDKER
>1BN8_156_182
GTNAKVVGGNFQIKSDNVIIRNIEFQD
>1SDJ_245_271
AWLVHHNVLPHDGNVLRVKGHQGRALG
>1A87_109_135
RFVSQFLLFRKEEKEKNEKEALLKASE
>1KXU_273_299
EPPRSEEVAVLKQKLERCHSAELALNV
>2HGS_268_294
DGYMPRQYSLQNWEARLLLERSHAAKC
>1YIS_255_281
GAAAKKVCTDIRVLQAFGELLEPFEKD
>1PHP_64_90
KGKVVEELRLDAVAKRLGELLERPVAK
>1W3F_231_257
DISVDNQWNWGEENTFSKTYTATFSVR
>1WL7_7_33
GNVNFYEMDWSLKGDLWAHDPVIAKEG
>1MLA_24_50
ASYPIVEETFAEASAALGYDLWALTQQ
>1CEO_203_229
FFFTHQKAHWSESAMAYNRTVKYPGQY
>2JAK_54_80
FIQKLRQCCVLFDFVSDPLSDLKWKEV
>1VJ1_192_218
CSRVVGICGTQEKCLFLTSELGFDAAV
>1KO9_283_309
PTTSQAKGPSPQTNKELGNFFRSLWGP
>1YII_196_222
ILGTRSVSHLRRVFDKYMTISGFQIEE
>1MUW_54_80
DDDLIPFGSSDTERESHIKRFRQALDA
>1V4A_29_55
SAQAKSVLTFSDFVQDSVIAHPEWLTE
>1LZL_56_82
APGLDGDPEVKIRFVTPDNTAGPVPVL
>1MZE_38_64
SFPTRPIPRLSQSDPRAEELIENEEPV
>1MLA_213_239
AVELAKITFNAPTVPVVNNVDVKCETN
>1NE9_57_83
MSMLLGDTPTDKKFAYASKGPVMDVTD
>1GXN_133_159
NDNGMAYALTVLDFAANKRAPFDTDVF
>2DBY_246_272
EAELAELSGEEARELLAAYGLQESGLQ
>1JMM_327_353
ATNVMPVSDMPVVPGKDNTDGKKPNIW
>1GR0_112_138
IGKYYADTIELSDAEPVDVVQALKEAK
>1F1O_40_66
IPKEDVKVMRENASFDINRILEIEKDT
>1NRI_126_152
TKAVLNDLQSIHFSKNDVLVGIAASGR
>1XKU_75_101
LKNLHTLILINNKISKISPGAFAPLVK
>1DT9_224_250
LVLAGSADFKTELSQSDMFDQRLQSKV
>1EZW_86_112
ISGGRAIIGMGPGDKATFDKMGLPFPC
>1KVP_302_328
DNRPLLVMRSNLWASGYDVDGTDQTSL
>1NF1_119_145
HVSFEVDPTRLEPSESLEENQRNLLQM
>1ULZ_289_315
NTRIQVEHPVSEMVTGIDIVKWQIKIA
>1RW3_354_380
KQGYAKGVLTQKLGPWRRPVAYLSKKL
>1KXU_188_214
YPILENPEILRKTADDFLNRIALTDAY
>1ZGK_39_65
SYLEAYNPSNGTWLRLADLQVPRSGLA
>1XMX_48_74
DVLNKRNISTDFFEIPAGSNTSAIKSA
>1Q35_64_90
MEIVNADLAQKIDSKVLEKNIPAQFRD
>2C3F_21_47
MSSENIPLRVQFKRMKAAEWARSDVIL
>1XC3_217_243
AQYILILAPKKIILGGGVMQQKQVFSY
>2G29_389_415
IETFFDGITFDPENPQAYLDSLKIKSI
>1ZU4_141_167
ADTFRAGATQQLEEWIKTRLNNKVDLV
>1T67_252_278
YQAFNPKAVVLQLGADTIAGDPMCSFN
>2A84_75_101
AGGDLDAYPRTPDDDLAQLRAEGVEIA
>1YIS_320_346
DQGLERTLDDSAGRRMLIPDVLLTAEA
>1X8V_395_421
VGAAFAIMQIKAIFSVLLREYEFEMAQ
>1I6L_153_179
LTRDLAERFNKRYGELFTIPEARIPKV
>1R4U_258_284
FEIDLSWHKGLQNTGKNAEVFAPQSDP
>1UOU_31_57
PELIRMKRDGGRLSEADIRGFVAAVVN
>2F5U_332_358
PGLAALCLDAQAGRPVGSTRRVVDMSS
>1W58_251_277
IGIGESDSEKRAKEAVSMALNSPLLDV
>1UYN_104_130
TDSISLFAGIRHDAGDIGYLKGLFSYG
>8ABP_105_131
LVMLAATKIGERQGQELYKEMQKRGWD
>1XKS_282_308
KQNCDGLVILAAAWHSADNPCLIYYSL
>3SIL_127_153
AYRDKAPDTDWDLVLYKSTDDGVTFSK
>1GP6_200_226
KEVGGLEELLLQMKINYYPKCPQPELA
>2FEZ_91_117
RVVLAAAPPGYRLSIPDNTCDLGRFVA
>1JDW_210_236
WTTAPKPTMADELYNQDYPIHSVEDRH
>1ZYL_167_193
PSGLKAAFLKATDELIAAVTAHWREDF
>1U7L_94_120
TNAYRTLPINNMPVPEYLENFQWQTRK
>1XOV_60_86
FIDRTSTTQSANLNKIVNWHNANPADV
>1C0P_10_36
VVLGSGVIGLSSALILARKGYSVHILA
>1OX0_190_216
IGDAFRSIKFGFQDVMLVGGTEASITP
>1F8E_38_64
EPYVSCDPDECRFYALSQGTTIRGKHS
>2NLO_53_79
TVYRRIDTLGSRASGQDLKTLLDAALY
>4UAG_74_100
IALAHPSLSAAADAGIEIVGDIELFCR
>1FKM_369_395
EMLLSEAFIWQSLYKDATSHWLHHHHH
>1Z70_17_43
SKMVPIPAGVFTMGTDDPQIKQDGEAP
>2HOE_264_290
NENVVLKHVLSMGFSSLAEARDSGDVR
>1U09_247_273
NHCSDAMNIMFEEVFRTEFGFHPNAEW
>2AU3_144_170
DLGYAPSSEALVKVLKENDLLEAYLET
>1ZSW_280_306
FKSLYFRESNGILFEIATDGPGFTVDG
>2I1O_109_135
GMYETAILGFICQASGISTKASKVRLA
>1ESC_266_292
LEDSQLELLGTKIPWYAHPNDKGRDIQ
>1BT3_315_341
AVKVRIGDSLDNQKMGYKYAKTPLPWL
>1JR7_233_259
FVQPKDFEEGVWLSELSDAIETSKGIL
>2CGL_104_130
DSRTNGLMAQAQQQLGKRDIYQRSGIQ
>1UG6_325_351
RLGREVPWPLYVTENGAAYPDLWTGEA
>1NTH_38_64
ELKQKYGLDFKGEFIPTDKDMMEKLFK
>2ALA_235_261
QTPSGFKYWLKEKGTALNTKAPFGCQI
>2BKW_344_370
IHKDIGPKYIRIGHMGVTACNKNLPYM
>1F2J_10_36
QLPAYNRLKTPYEAELIETAKKMTAPG
>1ZVD_183_209
VEHNAYGEIIQHELKPNGKSIPVNEEN
>1KKH_40_66
EIKETQEDEIILNLNDLNKSLGLNLNE
>1GQE_282_308
KNKDQAMKQMKAKLYEVEMQKKNAEKQ
>1XMB_274_300
FTGFTQLQQRVKEVITKQAAVHRCNAS
>1OXX_295_321
LVGKGKVKVIGYQGGLFRITITPLDSE
>1R89_128_154
DRTPFHHKWLEGRIKGKENEVRLLKGF
>2DBY_13_39
GKSTLFNALTRANALAANYPFATIDKN
>1EYB_391_417
HSTMTPHGPDADCFEKASKVKLAPERI
>1KS8_220_246
AWLYRATNDNTYLNTAESLYDEFGLQN
>2F6H_17_43
EILNQEITEGLLKGFEVPDAGVAIQLS
>1H6L_158_184
YELNADKNGYISGKKVRAFKMNSQTEG
>1F9V_6_32
RVYCRIRPALKNLENSDTSLINVNEFD
>1A26_49_75
SKRQIQSAYSILNEVQQAVSDGGSESQ
>1B9H_58_84
AVTNGTHALELALQVMGVGPGTEVIVP
>1GW1_138_164
VLNGYLDQVAEWANNLKDEQGRLIPVI
>1BHE_283_309
SDKSAAGVVNGVRYSNVVMKNVAKPIV
>1X19_293_319
ILDMVIDDPENPNFDYLSHYILGAGMP
>2BW4_39_65
VEFTMTIEEKKLVIDREGTEIHAMTFN
>1HX0_346_372
RNFVNGEDVNDWIGPPNNNGVIKEVTI
>2C43_153_179
EFFHIMKRKFTNKEWETIRSFKDEWTQ
>1VJO_104_130
NAVEPGDVVLIGVAGYFGNRLVDMAGR
>3GCB_53_79
DDALLNKTRLQKQDNRVFNTVVSTDST
>1WMD_150_176
RKNDMTILFAAGNEGPNGGTISAPGTA
>2I0Z_169_195
AVILQTGEVLETNHVVIAVGGKSVPQT
>1H4V_8_34
GTKDLFGKELRMHQRIVATARKVLEAA
>1XKG_22_48
FEDEEAARKNFLESVKYVQSNGGAINH
>2O14_197_223
KHTFQVRNMASGGQIARGFRNDGQLEA
>2GFO_141_167
GKINDQFAGYSQQDSQELLLFLMDGLH
>1MZE_8_34
AEAVASGSGEPREEAGALGPAWDESQL
>1CS6_46_72
TELKMGPDSRYRLVAGDLVISNPVKAK
>1XA6_121_147
IHDLVTDGLITLYIETKAAEYISKMTT
>2HKJ_119_145
QMHQDKPIEIETSPVNSKRIYTFKLKI
>1YPX_193_219
YLCSDEQREVVRQRGFDPETLQETYKN
>1FKM_287_313
VASFVTPTKDFQSPTTALSNMTPNNAV
>2J4O_151_177
ILERLKTLEREISGGAMAVVAVLLNNK
>1OYG_92_118
DTSIYMFYQKVGETSIDSWKNAGRVFK
>1NUY_94_120
LVSEEDKNAIIVEPEKRGKYVVCFDPL
>1Y7E_366_392
TGHGGKSMASDADAELVSYIRQLLNKN
>2FYT_199_225
KMSCMKKAVIPEAVVEVLDPKTLISEP
>1JL5_2_28
FINPRNVSNTFLQEPLRHSSNLTEMPV
>1A87_133_159
ASELVSGMGDKLGEYLGVKYKNVAKEV
>2I7Q_207_233
RIKFTEESRIKKLHKLLSYNLPLELEN
>4BCL_191_217
AAINEGGQRISPIVVNSSNVEGGEKGP
>1YPV_198_224
LCQFYVVNSELSCQLYQRSGDMGLGVP
>2CEY_9_35
MNAGTSSNEYKAAEMFAKEVKEKSQGK
>1ZVD_196_222
LKPNGKSIPVNEENKKEYVRLYVNWRF
>1RPT_52_78
YIRRRYGRFLNNSYKHDQVYIRSTDVD
>1JX6_225_251
AKASLAKHPDVDFIYACSTDVALGAVD
>1XKU_177_203
RIADTNITTIPQGLPPSLTELHLDGNK
>2IZR_298_324
LPTPVGAVQQDPALSSNREAHQHRDKM
>1R3S_67_93
ELTLQPLRRFPLDAAIIFSGILVVPQA
>1POT_282_308
SPEVANDKTLYPDAETIKNGEWQNDVG
>2H14_186_212
GQCLKTLIDDDNPPVSFVKFSPNGKYI
>1T9H_129_155
LIEDQDTEDTIQAYAEDYRNIGYDVYL
>1UA7_92_118
IVDAVINHTTFDYAAISNEVKSIPNWT
>1KNW_351_377
QEGGNVETRALPEVKAGDYLVLHDTGA
>1RRK_352_378
KEELLPAQDIKALFVSEEEKKLTRKEV
>1RGZ_297_323
PLPVAEVNPPAPPVKASWVHKTGSTGG
>1AB4_467_493
DRLMEVIREELELVREQFGDKRRTEIT
>2A1X_57_83
KICRKEVKPLGLTVMRDVTISKSEYAP
>1WZA_64_90
HGYDVTDYYKINPDYGTLEDFHKLVEA
>1UTE_98_124
VSAQIAYSKISKRWNFPSPYYRLRFKI
>2GS8_283_309
NVKVLCLEKDLAQLAERLGKNYRIIVS
>1GP6_116_142
DQATGKIQGYGSKLANNASGQLEWEDY
>1CJC_319_345
DLPCGLVLSSIGYKSRPIDPSVPFDPK
>1V04_130_156
LVVNHPGSSSTVEVFKFQEEEKSLLHL
>2NXF_9_35
GLIADVQYADIEDGENYLRTRRRYYRG
>1NNF_178_204
ALQAVENGEVPAALINNYYWYNLAKEK
>2B4V_316_342
VLWVDPWSLPHPAHLPRYPDFSPLYDC
>2A2F_145_171
DTQYLEKAGPFLDEFVCHMTNTERSVS
>1J6U_324_350
IYVIDDYAHTPDEIRNLLQTAKEVFEN
>1JTA_1_27
AELVSDKALESAPTVGWASQNGFTTGG
>1YC9_384_410
LHIATNRYQGGLATYLDVLVAEESLLN
>2DDU_306_332
PRARNEGLVVQYSNDNGILWHLLRELD
>2H85_199_225
SRDLEDFKPRSQMETDFLELAMDEFIQ
>2BW4_289_315
GAAFYTFRQPGVYAYVNHNLIEAFELG
>1K7I_33_59
YHDRGDGLTVNGKTSYSIDQAAAQITR
>1XOV_25_51
KCVGAEDILSEIKEAEKVLNAASDELK
>1W58_289_315
VMGPEDLTLEEAREVVATVSSRLDPNA
>1EDZ_92_118
VNGIMVYFPVFGNAQDQYLQQVVCKEK
>1UX5_5_31
PHKKLKQLHWEKLDCTDNSIWGTGKAE
>1ZDY_273_299
GLTLSPKEEYYKLGAYYHITDVQRGLL
>1UOZ_183_209
SRWLSAEAMAARLNDVGVGRARGFSLN
>1ZKL_19_45
LEKVGNWNFDIFLFDRLTNGNSLVSLT
>1UOZ_286_312
ESDGTCGRGEPQAGRFVSQYAIDLAHN
>1RI6_229_255
DTRWAADIHITPDGRHLYACDRTASLI
>2B4V_68_94
VTYGQMERGSDLDLACMFDDPYPSHEV
>2C81_147_173
DEINEIAQEHNLFVIEDCAQSHGSVWN
>1G8P_246_272
RPKDMDIRNQILEARERLPKVEAPNTA
>1NU5_124_150
IGGTMRTSIPIAWTLASGDTARDIDSA
>2CZ9_134_160
KKAENEFVGVPCGILDQFAVVFGREGN
>1HZ4_20_46
RAQVAINDGNPDEAERLAKLALEELPP
>2GWD_114_140
AEVNSHLYQVKAVAEEMGIGFLGMGFQ
>2EVX_247_273
EDFEVLLPEKDEEERSRGRYIESESES
>1E4F_249_275
LDTSFEESERLIITHGNAVYNDLKEEE
>2CGL_292_318
RVLKNIMGLWLLQRVLQERQINDLPAL
>1TQ4_71_97
NVAVTGETGSGKSSFINTLRGIGNEEE
>1G4R_170_196
KVQYAPERPGPQPTAETTRQFLMSDKP
>1U8X_52_78
LEEFPIRKLKLYDNDKERQDRIAGACD
>1KVK_77_103
QGDVPAPTLEQLEKLKKVAGLPRDCVG
>1AB4_375_401
AEAKTALVANPWQLGNVAAMLERAGDD
>1ZDY_260_286
PYAYVGEKRTLVYGLTLSPKEEYYKLG
>2F8L_27_53
NTAIILQNELEISYLEAVYETGENLFQ
>2GHS_168_194
KGKVTKLFADISIPNSICFSPDGTTGY
>1ELV_166_192
EGRTNFDNDIALVRLKDPVKMGPTVSP
>2GWD_261_287
DVPMYFAYRNGKYVDCTGMTFRQFLAG
>2B69_34_60
GGAGFVGSHLTDKLMMDGHEVTVVDNF
>1AL3_249_275
DPVSDPDLVKLDANGIFSHSTTKIGFR
>2H9F_156_182
QVQETGDFELDGVTFPAAEIVLEFLDP
>1GW1_314_340
FLLVWRNAPQGVPGTQVPHYWVPANRP
>1O70_3_29
AADTTVTQFLQSFKENAENGALRKFYE
>1NTH_155_181
TIVNGVMTSVRGKSPIPKSPYEVLAAK
>2J0W_89_115
ERLLENITVLAEAAALATSPALTDELV
>1SVB_160_186
RKTASFTISSEKTILTMGEYGDVSLLC
>1GWU_113_139
AGGPSWRVPLGRRDSLQAFLDLANANL
>1HO8_109_135
DKYGDDTVKFFQEDPKQLEQLFDVSLK
>1OKG_325_351
KVDGAPCERPDAEVQSAATHLHAGEAA
>2GU1_283_309
KILVKKGQLVKRGQKIALAGATGRLTG
>1H9A_267_293
AAFNALKIYDEAEVNKYFVRAQYGAGD
>1XKG_51_77
DLSLDEFKNRFLMSAEAFEHLKTQFDL
>1W9H_89_115
DSPHFDSIKSQVDNAIDTGVDGIMLVL
>1RVK_262_288
GKHWHRAEWIKAGACDILRTGVNDVGG
>1WW9_39_65
NEGEPKTLKLLGENLLVNRIDGKLYCL
>1GVH_365_391
VGFMQFTAKQLVDLGVKQENIHYECFG
>1ZSY_215_241
LGAEHVITEEELRRPEMKNFFKDMPQP
>2AP1_98_124
TLYAANVPAASGKPLRADLSARLDRDV
>1T5J_265_291
AMAGAYYGFKNIPKEWIDGLKNKEVIF
>1USG_100_126
GATNPELTQRGYQHIMRTAGLDSSQGP
>1H6S_272_298
GIGADYQFAEGVKVSGSVQSGFANETV
>1VRM_225_251
LKSGAVATSGDYERYFVVDGVRYHHIL
>2F7F_349_375
KLSSNAEKVTTPGKKQVWRITRKSDKK
>1EZW_266_292
IDTEKAEQIAEAIGKGDFGTAIGLVDE
>1WCD_334_360
AVTIHGGNYPGALRPVTLVAYERVATG
>1QLM_162_188
ENLYLLVAPTASIVGSVQVSARVVETG
>1RCQ_208_234
RPGILLYGATPFERAHPLADRLRPVMT
>2HC9_243_269
STEHIALVGKGVVYDTGGLQIKTKTGM
>1JHN_157_183
LHFIFRHKNPKTGVYEEKHAKRPDADL
>1PW4_370_396
HALELAPKKAAGTAAGFTGLFGYLGGS
>2CJG_151_177
GIDPALGTQVLHLRGAFHGRSGYTLSL
>1G41_315_341
RPSDLIPELQGRLPIRVELTALSAADF
>1VLI_115_141
VIFLSTVCDEGSADLLQSTSPSAFKIA
>1NST_165_191
DPVALKYTFHEVITAGSDASSKLRALQ
>1RJG_252_278
KESRNLEMPTLMTYNSKEKYASRWSAA
>1K7I_286_312
DSSKALIFSVWDAGGTDTFDFSGYSNN
>1TJY_77_103
ALKRAMQRGVKILTWDSDTKPECRSYY
>1IUC_63_89
LAAVTWKSAQGIQIRVYCVNKDNILSE
>1UOU_11_37
DFSGEGSQGLPDPSPEPKQLPELIRMK
>1LI4_312_338
NENAVEKVNIKPQVDRYRLKNGRRIIL
>2F7V_215_241
HARFGGLTGLRFNIGRVDGGIKANMIA
>1P5J_187_213
ELKETLWEKPGAIALSVGGGGLLCGVV
>1IHG_167_193
VKGEKPAKLCVIAECGELKEGDDWGIF
>1ZTU_119_145
WPAAGHLSLTVHRVGELLILEFEPTEA
>2GUY_285_311
DSTLLGTFVENHDNPRFASYTNDIALA
>1VAG_62_88
AKEFLDQYYSSIKRFGSKAHMDRLEEV
>1JR7_220_246
DQQGRPVMRYIDQFVQPKDFEEGVWLS
>1XRF_146_172
DNTTVVNYILQKSKSVGLCRVLPTGTI
>1TXD_303_329
LASTADSKHTFSPVIKLSTVLVRQVAT
>2B78_238_264
TTSVDLAKRSRALSLAHFEANHLDMAN
>1TOI_231_257
FAAMHKELIVASSYSKNFGLYNERVGA
>1IR6_316_342
TLRPVFLVAQGKGTVRSLAPISAVEAL
>1WZA_258_284
AEAVIATAKAGFPFGFNKKAKHIYGVY
>1SIG_66_92
APTATHVGSELSQEDLDDDEDEDEEDG
>1VLI_157_183
LNRPMIFSTAGAEISDVHEAWRTIRAE
>1U7L_326_352
NIKIIAVPPKNLSKCKSELIDAFGFLG
>1HZ4_175_201
QCLAMLIQCSLARGDLDNARSQLNRLE
>1L5O_320_346
GAALAMPIVEAACAMFHNMGELAASNI
>1J09_179_205
LKSDGYPTYHLANVVDDHLMGVTDVIR
>2EX1_263_289
LLNHFTQAEGDLFIGDHYKIYFKGHPR
>2EX1_274_300
LFIGDHYKIYFKGHPRGGEINDYILNN
>2H7O_148_174
VTLSQQGQPVSSETYGFLNRLAEAKIT
>2F7F_263_289
IDSGDMAYISKRVREQLDEAGFTEAKI
>3GRS_253_279
EVKKTLSGLEVSMVTAVPGRLPVMTMI
>1H6L_191_217
YGSLYIAEEDEAIWKFSAEPDGGSNGT
>1NTY_13_39
IMAELIQTEKAYVRDLRECMDTYLWEM
>2JAK_134_160
EDEPTLEAAWPHLQLVYEFFLRFLESP
>1JX6_18_44
QRNLTNALSEAVRAQPVPLSKPTQRPI
>1D3G_28_54
RLAVRFTSLGLLPRARFQDSDMLEVRV
>1TQN_91_117
GFMKSAISIAEDEEWKRLRSLLSPTFT
>1PSW_211_237
DEGYQVVLFGSAKDHEAGNEILAALNT
>1NC5_157_183
NLKQETELFDQVVLQESLMRKHTKDAK
>1KO9_78_104
YRGDKSQASRPTPDELEAVRKYFQLDV
>1VPT_68_94
LQRHGILDGATVVYIGSAPGTHIRYLR
>1TXD_219_245
ENKQRLEDYQRRLDTSSLKLSEYPNVE
>1W5D_311_337
MGKVKKGEGSWEKGLEVLNSTLPEFGV
>2HJS_4_30
SQPLNVAVVGATGSVGEALVGLLDERD
>1RMG_279_305
DIDGYWSSMTAVAGDGVQLNNITVKNW
>2BW0_264_290
LTFFNSTLNTSGLVPEGDALPIPGAHR
>1F2J_291_317
EYLNAMNNCPLPRPWKLTFSYARALQS
>2C4E_225_251
KDKKIEIPCIKAGKVIDPTGAGDSYRA
>1O70_197_223
FVPRDKGWQKTELDYPSAHKKLFMADF
>1ADT_126_152
MDVTSENGQRALKEQSSKAKIVKNRWG
>2G17_154_180
VPGCYPTAAQLSLKPLIDGGLLDLTQW
>1D5R_228_254
REDKFMYFEFPQPLPVCGDIKVEFFHK
>1GQE_129_155
YLDIQAGSGGTEAQDWASMLERMYLRW
>2IW1_18_44
RDFMRIASTVAARGHHVRVYTQSWEGD
>2D0B_112_138
AAYVDRPHIAKIAALGVKDSKQLNDEA
>1MOQ_213_239
RIEALAEDFSDKHHALFLGRGDQYPIA
>1DFA_291_317
VGLGFLKDGVKNIPSFLSTDNIGTRET
>1W9H_364_390
VHEILDEIYYLSKMNWRGFRSRNLPVT
>1HT6_194_220
IDGTSPSLAVAEVWDNMATGGDGKPNY
>1U09_1_27
GLIVDTRDVEERVHVMRKTKLAPTVAH
>1FL2_227_253
HNIELAGIFVQIGLLPNTNWLEGAVER
>2DFW_171_197
AHMLRSYGVLQDSAEEIVAGYVAQCAV
>2FXU_53_79
YVGDEAQSKRGILTLKYPIEHGIITNW
>1R53_178_204
TITREKVDSMGPIRCPDASVAGLMVKE
>2BDE_112_138
IYVDLGDPNYMAIDTSFSIAFCILYGQ
>2C43_163_189
TNKEWETIRSFKDEWTQLDMFYRNWAL
>1BN8_236_262
YGRKYQHHDGQTDASNGANYITMSYNY
>1Y8A_43_69
MAVFNNARFFSNLSEYDDYLAYEVRRE
>1KWF_217_243
KYNNGTGLVPDWCTASGTPASGQSYDY
>1Z6F_203_229
WDNSLNVDGIKTGHTDKAGYNLVASAT
>1DFA_369_395
KVDMNGTKHKISYAIYMSGGDVLLNVL
>1VLO_202_228
TGEAGYEIALPNEKAADFWRALVEAGV
>1F9V_287_313
TKRHIPFRNSKLTYLLQYSLTGDSKTL
>1EZW_284_310
GTAIGLVDEDMIEAFSIAGDPDTVVDK
>1N3L_158_184
HPLLSGLLYPGLQALDEEYLKVDAQFG
>3GRS_446_472
GFAVAVKMGATKADFDNTVAIHPTSSE
>2J66_182_208
IGIHVYTGTQNLNTDSIIESMKYTVDL
>2HQ2_316_342
FAHDGTQIAQLYGQRTEGEQEQAQWRK
>2BI0_70_96
PGLVCDVAIGQSTLATQRVKANLFYRG
>1PBE_192_218
TPPVSHELIYANHPRGFALCSQRSATR
>1Q7E_84_110
VMEKLIREADILVENFHPGAIDHMGFT
>1F2J_128_154
AKGEQMTAGLDGYIKRAKKYYAMGCRF
>7A3H_121_147
EMSELYGDYPNVIYEIANEPNGSDVTW
>1RPT_113_139
TVSLSEDRLLYLPFRDCPRFQELKSET
>1BU8_166_192
RLEGHVGRITGLDPAEPCFQGLPEEVR
>2FB9_157_183
PANTGSSVGISRVERFQDLEAALALAF
>1R6W_212_238
IAWDESLREPDFAFVAEEGVRAVVIKP
>2J66_105_131
QSGIYCIIAESVEELFYIEELAEKENK
>2GFO_237_263
YLSLPLASTSKCTLQDCLRLFSKEEKL
>1NI5_3_29
TLTLNRQLLTSRQILVAFSGGLDSTVL
>1VB3_245_271
VPSGNFGDLTAGLLAKSLGLPVKRFIA
>2CBN_265_291
GKLIITHVSSRYDDKGCQHLLRECRSI
>1WZU_211_237
ASTGGMIKRACEWDEWVVFTEREMVYR
>2DVZ_161_187
SFKMATGTDIVHVPYKGSGPAVADAVG
>1H9A_156_182
TAAELQNDLENAFDDNQLFRIDHYLGK
>2H6O_137_163
GTMWCHHAEMQNPVYLIPETVPYIKWD
>1Q35_214_240
EAAIINFPSGEHGTHKNISGVVIAKHS
>1R76_124_150
KVKSGSNDLDAARDRDWHYVGTIDNDA
>1OEW_292_318
GIQSSAGIGINIFGDVALKAAFVVFNG
>1J09_171_197
QEIPDVVLLKSDGYPTYHLANVVDDHL
>2F5U_78_104
ALVLSLQACGRLYVGQRHYSAFECAVL
>1IXH_223_249
NFANAAKGADWSKTFAQDLTNQKGEDA
>2CY8_307_333
NPITAAAAIAAIDTILEDDVCAKINDL
>1SVS_31_57
REVKLLLLGAGESGKSTIVKQMKIIHE
>1AB4_459_485
LLRILGSADRLMEVIREELELVREQFG
>1FOB_153_179
NIGALLHSGAWGVKDSNLATTPKIMIH
>1LJ5_190_216
HKSDGSTVSVPMMAQTNKFNYTEFTTP
>1NI9_186_212
IPDGDVAASILTCMPDSEVDVLYGIGG
>1EYB_404_430
FEKASKVKLAPERIADGTMAFMFESSL
>1WDI_25_51
DMARLMVVYREGPFRVAHKRVRDLPEF
>1PJC_119_145
VELPNRSLPLLTPMSIIAGRLSVQFGA
>1ZCJ_423_449
YRQNPDIPQLEPSDYLRRLVAQGSPPL
>2I0O_277_303
LFDHCLAPHTRGDGTGCDNMTAIIVQF
>1NXC_82_108
FQEAKSWIKKYLDFNVNAEVSVFEVNI
>1IZC_25_51
PGNLRQALKDAMADPSKTLMGVAHGIP
>1ZKL_74_100
EDYHSQNPYHNAVHAADVTQAMHCYLK
>1YQS_140_166
LITLSLKHGVTNAPGAAYSYSNTNFVV
>1F8E_359_385
TSNSIVSMCSSTEFLGQWDWPDGAKIE
>1TFZ_364_390
LGDRPTIFIEIIQRVGCMMKDEEGKAY
>1KMJ_5_31
VDKVRADFPVLSREVNGLPLAYLDSAA
>1Q5N_286_312
KRNPVAAASVLAAANRVPALMSSIYQS
>1VFL_55_81
LTLPDFLAKFDYYMPAIAGCRDAIKRI
>2CU2_68_94
PYADGIRLLLEPLGRDTAGAVLLGVAE
>1XRF_2_28
RFWQYINGVDMRGSHHHHHHGMASMTG
>1HO8_300_326
CSTRVKQHKKVIKQLLLLGNALPTVQS
>2C1I_99_125
TKQIYDLVAFKIEETEKTSLGKVHLTE
>2GWN_394_420
SSPHTVSADNILSLCGWSPFEGFTFSH
>1Y08_36_62
WTKGVTPPANFTQGEDVFHAPYVANQG
>1GCA_207_233
VIANNDAMAMGAVEALKAHNKSSIPVF
>2GZ7_179_205
GKFYGPFVDRQTAQAAGTDTTITLNVL
>1XKN_102_128
YVIRTQDGRRDKVIMNWEYNAWGGKYE
>2CY8_250_276
GNHGMQALLDVQPDLTCLAKASAGGLP
>1G55_314_340
EKITVKQRYRLLGNSLNVHVVAKLIKI
>4ENL_348_374
QIGTLSESIKAAQDSFAAGWGVMVSHR
>1H09_160_186
NFEYFPSMDGIRWWQYSSNPFDKNIVL
>1CRZ_102_128
LAQNSYKVNKQWLRYAGHTASDEVFEK
>1UG6_221_247
APAYGEDPEAVDVADRYHNRFFLDPIL
>1J72_278_304
SDDCFVLDNGLCGKIYIWKGRKANEKE
>1O70_49_75
TILAPSNEAWNSSNINNVLRDRNKMRQ
>2ABS_106_132
GSAGYMGAIGDDPRGQVLKELCDKEGL
>2FSJ_296_322
RVTSLIPVGGGSNLIGDRFEEIAPGTL
>1G8P_7_33
RLQPSASGAKTRPVFPFSAIVGQEDMK
>1T3S_257_283
VKISSPKVLQRLIKSRGKSQAKHLNVQ
>1UDC_308_334
RELNWRVTRTLDEMAQDTWHWQSRHPQ
>1LFW_128_154
YYGMLLLKEAGFKPKKKIDFVLGTNEE
>1Z5V_153_179
LLERLNDRYPKKLVQTYSVFPNQDEMS
>1PII_180_206
VVGINNRDLRDLSIDLNRTRELAPKLG
>1ZHX_109_135
GSEKKPLNPFLGELFVGKWENKEHPEF
>1XKU_168_194
QGMKKLSYIRIADTNITTIPQGLPPSL
>1USG_149_175
QYGEGLARSVQDGLKAANANVVFFDGI
>1MDO_218_244
GVDAWDRQSGGRAPQAEVLAPGYKYNL
>2BW4_100_126
HAATGALGGGALTQVNPGEETTLRFKA
>2GVK_55_81
SMRNRFPDMQFSCTMGFGADAWTRLFP
>1NHS_82_108
IQPKEHQVTVKDLVSGEERVENYDKLI
>1EDZ_205_231
YSVDVNNIQKFTRGESLKLNKHHVEDL
>1IMV_223_249
MMSDPKAVLRYGLDSDLSCKIAQLPLT
>1Q14_73_99
VDFFQSDPLPFYTLAKELYPGNFRPSK
>2GJL_13_39
GVEHPIMQGGMQWVGRAEMAAAVANAG
>1UXY_50_76
VLFLEDYRGTVIINRIKGIEIHDEPDA
>1PSZ_4_30
SHHHHHHGSACASGKKDTTSGQKLKVV
>1SQH_23_49
DLYKVKFGIRNFHYLLLYNQRKWDRQL
>1GR0_282_308
DRKWAYVRLEGRAFGDVPLNLEYKLEV
>2G9D_287_313
FMHGEVFGHDGDKPLMAKNEGEAIVFP
>1TOI_149_175
YYDAENHTLDFDALINSLNEAQAGDVV
>1QOY_251_277
IDAAKLKLTTEIAAIGEIKTETETTRF
>1SQ9_15_41
HDADIFSVSACNSFTVSCSGDGYLKVW
>1UUR_319_345
IIHQQDFDKFWVWFGKSMQTLRYQRHI
>1INP_188_214
VYDIQTGVPLMGVINQPFVSQDLHTRR
>1UOU_233_259
AAVFPNQEQARELAKTLVGVGASLGLR
>8ABP_177_203
NDIPGAFDAANSMLVQHPEVKHWLIVG
>1O20_240_266
HIFVDESADLKKAVPVIINAKTQRPGT
>1QE3_240_266
NESQLDRLHTVAAEDLLKAADQLRIAE
>1UWV_308_334
AASVVGVEGVPALVEKGQQNARLNGLQ
>1NML_280_306
LGTELNNDEVKSIVAFLKTLTGNVPEV
>1GKZ_272_298
IANNDVDLIIRISDRGGGIAHKDLDRV
>2I0Z_140_166
LLTRLKDLGVKIRTNTPVETIEYENGQ
>2BJQ_125_151
KTKDGKDLLGYIDMSTEVAAVGVSGKS
>2BW0_225_251
IQKKETAKINWDQPAEAIHNWIRGNDK
>1QUB_78_104
YTTFEYPNTISFSCNTGFYLNGADSAK
>1JDW_14_40
AEAVHYIGSRLGRTLTGWVQRTFQSTQ
>1SAZ_279_305
YQIAKWIGKMAAVLKGEVDFIVLTGGL
>1LJ8_345_371
PVPGIDLTDYKQTLVDRFSNQAIADQL
>2GJL_240_266
RVARNAISQEVLAIEARGGAGYADIAA
>2HVQ_167_193
NDLDSVVQDYNFTVDHAGLVDANKCVW
>1QWO_127_153
ARSVVPFIRASGSDRVIASGEKFIEGF
>2GWD_324_350
ADGGPWRRLCALPAFWVGLLYDEDVLQ
>1F2J_82_108
ISGVILHDETVYQKAKTGETFPQYLRR
>1WAK_278_304
STACMAFELATGDYLFEPHSGEEYTRD
>1SP3_282_308
KMVKPQYAWYNGTANAYMAGDKMDSNV
>1JMM_183_209
GIFTDPTLGVFASAYTGQVEKNTSIFI
>1ZDY_205_231
GLKFCKRSFSVYPTLNWETGKIDRLCF
>1Q14_182_208
KPAIVFFGEDLPDSFSETWLNDSEWLR
>2I1Q_150_176
TEGTFRPERIMQMAEHAGIDGQTVLDN
>2HWK_27_53
TTEQWNTVDYFETDKAHSAEIVLNQLC
>1MZE_30_56
DESQLRSYSFPTRPIPRLSQSDPRAEE
>2F8L_254_280
FLVPDAMFGTSDFAKVDKFIKKNGHIE
>1EYB_158_184
AIHIFLCNTSMENRCFYNSDGDFLIVP
>1REO_253_279
EKVHLNAQVIKIQKNAEKVTVVYQTPA
>2BJQ_155_181
AGGPIQDMLVLFRNVKAPPKGIKIYDD
>2C0H_238_264
HNLYSDHCLVKAGGKQSGTLSFYQVHT
>2C0H_62_88
VRVWLHIEGESTPEFDNNGYVTGIDNT
>1QE3_35_61
GQWRFKAPEPPEVWEDVLDATAYGPIC
>1H4V_196_222
ERLEENPMRILDSKSERDQALLKELGV
>2I1Q_115_141
MHQSCVNLQNPEFLFYDEEAVSKGEVA
>2CYG_268_294
TPRRPGKEIEAYIFEMFNENQKAGGIE
>2NXF_276_302
SGAQHITLEGVIETPPHSHAFATAYLY
>1YM5_223_249
EDPVCGSGSVALARYLQEVYKFEKTTD
>1G93_196_222
DPNDFTYERRKESAAYIPFGEGDFYYH
>1W58_35_61
QTKAKITVVGCGGAGNNTITRLKMEGI
>1T9H_227_253
LVADTPGFSSLEFTDIEEEELGYTFPD
>1VB3_283_309
LHDGQWSPKATQATLSNAMDVSQPNNW
>1UUR_370_396
QDPGTFIIRFSERNPGQFGIAYIGVEM
>2BLE_58_84
FTFRNSKQTYSGIPIIVANMDTVGTFE
>1RP4_258_284
DLVNKEIKNKMDNVISQLDTKIFNEDL
>2GWN_36_62
EGELPADDNLSADEVIECSGLRLFPGC
>1XC3_98_124
KIPVGFSTDVNAAALGEFLFGEAKGLD
>1WZU_174_200
QKFTLDDVERAKKLHPNAKLMIHPECI
>1PII_414_440
VEAAQTGCAGLDFNSAVESQPGIKDAR
>1I24_184_210
YPKQASSFYHLSKVHDSHNIAFTCKAW
>1PJX_28_54
NGDFYIVAPEVEVNGKPAGEILRIDLK
>2F8L_38_64
ISYLEAVYETGENLFQKEVLQKEELSS
>1XKS_263_289
SESNYEAIKEGVNIRYLDLKQNCDGLV
>1YLE_111_137
HVLSLCHDLTGNSLLTSFYVQRDLVQS
>2DBN_398_424
NVMYIPAAPMCEKNLAYAHKVKAALEK
>1IG8_208_234
LINDTTGTLVASYYTDPETKMGVIFGT
>1YIS_299_325
RCCALSRKLINAPQEALTILADQGLER
>1Q25_335_361
QAPICNKKDAAVCQVKKADSTQVKVAG
>1VRM_278_304
LSTAGFVMAGKDWRKVVLDFPNMGAHL
>1PJC_69_95
MVVKVKEPLPAEYDLMQKDQLLFTYLH
>1PBE_18_44
GQLLHKAGIDNVILERQTPDYVLGRIR
>2DE2_43_69
DAAGIELDVLSGQQGTVHFTYDQPAYT
>1YFQ_49_75
LLQSLRYKHPLLCCNFIDNTDLQIYVG
>1N93_35_61
PGKFLQYTVGGSDPHPGIGHEKDIRQN
>2BWV_389_415
APDAEVPEQYRGIGIRIEDDIVITETG
>1ZXX_206_232
KQAQESGKDHGLVVVAEGVMTADQFMA
>1B6A_147_173
AWRTTSEEKKALDQASEEIWNDFREAA
>1WF3_155_181
LDERQVAELKADLLALMPEGPFFYPED
>1MXA_2_28
KHLFTSESVSEGHPDKIADQISDAVLD
>1JTA_85_111
IPANTTVIGLGTDAKFINGSLIIDGTD
>1GCA_55_81
LLAKGVKALAINLVDPAAAGTVIEKAR
>1DNV_277_303
KGTISVGDNLVNMRGAVVTNPPEATQN
>1IMV_214_240
DEERTVRVPMMSDPKAVLRYGLDSDLS
>1H30_160_186
LYHLNLTVGGIPFHEKDLVQPINPRLD
>1FS7_209_235
VDKTAMVVTLPWSKGISTEQMEAYYDE
>1HH2_177_203
LVKVYIIDVVKTTKGPKILVSRRVPEF
>1SIQ_297_323
ITLGLHACLQLGRLKDQDKAAPEMVSL
>2CZ9_190_216
RRELASSEYAERKHIAEESLKILGKGS
>1BG6_41_67
KEIQDRGAIIAEGPGLAGTAHPDLLTS
>1OYG_129_155
ILKDQTQEWSGSATFTSDGKIRLFYTD
>1DYK_103_129
SGDTSTMIPTKINDGQWHKIKIVRVKQ
>1KMJ_369_395
MAYYNVPAMCRASLAMYNTHEEVDRLV
>1RRK_461_487
QKRQKQVPAHARDFHINLFQVLPWLKE
>1XA6_298_324
EIEARGLKSEGLYRVSGFTEHIEDVKM
>1HH2_166_192
WIPGEEIKAGDLVKVYIIDVVKTTKGP
>2F7F_415_441
PVLQDIFVEGKRVYELPTLDEIKQYAK
>1O59_220_246
LKYSDQHFGSVDNLLLPGRGHDMSDGW
>1YM5_94_120
FTKNTTATSLVQECKIGAVPITINEGL
>1Z2N_139_165
IVKPENAQGTFNAHQMKIVLEQEGIDD
>2GY5_152_178
LEVHLPHAQPQDAGVYSARYIGGNLFT
>2GY5_79_105
FCEGRVRGEAIRIRTMKMRQQASFLPA
>1G93_155_181
HIQHEVDFLFCMDVDQVFQDKFGVETL
>1UDX_178_204
TRAHPKIAPYPFTTLSPNLGVVEVSEE
>1CKO_29_55
HKVVGESRDDIVAKMKDLAMDDHKFPR
>2HKJ_387_413
IWKVVEELDWKRYGIESDQYQMVVMVH
>1U94_208_234
GNPETTTGGNALKFYASVRLDIRRIGA
>2HRZ_127_153
NGKDGYKPRVVFTSSIAVFGAPLPYPI
>1G55_73_99
LMSPPCQPFTRIGRQGDMTDSRTNSFL
>1P9R_384_410
TTPSIRDDGLDKVRQGITSLEEVMRGS
>2FFE_261_287
FDERDRADEFAFERLGCHASRADTLMT
>1M7Y_189_215
NLRVKGVLVTNPSNPLGTTMTRNELYL
>1UOU_245_271
LAKTLVGVGASLGLRVAAALTAMDKPL
>2B20_239_265
DTTHRAHELPCNADFWLAVQQELLPLV
>1VBI_57_83
EAGLVNPSPTLPLEERGPVALLDGEHG
>1SP3_242_268
KNEPTKMQWDWSTAGDDKPETVDQYGK
>1GW1_116_142
VGTSWDQTPAVVDSLPGGAYNPVLNGY
>1Y11_241_267
LAGRLAGLARDLTAPPVWFIKTIGDAV
>2BW0_36_62
EVYCHLRKEGHEVVGVFTVPDKDGKAD
>1L6J_88_114
FQTFEGDLKWHHHNITYWIQNYSEDLP
>2C1I_334_360
PYGAITDDIRNSLDLSFIMWDVDSLDW
>2BDE_238_264
FEFVITLANKPRFFYDNLRFLSVNPEN
>1YRW_156_182
DIAITLHHKLCHAARQLLEQTLPAIKH
>1ISR_364_390
GNESLEENYVQDSKMGFVINAIYAMAH
>1XGK_324_350
LWSGWRDMEEYAREVFPIEEEANGLDW
>1B6A_451_477
KGSYTAQFEHTILLRPTCKEVVSRGDD
>1T6C_176_202
TFFKQDPPTEEEVKRFFEFLEKELSKV
>1X8V_206_232
ADIMNGRIANPPTDKSDRDMLDVLIAV
>2EX2_352_378
MQVLQYIAQHDNELNFISMLPLAGYDG
>1Y11_77_103
GVDLELLQRVQRAVGLARVDDPDAVVH
>1PBE_40_66
LGRIRAGVLEQGMVDLLREAGVDRRMA
>1BOB_56_82
LAFDSVTFKPYVNVKYSAKLGDDNIVD
>1JYE_239_265
PTAMLVANDQMALGAMRAITESGLRVG
>1VMI_300_326
AVGPLIQGLAAPMHDLSRGCSVQEIIE
>1ADT_309_335
MVRSLWSENFTELPRMVVPQFKWSTKH
>1J8U_246_272
LSSFGELQYCLSEKPKLLPLELEKTAI
>1TXD_268_294
NRDKTIDLYTLLLEDILVLLQKQDDRL
>1DT9_327_353
DIMRYVLHCQGTEEEKILYLTPEQEKD
>1HD7_87_113
EAPDILCLQETKCSENKLPAELQELPG
>8OHM_95_121
YDIIICDECHSTDSTSILGIGTVLDQA
>1GVH_143_169
ASKAGGWEGTRDFRIVAKTPRSALITS
>3THI_326_352
SELAQIVNKPSNRVFRLGPEVRTWLKD
>2A2C_60_86
APGRVNIIGEHIDYCGYSVLPMAVEQD
>2NXF_80_106
MAELDACSVDVHHVWGNHEFYNFSRPS
>2FTP_105_131
AASEAFSQRNINCSIKDSLERFVPVLE
>1ZED_454_480
EQTFIAHVMAFAACLEPYTACDLAPPA
>1O20_102_128
DPVGEVIDSWVREDGLRIARVRVPIGP
>1UDC_104_130
TLRLISAMRAANVKNFIFSSSATVYGD
>1G97_163_189
KQIKEINTGTYVFDNERLFEALKNINT
>2HC9_142_168
RELNVNIDVVCDKLTNEDAVFLTDLSE
>1VJ1_294_320
ITRERFTVLNYKDKFEPGILQLSQWFK
>1R3F_72_98
SDKRYRVIARLGQRTDTSDADGQIVEE
>2A99_318_344
LWELTVPVEAGTELEIVCKAVDSSYNV
>2C1I_296_322
WSHPILSQLSLDEAKKQITDTEDVLTK
>1Z2N_155_181
KIVLEQEGIDDIHFPCLCQHYINHNNK
>1EDZ_37_63
PLLVGFLANNDPAAKMYATWTQKTSES
>2GFO_26_52
VNRENKPTCYPKAEISRLSASQIRNLN
>1N26_225_251
WNSSFYRLRFELRYRAERSKTFTTWMV
>1DD9_98_124
QGRSYDRFRERVMFPIRDKRGRVIGFG
>1F20_279_305
QVPCILVGPGTGIAPFRSFWQQRQFDI
>1LJ8_245_271
HDEHGIDDAWPVVCEPFVQWVLEDKFV
>1I24_193_219
HLSKVHDSHNIAFTCKAWGIRATDLNQ
>2GES_23_49
MSTPLALTEEELVGLRGLGEQIDLLEV
>1I4W_200_226
SRSKCSVVREAFTDTKLIAISDANELK
>2AZQ_1_27
MTVKISHTADIQAFFNQVAGLDHAEGK
>1UAS_11_37
MGWNSWNHFYCGINEQIIRETADALVN
>2BWM_197_223
ARNSGNGTFQPAQAVVNNFCIGAGGWT
>1IMV_232_258
RYGLDSDLSCKIAQLPLTGSMSIIFFL
>2II0_272_298
LTLWFEKCIVETENLEERVAVVSRIIE
>1RWR_129_155
PSVNGGRIGLDVQQGTVTIERGGVNAT
>4ENL_278_304
LADLYHSLMKRYPIVSIEDPFAEDDWE
>1JX6_154_180
GFDHAEGSRELATEFGKFFPKHTYYSV
>1FNO_328_354
EHPHILDIAQQAMRDCHITPEMKPIRG
>1RU4_175_201
DPKKNGSMADGFGPKQKQGPGNRFVGC
>1O5T_328_354
TSGAMLTGELKKALIEVLQPLIAEHQA
>1YRW_194_220
EATCFGRRTPDDSFLEWHKPASVLHNM
>2HJS_85_111
AERARAAGCSVIDLSGALEPSVAPPVM
>1N93_204_230
GQPWVGSFVLSLLTTDFESPGKEFMDQ
>1YIS_332_358
GRRMLIPDVLLTAEALLTTLQNIFEGL
>1HH2_264_290
ELKGEKLDVLKWSDDPKQLIANALAPA
>1YHT_176_202
QHFHIGGDEFGYSVESNHEFITYANKL
>1D2P_196_222
KVWDDKDNQDGKRPEKVSVNLLANGEK
>1UAS_42_68
KLGYQYVNIDDCWAEYSRDSQGNFVPN
>1IMV_42_68
GYDLYRVRSSMSPTTNVLLSPLSVATA
>2AYU_320_346
KIQNEDQDEELEEDLEERLALDYSIGE
>1PMI_2_28
SEKLFRIQCGYQNYDWGKIGSSSAVAQ
>1LW7_53_79
KRMPTVQDRLRWMQQIFKYQKNQIFIH
>2B0J_189_215
DLGREDLNITSYHPGCVPEMKGQVYIA
>2AU3_15_41
DIVDVISEYLNLEKVGSNYRTNCPFHP
>1RA0_58_84
IPPFVEPHIHLDTTQTAGQPNWNQSGT
>1WP5_46_72
EMNTKDVLLLFTNKGNYLYCPVHELPD
>1YD7_200_226
NPDEIEIINRKLPRNEEEAKLPFGDPH
>1OHL_262_288
VKPSTFYLDIMRDASEICKDLPICAYH
>2BLE_337_363
TCTYVGAAKLKELSRRATFIRVTQQHN
>1X7F_72_98
IVAEFKEIINHAKDNNMEVILDVAPAV
>1X54_229_255
LEAAWMDLWDIMKVEEELVSYMVQRTL
>1IAL_132_158
HAHISEQAVWALGNIAGDGSAFRDLVI
>1NH8_162_188
ISVQLGVADAIADVVGSGRTLSQHDLV
>2IM9_34_60
ANSSIRKLYHTLNTMPNTSMADRISQI
>2NXF_96_122
NHEFYNFSRPSLLSSRLNSAQRTGTDT
>1A5T_61_87
HCRGCQLMQAGTHPDYYTLAPEKGKNT
>2B4V_363_389
DYEREVVSLNRNRRSYRSDIGWNFPQN
>1HT6_379_405
RYDVGAVIPAGFVTSAHGNDYAVWEKN
>2NXF_175_201
NHNLQDLNLPPVSVGLEQRFVKFNGGF
>1UDC_268_294
SVLDVVNAFSKACGKPVNYHFAPRREG
>1PVL_74_100
SQFYWGSKYNISINSDSNDSVNVVDYA
>1DS1_124_150
YPSPGAHHLSSETSETLLEFHTEMAYH
>1ZGK_194_220
NEWRMITAMNTIRSGAGVCVLHNCIYA
>1BOO_265_291
TTGLVAERESRKWISFEMKPEYVAASA
>1VLO_81_107
LLANDVAKLTKSGKALYSGMLNASGGV
>1WXQ_233_259
KRLVREEEKRGYIVIPTSAAAELTLRK
>1W78_152_178
RLDATNIVDADVAVVTSIALDHTDWLG
>1JDC_168_194
PQVYGMFRDEFTNLRSQYGAGGFRFDF
>1U94_330_356
LLLSNPNSTPDFSVDDSEGVAETNEDF
>2J0W_398_424
KACGVGKEVFGVLEPFNIRMICYGASS
>1Y7E_354_380
PQLGYGIPIMKYTGHGGKSMASDADAE
>1Y7E_266_292
SIFDLEETPNKTAICFLVDKEEIGSTG
>1BHE_345_371
GENAKKPIEVTMKNVKLTSDSTWQIKN
>1PO5_270_296
ILTVLSLFFAGTETTSTTLRYGFLLML
>7ODC_116_142
QVSQIKYAASNGVQMMTFDSEIELMKV
>1IR6_270_296
RRQTLEEAMLRKLLPQADPEAKAIVLL
>1JMS_309_335
CPYDRRAFALLGWTGSRQFERDLRRYA
>1BU8_73_99
RFIVHGFIDKGEDGWLLDMCKKMFQVE
>1L6J_117_143
VIDDAFARAFALWSAVTPLTFTRVYSR
>1FI4_221_247
DIKKDVSSTQGMQLTVATSELFKERIE
>2BC9_274_300
VQQVADFCSYIFSNSKTKTLSGGIQVN
>1WL4_165_191
ENVAKKWQVSREDQDKVAVLSQNRTEN
>1XV5_269_295
PAQILDCYINSEMLERMSKSGFGYQLS
>2FAU_315_341
FESPESQASAEQPEMGLVPRGSHHHHH
>1V71_7_33
LPTYDDVASASERIKKFANKTPVLTSS
>1XM9_100_126
NAEIQKQLTGLLWNLSSTDELKEELIA
>2I7Q_312_338
RKYPTKKQQLHFISSYLPAFQNDFENL
>1X54_302_328
DDLGADEERVLTEEFDRPFFVYGYPKH
>1FNO_218_244
VGNNVHPGTAKGVMVNALSLAARIHAE
>2DBN_1_27
MKDHLIHNVHKEEHAHAHNKDYDIPTT
>2B78_298_324
RNKKEVFSVSKDYHKLIRQGLEILSEN
>2CGL_54_80
DSLESAIRLGLNKVCAAGIAIDSIGID
>1XTI_344_370
FGTKGLAITFVSDENDAKILNDVQDRF
>1D3G_247_273
GIDGLIVTNTTVSRPAGLQGALRSETG
>1TVZ_287_313
SLLENRDLQAGETIGLFSYGSGSVVEF
>2GY5_160_186
QPQDAGVYSARYIGGNLFTSAFTRLIV
>1GW1_148_174
EWANNLKDEQGRLIPVIFRLYHANTGS
>1J09_391_417
LPLLKELYPRLRAQEEWTEAALEALLR
>1L9K_33_59
EFQIYKKSGIQEVDRTLAKEGIKRGET
>1PW4_2_28
SIFKPAPHKARLPAAEIDPTYRRLRWQ
>1K1S_268_294
KAINEAYNKVNGIPMRITVIAIMEDLD
>1WST_96_122
MEKRYDIPMSKVEIMTVAGSQQALDLI
>2FYT_7_33
HHHHSSGLVPRGSDLQEDEDGVYFSSY
>2BKW_111_137
QVDVVRPLKIGESVPLELITEKLSQNS
>2IW1_204_230
SDFGRKGVDRSIEALASLPESLRHNTL
>16VP_247_273
RELNHIREHLNLPLVRSAATEEPGAPL
>2G9D_214_240
QALTLELGQVARLGENLLDRLLAFDLA
>1O7F_301_327
QDTMLLLSQMGPDAHMRMILRKPPGQR
>1O88_142_168
WVDHNELFAANHECDGTPDNDTTFESA
>1OEW_303_329
IFGDVALKAAFVVFNGATTPTLGFASK
>1FO8_279_305
LGEVRVQYTGRDSFKAFAKALGVMDDL
>1REO_86_112
LGPMRLPEKHRIVREYIRKFGLQLNEF
>1ADT_47_73
KTWLNEEHRGLQLTFTSNKTFVTMMGR
>1N40_300_326
RKGELVLVLLEGANFDPEHFPNPGSIE
>1OEW_63_89
STTAKLLSGATWSISYGDGSSSSGDVY
>1T1G_291_317
INQKLGKPVGYLNPTLYQLPPEVFHDI
>2IXR_29_55
TDDDLRAAGVDRRVPEQKLGAAIDEFA
>1SBP_80_106
KNWIKRLPDDSAPYTSTIVFLVRKGNP
>2FR1_81_107
RSVGEVAGVLSLLAVDEAEPEEAPLAL
>1SO7_206_232
RTWARGHFVAQDTLECQVAEVETGEQR
>1P9R_236_262
DPDVVMVGEIRDLETAQIAVQASLTGH
>1ODM_205_231
DGTKLSFEWHEDVSLITVLYQSNVQNL
>1VLO_110_136
DLIVYYFTEDFFRLVVNSATREKDLSW
>1RA0_331_357
MLQVLHMGLHVCQLMGYGQINDGLNLI
>1SUU_125_151
KIARFESTDFKAVKSRGVIVIKLNDKD
>1XKS_331_357
PPFQSEDLILCQLTVPNFSNQTAYLYN
>7A3H_268_294
DESSAALMPGANPTGGWTEAELSPSGT
>8OHM_249_275
FSLDPTFTIDTTTVPQDAVSRSQRRGR
>1UR3_168_194
HQSGKVRHFGVSNFTPAQFALLQSRLP
>1I24_173_199
ITHNGRTDTLPYPKQASSFYHLSKVHD
>1B6R_55_81
ETALTRQLARHPAFVNRDVFPIIADRL
>1BU8_303_329
EEGCPKMGHYADQFEGKTATVEQTVYL
>1FKM_80_106
HSRDIPTWHQIEIDIPRTNPHIPLYQF
>1PSZ_59_85
DPHEYEPLPEDVKKTSEADLIFYNGIN
>1LI4_299_325
IGHFDVEIDVKWLNENAVEKVNIKPQV
>1T67_242_268
QICESVLKEVYQAFNPKAVVLQLGADT
>1XVT_358_384
NIMPKFKNNPGQIWRGMPSHGMDTAAI
>1UX6_5_31
HHHHHHALADNCPLEHNPDQLDSDSDR
>1ISR_381_407
VINAIYAMAHGLQNMHHALCPGHVGLC
>1XVT_260_286
EECFKDIGLAHLLGTPEIPEGTQLIHR
>2HMA_111_137
KFKAFLDYAITLGADYVATGHYARVAR
>1G93_19_45
SHMESKLKLSDWFNPFKRPEVVTMTKW
>1GSA_70_96
VGEQDLPLADLDVILMRKDPPFDTEFI
>1X3L_149_175
LKLTTDLLLKSGAKIHEINTVRKHISK
>1YPV_251_277
TLGDAHIYLNHIEPLKIQLQREPRPFP
>1PII_59_85
PSKGVIRDDFDPARIAAIYKHYASAIS
>1J8U_24_50
QELDRFANQILSYGAELDADHPGFKDP
>1BN8_323_349
SSYPFSYAWGIGKSSKIYAQNNVIDVP
>1POT_64_90
VDKMRKEGMIQKIDKSKLTNFSNLDPD
>1O89_243_269
KVLAKVLAQMNYGGCVAACGLAGGFTL
>2NLO_111_137
AVNTVVIDATGHTTGHNTDVSGFGRGM
>1J09_423_449
KGVKLGQVAQPLRAALTGSLETPGLFE
>1J6U_169_195
ELDESEEFFSEFSPNYLIITNARGDHL
>1GQ8_290_316
STEAQGFTPGSFIAGGSWLKATTFPFS
>1US5_230_256
PGGTYKGVDVTTPTVAVQAMLIASERL
>1JK7_103_129
TICLLLAYKIKYPENFFLLRGNHECAS
>1FOB_226_252
SLKTSLANLQSTYDKPVVVVETNWPVS
>1L6J_167_193
GLLAHAFPPGPGIQGDAHFDDDELWSL
>2BLE_17_43
NLYFQSMPRIDADLKLDFKDVLLRPKR
>1U8X_381_407
VEVPCIVGSNGPEPITVGTIPQFQKGL
>1UOZ_31_57
FYVDPASAAMVAARNANPPNAELTSVA
>1M7Y_9_35
TFNSHGQDSSYFLGWQEYEKNPYHEVH
>1O59_141_167
EDDSRWVEIVEKFECGPSQRHLFVRGN
>1GTK_18_44
WQAHYVKDKLMASHPGLVVELVPMVTR
>1ML9_182_208
ARRKDVYLFALDKFSDPDSLDPLLAGQ
>1INP_315_341
KWDSCAAHAILRAMGGGMVDLKECLER
>1Z6F_106_132
INLQSGNDACVAMADFAAGSQDAFVGL
>2DFW_97_123
NELSLEAESHRPDNAMINAGALAVHQL
>2AP1_159_185
GGGLVLNGKPITGQSYITGEFGHMRLP
>1FXX_207_233
YLFTHRNKHKLMALIDVPQMKPLVHVS
>2BLE_91_117
QHSMFTAIHKHYSLDDWKLFATNHPEC
>1SDJ_45_71
QMQLIARELGHSETAFLLHSDDSDVRI
>1WM1_167_193
SILSDDERKDVIAAYRQRLTSADPQVQ
>1YFE_257_283
PFVTAPNKFEALATCDALVQAHGALKG
>1B8P_152_178
AKNFTAMLRLDHNRALSQIAAKTGKPV
>1O7F_168_194
YGVMETGSNNDRIPDKENVPSEKILRA
>1IAL_408_434
AEKLGETEKLSIMIEECGGLDKIEALQ
>1GXN_11_37
GRMLTLDGNPAANWLNNARTKWSASRA
>1HO8_443_469
LDKTGGKADIMELLNHSDSRVKYEALK
>1Q25_35_61
NMGVAQCGPSSAVCMHDLKTDSFHSVG
>1RCQ_295_321
LVGRVSMDMLTVDLTDHPQAGLGSRVE
>2EX2_177_203
YPVTMFSQVRTLPRGSAEAQYCELDVV
>1AGX_196_222
VKKHTNNSEFNIEKIQGDALPGVQIVY
>1RGZ_118_144
LQVPDEVTDNASLLRFYQNWQPQWKPG
>1J72_60_86
HLHLWIGQQSSRDEQGACAVLAVQLDD
>1GVH_14_40
IPLLVETGPKLTAHFYDRMFTHNPELK
>1JTV_94_120
GLLGPLEALGEDAVASVLDVNVVGTVR
>2HBJ_9_35
KFKSPIDNSESHPFIPLLKEKPNALKP
>1KMJ_173_199
VSNVLGTENPLAEMITLAHQHGAKVLV
>1JFB_111_137
VKNLQPYIQRTVDDLLEQMKQKGCANG
>1WF3_248_274
EGGRKIKEIGQATRKQLEALLGKKVYL
>1JY1_413_439
QKFFAGSQEPMATFPVPYDLPPELYGS
>1Z6A_195_221
LWSIMTFLNPGLLGSYSEFKSKFATPI
>1W5D_113_139
LKHSGVKVIKGNLIGDDTWHDDMRLSP
>1J58_4_30
QNDIPQPIRGDKGATVKIPRNIERDRQ
>1V0D_269_295
RTVVPTLAEAIQDGREVNWEYFYSLLF
>1KL1_54_80
GYPGRRYYGGCEYVDIVEELARERAKQ
>1JTA_51_77
GAEAKIIQIKGTIDISGGTPYTDFADQ
>1DNV_199_225
AGNYPHHQVSSFTFLQNYYCMYQQTNQ
>1GYC_315_341
GSPTPGGVDKALNLAFNFNGTNFFINN
>1MXG_150_176
ELHCCDEGTFGGFPDICHHKEWDQYWL
>2G62_186_212
VFNRYLEVMRKLQKTYRMEPAGSQGVW
>1SVB_278_304
GTKYHLKSGHVTCEVGLEKLKMKGLTY
>1NIJ_260_286
GMLWIDGEPNRLLFQGVQRLYSADWDR
>1DHS_307_333
SDSGARPDEAVSWGKIRVDAQPVKVYA
>1MDO_74_100
LGIGEGDEVITPSMTWVSTLNMIVLLG
>1UOU_438_464
ALSGPQSRALQEALVLSDRAPFAAPLP
>2BI7_107_133
FFSKTCSPDEARALIAEKGDSTIADPQ
>1SJ8_149_175
SAEPRQNLLQAAGNVGQASGELLQQIG
>1VMI_222_248
ARHPCVANVQQATEIVRERAPKLVVDG
>1QWO_317_343
LVSNPATFPLNATMYVDFSHDNSMVSI
>1VPR_4_30
KGFEAGDNKLGGALNAKHVEKYGDNFK
>1R5Y_100_126
LTDSGGYQVMSLSSLTKQSEEGVTFKS
>1ZSY_124_150
TEAVFSEEALIQVPSDIPLQSAATLGV
>1O59_70_96
PTRFVHSGAWYDGWETRRHNEMEYDWV
>1GYN_247_273
YVSKKHNLPHNSLNFVFHGGSGSTAQE
>2NMT_48_74
WCSIDVDNKKQLEDVFVLLNENYVEDR
>1M8Z_10_36
RNNRYPNLQLREIAGHIMEFSQDQHGS
>1NW3_109_135
HILQQVYNHSVTDPEKLNNYEPFSPEV
>2C0H_192_218
AGHLYSAQEIGRFVNWQAAAIKEVDPG
>1NXC_239_265
SFYEYLLKAWLMSDKTDLEAKKMYFDA
>1SB8_176_202
PYAVTKYVNELYADVFSRCYGFSTIGL
>1JDC_239_265
QQIIKDWSDRAKCPVFDFALKERMQNG
>1E6U_290_316
LHQLGWYHEISLEAGLASTYQWFLENQ
>2B9W_197_223
DLWTWADGTQAMFEHLNATLEHPAERN
>1XTO_149_175
DACPNLKFTPFPLRSAAPPYSPHRFDP
>1VJO_210_236
WGVDLAYSCSQKGLGCSPGASPFTMSS
>1W3U_265_291
QQANRKKASLIYDAIDQSGGFYRGCVD
>1UG6_43_69
IRDGSTGEPACDHYRRYEEDIALMQSL
>2CEY_205_231
AMTNHILNDQLYLVSNETYKELPEDLQ
>1KS8_392_418
VGGPDQNDNYVDDRSDYVHNEVATDYN
>1B6R_143_169
PAECYGECIVEQGINFSGEVSLVGARG
>2GWD_39_65
TEHEKFGFEVNTLRPMKYDQIAELLNS
>1IN4_205_231
AEMIAKRSRGTPRIAIRLTKRVRDMLT
>2CFQ_237_263
DVFDQQFANFFTSFFATGEQGTRVFGY
>1EDZ_163_189
KIYNNLLPEGNRLYGKKCIVINRSEIV
>2BWM_62_88
LLADTTGDNQSDVVGFGENGVWISTNN
>4UAG_65_91
ADLIVASPGIALAHPSLSAAADAGIEI
>1QWO_409_435
HGCDVDKLGRCKLNDFVKGLSWARSGG
>2FTP_234_260
SSVAGLGGCPYAKGATGNVASEDVLYL
>1VMI_96_122
WLARAGEKTPPDALEKLTDPLMFAAAM
>2CY7_142_168
IGQWYGPNTVAQVLKKLAVFDTWSSLA
>1A8D_305_331
RLYNGLKFIIKRYTPNNEIDSFVKSGD
>1TV5_132_158
NAKPRIFRDVESRSIINSCGFNNMGCD
>1JL5_140_166
NNQLEKLPELQNSSFLKIIDVDNNSLK
>1WL7_256_282
TILDAGNDRWIGPGHCAVYFSGVSAIL
>1Q35_38_64
GLVDRVKQEGELSPADVLLTVDISRVM
>1ZX5_78_104
EKFSKFPILVRLIDAASPTQVHVHPSD
>1UA4_3_29
TWEELYKNAIEKAIKSVPKVKGVLLGY
>1XRF_342_368
GIIDCFATDHAPHQTFEKELVEFAMPG
>1WAK_261_287
SLEVLIGSGYNTPADIWSTACMAFELA
>1UR3_148_174
IHRPDPLMDADEVADAFKHLHQSGKVR
>2DDU_49_75
DSFCATTPSAMVFGKSDGDRFAVTRDL
>1YFQ_298_324
VKIACSDNILCLATSDDTFKTNAAIDQ
>1RKD_140_166
MQLESPLESVMAAAKIAHQNKTIVALN
>2DDU_197_223
YCSGHGDCISGVCFCDLGYTAAQGTCV
>1LAM_341_367
DALCYAHTFNPKVIINAATLTGAMDIA
>1GVH_84_110
KHTSFQIKPEQYNIVGEHLLATLDEMF
>1RP4_130_156
VNDFNGKNAVLIDLTANPERFTGYGGK
>1AOP_241_267
VGVETFKAEVERRAGIKFEPIRPYEFT
>1LC5_46_72
LIDNLDCIERYPDADYFHLHQALARHH
>1VLY_182_208
ANMLTDKLRGEAELNNSQQWLALNIEA
>2CFQ_248_274
TSFFATGEQGTRVFGYVTTMGELLNAS
>2G29_132_158
NNYKDLKVGTDAAPLKEAFAKVTDPKV
>1O5T_189_215
AIQAAPSFSNSFPQIFRDRTDIQCLIP
>1Q14_214_240
SGKHPQQPLVIVVGTSLAVYPFASLPE
>1Z70_165_191
GGLHNRLFPWGNKLQPKGQHYANIWQG
>2BW4_129_155
PGVFVYHCAPEGMVPWHVTSGMNGAIM
>2GWN_106_132
TMWERLLEKRQIGADTAWANYGFFFGG
>1SZN_192_218
AKQSHEIVLSMCIWGQADVFSWGNSTG
>1UX5_312_338
RSVEIGNLSDSSKFHPLDKVLIKTLPV
>2F7V_77_103
DTVPDSPHWSADPHVMRRTEDRVIGLG
>1TVL_365_391
FIGTPERVASLIETWFNAEAADGFIVG
>1IOW_179_205
IEKWLSGPEFTVAILGEEILPSIRIQP
>2HKJ_258_284
VNEFQSIGDTTADKILELAGLKPNKKV
>1OC7_141_167
SLANMVTNMNVPKCSGAASTYRELTIY
>1GQE_300_326
MQKKNAEKQAMEDNKSDIGWGSQIRSY
>2NLO_234_260
DVSCLTKDHWVGDVVYMPIETELLKAA
>1A26_125_151
LRGGNEDGDKDPIDINYEKLRTDIKVV
>1KV7_249_275
MGERFEVLVEVNDNKPFDLVTLPVSQM
>1QNR_214_240
GAYPYTYGEGTDFAKNVQIKSLDFGTF
>1K92_106_132
RAVTGTMLVAAMKEDGVNIWGDGSTYK
>2A1X_29_55
KFYEENGFLVIKNLVPDADIQRFRNEF
>3GCB_393_419
CHVDETSKLPLRYRVENSWGKDSGKDG
>1MXA_30_56
ILEQDPKARVACETYVKTGMVLVGGEI
>1T5J_59_85
GEWTDDTEQAICLIKSLTKEGIDIKKF
>1FSU_301_327
VKNRELIHISDWLPTLVKLARGHTNGT
>1H6L_327_353
WERIADKIGFHPQVNKQVDPRKMTDRS
>1IZC_102_128
VPKHDEVSLSTALDAGAAGIVIPHVET
>1L6J_129_155
WSAVTPLTFTRVYSRDADIVIQFGVAE
>2II0_184_210
ARDNGPGHNITFQSSPPTVEWHISRPG
>1QHU_72_98
FKDEFVWKSHRGIRELISERWKNFIGP
>1DLJ_359_385
DQSVLVNDLENFKKQANIIVTNRYDNE
>1NTY_59_85
GNMQEIYEFHNNIFLKELEKYEQLPED
>1VPB_163_189
GSSYGDGEDFAYRLISNGFEGETKSTW
>2NVP_172_198
WRVEQYHREKSDYSFQRLNCSVTDTLS
>2G9D_194_220
MLSNAPSSTFSWYSAEHYAAQALTLEL
>1OLT_254_280
KIKDADLPSPQQKLDILQETIAFLTQS
>2C0H_221_247
VTVGSWNMKADTDAMGFHNLYSDHCLV
>1BI5_316_342
KLALKPEKMNATREVLSEYGNMSSACV
>1XKN_289_315
FYIANTVVLVPTYRCPRDQQAIDILQQ
>1Q7E_184_210
AALLHREKTGRGQRVTMSMQDAVLNLC
>1QF5_362_388
ADDWKGVEPIYETMPGWSESTFGVKDR
>1XHB_411_437
HHLKGNQLWEYDPVKLTLQHVNSNQCL
>1Z05_366_392
VINQAKSILYPSIEQCIREQSLPVYHQ
>1G97_146_172
NAEVLRIVEQKDATDFEKQIKEINTGT
>1ISR_179_205
QARAMLDIVKRYNWTYVSAVHTEGNYG
>2GTI_269_295
FNQKIIGGLHLLIGLARRQQKSNLVIQ
>1GPI_4_30
GTNTAENHPQLQSQQCTTSGGCKPLST
>1RA0_343_369
QLMGYGQINDGLNLITHHSARTLNLQD
>1BIF_199_225
ENSYESLDEEQDRDLSYIKIMDVGQSY
>1Y3N_278_304
NDALSKNIPGFKLVPMAPPINSKGQRW
>1VPB_195_221
DITIRGEGEARPSAYWYESSLYMNDLI
>1KA2_328_354
PFMSNYTPEDVYLYFNIVRPDFIRTEA
>1Q14_174_200
CDVCGELVKPAIVFFGEDLPDSFSETW
>2HC9_252_278
KGVVYDTGGLQIKTKTGMPNMKRDMGG
>1PSW_36_62
MAPAWCRPLLSRMPEVNEAIPMPLGHG
>1JTV_19_45
AVRLASDPSQSFKVYATLRDLKTQGRL
>1DFA_102_128
FEVITFEMGQKKAPDGRIVELVKEVSK
>1QWO_210_236
FAPDIRARAEKHLPGVTLTDEDVVSLM
>1LZL_279_305
SVELHSFPGTFHGSALVATAAVSERGA
>1JK7_128_154
ASINRIYGFYDECKRRYNIKLWKTFTD
>1C7Q_248_274
YAAVRNILYRKGKAIELLVNYEPSLHY
>1Y7E_97_123
DSPRLDAKPSPISEENELTFIKTNYYG
>1WD3_239_265
AIRGANAASGSLSTYYSGARPDYSGYN
>2NWH_273_299
EALRQGAAAAAITVQSSFATSQDLSKD
>1G41_188_214
MAPPGMEEMTNQLQSLFQNLGSDKTKK
>1S7C_197_223
GRGASQNIIPSSTGAAKAVGKVLPELN
>1Q8K_17_43
VMVNVRSIQEMGAYVSLLEYNNIEGMI
>1WDP_458_484
ITPLKPSAPKIPIEVLLEATKPTLPFP
>1QF5_87_113
EDRGIPVRERLLLSEACPLILDYHVAL
>2DPO_76_102
SSCTNLAEAVEGVVHIQECVPENLDLK
>1XUU_220_246
YACLGAVALGGSILERHFTDRMDRPGP
>1DNV_385_411
SCTVMEAQPTHFPFSTEANTNPGNTIY
>1JTA_201_227
SLIDQHDKTMLIGHNDTNSAQDKGKLH
>1XKN_312_338
ILQQCFPKREVVGIDCSDLIWGLGAIH
>1VPR_340_366
PTLAKDLDYPKKRDGWLEKNEKEMLRQ
>2DVZ_142_168
GKYSYGSSGTCGVLHLMGESFKMATGT
>2GHS_289_315
TSAREHLDDDAITANPQHGLTFELGIE
>1FOB_125_151
DIDIEIISIGNEIRAGLLWPLGETSSY
>1PEA_142_168
RVVFIGSDYIYPRESNHVMRHLYRQHG
>2B4V_7_33
STKLNPSPDHYAVWGKAIMAENNRRVG
>1NH1_190_216
RVAHLRTELGAKALKQHLQRYNPDRID
>1XTO_55_81
NASPDIRAQLQAFAPMQPARALRDTGI
>1Q5N_342_368
LERTLDVLKGMEVNAENMHQNIECTHG
>1POT_42_68
MYAKLKTYKDGAYDLVVPSTYYVDKMR
>1OHC_28_54
KSASNVHYFSIDNELEYENFYADFGPL
>2GWD_10_36
VVATEPLTREDLIAYLASGCKSKEKWR
>1YIS_341_367
LLTAEALLTTLQNIFEGLSVQTDNVKK
>1H6L_200_226
DEAIWKFSAEPDGGSNGTVIDRADGRH
>1VRM_172_198
DRARQIALSFDENATGFVEAGGDVRII
>1ZKL_261_287
IEKKYHLGVSPLCDRHTESIANIQIGF
>1GR0_79_105
LSDAIFASENNTIKIADVAPTNVIVQR
>2FFE_115_141
KLSSLFGIKANILPMSDDPVSTYIETA
>1Z6A_240_266
ILRRTKYDKAIINDLPDKIETNVYCNL
>2H9F_121_147
LVDPARIPEDGICEVRIWQANIGKTII
>2F5U_173_199
YEHGALASHIVIATLMHHGVLPAAPGD
>1V71_266_292
IDCLKFYAARMKIVVEPTGCLSFAAAR
>1JTA_270_296
YSFGIGTSGSVLSEGNSFTIANLSASK
>1HD7_105_131
PAELQELPGLSHQYWSAPSDKEGYSGV
>1SO7_12_38
ESVFQSGAHAYRIPALLYLPGQQSLLA
>1LJ8_377_403
DGSSKFPKFTVPTINRLIADGRETERA
>1YS1_45_71
YVANLSGFQSDDGPNGRGEQLLAYVKT
>2BW0_237_263
QPAEAIHNWIRGNDKVPGAWTEACEQK
>1EZW_10_36
LLPDDKPTKIAHLIKVAEDNGFEYAWI
>1FO8_174_200
WAELEPKWPKAFWDDWMRRPEQRKGRA
>1JK7_91_117
GDYVDRGKQSLETICLLLAYKIKYPEN
>1KVK_133_159
VWSELPPGAGLGSSAAYSVCVAAALLT
>1RK6_332_358
LEEIAAERGKSKYDVVPELQPAGAIYF
>1QUS_16_42
ANNPNAQQFIDKMVNKHGFDRQQLQEI
>1PJC_132_158
MSIIAGRLSVQFGARFLERQQGGRGVL
>2DBQ_260_286
AGAGLDVFEEEPYYNEELFKLDNVVLT
>1F8E_213_239
DNWQGSNRPVIRIDPVAMTHTSQYICS
>1I4W_40_66
VYNKIFDKLDLTKTYKHPEELKVLDLY
>1JXM_103_129
VTQMEVHYARPIIILGPTKDRANDDLL
>1D5T_221_247
YGKSPYLYPLYGLGELPQGFARLSAIY
>2C4E_135_161
HIATGDPEFNLKCAKKAYGNNLVSFDP
>1HOW_187_213
WYDEHYTNSIQTREYRSPEVLLGAPWG
>4UAG_306_332
VLEHNGVRWINDSKATNVGSTEAALNG
>1HA0_365_391
AIDQINGKLNRVIEKTNEKFHQIEKEF
>2O14_317_343
VLSSAYFTSIGPERTLGLYMDGDTLHP
>1FKM_57_83
QEGFLQRKRKEYRDSLKHTFSDQHSRD
>1IOM_246_272
KLAKKERIMGMGHRVYKAFDPRAGVLE
>2G9D_129_155
IADNLKVLLRQFFANTDEHSRWHLDLH
>1KMJ_281_307
TGGIIGLGAALEYVSALGLNNIAEYEQ
>1YM5_149_175
FIKPPALLHTGPEWIVALVEDAETCFN
>1IG8_232_258
FGTGVNGAYYDVCSDIEKLQGKLSDDI
>2IY9_321_347
LNAEKAISMFCKKNYIPVRQGRMSEEL
>1PFO_87_113
TSPVDISIIDSVNDRTYPGALQLADKA
>3SIL_174_200
GVGSGLQLNDGKLVFPVQMVRTKNITT
>1XWI_197_223
NSLTEADFRELGRKTDGYSGADISIIV
>1I6L_164_190
RYGELFTIPEARIPKVGARIMSLVDPT
>1BS0_297_323
ALITRFRAGVQDLPFTLADSCSAIQPL
>2BW0_106_132
PFCSQFIPMEIISAPRHGSIIYHPSLL
>1G4R_239_265
ADICLFNTAQYKCPVAMEEADDTVAPS
>1WRU_4_30
TVTLRADGRLFTGWTSVSVTRSIESVA
>1V04_156_182
LKTIRHKLLPSVNDIVAVGPEHFYATN
>1YD7_347_373
YVPEMNLGQLYHLIKEGANGKAEVKLI
>1XA6_201_227
THNDNHFNYEKTHNFKVHTFRGPHWCE
>2AM1_148_174
MPEGTEKLVLEMGQDHLGDIHLLSELA
>1BQC_65_91
SDVANVISLCKQNRLICMLEVHDTTGY
>1R5Y_250_276
MLPDDKPHYLMGVGKPDDIVGAVERGI
>1INP_306_332
YIFSEDTTFKWDSCAAHAILRAMGGGM
>2BWM_173_199
RFLADVTGDGLLDVVGFGENQVYIARN
>1D5R_142_168
AQEALDFYGEVRTRDKKGVTIPSQRRY
>1XKS_254_280
ENITDAIWGSESNYEAIKEGVNIRYLD
>2BF6_146_172
VYDKDSNKTEYTTNALGDLFKNGTKID
>1NUY_170_196
ATMLVLAMVNGVNCFMLDPAIGEFILV
>1YI9_13_39
ASDFALDIRMPGVTPKESDTYFCMSMR
>1K1S_61_87
IIKAMQIAPSAIYVPMRKPIYEAFSNR
>1CKO_269_295
KLDGYYNKGSIVECGFADGTWKYIQGR
>1OFL_236_262
YLNCQGTMNFRHGDHQVAINNFYIGND
>1XMB_331_357
LLGQEAFVEAAPVMGSEDFSYFAETIP
>2B9W_189_215
TMMSFAKGDLWTWADGTQAMFEHLNAT
>1NH1_251_277
IARTHWWAASAMPDQRGSAAKAEFAAR
>1C0P_246_272
DLSVNPETVQRILKHCLRLDPTISSDG
>1R76_90_116
IVSFQTPAGGWGKNQPRDGALRLPGQH
>2B4W_147_173
VFSRPRVGRKASIGFVILNSIDELGAE
>1BOO_255_281
LVVDIFGGSNTTGLVAERESRKWISFE
>1G6S_281_307
EKMGATICWGDDYISCTRGELNAIDMD
>2D0B_223_249
ERVHCLPKAESVHVSVAAASIIARYVF
>1QNR_162_188
FAWELGNEPRCNGCSTDVIVQWATSVS
>1B6R_311_337
PGRKVGHLNLTDSDTSRLTATLEALIP
>2G5D_258_284
IGYADKNEHPYVSIGRYMADKGYLKLG
>2CY7_287_313
PAVEPTDGCFIPDESFHCQHPPCRMSI
>2AUJ_28_54
GVDALVKDGEEVVKGQELAPGVVSRMD
>1PEA_347_373
ARGVFQVRWQSPEPIRPDPYVVVHNLD
>2BBC_39_65
GLRLSSLQAGAKEAHYLHSLKLSYQQS
>1Z05_35_61
HIKQINAGRVYKLIDQKGPISRIDLSK
>1UR3_160_186
VADAFKHLHQSGKVRHFGVSNFTPAQF
>1DKQ_67_93
VADGLLAKKGCPQSGQVAIIADVDERT
>1H30_245_271
TESTWEVEVVAHIRPAADTGVLFALWA
>1QYI_353_379
ELEAHHADYVINHLGELRGVLDNLLEH
>1JDN_137_163
AYAKMGEMMLALFRHHHWSRAALVYSD
>1W3F_252_278
ATFSVRAGPGETVKAVSTVDSGIINVP
>1SVB_266_292
KALAGVPVAHIEGTKYHLKSGHVTCEV
>1RVK_287_313
GGITPALKTMHLAEAFGMECEVHGNTA
>2GHR_161_187
LKEKMFGVFEHEVREQHVKLLQGFDEL
>1Q25_145_171
KHDLNPLIKTSGAYLVDDSDPDTSLFI
>1TQN_103_129
EEWKRLRSLLSPTFTSGKLKEMVPIIA
>2C0H_103_129
HNILIFFTLWNGAVKQSTHYRLNGLMV
>2FYT_257_283
CTAIAGYFDIYFEKNCHNRVVFSTGPQ
>1XM9_293_319
GKSKKDATLEACAGALQNLTASKGLMS
>1ZCJ_250_276
EEFGFKMGPFRVSDLAGLDVGWKIRKG
>1IG8_52_78
LEKGLSKKGGNIPMIPGWVMDFPTGKE
>2H8O_134_160
DLRRGQPTVHRKFDEATAILAGDSLLT
>1RI6_314_340
HEKGRYAVGQGPMWVVVNAHEGGSHHH
>1I9Z_308_334
PIYATYEANIVKVDREKKKILFEELYN
>1NI5_61_87
WVTHCENVCQQWQVPLVVERVQLAQEG
>1WYC_226_252
IVERVTGLRYVEALSTYLWAKLDADRD
>2B9E_194_220
EPGAGTPSPVRLHALAGFQQRALCHAL
>2ALA_179_205
VYKDEVFNQDFPPYGSGQPGRFGDIQS
>1BCO_44_70
FWQDVKTRKILGWRCDVSENIDSIRLS
>1QZ9_275_301
IARYLCGTQPITSLAMVECGLDVFAQT
>2B0J_294_320
HNLMKEKGIANMEEALDPAALLGTADS
>1N4K_299_325
LLQAPFTDCGDGPMLRLEELGDQRHAP
>2NWH_256_282
AMASGYLAAIAEGKTIREALRQGAAAA
>1H09_21_47
ILEQMGTTNTIIKISESTTYLNPCLSA
>2B78_76_102
KLFQWSKDKRKNFAHSKLTTAYRLFNQ
>1B6R_152_178
VEQGINFSGEVSLVGARGFDGSTVFYP
>1KJO_171_197
IFGTLVEFYANKNPDWEIGEDVYTPGI
>2H6O_200_226
TEMLGNEIDIECIMEDGEISQVLPGDN
>1VFL_20_46
AIKPETILYYGKRRGIALPADTPEELQ
>1WP5_110_136
LFVTRNGMVKKTELKHYKAQRYSKPLT
>2GTI_19_45
RAGELPCAVIGEKVIAKIQNEDVVVFK
>1QWO_56_82
SRHGARYPTSSKSKKYKKLVTAIQANA
>1WZU_37_63
DSLELARRATRVDADVIVFAGVDFMAE
>1XAG_312_338
SDKKNDKQGVQMVLMRQFGDIVVQHVD
>1WCD_391_417
DPGAMNYTKLILSERDRLGIKTVWPTR
>1OWL_104_130
PYGRDRDGQVAAALKTAGIRAVQLWDQ
>1YC9_84_110
KVSERYQSATPPDGWNDYGTLTLNFQY
>1QNR_129_155
GNATTWYTNTAAQTQYRKYVQAVVSRY
>1UG6_301_327
LPPEGPATAMGWEVYPEGLYHLLKRLG
>1Y08_140_166
FKEKAFPYLSTKHLGVFPDHVIDMFIN
>1MOQ_321_347
IIEMPHVEEVIAPIFYTVPLQLLAYHV
>1YI9_94_120
AWARNAPPTRLPKGVGFRVGGETGSKY
>1WD3_387_413
FESVDTPGSYIRHYNFELLLNANDGTK
>1RPT_299_325
YRNETQNEPYPLTLPGCTHSCPLEKFA
>1DQ3_139_165
DYWLAGFIAGDGCFDKYHSHVKGHEYI
>1JMS_140_166
MGFRTLSKIQSDKSLRFTQMQKAGFLY
>1LJ8_424_450
YTIPDPRAEFCQGLVSDDALISQRLLA
>1W55_167_193
TDDSTAIAAMGGKIWFVEGEENARKLT
>1ZED_321_347
ESRAYRALTETIMFDDAIERAGQLTSE
>1I24_316_342
LVTKAGSKLGLDVKKMTVPNPRVEAEE
>1R5Y_139_165
RSIEIQHLLGSDIVMAFDECTPYPATP
>1TDH_7_33
LHLASQFVNEACRALVFGGCVEKSSVS
>1UA4_12_38
IEKAIKSVPKVKGVLLGYNTNIDAIKY
>1UR3_5_31
HHHHHHLESTSLYKKAGLVQRITIAPQ
>1HH2_100_126
KNFGRIAAQTAKQVLIQRIRELEKEKQ
>1Q1Q_232_258
SAMKANTMSNYTLLPPSLLDHRRGAFL
>1ZSW_88_114
EIPLVGRTYRGTNAITRIGLLVPSEDS
>1XRF_328_354
KKEDRLALIEGVKRGIIDCFATDHAPH
>1KS8_146_172
RPGSDLAGETAAALAAASIVFRNVDGT
>2FGT_152_178
NIMNDLKNRQSNMPAFSLFSIGSKKEF
>1KL1_251_277
FPGIQGGPLMHVIAAKAVAFGEALQDD
>1ITX_310_336
WDGCAQAGNGQYQTCTGGSSVGTWEAG
>1TBF_99_125
AYHNWRHAFNTAQCMFAALKAGKIQNK
>1KA1_255_281
NISKSLHLDSQAKYCLLALGLADVYLR
>1NTY_99_125
MYVTYCKNKPDSTQLILEHAGSYFDEI
>1A8D_12_38
EDIDVILKKSTILNLDINNDIISDISG
>2A99_234_260
CVDWDTVDYRTAPAIQELPVQSAVTQP
>1XAG_294_320
PLDMITDLDFETLYQYMLSDKKNDKQG
>1BGV_164_190
GDLGVGAREIGYMYGQYRKIVGGFYNG
>1BI5_76_102
ILKENPNVCEYMAPSLDARQDMVVVEV
>2HC9_60_86
PASGRHPLHYELAHLITVPDASSRGNT
>2BKW_134_160
SQNSYGAVTVTHVDTSTAVLSDLKAIS
>1C3P_122_148
VAFNPAGGMHHAFKSRANGFCYINNPA
>1XUU_141_167
IKLVASFGKPIILSTGMNSIESIKKSV
>1EG2_167_193
KYFFDLDAVREPYDEETKAAYMKDKRL
>2FFE_188_214
LIGPSNPITSIGPIISLPGMRELLKKK
>1JND_229_255
RNPEEADYSAPIYHPDGSKDRLAHLNA
>1DQ3_351_377
ASEYGVEFKTNGSQTIAIINDERISLG
>1KVP_62_88
STVDIFTFYVPHRHVYGEQWIKFMKDG
>2H7O_169_195
AEAKITLSQQLNTLQQQQESAKAQLSI
>2GFO_83_109
NAPHLADYFNRNCYQDDINRSNLLGHK
>2GU1_124_150
QVANITQVMKDKIDFSRSLRAGDRFDI
>1GPI_337_363
TNWFAQKGGLKQMGEALGNGMVLALSI
>2GWN_195_221
KEHYKAKYGNDLDIHFHPLIRSEEACY
>1KMJ_98_124
INLVANSWGNSNVRAGDNIIISQMEHH
>1ZSX_232_258
PLACGIVSGKYDSGIPPYSRASLKGYQ
>1DOZ_57_83
QITEQQAHNLEQHLNEIQDEITFKAYI
>2JAK_190_216
ERDFLKTTLHRIYGKFLGLRAYIRKQI
>2BJQ_147_173
VSGKSEQVAGGPIQDMLVLFRNVKAPP
>2C78_361_387
MVMPGDNVTFTVELIKPVALEEGLRFA
>1ZSX_247_273
PPYSRASLKGYQWLKDKILSEEGRRQQ
>1PW4_122_148
MFVLLFLCGWFQGMGWPPCGRTMVHWW
>1M8Z_313_339
VMHKIRPHIATLRKYTYGKHILAKLEK
>1LYV_8_34
SGHHGAGEARATAPSTVSPYGPEARAE
>1LW7_290_316
WVDDGLRSLGSQKQRQQFQQLLKKLLD
>1SO7_144_170
LTDAAIGPAYREWSTFAVGPGHCLQLN
>1XUU_185_211
IYPTPYEDVRLGGMNDLSEAFPDAIIG
>1P9R_206_232
EFDIDGIGQTQVNPRVDMTFARGLRAI
>1PEA_79_105
LVGCYMSHTRKAVMPVVERADALLCYP
>1W3U_54_80
AQARLLALLGNPTGYKVLFIQGGASTQ
>1H9A_213_239
TLSEVLGVEERAGYYDTAGALLDMIQN
>1YDX_90_116
IVGGSCGYVRLADKNFFCGQSNCTLNL
>1ZXX_11_37
GDAPGMNAAVRAVTRVAIANGLEVFGI
>2C0H_29_55
VNYARDFGHNQYSKGKSTFESTLSDMQ
>1PMI_61_87
IDLNNQTLRDLVTAKPQEYLGESIITK
>4UAG_200_226
RIYENAKVCVVNADDALTMPIRGADER
>2FUZ_234_260
SRYLGNADLLETAKRMARHFLARVPED
>1ZVD_252_278
KELELIICGLGKIDVNDWKVNTRLKHC
>1PSZ_84_110
INLETGGNAWFTKLVENAKKTENKDYF
>2ABS_307_333
AEQTADGTVVVHEVGVPVVAAEKIVDT
>2FAU_17_43
DIVLNDGETRKMAEMKTEDGKVEKHYL
>1TD6_65_91
ELVKQKDFKTAQSRCEEELAAPYLPKP
>1VJO_128_154
AGRYGADVRTISKPWGEVFSLEELRTA
>1UWV_16_42
IITVSVNDLDSFGQGVARHNGKTLFIP
>1TJY_105_131
NQGTPKQLGSMLVEMAAHQVDKEKAKV
>2FFE_96_122
HIIRSNIIRDGASLTDSTVKLSSLFGI
>1QOY_178_204
SSYFQSQVDKIRKEAYAGAAAGVVVGP
>1ZCJ_392_418
HGYGWPRHKGGPMFYAASVGLPTVLEK
>1ML9_163_189
LGEIITSEEADRRRAESTIARRKDVYL
>1G6S_209_235
KTFGVEIENQHYQQFVVKGGQSYQSPG
>1KO9_161_187
RLCQAFGPRLIQLDDVTYHGFPSLQAL
>1KK1_199_225
PTPKRDPNKPPKMLVLRSFDVNKPGTP
>1G97_10_36
AGKGTRMKSDLPKVLHKVAGISMLEHV
>1MLA_250_276
QLYNPVQWTKSVEYMAAQGVEHLYEVG
>1FP2_318_344
ERNEEEWKKLFIEAGFQHYKISPLTGF
>1PJX_244_270
WGSSHIEVFGPDGGQPKMRIRCPFEKP
>1FSU_82_108
PLDEKLLPQLLKEAGYTTHMVGKWHLG
>2A2F_26_52
HVFREILDKEQFLPMVVQNTEEYECII
>1H9A_18_44
AKRKLYPSVFNLYKKGYLQKHFAIVGT
>1Z2N_97_123
SSREEINALLIKNNIPIPNSFSVKSKE
>1U16_183_209
DSERLGEVKKRINVLPLGSGALAGNPL
>1X54_237_263
WDIMKVEEELVSYMVQRTLELRKKEIE
>2FR1_363_389
ASAFGAPGLGGYAPGNAYLDGLAQQRR
>2BKW_229_255
GHVHGYFSSLRRWTPIMENYEAGKGAY
>1MXA_246_272
IIVDTYGGMARHGGGAFSGKDPSKVDR
>1XVT_21_47
VFSGIEIAGPFAGQMFAEWGAEVIWIE
>1S9J_92_118
DQVLKKAGRIPEQILGKVSIAVIKGLT
>1I4W_267_293
DVDNWDYVTRHLMILKRTPLNTVMDSL
>1BN8_227_253
RPDSTSPKYYGRKYQHHDGQTDASNGA
>3GRS_321_347
TNVKGIYAVGDVCGKALLTPVAIAAGR
>1OC7_19_45
YRSEVHTLAIPQITDPALRAAASAVAE
>1QOY_8_34
GGGGILDSMAEIVADKTVEVVKNAIET
>1SIQ_6_32
DPLVLEEQLTTDEILIRDTFRTYCQER
>1CWV_59_85
KITEKTDANGVARIALTNTTDGVTVVT
>1ZKL_110_136
PWDILLSLIAAATHDLDHPGVNQPFLI
>1BS0_323_349
LIVGDNSRALQLAEKLRQQGCWVTAIR
>1OKG_98_124
VLCYDDECGAMGGCRLWWMLNSLGADA
>1FCQ_76_102
GGVPQLGNLTKHLQVFRDHLINQIPDK
>1YHL_288_314
AQVAEFKANYGDKDPAKVAVVKRLYSE
>1YFE_58_84
VNEDLGLLSEEKASAIRQAADEVLAGQ
>2J3X_41_67
VNQLKNKEYKTKIDNFSTDILFSSLTA
>1XM9_243_269
EKSSTGCFSNKSDKMMNNNYDCPLPEE
>1MSK_115_141
IEIYRDETRTHVINVSHHLRQQTEKTG
>1OLT_398_424
DYFAEDLKLLAPLAKDGLVDVDEKGIQ
>1IK6_204_230
LLKAAIRGDDPVVFLEPKILYRAPREE
>2H6O_332_358
SVPMVTSEDANSPNVTVTAFWAWPNNT
>3SIL_293_319
AHSSAQNKNNDYTRSDISLYAHNLYSG
>1HZ4_347_373
IQLNTLPELEQHRAQRILREINQHHGA
>1PFO_2_28
IRFKKTKLIASIAMALCLFSQPVISFS
>1Q25_282_308
RDYLESRSCSLSSAQHDVAVDLQPLSR
>2J66_319_345
NYPMEYIPVREDSGRRELEKVTIAGPL
>1TFZ_395_421
CGGFGKGNFSELFKSIEEYEKTLEAKQ
>1K1S_200_226
IQKLRDILSKNYNELEKITGKAKALYL
>7ODC_97_123
LVQGLGVPAERVIYANPCKQVSQIKYA
>2MNR_278_304
WIRASALAQQFGIPMSSHLFQEISAHL
>1E2S_393_419
DPACHASSSLTAHEPPLLYDLSKDPGE
>1CRZ_21_47
GAAPEDIGGIVAADLRNSGKFNPLDRA
>1UG6_102_128
LVDRLLASGITPFLTLYHWDLPLALEE
>1JTV_275_301
YVTAMHREVFGDVPAKAEAGAEAGGGA
>1LRZ_372_398
EDAEDAGVVKFKKGYNAEIIEYVGDFI
>2O1B_229_255
DAKNPSILASENGKDVAIEIYSLSKGY
>1MC0_263_289
LNIPDAYAHPLFYRGVDDSTGFRTRNI
>1JP4_5_31
HNVLMRLVASAYSIAQKAGTIVRCVIA
>2F7F_359_385
TPGKKQVWRITRKSDKKSEGDYVTLWN
>1CJC_296_322
RLAVTRLEGIGEATRAVPTGDVEDLPC
>1EVY_5_31
QHSAKDELLYLNKAVVFGSGAFGTALA
>2FXU_295_321
ANNVMSGGTTMYPGIADRMQKEITALA
>2FUZ_148_174
IDCLLNLPLLLWAGEQTGDPEYRRVAE
>1LI4_375_401
HPDKYPVGVHFLPKKLDEAVAEAHLGK
>1JCF_144_170
EEPSGNMVVDIGGGTTEVAVISLGSIV
>1KVP_86_112
KDGVNATPLPTVNTTGYIDHAAFLGTI
>1V4A_203_229
GQRLIKVLDQPTQDGFVYRVDMRLRPF
>1B7E_223_249
TLNAVLAEEINPPKGETPLKWLLLTSE
>1VHN_170_196
GRAEWKALSVLEKRIPTFVSGDIFTPE
>16VP_54_80
RECKFLSTLPSDVVEWGDAYVPERTQI
>1VE1_35_61
PGGSIKDRPAWYMIKDAEERGILRPGS
>1FNF_251_277
EYVVSIVALNGREESPLLIGQQSTVSD
>1R53_310_336
FKSVATISQEQKTATYDGEEGILAAKG
>1W3U_324_350
GLKGHRSVGGLRASIYNAVPYESCEAL
>1LTQ_97_123
ETFAKEYGWKVEHKVFDVPWTELVKRN
>2F82_310_336
DAKVQPTTLVPKQVGNMYTASLYAAFA
>2EWV_110_136
RSLPAEIPEFKKLGLPDKVLELCHRKM
>1WZZ_290_316
GYLAVAECTGLDSAGELPTLDHAPDYY
>1PGS_61_87
RYANVYVKNKTTGEWYEIGRFITPYWV
>1KA2_339_365
YLYFNIVRPDFIRTEADVVTYNFHILL
>1VJT_118_144
GEKHGYYRGIDSQELNMVSTYTYVLSS
>1TQN_69_95
IKTVLVKECYSVFTNRRPFGPVGFMKS
>2BLE_26_52
IDADLKLDFKDVLLRPKRSSLKSRAEV
>1XKS_38_64
DDQLTINIDEGGWACLVCKEKLIIWKI
>7ODC_8_34
EFDCHILDEGFTAKDILDQKINEVSSS
>1W78_275_301
NAIRDGIASAILPGRFQIVSESPRVIF
>2IXR_193_219
TMQLPKGADIARWRKELGDAVSISDSG
>1RYO_240_266
DCHLAQVPSHTVVARSMGGKEDLIWEL
>1X19_309_335
LSHYILGAGMPFSVLGFKEQARYKEIL
>1OWL_208_234
PGETAAIARLQEFCDRAIADYDPQRNF
>1U09_9_35
VEERVHVMRKTKLAPTVAHGVFNPEFG
>1U7G_88_114
LTAVMGSIYQYIHVAFQGSFACITVGL
>2B3H_85_111
RLVCRLAREVLDVAAGMIKPGVTTEEI
>2FYT_126_152
HLPVEKVDVIISEWMGYFLLFESMLDS
>1L6J_318_344
VMGGNSAGELCVFPFTFLGKEYSTCTS
>1DQ3_197_223
QKDRNIYYIDIKARNITSHYLKLLEGI
>1D7Y_62_88
EKIRLDCKRAPEVEWLLGVTAQSFDPQ
>1WAK_365_391
AAGFTDFLLPMLELIPEKRATAAECLR
>1MDO_242_268
YNLPDLNAAIALAQLQKLDALNARRAA
>1XHC_341_367
GKIIGAVVFNDIRKATKLEKEILDFYS
>1N4K_142_168
SSIFELDPTTLRGGDSLVPRNSYVRLR
>1NC5_96_122
LFPLYEQTKDERYVKAAKRLRSLYGTL
>2O1B_117_143
GTKNGLVAVPTCVINPGDYVLLPDPGY
>1FS7_106_132
SACWTCKSPDVPRIIEQDGELEYFTGK
>2HOE_37_63
VELAEELGLTKTTVGEIAKIFLEKGIV
>1HOW_304_330
KDEAKEISDFLSPMLQLDPRKRADAGG
>1UUR_32_58
IHEQSLLLNRLPPTLDENSLAPLKSLS
>1T1G_46_72
FASLGVSAPQVVSVSVDGATNQPTGDP
>2GG6_230_256
GRGKLTGQVIDVPGDPSSTAFPLVAAL
>1O5T_143_169
SDLDYMGMSSGFYKNVVKIQKHVTFNQ
>2G0D_236_262
IFIYEKFELERKKQFLWKDGLVADELK
>1WDI_212_238
GPGTFRPVKGDPEKHEMHAEPYAIPEE
>1YKS_134_160
ILMTATPPGTSDEFPHSNGEIEDVQTD
>2BF6_230_256
KNGEHKGRIVVPVYYTNEKGKQSSAVI
>2FGQ_131_157
GIRANNLISYYTPNFGGFNAGFGYAFD
>1B63_47_73
DIERGGAKLIRIRDNGCGIKKDELALA
>2EX2_69_95
TKGNVENGVLKGDLVARFGADPTLKRQ
>1NF1_99_125
YLQKLLDPLLRIVITSSDWQHVSFEVD
>1PO5_203_229
GFLKHFPGTHRQIYRNLQEINTFIGQS
>1J6U_390_416
AFEEKKNGISGKMIWDSLKSLGKEAYF
>1WZA_380_406
VEQEEKNLDSLLNHYRRLIHFRNENPV
>2BWM_360_386
VWACMNKGDGTFGPIMKLIDDMTVSKG
>1GTK_2_28
LDNVLRIATRQSPLALWQAHYVKDKLM
>1XC3_242_268
SYIYQYVPKIMNSYLDFSELSDDISDY
>2AUJ_126_152
LRQEEEVVARYFLPAGMTPLVVEGEIV
>2B3H_22_48
LEDPYRYTGKLRPHYPLMPTRPVPSYI
>1CRZ_111_137
KQWLRYAGHTASDEVFEKLTGIKGAFR
>1W3U_282_308
SGGFYRGCVDVDSRSDMNITFRLASEE
>1VBI_6_32
DFLSAWAEALLRKAGADEPSAKAVAWA
>1VLO_174_200
DAQRQAVEGMKPFFGVQAGDLFIATTG
>1NU5_277_303
ANTLKVAAVAEAAGISSYGGTMLDSTV
>1KV7_212_238
NARSLNFATSDNRPLYVIASDGGLLPE
>1IG8_104_130
TFDTTQSKYRLPDAMRTTQNPDELWEF
>1RW3_158_184
MGISGQLTWTRLPQGFKNSPTLFDEAL
>1GXN_159_185
FSDNDRTRFKTAVTKGTDYILKAQWKQ
>1MUW_129_155
GAKTYVAWGGREGAESGAAKDVRVALD
>1DQ3_85_111
IITNKGTKILTSPWHPFFVLTPDFKIV
>1U16_325_351
LQEDKEAVIDVVDTLTAVLQVATGVIS
>1OQ9_92_118
DDYFVVLVGDMITEEALPTYQTMLNTL
>1RHC_37_63
DDHFHPWYHDNAQSAQAWAWMGAALQA
>1X7F_91_117
ILDVAPAVFDQLGISYSDLSFFAELGA
>1V71_187_213
LLSGSALAARHFAPNCEVYGVEPEAGN
>2EX1_290_316
GGEINDYILNNAKNITNIPANISFEVL
>1R6D_276_302
GHDLRYSLDGGKIERELGYRPQVSFAD
>1O70_185_211
DQLNNTQRRFTYFVPRDKGWQKTELDY
>1JHN_51_77
DDEIAKYDGKWEVDEMKETKLPGDKGL
>1FXX_312_338
ANTLRPEDADRLGINRQHCLDNLKILR
>1TFR_60_86
TLGYTKIVLCIDNAKSGYWRRDFAYYY
>1QLM_213_239
APVADDDGEAMGRTNDCILYGGTVYLY
>1YE3_180_206
YGSAVKVAKVTQGSTCAVFGLGGVGLS
>1I1W_185_211
QAIVNRVKKWRAAGVPIDGIGSQTHLS
>1O5T_2_28
AKGIDYDKLIVRFGSSKIDKELINRIE
>3THI_23_49
DQWQRQEPGVKLEFTDWDSYSADPPDD
>1PW4_218_244
PIEEYKNDYPDDYNEKAEQELTAKQIF
>1GWU_69_95
FGNANSARGFPVIDRMKAAVESACPRT
>1PW4_321_347
GATGVFFMTLVTIATIVYWMNPAGNPT
>2A1X_37_63
LVIKNLVPDADIQRFRNEFEKICRKEV
>2FB9_97_123
FLELLGKPYVGAGVAASALCMDKDLSK
>1Q7E_271_297
YFTIQEQNWENTCKAIGKPEWITDPAY
>1BIF_441_467
AVNTHRDRPQNVDISRPSEEALVTVPA
>1EVY_39_65
REVCVWHMNEEEVRLVNEKRENVLFLK
>1M6I_254_280
VSSGKLLIKLKDGRKVETDHIVAAVGL
>1RCQ_164_190
ELDCPRTEEQLAAFSAASQGLEGEISL
>1XUU_196_222
GGMNDLSEAFPDAIIGLSDHTLDNYAC
>1W9H_372_398
YYLSKMNWRGFRSRNLPVTVNYPKLVA
>1BQG_5_31
NQSQAATGAPVITDLKVVPVAGHDSML
>1YIS_97_123
TAAGIIHLGATSCFVQDNADLIAYRDS
>1XV5_298_324
NQKYLQRSLEYTHLELGACGTIPVFWK
>1RWR_200_226
ATPIAAGARGAAAGAYAIDGTAAGAMY
>1N67_316_342
IWRSMSWDNEVAFNNGSGSGDGIDKPV
>1CA1_302_328
GSKDTYTFKLKDENLKIDDIQNMWIRK
>2GHS_232_258
MDGSVCDAEGHIWNARWGEGAVDRYDT
>2BKW_91_117
VVSTGTFSDRFADCLRSYGAQVDVVRP
>1TVL_55_81
FIFIADGLFISEKSIPHFLNRFEPITI
>2ALA_293_319
APTIIDLTCTVATCTHSSDFGGVLTLT
>1BG6_84_110
PAIHHASIAANIASYISEGQLIILNPG
>1UDX_287_313
VKALADALAREGLAVLPVSALTGAGLP
>1I6L_211_237
KTIEKKIKSAVTDSEGTIRYDKEAKPG
>2F8L_98_124
GMKHGIQVNHQMTPDSIGFIVAYLLEK
>1UM8_297_323
FKMDEVDLIFEEEAIKEIAQLALERKT
>1R3S_268_294
ALEELAQAGYEVVGLDWTVAPKKAREC
>1RK6_388_414
HPRLWGTFPRVLGHYSRDLGLFPLETA
>2FAU_126_152
ANVRLRYFLKVTIVRRLTDLVKEYDLI
>1Y0Y_32_58
VVIEEIKDYVDEVKVDKLGNVIAHKKG
>1FS7_336_362
NIGKAHLETGKAMELGATDAELKEIRT
>1CKO_286_312
DGTWKYIQGRSDKNQANDRLTYEKTLL
>1HO8_61_87
GLSSSNNAHSGFKVNGKTLIPLIHLLS
>2NWH_1_27
GHMKKILVLGGAHIDRRGMIETETAPG
>1U16_268_294
FGFLTLSDAFSTGSSLMPQKKNPDSLE
>1Z5V_234_260
TIMSASTTTLRYPGYMNNDLIGLIASL
>1VJT_238_264
PLLDEWIEKKLPEWEPKNPWDTQMSPA
>1I24_131_157
VIGTLNVLFAIKEFGEECHLVKLGTMG
>1ZTU_283_309
VGSSLSVSVVVGGQLWGLIACHHQTPY
>1KQ3_164_190
TEIVAKAPARFLVAGMGDALATWFEAE
>1RPT_80_106
TLMSAMTNLAALFPPEGNSIWNPRLLW
>2B69_166_192
PRACYDEGKRVAETMCYAYMKQEGVEV
>1SQ9_267_293
FGERIGSLSVPTHSSQASLGEFAHSSW
>1BIF_155_181
VESICVDPEVIAANIVQVKLGSPDYVN
>2FFE_3_29
IFSGGTGTPKLLDGLKEILPEEELTVV
>1EU8_128_154
YRKDLLEKYGYSKPPETWQELVEMAQK
>1FNF_320_346
QEFTVPGSKSTATISGLKPGVDYTITV
>1I24_68_94
ISRWKALTGKSIELYVGDICDFEFLAE
>1TVZ_35_61
IGIGQTEMAVSPVNQDIVSMGANAAKD
>1PSW_156_182
LWPQLQVSEGEKSYTCNQFSLSSERPM
>2G62_133_159
AVPEVAVYLKESVGNSTRIDYGTGHEA
>1TV5_210_236
ADYIAINVSSPNTPGLRDNQEAGKLKN
>1N40_81_107
EVVNNMGNIADAGLRKAVMKAITPKAP
>1NH8_29_55
KGALSEPATEILAEAGYRRRTDSKDLT
>1ZCJ_286_312
PGTPVRKRGNSRYSPLGDMLCEAGRFG
>1ODM_70_96
KWDLAIRAYNKEHQDQVRAGYYLSIPG
>1BUP_159_185
KDAGTIAGLNVLRIINEPTAAAIAYGL
>1S9J_70_96
YGAFYSDGEISICMEHMDGGSLDQVLK
>1G97_107_133
TGESLKNLIDFHINHKNVATILTAETD
>1F1O_183_209
AVGTYANIDPFVEQYVCEKLGLKAAPI
>1Y8A_105_131
VPDAEKAMATLQERWTPVVISTSYTQY
>1V72_314_340
FGFYHDRWGPNVVRFVTSFATTAEDVD
>1INP_255_281
SEGSCRFSVVISTSEKETIKGALSHVC
>1VPB_76_102
RYGSISTNRLNRKELETFIKNGIDSTR
>2IM9_269_295
LGFAIWINNELFFRQASSQYGKVVDVS
>1RGZ_253_279
GIALAQSRYWRIGSMYQGLGWEMLNWP
>1US5_222_248
PFYVGFNIPGGTYKGVDVTTPTVAVQA
>2GFO_296_322
HLKRFSYDGRWKQKLQTSVDFPLENLD
>1TQN_272_298
LELVAQSIIFIFAGYETTSSVLSFIMY
>1J7X_109_135
GYLRFDQFADVSVIAKLAPFIVNTVWE
>1NC5_113_139
KRLRSLYGTLNRTSEGGFWHKDGYPYQ
>2GWD_181_207
QVNLDFSSEADMIRKFRAGLALQPIAT
>2D7U_61_87
FMQTKARLLIGAGVLVDPEVFFHELEQ
>1HO8_390_416
KKDNYKIFRQLIELLQAKVRNGDVNAK
>1N3L_252_278
PGNVENNGVLSFIKHVLFPLKSEFVIL
>2DBN_112_138
GHVTAEQREQIKRRGCAVIKGHFPREQ
>2AQ5_144_170
QNVLLSAGCDNVILVWDVGTGAAVLTL
>1VLO_302_328
GVLRNELPVRFTDAQGNQHEGIITSGT
>1M8Z_39_65
IQLKLERATPAERQLVFNEILQAAYQL
>1VPB_361_387
LDGLIAGVEKGILVTGFNGGNNNSSTG
>2F8L_163_189
SGVDVDDLLISLALVGADLQRQKMTLL
>1YGJ_131_157
DLLPVYREKVVPVADIITPNQFEAELL
>1Z2N_186_212
FCIGNTLKWQTRTSLPNVHRCGIKSVD
>3GCB_222_248
IVTLREQMQREIFRLMSLFMDIPPVQP
>2FAU_151_177
LIVHQLATYPDVNNSIKMEVGIEDCLH
>1OHL_31_57
QSERQLTKNMLIFPLFISDNPDDFTEI
>2B5W_135_161
LVRIPRSQAELGFLIEPISITEKALEH
>1PVL_193_219
FLGSRQSNLNAGQNFLEYHKMPVLSRG
>1KNW_269_295
PGRFLVAQSGVLITQVRSVKQMGSRHF
>1H6S_97_123
DSEMGYEASSFGDAQSSFFAYNSKYDA
>1RU4_6_32
DLTSGISTKRIYYVAPNGNSSNNGSSF
>2MNR_167_193
YPALDQDLAVVRSIRQAVGDDFGIMVD
>3THI_73_99
GSQDIDQAEDVLPFALQGAKRNGEVYG
>1IZC_137_163
KEMYYGPIGRRSFSPWTFSPGIADASL
>1YI9_51_77
FKPRASMDTVHHMLLFGCNMPSSTGSY
>1YFQ_203_229
PKEQEGYACSSIDGRVAVEFFDDQGDD
>1GSO_75_101
EAPLVKGVVDTFRAAGLKIFGPTAGAA
>2H7O_250_276
FTDDMRNFTVDSIPLLIQLGRSSLMDE
>2H6O_87_113
NATNLFLLELLGAGELALTMRSKKLPI
>1FKM_271_297
MSSNDIKPPVTPTEPRVASFVTPTKDF
>1TDH_323_349
RTRRAKRDLPKRKGRQAASGHCRPRKV
>1UZ5_242_268
KAVNVGDVVVISGGASGGTKDLTASVI
>2NLO_3_29
GHHHHHHGSEQLYFQGAMNDSILLGLI
>1M6I_244_270
MPNAIVQSVGVSSGKLLIKLKDGRKVE
>1GCA_225_251
HNKSSIPVFGVDALPEALALVKSGAMA
>2FYT_232_258
DCHTTSISDLEFSSDFTLKITRTSMCT
>1TQN_401_427
KNKDNIDPYIYTPFGSGPRNCIGMRFA
>1XV5_92_118
ATINNYKKLLDNIKPSIRVVVYQHDHS
>1YOE_111_137
QNCTAVELMAKTLRESAEPVTIVSTGP
>1TO3_228_254
SSGVDEKLFPRAVRVAMEAGASGFLAG
>1R5M_289_315
SQSIVSASWVGDDKVISCSMDGSVRLW
>1H30_192_218
WNWLNGEDTTIQETVKVNTRMQCFSVT
>1GPI_281_307
FLTNDNTSTGTLSEIRRIYIQNGKVIQ
>2FAU_168_194
MEVGIEDCLHIEFEYNKSKYHLKDVIV
>1G97_324_350
IVGPYAHIRPNSSLGAQVHIGNFVEVK
>2I1Q_264_290
AFFGMAEQAIGGHIVGHAATFRFFVRK
>3THI_31_57
GVKLEFTDWDSYSADPPDDLDVFVLDS
>2B5W_104_130
PDMAPDGMYFERGIVGAHGYMSEFFTS
>1Q7E_40_66
RPGVGDVTRHQLRDIPDIDALYFTMLN
>1Q35_277_303
PSAIVKGWGTFKSDTIKLEDIAKNYEA
>2D57_238_264
RRLKEAFSKAAQQTKGSYMEVEDNRSQ
>2C43_37_63
LPSRAEWLLAVRSIQPEEKERIGQFVF
>2FBA_285_311
QGLDSATYIGPLLTHDIGESSSTPFDV
>2D5B_300_326
KTLGNVVDPFALLEKYGRDALRYYLLR
>1YUE_37_63
SDIVATQRTNQPVAAFYGIKYLNPDNE
>1FP2_185_211
VFDGLESIVDVGGGTGTTAKIICETFP
>2C4E_234_260
IKAGKVIDPTGAGDSYRAGFLSAYVKG
>1TV5_81_107
YACTNIKHLDFINPFGVAAGFDKNGVC
>1XFK_229_255
PLSLKDHLTQLQHFIDDCDYLYLTIDL
>1IOM_21_47
DGQQGKLYYYGIPIQELAEKSSFEETT
>2HVQ_30_56
EWVAREKIHGTNFSLIIERDKVTCAKR
>1TVL_410_436
QERGLYRQDYRGGTLRENLGLGIPQHQ
>1DLJ_331_357
IKDVIDILKSKDIKIIIYEPMLNKLES
>2BI0_208_234
IAGAVLHSTADLVSGAPELARLTLNIA
>1VPB_378_404
NGGNNNSSTGDFSYGIEGFLIENGKLT
>1UM8_341_367
FDLPKLKGSEVRITKDCVLKQAEPLII
>4UAG_231_257
GVNMGDYHLNHQQGETWLRVKGEKVLN
>1B7E_40_66
IEDTTSLSYRHQVAEELGKLGSIQDKS
>1NQK_37_63
QAADRLGYTGVLIPTGRSCEDAWLVAA
>1MKY_283_309
RMAGLMERRGRASVVVFNKWDLVVHRE
>1EYN_305_331
DMQAQFTLLNLVAEGTGVITETIFENR
>2G9D_58_84
ISCGIHGDETAPMELLDKWIDDIVSGF
>1PSW_52_78
NEAIPMPLGHGALEIGERRKLGHSLRE
>2O1B_44_70
HGPLPLINMAVGIPDGPTPQGIIDHFQ
>1E2S_37_63
GGLRFTDFYVPVSLATPSRAALLTGRL
>1GXN_305_331
SLERRTGYSWGGNYGTSIINFAQKVGY
>2IZR_241_267
IEVLCENFPEMATYLRYVRRLDFFEKP
>1POT_293_319
PDAETIKNGEWQNDVGAASSIYEEYYQ
>1CSH_144_170
TALNSESNFARAYAEGINRTKYWEFVY
>1A8D_39_65
FNSSVITYPDAQLVPGINGKAIHLVNN
>1QZ9_332_358
LVTPREHAKRGSHVSFEHPEGYAVIQA
>1NH1_304_330
GEEEFVEKYRSLLDSDCFGTGHHHHHH
>1CSH_244_270
HTSHLVGSALSDPYLSFAAAMNGLAGP
>1MSK_104_130
GLFPANRVGDDIEIYRDETRTHVINVS
>1G8P_194_220
GNPEEGDLRPQLLDRFGLSVEVLSPRD
>1U7G_41_67
VLSMLTQVTVTFALVCILWVVYGYSLA
>1CRZ_351_377
ETPSLAPNGTMVIYSSSQGMGSVLNLV
>2B9W_273_299
FSKIIHQQYMVDACLVKEYPTISGYVP
>1H9A_411_437
TPEPYERMIHDTMNGDGSNFADWNGVS
>2J3X_259_285
AINSYLRNNRVPNNDELNKKIELISSA
>2CAU_238_264
SRKTLSSQDKPFNLRSRDPIYSNNYGK
>1EQC_111_137
EKALGWARKNNIRVWIDLHGAPGSQNG
>1EDG_215_241
ASRYLMCPGYVASPDGATNDYFRMPND
>1UA4_365_391
AALAAAAKAMKGNITSLEEIREATSVP
>1YPX_2_28
NQVAPFYADHVGSILRTKGIKDAREKF
>2DE2_276_302
AVDAGLWARDHSDAVTSLHAANLGVST
>1DD9_283_309
PQVDLSTPDGRARLSTLALPLISQVPG
>1H4V_361_387
LAPRKPAKGLEEALKRGAAFAGFLGED
>1VAG_249_275
PIRHPKFDWFKDLGLKWYGLPAVSNML
>1VYR_280_306
PYSEAFRQKVRERFHGVIIGAGAYTAE
>1ML9_207_233
GQPLEVDGEYMSGPTRFINHSCDPNMA
>2GI3_128_154
PTRNPWDLERVPGGSSGGSAAAVSAGM
>1B6A_161_187
ASEEIWNDFREAAEAHRQVRKYVMSWI
>2MNR_111_137
DALGKVHETPLVKLLGANARPVQAYDS
>1NIJ_194_220
LLFNTNGFMLEENVVSTKPRFHFIADK
>1L9V_96_122
ANVSNVLSRVVSIRHLENLVIRKENPQ
>1F1O_80_106
SLGEERKWVHYGLTSTDVVDTALSYLL
>2CEY_195_221
QKFYEVQKFLAMTNHILNDQLYLVSNE
>1LJ5_241_267
YEKEVPLSALTNILSAQLISHWKGNMT
>1FI4_282_308
ATCLDSFPPIFYMNDTSKRIISWCHTI
>2CY8_132_158
VARAFTGRRMILRFEGHYHGWHDFSAS
>2GTI_2_28
SLENVVYNLVNAGHFDGRAGELPCAVI
>1SUU_116_142
YLLLTTASGKIARFESTDFKAVKSRGV
>2HMC_60_86
GMSAVVYCGSMGDWPLLTDEQRMEGVE
>1HO8_210_236
KKFMPTLFKILQRATDSQLATRIVATN
>1GKZ_83_109
PFIIGCNPTILHVHELYIRAFQKLTDF
>1KA2_150_176
GYEEEPYDALLDLYEEGLRTRDVEKMF
>1SVS_192_218
DLHFKMFDVGGQRSERKKWIHCFEGVT
>1OFC_221_247
RFLVCMLHKLGFDKENVYEELRAAIRA
>1J58_231_257
LEQEPIESEGGKVYIADSTNFKVSKTI
>2DVZ_265_291
VALKDPKVIKALDDQGSAPSGNTPEEF
>1XHB_229_255
WGGENLEISFRIWQCGGTLEIVTCSHV
>1WST_164_190
MRVDLLEEKLEELRKQGKRVKIVYTVS
>1CEO_173_199
GNNYNSPDELKNLADIDDDYIVYNFHF
>1C3P_338_364
FDDEVDRSYMLETLKDPWRGGEVRKEV
>1Q25_200_226
RGDRAFDVGRPQEGLKLVSNDRLVLSY
>2C81_319_345
NADQFCEILREKLNMGTFYLHPPYLPV
>1WDP_273_299
HGDQILDEANKAFLGCKVKLAIKVSGI
>1TQN_16_42
GIPGPTPLPFLGNILSYHKGFCMFDME
>1PMI_299_325
DNVVRAGFTPKFKDVKNLVEMLTYSYE
>1MKY_57_83
CGVFDNPQDIISQKMKEVTLNMIREAD
>1VAG_240_266
IPPELVLEVPIRHPKFDWFKDLGLKWY
>1XM9_160_186
FFNATGCLRNLSSADAGRQTMRNYSGL
>1R5M_360_386
KKLNSKSRSLYGNRDGILNPLPIPLYA
>2DFW_317_343
VRFVEREGDRVFLHLQGVIRFGGAEAV
>1R89_213_239
EFFVVDPVDEKRNVAANLSLDNLARFV
>2HRZ_178_204
DYSRRGFFDGIGIRLPTICIRPGKPNA
>2GTI_260_286
AFEHVVYGSFNQKIIGGLHLLIGLARR
>1AC5_111_137
GDLLFIDQPTGTGFSVEQNKDEGKIDK
>1HSK_282_308
TATDYENLIHYVQKTVKEKFGIELNRE
>1JDC_378_404
GSQQTLVVALNSDLGNPGQVASGSFSE
>2AM1_188_214
HLAFFKDRSEIAKGKMQIADGMASGSL
>1J09_25_51
NYAWARRNGGRFIVRIEDTDRARYVPG
>1OX0_299_325
IKAIKLALEEAEISPEQVAYVNAHGTS
>1HZ4_255_281
QWRNIARAQILLGEFEPAEIVLEELNE
>1RE9_387_413
AQIQHKSGIVSGVQALPLVWDPATTKA
>1X19_169_195
EIHRSNAKFAIQLLLEEAKLDGVKKMI
>2FQX_251_277
AERISKMAYDGSFPGGQSIMFGLEDKA
>1SUU_94_120
INLGDQEEILTIKNSKDLTDDAYLLLT
>1PHP_342_368
LDTYSVIGGGDSAAAVEKFGLADKMDH
>1DS1_234_260
RELLAPEDPADKEAVAALSKALDEVTE
>1QYI_99_125
DEIEAFMYQDEPVELKLQNISTNLADC
>1XFK_172_198
VRPSSGTPFNQIHHFCQQQGWDFHYAC
>2G9D_314_340
NRKVAIGQRAALMVCKVNTRYEDDQLV
>1KA2_68_94
NLVEKAKGLENLNEYERGIVRVLDRSI
>1L9V_41_67
DKFYDSIIYGIAPPPQFKKRYNTNDNS
>1AOP_251_277
ERRAGIKFEPIRPYEFTGRGDRIGWVK
>2AYU_272_298
CEISWKDNAHNVTVDLEMRKQRNKTTK
>1SZN_76_102
PDGIDGLAKKVHALGLKLGIYSTAGTA
>1FOB_287_313
ATTDGLGVYYWEPAWIGNAGLGSSCAD
>1E5W_256_282
VIKPIDKKAPDFVFYAPRLRINKRILA
>1QE3_348_374
PRSLESQIHMMTDLLFWRPAVAYASAQ
>1UR3_280_306
PIIGSGKIERVRAAVEAETLKMTRQQW
>1AC5_370_396
ESGIEIVLFNGDKDLICNNKGVLDTID
>2J3X_404_430
TPITSIINRVTKMTQVVIDAEGIQNKE
>1V4A_293_319
IQSLRNMKGMIAREVRRRGLTDNIKLG
>1M7Y_75_101
IFAELALFQDYHGLPAFKKAMVDFMAE
>1W3U_256_282
EERGGLEGVQQANRKKASLIYDAIDQS
>1B6R_179_205
LTHNLHQDGILRTSVAFPQANAQQQAR
>2HC9_87_113
PTNAHSIYKELKPINYPEDTKNVHFVL
>1W55_50_76
IVVTSSNITYMKKFTKNYEFIEGGDTR
>1VPK_33_59
LAKKSVKPILAGFLFEVKDGNFYICAT
>2EX2_211_237
TLTGCLPQRSEPLPLAFAVQDGASYAG
>1RYO_67_93
VYDAYLAPNNLKPVVAEFYGSKEDPQT
>1U8X_369_395
NGAIANFDPTAMVEVPCIVGSNGPEPI
>2C3F_258_284
DYDKNAAALSIDIVKKTNGAGTAAQGI
>1B89_180_206
WKEVCFACVDGKEFRLAQMCGLHIVVH
>1MKY_217_243
DPVDDEVFIDGRKYVFVDTAGLRRKSR
>1Y7E_243_269
GFDKALIGAYGQDDKICVFTSLESIFD
>1G4W_233_259
SYTFGEVHTNSQKVSSASQGEAIDQYN
>1DT9_238_264
QSDMFDQRLQSKVLKLVDISYGGENGF
