# Supplementary material for: Searching for universal model of amyloid signaling motifs using probabilistic context-free grammars
Source: BMC Bioinformatics. 2021 Apr 29;22:222. doi: 10.1186/s12859-021-04139-y (PMC8086366; doi:10.1186/s12859-021-04139-y)
Supplement: Supplementary file 1 — Additional file 1. Datasets [file 12859_2021_4139_MOESM1_ESM.gz › famgram_data/negative/PDBfrag_len27/negsample_27s.fasta.cnr71_8cv09_val.fa]

>1XFK_125_151
GGHEIAWATFQGLAQHFLATGVKQPRI
>1QAZ_322_348
FGFADELGFMTVPIFDPRTGGSATLLA
>1N40_7_33
LEVPFSARGDRIPDAVAELRTREPIRK
>1PII_157_183
EMGVLTEVSNEEEQERAIALGAKVVGI
>1GSO_83_109
VDTFRAAGLKIFGPTAGAAQLEGSKAF
>2FFE_164_190
DIRGVSEASISPKVLEAFEKEENILIG
>1ZWX_19_45
YLFSRNIYPNWGQMHRADLIAQADYMK
>1B6R_271_297
LPQPVVNNPSVMINLIGSDVNYDWLKL
>1W9Y_277_303
YPKFVFDDYMKLYAGLKFQAKEPRFEA
>1LFW_392_418
VQTLLKVYEKQTGKPGHEVVIGGGTYG
>1KQ3_334_360
KVAEKACDKNETIHNEPQPVTSKDVFF
>1GTK_205_231
CRLDDSRTRELLAALNHHETALRVTAE
>2AYU_197_223
PIVCDTITDRDAEVLEYLQDIGLEYLT
>1UZ5_73_99
SPVRLKVIGSVHAGEEPKFKLGKGEAA
>1VLI_344_370
PQGLHPRFFELLTSGVRAVRDIPADTG
>1AL3_87_113
HTWPDKGSLYVATTHTQARYALPGVIK
>2B4W_213_239
DTNEKQQPQSVYVNYAFVLDPQSRAIT
>1U8X_241_267
MPKLKEHVSQYGYIPKTEAEAVEASWN
>1UA7_39_65
INQVKEGNQGDKSMSNWYWLYQPTSYQ
>1YUE_232_258
DSGFIDLSYASAPEAGRSLYRMVCEMV
>1FSU_131_157
SEDYYSHERCTLIDALNVTRCALDFRD
>1PO5_281_307
TETTSTTLRYGFLLMLKYPHVTERVQK
>1OXX_144_170
AQQQRVALARALVKDPSLLLLDEPFSN
>1L6J_38_64
VAEMRGESKSLGPALLLLQKQLSLPET
>1TOI_129_155
SWPNHKSVFNSAGLEVREYAYYDAENH
>1D7Y_53_79
KDFMAHGDAEKIRLDCKRAPEVEWLLG
>2HVQ_252_278
DNKLVGILACYVTLNRVNNVISKIGEI
>1KQ3_247_273
NTLLSGLGFESGGLAAAHAIHNGLTVL
>1FCQ_13_39
VYWNVPTFMCHKYGLRFEEVSEKYGIL
>8OHM_106_132
TDSTSILGIGTVLDQAETAGARLVVLA
>2BF6_55_81
IDTAVRRSEDGGKTWDEGQIIMDYPDK
>2A0M_75_101
NVDASHLKLYDAGDITASTLEEAHEKL
>1RJG_275_301
WSAAPNVIVNDMWEIFNAQIPESERKR
>16VP_277_303
PTLHGNQARASGYFMVLIRAKLDSYSS
>1TO3_179_205
IIDAAKELGDSGADLYKVEMPLYGKGA
>1F20_227_253
HLTVAIVSYHTRDGEGPVHHGVCSSWL
>1DHS_123_149
TAGGVEEDLIKCLAPTYLGEFSLRGKE
>2ABS_289_315
TSATKLVVMTRGHNPVIAAEQTADGTV
>2A2F_177_203
MFHVARQDAEKQVGLRICSKIDEFFEL
>1EVY_246_272
AALGGDGSAVFGLAGLGDLQLTCSSEL
>1UA4_221_247
EVIKNVQLAILSGLQALTKENYKEPFE
>1RK6_431_457
RGQVQPGYYADLVVFDPATVADSATFE
>1VYR_63_89
AQAKGYAGAPGLHSPEQIAAWKKITAG
>1GPI_58_84
TSLCPDGKTCAANCALDGADYSGTYGI
>1BT3_156_182
FLNDSTSSLYDSNRNQSHLPPVVVDLG
>1DT9_375_401
LEWFANNYKKFGATLEIVTDKSQEGSQ
>1YLE_265_291
RTSGIRSIAQSRVVPVKIGEAPKSGRP
>4BCL_337_363
EYRWSGGAYARWVEHVCKGGTGQFEVL
>1ZHX_402_428
APSGTLVGDKEDRKEDLSSIHWRFQRE
>1T5J_129_155
RIYPLGIVFHNNLKKLKEEVIKASKIT
>2G62_141_167
LKESVGNSTRIDYGTGHEAAFAAFLCC
>1C0P_297_323
EAERIVLPLDRTKSPLSLGRGSARAAK
>2GES_251_277
ESHFHHYAAFSDSQAVVAAREIWRTIN
>2FB9_46_72
WLLGEKALTALEAKAAPEGEHPFPPPL
>1IK6_188_214
PGLVVVMPSTPYNAKGLLKAAIRGDDP
>1SNG_269_295
LVEVLAEAGVRTLFTASADLSGISTVP
>1QNR_259_285
QTHAAACLAAGKPCVFEEYGAQQNPCT
>1NUY_38_64
CTAVKAISTAVRKAGIAHLYGIAGSTN
>2AEU_303_329
RVYKDDTINIKKLIEIGFNLLKNYGII
>1O59_45_71
QVVSFSDEWFASAENLIQPTAPIRDPT
>1QWO_202_228
VAANFTALFAPDIRARAEKHLPGVTLT
>1R9L_163_189
QGNYAAMMADTISRYKEGKPVFYYTWT
>2FBA_337_363
YSAGAAIGRYPEDVYNGDGSSEGNPWF
>1AOP_118_144
IWLDQEKVATTDEEPILGQTYLPRKFK
>1JDN_197_223
KDLDLEDIVRNIQASERVVIMCASSDT
>2BKW_121_147
GESVPLELITEKLSQNSYGAVTVTHVD
>3THI_118_144
IGQVDNIYELYKKIGTSHSEQIPPPQN
>1R6D_19_45
QLLAGAYPDVPADEVIVLDSLTYAGNR
>2FP3_188_214
EYDLGHPKNQGNLMEPVYTAQEEKWPD
>2CAU_289_315
NEGALFVPHYNSRATVILVANEGRAEV
>1U16_300_326
AGRVFGRLASILMVLKGLPSTYNKDLQ
>1JYE_322_348
SLVKRKTTLAPNTQTASPRALADSLMQ
>1MJ5_92_118
LWEALDLGDRVVLVVHDWGSALGFDWA
>3GRS_89_115
SCEGKFNWRVIKEKRDAYVSRLNAIYQ
>1IMV_287_313
TVQAVLTVPKLKLSYEGEVTKSLQEMK
>1HMY_244_270
TRGIAITLSAYGGGIFAKTGGYLVNGK
>1H09_172_198
WWQYSSNPFDKNIVLLDDEEDDKPKTA
>1TOI_206_232
WLPLFDFAYQGFARGLEEDAEGLRAFA
>1V72_78_104
AMTPPWGNIYCHPASHINNDECGAPEF
>16VP_145_171
HRQAHMRGRDRDLGEMLRATIADRYYR
>1XFI_167_193
LGSAQLAEVFSRDGMSFLASCQNLVPR
>2BW0_19_45
YFQSMKIAVIGQSLFGQEVYCHLRKEG
>2F5U_292_318
ASGSDSGAIKSGDNNLEALCANYVLPL
>2AEU_30_56
LYDLSGLSGGFLIDEKDKALLNTYIGS
>3MBP_256_282
KPFVGVLSAGINAASPNKELAKEFLEN
>1G55_221_247
PPKSLLRYALLLDIVQPTCRRSVCFTK
>1R5Y_273_299
ERGIDMFDCVLPTRSGRNGQAFTWDGP
>2BG1_145_171
NYQENQNNHAFDTKRSPASTTKPLLAY
>2CYG_81_107
WPSVSFRYIAVGNELIPGSDLAQYILP
>1V2D_298_324
GLRVYVPEGTYFLMAELPGWDAFRLVE
>1KA1_188_214
LKGHESFGYIFRAVRGLGAFYSPSSDA
>2GZ7_242_268
LTQDHVDILGPLSAQTGIAVLDMCAAL
>1C3P_247_273
EPEVYLLQLGTDPLLEDYLSKFNLSNV
>1WST_243_269
DYGRVIYLGTFSKILAPGFRIGWVAAH
>1PMI_146_172
EGFCGFKPLDQLAKTLATVPELNEIIG
>1V0D_40_66
FQLPMPGSRLCLYEDGTEVTDDCFPGL
>1CEO_92_118
APGYRFQDFKTSTLFEDPNQQKRFVDI
>1GQE_184_210
SGDYAYGWLRTETGVHRLVRKSPFDSG
>1Q7E_48_74
RHQLRDIPDIDALYFTMLNSNKRSIEL
>1FL2_67_93
DEYDVDVIDSQSASKLIPAAVEGGLHQ
>1EWF_148_174
KSKVGWLIQLFHKKIESALRNKMNSQV
>2IZR_53_79
LEYRFYKQLGSGDGIPQVYYFGPCGKY
>1G55_19_45
LRESCIPAQVVAAIDVNTVANEVYKYN
>1HBZ_308_334
QIESAAFSPSNTVPGIGLSPDRMLLGR
>1KA1_105_131
DFLFTNDQFPLKSLEDVRQIIDFGNYE
>1WW9_270_296
LKVNPFPNPDMMQFEWYVPIDENTHYY
>1PSW_16_42
MSQSLYRTLQARYPQAIIDVMAPAWCR
>1YE3_121_147
GTMQDGTSRFTCRGKPIHHFLGTSTFS
>1J09_201_227
TDVIRAEEWLVSTPIHVLLYRAFGWEA
>1J09_232_258
HMPLLRNPDKTKISKRKSHTSLDWYKA
>2FQX_236_262
KSVVLTSMVKRADVAAERISKMAYDGS
>2H14_203_229
VKFSPNGKYILAATLDNTLKLWDYSKG
>1N26_174_200
CVASSVGSKFSKTQTFQGCGILQPDPP
>2DBN_355_381
EQWHPLLIEALTSIPKLEAGDSVWWHC
>1P9R_25_51
LESEDDAPIIKLINAMLGEAIKEGASD
>1YDX_352_378
KSFQLQRKAGKIVFLLDQKLDQYKKEL
>1J09_3_29
VTRIAPSPTGDPHVGTAYIALFNYAWA
>1DNV_292_318
AVVTNPPEATQNVAESTHNLTRNFPAD
>1A26_304_330
DPTATTTLDGVEVPLGNGISTGINDTC
>1SVB_136_162
KIVYTVKVEPHTGDYVAANETHSGRKT
>2G5D_91_117
HSFQAKRFFERYFTPWQVAGNGSLAGT
>2HKD_294_320
QYDSNGTSLEGSAVEITKLDEIKNALK
>4ENL_74_100
PAFVKANIDVSDQKAVDDFLISLDGTA
>1SYY_122_148
VHTHTFLYICESLGLDEKEIFNAYNER
>1ZHX_189_215
TMLDIKDESYLVTPPPLHIEGILVASP
>2FGQ_218_244
KLSGLLQQTKFKRDIGGDIKTNSYMLG
>1NE9_248_274
YGRKIWYMYAGSMDGNTYYAPYAVQSE
>1FCQ_97_123
NQIPDKSFPGVGVIDFESWRPIFRQNW
>1VRM_32_58
IVVSSQKINPRTIAEAILEDMKRITYK
>1EG2_151_177
FFANRHEEIAWFAKTKKYFFDLDAVRE
>1IIR_271_297
LSRGWADLVLPDDGADCFAIGEVNHQV
>1FKM_209_235
QLVKRIDADLYNHFQNEHVEFIQFAFR
>1T5J_179_205
RKDFSLLDECYNYIKDIDEEFAKKLLE
>1MGP_276_302
RKSYEVVDEIISPMGKVITTHVGPGTV
>2AM1_379_405
VLDIVIFYGEDIAQLAQLASQMFPIGH
>2B4V_371_397
LNRNRRSYRSDIGWNFPQNKKGTFSYN
>1UTE_72_98
EDVFSDPSLRNVPWHVLAGNHDHLGNV
>1DOZ_163_189
TYASMPEDERENAMLIVSAHSLPEKIK
>1QAZ_85_111
RDFEKISATLGNLYVATGKPVYATCLL
>1N3L_102_128
KAMLESIGVPLEKLKFIKGTDYQLSKE
>1Y42_360_386
TLAREVVTLVHGKQEASAAEDQHRMMY
>1TV5_291_317
FNTTKKKPLVFVKLAPDLNQEQKKEIA
>2A2C_36_62
HPRLLKLKEMFNSKFGSIPKFYVRAPG
>1BT3_20_46
PGAVVDNCCPPVASNIVDYKLPAVTTM
>1PW4_227_253
PDDYNEKAEQELTAKQIFMQYVLPNKL
>7ODC_223_249
TEVGFSMHLLDIGGGFPGSEDTKLKFE
>1HX0_259_285
GAKLGTVVRKWSGEKMSYLKNWGEGWG
>1D7Y_122_148
ATMPVHTLRTLEDARRIQAGLRPQSRL
>1A26_41_67
QKMPLGKLSKRQIQSAYSILNEVQQAV
>1CPT_288_314
EQLALAKSDPALIPRLVDEAVRWTAPV
>1A0I_304_330
FFSPYGIGDNDACTINPYDGWACQISY
>1RU4_135_161
IGSHNTFENTAFHHNRNTGLEINNGGS
>1ISR_71_97
SEIRDSCWHSSVALEQSIEFIRDSLIS
>1ULZ_158_184
ATAGGGGRGIRICRNEEELVKNYEQAS
>2B5W_316_342
FTKLPKWFLEDLVTGVHPLSEFEAAFD
>1UA7_125_151
KNWSDRWDVTQNSLLGLYDWNTQNTQV
>1PVL_259_285
LHWIGNNYKDENRATHTSIYEVDWENH
>1I6L_233_259
EAKPGISNLLNIYSTLSGQSIEELERQ
>2HMC_3_29
SSHHHHHHSSGRENLYFQGMTASIFSG
>1TJY_139_165
TVTDQNQWVKEAKAKISQEHPGWEIVT
>1CRZ_230_256
KLAFALSKTGSLNLYVMDLASGQIRQV
>1V73_308_334
KVGKSGELLLLENNRLIRGLYDGTRET
>2H8O_207_233
KAPDEDGIITLQAMKTGALLRFACEAG
>1DQ3_245_271
GLFDAEGHVSNKPGIELGMVNKRLIED
>1VPK_235_261
SLSTNDVETVMRVVDAEFPDYKRVIPE
>1RE9_67_93
RGQLIREAYEDYRHFSSECPFIPREAG
>1M15_311_337
TRGEHTESEGGVYDISNKRRLGLTEYQ
>1OZ2_205_231
GWCQKQGKPLTPPQDYPDPDNFCWEKY
>1TD6_112_138
NAALASLPAAKIIELVLQDYPNKLNMI
>2VTK_3_29
EATEVRPEQKMPTLLRVYIDGPHGMGK
>1HT6_278_304
WWPAKAVTFVDNHDTGSTQAMWPFPSD
>1B89_151_177
FGRLASTLVHLGEYQAAVDGARKANST
>1FNO_121_147
HQLLGQTLITTDGKTLLGADDKAGVAE
>2BC9_65_91
LMNKLAGKKKGFSLGSTVQSHTKGIWM
>1W58_73_99
AQQLIRTKADKKILIGKKLTRGLGAGG
>2B5W_280_306
FEVDAGAFHREMVLHNKALVGSVNSHV
>2IMR_393_419
RVVGGRTPFLRRGETWQEGFRWELSRD
>1U09_425_451
ISVAGLAVHSGPDEYRRLFEPFQGLFE
>1BGV_357_383
FLMQQPNMVVAPSKAVNAGGVLVSGFE
>2B78_342_368
KKQIEKGFGKQKHTYLDLQQLPSDFAV
>1U7G_314_340
VFGVHGVCGIVGCIMTGIFAASSLGGV
>1WD3_140_166
GDEAEGMYAVLDGTHYNDACCFDYGNA
>1Y08_73_99
KDDLLSGAATAGNMLHWWFDQNKDQIK
>1Q25_394_420
VINFECNQTAGNNGRGAPVFTGEVDCT
>2HJS_259_285
DLAAVTRVLDATKGIEWVGEGDYPTVV
>1OX0_116_142
NRDRFGVIVASGIGGIKEIEDQVLRLH
>1QOY_280_306
DYDDLMLSLLKEAAKKMINTCNEYQKR
>1H09_68_94
AEAEREAQFFLDNVPMQVKYLVLDYED
>1PB1_65_91
WMEIYTGEKSTQVYGQDVWLPAETLDL
>1XKU_253_279
VKVPGGLADHKYIQVVYLHNNNISAIG
>2BF6_201_227
WSEPQNINFQVKKDWMKFLGIAPGRGI
>1W78_59_85
GKGTTCRTLESILMAAGYKVGVYSSPH
>1RGZ_170_196
EQAMTTRVLKPLKLDHTWINVPKAEEA
>1U4G_67_93
NGAYSPLNDAHFFGGVVFKLYRDWFGT
>1QYI_165_191
TLFSLKGALWTLAQEVYQEWYLGSKLY
>1JX6_207_233
ELQSAYYTKATKQSGYDAAKASLAKHP
>1FXX_277_303
DTLRERLYTAKTDLGDNAAVPVKLVHI
>2FAU_296_322
LWRKAPEKLRKQRTNFHQRFESPESQA
>2AZP_243_269
SAKLACLAADGKLLPGQPWRQASVIGS
>1XP3_31_57
EAVSYGATTFMIYTGAPQNTRRKPIEE
>1UX6_313_339
ADSGPIYDKTYAGGRLGLFVFSQEMVF
>1SJ8_219_245
TQVIAAATQCALSTSQLVACTKVVAPT
>1QF5_330_356
TKLDVLDGLKEVKLCVAYRMPDGREVT
>1INP_93_119
IMRLGPTEEETVALLSKVLNGNKLASE
>1BOO_293_319
RFLDNNISEEKITDIYNRILNGESLDL
>2CU2_234_260
DYGVMEKAERVRVVLGRFPWDDVGNWR
>1INP_64_90
NMENKFPGLGKKIFGEESNELTNDLGE
>2BBC_362_388
SLSGPFLTSVLGRKAGEREFWQVLRDP
>1R3F_174_200
CSKGTYIRTIIDDLGEKLGCGAHVIYL
>1QZZ_260_286
NWSDEDALTILRGCVRALEPGGRLLVL
>2BI0_125_151
PGRAPTGLAGLRMTTIDRTDRLVLDFY
>1ML9_12_38
ISIVNREDDAFLNPNFRFIDHSIIGKN
>1VJO_289_315
AQEGLANCWQRHQKNVEYLWERLEDIG
>2EX2_374_400
AGYDGSLQYRAGLHQAGVDGKVSAKTG
>2FEZ_285_311
GQQAVAYLHDIASGRGYPLQAAATRIG
>2GS8_200_226
TTFDQWVEQSAIDYQHMLTYLKTNNFE
>2A62_186_212
KDMGGHSGGLSGTTTLTVTLTDVNDNP
>1TJY_119_145
MAAHQVDKEKAKVAFFYSSPTVTDQNQ
>1JL5_398_424
LKQLHVETNPLREFPDIPESVEDLRMN
>1L9K_255_281
RHKKATYEPDVDLGSGTRNIGIESETP
>1P9R_296_322
GVLAQRLVRTLCPDCKEPYEADKEQRK
>1D5T_213_239
LYSESLARYGKSPYLYPLYGLGELPQG
>1PZD_245_271
LEEAVGNIVKFLGMHPCERSDKVPDNK
>2F6H_248_274
IMKRNFLSWKRGLQLNYNVTRLEEWCK
>2GY5_110_136
TVDKGDNVNISFKKVLIKEEDAVIYKN
>1G4W_285_311
LPSTDQLEYLADRVKNSNQNGAPGRSS
>2O14_81_107
NVDLPNGLYEVKVTLGNTARASVAAEG
>1UTE_204_230
QLLPLLTTHKVTAYLCGHDHNLQYLQD
>1NQK_146_172
ETVDFNGKHIHVRGAKLLFPAIQQPYP
>1UTE_137_163
DTVTLCGNSDDFVSQQPERPRNLALAR
>1IK6_265_291
LEAAERVKASVEVVDLQTLNPLDFDTV
>1I1W_118_144
RYKGKIRAWDVVNEAFNEDGSLRQTVF
>1NXC_261_287
MYFDAVQAIETHLIRKSSGGLTYIAEW
>2GG6_221_247
DGVRTIRLEGRGKLTGQVIDVPGDPSS
>1W55_42_68
SSFYPFKKIVVTSSNITYMKKFTKNYE
>1O89_100_126
AGQEVLLTGWGVGENHWGGLAEQARVK
>1DLJ_347_373
IYEPMLNKLESEDQSVLVNDLENFKKQ
>2IJR_215_241
QRDRINSLRLDFDSPSYPPSAELMGEL
>2AE0_137_163
YAGALSDKYILAYSNSLMDNFIMDVQG
>1NOF_157_183
KSQGSKFGSLKVIVAESLGFNPALTDP
>1PEA_167_193
HGGTVLEEIYIPLYPSDDDLQRAVERI
>1V73_85_111
VLLTLLKKQKIIDSDGNWAFGEGHMVM
>2BWM_293_319
KVGDIIGFGDAGVYVALNNGNGTFGPV
>8OHM_54_80
SKAHGIDPNIRTGVRAITTGGPITYST
>1ZXX_109_135
ALQLTRHGFNSIGLPGTIDNDIPYTDA
>1GSO_130_156
VEPALAYLREKGAPIVIKADGLAAGKG
>1WER_73_99
TLFRATTLASTLMEQYMKATATQFVHH
>1NHS_11_37
GGYEAVEELLNLHPDAEIQWYEKGDFI
>1JDC_46_72
IAADGFSAIWMPVPWRDFSSWSDGSKS
>1VFL_251_277
LRQENMHFEICPWSSYLTGAWKPDTEH
>1FNO_185_211
EAFGAQWAYTVDGGGVGELEFENFNAA
>2BMW_134_160
TGPVGKEMLLPDDPEANVIMLAGGTGI
>1TD6_124_150
IELVLQDYPNKLNMIHYLLPKTKAFVK
>1CSH_185_211
AKIYRNLYRAGSSIGAIDSKLDWSHNF
>1RVK_356_382
DGFVHVPDRPGLGEDIDFTFIDNNRVR
>2BC9_226_252
KDETFNLPRLCIRKFFPKKKCFVFDRP
>1ZCJ_139_165
LCKPGAFLCTNTSALNVDDIASSTDRP
>1DHS_17_43
PPESTQVRGYDFNRGVNYRALLEAFGT
>2A99_137_163
ELQGEWHVCFEGLDADPGGAPYGASIP
>1FS7_141_167
VNTIGCYNCHDDKSAELKSKVPYLDRG
>1B8P_43_69
EIPNEKAQKALQGVMMEIDDCAFPLLA
>1K92_422_448
AKTGLLSSSAASGVPQVENLENKGQSV
>1PO5_321_347
LDDRAKMPYTDAVIHEIQRLGDLIPFG
>1GKZ_117_143
DEAQYCQLVRQLLDDHKDVVTLLAEGL
>1BQC_165_191
PNWGQDWTNTMRNNADQVYASDPTGNT
>1G6S_201_227
IDITLNLMKTFGVEIENQHYQQFVVKG
>1JY1_77_103
KKPILLVHGDKREAKAHLHAQAKPYEN
>1E2S_98_124
YLTGMAGKWHLGVGPEGAFLPPHQGFH
>1PEA_58_84
GDPDRYRLCAEDFIRNRGVRFLVGCYM
>1US0_87_113
GLVKGACQKTLSDLKLDYLDLYLIHWP
>1CPY_58_84
SLTGLFFALGPSSIGPDLKPIGNPYSW
>1M6E_117_143
VDGVCFINGVPGSFYGRLFPRNTLHFI
>2PGD_101_127
GNSEYRDTMRRCRDLKDKGILFVGSGV
>1USG_126_152
PTAAKYILETVKPQRIAIIHDKQQYGE
>1UR3_230_256
WSCLGGGRLFNDDYFQPLRDELAVVAE
>1A5T_72_98
THPDYYTLAPEKGKNTLGVDAVREVTE
>1RA0_109_135
WQTLKWQIANGIQHVRTHVDVSDATLT
>2CAU_417_443
YFVDGQPRHIDAGGKARRAHLPNLFRT
>1XIP_331_357
TDKDTNPIGVAVDVVTSGTILEPCSGV
>2H6O_302_328
NIVFSDEIPASQDMPTNTTDITYVGDN
>1OC7_227_253
AWSVSSPPPYTSPNPNYDEKHYIEAFR
>2J4O_254_280
DIDLLSAAKSKPIIAEPEIHGAQPLDG
>1DB3_263_289
EMAAAQLGIKLRFEGTGVEEKGIVVSV
>1TJY_242_268
WDVVQQGKISVYVANALLKNMPMNVGD
>3GRS_6_32
PQPQGPPPAAGAVASYDYLVIGGGSGG
>1VLO_149_175
TVRDDLSMIAVQGPNAQAKAATLFNDA
>1JTV_113_139
VNVVGTVRMLQAFLPDMKRRGSGRVLV
>1RA0_7_33
NALQTIINARLPGEEGLWQIHLQDGKI
>1RH9_105_131
LVNNWDAFGGKKQYVEWAVQRGQKLTS
>1JYE_77_103
SQIVAAILSRADQLGASVVVSMVERSG
>1WDI_247_273
KAEGRRVVAVGTTVVRALESAYREGVG
>2J0W_367_393
TQSLLMELSALCRVEVEEGLALVALIG
>1DD9_107_133
ERVMFPIRDKRGRVIGFGGRVLGNDTP
>1OGQ_71_97
SLANLPYLNFLYIGGINNLVGPIPPAI
>2GVK_2_28
MNPFQNSFGGHIPQDVAGKQGENVIFI
>1VJP_258_284
LALTDDGKNKSKEFTKSSIVKDILGYD
>1M15_228_254
LRIISMQKGGDLKTVYKRLVTAVDNIE
>1L8Q_118_144
IEFFHIFNTLYLLEKQIILASDRHPQK
>1V72_280_306
LEGLGGVEVLGGTEANILFCRLDSAMI
>1IOW_56_82
QKVFIALHGRGGEDGTLQGMLELMGLP
>2H8O_197_223
GQALDLAAEKKAPDEDGIITLQAMKTG
>1SQ9_237_263
RSVKFSPQGSLLAIAHDSNSFGCITLY
>1RHC_298_324
KEAGINHFCLGNSSPDVNFGIDIFKEV
>1VJY_95_121
YTVTVEGMIKLALSTASGLAHLHMEIV
>1H6S_17_43
DRGVGLEDTIISSRLRINIVGTTETDQ
>1XGK_169_195
LMPDGTFEWHAPFDPDIPLPWLDAEHD
>1FP2_152_178
DFLDKNPEYNTSFNDAMASDSKLINLA
>1DD9_163_189
PNRLLVVEGYMDVVALAQYGINYAVAS
>1NXC_156_182
SGIGRNWPWASGGSSILAEFGTLHLEF
>1R6W_1_27
SHMRSAQVYRWQIPMDAGVVLRDRRLK
>1OYG_365_391
LNKTGLVLKMDLDPNDVTFTYSHFAVP
>1I6L_273_299
AQVVIETLRPIQERYHHWMESEELDRV
>1J6U_148_174
GGIMDSLEHGNYEKGNGPVVYELDESE
>1CS6_249_275
TSKWLSSEPLLHIQNVDFEDEGTYECE
>1CPT_128_154
KLEENIRRIAQASVQRLLDFDGECDFM
>1Q5N_408_434
DIISQVDEVKQYFNPSQLDEIFKPESY
>2D0B_5_31
VIQADQQLLDALRAHYEGALSDRLPAG
>1PGS_120_146
WLAKGREYSVDFDIVYGTPDYKYSAVV
>1X3L_49_75
GKVYVIALGKAACEMARAIEDILDVED
>2DDU_357_383
FRWWQPQHGKHSAQWALDDVLISRLEN
>1R6W_168_194
WTPLKGQQFAKYVNPDYRDRIAFLEEP
>1EDG_248_274
KIIVSVHAYCPWNFAGLAMADGGTNAW
>1YII_249_275
YFAETLYYSMKGAGTDDDTLIRVMVSR
>1XHB_306_332
YGDISSRLGLRRKLQCKPFSWYLENIY
>1YC9_10_36
TNTFSHQAEMDWPSANWWQRYQDAQLN
>1HMY_204_230
HLVIDRKDLVMTNQEIEQTTPKTVRLG
>2C78_332_358
TGFFSGYRPQFYFRTTDVTGVVQLPPG
>2GTI_28_54
IGEKVIAKIQNEDVVVFKNNTPFPTNV
>1E5W_284_310
CMGNHELYMRRRKPDTIEVQQMKAQAR
>2J3X_324_350
ADKQKLNEFIDKWTGKEIENLSFSSTS
>1P5D_437_463
TEEELERIKTVFRNQLKAVDSSLPVPF
>1CJC_271_297
AWGLRFFRSPQQVLPSPDGRRAAGIRL
>1PGS_24_50
SQSAEGTFTFPADVTTVKTIKMFIKNE
>3BCT_72_98
LHQEGAKMAVRLAGGLQKMVALLNKTN
>1KA1_202_228
RGLGAFYSPSSDAESWTKIHVRHLKDT
>1XWI_155_181
ATNIPWVLDSAIRRRFEKRIYIPLPEP
>2B20_131_157
LNPQSWKGGLGHAVSALEMPQAPLQPG
>1RCQ_69_95
AGIRQPILLLEGFFEASELELIVAHDF
>1OX0_263_289
EHAEKRGATILAEVVGYGNTCDAYHMT
>1UTE_280_306
PKEMSVTYIEASGKSLFKTKLPRRARS
>2B69_150_176
VHPQSEDYWGHVNPIGPRACYDEGKRV
>3SIL_265_291
PMDKKVDNRNHGVQGSTITIPSGNKLV
>2A2C_386_412
QSHMSCRDMYECSCPELDQLVDICRKF
>1IZC_93_119
EGRSLVIVRVPKHDEVSLSTALDAGAA
>1LJ5_313_339
EPLHVAQALQKVKIEVNESGTVASSST
>1TVL_235_261
AIFTHSNSLEETKAFYADVKSRAADEG
>1NHS_249_275
AWLKGTLELHPNGLIKTDEYMRTSEPD
>1N93_154_180
IGSSSKIKAGAEQIKKRFKTMMAALNR
>1QWO_265_291
WKKYNYLQSLGKYYGYGAGNPLGPAQG
>1N26_107_133
PLSNVVCEWGPRSTPSLTTKAVLLVRK
>1CKO_250_276
EDGTIGIFDPNLRKNVPVGKLDGYYNK
>1GSA_283_309
NVTSPTCIREIEAEFPVSITGMLMDAI
>1G6S_218_244
QHYQQFVVKGGQSYQSPGTYLVEGDAS
>2DDU_250_276
GQVGTGCGTLNDGRSLYFNGLGKREAR
>1JHN_2_28
KSKPDTSAPTSPKVTYKAPVPSGEVYF
>2DFW_118_144
LAVHQLLVGPEASRKERLDRAVEIMSL
>1YU0_126_152
SAPTGYTSTTARKVGGFHYAPGSNAAA
>1HSK_262_288
IGGVEVSTKHAGFMVNVDNGTATDYEN
>1MJ5_100_126
DRVVLVVHDWGSALGFDWARRHRERVQ
>1RMG_287_313
MTAVAGDGVQLNNITVKNWKGTEANGA
>1LYV_38_64
RLTTLRNTLAPATNDPRYLQACGGEKL
>1LFW_292_318
FAGRDKNFLHFLAEVEHEDFYGKKLGI
>1JCF_251_277
RSVVVAIVESVRTTLEKTPPELVSDII
>1ULZ_297_323
PVSEMVTGIDIVKWQIKIAAGEPLTIK
>1J6U_257_283
AMVEKNGKRYLELKLKVPGFHNVLNAL
>1YFQ_147_173
TKVKNKIFTMDTNSSRLIVGMNNSQVQ
>1PGS_272_298
TFSYEYKFQSWTNNGTNGDAFYAISSF
>1YU0_310_336
GNEFGGVNGASEYTANTGGRGSVYAQP
>1F42_128_154
TDLTFSVKSSRGSSDPQGVTCGAATLS
>1XC3_78_104
ATPKAGWRHYPFLQTVKNEMKIPVGFS
>1DB3_16_42
YLAEFLLEKGYEVHGIKRRASSFNTER
>1KNW_80_106
IERALAAGYNPQTHPDDIVFTADVIDQ
>2NXF_167_193
SWRILTQHNHNLQDLNLPPVSVGLEQR
>2HKJ_266_292
DTTADKILELAGLKPNKKVKNLTEEEI
>1YON_234_260
VIDATAENISSMLQDIRALRHTEIDYI
>1BU8_174_200
ITGLDPAEPCFQGLPEEVRLDPSDAMF
>1PGS_152_178
NKSSIDGVPYGKAHTLGLKKNIQLPTN
>1WF3_219_245
EVAERENGVLYIKAILYVERPSQKAIV
>1IG8_418_444
GSVYNRYPGFKEKAANALKDIYGWTQT
>1LJ5_199_225
VPMMAQTNKFNYTEFTTPDGHYYDILE
>2FBA_84_110
DNNFNTTLAKAVEYYINTSYNLQRTSN
>2HVQ_244_270
AKVELSEADNKLVGILACYVTLNRVNN
>1XIP_235_261
ISETDDEVSYDQKMYIIKHIDGSASFQ
>1MLA_237_263
ETNGDAIRDALVRQLYNPVQWTKSVEY
>1B8P_93_119
RPRGPGMERKDLLEANAQIFTVQGKAI
>1N26_41_67
WVLRKPAAGSHPSRWAGMGRRLLLRSV
>1B63_273_299
AIRQACEDKLGADQQPAFVLYLEIDPH
>1U8X_262_288
VEASWNDTFAKARDVQAADPDTLPNTY
>1OX0_152_178
MTLPKALPNMASGNVAMRFGANGVCKS
>1NC5_26_52
NTYTVEELPPANRWHYHQGVFLCGVLR
>1YQS_5_31
APDDTGLQAVLHTALSQGAPGAMVRVD
>1H12_347_373
ANAVALLASTNAGQANEFFNEFWSLSQ
>1XTI_180_206
MTPHEKQVMMFSATLSKEIRPVCRKFM
>1R3S_128_154
ASELGYVFQAITLTRQRLAGRVPLIGF
>2CEY_24_50
FAKEVKEKSQGKIEISLYPSSQLGDDR
>2J4O_86_112
AELLLGQLNAEHAEADVRRVLLQAFDV
>2NXF_290_316
PPHSHAFATAYLYEDRMVMKGRGRVED
>2GY5_93_119
TMKMRQQASFLPATLTMTVDKGDNVNI
>1RE9_147_173
QCNFTEDYAEPFPIRIFMLLAGLPEED
>1VQZ_134_160
NDLEIDGKKFCGNAQAYINGRIMHHGC
>1YGJ_77_103
YDYVLTGYTRDKSFLAMVVDIVQELKQ
>2B20_29_55
EMFEVTFWWRDPQGSEEYSTIKRVWVY
>1YI9_85_111
CTDKANILYAWARNAPPTRLPKGVGFR
>1YT3_222_248
DWRLRKARERDLAVNFVVREEHLWSVA
>1OFL_269_295
GMFVWGSRHVIACNYFELSETIKSRGN
>1VB3_368_394
GEYGLFLGTAHPAKFKESVEAILGETL
>1XV5_31_57
NGHEVTLVYAKDKSFTRTSSHDHKSFS
>1KWF_120_146
DADEDIALALIFADKLWGSSGAINYGQ
>1IHG_301_327
EIDPSNTKALYRRAQGWQGLKEYDQAL
>2C43_184_210
YRNWALKESFIKAIGVGLGFELQRLEF
>2C3F_9_35
HHSSGLVPRGSHMSSENIPLRVQFKRM
>2HQ2_162_188
ELLARFITDENTPLELKAVDAPVVQTR
>1NI5_179_205
ESNQDDSYDRNFLRLRVVPLLQQRWPH
>1GW1_335_361
VPANRPENINNGTLEDFQAFYADEFTA
>1M15_36_62
FDSIKNKKTGMGATLLDVIQSGVENLD
>1LL2_96_122
SKCVFMDADTLVLANIDDLFEREELSA
>1KMJ_126_152
NIVPWQMLCARVGAELRVIPLNPDGTL
>1ADT_231_257
HAPFLGRQLPKLTPFALSNAEDLDADL
>1RU4_219_245
KVVIENSWAFRNGINYWNDSAFAGNGN
>1PMI_343_369
DAVKSVLYDPPIAEFSVLQTIFDKSKG
>1KL1_80_106
QLFGAEHANVQPHSGAQANMAVYFTVL
>1GTK_127_153
TSSLRRQCQLAERRPDLIIRSLRGNVG
>1YS1_249_275
FGTGTVMVNRGSGQNDGVVSKCSALYG
>1ZKL_176_202
ESRQQMETQIGALILATDISRQNEYLS
>1TFZ_35_61
DATNVARRFSWGLGMRFSAKSDLSTGN
>2EX1_65_91
EALFTILDQYPGNIELNIHLNIAHSVQ
>1HOW_269_295
KYTRTFFNSRGLLRNISKLKFWPLEDV
>1KNW_330_356
APTVETVVAGPLCESGDVFTQQEGGNV
>1HBZ_219_245
QQGVHNLSNDEATKIAGENADFHRQDL
>1B8P_303_329
DAFSQERINVTLNELLEEQNGVQHLLG
>2FR1_353_379
LTAFVLFSSFASAFGAPGLGGYAPGNA
>1WXQ_215_241
KPMVIAANKADAASDEQIKRLVREEEK
>1UX5_174_200
SYWGSRMRALTVVTSYEREYNELLAKL
>1DS1_27_53
DLYAFLDAAHTAAASLPGALATALDTF
>1DNV_397_423
PFSTEANTNPGNTIYRINLTPNSLTSA
>1BOO_21_47
DSLELLESFPEESISLVMTSPPFALQR
>1FOB_254_280
PNPAYAFPSDLSSIPFSVAGQQEFLEK
>1DNV_229_255
GWPCLAEHLQQFDSKTVNNQCLIDVTY
>1PO5_400_426
ALKRNEGFMPFSLGKRICLGEGIARTE
>1R76_290_316
LSSTESARILLFLMEIEAPSDAVKQAI
>1CEO_112_138
QKRFVDIWRFLAKRYINEREHIAFELL
>1GKZ_311_337
QDPRISPLFGHLDMHSGGQSGPMHGFG
>1QLM_189_215
LYKLLEVLEYDVTRVKYATGTAPIAPV
>1IXH_16_42
YAKWADTYQKETGNKVNYQGIGSSGGV
>1DYK_62_88
ELEVRTEAESGLLFYMARINHADFATV
>2C5S_151_177
VDVHNPDVNVRVEIRSGYSYIMCDERM
>1REO_293_319
CTTSRATRRIKFEPPLPPKKAHALRSV
>1BIA_20_46
HSGEQLGETLGMSRAAINKHIQTLRDW
>1VPB_297_323
EPHLVKASGARYFDNEGIATERRSIFD
>1WD3_297_323
GYPSDDTENSVQENIVAAKYVVGSLVS
>1P5J_29_55
QMGRGSEFMMSGEPLHVKTPIRDSMAL
>1SB8_185_211
ELYADVFSRCYGFSTIGLRYFNVFGRR
>1KQ3_62_88
FSSFTKVRVNKQIFGGECSDEEIERLS
>3SIL_352_378
TLYVVYEANGSIEFQDLSRHLPVIKSY
>1FOB_92_118
QTTPSGWSTTDLGTLKWQLYNYTLEVC
>1VRM_5_31
KIHHHHHHRTKDQYYELRDFALGTSVR
>1ULZ_388_414
LITWAPTWDEAVERMRAALETYEITGV
>1PW4_176_202
LLGMAWFNDWHAALYMPAFCAILVALF
>1BI5_186_212
VLVVCSEVTAVTFRGPSDTHLDSLVGQ
>2G0D_293_319
LALDNDYFVDKAEKILESAMQRKLGID
>1G4W_3_29
VGAESKQPLLDIALKGLKRTLPQLEQM
>1ZSY_84_110
LPAVGGNEGVAQVVAVGSNVTGLKPGD
>2EX2_341_367
SRHNLIAPATMMQVLQYIAQHDNELNF
>2GVK_219_245
DVELSDEEKPGNAHNAVTNIGDDLKIV
>2IY9_189_215
RKLSAQQRIWPAAYHPVSSVNKKQDPV
>1X54_88_114
AEVHVEKLEVIQAVSEFPIPENPEQAS
>1YFE_206_232
AMLEHNLKHIEYSLPHVAELALGGTAV
>1UOU_168_194
QVLLDQAGCCIVGQSEQLVPADGILYA
>1X8V_69_95
DLDQAKAYPFMTPIFGEGVVFDASPER
>1I24_1_27
MRGSHHHHHHGSRVMVIGGDGYCGWAT
>1VAG_119_145
CVGRIQWSKLQVFDARDCTTAHGMFNY
>1CWV_9_35
LTLTAAVIGDGAPANGKTAITVEFTVA
>1RCQ_19_45
LAREATGARALAVIKADAYGHGAVRCA
>1Q35_178_204
DRDQVKAIKEGICDYSIGNSYYYGKML
>2AE0_204_230
EDMSMQAIRHWGETHSEAEVRELLEQN
>1K5C_277_303
DVNFTGGATTIKVNNAATRVTVECGNC
>1PII_226_252
LSHFANGFLIGSALMAHDDLHAAVRRV
>2GS8_21_47
KYWGKENQAKMIPSTSSISLTLENMFT
>1QF5_204_230
VSDLLDQARQRGDFVMFEGAQGTLLDI
>1P1M_306_332
RNLDVNTCLKMVTYDGAQAMGFKSGKI
>1I4W_12_38
ASSVPIPGIKDISKLKFFYGFKYLWNP
>2NZL_314_340
GGVRKGTDVLKALALGAKAVFVGRPIV
>1XUU_121_147
QRMDIPAYKIGSGECNNYPLIKLVASF
>2VTK_193_219
RLDLAMLAAIRRVYGLLANTVRYLQCG
>1W5D_249_275
ALDLFKQSLKKQGITVKGDIKTGEAPS
>1OHC_41_67
ELEYENFYADFGPLNLAMVYRYCCKIN
>1XV5_120_146
LSLRRNLGLEETVRRADVIFSHSDNGD
>1VJZ_238_264
GWHFGEYWNREKLLEHYLTWIKLRQKG
>2BDE_369_395
SSQQYDQEIHDLQLQISTVDLQISRLL
>1JDW_180_206
IEAPMAWRSRFFEYRAYRSIIKDYFHR
>1VFL_110_136
KVEPIPWNQAEGDLTPDEVVSLVNQGL
>1UG6_273_299
ARPLDFLGVNYYAPVRVAPGTGTLPVR
>1CS6_273_299
ECEAENIKGRDTYQGRIIIHAQPDWLD
>1FI4_271_297
KETMMDSNSFHATCLDSFPPIFYMNDT
>1BS0_263_289
IYSTSMPPAQAQALRASLAVIRSDEGD
>1N3L_260_286
VLSFIKHVLFPLKSEFVILRDEKWGGN
>1LFW_198_224
NDDTKGDYVLDKFKAGIATNVTPQVTR
>2D57_27_53
VLLSVGSTINWGGSENPLPVDMVLISL
>1YPX_215_241
ETYKNLINEAIKHKPADMVITMHICRG
>1JHN_356_382
PRKIPNPDFFEDLEPFKMTPFSAIGLE
>2GHS_1_27
MGSDKIHHHHHHMNAPLSHSRPMMQPS
>1YM5_23_49
VAVINFLEIDENEVSQEELQAIANWTN
>2CY8_370_396
NTTDTGSITRAEVARPDVKMIAAMRMA
>2II0_424_450
VESDIKRFFENLNPMGNSMEKEFTDYL
>2PIA_202_228
QALMDTVRDMTGHWPSGTVHFESFGAT
>2F7V_168_194
HRGISSVLMRFAGRAGHASGKQDPAAS
>1ULZ_369_395
HAAARGFEVTPYYDSMIAKLITWAPTW
>2D5B_126_152
YCVSCERFYTEKELVEGLCPIHGRPVE
>1MSK_258_284
LLEVEKHTGMKLTESFAMWPGASVSGW
>1P9R_266_292
STLHTNTAVGAVTRLRDMGIEPFLISS
>2FP3_248_274
DLDTGSWYIQKFCQVMADHAHDTDLED
>1P1M_378_404
IYFDGEYPTIDSEEVKRELARIEKELY
>1GPJ_35_61
ESFGLSGSVLLQTSNRVEVYASGARDR
>1CRZ_10_36
IGVVPFQWAGPGAAPEDIGGIVAADLR
>2BDE_169_195
SDGTLKNIIIKNLKKYVIREKEVVEGL
>1X19_46_72
SCMKAAIELDLFSHMAEGPKDLATLAA
>2EX1_307_333
IPANISFEVLMMTGLLPDKVGGVASSL
>1H30_72_98
FDPEGILLFAGGHQDSTWIVLALRAGR
>1JMS_217_243
FLITSPEATEDEEQQLLHKVTDFWKQQ
>2BLE_156_182
YSEHFVEFVKLVRAKFPEHTIMAGNVV
>2EU9_219_245
PCDVWSIGCILFEYYRGFTLFQTHENR
>1KA1_152_178
RGEQFAVCLALIVDGVVQLGCIGCPNL
>1RU4_210_236
GFDLFDSPQKVVIENSWAFRNGINYWN
>1V72_145_171
VSITQATEVGSIYTLDEIEAIGDVCKS
>2IW1_64_90
RNAEYYAWVQNHLKEHPADRVVGFNKM
>1BQG_186_212
KEALTPESVVALAEAAYDRYGFKDFKL
>1BI5_53_79
KEKFQRMCDKSMIKRRYMYLTEEILKE
>1TBF_188_214
QILSGLSIEEYKTTLKIIKQAILATDL
>1HO8_123_149
PKQLEQLFDVSLKGDFQTVLISGFNVV
>1HA0_349_375
NSEGTGQAADLKSTQAAIDQINGKLNR
>4UAG_191_217
LQQYRAAKLRIYENAKVCVVNADDALT
>1W9Y_265_291
LVEKEAEENKQVYPKFVFDDYMKLYAG
>1FXX_198_224
KTRQPRLFDYLFTHRNKHKLMALIDVP
>2IZR_16_42
KIGCGNFGELRLGKNLYTNEYVAIKLE
>1IG8_348_374
ARIEEDPFENLEDTDDLFQNEFGINTT
>1U09_106_132
DGLDAMEPDTAPGLPWALQGKRRGALI
>1JHN_392_418
FDNFIVCGDRRVVDDWANDGWGLKKAA
>1GYN_269_295
STAQEIKDSVSYGVVKMNIDTDTQWAT
>2F68_216_242
QSAITDFEKAFPGSKITVDNTKNTIDV
>1GA8_149_175
EYYFNAGVLLINLKKWRRHDIFKMSSE
>2CJG_8_34
VALAGRPTTPDRVHEVLGRSMLVDGLD
>1GQ8_244_270
INPAGWFPWDGNFALDTLYYGEYQNTG
>1E6U_113_139
KLAKQPMAESELLQGTLEPTNEPYAIA
>1KK1_274_300
SLQAGGQFVEEAYPGGLVGVGTKLDPY
>2FP3_31_57
VDGPEVKKSKKIHGGDSAILGTYKMQS
>1J7X_66_92
KSKTDTLVMPGDSIQAENIPEDEAMLQ
>2H9F_92_118
VSIDKPFVDWSGNCGNLSTGAGAFALH
>1JDW_134_160
LKTEGVTVRRPDPIDWSLKYKTPDFES
>3SIL_332_358
GNASGAGYSCLSYRKNVDKETLYVVYE
>1LJ5_1_27
VHHPPSYVAHLASDFGVRVFQQVAQAS
>1Y4I_243_269
GGCMSPFNAWLTLRGVKTLGIRMERHC
>2C78_268_294
TGVEMHRKTLQEGIAGDNVGVLLRGVS
>2BDE_269_295
NVHGPIVPGVYQGGNAKKFTEDLGVGG
>1XTO_6_32
LGSAAGGGFPQWNCNCVNCKGYRDGTL
>2AU3_355_381
LIKTARENLEEKTREFRYYLGFISDGV
>2B69_5_31
HHHHHHSSGRENLYFQGHMEKDRKRIL
>1GVH_42_68
IFNMSNQRNGDQREALFNAIAAYASNI
>1SO7_84_110
HRSMNPCPLYDAQTGTLFLFFIAIPGQ
>1EQC_205_231
YNSLRQTGSVTPVIIHDAFQVFGYWNN
>1YT3_304_330
RKAFKAIKSLITDVSETHKISAELLAS
>2FBA_232_258
DIAKSFDDGDFANTLSSTASTLESYLS
>1WZA_419_445
LNVVAFRRYNDKRDLYVYHNLVNRPVK
>1QZZ_159_185
FDALMSCDEDLAYEAPADAYDWSAVRH
>2C6J_103_129
RWGLGDFGDIIMGTNMEGIGYSQVVEN
>1ZU4_20_46
KDIKKLSKKYKQADDEFFEELEDVLIQ
>1A0I_295_321
KEATLSQWGFFSPYGIGDNDACTINPY
>1W55_61_87
KKFTKNYEFIEGGDTRAESLKKALELI
>1FXX_301_327
VHINKCPVLAQANTLRPEDADRLGINR
>1H8L_68_94
GNMHGNEVVGRELLLNLIEYLCKNFGT
>1QE3_47_73
VWEDVLDATAYGPICPQPSDLLSLSYT
>1R53_82_108
MIKNEDQRPHDYSDMDKFPRPSHADFT
>2AP1_261_287
LGNILTIVDPDLLVIGGGLSNFTAITT
>7ODC_45_71
LGDILKKHLRWLKALPRVTPFYAVKCN
>1GPI_206_232
SEMDIWEANNDAAAFTPHPCTTTGQTR
>2FTP_214_240
YGQALANIYASLLEGIAVFDSSVAGLG
>2MNR_86_112
AKRFCLAGYTGLIRMAAAGIDMAAWDA
>1OWL_81_107
QHLIPQLAQQLQAEAVYWNQDIEPYGR
>1QYI_185_211
YLGSKLYEDVEKKIARTTFKTGYIYQE
>1UM8_178_204
SLVNIPPKGGRKHPEGNFIQIDTSDIL
>1YS1_36_62
DLQQRGATVYVANLSGFQSDDGPNGRG
>1PO5_139_165
RKSKGALLDNTLLFHSITSNIICSIVF
>1AB4_420_446
YLTEQQAQAILDLRLQKLTGLEHEKLL
>1JY1_272_298
FKESMLTLGKESKTPGKSSVPLYLIYP
>1TOI_196_222
TLAQLSVEKGWLPLFDFAYQGFARGLE
>1SO7_136_162
RTWSSPRDLTDAAIGPAYREWSTFAVG
>1ESW_181_207
EVAFHAFTQWLFFRQWGALKAEAEALG
>1R6W_149_175
NLLLEAIPDLHLRLDANRAWTPLKGQQ
>2CFQ_156_182
SIVGIMFTINNQFVFWLGSGCALILAV
>1Y3N_310_336
QIPRPDGWAITATNKNPVETIKLFDFY
>1PB1_25_51
ENPIIPYIEGDGIGVDVTPAMLKVVDA
>1Z5V_411_437
EDMFKDNFDEMDTSREIVQQLIDEYHA
>1UTE_17_43
GVPNAPFHTAREMANAKAIATTVKTLG
>2O14_146_172
TLSALKIKKLSDQPVTNRTIYVGGDST
>1U16_208_234
PLDIDREMLRSELEFASISLNSMDAIS
>2EVX_356_382
VQVVDNFGQSVFDGEVREGQVLMIPQN
>1WM1_157_183
FFPEKWERVLSILSDDERKDVIAAYRQ
>1FOB_161_187
GAWGVKDSNLATTPKIMIHLDDGWSWD
>1W3F_3_29
DIYIPPEGLYFRLLGFASRQVIFARNS
>2D0B_48_74
SGKVLFQGKAAEQEAAKWISGASASNE
>1Y8A_25_51
FTDWEGPWILTDFALELCMAVFNNARF
>1NE9_166_192
PSKTKSKIKRPFRDGVEVHSGNSATEL
>1N26_185_211
KTQTFQGCGILQPDPPANITVTAVARN
>1BQG_356_382
MFTHVAAAAPGNITAIDTHWIWQDGQR
>1HA0_23_49
DDQIEVTNATELVQSSSTGKICNNPHR
>1ZSW_202_228
FGYTEVSRNDQEAIFQSIKGEAFGEIV
>1T67_164_190
RLRRKFERILYVDLDLHHGDGVEDAFS
>2VTK_70_96
TQHRLDQGEISAGDAAVVMTSAQITMG
>2FAU_115_141
QVEKPYESYIGANVRLRYFLKVTIVRR
>1KKH_181_207
KGEFEEFLKNCKFLIVYAEKRKKKTAE
>1GKZ_350_376
LGGSLQLQSLQGIGTDVYLRLRHIDGR
>1ZHX_92_118
WFISTLKSQYCSRNESLGSEKKPLNPF
>2HBJ_313_339
EVLVRELYQWRDLIARRDDESPRFVMP
>2B78_256_282
EANHLDMANHQLVVMDVFDYFKYARRH
>1BOO_92_118
VPARSIYNFRVLIRMIDEVGFFLAEDF
>1XFI_260_286
TELTEILSQLKDENGQLLGVDTSKLLI
>2DAP_254_280
TGGFNHTVEYILKLDRNPDFTASSQIA
>2CZ9_152_178
AVVFGREGNVIFLDTHTLDYEYIPFPK
>1XKN_222_248
ARFVNENTVVIAVEEDPEDENYKPLRE
>2BMW_123_149
THIEPGSEVKITGPVGKEMLLPDDPEA
>1WXQ_189_215
LNLPEDPTKWSQDDLLAFASEIRRVNK
>2A84_91_117
AQLRAEGVEIAFTPTTAAMYPDGLRTT
>1G6S_344_370
RLFAMATELRKVGAEVEEGHDYIRITP
>1X3M_272_298
LERVVNKESGLLGISGLSSDLRVLEKA
>1H9A_440_466
WKFVDAISAVYTADKAPLETYKSGSMG
>1ZU4_122_148
LAKMANYYAELGYKVLIAAADTFRAGA
>1OXX_182_208
LVKEVQSRLGVTLLVVSHDPADIFAIA
>1QUS_286_312
YWYGLPNFYTITRYNHSTHYAMAVWQL
>1M6I_72_98
RFKQWNGKERSIYFQPPSFYVSAQDLP
>1SE8_114_140
ELIQDAGGGVRMSGAMNEVLVLGNVTR
>1XA6_30_56
QLQQEAPRPKRIICPREVENRPKYYGR
>1FO8_250_276
EAYDRDFLARVYGAPQLQVEKVRTNDR
>1WW9_320_346
KWKPMALEGFNNDDIWAREAMVDFYAD
>2GWD_225_251
SMRSHIWTDTDKDRTGMLPFVFDDSFG
>1AB4_109_135
LEKETVDFVDNYDGTEKIPDVMPTKIP
>1IIR_373_399
ARATAVAGTIRTDGAAVAARLLLDAVS
>2C5S_46_72
KKFPNIKIDATHDRMYIQLNGEDHEAV
>1HOW_334_360
HPWLKDTLGMEEIRVPDRELYGSGSDI
>2BX6_275_301
EDAQRVFREKAPDFLPLLNKGPVIALE
>1NI5_169_195
RQYDLRWIEDESNQDDSYDRNFLRLRV
>1WMD_112_138
QTLFSQAYSAGARIHTNSWGAAVNGAY
>2B9W_205_231
TQAMFEHLNATLEHPAERNVDITRITR
>1LW7_124_150
PYEKYLGLEVSLVDPDRTFFNVSATKI
>1ADT_55_81
RGLQLTFTSNKTFVTMMGRFLQAYLQS
>1YHT_46_72
GGNFLHLHFSDHENYAIESHLLNQRAE
>1K92_41_67
TANLGQPDEEDYDAIPRRAMEYGAENA
>2NMT_57_83
KQLEDVFVLLNENYVEDRDAGFRFNYT
>1GXN_241_267
AGVAWFNSPRTYLEGYTYDSSLAATNP
>2BF1_62_88
KHYWDTIRFRYCAPPGYALLRCNDTNY
>2DBY_257_283
ARELLAAYGLQESGLQRLARAGYRALD
>1WF3_74_100
EFMDQEVYEALADVNAVVWVVDLRHPP
>1S7C_215_241
VGKVLPELNGKLTGMAFRVPTPNVSVV
>1ZVD_308_334
TGSSRVPLQGFKALQGAAGPRLFTIHQ
>2CWC_21_47
GDALGAQVEGLPKGTFPEVREMKGGGP
>1H6L_265_291
NKYVADFQITDGPETDGTSDTDGIDVL
>1ZKL_91_117
VTQAMHCYLKEPKLANSVTPWDILLSL
>1RA0_368_394
QDYGIAAGNSANLIILPAENGFDALRR
>1LML_346_372
LAGVSAFMDYCPVVVPYSDGSCTQRAS
>2BU7_69_95
QLVQSWYVQSLLDIMEFLDKDPEDHRT
>2BDE_26_52
HTLIRYNSKNFESLVYDLVKERLAESF
>1EQC_149_175
FQNGDNTQVTLNVLNTIFKKYGGNEYS
>1MUW_93_119
FTHPVFKDGGFTANDRDVRRYALRKTI
>1V9M_30_56
DLSFADFLRLLSETVYGGELAGQGLPD
>1JK7_231_257
VVAKFLHKHDLDLICRAHQVVEDGYEF
>1XKG_208_234
REALAQTHSAIAVIIGIKDLDAFRHYD
>1CS6_155_181
QTTGNLYIAKTEASDLGNYSCFATSHI
>2CY8_68_94
ALVLGHGHPRVNAAIAEALSHGVQYAA
>1YS1_142_168
FVNVFGILTSSSNNTNQDALAALKTLT
>1MXG_228_254
VDALLSWAYESGAKVFDFPLYYKMDEA
>1MDO_2_28
AEGKMMSDFLPFSRPAMGAEELAAVKT
>1B6A_94_120
GATGKKKKKKKKKRGPKVQTDPPSVPI
>1SYY_100_126
IFKHVTNPEARQYLLRQAFEEAVHTHT
>2D0B_82_108
ALAAHQLGSLSAIGSDEVGTGDYFGPI
>1YHL_96_122
VEDDIMDGSVMRRGKPCWYRFPGVTTQ
>1V72_322_348
GPNVVRFVTSFATTAEDVDHLLNQVRL
>1JIX_132_158
IKVISQGINLDIAKAAHKKVDNVIEFE
>1U16_149_175
IEIDVILPGYTHLQKAQPIRWSQFLLS
>1UUR_300_326
PLSSYDLKYIQTHFFGNRSIIHQQDFD
>1PSZ_209_235
YGVPSAYIWEINTEEEGTPEQIKTLVE
>2J66_114_140
ESVEELFYIEELAEKENKTARVAIRIN
>1VJP_105_131
RNLPIEAEGLEDSMTLKEAVDTLVKEW
>1VJ1_336_362
NMGVAFQSMMTGGNVGKQIVCISEDSS
>1O88_3_29
DTGGYAATAGGNVTGAVSKTATSMQDI
>1OZ2_253_279
FLVNMKLEAVDRRNPALIRVASVEDVE
>1XUU_45_71
YNAGAEVVKHQTHIVEDEMSDEAKQVI
>1WM1_99_125
REMAGVEQWLVFGGSWGSTLALAYAQT
>1EZW_193_219
VLVNASNPKDFEVAVPKIEEGAKEAGR
>1ZSW_177_203
QIQGMGSVELTVRRLDKMASTLTEIFG
>2FOZ_308_334
AIAGAYYGMDQVPESWQQSCEGYEETD
>1QHU_392_418
TELPWPHEKVDGALCMEKPLGPNSCST
>2PIA_283_309
ALCSGEADHRDMVLRDDEKGTQIMVCV
>1HA0_204_230
TIIPNIGSRPWVRGLSSRISIYWTIVK
>1W8K_7_33
RSTRMSNPWKAFMEKYDIERTHSSGVR
>3GCB_374_400
ASRIRYHESLMTHAMLITGCHVDETSK
>1H6L_104_130
YAIDGKNGTLQSITDPNRPIASAIDEV
>1YOE_184_210
AAEIVFQSGIPVVMAGLDVTHKAQIHV
>1NTH_129_155
GPTGSPISEDVFMPVHMSYALEKEVDT
>1W8K_170_196
PDAQNRDAVFCFKPDKDESFENLVYLS
>1IAL_350_376
TQKEAAWAITNYTSGGTVEQIVYLVHC
>1Z2N_242_268
FGSKILEDPILLNLTSEAEMRDLAYKV
>1CEO_74_100
CLEWCKKYNLGLVLDMHHAPGYRFQDF
>1FC6_10_36
LEAWRAVDRAYVDKSFNGQSWFKLRET
>2C4E_260_286
GYDLEKCGLIGAATASFVVEAKGCQTN
>1Q14_201_227
LNDSEWLREKITTSGKHPQQPLVIVVG
>1YU0_284_310
TGATSAWNIFTSKWGVVQASGCLWTWG
>2GWD_76_102
MEGDKIIGLKQGKQSISLEPGGQFELS
>1R76_208_234
ITYNDDALVHVAELLSDIAAGRDGFGF
>2A2F_17_43
NEVLLQRWVHVFREILDKEQFLPMVVQ
>1KXU_20_46
HWTFSSEEQLARLRADANRKFRCKAVA
>1YM5_103_129
LVQECKIGAVPITINEGLISFKAPMAD
>1LL2_305_331
KERWEQGQADYMGADSFDNIKKKLDTY
>1SE8_241_267
GYAAATPAAPRTQTASSAARPTSGGYQ
>2BOQ_49_75
AIGFSPTLGGGGADGSIIAFDTIETNF
>1EYN_220_246
RLGGGVYRVLPDRIETGTFLVAAAISG
>1XFK_275_301
SLEALAPYFDRILHYKNKLMIADIAEY
>1MXG_320_346
WLNKDKLINLIWIHDHLAGGSTTIVYY
>1V4A_86_112
LMRELRLFRRRIMVRIAWAQTLALVTE
>1Q1Q_272_298
VAQSEAFDRAYRKQMRGMPTFPWDEDP
>1GCA_94_120
PSRKALDSYDKAYYVGTDSKESGVIQG
>2C43_213_239
SPLNLDIGQVYKETRLFLDGEEEKEWA
>1T9H_157_183
SSKDQDSLADIIPHFQDKTTVFAGQSG
>1YHT_269_295
VLNYNSYYLYIVPKASPTFSQDAAFAA
>1H9A_112_138
RIFYMSVAPRFFGTIAKYLKSEGLLAD
>1XAG_58_84
NVHKVIIPAGEKTKTFEQYQETLEYIL
>2FGT_135_161
YSKQLILEVTVESANYRNIMNDLKNRQ
>1JR7_278_304
HGRDRFTPHPDLRRELMRQRGYFAYAS
>1Y08_185_211
KDPRGGIFDAVFTRGDQSKLLTSRHDF
>1K1S_228_254
KLAQNKYSEPVENKSKIPHGRYLTLPY
>1Y7E_298_324
SRYLEYFVSDMIFKIKKSEYNNLHVQK
>1RPT_164_190
GFEDQDLFEIWSRLYDPLYCESVHNFT
>2IW1_136_162
KSTKLMMLTDKQIADFQKHYQTEPERF
>1YIS_284_310
GSSAMPYKKNPMKSERCCALSRKLINA
>1JDW_153_179
YKTPDFESTGLYSAMPRDILIVVGNEI
>2C0H_86_112
DNTLISDMRAYLHAAQRHNILIFFTLW
>1ESW_473_499
WAWRLLPGELSPEHGARLRAMAEATER
>4ENL_157_183
GSHAGGALALQEFMIAPTGAKTFAEAL
>2C5S_126_152
HFPMRTMELLPEIGGHILENTEDITVD
>1IR6_76_102
YGVLMERVPEHLEASDLFLTVDCGITN
>1WD3_329_355
SGEVVSLRVTTPGYTTRYIAHTDTTVN
>1FSU_217_243
IQDKNRHHYAGMVSLMDEAVGNVTAAL
>1P0H_51_77
EHLLVAGSRPGGPIIGYLNLSPPRGAG
>2H9F_4_30
HPPQIRIPATYLRGGTSKGVFFRLEDL
>1ADT_86_112
TYKHHEPTGCALWLHRCAEIEGELKCL
>1U16_191_217
KKRINVLPLGSGALAGNPLDIDREMLR
>1ESW_189_215
QWLFFRQWGALKAEAEALGIRIIGDMP
>4UAG_344_370
GGDGKSADFSPLARYLNGDNVRLYCFG
>2NMT_26_52
IDKPKTPEDISDKPLPLLSSFEWCSID
>1ESC_276_302
TKIPWYAHPNDKGRDIQAKQVADKIEE
>1Z05_198_224
LALGPEIYKATGLPVFVANDTRAWALA
>1KQ3_94_120
ETDVVVGIGGGKTLDTAKAVAYKLKKP
>2DDU_167_193
RFRWIQESSSQKNVPPFGLDGVYISEP
>1WAK_343_369
TKLKPWGLFEVLVEKYEWSQEEAAGFT
>2B9E_210_236
GFQQRALCHALTFPSLQRLVYSTCSLC
>1R3S_243_269
QVKARLREAGLAPVPMIIFAKDGHFAL
>1GYC_132_158
PHASRYDVDNESTVITLTDWYHTAARL
>1K92_361_387
LELRRGNDYSILNTVSENLTYKPERLT
>1G6S_313_339
DAAMTIATAALFAKGTTTLRNIYNWRV
>2G62_96_122
VDQPSRFGNKAYRTWYAKLDEEAENLV
>1L9V_116_142
IRKENPQDILFHSKDLLLKSTLIAIGQ
>1YUE_125_151
ELALQIAIVLLKVRLFSDAASTSKFES
>1I24_378_404
KDRVDTKQIMPSVSWKKIGVKTKSMTT
>1XIP_158_184
TKQLAQNVTSFDVTNSQLAVLLKDRSF
>1WZZ_3_29
GSHHHHHHGSDPAPDAVAQQWAIFRAK
>2B69_80_106
INHDVVEPLYIEVDQIYHLASPASPPN
>1I24_38_64
VCIVDNLVRRLFDHQLGLESLTPIASI
>1MGP_47_73
DIDSIPLYVVWEDGRSEPDEREPEEIM
>1ULZ_333_359
AIECRINAEDPKKNFAPSTRVIERYYV
>1ULZ_250_276
KREYYGNIVTKAAKEIGYYNAGTMEFI
>1JCF_159_185
TEVAVISLGSIVTWESIRIAGDEMDEA
>1V72_67_93
TGTAANALCLSAMTPPWGNIYCHPASH
>2AQ5_313_339
KESQRGMGYMPKRGLEVNKCEIARFYK
>1R53_169_195
DPEFQHLLNTITREKVDSMGPIRCPDA
>1JDN_400_426
EMRPNVKYPWGPLKLRIDENRIVEHTN
>1EDG_2_28
YDASLIPNLQIPQKNIPNNDGMNFVKG
>1GP6_191_217
LGLEPDRLEKEVGGLEELLLQMKINYY
>1UX5_246_272
QRLTFIKDTTNSMTFLNYVEKIVRLNY
>1XKN_279_305
GERLPASYANFYIANTVVLVPTYRCPR
>1OXX_285_311
KDVIKDDSWILVGKGKVKVIGYQGGLF
>1PFO_77_103
VVERQKRSLTTSPVDISIIDSVNDRTY
>2FXU_275_301
HETTYNSIMKCDIDIRKDLYANNVMSG
>2PGD_129_155
GGEDGARYGPSLMPGGNKEAWPHIKAI
>1BCO_184_210
VDAELFLKTLAEGVAMFNARTGRETEM
>1DNV_326_352
IEKSQVLHKGPWGHENPQIQPSVHIGI
>1VJY_75_101
QLWLVSDYHEHGSLFDYLNRYTVTVEG
>1C7Q_231_257
AYHKYNNPDLLTNESYQYAAVRNILYR
>1W5D_238_264
EWISVWEPAGYALDLFKQSLKKQGITV
>1N67_296_322
PNSKGDLALRSTLYGYNSNIIWRSMSW
>1HZF_24_50
VTASDPLDTLGSEGALSPGGVASLLRL
>1T67_215_241
SDVGLGKGRYYSVNVPIQDGIQDEKYY
>1EUR_77_103
AGQTTAPIKGFSDPSYLVDRETGTIFN
>1YRW_274_300
LEIVTGQAGDGITMQGSQLAQTLGLVQ
>2D81_215_241
ASGATVCSLHVALHGCLQSYSSIGSRF
>1A76_62_88
FYKTIHLLENDITPIWVFDGEPPKLKE
>1F20_309_335
GMNPCPMVLVFGCRQSKIDHIYREETL
>1U4G_146_172
FTEQNSGLIYRGQSGGMNEAFSDMAGE
>1QZZ_319_345
RDEVVDLAGSAGLALASERTSGSTTLP
>1EYN_140_166
EGYVKASVNGRLKGAHIVMDKVSVGAT
>1P0H_276_302
PAVEPAVLLYVESDNVAAVRTYQSLGF
>1XKU_35_61
VVQCSDLGLEKVPKDLPPDTALLDLQN
>1K1S_141_167
VTVGVAPNKILAKIIADKSKPNGLGVI
>1DT9_112_138
IDFEPFKPINTSLYLCDNKFHTEALTA
>1EYB_150_176
DIKSNNGLAIHIFLCNTSMENRCFYNS
>1SZN_172_198
GYDWSTSKSAERFGAMRNALAKQSHEI
>1B6A_103_129
KKKKRGPKVQTDPPSVPICDLYPNGVF
>1CS6_321_347
KPRPAVRWLRDGQPLASQNRIEVSGGE
>1VPB_274_300
QKNSFLLNKLNEKIASDRLTLTDEPHL
>1ZSY_309_335
KELILTLCDLIRRGQLTAPACSQVPLQ
>1JX6_197_223
IHQVNRDNNFELQSAYYTKATKQSGYD
>1INP_208_234
QDLHTRRWKGQCYWGLSYLGTNIHSLL
>1I9Z_272_298
TSDKHRVPAWTDRILYRGELVPHSYQS
>1KK1_139_165
NIIIAQNKIELVDKEKALENYRQIKEF
>1EYB_365_391
MSEFMGLIRGHYEAKQGGFLPGGGSLH
>1CS6_173_199
YSCFATSHIDFITKSVFSKFSQLSLAA
>1IHG_228_254
NIGNTFFKSQNWEMAIKKYTKVLRYVE
>2D57_79_105
TVAMVCTRKISIAKSVFYITAQCLGAI
>1GSO_167_193
EAAVHDMLAGNAFGDAGHRIVIEEFLD
>2PIA_263_289
DANVRVPSSCESGTCGSCKTALCSGEA
>2PGD_332_358
ISYAQGFMLLRQAATEFGWTLNYGGIA
>1RKD_91_117
KGESTGVALIFVNGEGENVIGIHAGAN
>1KK1_228_254
KLVGGVLDGSIVQGKLKVGDEIEIRPG
>1L6J_228_254
DGRSDGLPWCSTTANYDTDDRFGFCPS
>1SYY_109_135
ARQYLLRQAFEEAVHTHTFLYICESLG
>1BUP_281_307
SIEIDSLYEGIDFYTSITRARFEELNA
>1P5J_221_247
WGDVPVIAMETFGAHSFHAATTAGKLV
>2ABS_126_152
LCDKEGLATRFMVAPGQSTGVCAVLIN
>2AZQ_175_201
LRRRIITDAEGRYRARSIVPSGYGCDP
>2DBN_408_434
CEKNLAYAHKVKAALEKGASPGDFPRE
>1XIP_192_218
GEMEKQFEFSLPSELEELPVEEYSPLS
>2HKJ_280_306
PNKKVKNLTEEEITRLVETFKKYEDFR
>2FBA_137_163
GAWGRPQNDGPALRAYAISRYLNDVNS
>2GI3_243_269
VSGMKFAVPEEIYEHDIEEGVSERFEE
>1YE3_35_61
EVRIKMVATGICRSDDHVVSGTLVTPL
>1TD6_185_211
QGEQVEYFNSKLKQKFTLTLGEFEIAQ
>2C81_129_155
DKTKAIIPVHLFGSMANMDEINEIAQE
>2NMT_74_100
RDAGFRFNYTKEFFNWALKSPGWKKDW
>1INP_222_248
GLSYLGTNIHSLLPPVSTRSNSEAQSQ
>1PB1_206_232
TKRLVRAAIEYAIANDRDSVTLVHKGN
>1VJT_159_185
KKMAPKAYLMQTANPVFEITQAVRRWT
>1RU4_166_192
INSDAYRNYDPKKNGSMADGFGPKQKQ
>1JP4_222_248
GNKIIQLIEGKASAYVFASPGCKKWDT
>1QAZ_145_171
FALSTMMAEPNVDTAQRERVVKWLNRV
>2AEX_286_312
EFNLLYDRGTKFGLFTPGSRIESILMS
>1ZOD_381_407
KITRECMNLGLSMNIVQLPGMGGVFRI
>1H09_276_302
SGAMVTGWVKYKNNWYYMTNERGNMVS
>1BG6_1_27
MIESKTYAVLGLGNGGHAFAAYLALKG
>1LL2_207_233
NAKVVHFLGQTKPWNYTYDTKTKSVRS
>2JAK_275_301
YHPQLAYCVVQFLEKDSTLTEPVVMAL
>1G41_350_376
ASLTEQYKALMATEGVNIAFTTDAVKK
>2BG1_69_95
LKNEATQKFYRDLAAKEIENGGYKITT
>2D7U_159_185
VAQEINDALDEGSLVLVEGTQGFGLSL
>1R4U_104_130
HRWTRMDIDGKPHPHSFIRDSEEKRNV
>2G29_24_50
VEGENAPEVTTAKLGFIALTDAAPLII
>1ZDY_196_222
LGLHVPNELGLKFCKRSFSVYPTLNWE
>2HGS_166_192
VLSVLSKTKEAGKILSNNPSKGLALGI
>2BI0_198_224
RVPGPHFDAGIAGAVLHSTADLVSGAP
>2J0W_308_334
QTLLTLHSLNMLHSRGFLAEVFGILAR
>1VJV_353_379
THQGANSESGHYQAFIRDELDENKWYK
>8OHM_258_284
DTTTVPQDAVSRSQRRGRTGRGRRGIY
>8OHM_238_264
DCNTCVTQTVDFSLDPTFTIDTTTVPQ
>1OKG_245_271
DLSSFVFSCGSGVTACINIALVHHLGL
>1AB4_225_251
TGRETIIVHEIPYQVNKARLIEKIAEL
>1D7Y_357_383
LQKGRIVGATCVNNARDFAPLRRLLAV
>1WZZ_79_105
QHTNDKLFSWRFLKGHQPPVPDKNNAT
>1D7Y_188_214
TLADFVARYHAAQGVDLRFERSVTGSV
>1N3L_268_294
LFPLKSEFVILRDEKWGGNKTYTAYVD
>2BDE_59_85
KKFKFNFDDAIRGLVIDSKNGNILKLS
>1XM9_378_404
RLLTSHTGNTSNSEDILSSACYTVRNL
>1W58_19_45
ELELSPEDKELLEYLQQTKAKITVVGC
>1HBZ_316_342
PSNTVPGIGLSPDRMLLGRAFAYHDAQ
>1OFL_372_398
PFFKDDYFIAGKNSWTGNVALGVEKGI
>1H8L_126_152
RGGTVGRNNSNNYDLNRNFPDQFFQVT
>1KNW_391_417
LLPEVLFDNGQARLIRRRQTIEELLAL
>2CFQ_358_384
KQLAMIFMSVLAGNMYESIGFQGAYLV
>1XGK_4_30
QKKTIAVVGATGRQGASLIRVAAAVGH
>2B20_219_245
TSLTHRQQLPPAVYVLIDAIDTTHRAH
>1IUQ_232_258
GGRDRPDPSTGEWYPAPFDASSVDNMR
>1SO7_314_340
NPRPPAPEAWSEPVLLAKGSCAYSDLQ
>1X19_118_144
PNLHQTPVAKAMAFLADDFYMGLSQAV
>1NML_175_201
RGDTSALNESEKEGLALFMDRGCTACH
>1D5T_11_37
VLGTGLTECILSGIMSVNGKKVLHMDR
>1U4G_105_131
HYGRSVENAYWDGTAMLFGDGATMFYP
>2AM1_139_165
IGLPYTVLHMPEGTEKLVLEMGQDHLG
>1JND_98_124
IDLLEGEKVRQIGFIRSAYELVKTYGF
>2DBQ_248_274
NALVKALKEGWIAGAGLDVFEEEPYYN
>2BWM_302_328
DAGVYVALNNGNGTFGPVKRVIDNFGY
>1XKS_198_224
LFGILSPSSDLTLSSVLWDRERSSFYS
>1ZKL_308_334
SQTMLGHVGLNKASWKGLQREQSSSED
>1EA7_207_233
SSRGYISTAGDYVIQEGDIEISAPGSS
>1ESW_295_321
FRGFEAYWEIPASCPTAVEGRWVKAPG
>1TR9_68_94
RVQRFREGFSRIPPAQYYARAENGVEL
>1KL1_24_50
AKIELIASENFVSRAVMEAQGSVLTNK
>1XHB_48_74
TVHSVINRSPRHMIEEIVLVDDASERD
>2GU1_207_233
DKAYRQITSGFNPKRKHPVTGRVVPHN
>1XP3_247_273
IGYKALHHIVHHPQLTHVPKILETPYV
>1Z6F_76_102
WATGNPVFKGSSLMFLKPGMQVPVSQL
>1SVB_76_102
TMGPATLAEEHQGGTVCKRDQSDRGWG
>2HBJ_202_228
LAYLLENFANFKTSKKYQLADWRIRPL
>1PMI_211_237
TDDDVIKQQTAKLLERTDREPQVFKDI
>1MXA_68_94
TRNTVREIGYVHSDMGFDANSCAVLSA
>2B9W_369_395
YYFPHVSSEDYKAGWYEKVEGMQGRRN
>2EVX_263_289
RGRYIESESESENGLEETICTLRLKQN
>1R5M_196_222
SINAENHSGDGSLGVDVEWVDDDKFVI
>1V73_245_271
LNFLFFGNGPTWYRGYFSETFTEAELD
>2NWH_247_273
VKDVTGAGDAMASGYLAAIAEGKTIRE
>3SIL_183_209
DGKLVFPVQMVRTKNITTVLNTSFIYS
>1SO7_92_118
LYDAQTGTLFLFFIAIPGQVTEQQQLQ
>1YM5_266_292
ASIKKEADNSTSYYIAGHATTVIDGKI
>1TDH_72_98
PLALVFRFGMSGSFQLVPREELPRHAH
>2C43_113_139
PNFNFNISHQGDYAVLAAEPELQVGID
>1NU5_229_255
GALRRLTEQNGVAILADESLSSLSSAF
>1V2D_319_345
AFRLVEEARVALIPASAFYLEDPPKDL
>2BKW_190_216
WGVDFALTASQKAIGAPAGLSISLCSS
>2MNR_129_155
ARPVQAYDSHSLDGVKLATERAVTAAE
>1XFI_75_101
KFAERYAGILEDLKKDPESHGGPPDGI
>1ITX_328_354
SSVGTWEAGSFDFYDLEANYINKNGYT
>2GU1_177_203
GDVSAFLAEDGRFYDRAGNSLERAFNR
>1H4V_376_402
RGAAFAGFLGEDELRAGEVTLKRLATG
>1HZ4_67_93
GELTRSLALMQQTEQMARQHDVWHYAL
>1LW7_216_242
QAMQYSDYPQMALGHQRYIDYAVRHSH
>1GQ8_72_98
TASKNVQDGSTTFNSATVAAVGAGFLA
>1SP3_90_116
FKDKTKVDCLICHDTTGTYVKDPAGAG
>1UA7_225_251
ASNYGHSIRSALKNRNLGVSNISHYAS
>1VJT_376_402
NVENQGTLKDFPDDVVMELPVWVDCCG
>1MDO_260_286
DALNARRAAIAAQYHQAMADLPFQPLS
>2A1X_127_153
MLINKPPDSGKKTSRHPLHQDLHYFPF
>2NXF_51_77
RVQCVVQLGDIIDGHNRRRDASDRALD
>2D81_198_224
GANGMDTTGYLYVPQSCASGATVCSLH
>2CAU_251_277
LRSRDPIYSNNYGKLYEITPEKNSQLR
>1GKZ_135_161
VVTLLAEGLRESRKHIEDEKLVRYFLD
>1GYC_11_37
ANAPVSPDGFLRDAIVVNGVFPSPLIT
>2NRJ_273_299
LTYMSTQWHDLDSQYSGVLGHIENAAQ
>1LAM_295_321
NIVGLAPLCENMPSGKANKPGDVVRAR
>1Z6F_192_218
GIRQLNRNGLLWDNSLNVDGIKTGHTD
>1P8L_23_49
DVQFPCLATPKIDGIRSVKQTQMLSRT
>1D5T_375_401
LEPIDQKFVAISDLYEPIDDGSESQVF
>1GQE_315_341
SDIGWGSQIRSYVLDDSRIKDLRTGVE
>2DBN_120_146
EQIKRRGCAVIKGHFPREQALGWDQSM
>1LC5_192_218
IPHETGFIPALKDNPHIWVLRSLTKFY
>2B69_242_268
SDLVNGLVALMNSNVSSPVNLGNPEEH
>1H6S_229_255
NWYDNGLSTAGDQVTLYGNYAFGATTV
>1GSA_127_153
FTAWFSDLTPETLVTRNKAQLKAFWEK
>1WDP_229_255
WELPDDAGKYNDVPESTGFFKSNGTYV
>1H8L_264_290
FEVTIELGCVKYPKAEELPKYWEQNRR
>1Q8K_176_202
NINRRLTPQAVKIRADIEVACYGYEGI
>2C3F_108_134
DKETVYTKAESKQELDKKLNLKGGVMT
>1X3M_159_185
FHQTLAPEAYLYGLPWEYFSSLGVRRY
>2AM1_417_443
QFEDLVKQVKESLGAHDQILLKGSNSM
>1T6C_29_55
AQIKDGKLSIILERGRITSLGTKVKET
>1DYK_32_58
LTGSKQFGLSRNSHIAIAFDDTKVKNR
>1INP_128_154
DVFFSDPALDSVEINIPQDILGIWVDP
>1VLO_41_67
HYGSQIDEHHAVRTDAGMFDVSHMTIV
>1ZYL_181_207
LIAAVTAHWREDFTVLRLHGDCHAGNI
>1TVZ_203_229
DAYIRSFQQSWNEYAKRQGKSLADFAS
>1ODM_88_114
AGYYLSIPGKKAVESFCYLNPNFTPDH
>2BF1_187_213
DKINLTAPRGGDPEVTFMWTNCRGEFL
>1T6C_82_108
VERVKAVATEAIRRAKNAEEFLERVKR
>1KQ3_205_231
GSMTAYALARLCYETLLEYGVLAKRSV
>1ISR_246_272
RERLPKARVVVCFCEGMTVRGLLSAMR
>2HKD_181_207
EKIITRADGTRLEYTGIKSDGSGKAKE
>1QAZ_15_41
ASYVDVKARRTFLQSGQLDDRLKAALP
>2FGQ_104_130
YDLFSATGIGPFMGFRNWAAGQGADDN
>1C7Q_92_118
EALSHTFHNQMNDTTQIYFAGQNISST
>2EX2_2_28
ANVDEYITQLPAGANLALMVQKVGASA
>1WZA_197_223
DGAMHIFPPAQYDKNFTWWEKFRQEIE
>1C3P_169_195
AHHCDGVQEAFYDTDQVFVLSLHQSPE
>1XAG_258_284
HAVMVGIIYQFIVANALFDSKHDISHY
>1T2D_2_28
APKAKIVLVGSGMIGGVMATLIVQKNL
>1USG_73_99
VIGHLCSSSTQPASDIYEDEGILMISP
>1QAZ_205_231
KDDELFRWGLGRYVQAMGLINEDGSFV
>1SIG_231_257
ALQKLQQIEEETGLTIEQVKDINRRMS
>1WL4_53_79
SEVIFGHVLAAGCGQNPVRQASVGAGI
>1BIF_110_136
ALNDVRKFLSEEGGHVAVFDATNTTRE
>1GP6_47_73
VPTIDLKNIESDDEKIRENCIEELKKA
>1FC6_244_270
FPAGVNVARMLVDRGDLVLIADSQGIR
>1CA1_339_365
KPENIKVIANGKVVVDKDINEWISGNS
>1W3F_272_298
SGIINVPFTAYLSSKSTGFEVTTEGIW
>1V72_171_197
SSSLGLHMDGSRFANALVSLGCSPAEM
>1LRZ_6_32
LTAKEFGAFTDSMPYSHFTQTVGHYEL
>1XVT_161_187
DQPMPAFPYTADYFSGLTATTAALAAL
>1V2D_6_32
RTEAAKESIFPRMSGLAQRLGAVNLGQ
>1PW4_252_278
KLLWYIAIANVFVYLLRYGILDWSPTY
>1B6A_387_413
FDVGHVPIRLPRTKHLLNVINENFGTL
>1YT3_312_338
SLITDVSETHKISAELLASRRQINQLL
>1HX0_173_199
DYVRSMIADYLNKLIDIGVAGFRIDAS
>2C3F_222_248
LNITSGNENGSAMQLRGSEKALGTLKI
>1CRZ_268_294
WFPDSQNLAFTSDQAGRPQVYKVNING
>1TXD_97_123
VIDQIGEDLLTWFSGPGEEKLKHAAAT
>4UAG_2_28
DYQGKNVVIIGLGLTGLSCVDFFLARG
>1WST_188_214
TVSTFQNPAGVTMSVDRRKKLLELANE
>1OYG_214_240
GDNHTLRDPHYVEDKGHKYLVFEANTG
>1N4K_133_159
VSVPEGNDISSIFELDPTTLRGGDSLV
>1ZTU_185_211
DRVMLYKFAPDATGEVIAEARREGLHA
>1ZCJ_344_370
REVHHIEQRTISKEEILERCLYSLINE
>1NC5_54_80
WEATGEKRYFEYAKAYADLLIDDNGNL
>1I1W_205_231
GSQTHLSAGQGASVLQALPLLASAGTP
>1LFW_401_427
KQTGKPGHEVVIGGGTYGRLFERGVAF
>1WMD_257_283
ATPIVAGNVAQLREHFVKNRGITPKPS
>1IJ5_68_94
FDARERAEREREAARGDAAAEKQRLAS
>2GHR_78_104
SRNVAQEHLTSFYKTFRDIENEKFDGL
>1LI4_336_362
IILLAEGRLVNLGCAMGHPSFVMSNSF
>2BF6_372_398
SRSNGTVRIGLINQVGTYENGEPKYEF
>2IMR_309_335
PDDIARVARAGCAVVTCPRSNHHLECG
>1VPR_157_183
KTNPLHGRWITVSGGQAAFIKEAIKSG
>2I1O_271_297
IKIMVSGGLDENTVKKLREAGAEAFGV
>1USG_251_277
RYDQDPANQGIVDALKADKKDPSGPYV
>1GW1_9_35
DSQATMETRSLFAFMQEQRRHSIMFGH
>2GES_48_74
EVEEVYLPLARLIHLQVAARQRLFAAT
>1W9H_53_79
HNNQFSSLINQLKSQISSKIDEVWHIH
>1KS8_18_44
AQRSGRLPADQKVTWRKDSALNDQGDQ
>2A3N_293_319
KITDNLVVIDPKAYALDGIDDEFRWIM
>1D3G_200_226
ELRRLLTKVLQERDGLRRVHRPAVLVK
>1W9Y_256_282
DAVIYPAPALVEKEAEENKQVYPKFVF
>1TR9_89_115
ENGVELAEQGGWLMAAELIAHDVDLSF
>1KWF_98_124
MHWHIDANNNVTSHDGGDGAATDADED
>1RW3_25_51
RQAPLIIPLKATSTPVSIKQYPMSQEA
>2FQX_181_207
AAKLYDSGVNVIFQVAGGTGNGVIKEA
>1J58_196_222
GKEKYIFENQLPGSLKDDIVEGPNGEV
>1EWF_197_223
TKIDSVAGINYGLVAPPATTAETLDVQ
>1ZWX_179_205
IAKKNIPKDEIIFIGGDLNVNYGTDEY
>1BI5_128_154
IVCTTSGVDMPGADYQLTKLLGLRPYV
>1L8Q_186_212
LRKEVIDYLLENTKNVREIEGKIKLIK
>1U4G_2_28
EAGGPGGNQKIGKYTYGSDYGPLIVND
>1R3F_273_299
SGAPLEGLVRVTEGENGKFIGMGEIDD
>1U94_114_140
DIDNLLCSQPDTGEQALEICDALARSG
>1RJG_22_48
VGYLPSSGLQRLSVDLSKKYTEWHRSY
>1FL2_27_53
TGLMGERFGGQILDTVDIENYISVPKT
>2F7F_427_453
VYELPTLDEIKQYAKENLDSLHEEYKR
>1AB4_182_208
HIPGPDFPTAAIINGRRGIEEAYRTGR
>1UZ5_359_385
AVPILKGSGAVTSFIDADGFVEIPETV
>1F1O_289_315
MTAYENVPLWHERDISHSSAERIILPD
>1IUQ_46_72
NAVIESGNPKADEIVLSNMTVALDRIL
>1H4V_231_257
EEARAHLKEVERHLERLSVPYELEPAL
>1SZN_28_54
ESKFLSAAELIVSSGLLDAGYNYVNID
>2HWK_223_249
YQQCEDHAIKLSMLTKKACLHLNPGGT
>1DNV_35_61
KLSTYTKSHKFMIFGLANNVIGPTGTG
>1SP3_337_363
IYDKKLNIFITPKTYGKGGYWSEFDWN
>1XM9_168_194
RNLSSADAGRQTMRNYSGLIDSLMAYV
>1JK7_270_296
PNYCGEFDNAGAMMSVDETLMCSFQIL
>1A5T_32_58
LPGMGDDALIYALSRYLLCQQPQGHKS
>1FOB_274_300
QQEFLEKLAAVVEATTDGLGVYYWEPA
>1BQG_214_240
GGVLRGEDEIAAVTALSERFPDARITL
>2BWM_16_42
PGVADLVGFGNGGVYIIRNSLLIQVVK
>2CY7_346_372
GGALPMFELVEQQPSHLACPDVLNLSL
>1XTI_253_279
VVIFVKSVQRCIALAQLLVEQNFPAIA
>1LL2_240_266
MTHPQFLNVWWDIFTTSVVPLLQQFGL
>2POR_275_301
ASIVGGIADNDLPNSDMVADLGVKFKF
>2DBN_9_35
VHKEEHAHAHNKDYDIPTTENLYFQGS
>1V9M_166_192
ALLAKRFFEDVAKAAKGLDQPALRDYL
>1GTK_239_265
EGGCQVPIGSYAELIDGEIWLRALVGA
>3BCT_268_294
ITEPAICALRHLTSRHQEAEMAQNAVR
>2H9F_44_70
LFMRVIGSPDPYAAHIDGMGGATSSTS
>1SUU_133_159
DFKAVKSRGVIVIKLNDKDFVTSAEIV
>1JDW_240_266
AQGKFVTTEFEPCFDAADFIRAGRDIF
>1WZU_138_164
SDVVIFGPDKNLAHYVAKMTGKKIIPV
>1UA4_248_274
IVKSNLEVLNEREIPVHLEFAFTPDEK
>1JND_335_361
GNESPLRRVSDPTKRFGGIAYRPVDGQ
>1HO8_70_96
SGFKVNGKTLIPLIHLLSTSDNEDCKK
>1CEO_211_237
HWSESAMAYNRTVKYPGQYEGIEEFVK
>2EVX_388_414
RASDRGFEWIAFKTNDNAITNLLAGRV
>3SIL_197_223
NITTVLNTSFIYSTDGITWSLPSGYCE
>1VJ1_168_194
QTMVVSGAAGACGSLAGQIGHLLGCSR
>2C5S_160_186
VRVEIRSGYSYIMCDERMGAGGLPVGV
>1X19_247_273
VDIYKESYPEADAVLFCRILYSANEQL
>1Y3N_286_312
PGFKLVPMAPPINSKGQRWEEDARQIP
>7A3H_86_112
VEAAIDLDIYVIIDWHILSDNDPNIYK
>1OWL_277_303
IRVWQQELAWREFYQHALYHFPSLADG
>1SVS_23_49
REDGEKAAREVKLLLLGAGESGKSTIV
>1ITX_302_328
GVPFYGRGWDGCAQAGNGQYQTCTGGS
>1DNV_107_133
IFRTNRIAFETSSTVTKQATLNQISNV
>2DFW_14_40
TELGAVNPGETAQYIPVLAEADPDRFG
>1FCQ_243_269
GRVKEALRIARQMTTSRKKVLPYYWYK
>2DFW_180_206
LQDSAEEIVAGYVAQCAVLVTVKDLAV
>2CGL_212_238
HPGNVIGHWICPQGNEIPVVAVASHDT
>1NHS_371_397
QKAWFKLVYDPETTQILGAQLMSKADL
>1NUY_153_179
LQPGRNLVAAGYALYGSATMLVLAMVN
>2NRJ_135_161
NQKYAQQLIEELTKLRDSIGHDVRAFG
>1J72_318_344
RMQYAPNTQVEILPQGRESPIFKQFFK
>1PMI_116_142
KLGAQLHAADPKNYPDDNHKPEMAIAV
>1Z5V_351_377
WGPASIQVALSRKSPYLPSAHRVSGLM
>1K5C_138_164
VDDFAGDTKNLGHNTDGFDVSANNVTI
>1GPJ_57_83
GARDRAEELGDLIHDDAWVKRGSEAVR
>1GP6_55_81
IESDDEKIRENCIEELKKASLDWGVMH
>1OQ9_253_279
LAFADMMRKKISMPAHLMYDGRDDNLF
>1IO1_35_61
NLQRVRELAVQSANSTNSQSDLDSIQA
>1Q35_250_276
IEYLSGEKAQGLYAELNHEYPVKEGIE
>1JDC_104_130
GAGVKVLYDVVPNHMNRGYPDKEINLP
>1ISR_421_447
FLIKSSFVGVSGEEVWFDEKGDAPGRY
>1MZE_285_311
SLLNGGITITVNFWYKGAPTPKRIEYP
>1MDO_30_56
LDSGWITTGPKNQELEAAFCRLTGNQY
>1PJX_167_193
VDTAFQFPNGIAVRHMNDGRPYQLIVA
>1GXN_98_124
AVRKAANFLVNSQYSTGALPQFYPLKG
>2G17_231_257
FTPHLGNFPRGILETITCRLKAGVTHA
>1H30_88_114
TWIVLALRAGRLELQLRYNGVGRVTSS
>2GFO_165_191
GLHEDLNKADNRKRYKEENNDHLDDFK
>1WZU_203_229
VQEKADIIASTGGMIKRACEWDEWVVF
>4ENL_356_382
IKAAQDSFAAGWGVMVSHRSGETEDTF
>1VE1_255_281
EEGLFLGMSSGGIVWAALQVARELGPG
>1XGK_269_295
FGEHKAPYFPLPEFSRPAAGSPKGLGP
>1WL4_234_260
LKPYFLTDGTGTVTPANASGINDGAAA
>1N4K_219_245
DLDFANDASKVLGSIAGKLEKGTITQN
>1OEW_161_187
GYHAPGTYNFGFIDTTAYTGSITYTAV
>1PJA_71_97
LDLFDGRESLRPLWEQVQGFREAVVPI
>1ZSY_241_267
PRLALNCVGGKSSTELLRQLARGGTMV
>1H12_307_333
NKALGFLSYAKTNNSKNCYEQVYSYGG
>2DE2_27_53
CPVPNALLTASESGFLDAAGIELDVLS
>1V71_118_144
GYGGQVIMYDRYKDDREKMAKEISERE
>2BF1_44_70
LCIGAGHCNTSIIQESCDKHYWDTIRF
>3GRS_308_334
DDKGHIIVDEFQNTNVKGIYAVGDVCG
>1WXQ_295_321
KVLDRFGSTGVQEVINRVVFDLLKLIP
>1PGS_170_196
KKNIQLPTNTEKAYLRTTISGWGHAKP
>1XIP_243_269
SYDQKMYIIKHIDGSASFQETFDITPP
>1R53_13_39
YGESHCKSVGCIVDGVPPGMSLTEADI
>2FBA_127_153
KFNTDGSAYTGAWGRPQNDGPALRAYA
>1BIF_88_114
SFEFFLPDNEEGLKIRKQCALAALNDV
>1R6W_30_56
DGLYVCLREGEREGWGEISPLPGFSQE
>1RU4_120_146
KGVEVTRAGYQGAYVIGSHNTFENTAF
>1C0P_145_171
CQYLARELQKLGATFERRTVTSLEQAF
>1VJ1_184_210
GQIGHLLGCSRVVGICGTQEKCLFLTS
>1W8K_133_159
GDQNSNYRHPAVYDEKEKTCHMLYLSA
>1V2D_84_110
TSGATEALYVLLQSLVGPGDEVVVLEP
>1FXX_268_294
ISPLLELDSDTLRERLYTAKTDLGDNA
>1LFW_11_37
AKKDAILKDLEELIAIDSSEDLENATE
>1K1S_81_107
YEAFSNRIMNLLNKHADKIEVASIDEA
>1J6U_2_28
GSDKIHHHHHHMKIHFVGIGGIGMSAV
>2G5D_322_348
GGDGPVGALGTPLMGEYAGAIDRHYIT
>1XWI_126_152
SEAARRIKTEFLVQMQGVGVDNDGILV
>1MZE_304_330
TPKRIEYPLKAHQKVAIMRNIEKMLGE
>1XMX_219_245
NLLLSDLVEAKIASYENGILTFINEEA
>1HX0_388_414
WREIRNMVWFRNVVDGQPFANWWDNGS
>1H9A_365_391
CEAVLSIIIDPKGAIELKLNAKSVEDA
>1NNF_195_221
YYWYNLAKEKGVENLKSRLYFVRHQDP
>1OQ9_171_197
YLIGSGMDPRTENSPYLGFIYTSFQER
>1FP2_91_117
EESYALTVASELLVRGSDLCLAPMVEC
>1UMG_135_161
GAYNLPLYKMFADPFNTPGLVIDPTMH
>1OWL_327_353
AQTGYPIVDAAMRQLTETGWMHNRCRM
>1EG2_269_295
CTDAAPVFKEYYQKQLTFLQDDGLIDK
>1GKZ_71_97
RIAHRIKGFRSLPFIIGCNPTILHVHE
>2AEU_150_176
TMDLKVIELENFKKVINTAKNKEAIVF
>1EUR_213_239
GVGMDENKTVELSDGRVLLNSRDSARS
>1UA4_317_343
PVDPIAVTEAMLKLAKKTGVKRIHFHT
>1OFL_212_238
FMRQDSEAEIITSKSQENVYYGNTYLN
>2I7Q_262_288
GRENSEKQKLMLIDFEYSSYNYRGFDI
>1BUP_68_94
FDAKRLIGRRFDDAVVQSDMKHWPFMV
>1RW3_15_41
AETGGMGLAVRQAPLIIPLKATSTPVS
>2I1O_224_250
KFAAIKIAEMFDKVDYIRLDTPSSRRG
>1L9K_53_79
GIKRGETDHHAVSRGSAKLRWFVERNL
>2F5U_223_249
AAAFLSRGHNLFLWEDQTLLRATANTI
>1JR7_261_287
VPVPVGKFLLINNLFWLHGRDRFTPHP
>1JYE_203_229
KYLTRNQIQPIAEREGDWSAMSGFQQT
>1BCO_285_311
VVRFDPQQLHSTVYCYTLDGRFICEAE
>2HOE_154_180
VAAPGPIDTERGIIIDPRNFPLSQIPL
>1Z5V_290_316
VLDVMRRLLQPKNVMVSTGRDRQTNHC
>1HSK_290_316
IHYVQKTVKEKFGIELNREVRIIGEHP
>2FGQ_250_276
GGVGEVKLQYALYDQKAIDSKAHQITL
>1E4F_187_213
LKSSLVSTAEGVLTTPEKDRGVVVVNL
>2D5B_75_101
SGRFKRAWDLLGIAYDDFIRTTEERHK
>1X19_35_61
NELVFKGLIEFSCMKAAIELDLFSHMA
>1RH9_190_216
FQNWVLEMAGYLKSIDSNHLLEIGLEG
>2EU9_189_215
ATFDHEHHTTIVATRHYRPPEVILELG
>1RH9_155_181
RVNTITKVAYKDDPTILSWELINEPRC
>1MXA_228_254
GRFVIGGPMGDCGLTGRKIIVDTYGGM
>1ULZ_17_43
IIRACKELGIPTVAIYNEVESTARHVK
>1CPT_315_341
KSFMRTALADTEVRGQNIKRGDRIMLS
>1X54_148_174
WLLKDGWHEVFPPILVTGAVEGGATLF
>2GY5_198_224
CNHLCTACMNNGVCHEDTGECICPPGF
>2CYG_157_183
PIVQFLASNGAPLLVNVYPYFSYTGNP
>2IZR_7_33
VGPNFRVGKKIGCGNFGELRLGKNLYT
>1F9V_118_144
FNWINKLKTKGWDYKVNCEFIEIYNEN
>2B3H_76_102
LSSEDIEGMRLVCRLAREVLDVAAGMI
>1SDJ_161_187
PGLPIQVATTGHSKVMIPLKPEVDIDA
>1HOW_239_265
EGHSYTKDDDHIAQIIELLGELPSYLL
>1G4R_115_141
FTFEIPPNLPCSVTLQPGPEDTGKACG
>1F1O_405_431
PEKIADCFDYNYHLKNVDLIFERLGLA
>2PGD_453_479
TYELLAKPGQFIHTNWTGHGGSVSSSS
>1BI5_238_264
EMVWTAQTIAPDSEGAIDGHLREAGLT
>1XIP_148_174
LSALDLRTKSTKQLAQNVTSFDVTNSQ
>1J8U_210_236
GAPDEYIEKLATIYWFTVEFGLCKQGD
>1YD7_276_302
KNKKDIFTYETYELEDAEIGVVATGIV
>2G9D_93_119
FIMAHPQATVRHVRFIEQNLNRLFDDK
>1J72_239_265
TADKANAQAAALYKVSDATGQMNLTKV
>1L6J_208_234
GAACHFPFIFEGRSYSACTTDGRSDGL
>1W5D_103_129
PSDFDKMAEILKHSGVKVIKGNLIGDD
>2GNO_274_300
LRVKIANLNNKLTLMNILAIHRERKRG
>1VPT_287_313
CNKTFPTTKAKVLFLQQSIFRFLNIPT
>1BGV_56_82
RVIEFRVPWEDDNGKVHVNTGYRVQFN
>1VPK_265_291
TKVVVSRKELRESLKRVMVIASKGSES
>1VMI_154_180
PGCKTLSSIFLMLPQYSGPALGFADCS
>1JHN_14_40
KVTYKAPVPSGEVYFADSFDRGTLSGW
>1IUQ_305_331
SVAPEISFEEIAATHKNPEEVREAYSK
>1JX6_274_300
DAIQKGDLDITVMRMNDDTGIAMAEAI
>1HBZ_459_485
RAFEYWKNVDATIGQRIEDEVKRHEGD
>1NC5_253_279
YQDKETGLWYQIVDKGDRSDNWLESSG
>1DYK_172_198
GPVTYSLDGCVRNLHMEQAPVDLDQPT
>1U94_303_329
GQGKANATAWLKDNPETAKEIEKKVRE
>1GR0_129_155
DVVQALKEAKVDVLVSYLPVGSEEADK
>1U4G_33_59
DDGNVITVDMNSSTDDSKTTPFRFACP
>1H9A_355_381
TFNFGSEQEACEAVLSIIIDPKGAIEL
>4BCL_225_251
FSHAGSGVVDSISRWTELFPVEQLNKP
>2G5D_373_399
QDTGSAIKGAVRVDYFWGYGDEAGELA
>1PFO_69_95
KKAGNKFIVVERQKRSLTTSPVDISII
>1G41_366_392
NIAFTTDAVKKIAEAAFRVNEKTENIG
>1QWO_164_190
TNRAAPAISVIIPESETFNNTLDHGVC
>1RIQ_53_79
GLEKRPYKRATSCQKCLRVSGKHNDLE
>2CAU_136_162
DAIKIQAGTPFYLINPDNNQNLRILKF
>1SIQ_352_378
YHVIRHAMNLEAVNTYEGTHDIHALIL
>2HBJ_215_241
SKKYQLADWRIRPLSKPMTAAARADTH
>1GSO_239_265
PVVTDDVHQRTMERIIWPTVKGMAAEG
>1QWO_31_57
FSLEDELSVSSKLPKDCRITLVQVLSR
>1GP6_252_278
FYEGKWVTAKCVPDSIVMHIGDTLEIL
>2PGD_261_287
GTGKWTAISALEYGVPVTLIGEAVFAR
>1MLA_183_209
CKAAGAKRALPLPVSVPSHCALMKPAA
>2AE0_238_264
PQSFAPVKGASAVPLVGRASVASDRSI
>1K1S_255_281
NTRDVKVILPYLKKAINEAYNKVNGIP
>1A8Y_319_345
DADSVWMEMDDEEDLPSAEELEDWLED
>1C7Q_69_95
RNHSDALVVIGIGGSYLGARAAIEALS
>1V4A_141_167
EWGTPCNAQGEAQPLLILGMGKLGGGE
>1SVS_325_351
ATDTKNVQFVFDAVTDVIIKNNLKDCG
>1T9H_235_261
SSLEFTDIEEEELGYTFPDIREKSSSC
>1ZED_271_297
PGDMKYEIHRDSTLDPSLMEMTEAALR
>1BQG_28_54
DSMLLNLSGAHGPLFTRNILILTDSSG
>1R6F_262_288
VSQKTTQLSDITSRFNSAIEALNRFIQ
>1VJO_148_174
LEELRTALETHRPAILALVHAETSTGA
>1LCY_36_62
RHPFLGREVPISNGSGFVVAADGLIVT
>1GTK_264_290
GAPDGSQIIRGERRGAPQDAEQMGISL
>1PO5_375_401
SALHDPRYFETPNTFNPGHFLDANGAL
>2FGT_68_94
KAGFKSWFYGIGGSEAKLDLQFSDTIP
>2CYG_127_153
VSTAVDTGVLGTSYPPSAGAFSSAAQA
>1AL3_298_324
DVVDTAVALRSNEDIEAMFKDIKLPEK
>1ZCJ_149_175
NTSALNVDDIASSTDRPQLVIGTHFFS
>2FR1_124_150
ELGCPLWTVTESAVATGPFERVRNAAH
>1YON_114_140
LMGTTTHAARRDGNVIIHVANGITHIG
>1ESC_156_182
DQFERVGAELEELLDRIGYFAPDAKRV
>2AQ5_266_292
TSSGVLLPFFDPDTNIVYLCGKGDSSI
>1HA0_84_110
KAFSNCYPYDVPDYASLRSLVASSGTL
>2EX2_271_297
KQSAPLHDLLKIMLKKSDNMIADTVFR
>1V2D_179_205
RLARAHDLFLISDEVYDELYYGERPRR
>1QE3_399_425
HALELPFVFGNLDGLERMAKAEITDEV
>1DDI_120_146
VGDKAKLQHYAATTPIVDMVRFSPAQL
>1NW3_331_357
NPKLREEQEAARRRQQRESKSNAATPT
>1BI5_259_285
REAGLTFHLLKDVPGIVSKNITKALVE
>1DNV_362_388
ALLINSSPLNSWTDSMGYIDVMSSCTV
>2NZL_211_237
STLSFSPEENFGDDSGLAAYVAKAIDP
>2G29_235_261
KDHPEKAFGMRADWVDQNPKAAKALLM
>1YUE_328_354
VENIGEKEIVGSIFYAPYTEGLDLDDP
>1F20_172_198
EYEEWKWGKNPTMVEVLEEFPSIQMPA
>1R53_116_142
KASSGGGRASARETIGRVASGAIAEKF
>1R6F_129_155
SKLREELAELTAELKIYSVIQAEINKH
>2BI7_169_195
ASILKRLPVRFNYDDNYFNHKFQGMPK
>1VMI_184_210
QPTAAQLADIALASAETWRAITGEEPR
>1R6F_56_82
FLPEDAILKGGHYDNQLQNGIKRVKEF
>1XAG_212_238
KYIAKGIETKLDIVVADEKEQGVRKFL
>1TQ4_35_61
SQEILNLIELRMRAGNIQLTNSAISDA
>2NMT_113_139
VAFISAIPVTLGVRGKQVPSVEINFLC
>2GFO_198_224
QKHKQLNESIIVALFQGQFKSTVQCLT
>1FOB_13_39
LLLEDEGYSYKNLNGQTQALETILADA
>2EX2_425_451
YLSGYAVEPADQRNRRIPLVRFESRLY
>1TXD_196_222
KVKKAADHCRQILNFVNQAVKEAENKQ
>1WZU_184_210
AKKLHPNAKLMIHPECIPEVQEKADII
>1FL2_247_273
LEGAVERNRMGEIIIDAKCETNVKGVF
>1GYC_149_175
TDWYHTAARLGPRFPLGADATLINGLG
>2B5W_68_94
VVVDPNDTELEEGDIVVPTVRRPPASG
>1KXU_237_263
TMESYLSESLMLKENRTCLSQLLDIMK
>1WM1_253_279
PLIRHIPAVIVHGRYDMACQVQNAWDL
>2FYT_20_46
DLQEDEDGVYFSSYGHYGIHEEMLKDK
>1OKG_278_304
CGSWSEYSGLFRPPIMRSIIDDYGMCM
>1JFB_139_165
VDLVKEFALPVPSYIIYTLLGVPFNDL
>1LJ5_19_45
VFQQVAQASKDRNVVFSPYGVASVLAM
>1TR9_7_33
LDVAGYELSAEDREILQHPTVGGVILF
>1UXY_110_136
GCVGSSPIQNIGAYGVELQRVCAYVDS
>1UX5_182_208
ALTVVTSYEREYNELLAKLRKVDKAVS
>1EYB_43_69
EDPRCPGSLPEGQNNPQVCPYNLYAEQ
>1NXC_416_442
VYIARESYDDVQQSFFLAETLKYLYLI
>2ABS_59_85
LKRGDATLATPEQMRIYSTLDQFNPTS
>2C4E_252_278
GFLSAYVKGYDLEKCGLIGAATASFVV
>1WER_263_289
NVPELPDTTEHSRTDLSRDLAALHEIC
>2CEY_90_116
YNVAQKALFDTEFGKDLIKKMDKDLGV
>1KA1_304_330
EAGGIHTDAMEDVPLDFGNGRTLATKG
>1YGJ_212_238
GSVVTQRIRMEMHKVDAVFVGTGDLFA
>1W58_57_83
KMEGIEGAKTVAINTDAQQLIRTKADK
>1TOI_62_88
TKLYLGIDGIPEFGRCTQELLFGKGSA
>1TXD_292_318
DRLVLRCHSKILASTADSKHTFSPVIK
>1KO9_36_62
DLVLPSGQSFRWREQSPAHWSGVLADQ
>1L9K_16_42
ETLGEKWKSRLNALGKSEFQIYKKSGI
>1RJG_195_221
PTIVISECLLCYMHNNESQLLINTIMS
>1YOE_249_275
PLHDPCTIAWLLKPELFTSVERWVGVE
>1Y3N_198_224
WGARSTGSNTWMDFYVENGKIKHPFAE
>2NRJ_298_324
AQKADQNKFKFLKPNLNAAKDSWKTLR
>1YI9_204_230
VSGYRVRNGQWTLIGRQNPQLPQAFYP
>1Z2N_28_54
ISTKNHTQFELNNIIFDVTLSTELPDK
>1TFZ_140_166
AIPSSPPIVLNEAVTIAEVKLYGDVVL
>1YKS_327_353
APLYGVEGTKTPVSPGEMRLRDDQRKV
>1WL7_27_53
PVIAKEGSRWYVFHTGSGIQIKTSEDG
>2I1Q_100_126
VTEFAGVFGSGKTQIMHQSCVNLQNPE
>1WZA_131_157
WAGPDTDTKETKLDGGRVWHYSPTGMY
>1TFZ_50_76
RFSAKSDLSTGNMVHASYLLTSGDLRF
>1QWO_113_139
VNSGIKFYQRYKALARSVVPFIRASGS
>2FK8_32_58
RTRFEDIQAHYDVSDDFFALFQDPTRT
>2HVQ_225_251
IKCKNSKFSEKKKSDKPIKAKVELSEA
>1VPR_328_354
RDNAPTNLGKPYPTLAKDLDYPKKRDG
>1KKH_8_34
IETPSKVILFGEHAVVYGYRAISMAID
>1Q25_25_51
NMLYKINICGNMGVAQCGPSSAVCMHD
>1VB3_384_410
ESVEAILGETLDLPKELAERADLPLLS
>2F5U_130_156
LLGRLPRYLACLAAVIGTEGGRPQYRY
>1RA0_359_385
HHSARTLNLQDYGIAAGNSANLIILPA
>1ZDY_99_125
QKHLPVSMFAIDGEVTGGFKKTYAFFP
>1BOB_86_112
KLLSFLPKDDVIVRDEAKWVDCFAEER
>2I1O_312_338
DIVEVNGKPETKRGKMSGRKNVLRCTS
>1ITX_13_39
KIVGYYPSWAAYGRNYNVADIDPTKVT
>1H4V_114_140
ERPQKGRYRQFHQVNYEALGSENPILD
>1UAS_264_290
SEVIAVNQDSLGVQGKKVQSDNGLEVW
>1XHB_331_357
IYPDSQIPRHYFSLGEIRNVETNQCLD
>1IG8_223_249
DPETKMGVIFGTGVNGAYYDVCSDIEK
>1F9V_271_297
LSCLGDVIHALGQPDSTKRHIPFRNSK
>2B5W_121_147
HGYMSEFFTSPEKYLVRIPRSQAELGF
>1U16_43_69
IAYAKALEKAGILTKTELEKILSGLEK
>2FR1_252_278
PHLLLVSRSGPDADGAGELVAELEALG
>1W9Y_81_107
VTDMDWESTFFLKHLPISNISEVPDLD
>2A99_243_269
RTAPAIQELPVQSAVTQPRPGAAVPPG
>1Z6A_232_258
LKAIISPFILRRTKYDKAIINDLPDKI
>1VJT_288_314
YHYNLETKKKWFGKFGGIDNEVERPKF
>1OYG_420_446
SFLLNIKGKKTSVVKDSILEQGQLTVN
>1OZ2_151_177
VGMKLEAVDRMNPSLVCVASVTDVVDS
>1ULZ_47_73
EAYMIGTDPLDTYLNKQRIINLALEVG
>2NZL_291_317
PATIDVLPEIVEAVEGKVEVFLDGGVR
>2GG6_240_266
DVPGDPSSTAFPLVAALLVPGSDVTIL
>1BI5_203_229
DTHLDSLVGQALFGDGAAALIVGSDPV
>1YD7_44_70
YPITPASEIFEAMALYMPLVDGVVIQM
>1SO7_305_331
QRADLGAYLNPRPPAPEAWSEPVLLAK
>1L9V_58_84
KKRYNTNDNSRGMNFETIMFTKVAMLI
>1Z6A_343_369
KIAIFTQFVDMGKIIRNIIEKELNTEV
>1A26_335_361
EYIVYDVAQVNLKYLLKLKFNYKTSLW
>1HH2_200_226
VPEFVIGLMKLEIPEVENGIVEIKAIA
>1K7I_14_40
HALSANTSSAYNSVYDFLRYHDRGDGL
>1JFB_299_325
VMIGDKLVRANEGIIASNQSANRDEEV
>2F7F_45_71
PFNHGYAIFAGLERLVNYLENLTFTES
>1BU8_293_319
FQQNDCFPCPEEGCPKMGHYADQFEGK
>1X7F_206_232
SHVANIGPWDINDGLCTLEEHRNLPIE
>1UDX_127_153
HFVSPTRQAPRFAEAGEEGEKRRLRLE
>1JY1_284_310
KTPGKSSVPLYLIYPSVENVRTSLEGY
>3SIL_17_43
KGNTIVGSGSGGTTKYFRIPAMCTTSK
>1VJV_51_77
DMILNYNPSQGVSNSGAQDEEIHKQIV
>1CA1_107_133
YEWQRGNYKQATFYLGEAMHYFGDIDT
>1NH1_172_198
VIPLNTFRVATDTEYLRDRVAHLRTEL
>1V4A_413_439
DWPQLTGALTAHMTNVRRVFNELIGDD
>1GYN_126_152
GEKHFAATGKPLFSSHMIDLSEESLQE
>1HBZ_145_171
IRSQKRLPDSGLRDATMQWDFWTNNPE
>1CX4_42_68
FKNLDPEQMSQVLDAMFEKLVKEGEHV
>1XVT_303_329
LATHTIAEVKERFAELNIACAKVLTVP
>1OFL_127_153
EDGKVPQHCRIDHCSFTDKITFDQVIN
>1V71_274_300
ARMKIVVEPTGCLSFAAARAMKEKLKN
>1DKQ_30_56
QDVTPDAWPTWPVKLGWLTPRGGELIA
>2F82_64_90
LEKYKIDPKQIGRLEVGSETVIDKSKS
>2I1O_31_57
TISAIGDKCNDLRVAMEATVSGPLDTW
>2B0J_20_46
TNFMRACEVAKEVGKPEIALTHSSITY
>2B9E_236_262
CQEENEDVVRDALQQNPGAFRLAPALP
>2FTP_157_183
DPRQVAWVARELQQMGCYEVSLGDTIG
>1ZED_344_370
LTSEEDTLSLVTADHSHVFSFGGYPLR
>1NTH_49_75
GEFIPTDKDMMEKLFKAGFEMLLECGI
>1CPT_27_53
IYPAFKWLRDEQPLAMAHIEGYDPMWI
>2G17_293_319
DIGFAVQGEHLIVVATEDNLLKGAAAQ
>1QZZ_202_228
LRAPHLRGTLVELAGPAERARRRFADA
>2H6O_255_281
IPGTGYAYSLRLTPRPVSRFLGNNSIL
>1G6S_125_151
PIGHLVDALRLGGAKITYLEQENYPPL
>1FXX_112_138
TRNIFYRNFYDPYAWSWQHDNSRWDLL
>1IOM_302_328
LNPRGIYPNVDFYSGVVYSDLGFSLEF
>1BI5_223_249
IVGSDPVPEIEKPIFEMVWTAQTIAPD
>1RP4_149_175
RFTGYGGKQAGQIWSTIYQDNCFTIGE
>1FKM_279_305
PVTPTEPRVASFVTPTKDFQSPTTALS
>1VB3_221_247
AQICYYFEAVAQLPQETRNQLVVSVPS
>2I0Z_158_184
ETIEYENGQTKAVILQTGEVLETNHVV
>1JYE_89_115
QLGASVVVSMVERSGVEACKTAVHNLL
>1YHT_132_158
RGVKYLQGLKSRQVDDEIDITNADSIT
>2EVX_319_345
QVRLSAERGVLYSNAMVAPHYTVNSHS
>1XIP_343_369
DVVTSGTILEPCSGVDTIERLPLVYIL
>1PB1_16_42
LQNGKLNVPENPIIPYIEGDGIGVDVT
>1IUC_229_255
WQKGREELYEAAYGGSWNTPGQIKDAS
>1GKZ_337_363
GFGLPTSRAYAEYLGGSLQLQSLQGIG
>1JY1_153_179
WLSPLYPRIADGTHKSGESPTHFKANL
>2GWN_73_99
GLTHKATIASESRAAVAGGVTSFMDMP
>2O1B_378_404
VRISLALDDQKLDEAAIRLTELAYLYE
>2AEX_312_338
SLPLTARWEYMHSPSENSKEAEILEVL
>1UOZ_196_222
NDVGVGRARGFSLNVSNFYTTDEEIGY
>1UOU_47_73
DIRGFVAAVVNGSAQGAQIGAMLMAIR
>1ZJC_2_28
SHMTNYKEKLQQYAELLVKVGMNVQPK
>1G8P_141_167
ARANRGYLYIDECNLLEDHIVDLLLDV
>1Z70_259_285
GGSYMCHRSYCYRYRCAARSQNTPDSS
>2EX2_253_279
GTLLRQTQVNEPGTVVASKQSAPLHDL
>1V2D_120_146
FLAGAKARLVRLDLTPEGFRLDLSALE
>2A2C_182_208
LGRNLSKVELAEICAKSERYIGTEGGG
>1XHC_79_105
LAEEAKLIDRGRKVVITEKGEVPYDTL
>2EX1_27_53
EDKTHPRIFGLSRFKIPDNIITQYQNI
>1UX5_282_308
LEPVLDVVKVSIEQLVNDCKDFSQSIV
>1BUP_305_331
LNADLFRGTLDPVEKALRDAKLDKSQI
>1KA2_421_447
PTYTIGTLLSAQLYYHIKKDIPDFEEK
>1IUQ_170_196
VLADPLCKPFSIGRNLICVYSKKHMFD
>1JR7_168_194
NMQGGNSLLLHLDDWEHLDNYFRHPLA
>1ZSY_114_140
PANAGLGTWRTEAVFSEEALIQVPSDI
>1GKZ_126_152
RQLLDDHKDVVTLLAEGLRESRKHIED
>1TR9_37_63
YHDNQQLLALNKAIRQAAKRPILIGVD
>2I7Q_62_88
RGGLSNMLFQCSLPDTTATLGDEPRKV
>1M6E_249_275
KFNIPQYTPSPTEVEAEILKEGSFLID
>2A2F_73_99
FSRMVPEVYHQAKEFMYACMKFAEELT
>1E2S_84_110
LEEVTVAEVLAARGYLTGMAGKWHLGV
>1Q8K_139_165
YKRPGYGAYDAFKHAVSDPSILDSLDL
>1QWO_70_96
KYKKLVTAIQANATDFKGKFAFLKTYN
>1M15_73_99
ESYRTFGPLFDPIIDDYHGGFKLTDKH
>1GPI_162_188
AKYGTGYCDSQCPKDIKFINGEANVGN
>1L8Q_129_155
LLEKQIILASDRHPQKLDGVSDRLVSR
>2II0_264_290
KMIRHTTNLTLWFEKCIVETENLEERV
>1YHT_328_354
SIWGEDAKALKDETIQKNTKSLLEAVI
>1BUP_2_28
SKGPAVGIDLGSTYSCVGVFQHGKVEI
>2HQ2_248_274
DGNEIMVFVGNRGCVQIFTGVVEKVVP
>1D7Y_277_303
QRNPLSGRFERIETWSNAQNQGIAVAR
>2VTK_78_104
EISAGDAAVVMTSAQITMGMPYAVTDA
>2D7U_86_112
EQLKDFNVKDRVGIDYRCAIIEEKHKQ
>1GYC_379_405
TIEITLPATALAPGAPHPFHLHGHAFA
>1XKU_288_314
YNTKKASYSGVSLFSNPVQYWEIQPST
>1LYV_130_156
ANQRFGMPDYFRQSGTYGSITVESKMT
>2HKD_173_199
FNEKGEVSEKIITRADGTRLEYTGIKS
>1RKD_110_136
IGIHAGANAALSPALVEAQRERIANAS
>1BI5_115_141
KEWGQPKSKITHLIVCTTSGVDMPGAD
>1MUW_114_140
ALRKTIRNIDLAVELGAKTYVAWGGRE
>1GVH_336_362
QFDSEGLMDLSKLEGAFSDPTMQFYLC
>2GUY_76_102
GDAYHGYWQQDIYSLNENYGTADDLKA
>1ZTU_156_182
NAMFALESAPNLRALAEVATQTVRELT
>2FBA_58_84
TSNPDYYYQWTRDSAITFLTVLSELED
>1UDX_276_302
LNKVDLLEEEAVKALADALAREGLAVL
>2CU2_77_103
LEPLGRDTAGAVLLGVAEALKEGAERL
>2FK8_153_179
AEPVDRIVSIEAFEHFGHENYDDFFKR
>1A8D_182_208
NLYINGVLMGSAEITGLGAIREDNNIT
>2BF6_131_157
LYDSSGKEFTVRENVVYDKDSNKTEYT
>3THI_183_209
PLNDKVIRGLRLLINMAGEKPSQYVPE
>1RW3_204_230
VDDLLLAATSELDCQQGTRALLQTLGN
>2GVK_99_125
KYTAVSTPGDLLFHIRAKQMGLCFEFA
>1PZD_58_84
QEIFQEQLAAVPEFQGLGPLFKSSPEP
>1HMY_297_323
QAYKQFGNSVVINVLQYIAYNIGSSLN
>1KWF_43_69
GAGGYKRVQRDASTNYDTVSQGMGYGL
>1MLA_260_286
SVEYMAAQGVEHLYEVGPGKVLTGLTK
>1O89_186_212
ALLHKLGYQVVAVSGRESTHEYLKSLG
>2B4W_97_123
GTRVRKNGNAILSYYGYFYRGTPDELT
>1OQ9_50_76
NILVHLKPVEKCWQPQDFLPDPASDGF
>1CWV_433_459
APDGTLWGEWGSLTAYSSDWQSGEYWV
>1TR9_217_243
QPASGSSYWLKQVLREELGFKGIVFSD
>1BT3_181_207
LGYNGADTDVTDQQRITDNLALMYKQM
>1V71_105_131
PLDAPEAKVAATKGYGGQVIMYDRYKD
>1K5C_239_265
SGVTYDANTISGIAKYGVLISQSYPDD
>1LJ8_359_385
VDRFSNQAIADQLERVCSDGSSKFPKF
>1RI6_192_218
AYCVNELNSSVDVWELKDPHGNIECVQ
>1PSW_28_54
YPQAIIDVMAPAWCRPLLSRMPEVNEA
>2F7V_257_283
DVDGLLATFAGFADPAAAHFEETFRGP
>1TQN_367_393
IPKGVVVMIPSYALHRDPKYWTEPEKF
>1TJY_40_66
GPTEPSVSGQVQLVNNFVNQGYDAIIV
>1HX0_308_334
GGSSILTFWDARLYKIAVGFMLAHPYG
>1D7Y_310_336
APGYAELPWYWSDQGALRIQVAGLASG
>1PO5_121_147
RSVEERIQEEARCLVEELRKSKGALLD
>1UZ5_297_323
VFGLPGYPTSCLTNFTLLVVPLLLRAL
>1PZD_211_237
HIQKVMKLNFEAAWDEVGDEFQKEETF
>1EYN_386_412
TTVVDRIYHIDRGYERIEDKLRALGAN
>1UOZ_15_41
GHIEGRHMANPLAGKPFYVDPASAAMV
>1XKU_92_118
SPGAFAPLVKLERLYLSKNQLKELPEK
>1ZXX_166_192
VNVMGRNCGDIAMRVGVACGADAIVIP
>1Q0H_148_174
KQSKAQLLPVDSEHNAIFQSLPQPIQH
>2DE2_163_189
TLEHGELGVDDVELVPISSPGVDVPAE
>1ZHX_210_236
ILVASPFVELEGKSYIQSSTGLLCVIE
>1DB3_328_354
EKLGWKPEITLREMVSEMVANDLEAAK
>1GQ8_5_31
VGPNVVVAADGSGDYKTVSEAVAAAPE
>1WP5_219_245
KKMKLTEFEKATRAKRGVVILRELKAN
>2ICS_310_336
APAENFHLTQKGTLEIGKDADLTIFTI
>1RW3_84_110
KPGTNDYRPVQDLREVNKRVEDIHPTV
>2NMT_178_204
PAPVSTCRYTHRPLNWKKLYEVDFTGL
>1QZZ_148_174
DLSADVALADSFDALMSCDEDLAYEAP
>1HBZ_11_37
QNGAPAVSDRQSLTVGSEGPIVLHDTH
>2IXR_272_298
YSHQNSNFDNLVKVLSGAISTLTDTAK
>2G17_37_63
VSAQSNDAGKLISDLHPQLKGIVDLPL
>1POT_2_28
DNNTLYFYNWTEYVPPGLLEQFTKETG
>1QNR_121_147
NAYVNAFGGNATTWYTNTAAQTQYRKY
>1XMB_6_32
IAEDTSQIQTKLLEFAKSPEVFDWMVK
>2GJL_45_71
SALTQPSPEALAAEIARCRELTDRPFG
>1B89_126_152
QQVGDRCYDEKMYDAAKLLYNNVSNFG
>2ABS_118_144
PRGQVLKELCDKEGLATRFMVAPGQST
>1VPK_42_68
LAGFLFEVKDGNFYICATDLETGVKAT
>1YUE_217_243
SLITVSKRYKVTGITDSGFIDLSYASA
>1US0_70_96
REELFIVSKLWCTYHEKGLVKGACQKT
>2DBN_80_106
SDDIATRVAEINALKAQGDAVWPVLSY
>1DKQ_342_368
SDNSQWIQVSLVFQTLQQMRDKTPLSL
>1QE3_249_275
TVAAEDLLKAADQLRIAEKENIFQLFF
>1PFO_187_213
YSKSQISSALNVNAKVLENSLGVDFNA
>2J66_92_118
GPGKKRSELEIAVQSGIYCIIAESVEE
>1KMJ_244_270
QEMPPWEGGGSMIATVSLSEGTTWTKA
>1D5R_28_54
AMGFPAERLEGVYRNNIDDVVRFLDSK
>1PB1_286_312
LQQILLRPAEYDVIACMNLNGDYISDA
>2FR1_105_131
LALASLADTLSLVQAMVSAELGCPLWT
>1HD7_259_285
NTPYAYTFWTYMMNARSKNVGWRLDYF
>1YIS_46_72
KELGLKQVTQDAIDEMKSNRDVFDWPF
>2EWV_328_354
QTMNQTLYKLYKQGLITLEDAMEASPD
>1VLY_173_199
FLIVTDEATANMLTDKLRGEAELNNSQ
>2BWV_321_347
MVSGLVKLGILKGDVDELIAQNAHRPF
>1P0H_292_318
AAVRTYQSLGFTTYSVDTAYALAGTDN
>1I6L_94_120
QCIVYIGELERMTQFKEKSAGKEAVSA
>1ZED_196_222
IDVILGGGRKYMFRMGTPDPEYPDDYS
>2F82_36_62
IGLGQDCLAFCTELEDVISMSFNAVTS
>1QHU_139_165
PGIPFPLDAAVECHRGECQDEGILFFQ
>1G93_216_242
EGDFYYHAAIFGGTPTQVLNITQECFK
>1JMM_150_176
LQNSYYNGKKISKIVYKYTVDPKSKFQ
>3MBP_94_120
WDAVRYNGKLIAYPIAVEALSLIYNKD
>2F68_31_57
GKTTVKMTFDDKNGKIQNGDMIKVAWP
>1A8D_352_378
GNAFNNLDRILRVGYNAPGIPLYKKME
>1XHC_106_132
VLATGARAREPQIKGKEYLLTLRTIFD
>1PFO_262_288
EAPPLMVSNVAYGRTIYVKLETTSSSK
>1X54_8_34
QEVKPELDGKKVRLAGWVYTNMRVGKK
>1NTH_273_299
ETTIVDVATHINAVLMSSASWHLDGPV
>1NTH_337_363
CAGPCTEMCLLEASAQSITDTASGREI
>1ZDY_81_107
KGLFPATGHPVDDLLADTQKHLPVSMF
>1ESW_45_71
QVLPLGPTGYGDSPYQSFSAFAGNPYL
>1H4V_288_314
YDGLSELLGGPRVPGVGFAFGVERVAL
>1KA2_225_251
FPLGTRARLDVSAHPFTTEFGIRDVRI
>16VP_4_30
PSPPMPVPPAALFNRLLDDLGFSAGPA
>2J0W_219_245
IWTDVPGIYTTDPRVVSAAKRIDEIAF
>1OZ2_139_165
SQSHSPPPLGFQVGMKLEAVDRMNPSL
>7ODC_193_219
GVSFHVGSGCTDPDTFVQAVSDARCVF
>1V9M_285_311
LVLAYVKEREWEAVRLRLLARRAYFGL
>1JCF_259_285
ESVRTTLEKTPPELVSDIIERGIFLTG
>1GA8_157_183
LLINLKKWRRHDIFKMSSEWVEQYKDV
>1YC9_361_387
TSSQALQARINKTEQAVQQAEQALHIA
>1QNR_296_322
TTRGMGGDMFWQWGDTFANGAQSNSDP
>2F82_17_43
CVQQEALEAHDGASKGKYTIGLGQDCL
>7A3H_235_261
TGDGGVFLDEAQVWIDFMDERNLSWAN
>1JK7_289_315
LMCSFQILKPAEKKKPNATRPVTPPRG
>1CSH_379_405
LLQYYGMTEMNYYTVLFGVSRALGVLA
>1IG8_384_410
LSELIGARAARLSVCGIAAICQKRGYK
>2DE2_68_94
YTRFGGEIPPLLSEGLRAPGRTRLLGI
>1Z6F_163_189
RDMALIGQALIRDVPNEYSIYKEKEFT
>2EX2_85_111
RFGADPTLKRQDIRNMVATLKKSGVNQ
>1KNW_194_220
SGVDYAHLEQVCGAMVRQVIEFGQDLQ
>1BT3_117_143
FHRWYLYFYERILGKLIGDPSFGLPFW
>1SQH_6_32
NGDILRPLSDSEVDELLDLYKVKFGIR
>2GUY_255_281
YYPLLNAFKSTSGSMDDLYNMINTVKS
>1VBI_305_331
ELEARRRERALAEGMALPERVVAELKA
>1UR3_60_86
EEHLDLGVTTVDHADIYGGYQCEAAFG
>1M13_191_217
EDTAGGFQQLLLEPMLKFHYMLKKLQL
>1G4W_52_78
MTNLQNLNKIPEAKQLNDYVTTLTNIQ
>1ESW_403_429
YRTATPHEKAFMARYLADWGITFREEE
>1W78_162_188
DVAVVTSIALDHTDWLGPDRESIGREK
>2CZ9_108_134
FEVGILETLDKLYNLKLDSLSKVLLAK
>2CFQ_58_84
LFQPLFGLLSDKLGLRKYLLWIITGML
>1SAZ_142_168
SGHPNYQRKSIFHALNQKTVAKEVARM
>1R89_108_134
EVDVVPCYKLKEPKNIKSAVDRTPFHH
>1XGK_312_338
VISQRVTDEARKLWSGWRDMEEYAREV
>1XA6_333_359
ADISANVYPDINIITGALKLYFRDLPI
>1ZX5_256_282
EGYFILRGKETADLHRGYSCLVPASTD
>1YD7_73_99
EIASIAAAIGASWAGAKAMTATSGPGF
>1WXQ_97_123
DDLRMASALIHVVDATGKTDPEGQPTD
>1WRU_243_269
YRPMIIIADSKITAKDAQARALREQRR
>1NST_203_229
HIERWLSAYHANQILVLDGKLLRTEPA
>1GPJ_72_98
DAWVKRGSEAVRHLFRVASGLESMMVG
>1R53_258_284
GSGFQGVSVPGSKHNDPFYFEKETNRL
>1PMI_310_336
FKDVKNLVEMLTYSYESVEKQKMPLQE
>2GNO_8_34
TLKRIIEKSEGISILINGEDLSYPREV
>1MLA_70_96
SVALYRVWQQQGGKAPAMMAGHSLGEY
>1Q7E_373_399
GCPMKFSAFTPDIKAAPLLGEHTAAVL
>1VLY_236_262
FKKGCYTGQEMVARAKFRGANKRALWL
>1J8U_117_143
FHEDNIPQLEDVSQFLQTCTGFRLRPV
>2B61_282_308
ANSYLHLLRALDMYDPSLGYENVKEAL
>2D0B_22_48
GALSDRLPAGALFAVKRPDVVITAYRS
>1VPT_255_281
NKIVRNKVVVNFDYPNQEYDYFHMYFM
>1R53_277_303
FEKETNRLRTKTNNSGGVQGGISNGEN
>1IHG_219_245
ILLISEDLKNIGNTFFKSQNWEMAIKK
>2F5U_347_373
VGSTRRVVDMSSGARQAALVRLTALEL
>1JMS_122_148
LFTSVFGVGLKTAEKWFRMGFRTLSKI
>2G9D_322_348
RAALMVCKVNTRYEDDQLVYDLEHHHH
>1HH2_16_42
KGISKEEVIPILEKALVSAYRKNFGNS
>1DYK_180_206
GCVRNLHMEQAPVDLDQPTSSFHVGTC
>2G9D_111_137
NLNRLFDDKPHTPSTELAIADNLKVLL
>1L9K_82_108
PEGKVVDLGCGRGGWSYYCGGLKNVRE
>1BIF_266_292
GRIGGDPGLSPRGREFSKHLAQFISDQ
>1D3G_65_91
IAAGFDKHGEAVDGLYKMGFGFVEIGS
>1S7C_28_54
EIVAINDLLDADYMAYMLKYDSTHGRF
>1LCY_71_97
RRVRVRLLSGDTYEAVVTAVDPVADIA
>1GPI_99_125
SNVGSRVYLMADDTHYQLLKLLNQEFT
>1MXG_371_397
SPNWVGRWVYVPKFAGACIHEYTGNLG
>1HX0_64_90
PVSYKLCTRSGNENEFRDMVTRCNNVG
>1WAK_134_160
WIIKSNYQGLPLPCVKKIIQQVLQGLD
>2HQ2_327_353
YGQRTEGEQEQAQWRKQIASLIPEGVA
>1NTH_106_132
TGRDAVNVRKRSVGDKAKPIVQGGPTG
>1N11_162_188
AELLLERDAHPNAAGKNGLTPLHVAVH
>1WL4_371_397
ERMGRSRGVAALCIGGGMGIAMCVQRE
>1X19_238_264
VADRMRGIAVDIYKESYPEADAVLFCR
>1DKQ_140_166
VTDAILSRAGGSIADFTGHRQTAFREL
>1ZSX_148_174
DPNTPMEETVRAMTHVINQGMAMYWGT
>1YI9_166_192
TVIPPGEKVVNADISCQYKMYPMHVFA
>1J09_244_270
ISKRKSHTSLDWYKAEGFLPEALRNYL
>1ZOD_81_107
EMLSRPVVDLATRLANITPPGLDRALL
>1ITX_90_116
WIDTGKTFAGDTWDQPIAGNINQLNKL
>1ZX5_30_56
GFRQSGIGESWEFSAHTSRPSTVLVKG
>1WW9_302_328
KPCANDEERKKYEQEFESKWKPMALEG
>3BCT_182_208
SQRLVQNCLWTLRNLSDAATKQEGMEG
>1V2D_54_80
QDQYAPPAGLPALREALAEEFAVEPES
>1LCY_54_80
VAADGLIVTNAHVVADRRRVRVRLLSG
>1WST_253_279
FSKILAPGFRIGWVAAHPHLIRKMEIA
>1MXG_80_106
ETRFGSKEELVRLIQTAHAYGIKVIAD
>1T1G_247_273
GRGVPDVAGNADPATGYEVVIDGETTV
>1Q1Q_66_92
CLILKEGDPSWIRSVPIWERAPWCETI
>1DHS_70_96
SQDEDQHADLTQSRRPLTSCTIFLGYT
>2AU3_246_272
FAILVEGYFDLLRLFSEGIRNVVAPLG
>1DYK_134_160
YVDDASSQTISPKKADILDVVGILYVG
>2BDE_339_365
PIEKKIGEAMAIKKELEQKYVDLCTRS
>1QHU_108_134
TSVYLIKGDKVWVYTSEKNEKVYPKSL
>1NTY_124_150
EIQQRHGLANSISSYLIKPVQRITKYQ
>1W8K_91_117
ANDHISPMTLANLKERYKDNVEMMKLN
>1HOW_279_305
GLLRNISKLKFWPLEDVLTEKYKFSKD
>1YPX_57_83
GLKSITDGEFRRAWWHFDFLENLDGVE
>1BN8_197_223
SGNWNSQYDNITINGGTHIWIDHCTFN
>2CJG_179_205
NTKPTITARFPKFDWPRIDAPYMRPGL
>1PSZ_173_199
KLDKLDKESKDKFNKIPAEKKLIVTSE
>1H6S_161_187
TEEFGIAADWSNDMISLAAAYTTDAGG
>1X54_68_94
RESSVIVEGIVKADERAPGGAEVHVEK
>2AYU_223_249
TDGRPGFKLLFRFDSSANPFFTNDILC
>1LC5_337_363
RVAIRSAAQNERLLAALRNVLTGIAPA
>1H30_80_106
FAGGHQDSTWIVLALRAGRLELQLRYN
>16VP_24_50
GFSAGPALCTMLDTWNEDLFSALPTNA
>1RI6_147_173
ALKQDRICLFTVSDDGHLVAQDPAEVT
>1FOB_172_198
TTPKIMIHLDDGWSWDQQNYFYETVLA
>1RA0_279_305
NPLVNIHLQGRFDTYPKRRGITRVKEM
>1WM1_227_253
AFARIENHYFTHLGFLESDDQLLRNVP
>1R3S_57_83
STCRSPEACCELTLQPLRRFPLDAAII
>1K1S_99_125
IEVASIDEAYLDVTNKVEGNFENGIEL
>1SJ8_133_159
GLAGAVSELLRSAQPASAEPRQNLLQA
>1KVP_38_64
GDSFEMDAVGALRLSPLRRGLAIDSTV
>1IHG_75_101
RIIKKFMIQGGDFSNQNGTGGESIYGE
>1P5D_59_85
LSGPELVKQLIQGLVDCGCQVSDVGMV
>2DAP_77_103
PKFAQFACTVDTYDNHRDIPRHRQVMN
>1EUR_53_79
GPNSILQRRSTDGGRTWGEQQVVSAGQ
>1JTV_67_93
RDSKSVAAARERVTEGRVDVLVCNAGL
>1BU8_64_90
SNFQLDRKTRFIVHGFIDKGEDGWLLD
>2FQX_144_170
PLFEAGFEAGVKAVDPDIQVVVEVANT
>1WST_130_156
GDPIVVEAPTYLAAIQAFKYYDPEFIS
>1W5D_292_318
FVPFMKLSNNGHAEVLVKEMGKVKKGE
>1FS7_200_226
KTEWKDDKGVDKTAMVVTLPWSKGIST
>2BI0_143_169
TDRLVLDFYRCAMLPASPDWKPGAVPG
>1MXA_113_139
EQGAGDQGLMFGYATNETDVLMPAPIT
>1UX6_59_85
NANQADHDKDGKGDACDHDDDNDGIPD
>2BWM_146_172
GGGQFAPAQLALNNFGYAQGWRLDRHL
>1UOZ_235_261
YVIDTSRNGAGPAPDAPLNWCNPSGRA
>1ZYL_16_42
IMDALFEHGIRVDSGLTPLNSYENRVY
>1S7C_37_63
DADYMAYMLKYDSTHGRFDGTVEVKDG
>2CU2_224_250
VYAGLPKISIDYGVMEKAERVRVVLGR
>1Q44_35_61
VSEIYEFQGLWHTQAILQGILICQKRF
>1RK6_68_94
AGKVVSPGFIDSHTHDDNYLLKHRDMT
>2F82_285_311
SLSLDESYQSRDLEKVSQQLAKTYYDA
>2A62_174_200
EAKEEYLVVIQAKDMGGHSGGLSGTTT
>1IG8_77_103
KESGDFLAIDLGGTNLRVVLVKLGGDR
>1UDC_186_212
SGDMGEDPQGIPNNLMPYIAQVAVGRR
>1UZ5_136_162
GLGVMKKGIDIEKGRLLVKKGERLGFK
>1T3S_265_291
LQRLIKSRGKSQAKHLNVQMVAADKLA
>1I9Z_41_67
TKLENWLFPENTPLADIYVVGFQEIVQ
>1C7Q_202_228
RYSVLTAVGLLPIAVAGLNIDRMMEGA
>2BLE_311_337
EGKTVEVPYKGDVENTILDILGGLRST
>1WYC_25_51
SWQEPPHNRWAFAHLGEMVPSAAVSRR
>1XKG_263_289
VDYWIVRNSWDTNWGDNGYGYFAANID
>1EA7_253_279
TPHVSGLAAKIWAENPSLSNTQLRSNL
>1W3U_35_61
MSIMEMSHRGAVYEAVHNEAQARLLAL
>1TQN_315_341
DAVLPNKAPPTYDTVLQMEYLDMVVNE
>2CFQ_93_119
FIFGPLLQYNILVGSIVGGIYLGFCFN
>1IR6_302_328
PGVMGIVASRILEATLRPVFLVAQGKG
>2J66_24_50
GDFIEAHYRQLRSRTNPAIQFYLSLKA
>1VPR_120_146
KEQVAMCKGFDYGDKTLKLPCGPLPWP
>1UXY_121_147
GAYGVELQRVCAYVDSVELATGKQVRL
>1Y8A_290_316
LSAVSIPETEIYIMENSDFGEVLEKSK
>4BCL_283_309
GLRRILNHPLIPLVHHGMVGKFNDFTV
>1KV7_125_151
AMGLAGLVVIEDDEILKLMLPKQWGID
>2AE0_150_176
SNSLMDNFIMDVQGSGYIDFGDGSPLN
>1D5R_18_44
DLTYIYPNIIAMGFPAERLEGVYRNNI
>2J4O_330_356
VVDRVKRIHSDTFASGGERARFCPRHE
>2FAU_142_168
LTDLVKEYDLIVHQLATYPDVNNSIKM
>1WDI_48_74
LPEFLRPGDVLVFNESKVIPARLLARK
>2HMC_112_138
VHAQKVGAKGLMVIPRVLSRGSVIAAQ
>1BQC_51_77
VVLSNGVRWSKNGPSDVANVISLCKQN
>1VRM_187_213
GFVEAGGDVRIIGPKFGKYPWVIGVKD
>1FO8_84_110
ARHYRWALGQIFHNFNYPAAVVVEDDL
>1NW3_161_187
DLGSGVGQVVLQVAAATNCKHHYGVEK
>1JMM_289_315
NSQAGSGWDSSDAPNSWYGAGAIKMSG
>1OHL_111_137
PVIQGIKFIREYFPELYIICDVCLCEY
>2HJS_313_339
IVSDNVRKGAALNAVLLGELLIKHYLG
>1DKQ_216_242
MLTEIFLLQQAQGMPEPGWGRITDSHQ
>1IO1_151_177
KASATGLGGTDQKIDGDLKFDDTTGKY
>1W8K_294_320
NFKSKGRGFNWANFDSVKKKCYIFNTK
>1MZE_98_124
STHKFLYYDEKKMANFQNFKPRSNREE
>1WD3_28_54
FSGALYQLQRGSDDTTTTISPLTAGGI
>2A0M_19_45
LSLFSAQREEDADIVIIGFPYDEGCVR
>2C0H_307_333
SMFEWAYTKGYSGAWTWSRTDVSWNNQ
>1XV5_151_177
LMKEWYPETVSLFDDIEEAPTVYNFQP
>2CYG_3_29
VCYGMLGNNLPPPSEVVSLYKSNNIAR
>2DBN_135_161
PREQALGWDQSMLDYLDRNRFDEVYKG
>1WL4_102_128
AVQSIGIGDSSIVVAGGMENMSKAPHL
>1QF5_399_425
IKRIEELTGVPIDIISTGPDRTETMIL
>1RP4_139_165
VLIDLTANPERFTGYGGKQAGQIWSTI
>2BG1_96_122
TIDQKIHSAMQSAVADYGYLLDDGTGR
>1H4V_312_338
VALALEAEGFGLPEEKGPDLYLIPLTE
>1ODM_281_307
SLPFFVNLGYDSVIDPFDPREPNGKSD
>1XIP_122_148
VTSFEKPVFQLKNVNNTLVILNSVNDL
>1KWF_238_264
GQSYDYKYDATRYGWRTAVDYSWFGDQ
>2BG1_391_417
AGYSNNSNYMAHLVNAIQQASPSIWGN
>2I0O_69_95
CSLHLPTFLKTVEAYGRKEFEKALKEA
>2HKD_105_131
NEKGELSEKKITRADKSSTEEKFNEKG
>1BGV_302_328
QFFPGEKPWGQKVDIIMPCATQNDVDL
>1KA2_101_127
PPEFIREVSETTSLATKAWEEAKAKDD
>1MOQ_223_249
DKHHALFLGRGDQYPIALEGALKLKEI
>1ZDY_27_53
RDKIYPLLSTFQDTLVEGGSVVVFSMA
>2CY8_221_247
DSFLREGAELARQYGALFILDEVISGF
>1VLI_198_224
PAPPEYSNLSVIPMLAAAFPEAVIGFS
>2I0O_226_252
DIEKITVGPEDEFMVLACDGIWNFMTS
>1IXH_44_70
QIIANTVDFGASDAPLSDEKLAQEGLF
>1DHS_243_269
KNPGLVLDIVEDLRLINTQAIFAKCTG
>2CBN_52_78
AFNPGKLDKIFISHLHGDHLFGLPGLL
>2JAK_148_174
LVYEFFLRFLESPDFQPNIAKKYIDQK
>1HH2_302_328
NKAARVLVPPTQLSLAIGKGGQNARLA
>1YD7_144_170
WGTHGDHSLIVLSPSTVQEAFDFTIRA
>1Q35_223_249
GEHGTHKNISGVVIAKHSPNKANAVKL
>1W9H_212_238
EISPIVTSSEYLTYLKSTIKKVVYGFK
>1WCD_415_441
PTREYTDFREYFMEVADLNSPLKIAGA
>1C0P_199_225
IRGQTVLVKSPCKRCTMDSSDPASPAY
>1FC6_131_157
VKGMSLYDVSDLLQGEADSQVEVVLHA
>2NZL_357_383
ILKEEFRLAMALSGCQNVKVIDKTLVR
>1UA4_309_335
AKELLAHDPVDPIAVTEAMLKLAKKTG
>1Y42_290_316
SGAKFGKSAGNAIWLDPYQTSVFDFYG
>1S9J_203_229
IPPPDAKELELMFGCQVEGDAAETPPR
>1P5J_51_77
DSMALSKMAGTSVYLKMDSAQPSGSFK
>1ZCJ_301_327
LGDMLCEAGRFGQKTGKGWYQYDKPLG
>1TFZ_14_40
KNPKSDKFKVKRFHHIEFWCGDATNVA
>2II0_101_127
RIAIENGDQPLSAELKRFRKEYIQPVQ
>2F7F_87_113
LTYLANFEFKCTVRSALEGDLVFNNEP
>1TV5_141_167
VESRSIINSCGFNNMGCDKVTENLILF
>2F8L_90_116
GLQLALLKGMKHGIQVNHQMTPDSIGF
>1W3F_281_307
AYLSSKSTGFEVTTEGIWRGVSSWDLR
>1XFK_203_229
RASNTPALFERADKLGVWYVEDKAFSP
>1JIX_242_268
MVSEKNSQAIAALIIGDKNYNDNFITL
>2BMW_252_278
IKNQKTHTYICGPPPMEEGIDAALSAA
>1NI9_11_37
FSRVTESAALAGYKWLGRGDKNTADGA
>1BIF_415_441
CPLHTVLKLTPVAYGCKVESIFLNVAA
>1YHT_2_28
CCVKGNSIYPQKTSTKQTGLMLDIARH
>1GXN_167_193
FKTAVTKGTDYILKAQWKQNGVLTVWC
>1NIJ_207_233
VVSTKPRFHFIADKQNDISSIVVELDY
>1QLM_170_196
PTASIVGSVQVSARVVETGLYKLLEVL
>1X54_390_416
DLRRYGSVPHSGFGLGVERLVAWVLKL
>1N40_232_258
GAGVISTGSFLTTALISLIQRPQLRNL
>1L9K_124_150
PMSTYGWNLVRLQSGVDVFFIPPERCD
>1I9Z_261_287
YKFDIGTDIYDTSDKHRVPAWTDRILY
>1WRU_52_78
KKFTLEIGGQIVCTGYIDSRRRQMTAD
>2FP3_166_192
TAKCPYLVNKPKVLMFPFARGDEYDLG
>2F5U_145_171
IGTEGGRPQYRYRDDKLPKTQFAAGGG
>16VP_205_231
DLFDCLCCDLESWRQLAGLFQPFMFVN
>1VJ1_203_229
EKCLFLTSELGFDAAVNYKTGNVAEQL
>2CY8_258_284
LDVQPDLTCLAKASAGGLPGGILGGRE
>1OX0_255_281
GMLVLESLEHAEKRGATILAEVVGYGN
>1Z6A_371_397
FLYGELSKKERDDIISKFQNNPSVKFI
>1O89_168_194
DGEIVVTGASGGVGSTAVALLHKLGYQ
>1MSK_88_114
LDKLSAEKTLNPRGVVGLFPANRVGDD
>2BF6_211_237
VKKDWMKFLGIAPGRGIQIKNGEHKGR
>1YHL_280_306
TFLGKANAAQVAEFKANYGDKDPAKVA
>1LI4_354_380
PSFVMSNSFTNQVMAQIELWTHPDKYP
>1ZGK_281_307
ECYDPDTDTWSEVTRMTSGRSGVGVAV
>1G4R_354_380
PKPKEEPPHREVPEHETPVDTNLIELD
>1SIG_167_193
MMDRVRTQERLIMKLCVEQCKMPKKNF
>1INP_54_80
DVLVQEVIKENMENKFPGLGKKIFGEE
>2HQ2_178_204
KAVDAPVVQTRADATVVEQEWRAMTDV
>1PJC_108_134
RVGLTAIAYETVELPNRSLPLLTPMSI
>1NF1_291_317
RLLWNNQEKIGQYLSSNRDHKAVGRRP
>1AGX_217_243
GVQIVYGSDNMMPDAYQAFAKAGVKAI
>2PIA_123_149
ITPMLSMARQLRAEGLRSFRLYYLTRD
>1IK6_315_341
AEVRALVAEKALDRLTAPVIRLAGPDV
>1GYN_166_192
KIGMTLEIELGCTGGEEDGVDNSHMDA
>1A76_250_276
VLKKEVEYYDEIKRIFKEPKVTDNYSL
>3SIL_93_119
SRVMDPTCIVANIQGRETILVMVGKWN
>1H12_195_221
IDNLTDPSYHIPAFYDYFANNVTNQAD
>1O70_157_183
PYTTVLGKLESDPMMSDTYKMGKFSHF
>1VAG_4_30
FLKVKNWETDVVLTDTLHLKSTLETGC
>1WL4_252_278
SGINDGAAAVVLMKKSEADKRGLTPLA
>1TXD_48_74
QVFYQRVSREGILSPSELRKIFSNLED
>1PHP_242_268
KIELAKSFMEKAKEKGVRFYMPVDVVV
>1IR6_379_405
AARFPDPVREVALLDLLPEPGLLPQVF
>2AE0_194_220
VLIDRGEVKKEDMSMQAIRHWGETHSE
>1RK6_276_302
KETLALIEAAMASQDVSLDAYPYVAGS
>2B9E_30_56
RQGFSYQGRASSLDDLRALKGKHFLLD
>1WRU_41_67
PGTDLSGLAPGKKFTLEIGGQIVCTGY
>2FUZ_74_100
FRERLDRFENLDHHDIGFLYSLSAKAQ
>1WCD_104_130
RSLTVRSSTLPGGVYALNGTINAVTFQ
>2B0J_326_352
LAEILPTALKVLEKHKVVEEEGKTKCE
>1SYY_135_161
GLDEKEIFNAYNERAAIKAKDDFQMEI
>1WRU_338_364
GFLVPVESDRKNRKGGDSNGGIDALVE
>1O7F_386_412
LKGSVNVVIYGKGVVCTLHEGDDFGKL
>1AB4_132_158
TKIPNLLVNGSSGIAVGMATNIPPHNL
>1YPX_254_280
GPVAETLFGKLNIDGFFLEYDNERSGD
>1MC0_200_226
LLQEIITEARNLSNAEICSVFLLDQNE
>1V73_173_199
INRPYNKLYGADTEIGQWLRSKNTIIK
>1YRW_185_211
ILEIAQRENEATCFGRRTPDDSFLEWH
>2B61_133_159
NIVVQDIVKVQKALLEHLGISHLKAII
>1BGV_234_260
ALAGFGNVAWGAAKKLAELGAKAVTLS
>1EDZ_291_317
YVPMTGKVTIAMLLRNMLRLVRNVELS
>1X19_137_163
YMGLSQAVRGQKNFKGQVPYPPVTRED
>1I1W_223_249
PLLASAGTPEVAITELDVAGASSTDYV
>2BJF_155_181
VVEQTKEKLNVFDNNIGVLTNSPTFDW
>1XMX_318_344
GDDTLYKLESLRDLLGGLQARAMLVSF
>1F20_264_290
CFVRGAPSFHLPRNPQVPCILVGPGTG
>1SVB_313_339
TWKRAPTDSGHDTVVMEVTFSGTKPCR
>2B4V_133_159
FANDEKVARARYTPLSEEEDRKARTAL
>1ISR_146_172
FDIPQIAYSATSIDLSDKTLYKYFLRV
>2BLE_66_92
TYSGIPIIVANMDTVGTFEMAAVMSQH
>1UUR_258_284
AGVLLKKDAFDGQLEITWAQFINTLQR
>1Q44_257_283
REIVKLCSFESLSNLEVNKEGKLPNGI
>1EYN_212_238
RITIEGVERLGGGVYRVLPDRIETGTF
>1GYN_116_142
LPWIDGLLDAGEKHFAATGKPLFSSHM
>1N93_238_264
AQMTTYTTIKEYLAECMDATLTIPVVA
>2F8L_208_234
DLPVGYYPDDENAKTFELCREEGHSFA
>1GYC_443_469
TDNPGPWFLHCHIDFHLEAGFAIVFAE
>1PEA_9_35
LIGLLFSETGVTADIERSQRYGALLAV
>1VPB_285_311
EKIASDRLTLTDEPHLVKASGARYFDN
>1Q14_244_270
RKVKRVLCNLETVGDFKANKRPTDLIV
>1NTH_353_379
SITDTASGREILSGVASAKGVVTDKTT
>1J8U_51_77
VYRARRKQFADIAYNYRHGQPIPRVEY
>2DBN_260_286
VFANVFNGNLAQYDPWHAAHRTEVEEY
>1UOU_262_288
AALTAMDKPLGRCVGHALEVEEALLCM
>1YIS_148_174
VVTVGRTHYQTASLVTVGKRGVLWAQE
>1IO1_95_121
VGANDGETIDIDLKQINSQTLGLDTLN
>1JCF_302_328
GISVIRSEEPLTAVAKGAGMVLDKVNI
>1SVS_174_200
LRTRVPTTGIVETHFTFKDLHFKMFDV
>2HKJ_323_349
LGLKKIFNPDFAASITRKPKAYQGHPF
>1R3S_33_59
VWCMRQAGRYLPEFRETRAAQDFFSTC
>1YFQ_276_302
SCWNLQTRKKIKNFAKFNEDSVVKIAC
>1VJY_36_62
SREERSWFREAEIYQTVMLRHENILGF
>1RW3_335_361
APALGLPDLTKPFELFVDEKQGYAKGV
>1TO3_102_128
PVDNVVLDKKINAQAVKRDGAKALKLL
>1E2S_164_190
LANLSVEAQPPWLPGLEARYMAFAHDL
>1MXG_160_186
GGFPDICHHKEWDQYWLWKSNESYAAY
>2VTK_167_193
GTNIVLGALPEDRHIDRLAKRQRPGER
>1YDX_244_270
EERLEEGKFPYYGAGIDNTGFVAEPNT
>1LW7_317_343
KYKVPYIEIESPSYLDRYNQVKAVIEK
>1XMB_231_257
LQQLVSRETDPLDSKVVTVSKVNGGNA
>1OFL_286_312
LSETIKSRGNAALYLNPGAMASEHALA
>1VYR_213_239
LVLEVVDAVCNEWSADRIGIRVSPIGT
>2AZP_122_148
EATLHEDGSVSVRNVPAYRYRRQVSVE
>1U7G_79_105
NWLMLKNIELTAVMGSIYQYIHVAFQG
>1YON_27_53
QGWLRVPQPYCSVNLVETDGSIFNESL
>1A87_146_172
EYLGVKYKNVAKEVANDIKNFHGRNIR
>1H09_308_334
SGKGWYFMNTNGELADNPSFTKEPDGL
>1R5M_12_38
STVERETQEDDTNSIDSSDDLDGFVKI
>1TDH_95_121
RHAHLRFYTAPPGPRLALCFVDIRRFG
>1G93_172_198
FQDKFGVETLGESVAQLQAWWYKADPN
>1VB3_310_336
PRVEELFRRKIWQLKELGYAAVDDETT
>1G97_376_402
NFGAGTITVNYDGKNKYKTVIGNNVFV
>1XKS_408_434
SITSRENVSILAEDLEGSLASSVAGPN
>1ZED_385_411
RKAYTVLLYGNGPGYVLKDGARPDVTE
>1ZOD_91_117
ATRLANITPPGLDRALLLSTGAESNEA
>1UUQ_37_63
KPYVITGVNMWYAAYLGAPNEVGDRDR
>1YIS_389_415
GVDRQQAHAVIRKTALEAKQLQATQKV
>1W9Y_52_78
MTKGHYKKCMEQRFKELVASKALEGVQ
>1SBP_17_43
YEQYNKAFSAHWKQETGDNVVIDQSHG
>1DQ3_151_177
CFDKYHSHVKGHEYIYDRLRIYDYRIE
>1VPT_191_217
WRCPFPDQWIKDFYIPHGNKMLQPFAP
>1Y0Y_119_145
SVPPHIQKPEDRKKAPDWDQIFIDIGA
>1XV5_169_195
APTVYNFQPPMDIVKVRSTYWKDVSEI
>1W3U_193_219
AGAQKNLGPSGVTVVIVREDLVAESPK
>2AQ5_321_347
YMPKRGLEVNKCEIARFYKLHERKCEP
>2GJL_203_229
RFLATRECPIHPAVKAAIRAADERSTD
>2BWM_233_259
DLTGDRKADILGFGVAGVYTSLNNGNG
>1ELV_59_85
LGPELPKCVPVCGVPREPFEEKQRIIG
>1OHL_78_104
LVAKGLRSVILFGVPLIPGTKDPVGTA
>1US0_121_147
EFFPLDESGNVVPSDTNILDTWAAMEE
>2G0D_227_253
ASLSALQKIIFIYEKFELERKKQFLWK
>1YII_259_285
KGAGTDDDTLIRVMVSRSEIDLLDIRH
>1JY1_112_138
DIAFGTHHTKMMLLLYEEGLRVVIHTS
>1T5J_120_146
DSSSCGAAMRIYPLGIVFHNNLKKLKE
>2D5B_98_124
ERHKKVVQLVLKKVYEAGDIYYGEYEG
>1H6S_7_33
YGRFGLQYVEDRGVGLEDTIISSRLRI
>1R53_1_27
MSTFGKLFRVTTYGESHCKSVGCIVDG
>2C0H_5_31
LSVSGTNLNYNGHHIFLSGANQAWVNY
>1G4W_138_164
QTMSGPTLGLARFAVSSIPINQQTQVK
>1F42_228_254
RQVEVSWEYPDTWSTPHSYFSLTFCVQ
>2F7F_141_167
IATKAARIKSVIGDDPLLEFGTRRAQE
>1PMI_181_207
SGIKLPAEVGSQDDVNNRKLLQKVFGK
>1BQG_259_285
HHVLAYAEDPCGAENGYSGREVMAEFR
>2BW4_31_57
VAKTGPRVVEFTMTIEEKKLVIDREGT
>1JTA_32_58
SDNIYIVTNISEFTSALSAGAEAKIIQ
>2CGL_394_420
FSQLHIVGGGCQNTLLNQLCADACGIR
>1W8K_185_211
KDESFENLVYLSKNVRNDWDKKCPRKN
>2GHR_187_213
LFFAPHSRHTEVRESDIREVKELTLLA
>1N67_326_352
VAFNNGSGSGDGIDKPVVPEQPDEPGE
>1ZHX_354_380
EEAKGISWQRRWFKDFDYSVTPEEGAL
>1HA0_144_170
NWLTKSGSTYPVLNVTMPNNDNFDKLY
>2D5B_14_40
VNAEPHLGHAYTTVVADFLARWHRLDG
>2AQ5_19_45
AKADQCYEDVRVSQTTWDSGFCAVNPK
>1C0P_135_161
DTLSVHAPKYCQYLARELQKLGATFER
>1WMD_22_48
QGQIVAVADTGLDTGRNDSSMHEAFRG
>1PJC_172_198
ILGGGVVGTEAAKMAVGLGAQVQIFDI
>1YFE_90_116
PLAIWQTGSGTQSNMNMNEVLANRASE
>2FAU_203_229
RIKIQHMELQLIKKEITGIGPSTTTET
>1U8X_42_68
PGIVLMLLDHLEEFPIRKLKLYDNDKE
>2NMT_220_246
PAKTKTAGLRKLKKEDIDQVFELFKRY
>1V71_230_256
PKTIADGAQTQHLGNYTFSIIKEKVDD
>1UUR_98_124
DLQIQFKQLSLLHNEIQSILNPQHSAP
>1TR9_25_51
PTVGGVILFGRNYHDNQQLLALNKAIR
>1T9H_181_207
QSGVGKSSLLNAISPELGLRTNEISEH
>1SQH_36_62
YLLLYNQRKWDRQLSEAQIPRNDLNHI
>1DD9_174_200
DVVALAQYGINYAVASLGTSTTADHIQ
>1TBF_147_173
GVSNQFLINTNSELALMYNDESVLEHH
>1VJO_32_58
VPSRLLLGPGPSNAHPSVLQAMNVSPV
>1JMM_191_217
GVFASAYTGQVEKNTSIFIKNEFTFYD
>1ESW_19_45
PYGVGVLGREARDFLRFLKEAGGRYWQ
>1LJ8_451_477
VEEIFGTAIPNSPEFVAAFERCYGSLR
>1DNV_264_290
SPLNYKIIGQPTVKGTISVGDNLVNMR
>1GSO_335_361
GVVMAAGGYPGDYRTGDVIHGLPLEEV
>1WM1_24_50
GHRIYWELSGNPNGKPAVFIHGGPGGG
>2CFQ_368_394
LAGNMYESIGFQGAYLVLGLVALGFTL
>1QUS_269_295
NHQQASLLRLDVGTGYQYWYGLPNFYT
>1WST_138_164
PTYLAAIQAFKYYDPEFISIPLDDKGM
>1O7F_349_375
STTVKRELAGVLIFESHAKGGTVLFNQ
>1BS0_255_281
LLQFARHLIYSTSMPPAQAQALRASLA
>1VJV_23_49
LPVGFKNMGNTCYLNATLQALYRVNDL
>2G29_66_92
EVLKQASWGTTRDNLVLGSASGGIDGA
>2HKJ_87_113
NAFGRVLYSSKYVNRQTRGMYGLGVKA
>1WRU_175_201
SRAASTATDELVLGENLLTLDFEEDFR
>2H8O_81_107
VLNGGKRLRPFLVIESVALLGGDAEAG
>1NOF_16_42
GFGGMSGVGWINDLTTEQINTAYGSGV
>1WYC_337_363
RGNVSGIGIHGQNLWLDPLTDSVIVKL
>1Z5V_44_70
GTDRKDVFFYQADDEHYIPRAVLLDLE
>1QWO_382_408
AYFETMQCKSEKEPLVRALINDRVVPL
>1YFE_325_351
VNPTQCEALTMLCCQVMGNDVAINMGG
>1OKG_107_133
AMGGCRLWWMLNSLGADAYVINGGFQA
>1Y08_216_242
LKEISDLIKKELTEGKALGLSHTYANV
>2HJS_270_296
TKGIEWVGEGDYPTVVGDALGQDETYV
>1JY1_161_187
IADGTHKSGESPTHFKANLISYLTAYN
>1K7I_150_176
AYAYYPGNYQGAGSSWYNYNQSNIRNP
>1IHG_245_271
KYTKVLRYVEGSRAAAEDADGAKLQPV
>1MKY_88_114
VVDGKRGITKEDESLADFLRKSTVDTI
>1JND_82_108
SVGGDHDIDPDHPNKYIDLLEGEKVRQ
>1L5O_59_85
GEKAVLVMCADHGVWDEGVAVSPKIVT
>2AYU_85_111
VGGLPKNVKEKLLSLKTLQSELFEVEK
>2FOZ_116_142
CRDVFEPARAQFNGKGSYGNGGAMRVA
>2BF1_263_289
LPPREGDLTCNSTVTSLIANIDWTDGN
>1INP_360_386
GAAGVDQWANKGGLIAYRSEKQLETFL
>1N40_138_164
ADPLATALHCKVLGIPQEDGPKLFRSL
>1V4A_149_175
QGEAQPLLILGMGKLGGGELNFSSDID
>1LJ5_83_109
MGPWNKDEISTTDAIFVQRDLKLVQGF
>1DKQ_359_385
QMRDKTPLSLNTPPGEVKLTLAGCEER
>1H12_70_96
DEGDDIRTEGQSWGMTAAVMLNKQEEF
>2GWD_390_416
EDVLKLAKDGLERRGYKEVGFLNAVTE
>2F82_220_246
YKHLCNKFEKLEGKEFSINDADYFVFH
>1PZD_46_72
AAKQPEKVAATRQEIFQEQLAAVPEFQ
>1NNF_128_154
KWKGKIGYVSTSGAFLEQVVALSKMKG
>2VTK_179_205
RHIDRLAKRQRPGERLDLAMLAAIRRV
>2B3H_100_126
GMIKPGVTTEEIDHAVHLACIARNCYP
>1X8V_288_314
ELYGDGRSVSFHALRQIPQLENVLKET
>2GWD_370_396
KVPVTGLKTPFRDGLLKHVAEDVLKLA
>1XA6_306_332
SEGLYRVSGFTEHIEDVKMAFDRDGEK
>3MBP_325_351
QKGEIMPNIPQMSAFWYAVRTAVINAA
>1LAM_96_122
GCRQIQDLEIPSVEVDPCGDAQAAAEG
>1U8X_361_387
RMLLIVENNGAIANFDPTAMVEVPCIV
>2BBC_77_103
DSEAKPSMGQLALYLLALRANCEFIGG
>1FSU_382_408
SAFNTSVHAAIRHGNWKLLTGYPGCGY
>1FS7_302_328
KSCMNCHRESEQKLKDIVKQKFERKEF
>1F8E_77_103
LISWPLSSPPTVYNSRVECIGWSSTSC
>1CPT_280_306
IIGLSRNPEQLALAKSDPALIPRLVDE
>1RJG_2_28
ERIIQQTDYDALSCKLAAISVGYLPSS
>1BIA_82_108
AVLPVIDSTNQYLLDRIGELKSGDACI
>2FBA_366_392
TAYAAQVPYKLAYDAKSASNDITINKI
>1VYR_163_189
FRQAVANAREAGFDLVELHSAHGYLLH
>2DFW_280_306
PRLDEVGNSARGVLACRRLSEDFRLHL
>1R5M_182_208
TVMQHFELKETGGSSINAENHSGDGSL
>1GPJ_301_327
RKEIPKVEKLIEEELSTVEEELEKLKE
>1W3U_75_101
GGASTQFAMIPMNFLKEGQTANYVMTG
>1X8V_240_266
RFSADEITGMFISMMFAGHHTSSGTAS
>1JDW_261_287
AGRDIFAQRSQVTNYLGIEWMRRHLAP
>2A2F_197_223
IDEFFELSAYDWLLVEPPGIASAFITD
>1A8Y_299_325
WEKTFDIDLSAPQIGVVNVTDADSVWM
>1PFO_213_239
AVANNEKKVMILAYKQIFYTVSADLPK
>1WY0_278_304
IIEEDIKSDVMEAIDLLKKYGSIDYAA
>2J3X_69_95
EIMKEDENQNLFDVERIREALLKNTLD
>1BG6_232_258
SLAEKVDAERIAIAKAFDLNVPSVCEW
>2FBA_386_412
DITINKINYDFFNKYIVDLSTINSAYQ
>1UM8_166_192
GVQQALLKIVEGSLVNIPPKGGRKHPE
>1A76_84_110
PKLKEKTRKVRREMKEKAELKMKEAIK
>2A3N_284_310
DERVERFASKITDNLVVIDPKAYALDG
>1LML_84_110
VTDMVGDICGDFKVPQAHITEGFSNTD
>2J3X_123_149
DISDETLDKVRQQIINQEYTKFSFISL
>2CZ9_253_279
LKEGNVEEVGKILTTAHWDLAKNYEVS
>1NHS_51_77
KVKDVNSVRYMTGEKMESRGVNVFSNT
>1UM8_34_60
SVAVYNHYKRLSFKEKLKKQDNQDSNV
>1BG6_222_248
YLEGITPSVGSLAEKVDAERIAIAKAF
>2HMC_147_173
SAAPEIPAVIYNSPYYGFATRADLFFA
>2AE0_127_153
RGRLSSRAEIYAGALSDKYILAYSNSL
>1Q14_85_111
TLAKELYPGNFRPSKFHYLLKLFQDKD
>1YII_22_48
ALRKAMKGMGTDEETILKILTSRNNAQ
>2EVX_3_29
EQQSPWEFQGSEVWQQHRYQSPRACRL
>1YD7_154_180
VLSPSTVQEAFDFTIRAFNLSEKYRTP
>1SIG_49_75
LSDLITGFVDPNAEEDLAPTATHVGSE
>1U94_290_316
KAGAWYSYKGEKIGQGKANATAWLKDN
>1I1W_95_121
VSSITDKNTLTNVMKNHITTLMTRYKG
>2CAU_113_139
LEGQAILVLVNPDGRDTYKLDQGDAIK
>2F7F_214_240
DYEAFMAYAKTHRDCVFLVDTYDTLKA
>1IOM_111_137
DISREALYEKGLDLIAKFATIVAANKR
>1XUU_101_127
ESKGMIFISTPFSRAAALRLQRMDIPA
>1PJA_204_230
HPNATVWRKNFLRVGHLVLIGGPDDGV
>2IJR_126_152
IITQLMARQYPDWFGVASWSSHINGAD
>2ALA_311_337
DFGGVLTLTYKTNKNGDCSVHSHSNVA
>1WST_298_324
YVENGYLDEHIPKIIEFYKPRRDAMLE
>1B63_138_164
PAAHPVGTTLEVLDLFYNTPARRKFLR
>1YHT_10_36
YPQKTSTKQTGLMLDIARHFYSPEVIK
>1A87_246_272
GNWGPLLLEVESWIIGGVVAGVAISLF
>2GWN_179_205
LLIATHCEKEEIIRANKEHYKAKYGND
>1S9J_309_335
VDFAGWLCSTIGLNQPSTPTHAAGVLE
>2C5S_311_337
MHTINEVTNYPVIRPLITMDKLEIIKI
>1Y8A_216_242
CESKGIDFPVVVGDSISDYKMFEAARG
>1KK1_131_157
ALQIIGQKNIIIAQNKIELVDKEKALE
>2B9W_43_69
GGKCHSPNYHGRRYEMGAIMGVPSYDT
>2CJG_338_364
MVRARRILEVIEAEGLFERAVQHGKYL
>2FAU_186_212
KYHLKDVIVGKIYFLLVRIKIQHMELQ
>1J7X_17_43
NNYAFSERIPTLLQHLPNLDYSTVISE
>1YS1_21_47
DKYAGVLEYWYGIQEDLQQRGATVYVA
>1HO8_291_317
LCISIILQCCSTRVKQHKKVIKQLLLL
>1UDX_76_102
QHGRGGEDLVIEVPRGTRVFDADTGEL
>1LC5_226_252
GYLVNSDDAAMARMRRQQMPWSVNALA
>2D7U_310_336
EEIEERVGVPVGLIKTGPELEHIIDRR
>1X3M_336_362
FTGGIGENSVLIRQLVIEHLGVLGLTL
>1LZL_107_133
RELGFAVANVEYRLAPETTFPGPVNDC
>1AL3_74_100
LSKVDAIKSVAGEHTWPDKGSLYVATT
>2FFE_152_178
IGKRGEPDVRGVDIRGVSEASISPKVL
>2CWC_12_38
LGAFLGLAVGDALGAQVEGLPKGTFPE
>1HA0_8_34
GHHAVPNGTLVKTITDDQIEVTNATEL
>1QHU_378_404
LWWLDLKSGAQATWTELPWPHEKVDGA
>1X7F_345_371
LQIILKEMPIDERKNIVGTIAEEELFL
>1OZ2_100_126
FEKTGHKLQPPKGYKEEEFSWSQYLRS
>2O14_109_135
FQVINMTGDGAEDTFQIPVTDGQLNLL
>1NTH_163_189
SVRGKSPIPKSPYEVLAAKTETRLIKN
>1KO9_302_328
FFRSLWGPYAGWAQAVLFSADLRQSRH
>1RA0_126_152
HVDVSDATLTALKAMLEVKQEVAPWID
>1KVK_151_177
VCVAAALLTACEEVTNPLKDRGSIGSW
>2CAU_306_332
LVANEGRAEVELVGLEQQQQQGLESMQ
>1AC5_317_343
SFVSKFFSTPGVIDSLHLDSDKIDHWK
>1MC0_179_205
ECQALLQVAKNLFTHLDDVSVLLQEII
>2AEU_258_284
RIRKAFERAKNFDLSKIEKLNKELKAI
>1OX0_206_232
LVGGTEASITPFAIAGFQALTALSTTE
>1KV7_287_313
PVMRIQPIAISASGALPDTLSSLPALP
>1BIF_171_197
QVKLGSPDYVNRDSDEATEDFMRRIEC
>1UZ5_34_60
LGRIAAEDIYSPIDVPPFDRATVDGYA
>1XHB_103_129
IRARLKGAAVSRGQVITFLDAHCECTA
>3SIL_1_27
EKSVVFKAEGEHFTDQKGNTIVGSGSG
>1JDN_239_265
GDYAFFNIELFNSSSYGDGSWKRGDKH
>1WD3_148_174
AVLDGTHYNDACCFDYGNAETSSTDTG
>1EZW_248_274
VVAFIVMGSPDVVLERHGIDTEKAEQI
>2GES_286_312
LPTRPRATLVLRKDADHSINRLRLRKL
>1WW9_105_131
CDILTNPTSAQIGRQKLKTYPVQEAKG
>2D57_67_93
GHISGGHINPAVTVAMVCTRKISIAKS
>1YON_123_149
RRDGNVIIHVANGITHIGPARQQDGDY
>1REO_417_443
IQKWSLDKYAMGGITTFTPYQFQHFSE
>1U7G_58_84
LWVVYGYSLASGEGNNFFGNINWLMLK
>1A5T_80_106
APEKGKNTLGVDAVREVTEKLNEHARL
>1KL1_273_299
ALQDDFKAYAKRVVDNAKRLASALQNE
>1JIX_304_330
AELIDRVNELKHSDVLRKEMLSIQHDI
>2CWC_32_58
PKGTFPEVREMKGGGPHRLPPGFWTDD
>1KO9_48_74
REQSPAHWSGVLADQVWTLTQTEEQLH
>1SIQ_276_302
FGVPLARNQLIQKKLADMLTEITLGLH
>2D5B_334_360
TPVSEEALRTRYEADLADDLGNLVQRT
>2D0B_175_201
MKALLHNRTLVKLVDAIAPAEPEAIII
>1NQK_91_117
QAATLDRLSNGRALFNLVTGSDPQELA
>1HT6_327_353
FFNWGFKDQIAALVAIRKRNGITATSA
>1VHN_261_287
RKAVVEMRKFLAGYTKDLKGARRFREK
>1F2J_74_100
ECEGFEQYISGVILHDETVYQKAKTGE
>1UYN_227_253
FATAGVERDLNGRDYTVTGGFTGATAA
>1TO3_46_72
VLTDFKVNAAKILSPYASAVLLDQQFC
>2GTI_334_360
IVKSLNLKCVSKVVNVNVDFKDFQFML
>1EU8_114_140
LYALPVYIDAGLLYYRKDLLEKYGYSK
>2ICS_133_159
KVQASLVKKAIQELPDFVVGIKARMSR
>1C3P_348_374
LETLKDPWRGGEVRKEVKDTLEKAKAS
>2EX1_9_35
DPASLPALNQLMDFTQNNEDKTHPRIF
>2BMW_219_245
LTYAISREQKNPQGGRMYIQDRVAEHA
>3GCB_357_383
IELWNYPAIGYNLPQQKASRIRYHESL
>1ZU4_64_90
KTKRDTSFENIKDALVESLYQAYTDND
>2FGT_2_28
ESTVRVKHKIEKTTQKLSETVRPRDMF
>1NI5_87_113
GLGIEAQARQARYQAFARTLLPGEVLV
>2IM9_208_234
KGKTLETSLSNVPYIPFTALFSENKPN
>2G29_364_390
EDLWREAAQALEVPADQIPSSPSRGIE
>1OQ9_7_33
GSKEVENLKKPFMPPREVHVQVTHSMP
>1YON_215_241
IEREGHHTSAEDLRDYVMQVIDATAEN
>1W58_271_297
NSPLLDVDIDGATGALIHVMGPEDLTL
>1LJ5_279_305
SLETEVDLRKPLENLGMTDMFRQFQAD
>2DDU_339_365
PQIISIDLPREAKTPATAFRWWQPQHG
>1VFL_243_269
EDTTLYNRLRQENMHFEICPWSSYLTG
>1QYI_337_363
TFIGTLTGLKGKDAAGELEAHHADYVI
>2F4Q_169_195
FRFKGKHGVSQHKATSDRTLAANMQKL
>2CU2_252_278
PWDDVGNWRALERVFSQDPHENVVLGE
>1HSK_298_324
KEKFGIELNREVRIIGEHPKESLQPSL
>1XV5_197_223
MNINRWIGRTTTWKGFYQMFDFHEKFL
>2A2C_238_264
PSGAVFVIANSCVEMNKAATSHFNIRV
>2F7F_254_280
DKINFLGVRIDSGDMAYISKRVREQLD
>2DFW_149_175
RLSVDWETYESEMAVSDRNLSLAHMLR
>1YT3_283_309
QTLPEDALPQPMLNLMDMPGYRKAFKA
>2JAK_69_95
SDPLSDLKWKEVKRAALSEMVEYITHN
>1VJV_340_366
ENPSCVYNLIGVITHQGANSESGHYQA
>1XFI_62_88
SDITVPDAPARAEKFAERYAGILEDLK
>1MKY_182_208
KVAIVGRPNVGKSTLFNAILNKERALV
>1VPR_67_93
LGGKNASGGYGGPLCEDPYGSEVQAMT
>1JMM_297_323
DSSDAPNSWYGAGAIKMSGPNNHVTVG
>1ZSW_309_335
EHLGEKLDLPPFLEDQRAEIEANLAPI
>1PW4_289_315
KSSWAYFLYEYAGIPGTLLCGWMSDKV
>1ML9_52_78
CASDEECMYSTCQCLDEMAPDSDEEAD
>1RIQ_95_121
GNFSFGDYFKKEAIEYAWEFVTEVLKL
>1DYK_334_360
DPVFVGGFPGGLNQFGLTTNIRFRGCI
>1PHP_31_57
ITDDTRIRAALPTIRYLIEHGAKVILA
>1SZN_302_328
LKNKHLLAFNQDSVYGQPATPYKWGIN
>1YUE_320_346
LDYVIVGVVENIGEKEIVGSIFYAPYT
>1USG_49_75
YDDACDPKQAVAVANKIVNDGIKYVIG
>1WXQ_304_330
GVQEVINRVVFDLLKLIPVYPVHDENK
>1T9H_168_194
IPHFQDKTTVFAGQSGVGKSSLLNAIS
>1I6L_129_155
MAADILLYNTDIVPVGEDQKQHIELTR
>1SQH_144_170
VTAIQPRQCFGMVLSHEDAFCAKVPDL
>3BCT_315_341
IKATVGLIRNLALCPANHAPLREQGAI
>1WL4_61_87
LAAGCGQNPVRQASVGAGIPYSVPAWS
>1JP4_255_281
LHAVGGKLTDIHGNPLQYDKEVKHMNS
>2A1X_6_32
SASFHPQQFQYTLDNNVLTLEQRKFYE
>1RH9_16_42
LNGKSLYINGFNAYWLMYIAYDPSTRI
>1JMS_157_183
TQMQKAGFLYYEDLVSCVNRPEAEAVS
>1QF5_134_160
GPAYEDKVARRGLRVGDLFDKETFAEK
>1LJ8_210_236
HNAELHDWIKAHVSFPNAMVDRITPMT
>1QOY_272_298
TETTRFYVDYDDLMLSLLKEAAKKMIN
>1VMI_318_344
GCSVQEIIELALVAAVPRQTEVNRESS
>1W55_100_126
VLVSKNLFDRLIENLDKADCITPALKV
>1H8L_178_204
HGGSLVVNYPFDDDEQGIAIYSKSPDD
>1EQC_239_265
QWNVVVDHHHYQVFSGGELSRNINDHI
>1C7Q_347_373
FLAGKTLDEVNKKAFQGTLLAHVDGGV
>1X3M_349_375
QLVIEHLGVLGLTLDVEMNKQPNSHGE
>1CPY_3_29
KDPKILGIDPNVTQYTGYLDVEDEDKH
>1U16_75_101
SKGVFVVKQSDEDIHTANERRLKELIG
>1BHE_194_220
TPSTARNTDGIDPMSSKNITIAYSNIA
>1D5T_288_314
YVPDRVRKAGQVIRIICILSHPIKNTN
>1T9H_26_52
LDESEDSDKVIQCRGRGIFRKNKITPL
>1NW3_212_238
KHAEYTLERGDFLSEEWRERIANTSVI
>1XWI_53_79
PPGTGKSYLAKAVATEANNSTFFSISS
>1VJO_156_182
ETHRPAILALVHAETSTGARQPLEGVG
>1W9Y_5_31
PIISLDKVNGVERAATMEMIKDACENW
>1P5J_89_115
AKQGCAHFVCSSAGNAGMAAAYAARQL
>1XMX_2_28
AMAIHVGIIDQDPVRLVTPLLDHRTVS
>1RH9_119_145
VEWAVQRGQKLTSDDDFFTNPMVKGFY
>2FTP_23_49
EKQPIEVADKIRLVDDLSAAGLDYIEV
>1H4V_61_87
VRKEMFTFQDRGGRSLTLRPEGTAAMV
>2D57_275_301
GVVHVIDIDRGDEKKGKDSSGEVLSSV
>2GG6_59_85
TGKAMQAMGARIRKEGDTWIIDGVGNG
>1GSO_31_57
FVAPGNAGTALEPALQNVAIGVTDIPA
>2HGS_382_408
ALKQLKDSEERASYILMEKIEPEPFEN
>2HMA_38_64
GIFMKNWDDTDENGVCTATEDYKDVVA
>1PII_170_196
QERAIALGAKVVGINNRDLRDLSIDLN
>1R76_103_129
NQPRDGALRLPGQHYTGENVAKVKSGS
>1KK1_164_190
EFIEGTVAENAPIIPISALHGANIDVL
>1VJZ_68_94
PFIIREDFFEKIDRVIFWGEKYGIHIC
>1HBZ_95_121
TVAGELGSPDTWRDVRGFALRFYTEEG
>2FXU_149_175
TGIVLDSGDGVTHNVPIYEGYALPHAI
>1YM5_158_184
TGPEWIVALVEDAETCFNANPNFAMLA
>1UTE_225_251
LQYLQDENGLGFVLSGAGNFMDPSKKH
>1SQ9_26_52
NSFTVSCSGDGYLKVWDNKLLDNENPK
>8ABP_198_224
HWLIVGMNDSTVLGGVRATEGQGFKAA
>1I24_100_126
EPDSVVHFGEQRSAPYSMIDRSRAVYT
>1VLI_218_244
EAVIGFSDHSEHPTEAPCAAVRLGAKL
>2G8J_120_146
YAGIFHFQLWQFGEWVDVVVDDLLPTK
>1ESW_216_242
IFVAEDSAEVWAHPEWFHLDEEGRPTV
>2GY5_41_67
ALMNQHQDPLEVTQDVTREWAKKVVWK
>1X8V_231_257
AVKAETGTPRFSADEITGMFISMMFAG
>1JND_24_50
PDLEIALQFCSHLVYGYAGLRGENLQA
>1V73_165_191
RYDIATTLINRPYNKLYGADTEIGQWL
>1A8D_383_409
RDLKTYSVQLKLYDDKNASLGLVGTHN
>1F9V_279_305
HALGQPDSTKRHIPFRNSKLTYLLQYS
>2EVX_216_242
EFLEEAFQIDGGLVRKLKGEDDERDRI
>2I0O_181_207
EKAGGRVTLDGRVNGGLNLSRAIGDHG
>2CY7_246_272
LKHCFMMPQSLGVIGGKPNSAHYFIGY
>2B20_228_254
PPAVYVLIDAIDTTHRAHELPCNADFW
>1OZ2_290_316
WSHGYDFWIDADHPDIHPAGWCSKTGH
>1YFQ_315_341
TFKTNAAIDQTIELNASSIYIIFDYEN
>1LCY_243_269
ELQLREPSFPDVQHGVLIHKVILGSPA
>2HJS_175_201
RQTAELLNARPLEPRLFDRQIAFNLLA
>2IZR_45_71
KSRAPQLHLEYRFYKQLGSGDGIPQVY
>1O59_328_354
IRKSIRVSHVKLTIIPDGGVKRIRVWG
>1OXX_237_263
VASLIGEINELEGKVTNEGVVIGSLRF
>1M13_140_166
AKVISYFRDLPIEDQISLLKGAAFELC
>1OKG_146_172
PSSLPRPATHWPFKTAFQHHYLVDEIP
>1JMS_317_343
ALLGWTGSRQFERDLRRYATHERKMML
>2HKJ_356_382
AFGGSIPVGEEPIVLRYANKIPLIYDE
>2I1Q_221_247
YTGRGKLAERQQKLGRHMATLNKLADL
>2B61_351_377
PSDYGHDAFLVDYDQFEKRIRDGLAGN
>1UUR_199_225
PATLTAHFPLKFLAGTRKCSVNLKFGV
>1J6U_284_310
AVIALFDSLGYDLAPVLEALEEFRGVH
>2NVP_183_209
DYSFQRLNCSVTDTLSHEGLGTPVTYT
>2J0W_123_149
TLLFVEILRERDVQAQWFDVRKVMRTN
>2BBC_188_214
FSCLELSNLNPKQRNRINLALKRVQEK
>2IXR_7_33
RDWPALEALAKTMPADAGARAMTDDDL
>2FAU_65_91
LEHQGIRIEFVGQIELFNDKSNTHEFV
>1A87_205_231
KQVNAKDMANKIGNLGKAFKVADLAIK
>2GJL_228_254
TDLIMRSLRNTARVARNAISQEVLAIE
>1Q35_74_100
KIDSKVLEKNIPAQFRDSNDQWFGLTT
>2HOE_342_368
HLLYKHSVDMSFSKVQEPVIAFGAAVH
>1F2J_193_219
VPIVEPEVMIDGTHDIETCQRVSQHVW
>1XKU_267_293
VVYLHNNNISAIGSNDFCPPGYNTKKA
>1Q1Q_135_161
RDVVVSLYHYSKIAGQLKDPGTPDQFL
>1EDZ_132_158
YHNVRYLDKENRLKSILPCTPLAIVKI
>1OQ9_235_261
AYTKIVEKLFEIDPDGTVLAFADMMRK
>1WW9_261_287
DISIWLPGVLKVNPFPNPDMMQFEWYV
>1W58_65_91
KTVAINTDAQQLIRTKADKKILIGKKL
>2NLO_209_235
DVIAAADGVVNATPMGMPAHPGTAFDV
>2D5B_366_392
RFAEGRIPEPVAGEELAEGTGLAGRLR
>1YKS_355_381
RELVRNCDLPVWLSWQVAKAGLKTNDR
>2BOQ_1_27
ATCDDGRTTANAACCILFPILDDIQEN
>2ALA_351_377
KVTLHFSTASASPSFVVSLCSARATCS
>1FKM_256_282
TYLSETSQEVTSSYSMSSNDIKPPVTP
>2CYG_199_225
VVQDGRFSYQNLFDAIVDAVFAALERV
>1YGJ_121_147
NGEGAMYVPDDLLPVYREKVVPVADII
>1KO9_151_177
NIARITGMVERLCQAFGPRLIQLDDVT
>1N11_55_81
ARAGHTEVAKYLLQNKAKVNAKAKDDQ
>1YPX_308_334
DEAAIKARIEEASEIVPLSQLRLSPQC
>1RU4_312_338
NNVSLSASVTVSNADAKSNSWDTGPAA
>2NLO_135_161
RGMEEGLPNAKLDSVVQVGAGGVGNAV
>1WD3_282_308
SNGAQGTFYEGVMTSGYPSDDTENSVQ
>2BC9_155_181
YVTELTHRIRSKSSPDENENEVEDSAD
>1SZN_181_207
AERFGAMRNALAKQSHEIVLSMCIWGQ
>1WER_44_70
LRIFLHEKLESLLLCTLNDREISMEDE
>1HD7_6_32
KKGAVAEDGDELRTEPEAKKSKTAAKK
>1N11_111_137
TAGHTPLHIAAREGHVETVLALLEKEA
>1QE3_360_386
DLLFWRPAVAYASAQSHYAPVWMYRFD
>1UR3_22_48
LVQRITIAPQGPEFSRFVMGYWRLMDW
>1SI7_28_54
TYLHGKPQGTGLLKANPEDFVVVEDLG
>1WL4_218_244
TDEFPRHGSNIEAMSKLKPYFLTDGTG
>1HA0_377_403
IEKTNEKFHQIEKEFSEVEGRIQDLEK
>1VRM_58_84
KFSFTDERSVVKKINDHPNEWVEVDEE
>1MUW_45_71
LGAHGVTFHDDDLIPFGSSDTERESHI
>1HA0_166_192
FDKLYIWGIHHPSTNQEQTSLYVQASG
>1N93_65_91
LLDQSRRDMFHTVTPSLVFLCLLIPGL
>1Y4I_334_360
CLLAVSLGDTETLIQHPASMTHSPVAP
>1GQE_251_277
GQHVNRTESAVRITHIPTGIVTQCQND
>1B89_314_340
KEGQFKDIITKVANVELYYRAIQFYLE
>1RPT_16_42
GPIETFPNDPIKESSWPQGFGQLTKWG
>1T5J_7_33
RDKILGSVFGAVIGDALGMPTENLTKE
>1U09_115_141
TAPGLPWALQGKRRGALIDFENGTVGP
>1QF5_256_282
PRYVDYVLGILKAYSTRVGAGPFPTEL
>1UUQ_324_350
KPLVLEEFGLDRDMGSYAMDSTTEYRD
>1JL5_105_131
ELPELPQSLKSLLVDNNNLKALSDLPP
>2B5W_258_284
QSVQALAPNGVGALLGVPSDWAFEVDA
>1U16_20_46
IMEKLNSSIAYDQRLSEVDIQASIAYA
>1VBI_225_251
ALALLVEVLSGVLTGAGVAHGIGRMYD
>1UA4_97_123
RFYMKRWGWNELRMGGQAGIMANLLGG
>2DAP_137_163
EHQQHTFWGPGLSQGHSDALRRIPGVQ
>1F2J_343_369
MNSLAQLGKYNRADDDKDSQSLYVAGN
>1SIQ_163_189
TKTWITNSPMADLFVVWARCEDGCIRG
>2BOQ_305_331
QACAATPFPALTADPGPVTSVPPVPGS
>1TJY_174_200
TKSLQTAEGIIKAYPDLDAIIAPDANA
>1FSU_421_447
IPSSDPPTKTLWLFDIDRDPEERHDLS
>2J4O_269_295
EPEIHGAQPLDGVTGFLVLMSEGLYKA
>1D5T_33_59
LHMDRNPYYGGESSSITPLEELYKRFQ
>1VJO_277_303
LYYALREALRLIAQEGLANCWQRHQKN
>2PGD_17_43
LILNMNDHGFVVCAFNRTVSKVDDFLA
>1PB1_371_397
EAADLIVKGMEGAINAKTVTYDFERLM
>1WCD_95_121
SYNYCRLVSRSLTVRSSTLPGGVYALN
>2O14_307_333
EEKTYLIDLNVLSSAYFTSIGPERTLG
>1WZA_228_254
VYLVGEVWDISETVAPYFKYGFDSTFN
>2AEX_259_285
PLVKKHCDDSFTPQEKLWQQLRRGRYV
>2HMC_260_286
ARALELEQALAVLSSFDEGPDLVLYFK
>1D2P_273_299
NKYTPGETSATVTKNWDDNNNQDGKRP
>1EU8_373_399
SEIIQKYVNSALAGKISPQEALDKAQK
>2IZR_180_206
TARYMSINTHLGKEQSRRDDLEALGHM
>2FB9_248_274
GTQETVQELALKAYKVLGVRGMARVDF
>1O70_133_159
ATVIQADVAQTNGYVHIIDHVLGVPYT
>1HT6_91_117
INHRCADYKDSRGIYCIFEGGTSDGRL
>1B9H_30_56
GQWWRMGGDEVNSFEREFAAHHGAAHA
>1ZWX_250_276
IFVENGHARPHSWHNKVLHTKSPQWSV
>1KO9_97_123
RKYFQLDVTLAQLYHHWGSVDSHFQEV
>1OHL_241_267
GRGLARRALERDMSEGADGIIVKPSTF
>1ZCJ_432_458
LEPSDYLRRLVAQGSPPLKEWQSLAGP
>2B3H_147_173
CHGIPDRRPLQEGDIVNVDITLYRNGY
>1G97_138_164
YGRIVRNDNAEVLRIVEQKDATDFEKQ
>1RRK_64_90
NADWVTKQLNEINYEDHKLKSGTNTKK
>1WXQ_205_231
AFASEIRRVNKPMVIAANKADAASDEQ
>1Q35_88_114
FRDSNDQWFGLTTRARVIYTSKDRVGK
>1T6C_113_139
VVEVITPEQEGRYAYLAVAYSLKPEGE
>1NH8_136_162
YPNLVRKDLATKGIEATVIRLDGAVEI
>1UX5_384_410
FADFINEYKKAQAQNLAAEEEERLYIK
>1R3S_257_283
PMIIFAKDGHFALEELAQAGYEVVGLD
>1OFC_177_203
GKIQRRLSIKKALDQKMSRYRAPFHQL
>1EUR_279_305
APAGSARAKVLLFSNAASQTSRSQGTI
>2BI0_239_265
DWRVSGRRLVYGGHTIGLALAQATRLL
>1UXY_276_302
QIGGAAVHRQQALVLINEDNAKSEDVV
>1VJ1_20_46
LNSRPGKNGNPVAENFRVEEFSLLDAL
>1XFI_88_114
KKDPESHGGPPDGILLCRLREQVLREL
>1SQ9_258_284
GCITLYETEFGERIGSLSVPTHSSQAS
>1RH9_248_274
TTIHMYPNQWLPGLTQEAQDKWASQWI
>1BN8_103_129
EYDLDKYLKAYDPSTWGKKEPSGTQEE
>1V4A_211_237
DQPTQDGFVYRVDMRLRPFGESGPLVL
>2G8J_189_215
FEDFTGGVTEWYDLQKAPSDLYQIILK
>2DAP_194_220
KRQCFVVADAADHERIENDIRTMPDYF
>1OWL_119_145
TAGIRAVQLWDQLLHSPDQILSGSGNP
>2AU3_106_132
YVALDRVCDFYRESLLKNREASEYVKS
>1DOZ_232_258
PDVQDLTRDLFEQKGYQAFVYVPVGFV
>1IG8_12_38
RKGSMADVPKELMQQIENFEKIFTVPT
>1UOU_301_327
TTLGGALLWLSGHAGTQAQGAARVAAA
>1W3F_100_126
PGKTYLSKYFRLVQPSTGTALVSRTHL
>1KWF_247_273
ATRYGWRTAVDYSWFGDQRAKANCDML
>1D3G_304_330
VGGVSSGQDALEKIRAGASLVQLYTAL
>1BIA_181_207
DRKLAGILVELTGKTGDAAQIVIGAGI
>1GYC_208_234
NYTFSIDGHNLTVIEVDGINSQPLLVD
>1ITX_293_319
GVPAAKLVLGVPFYGRGWDGCAQAGNG
>1XKS_319_345
SDAVTVEVTQYNPPFQSEDLILCQLTV
>1YHL_177_203
SNKLDPEVAQPMTTDFAEFTPAIYKRI
>1ESC_102_128
SLGGNTLGFNRILKQCSDELRKPSLLP
>1EZW_306_332
TVVDKIEELLKAGVTQVVVGSPIGPDK
>4UAG_294_320
TTFTGLPHRFEVVLEHNGVRWINDSKA
>1VJP_199_225
IANDPAFVELAKENNLVVFGDDGATGA
>1U7G_50_76
VTFALVCILWVVYGYSLASGEGNNFFG
>2HMA_28_54
LLKEQGYDVIGIFMKNWDDTDENGVCT
>1ITX_82_108
GTIVLGDPWIDTGKTFAGDTWDQPIAG
>2G0D_188_214
SQSESEMYPLGCLNMGLAHGLAGVGCI
>1LYV_176_202
EAGQKTISVPVVHVGNWPDQTAVSSEV
>1YHL_248_274
VQDDVMDCFTPPEQLGKVGTDIEDAKC
>1VE1_74_100
GIGLAMIAASRGYRLILTMPAQMSEER
>1UWV_100_126
QQRSKSAALARLMKHDVSEVIADVPWG
>1FG7_210_236
RTLSKAFALAGLRCGFTLANEEVINLL
>1V0D_232_258
PFDLESCLSKHSINPYGNRESRILFST
>1HO8_153_179
VQNGLHNVKLVEKLLKNNNLINILQNI
>2GI3_48_74
RENVSVEKKGKFWGIPVAIKDNILTLG
>1QAZ_23_49
RRTFLQSGQLDDRLKAALPKEYDCTTE
>1JXM_82_108
KDWGSSSGSQGREDSVLSYETVTQMEV
>1R6F_283_309
LNRFIQKYDSVMQRLLDDTSGKHHHHH
>1XOV_136_162
TKDLRFLNSTKGTAVLLEVCFVDRKED
>1L9K_206_232
LQRKHGGALVRNPLSRNSTHEMYWVSN
>1YU0_40_66
ATAGGFPLARHDLVKTAFIKADKSAVA
>1Q7E_93_119
DILVENFHPGAIDHMGFTWEHIQEINP
>1JDC_54_80
IWMPVPWRDFSSWSDGSKSGGGEGYFW
>1DB3_296_322
GVKPGDVIIAVDPRYFRPAEVETLLGD
>1NML_88_114
FNAAQFWDGRAADLAEQAKGPVQAGVE
>1KVP_348_374
VPEHGTMFTLALVRFPPTATKEIQYLN
>1B6A_322_348
VKPIRNLNGHSIGQYRIHAGKTVPIVK
>2NZL_57_83
ETLADNIAAFSRWKLYPRMLRNVAETD
>1NNF_153_179
KGDKVALNWLKGLKENGKLYAKNSVAL
>1FI4_41_67
GKRDTKLNLPTNSSISVTLSQDDLRTL
>1RWR_231_257
TLVSSDSGLGVRQLGSLSSPSAITVSS
>2BMW_80_106
YSIASTRHGDDVDDKTISLCVRQLEYK
>1KL1_330_356
VLDEVGITVNKNTIPYDPESPFVTSGI
>1R9L_6_32
KGITVNPVQSTITEETFQTLLVSRALE
>1PMI_283_309
PHAYISGDIIECMAASDNVVRAGFTPK
>1XKS_395_421
GVPIIFSRNSGLVSITSRENVSILAED
>1R3F_97_123
EERPVTFSAEQLAAALDTFRGDIEQIP
>1W8K_31_57
GVRVDLGEDAEVENAKYRIPAGRCPVF
>1WL7_67_93
PDWCKQYVPEKDEDHLWAPDICFYNGI
>1UXY_160_186
IFKHEYQDRFAIVAVGLRLPKEWQPVL
>1ZCJ_203_229
SKKIGKIGVVVGNCYGFVGNRMLAPYY
>2B0J_76_102
IDEFDPKEVMEAHLSGNPESIMPKIRE
>1GYC_85_111
CPIASGHSFLYDFHVPDQAGTFWYHSH
>1VPK_104_130
EGDALVISSGSTVFRITTMPADEFPEI
>1IJ5_19_45
ENLEELQKKLDHTSFAHKEDRDRLEAQ
>1T67_173_199
LYVDLDLHHGDGVEDAFSFTSKVMTVS
>1RIQ_169_195
PCGPSSEIYVDRGEEYEGDERYLEIWN
>2NZL_366_392
MALSGCQNVKVIDKTLVRKNPLAVSKI
>1T67_339_365
AYGPDYVLEITPSCRPDRNEPHRIQQI
>1EYB_81_107
TNKRSWLYRILPSVSHKPFESIDEGHV
>1FC6_95_121
GGSGKDVVVLTPAPGGPAEKAGARAGD
>2FR1_201_227
LRADGVYGRRWVRAAAPATDDEWKPTG
>1F9V_263_289
ETQNINKSLSCLGDVIHALGQPDSTKR
>1BIF_251_277
SIYLCRHGESELNLKGRIGGDPGLSPR
>1HZF_307_333
ETTAYALLHLLLHEGKAEMADQASAWL
>1H8L_118_144
YEKSQEGDRGGTVGRNNSNNYDLNRNF
>2DBN_46_72
TSDTLPADHKAAIRQMKHALRAQLGDV
>2GU1_4_30
QPKRIHYMVKVGDTLSGIFAQLGVPYS
>1OX0_242_268
DKDRNGFVMGEGSGMLVLESLEHAEKR
>1FKM_36_62
KIHRPVVWKLLIGYLPVNTKRQEGFLQ
>1SIG_116_142
RAQYVVTRDTIKAKGRSHATAQEEILK
>1KJO_66_92
YDAPAVDAHYYAGVTYDYYKNVHNRLS
>1GSA_40_66
MGDLYLINGEARAHTRTLNVKQNYEEW
>2J3X_271_297
NNDELNKKIELISSALSVKPIPQTLIA
>2FFE_132_158
DPVSTYIETAEGIMHFQDFWIGKRGEP
>1Z5V_114_140
IHEDIFDIIDREADGSDSLEGFVLCHS
>2G17_45_71
GKLISDLHPQLKGIVDLPLQPMSDVRD
>1ZVD_10_36
ILRQELSQQQPQAGHCRIEVSREEIFE
>1Q14_43_69
CGIPDFRSPGTGLYHNLARLKLPYPEA
>1M7Y_85_111
YHGLPAFKKAMVDFMAEIRGNKVTFDP
>1H30_336_362
GTRGQSEVSAAQLQERLAVLERHLRSP
>1BUP_198_224
FDLGGGTFDVSILTIEDGIFEVKSTAG
>1REO_341_367
IHGGKSTTDLPSRFIYYPNHNFTSGVG
>1LJ5_322_348
QKVKIEVNESGTVASSSTAVIVSARMA
>2DE2_195_221
ATVKGADLFPDVARGQAAVLASGDVDA
>1OHC_229_255
MYDAKRFTDAGFDHHDLFFADGSTPTD
>2DFW_329_355
LHLQGVIRFGGAEAVLDALTDLRTGAE
>2DE2_146_172
RQTLVALGSWEARALLHTLEHGELGVD
>2AEX_303_329
GSRIESILMSLPLTARWEYMHSPSENS
>2GFO_283_309
KIEIWKLPPVLLVHLKRFSYDGRWKQK
>1YHL_68_94
HDEATKERILHDACVGGWMIEFLQAHY
>1SZN_115_141
DVDAADFADWGVDYLKYDNCNVPSDWQ
>1DS1_182_208
PLLDERTRARLLDRRMPCCVDVAFRGG
>1Q1Q_108_134
SSHLPIQIFTKAFFSSKAKVIYMGRNP
>1UYN_162_188
GVNVPFAATGDLTVEGGLRYDLLKQDA
>3GRS_190_216
SVIVGAGYIAVEMAGILSALGSKTSLM
>1N3L_114_140
KLKFIKGTDYQLSKEYTLDVYRLSSVV
>1O20_300_326
GCEKTREIVPDVVPATEDDWPTEYLDL
>1KWF_57_83
NYDTVSQGMGYGLLLAVCFNEQALFDD
>1PB1_141_167
VKHPELTDMVIFRENSEDIYAGIEWKA
>1VAG_147_173
CNHVKYATNKGNLRSAITIFPQRTDGK
>2F6H_214_240
IYWCMKSFHIENEVFHAVVTTLLNYVD
>1YHL_80_106
ACVGGWMIEFLQAHYLVEDDIMDGSVM
>1Q35_53_79
DVLLTVDISRVMEIVNADLAQKIDSKV
>2C3F_322_348
QIDGNLKLKDPTANDHAATKAYVDKAI
>1BOO_149_175
WFSKTEWPKSDITKVLAPYSDRMKKLI
>1ISR_318_344
FDDYFLKLRLDTNTRNPWFPEFWQHRF
>2IY9_86_112
LYIHGTAMASLIASRYGIYGVYPHALI
>2HOE_274_300
SMGFSSLAEARDSGDVRVKEYFDDIAR
>1O88_125_151
GGAKDGDMIRVDDSPNVWVDHNELFAA
>1HZF_104_130
RKADGSYAAWLSRDSSTWLTAFVLKVL
>1JMM_104_130
VASSMELYGNFGDKAGWSTTVSNNSQV
>1XUU_318_344
GDFSVNEYETLFGKVAACNIRKGAQIK
>2AZP_90_116
CGHGTIGLVASLAHLGRIGPGVHRIET
>1QZ9_104_130
VLSAALRVQATRSPERRVIVTETSNFP
>1DKQ_315_341
ELNWTLPGQPDNTPPGGELVFERWRRL
>1ZHX_166_192
QGYNQIKASFTKSLMLTVKQFGHTMLD
>1P9R_279_305
RLRDMGIEPFLISSSLLGVLAQRLVRT
>2FGT_237_263
SQRQVQFQQRNLVQSTSYQTGELIKKS
>1S9J_100_126
RIPEQILGKVSIAVIKGLTYLREKHKI
>1ULZ_9_35
NRGEIAVRIIRACKELGIPTVAIYNEV
>1LAM_356_382
NAATLTGAMDIALGSGATGVFTNSSWL
>2I0Z_421_447
GGYNITSALVTGRIAGTTAGENAKMQY
>1QZZ_119_145
ADLAFTGLLDVVRTGRPAYAGRYGRPF
>1XHC_62_88
LFPYSLDWYRKRGIEIRLAEEAKLIDR
>2O14_27_53
PGYIGVRASDRYDRSKGYGFQTPENMR
>1UUQ_384_410
TTRANYWWQEGDDFMGDPPQEEQGMYG
>1BCO_135_161
GKGWGQAKPVERAFGVGGLEEYVDKHP
>1GTK_145_171
IRSLRGNVGTRLSKLDNGEYDAIILAV
>1N40_158_184
PKLFRSLSIAFMSSADPIPAAKINWDR
>1J09_286_312
LEEFIQAFTWERVSLGGPVFDLEKLRW
>4BCL_126_152
SDAVRRNIPNPIYMQGRQFHDILMKVP
>2BW4_309_335
IEAFELGAAGHFKVTGEWNDDLMTSVV
>1KJO_91_117
LSYDGNNAAIRSSVHYSQGYNNAFWNG
>2GS8_74_100
EHTKISAIIDQFRQPGQAFVKMETQNN
>2F82_293_319
QSRDLEKVSQQLAKTYYDAKVQPTTLV
>1QAZ_213_239
GLGRYVQAMGLINEDGSFVHEMTRHEQ
>2EX1_148_174
LLTGKIKFDNPTIARYVWQSAFPVKYH
>1IUC_173_199
IGPGRLRIYYQATDNKIREHCWDSNSW
>1FCQ_109_135
VIDFESWRPIFRQNWASLQPYKKLSVE
>2B69_113_139
KTLKTNTIGTLNMLGLAKRVGARLLLA
>1HT6_157_183
VQRELKEWLLWLKSDLGFDAWRLDFAR
>1GQE_334_360
KDLRTGVETRNTQAVLDGSLDQFIEAS
>1D2P_63_89
IEYTVTEDHVKDYTTDINGTTITNKYT
>2BG1_185_211
ILSNYPTNFANGNPIMYANSKGTGMMT
>1BG6_271_297
YEAVQGNPAYRGIAGPINLNTRYFFED
>1HO8_135_161
KGDFQTVLISGFNVVSLLVQNGLHNVK
>1EG2_113_139
EAGSGDLISIISHMRQNSKMLLANLII
>2JAK_117_143
RTLPPSSNPTGAEFDPEEDEPTLEAAW
>1EDG_105_131
EVVNYCIDNKMYVILNTHHDVDKVKGY
>1UMG_8_34
KADIGSLAGHHIVHPDTMAAANKVLAS
>2IY9_259_285
LRPDAKTGTGSGTSEATAIVSGVLAAM
>1H09_5_31
DLFVDVSSHNGYDITGILEQMGTTNTI
>1PHP_47_73
LIEHGAKVILASHLGRPKGKVVEELRL
>1SVB_38_64
KPSMDVWLDAIYQENPAKTREYCLHAK
>1OZ2_235_261
TGASAVPTWAFKVRPPHSFLVNMKLEA
>2BBC_57_83
SLKLSYQQSLLRPASNKDDNDSEAKPS
>1V4A_274_300
ELRAMLRPFVFRRYIDFSVIQSLRNMK
>1OQ9_30_56
HSMPPQKIEIFKSLDNWAEENILVHLK
>1GKZ_259_285
LDTPYNVPDVVITIANNDVDLIIRISD
>1G4R_344_370
AVELPFTLMHPKPKEEPPHREVPEHET
>1ZCJ_172_198
HFFSPAHVMRLLEVIPSRYSSPTTIAT
>1G8P_16_42
KTRPVFPFSAIVGQEDMKLALLLTAVD
>1H12_1_27
AFNNNPSSVGAYSSGTYRNLAQEMGKT
>1BCO_259_285
KVGGSLKGAKNVYYNMALMNAGVKKVV
>1U16_285_311
PQKKNPDSLELIRSKAGRVFGRLASIL
>1NU5_192_218
RVDVNQGWDEQTASIWIPRLEEAGVEL
>2CFQ_376_402
IGFQGAYLVLGLVALGFTLISVFTLSG
>1UA7_395_421
AGAGSFQVNDGKLTGTINARSVAVLYP
>1R4U_239_265
LARQQLIETVEYSLPNKHYFEIDLSWH
>1ZSY_92_118
GVAQVVAVGSNVTGLKPGDWVIPANAG
>3MBP_338_364
AFWYAVRTAVINAASGRQTVDEALKDA
>2I0Z_5_31
HHHSSGVDLGTENLYFQSNAMHYDVIV
>1OYG_120_146
SDKFDANDSILKDQTQEWSGSATFTSD
>1LRZ_233_259
KDRVLVPLAYINFDEYIKELNEERDIL
>1R9L_171_197
ADTISRYKEGKPVFYYTWTPYWVSNEL
>1YON_161_187
PDVAWHNNIRAELWRKLAVNCVINPLT
>1PFO_244_270
LFDDSVTFNDLKQKGVSNEAPPLMVSN
>1GVH_134_160
REAEIYNENASKAGGWEGTRDFRIVAK
>1OQ9_71_97
PASDGFDEQVRELRERAKEIPDDYFVV
>1A26_113_139
DNLLDIEVAYSLLRGGNEDGDKDPIDI
>2DBN_33_59
QGSSGSSGMASTFTSDTLPADHKAAIR
>2I0Z_268_294
LSGPAALRCSQFVVKALKKFKTNTIQM
>2HRZ_55_81
QPEAPAGFSGAVDARAADLSAPGEAEK
>3GCB_268_294
STPLEFASKYAKLDPSTPVSLINDPRH
>8ABP_55_81
ASGAKGFVICTPDPKLGSAIVAKARGY
>1DNV_20_46
QDVYIIPRPFSNFGKKLSTYTKSHKFM
>1DT9_87_113
KVPPNGLVVYCGTIVTEEGKEKKVNID
>1XGK_190_216
LDAEHDVGPALLQIFKDGPQKWNGHRI
>1FCQ_171_197
AAKRMRPAANWGYYAYPYCYNLTPNQP
>3GRS_287_313
WAIGRVPNTKDLSLNKLGIQTDDKGHI
>2AEU_8_34
FLRLEKARKIILEILNEKGRDALYDLS
>1C7Q_419_445
YKKNMFALLGKPGFEDEKAALMKRLSK
>1QUS_218_244
ANYFKAHGWVKGDQVAVMANGQAPGLP
>2PGD_156_182
FQGIAAKVGTGEPCCDWVGDDGAGHFV
>1XGK_212_238
NGHRIALTFETLSPVQVCAAFSRALNR
>1RMG_7_33
GPLTSASTKGATKTCNILSYGAVADNS
>1GXN_200_226
DYQPKKARAYELESLSGSESVGVLAFL
>3THI_203_229
PSQYVPEDGDAYVRASWFAQGSGRAFI
>2HVQ_39_65
GTNFSLIIERDKVTCAKRTGPILPAED
>1VLI_228_254
EHPTEAPCAAVRLGAKLIEKHFTIDKN
>1E5W_54_80
GFSTWLKLNKKVTAQDVRKESPLLFKF
>1IUQ_313_339
EEIAATHKNPEEVREAYSKALFDSVAM
>2G17_22_48
SYVNRHPHMTITALTVSAQSNDAGKLI
>1KNW_69_95
GVKVDSVSLGEIERALAAGYNPQTHPD
>1YLE_201_227
KSRTFLAELMPHYPIYVPLLPDAAQES
>1M15_166_192
TYYPLTGMSKATQQQLIDDHFLFKEGD
>2ALA_77_103
QCKVYTGVYPFMWGGAYCFCDSENTQL
>2BWM_94_120
VDPPKMVLANFAYAAGGWRVEKHIRFM
>1L5O_67_93
CADHGVWDEGVAVSPKIVTAIQAANMT
>1Q44_224_250
LFVTYEELKKQTEVEMKRIAEFLECGF
>2NWH_111_137
DMDLYKLFTPRRLKVRAVREAIIASDF
>1EQC_172_198
NEYSDVVIGIELLNEPLGPVLNMDKLK
>1U94_281_307
LGVKEKLIEKAGAWYSYKGEKIGQGKA
>1W3U_1_27
MSERAYNFNAGPAALPLEVLERAQAEF
>1IK6_283_309
LNPLDFDTVLKSVSKTGRLIIAHDSPK
>1SI7_167_193
RLIDICVKGVPNYFGAQRFGIGGSNLQ
>1BN8_83_109
IDMNVDDNLKPLGLNDYKDPEYDLDKY
>1ZKL_235_261
CNPCRTWELSKQWSEKVTEEFFHQGDI
>1AOP_91_117
SQLHAEAYEWAKKISEHLLPRTRAYAE
>1IG8_44_70
VTKHFISELEKGLSKKGGNIPMIPGWV
>1Y42_164_190
GIVNNNHWWNKQPMLEVLRRVGHALRI
>2AP1_206_232
MGCIENYLSGRGFAWLYQHYYDQSLQA
>2G9D_243_269
DLISRHKPEHLPRKSVMYRVSRTIVRL
>1K92_233_259
AEEVTVRFEQGHPVALNGKTFSDDVEM
>2FR1_327_353
GERIERASRAKVLGARNLHELTRELDL
>1ZJC_211_237
NYHALHYVSEGTDLTVGLAKNHIWEDA
>1VJO_175_201
RQPLEGVGELCREFGTLLLVDTVTSLG
>1KA2_169_195
TRDVEKMFEVLEKKLKPLLDKILEEGK
>1USG_40_66
KGDKLVGVEYDDACDPKQAVAVANKIV
>1B6A_396_422
LPRTKHLLNVINENFGTLAFCRRWLDR
>1VJZ_81_107
RVIFWGEKYGIHICISLHRAPGYSVNK
>2D7U_297_323
DYDKLPRKAKEFIEEIEERVGVPVGLI
>1A76_298_324
YDRVKKHVDKLYNLIANKTKQKTLDAW
>2PGD_356_382
GIALMWRGGCIIRSVFLGKIKDAFDRN
>1ZYL_208_234
LWRDGPMFVDLDDARNGPAVQDLWMLL
>2G5D_8_34
QTFPQPDTSVINGPDRPAGIPDPAGTT
>1D5T_21_47
LSGIMSVNGKKVLHMDRNPYYGGESSS
>1QAZ_175_201
QTSFPGGDTSCCNNHSYWRGQEATIIG
>1JMS_180_206
EAVSMLVKEAVVTFLPDALVTMTGGFR
>1L9V_143_169
SKEIETTITAEGGEIVFQNAAFTMWKL
>1KL1_291_317
RLASALQNEGFTLVSGGTDNHLLLVDL
>1I4W_192_218
LLARPGMHSRSKCSVVREAFTDTKLIA
>2BW4_110_136
ALTQVNPGEETTLRFKATKPGVFVYHC
>1MXG_297_323
YPAYAFILTYEGQPVIFYRDFEEWLNK
>1MUW_62_88
SSDTERESHIKRFRQALDATGMTVPMA
>1WP5_271_297
ETIKVGDIRFSDRYSNGSFVLDEEENG
>1NI5_52_78
HGLSANADAWVTHCENVCQQWQVPLVV
>1N3L_198_224
YLPALGYSKRVHLMNPMVPGLTGSKMS
>1XKS_355_381
LYNESAVYVCSTGTGKFSLPQEKIVFN
>1Q14_334_360
KKLQRLNGHDSDEDGASNSSSSQKAAK
>1YC9_264_290
AARWRAEAAAQQVGIAQAQFYPDVTLS
>1A8D_363_389
RVGYNAPGIPLYKKMEAVKLRDLKTYS
>2GUY_199_225
SIDGLRIDTVKHVQKDFWPGYNKAAGV
>2B78_28_54
NLNLDNQVVQLYSDADIFLGTAYLSKQ
>1X7F_245_271
DDVIIGNAYASEEELEKLGNLNRYMLQ
>1LFW_352_378
PQGTDPDTMIKQVLDKFSGILDVTYNG
>1SBP_126_152
NPKSSGGARWNYLAAWGYALHHNNNDQ
>1NST_129_155
APRRAAALLPKAKVLTILINPADRAYS
>1HO8_248_274
SLLLIWLLTFNPVFANELVQKYLSDFL
>1Y8A_131_157
YLRRTASMIGVRGELHGTEVDFDSIAV
>1G41_70_96
LAKLANAPFIKVEATKFTEVGYVGKEV
>1PFO_410_436
WDEVSYDKEGNEVLTHKTWDGNYQDKT
>1B9H_138_164
LMADMDALAKISADTGVPLLQDAAHAH
>1PMI_330_356
QKMPLQEFPRSKGDAVKSVLYDPPIAE
>1NE9_18_44
MRQSPYGQVTQDLGWAKVKNNWEPVDV
>1VJZ_33_59
STGNFKEEDFLWMAQWDFNFVRIPMCH
>1LL2_69_95
SAHLTLMKRPELGVTLTKLHCWSLTQY
>1KV7_315_341
LEGLTVRKLQLSMDPMLDMMGMQMLME
>2H9F_186_212
GEDGGAIFPTGNLVDDLEVPGVGTFKA
>2GES_100_126
AVGKSTTARVLQALLARWDHHPRVDLV
>1Y11_165_191
KGSQALVSQIVPLLGPMIQDMLFMQLR
>1AL3_289_315
QRFAPHLTRDVVDTAVALRSNEDIEAM
>1UXY_231_257
NPVVSAETAKALLSQFPTAPNYPQADG
>1G41_300_326
TDHILFIASGAFQVARPSDLIPELQGR
>1DFA_69_95
ELLKFTCNATHELVVRTPRSVRRLSRT
>2A2C_125_151
PLWHNYFLCGLKGIQEHFGLSNLTGMN
>1YQS_318_344
SVTALANTSNNVNVLNTMARTLESAFC
>1JMS_348_374
LYDRTKRVFLEAESEEEIFAHLGLDYI
>1W55_148_174
PQISKTKLLKKALDQNLEFTDDSTAIA
>1IOW_119_145
RAEFEKGLSDKQLAEISALGLPVIVKP
>2BKW_1_27
MTKSVDTLLIPGPIILSGAVQKALDVP
>1VB3_201_227
ELKVALGLNSANSINISRLLAQICYYF
>1QZZ_78_104
VLEGGEKQGRPLRPTRLGMLLADGHPA
>2AQ5_11_37
FRHVFGQPAKADQCYEDVRVSQTTWDS
>1TFR_82_108
FAYYYKKNRGKAREESTWDWEGYFESS
>1B6A_292_318
GIDVRLCDVGEAIQEVMESYEVEIDGK
>1PZD_134_160
AYEVLCYVPARSLPYNQPGTCYTLVAL
>1F20_255_281
RIQADDVVPCFVRGAPSFHLPRNPQVP
>2BI7_253_279
DFKKFTYQGDYQGCAVMNYCSVDVPYT
>2A62_101_127
DNAPEFLNGPYHATVPEMSILGTSVTN
>1VBI_276_302
AFLERMGALWQALKATPPAPGHEEVFL
>1SDJ_174_200
KVMIPLKPEVDIDALSPDLNALTAISK
>1IIR_389_415
VAARLLLDAVSREKPTVSALEHHHHHH
>2FGT_189_215
KKEFVTESIKTNTFKQALFSDPSIVRE
>2AUJ_207_233
VIVPEGAKVQAGEKIVAAIDPEEEVIA
>1X3L_380_406
IVDGTTYKKLREKGIDVEKVLKEHNSY
>2BF6_345_371
YCQLSVINYSQKVDGKDAVIFSNPNAR
>1LZL_170_196
VLKARDEGVVPVAFQFLEIPELDDRLE
>1TCA_68_94
PPPFMLNDTQVNTEYMVNAITALYAGS
>2HWK_123_149
LRNYDPRINLVPVNRRLPHALVLHHNE
>1A8Y_172_198
PYIPFFATFDSKVAKKLTLKLNEIDFY
>1A76_29_55
MNALYQFLTSIRLRDGSPLRNRKGEIT
>1AL3_105_131
RYALPGVIKGFIERYPRVSLHMHQGSP
>1YQS_78_104
EGKLDLDASVNTYLPGLLPDDRITVRQ
>1CA1_61_87
AYDLYQDHFWDPDTDNNFSKDNSWYLA
>1JIX_9_35
GNNVINFKTVPSSETIYLFKVISEMGL
>1LCY_232_258
MMLTLSPSILAELQLREPSFPDVQHGV
>1XP3_194_220
HDAGYDIVNNFDGVLNEFDKIVGIDRL
>2F68_114_140
GRNLTQTNTSDDKVATITSGNKSTNVT
>1NW3_6_32
ELRLKSPVGAEPAVYPWPLPVYDKHHD
>1IHG_236_262
SQNWEMAIKKYTKVLRYVEGSRAAAED
>2BF6_41_67
DARRHGGADAPNNDIDTAVRRSEDGGK
>2HZ6_117_143
TLSSAFADSLSPSTSLLYLGRTEYTIT
>1OX0_279_305
YGNTCDAYHMTSPHPEGQGAIKAIKLA
>1O59_296_322
KESESSENTGEGTWVELVGKSKTGPDK
>2F5U_68_94
DGRMSKTFMTALVLSLQACGRLYVGQR
>1ZXX_181_207
GVACGADAIVIPERPYDVEEIANRLKQ
>1XA6_380_406
DERLEAVHEVLMLLPPAHYETLRYLMI
>1Q5N_115_141
DTACILQCRDALAIVQNQVQQCYETAL
>1JCF_41_67
ILKVGLEAKNMIGKTPATIKAIRPMRD
>1V71_26_52
KTPVLTSSTVNKEFVAEVFFKCENFQK
>1KJO_115_141
WNGSQMVYGDGDGQTFIPLSGGIDVVA
>2H9F_351_377
GHPSGTLRVGAEASQANGEWTVTKAIM
>1LW7_154_180
PFQYWKFIPKEARPFFAKTVAILGGES
>2B20_169_195
KEIIWKSERLKNSRRVWIFTTGDVTAE
>1SUU_39_65
SSFDLNDGDEIVIALCVNTHDYLFMIS
>2GY5_17_43
ETSLTCIASGWRPHEPITIGRDFEALM
>1GPJ_105_131
QVKKAYDRAARLGTLDEALKIVFRRAI
>2GHS_37_63
PFAGRVLDETPMLLGEGPTFDPASGTA
>2CFQ_137_163
NFEFGRARMFGCVGWALGASIVGIMFT
>2FUZ_66_92
GAVRTVASFRERLDRFENLDHHDIGFL
>1UYN_21_47
HADMQGRRLKAVSDGLDHNGTGLRVIA
>2DBQ_186_212
EVERELNAEFKPLEDLLRESDFVVLAV
>1XFI_290_316
GNDLPVIDLSRVSQELAYLSSDADLVI
>1KO9_56_82
SGVLADQVWTLTQTEEQLHCTVYRGDK
>2AP1_19_45
YFQSNAMYYGFDIGGTKIALGVFDSTR
>1OXX_41_67
GAGKTTFMRIIAGLDVPSTGELYFDDR
>1MUW_179_205
IEPKPNEPRGDILLPTVGHALAFIERL
>2BU7_104_130
VTIRNRHNDVVPTMAQGVLEYKDTYGD
>1YU0_201_227
LTDGTSKYNVTIADGSASPKKSTKFGG
>1IN4_307_333
LARTPRGRIVTEKAYKHLKYEVPENRL
>1PMI_226_252
RTDREPQVFKDIDSRLPELIQRLNKQF
>2BWV_46_72
NSDFWYFTGFNEPEAVLVLIKSDDTHN
>1AL3_7_33
RYIVEVVNHNLNVSSTAEGLYTSQPGI
>1EZW_135_161
KEVIYQYLEGGPVEYEGKYVKTGTADV
>2CY7_73_99
TGWGCMLRCGQMIFAQALVCRHLGRDW
>1U8X_100_126
FTDVDFVMAHIRVGKYAMRALDEQIPL
>1HT6_3_29
VLFQGFNWESWKQSGGWYNMMMGKVDD
>1GPI_172_198
QCPKDIKFINGEANVGNWTETGSNTGT
>1IG8_410_436
KTGHIAADGSVYNRYPGFKEKAANALK
>1X54_171_197
ATLFKLKYFDKYAYLSQSAQLYLEAAI
>1UYN_59_85
GGVEGKMRGSTQTVGIAAKTGENTTAA
>1QUS_78_104
YRKKFITPDNVQNGVVFWNQYEDALNR
>1VJ1_269_295
SQYNKDVPYPPPLPPAVEAIRKERNIT
>1XKS_55_81
CKEKLIIWKIALSPITKLSVCKELQLP
>1GSA_253_279
KIARQIGPTLKEKGLIFVGLDIIGDRL
>2H8O_126_152
DLPAMDDDDLRRGQPTVHRKFDEATAI
>1RU4_345_371
SLDTSLATVSRDNDGTLPETSLFRLSA
>1UR3_14_40
TSLYKKAGLVQRITIAPQGPEFSRFVM
>1JDC_297_323
YSPGQNGGQHHWALQDGLIRQAYAYIL
>1Q5N_362_388
NIECTHGLIMAEAVMMALAPHMGRLNA
>2BJQ_69_95
ARDLGGQIQILTATEQDPTEQFKKTGF
>1W58_191_217
PNEKLFEIVPNMPLKLAFKVADEVLIN
>1LRZ_124_150
GNAGNDWFFDKMSNLGFEHTGFHKGFD
>2GNO_250_276
RIILHENTWESVEDQKSVSFLDSILRV
>2I1Q_282_308
ATFRFFVRKGKGDKRVAKLYDSPHLPD
>1Q44_52_78
QGILICQKRFEAKDSDIILVTNPKSGT
>1NI5_203_229
WPHFAEATARSAALCAEQESLLDELLA
>1KS8_60_86
KFGFPMAYTATVLAWGLIDFEAGYSSA
>1K5C_189_215
NQCSGGHGISIGSIATGKHVSNVVIKG
>1Y11_212_238
GARQVTVAFADLVGFTQLGEVVSAEEL
>1M15_21_47
SDCKSLLKKHLTKDVFDSIKNKKTGMG
>1LCY_201_227
PSDRLREFLHRGEKKNSSSGISGSQRR
>1JR7_138_164
QPHRVMELHNDGTYVEEITDYVLMMKI
>1U16_199_225
LGSGALAGNPLDIDREMLRSELEFASI
>1TBF_108_134
NTAQCMFAALKAGKIQNKLTDLEILAL
>2PGD_164_190
GTGEPCCDWVGDDGAGHFVKMVHNGIE
>4ENL_242_268
KIGLDCASSEFFKDGKYDLDFKNPNSD
>1LI4_60_86
TAVLIETLVTLGAEVQWSSCNIFSTQD
>1WXQ_324_350
PVHDENKLTDQFGNVLPHVFLMKKGST
>1F2J_280_306
LSGGLSEVMASEYLNAMNNCPLPRPWK
>2F68_234_260
DNTKNTIDVTIPQGYGSYNSFSINYKT
>1A0I_256_282
KGLANEGKVIGFEVLLESGRLVNATNI
>1SQ9_168_194
NWSPTLELQGTVESPMTPSQFATSVDI
>1RIQ_120_146
KLPKEKLYVSVYKDDEEAYRIWNEHIG
>1CWV_73_99
ALTNTTDGVTVVTAEVEGQRQSVDTHF
>1YLE_288_314
SGRPYLVTNGQLQDFRAVVLDLDWAPG
>1L6J_153_179
VAEHGDGYPFDGKDGLLAHAFPPGPGI
>1WCD_367_393
GVSNFELIPNPELAKNLVTEYGRFDPG
>1A76_190_216
TTKEMPELIELNEVLEDLRISLDDLID
>1XKS_84_110
DFHWSADLVALSYSSPSGEAHSTQAVA
>1N40_277_303
NLSFADGLPRLATADIQVGDVLVRKGE
>2NMT_380_406
FGPGDGFLNFYLFNYRAKPITGGLNPD
>1HXX_82_108
RLAFAGLKYADVGSFDYGRNYGVVFDA
>2C0H_277_303
FKHSFSNFRLKKPMVIGEFNQEHGAGM
>1ZSW_63_89
QDDPSMYHLFYGDKTGSPGTELSFFEI
>2GHS_300_326
ITANPQHGLTFELGIEVKGRFEPLYRL
>2DE2_304_330
AVGQGFGADFQQRLVPRLDHDALALLE
>1H9A_421_447
DTMNGDGSNFADWNGVSIAWKFVDAIS
>1CA1_13_39
MIVTQGVSILENDLSKNEPESVRKNLE
>1BIF_333_359
EEMTYEEIQDHYPLEFALRDQDKYRYR
>1JX6_264_290
NGWGGGSAELDAIQKGDLDITVMRMND
>1G4W_28_54
QMDGNSLRENFQEMASGNGPLRSLMTN
>2NXF_125_151
DLIGDDIYAYEFSPAPNFRFVLLDAYD
>1ZXX_256_282
PTVSDRVLASKLGSEAVHLLLEGKGGL
>2BI7_40_66
GNSYDARDSETNVMVHVYGPHIFHTDN
>1H12_59_85
YKAHYIKAINPDEGDDIRTEGQSWGMT
>1XA6_360_386
PVITYDTYSKFIDAAKISNADERLEAV
>1E4F_121_147
KLKENGKTPLHIFSKRYLLDDERIVFN
>2GWN_348_374
ELCNQGIFSIEEIVSKTAHIPATLFAI
>1XM9_142_168
GWCDGNSNMSREVVDPEVFFNATGCLR
>1BGV_129_155
DFDPNGKSDREVMRFCQAFMTELYRHI
>1TQ4_138_164
DTYLEKMKFYEYDFFIIISATRFKKND
>2FOZ_16_42
LGDCVGSFYEAHDTVDLTSVLRHVQSL
>1OLT_123_149
ISRLMKLLRENFQFNADAEISIEVDPR
>1VPB_254_280
MNSSRLLSPMISALNGSALQQKNSFLL
>2AUJ_215_241
VQAGEKIVAAIDPEEEVIAEAEGVVHL
>1QZ9_360_386
IDRGVIGDYREPRIMRFGFTPLYTTFT
>1GYN_55_81
PVIVQFSNGGASFIAGKGVKSDVPQGA
>2I0O_11_37
TTKDSSDESNEFLASGSSSMQGWRISQ
>1E6U_143_169
GIKLCESYNRQYGRDYRSVMPTNLYGP
>2NVP_118_144
NDITKDSPWVWERKYEIDSLCYPVRLI
>1YIS_452_478
ESFIAKELKPTIDKYLDKSAGNVQLDV
>2G5D_63_89
QSFRLGCANLKNRQGWQDVCAQAFQTP
>1NTH_281_307
THINAVLMSSASWHLDGPVHIRWGSTN
>1A26_296_322
KGLGKTAPDPTATTTLDGVEVPLGNGI
>2HZ6_145_171
YDTKTRELRWNATYFDYAASLPEDDVD
>1JTV_236_262
VAEVFLTALRAPKPTLRYFTTERFLPL
>1L9K_224_250
THEMYWVSNASGNIVSSVNMISRMLIN
>1XRF_248_274
SSRAPEAEEIQIARDGILAQRTGGHVH
>1F1O_201_227
KLGLKAAPISTQTLQRDRHADYMATLA
>2F8L_172_198
ISLALVGADLQRQKMTLLHQDGLANLL
>1LZL_206_232
TPLWHRPNAILSWKYYLGESYSGPEDP
>7ODC_79_105
TLAAIGTGFDCASKTEIQLVQGLGVPA
>1UTE_161_187
LARTQLAWIKKQLAAAKEDYVLVAGHY
>1VJT_429_455
EWNLEAYISRDRKVLEEILIRDPRTKS
>1Y3N_259_285
FGNNIGGMTHDWFASTALFNDALSKNI
>4ENL_311_337
KTAGIQIVADDLTVTNPKRIATAIEKK
>2EU9_21_47
YEIVGNLGEGTFGKVVECLDHARGKSQ
>1KA1_168_194
VQLGCIGCPNLVLSSYGAQDLKGHESF
>1O20_193_219
TDRSLVLEMIRLREYLSLVIPRGGYGL
>1VRM_239_265
YFVVDGVRYHHILDPSTGYPARGVWSV
>2H7O_219_245
PVVKFGTEQYTAIHRQMMAAHAAITLQ
>1SNG_247_273
RRSASTSVELALPRFELTQPHQLVEVL
>1I9Z_100_126
PGYVQLRSGQLVGTALMIFCKESCLPS
>1OZA_23_49
QENDFENLNPVFFTTSQAGQKAPVFGG
>2BW0_170_196
LQKECEVLPDDTVSTLYNRFLFPEGIK
>1NW3_236_262
SVIFVNNFAFGPEVDHQLKERFANMKE
>1GP6_209_235
LLQMKINYYPKCPQPELALGVEAHTDV
>1AC5_170_196
IILSGESYAGQYIPFFANAILNHNKFS
>2FYT_265_291
DIYFEKNCHNRVVFSTGPQSTKTHWKQ
>1NHS_351_377
KETKAVTVVEDYLMDFNPDKQKAWFKL
>1O59_88_114
HNEMEYDWVIIKMGVAAAHIIGGEIDT
>1YDX_79_105
KFNTFKNTISVIVGGSCGYVRLADKNF
>1UA4_182_208
PRGFRVFEFEAPRENRFIGSADDYNTT
>1JL5_220_246
IVAGNNILEELPELQNLPFLTTIYADN
>1UX6_153_179
NDPNWVVRHQGKELVQTVNSDPGLAVG
>1OQ9_200_226
FISHGNTARQAKEHGDIKLAQICGTIA
>1ZX5_202_228
EKVKKVLNTKKVEEFEVKGKKGMAETE
>1N4K_330_356
CRLCYRVLRHSQQDYRKNQEYIAKQFG
>1UM8_47_73
KEKLKKQDNQDSNVELEHLEEVELSKS
>1UA4_131_157
VHVPQLSRLQANLFLDGPIYVPTLENG
>1L6J_242_268
NYDTDDRFGFCPSERLYTRDGNADGKP
>1NOF_134_160
NEPDWKPDYESCEWSGDEFKSYLKSQG
>1IR6_100_126
ITNHAELRELLENGVEVIVTDHHTPGK
>2F7V_207_233
LDHVESLAHARFGGLTGLRFNIGRVDG
>1INP_169_195
TPNQGIFPSGLQCVTVLIGVYDIQTGV
>2GU1_92_118
QEISGEWREILFSGEINGSFSVSARRV
>1QE3_425_451
VKQLSHTIQSAWITFAKTGNPSTEAVN
>1OFC_117_143
DFNQFIKANEKYGRDDIDNIAKDVEGK
>1RHC_271_297
LVHCDTIKENYMCATDAEEMIKEIERF
>1TO3_218_244
GHINMPWVILSSGVDEKLFPRAVRVAM
>2FEZ_223_249
DALGAYRRVKTTLADDLGIDPGPTLRA
>1WZA_146_172
GRVWHYSPTGMYYGYFWSGMPDLNYNN
>2GI3_218_244
ISGRDENDATTVNRKVDFLSEIEEGVS
>1KNW_30_56
VYDAQIIRRQIAALKQFDVVRFAQKAC
>2HGS_321_347
LPGQPEAVARLRATFAGLYSLDVGEEG
>2F68_225_251
AFPGSKITVDNTKNTIDVTIPQGYGSY
>2GWD_333_359
CALPAFWVGLLYDEDVLQSVLDLTADW
>1OZ2_243_269
WAFKVRPPHSFLVNMKLEAVDRRNPAL
>1JL5_21_47
SNLTEMPVEAENVKSKTEYYNAWSEWE
>1O88_99_125
SSANFGIWIKKSSDVVVQNMRIGYLPG
>2C81_369_395
YWRGLHYPVSERASGQSIVIHHAILLA
>1IK6_223_249
LYRAPREEVPEGDYVVEIGKARVAREG
>1IG8_453_479
IVPAEDGSGAGAAVIAALAQKRIAEGK
>2HVQ_289_315
LTVQDILEETSREGITLTQADNPSLIK
>1T1G_82_108
DIEVAGALAPGAKIAVYFAPNTDAGFL
>2C5S_220_246
HSPPFTSERAKQKVIDLAQELTKYCKR
>1XHC_301_327
YNFKFRSTVFKFGKLQIAIIGNTKGEG
>1TQ4_43_69
ELRMRAGNIQLTNSAISDALKEIDSSV
>1NOF_114_140
LDFSKYMQTNGAPLYAISIQNEPDWKP
>1Z6F_51_77
SYVIGQAMKAGKFKETDLVTIGNDAWA
>1XHB_137_163
ARIKHDRRTVVCPIIDVISDDTFEYMA
>1O59_181_207
MYPDGGIARFRLYGRVVPPELKTKDHI
>1WZZ_174_200
MPSLLQAFDLTADPRWRQVMEDGIRLV
>1CSH_387_413
EMNYYTVLFGVSRALGVLAQLIWSRAL
>1HH2_273_299
LKWSDDPKQLIANALAPATVIEVEILD
>2HMA_77_103
NFEKEYWDRVFEYFLAEYRAGRTPNPD
>1LW7_141_167
TFFNVSATKIRTTPFQYWKFIPKEARP
>1KA1_278_304
VYLRLPIKLSYQEKIWDHAAGNVIVHE
>1XMB_296_322
RCNASVNLTPNGREPMPPTVNNKDLYK
>1SI7_242_268
GDALQLAGRGSWFVATTEELAELQRRV
>1UX5_166_192
LQLMVNLESYWGSRMRALTVVTSYERE
>2BG1_214_240
EALNYSWNIPAYWTYRMLRENGVDVKG
>1RYO_283_309
QLFSSPHGKDLLFKDSAHGFLKVPPRM
>1GQ8_159_185
IFGNAAVVLQDCDIHARRPGSGQKNMV
>1WAK_57_83
WDIQGKKFVAMKVVKSAEHYTETALDE
>2HGS_179_205
ILSNNPSKGLALGIAKAWELYGSPNAL
>1EZW_185_211
TAGEIANGVLVNASNPKDFEVAVPKIE
>1Z2N_225_251
PEGVIDKQDIIENSANRFGSKILEDPI
>1R6D_201_227
DGGTLPLYGDGANVREWVHTDDHCRGI
>1L6J_103_129
TYWIQNYSEDLPRAVIDDAFARAFALW
>1WMD_93_119
VFQSIMDSGGGLGGLPSNLQTLFSQAY
>1LYV_194_220
DQTAVSSEVTKALASLVDQTAETKRNM
>1YS1_195_221
PTETVGGNTHLLYSWAGTAIQPTISVG
>1TBF_215_241
ALYIKRRGEFFELIRKNQFNLEDPHQK
>2AZQ_102_128
PRTIEGPLYVAGAPLAQGEVRMDDGTD
>1VMI_269_295
PLQGKANVMVFPSLEAGNIGYKIAQRL
>2B3H_193_219
LVQTTYECLMQAIDAVKPGVRYRELGN
>2C0H_179_205
FDTRHLSGSGAGWAGHLYSAQEIGRFV
>1LTQ_198_224
KMYALMGYQIVVVSGRESGTKEDPTKY
>1V4A_78_104
CNVSDEAGLMRELRLFRRRIMVRIAWA
>1Q25_360_386
AGRPQNLTLRYSDGDLTLIYFGGEECS
>1QWO_358_384
RTSVESAKELDGYSASWVVPFGARAYF
>1EDZ_47_73
DPAAKMYATWTQKTSESMGFRYDLRVI
>1MGP_259_285
GVHADNEAGVVELLNTLRKSYEVVDEI
>1JDC_35_61
WYNILRQQAATIAADGFSAIWMPVPWR
>2C1I_220_246
EKDAALYQSYFDKKHQKVVALTFNDGP
>1VPB_133_159
FASLNPDDKIEMAKAVAEEALGKDERI
>1VYR_294_320
HGVIIGAGAYTAEKAEDLIGKGLIDAV
>1D5R_46_72
DVVRFLDSKHKNHYKIYNLCAERHYDT
>1G8P_298_324
ARALAALEGATAVGRDHLKRVATMALS
>2DAP_221_247
VGYEVEVNFIDEATFDSEHTGMPHGGH
>1B6A_311_337
YEVEIDGKTYQVKPIRNLNGHSIGQYR
>1VJV_270_296
VKVRDELRKVEKEKNEKEREIKRRKFD
>1Z05_306_332
AGEPSCLATVEEISIEDICAAAADGDP
>1D2P_327_353
HTWTGLDEKAKGQQVKYTVEELTKVKG
>1XC3_225_251
PKKIILGGGVMQQKQVFSYIYQYVPKI
>1D7Y_164_190
ARTAGVHVSLVETQPRLMSRAAPATLA
>2EVX_71_97
RPKGLLLPGFSNAPKLIFVAQGFGIRG
>1RCQ_39_65
HGAVRCAEALAAEADGFAVACIEEGLE
>1W58_167_193
KVRMKNAMEGLERLKQHTDTLVVIPNE
>1W8K_421_447
NNQVVIKEEFRDYYENGEEKSNKQMLL
>1Q5N_311_337
QSMVQEHERSLGAWHAEWLSLPEIFQL
>1VFL_313_339
DMGFTEEEFKRLNINAAKSSFLPEDEK
>1ZOD_203_229
NLAAFIAEPILSSGGIIELPDGYMAAL
>1LTQ_45_71
EERDEYKYTKKKEGIVTGMQFDTAKSI
>2GWD_131_157
GIGFLGMGFQPKWRREDIPTMPKGRYD
>1IIR_136_162
PPPPLGEPSTQDTIDIPAQWERNNQSA
>1GSO_47_73
NVAIGVTDIPALLDFAQNEKIDLTIVG
>1GCA_40_66
DSQNDQSKQNDQIDVLLAKGVKALAIN
>1Y0Y_296_322
GGTDAGAIHLTKAGVPTGALSVPARYI
>1O20_366_392
VSEIDAAAVYVNASTRFTDGGQFGFGA
>1FO8_308_334
GVPRAGYRGIVTFLFRGRRVHLAPPQT
>1HXX_155_181
VQYLGKNERDTARRSNGDGVGGSISYE
>1B89_19_45
LDRAYEFAERCNEPAVWSQLAKAQLQK
>1M6E_6_32
VLHMKGGAGENSYAMNSFIQRQVISIT
>1T3S_127_153
FKKTEHTPPYDVVPSMRPVVLVGPSLK
>2A3N_79_105
LTTLPVYVEQAAELIHKGNKRLNKDSV
>1MSK_294_320
YAVAQIQRDQVEDYARRKGMSVTEVER
>3GCB_98_124
QLRLNVLSELNLKEFELSQAYLFFYDK
>1YI9_283_309
LSFMTCTKNVAPDMFRTIPAEANIPIP
>1SQ9_181_207
SPMTPSQFATSVDISERGLIATGFNNG
>1G97_420_446
VGAGSTITKDVPADAIAIGRGRQINKD
>1HBZ_242_268
RQDLFESIAKGDHPKWDLYIQAIPYEE
>1LRZ_29_55
HYELKLAEGYETHLVGIKNNNNEVIAA
>2AP1_58_84
TSYSAFLDAVCELVEEADQRFGVKGSV
>2B4V_436_462
CMERFLPTNAPEKSILGVKRADLRHFE
>1PW4_391_417
GYLGGSVAASAIVGYTVDFFGWDGGFM
>1UDC_208_234
AVGRRDSLAIFGNDYPTEDGTGVRDYI
>1PMI_88_114
FGSSKELPFLFKVLSIEKVLSIQAHPD
>1YON_223_249
SAEDLRDYVMQVIDATAENISSMLQDI
>1NNF_136_162
VSTSGAFLEQVVALSKMKGDKVALNWL
>1X3M_62_88
GDKPINLAHSNYEDALKAIAFELEKRD
>1BQC_201_227
YSQASTITSYLEHFVNAGLPLIIGEFG
>1F8E_338_364
YRACFYVELIRGRPKEDKVWWTSNSIV
>1SP3_382_408
KYSGEYDFAATEMWWRINHMVSPKEQA
>2F6H_261_287
QLNYNVTRLEEWCKTHGLTDGTECLQH
>2NMT_356_382
KNANMDVFNALTSQDNTLFLDDLKFGP
>2AE0_51_77
PRLYGNQSNVYNAVQEWLRAGGDTRNM
>1W5D_398_424
RMKGTPAQGKVRAKTGSLSTVSSLSGY
>1H6L_304_330
FVAQNGENIDHGQKANQNFKMVPWERI
>2B78_166_192
YGQEAPEQFLILENGISYNVFLNDGLM
>1U7L_86_112
LQGLNETSTNAYRTLPINNMPVPEYLE
>1UUQ_211_237
QLANEPRPGNSQTTAEEKQIYIDWVHA
>1UA7_379_405
SINTATKLPDGRYDNKAGAGSFQVNDG
>1WDI_100_126
ARKAPPGTRLLLLSPKDLAPVPGLQAE
>2DPO_108_134
QLDSIVDDRVVLSSSSSCLLPSKLFTG
>1Y7E_195_221
GSLPIETKEKNKVKLATLQLIKEKYKI
>1R89_144_170
KENEVRLLKGFLKANGIYGAEYKVRGF
>1XMB_266_292
TIGGTLRAFTGFTQLQQRVKEVITKQA
>1JFB_277_303
VEELCRYHTASALAIKRTAKEDVMIGD
>1BIF_364_390
ESYEDLVQRLEPVIMELERQENVLVIC
>1C7Q_317_343
RNLIETVLHVKKPQIELTIQEDPENID
>1ZOD_255_281
MFACQRDGVTPDILTLSKTLGAGLPLA
>2DDU_331_357
LDFMSFLEPQIISIDLPREAKTPATAF
>1IGR_434_460
EVTGTKGRQSKGDINTRNNGERASCES
>2BI0_98_124
RFHRFPAVGDTLYTRTEVVGLRANSPK
>1B9H_262_288
RWTLLSRLLGAIDGVVPQGGDVRADRN
>2EX1_318_344
MTGLLPDKVGGVASSLYFSLPKEKISH
>1XP3_86_112
GNTTKPETFQLGVDFLRMEIERTSALG
>1JL5_287_313
NIFSGLSELPPNLYYLNASSNEIRSLC
>1RHC_279_305
ENYMCATDAEEMIKEIERFKEAGINHF
>2F8L_314_340
EVLLANLSSLTDPSVTAPILAEIENWF
>1U7L_172_198
VRSLHDIVKPEDFVLNSEHLTTVLVAV
>2NVP_8_34
LKEIVRKIGKDLSGKIEDKKLQELFYN
>1IMV_86_112
RALYYDLISSPDIHGTYKELLDTVTAP
>1US0_225_251
DPSLLEDPRIKAIAAKHNKTTAQVLIR
>1K92_14_40
GIAFSGGLDTSAALLWMRQKGAVPYAY
>1L9K_192_218
LNPYMSSVIEKMEALQRKHGGALVRNP
>1WF3_116_142
GKVPILLVGNKLDAAKYPEEAMKAYHE
>1WCD_138_164
DVSYNGLMSATANINDKIGNVLVGEGV
>1TQ4_384_410
LKEIFYLKYYFLDMVTEDAKTLLKEIC
>1P1M_246_272
FVSHNPASNLKLGNGIAPVQRMIEHGM
>1RU4_258_284
HRITRSVAFGNVSKGFDQNNNAGGVTV
>1F1O_148_174
TTFGLKLALWHEEMKRNLERFKQAKAG
>1JCF_215_241
PSKENDELETTVSGIDLSTGLPRKLTL
>2GJL_74_100
LTLLPTQKPVPYAEYRAAIIEAGIRVV
>2AU3_64_90
GGDAIKFVSLYEDISYFEAALELAKRY
>2DFW_259_285
SGVAGGVLGALPGRVGIGVFSPRLDEV
>1D2P_318_344
ILNESNNWTHTWTGLDEKAKGQQVKYT
>1G4R_257_283
EADDTVAPSSTFCKVYTLTPFLANNRE
>1RW3_104_130
EDIHPTVPNPYNLLSGLPPSHQWYTVL
>1Q25_155_181
SGAYLVDDSDPDTSLFINVCRDIEVLR
>2I7Q_101_127
SCNKEGSEQAQKENEFQGAEAMVLESV
>1M15_7_33
LDKLEAGFKKLQEASDCKSLLKKHLTK
>1S7C_223_249
NGKLTGMAFRVPTPNVSVVDLTVRLEK
>1BIF_57_83
KKLTRYLNFIGVPTREFNVGQYRRDMV
>1Z05_228_254
FGHSQDVDNSVLISIHHGLGAGIVLDG
>1ADT_1_27
SVPIVSAWEKGMEAARALMDKYHVDND
>1JMS_114_140
DERYKSFKLFTSVFGVGLKTAEKWFRM
>1BS0_112_138
NQAVIAAMMAKEDRIAADRLSHASLLE
>1NXC_302_328
FAGGMFALGADGAPEARAQHYLELGAE
>1D5T_233_259
LGELPQGFARLSAIYGGTYMLNKPVDD
>1DT9_12_38
VEIWKIKKLIKSLEAARGNGTSMISLI
>2HZ6_42_68
QVPTHVEEPAFLPDPNDGSLYTLGSKN
>1KWF_135_161
LWGSSGAINYGQEARTLINNLYNHCVE
>1SYY_256_282
EIVELIKRAVDLEIEYAQDCLPRGILG
>1TFZ_23_49
VKRFHHIEFWCGDATNVARRFSWGLGM
>2D0B_128_154
VKDSKQLNDEAIKRIAPAIMETVPHAV
>1DYK_79_105
RINHADFATVQLRNGFPYFSYDLGSGD
>1WDP_352_378
PSDAKSGPQELVQQVLSGGWREDIRVA
>1KJO_136_162
GIDVVAHELTHAVTDYTAGLIYQNESG
>2GU1_112_138
SVSARRVGLTSSQVANITQVMKDKIDF
>2J3X_93_119
TLDRDAIGYVNFTPKELGINFSIRDVE
>1VJ1_303_329
NYKDKFEPGILQLSQWFKEGKLKVKET
>1BUP_338_364
GGSTRIPKIQKLLQDFFNGKELNKSIN
>2CGL_259_285
TWSLMGFESQTPFTNDTALAANITNEG
>1SIG_256_282
MSIGEAKARRAKKEMVEANLRLVISIA
>2J3X_4_30
IKEPIDFINKPESEAKEWGKEEEKRWF
>2VTK_209_235
LANTVRYLQCGGSWREDWGQLSGTAVP
>1KMJ_257_283
ATVSLSEGTTWTKAPWRFEAGTPNTGG
>1SVS_128_154
RLWKDSGVQACFNRSREYQLNDSAAYY
>1TR9_243_269
DDLSMEGAAVMGGPVERSHQALVAGCD
>1X19_109_135
YMFSPTPKEPNLHQTPVAKAMAFLADD
>1AB4_91_117
MRYTEIRLAKIAHELMADLEKETVDFV
>2BJQ_298_324
PCLLKDANGTERLGNLHMGMEKATAGL
>2HKJ_78_104
IGIPPQEVPNAFGRVLYSSKYVNRQTR
>1JMM_231_257
SVASLNREHNSIEMAKDYSGKFVKISG
>1NF1_263_289
DIASDCPTSDAVNHSLSFISDGNVLAL
>1XHC_159_185
AGNLAEAGYHVKLIHRGAMFLGLDEEL
>1WAK_40_66
HVIRKLGWGHFSTVWLSWDIQGKKFVA
>2C4E_170_196
KEMLLEIIEHTNFLFMNKHEFERASNL
>2DVZ_78_104
TLSIATVSTMAVNPACRPKDLPYDPIK
>2IZR_65_91
DGIPQVYYFGPCGKYNAMVLELLGPSL
>1DT9_394_420
DKSQEGSQFVKGFGGIGGILRYRVDFQ
>1HOW_63_89
EDEIKLLQRVNDADNTKEDSMGANHIL
>1WL4_183_209
VLSQNRTENAQKAGHFDKEIVPVLVST
>1J7X_86_112
EDEAMLQALVNTVFKVSILPGNIGYLR
>1W5D_257_283
LKKQGITVKGDIKTGEAPSSSDVLLSH
>1JDC_187_213
AGGFRFDFVRGYAPERVNSWMTDSADN
>2J66_396_422
RNGSYELIRRKGTADDIVATQLQTESN
>1EWF_294_320
TTKFFGTFLPEVAKKFPNMKIQIHVSA
>2B9W_78_104
GDKVDGPKLRREFLHEDGEIYVPEKDP
>1X7F_334_360
GNNSFGKYKGELQIILKEMPIDERKNI
>1KA1_12_38
QAVRKASLLTKRIQSEVISHKDSTTIT
>2B20_304_330
VLSQSGSYWWPHRGGQQEGVLLEKLKA
>1VJP_11_37
HHMVKVLILGQGYVASTFVAGLEKLRK
>1US0_22_48
KSPPGQVTEAVKVAIDVGYRHIDCAHV
>1UOU_334_360
LGRFERMLAAQGVDPGLARALCSGSPA
>1PII_423_449
GLDFNSAVESQPGIKDARLLASVFQTL
>1KJO_15_41
GDQKNINTTYSTYYYLQDNTRGNGIFT
>2F8L_122_148
LEKVIQKKKNVSILDPACGTANLLTTV
>2B69_197_223
IFNTFGPRMHMNDGRVVSNFILQALQG
>1L5O_146_172
LQAEALLLEVSRYTCDLAQRGVTLFGV
>1ZYL_71_97
HQFALQLVNDEVPVAAPVAFNGQTLLN
>2BI7_125_151
GDSTIADPQTFEEEALRFIGKELYEAF
>1BHE_38_64
QGKAVRLSAGSTSVFLSGPLSLPSGVS
>1OLT_112_138
GGTPTYLNKAQISRLMKLLRENFQFNA
>1S9J_138_164
VNSRGEIKLCDFGVSGQLIDSMANSFV
>1ZKL_151_177
VLENHHWRSAVGLLRESGLFSHLPLES
>1X8V_428_454
NDHSKMVVQLAQPAAVRYRRRTGVHHH
>1NI9_65_91
APMLYIGEKVGTGRGDAVDIAVDPIEG
>2F68_257_283
NYKTKITNEQQKEFVNNSQAWYQEHGK
>2CZ9_9_35
RVNLIGEHTDYTYGYVMPMAINLYTKI
>1GA8_117_143
DTDLGDNWLGASIDLFVERQEGYKQKI
>1OHC_291_317
IMKHYRMTAAETIAWVRICRPGSVIGP
>1Y4I_101_127
QQGDHIVSASAIYGCTHAFLSHSMPKF
>1W3U_274_300
LIYDAIDQSGGFYRGCVDVDSRSDMNI
>1XKG_273_299
DTNWGDNGYGYFAANIDLMMIEEYPYV
>1CSH_80_106
GGGEEPLPEGLFWLLVTGQIPTPEQVS
>1UTE_193_219
AEHGPTHCLVKQLLPLLTTHKVTAYLC
>1LI4_149_175
GIRGISEETTTGVHNLYKMMANGILKV
>1QOY_97_123
TVYEWCGVATQLLAAYILLFDEYNEKK
>1C7Q_117_143
STYISHLLDVLEGKDLSINVISKSGTT
>1SQH_61_87
HISLRKQFYTHRRGNFRTWGTYVSLHR
>1LFW_363_389
QVLDKFSGILDVTYNGFEEPHYVPGSD
>1JTA_125_151
TPIDVEPHYEKGDGWNAEWDAMNITNG
>1B9H_183_209
SFQNGKLMTAGEGGAVVFPDGETEKYE
>1YIS_88_114
NHAFGKLCPTAAGIIHLGATSCFVQDN
>2B69_90_116
IEVDQIYHLASPASPPNYMYNPIKTLK
>1GYN_332_358
VWLRAGQTSMIARLEKAFQELNAIDVL
>1XAG_304_330
ETLYQYMLSDKKNDKQGVQMVLMRQFG
>1J09_262_288
LPEALRNYLCLMGFSMPDGREIFTLEE
>1CRZ_332_358
AKQDLATGGVQVLSSTFLDETPSLAPN
>2FXU_140_166
LSLYASGRTTGIVLDSGDGVTHNVPIY
>1R6F_76_102
IKRVKEFLESSPNTQWELRAFMAVMHF
>2BJQ_117_143
GQSTPVIMKTKDGKDLLGYIDMSTEVA
>1UXY_99_125
MPGLENLALIPGCVGSSPIQNIGAYGV
>1CEO_147_173
TRWNKLMLECIKAIREIDSTMWLYIGG
>1GKZ_146_172
SRKHIEDEKLVRYFLDKTLTSRLGIRM
>2HQ2_289_315
HLLEESIAEAWVTRKPTSDGYVTSLEL
>1RRK_162_188
GVGPLVNQVNINALASKKDNEQHVCKV
>1ISR_14_40
IIGALFSVHHQPPAEKVPERKCGEIRE
>2JAK_169_195
KYIDQKFVLQLLELFDSEDPRERDFLK
>1LAM_145_171
LHGSEDQEAWQRGVLFASGQNLARRLM
>1JY1_384_410
NGTQLMIRSYELGVLFLPSALGLDSFK
>1DB3_58_84
HLHYGDLSDTSNLTRILREVQPDEVYN
>2H7O_177_203
QQLNTLQQQQESAKAQLSILINRSGSW
>1ITX_267_293
PAASAAGVPDANTFNVAAGAQGHLDAG
>1XWI_168_194
RRFEKRIYIPLPEPHARAAMFKLHLGT
>1X3M_150_176
RQVAVFDTSFHQTLAPEAYLYGLPWEY
>2AEU_319_345
GFNLLKNYGIITITVAGMPGASKSLRI
>1SBP_272_298
DDAFPKLKLFTIDEVFGGWAKAQKDHF
>1KKH_97_123
KTGFKINISSKIPISCGLGSSASITIG
>1WZZ_42_68
NGGESHSEGQGYGMLFAASAGDLASFQ
>2FEZ_59_85
LWEEWPPSGARASIHSYVSNLRKLLGG
>1WZU_161_187
IIPVPSKGHCYVHQKFTLDDVERAKKL
>2A84_254_280
DIGLGPMPLNGSGRLLVAARLGTTRLL
>2DBQ_116_142
ARHVVKGDRFVRSGEWKKRGVAWHPKW
>1TCA_194_220
VSNSPLDSSYLFNGKNVQAQAVCGPLF
>1EDZ_282_308
DDVKEKASLYVPMTGKVTIAMLLRNML
>1MZE_143_169
EERLYLQQTLNDTVGRKIVMDFLGFNW
>1OWL_45_71
ADMAPARVAYLQGCLQELQQRYQQAGS
>1YE3_274_300
TMVTALSCCQEAYGVSVIVGVPPDSQN
>2AYU_54_80
INEEDILANQPLLLQSIQDRLGSLVGQ
>1YLE_150_176
FMASHPERFADAVVVEIVGYSDEQGES
>1XFI_298_324
LSRVSQELAYLSSDADLVIVEGMGRGI
>2J4O_310_336
AAMIDTEFAKQTSLDAVAQAVVDRVKR
>2PIA_192_218
PAQHVYCCGPQALMDTVRDMTGHWPSG
>1KWF_286_312
VDGYTIQGSKISNNHNASFIGPVAAAS
>2GUY_266_292
SGSMDDLYNMINTVKSDCPDSTLLGTF
>1UWV_118_144
EVIADVPWGYRRRARLSLNYLPKTQQL
>1NML_79_105
NSPTVFNAVFNAAQFWDGRAADLAEQA
>1V04_145_171
KFQEEEKSLLHLKTIRHKLLPSVNDIV
>1GPI_181_207
NGEANVGNWTETGSNTGTGSYGTCCSE
>1LYV_106_132
ESHFRMLAENRTPVLAVLASSSEIANQ
>1SP3_98_124
CLICHDTTGTYVKDPAGAGEPMAKLDL
>2PIA_113_139
SFILVAGGIGITPMLSMARQLRAEGLR
>1E2S_150_176
CDGGCDQGLVPIPLLANLSVEAQPPWL
>1RGZ_325_351
GSYVAFIPEKQIGIVMLANTSYPNPAR
>1YS1_278_304
LSTSYKWNHLDEINQLLGVRGANAEDP
>1OZA_69_95
IIVTCQGGDYTNEVYPKLKATGWDGYW
>1KA2_113_139
SLATKAWEEAKAKDDFSKFEPWLDKII
>1R53_44_70
TRRRPGQSKLSTPRDEKDRVEIQSGTE
>2CY7_224_250
PLVLLIPLRLGLTDINEAYVETLKHCF
>2F7V_137_163
DPRCIAAFLARGLPYDAVLVAEPTMSE
>1O88_164_190
TFESAVDIKGASNTVTVSYNYIHGVKK
>1LJ8_149_175
LPQIQHDLAHPSSPKTVFGFICAALTQ
>1BHE_299_325
VVMKNVAKPIVIDTVYEKKEGSNVPDW
>1RJG_56_82
SRRAFGKVDKAMRSSFPVMNYGTYLRT
>1EDG_299_325
RGIPVIIGECGAVDKNNLKTRVEYMSY
>2H9F_343_369
GERSAVRFGHPSGTLRVGAEASQANGE
>1E4F_159_185
EYTSIVVPLKVYEMFYNFLQDTVKSPF
>2D7U_121_147
HGKIGTTGSGCGPANADRVMRKAKQAK
>2BF1_171_197
KQTIVKHPRYTGTNNTDKINLTAPRGG
>1KO9_20_46
PALWASIPCPRSELRLDLVLPSGQSFR
>1ZJC_137_163
MESVQKNQFPWVVAAFPSKAWAKRVYP
>1HZF_50_76
LPRGCGEQTMIYLAPTLAASRYLDKTE
>2NXF_71_97
ASDRALDTVMAELDACSVDVHHVWGNH
>1WER_242_268
GVNPFIKSNKHRMIMFLDELGNVPELP
>2F82_325_351
NMYTASLYAAFASLVHNKHSDLAGKRV
>1WL7_285_311
HAYDALKNGEPTLQIRPLYWDDEGWPY
>1DKQ_194_220
LPSELKVSADNVSLTGAVSLASMLTEI
>1O20_31_57
RNATTREKNKAIKKIAEKLDERRKEIL
>1VJT_305_331
IDNEVERPKFHEQLRRARERLIKLAEE
>1XM9_233_259
LEYNARNAYTEKSSTGCFSNKSDKMMN
>2AE0_63_89
AVQEWLRAGGDTRNMRQFGIDAWQMEG
>1R5Y_348_374
EHNIAFYQQLMQKIRDSISEGRFSQFA
>1ZSW_12_38
DLGTENLYFQSNAMYEIKGHHHISMVT
>1QZZ_274_300
VRALEPGGRLLVLDRADVEGDGADRFF
>1ESC_32_58
GWCFQAKENYPAVATRSLADKGITLDV
>1O89_201_227
RESTHEYLKSLGASRVLPRDEFAESRP
>2BI7_137_163
EEALRFIGKELYEAFFKGYTIKQWGMQ
>2AM1_398_424
SQMFPIGHVYYFKKTEDQDQFEDLVKQ
>2B9E_158_184
EDFLAVSPSDPRYHEVHYILLDPSCSG
>1GW1_303_329
LKADPDAREIAFLLVWRNAPQGVPGTQ
>1MJ5_196_222
AAGEARRPTLSWPRQIPIAGTPADVVA
>1BT3_200_226
LALMYKQMVTNAGTAELFLGKAYRAGD
>2HMC_120_146
KGLMVIPRVLSRGSVIAAQKAHFKAIL
>1YFQ_27_53
LITSWDGSLTVYKFDIQAKNVDLLQSL
>1CPT_232_258
SCPKDDVMSLLANSKLDGNYIDDKYIN
>1RRK_370_396
EKKLTRKEVYIKNGDKKGSCERDAQYA
>1XRF_227_253
EDDKLAYGVINEGEVSALLGLSSRAPE
>1XGK_156_182
NFTSLPYPLFQMELMPDGTFEWHAPFD
>1Q44_13_39
DEDLTQETRALISSLPKEKGWLVSEIY
>1TD6_216_242
KAYFEQLITQIQQLFLKEPVNAEFANE
>1OLT_217_243
QTPESFAFTLKRVAELNPDRLSVFNYA
>1IO1_65_91
QRLNEIDRVSGQTQFNGVKVLAQDNTL
>1ESW_253_279
ETGQRWGNPLYRWDVLEREGFSFWIRR
>2PGD_221_247
EWNKTELDSFLIEITASILKFQDADGK
>1P1M_314_340
LKMVTYDGAQAMGFKSGKIEEGWNADL
>2BWM_184_210
LDVVGFGENQVYIARNSGNGTFQPAQA
>1SYY_294_320
HIADRRLERIGLKPIYHTKNPFPWMSE
>1WZA_154_180
TGMYYGYFWSGMPDLNYNNPEVQEKVI
>2F6H_41_67
QLSKRDVVYPARILIIVLSEMWRFGLT
>1R3F_60_86
GEATKFSQYLLDSDKRYRVIARLGQRT
>1UR3_190_216
QSRLPFTLATNQVEISPVHQPLLLDGT
>1CJC_392_418
QDLKAGHLPSGPRPGSAFIKALLDSRG
>1M8Z_72_98
NYVIQKFFEFGSLEQKLALAERIRGHV
>2GWN_95_121
FMDMPNTNPPTTMWERLLEKRQIGADT
>1HZ4_208_234
KYHSDWISNANKVRVIYWQMTGDKAAA
>1NE9_92_118
DEAVKALDGRAYVLRFDPEVAYSDEFN
>1SQ9_323_349
KERITTLNMHCDDIEIEEDILAVDEHG
>1WDI_91_117
GLWEALLGPARKAPPGTRLLLLSPKDL
>2JAK_98_124
VITEPIYPEVVHMFAVNMFRTLPPSSN
>1PMI_26_52
VAQFVHNSDPSITIDETKPYAELWMGT
>1VHN_97_123
KVVKEGAGGALLKDLRHFRYIVRELRK
>1DNV_65_91
VNRLLTTCLAEIPWQKLPLYMNQSEFD
>1DB3_193_219
ETFVTRKITRAIANIAQGLESCLYLGN
>1WDI_167_193
ERYQTVYARRPGSVAAPTAGLHFTPEL
>1ZTU_148_174
STGPHALRNAMFALESAPNLRALAEVA
>1WL4_264_290
MKKSEADKRGLTPLARIVSWSQVGVEP
>2CYG_95_121
LIPGSDLAQYILPAMRNIYNALSSAGL
>2HGS_117_143
QTVFLGLNRSDYMFQRSADGSPALKQI
>1XWI_95_121
KNLFQLARENKPSIIFIDEIDSLCGSR
>1VB3_300_326
AMDVSQPNNWPRVEELFRRKIWQLKEL
>1C7Q_261_287
AIELLVNYEPSLHYVSEWWKQLFGESE
>1XMB_304_330
TPNGREPMPPTVNNKDLYKQFKKVVRD
>1RCQ_11_37
QALRHNYRLAREATGARALAVIKADAY
>1J72_91_117
RPVQHREVQGNESDLFMSYFPRGLKYQ
>2HOE_145_171
LGSKLSALTVAAPGPIDTERGIIIDPR
>1IZC_259_285
MVPSLIEQGYRAIAVQFDVWGLSRLVH
>1GPJ_258_284
SPILIIDIANPRDVEEGVENIEDVEVR
>1KO9_243_269
LPGVGTKVADCICLMALDKPQAVPVDV
>3GRS_153_179
LIATGGMPSTPHESQIPGASLGITSDG
>1INP_5_31
LQELLRVSEKAANIARACRQQETLFQL
>1F20_195_221
QMPATLLLTQLSLLQPRYYSISSSPDM
>2C1I_205_231
PVSAFFDVIQSSYLLEKDAALYQSYFD
>1ISR_331_357
TRNPWFPEFWQHRFQCRLPGHLLENPN
>1JDN_65_91
CGNRALFSLVDRVAAARGAKPDLILGP
>1YON_51_77
ESLTANDPDFLATSDLLLVTLKAWQVS
>1XUU_67_93
AKQVIPGNADVSIYEIMERCALNEEDE
>1SQ9_208_234
TVQISELSTLRPLYNFESQHSMINNSN
>1W58_108_134
AKESAEEIKAAIQDSDMVFITCGLGGG
>1N11_148_174
TPLHVAAKYGKVRVAELLLERDAHPNA
>1BIF_45_71
VGLPARGKTYISKKLTRYLNFIGVPTR
>1JMS_247_273
LYCDILESTFEKFKQPSRKVDALDHFQ
>1OQ9_20_46
PPREVHVQVTHSMPPQKIEIFKSLDNW
>1KVP_201_227
NLSGTPLIFRDNKGRTIKTGQLGIGPV
>1RH9_347_373
GYQVVLQESPSTSRVILLQSLRLSKLS
>2BF6_15_41
PGFLNSSNYRIPALFKTKEGTLIASID
>1UAS_71_97
TFPSGIKALADYVHAKGLKLGIYSDAG
>2CGL_414_440
ADACGIRVIAGPVEASTLGNIGIQLMT
>1F2J_220_246
SEVVSALHRHGVVWEGCLLKPNMVVPG
>1IO1_243_269
LTAAGVTGTASVVKMSYTDNNGKTIDG
>1MGP_171_197
LKKLDERMKNKDFKAIFYVSNFDYLVK
>2IY9_301_327
LLESADKYPSLVDKVTEGRVLNAEKAI
>1MJ5_236_262
IPKLFINAEPGALTTGRMRDFCRTWPN
>1R6D_241_267
HIGGGLELTNRELTGILLDSLGADWSS
>1RCQ_113_139
LARPLNVWLKMDSGMHRVGFFPEDFRA
>1P5J_99_125
SSAGNAGMAAAYAARQLGVPATIVVPG
>1JXM_195_221
EVAEQGKHCILDVSANAVRRLQAAHLH
>1RVK_44_70
DGQEGHSFTAPEIVRPHVIEKFVKKVL
>2H8O_284_310
RGKGTLVALRGEAWAREKLQEQVAEAS
>1SNG_47_73
VLAAGARATTRTELTTLLGTDPAPLLA
>2I7Q_139_165
PKLYGIFPQGRLEQFIPSRRLDTEELS
>1CWV_154_180
MGVITDHNDGTYSAPLTSTTLGVATVT
>1ZSX_9_35
HSSGRENLYFQGHMLQFYRNLGKSGLR
>1WY0_65_91
PLRAIYPAVAIELIHNYSLVHDDIMDM
>1TR9_98_124
GGWLMAAELIAHDVDLSFAPVLDMGFA
>1T3S_30_56
EKAKTKPVAFAVRTNVSYSAAHEDDVP
>2ICS_288_314
TTMEKLRVVGYDWPEIIEKVTKAPAEN
>1JDW_359_385
SMNVLMLDEKRVMVDANEVPIQKMFEK
>2FBA_293_319
IGPLLTHDIGESSSTPFDVDNEYVLQS
>1X8V_31_57
QRVRDELGDVGTFQLAGKQVVLLSGSH
>1H9A_103_129
ADKFDIDGNRIFYMSVAPRFFGTIAKY
>1RU4_241_267
AGNGNGFKLGGNQAVGNHRITRSVAFG
>2EX1_46_72
IITQYQNIHFVELKDNRPTEALFTILD
>2B4V_210_236
EAIGFFPDGKIMTRGMREDYTRDVLDV
>1FXX_373_399
SDADRAAMKIVLETEPRNLPALDITFV
>1DFA_380_406
SYAIYMSGGDVLLNVLSKCAGSKKFRP
>1VFL_2_28
QTPAFDKPKVELHVHLDGAIKPETILY
>1JDC_326_352
PGTPVVYWDHMYDWGYGDFIRQLIQVR
>1H6S_61_87
FAGTAGNAAQFWTSYNGVTVSVGNVDT
>1RVK_179_205
WAPDVKMDLKACAAVREAVGPDIRLMI
>1H9A_301_327
LEELDVPADSKNNTFIAGELQFDLPRW
>1B89_202_228
HIVVHADELEELINYYQDRGYFEELIT
>1VJY_124_150
QGKPAIAHRDLKSKNILVKKNGTCCIA
>1SJ8_22_48
MQAVQAAQATLDDFETLPPLGQDAASK
>1NML_267_293
SLEEAVAVMGTAQLGTELNNDEVKSIV
>1OFL_344_370
AANRLKFETPHQLMLKGNLFFKDKPYV
>1O59_280_306
HFRGNFPQFITVEGCLKESESSENTGE
>1JY1_232_258
KKLLKDHASSMPNAESWPVVGQFSSVG
>1DDI_6_32
YSKDAPLVASLSVNQKITGRNSEKDVR
>1FL2_3_29
DVLIVGSGPAGAAAAIYSARKGIRTGL
>2I7Q_221_247
KLLSYNLPLELENLRSLLESTPSPVVF
>1O5T_102_128
MTDDEKYLWKDLTLDQAYSYAVENAKD
>1ZOD_407_433
IAPPLTVSEDEIDLGLSLLGQAIERAL
>1IZC_161_187
ASLFPNDPYNVATSNNHVCIIPQIESV
>2AZP_112_138
HRIETPVGEVEATLHEDGSVSVRNVPA
>1IAL_241_267
ERIEMVVKKGVVPQLVKLLGATELPIV
>1IG8_197_223
TKRNIPIEVVALINDTTGTLVASYYTD
>1JMM_270_296
TDTLNFKQGEGGSRWTMYKNSQAGSGW
>1KVK_190_216
YEGERVIHGNPSGVDNSVSTWGGALRY
>2GI3_273_299
LLERLGAKVERVKIPHIKYSVATYYVI
>2FR1_73_99
RDELAERLRSVGEVAGVLSLLAVDEAE
>1RWR_13_39
QGGNKVPVVNIADPNSGGVSHNKFQQF
>1XM9_301_327
LEACAGALQNLTASKGLMSSGMSQLIG
>2FEZ_319_345
VLDSANVSRHHAVIVDTGTNYVINDLR
>1EG2_216_242
NSLERVGHPTQKPAAVIERLVRALSHP
>1JHN_138_164
DKTPYTIMFGPDKCGEDYKLHFIFRHK
>1VHN_106_132
ALLKDLRHFRYIVRELRKSVSGKFSVK
>1EZW_2_28
AEVSFGIELLPDDKPTKIAHLIKVAED
>1KWF_77_103
EQALFDDLYRYVKSHFNGNGLMHWHID
>1WY0_181_207
LFEASAKVGGIIGTDNEEYIKALSSWG
>1IO1_55_81
DLDSIQAEITQRLNEIDRVSGQTQFNG
>1C7Q_100_126
NQMNDTTQIYFAGQNISSTYISHLLDV
>1YI9_231_257
VEHPVDVTFGDILAARCVFTGEGRTEA
>2FTP_65_91
AEVFAGIRQRPGVTYAALAPNLKGFEA
>1TR9_284_310
LDNLPIMEVPQAEALLKKQQFSYSELK
>1RI6_283_309
NVDHSGKYLIAAGQKSHHISVYEIVGE
>1D5R_55_81
HKNHYKIYNLCAERHYDTAKFNCRVAQ
>2GFO_206_232
SIIVALFQGQFKSTVQCLTCHKKSRTF
>1HD7_65_91
CSWNVDGLRAWIKKKGLDWVKEEAPDI
>1J58_163_189
NSTFQLTDWLAHTPKEVIAANFGVTKE
>1U94_72_98
ESSGKTTLTLQVIAAAQREGKTCAFID
>2BJF_264_290
GSTRTVEEKSDLTQYTSCMCLEKGIYY
>1WAK_172_198
DIKPENILLSVNEQYIRRLAAEATEWQ
>1UUQ_114_140
DYLLVELAKRDMTVVLYFNNFWQWSGG
>2B61_261_287
DYFQVESYLSYQGKKFLERFDANSYLH
>1TDH_17_43
ACRALVFGGCVEKSSVSRNPEVPFESS
>1Z6F_291_317
GVDKDVYLTIPRGRMKDLKASYVLNSS
>2BU7_324_350
AKYFQGDLQLFSMEGFGTDAVIYLKAL
>1OLT_356_382
ALWRGIALTRDDCIRRDVIKSLICNFR
>1UMG_39_65
GIILDYYITHVGDDLQLIMTHTRGELD
>1EWF_214_240
ATTAETLDVQMKGEFYSENHHNPPPFA
>1NE9_146_172
LNMVLDLTKFPDAKTTLDLYPSKTKSK
>2FP3_89_115
LIHLFQELNFTIFPYGNVNQDQFFKLL
>1D7Y_246_272
AAGLACDDGIFVDAYGRTTCPDVYALG
>1NUY_83_109
NVLKSSFATCVLVSEEDKNAIIVEPEK
>1YFE_119_145
GGVRGMERKVHPNDDVNKSQSSNDVFP
>1PO5_186_212
SFSLISSFSSQVFELFSGFLKHFPGTH
>1J6U_228_254
TSHLGDVTFGVKKGTYTLEMRSASRAE
>1WXQ_10_36
NVGKSTFFSAATLVDVEIANYPFTTIE
>1RK6_311_337
LLAGRTLITWCKPYPELSGRDLEEIAA
>2GG6_67_93
GARIRKEGDTWIIDGVGNGGLLAPEAP
>2A84_246_272
AVDYLELRDIGLGPMPLNGSGRLLVAA
>1B9H_106_132
DVDAATYNLDPEAVAAAVTPRTKVIMP
>1YKS_410_436
KKPLRPRWCDERVSSDQSALSEFIKFA
>1MXG_71_97
GEYYQKGTVETRFGSKEELVRLIQTAH
>1WW9_294_320
HYYFQTLGKPCANDEERKKYEQEFESK
>1M6I_174_200
EKISREVKSITIIGGGFLGSELACALG
>1OZA_81_107
EVYPKLKATGWDGYWVDAASALLMKDD
>1XTO_63_89
QLQAFAPMQPARALRDTGINAIVLLDS
>1KS8_361_387
RSSSCPPAPATCDWNTFNSPDPNYHVL
>1FI4_244_270
ERIEHVVPKRFEVMRKAIVEKDFATFA
>2II0_378_404
ILKTEEGNPEVLKRHGKELINFSKRRK
>1QHU_410_436
PLGPNSCSTSGPNLYLIHGPNLYCYRH
>2AU3_318_344
VYPVYLPEGYDPDEFIKEFGKEELRRL
>1KJO_228_254
GGVHINSGIINKAAYLISQGGTHYGVS
>1WER_62_88
DREISMEDEATTLFRATTLASTLMEQY
>2HOE_79_105
SLKISPNCAYVLGIEVTRDEIAACLID
>2IM9_240_266
QIPNGAVIEIIRPNWDLRQQIGTELDI
>1JMS_325_351
RQFERDLRRYATHERKMMLDNHALYDR
>1O20_228_254
TVPVLETGVGNCHIFVDESADLKKAVP
>2J4O_187_213
RALLCKSTVDGLQVTQLNVDHTTENED
>1UOU_325_351
AAALDDGSALGRFERMLAAQGVDPGLA
>1MOQ_231_257
GRGDQYPIALEGALKLKEISYIHAEAY
>3GCB_332_358
LQNNKAVFFGSHTPKFMDKKTGVMDIE
>1VHN_178_204
SVLEKRIPTFVSGDIFTPEDAKRALEE
>2BF6_265_291
WTIGESPNDNRKLENGKIINSKTLSDD
>1IAL_312_338
ATWTMSNITAGRQDQIQQVVNHGLVPF
>1PVL_173_199
NNGWGPYGRDSYHSTYGNEMFLGSRQS
>2NWH_202_228
ENVRDWPNILRKAGLSGGVVTRGASEV
>1TR9_81_107
PAQYYARAENGVELAEQGGWLMAAELI
>1B6R_105_131
EWPAVFDRLGELAIVKRRTGGYDGRGQ
>2B5W_308_334
HFEAATVTFTKLPKWFLEDLVTGVHPL
>1R3F_44_70
TGALDPLATGMLPICLGEATKFSQYLL
>1EZW_224_250
IDVAAYTCFSIDKDEDKAIEATKIVVA
>1VE1_156_182
GPELYEALEGRIDAFVYGSGTGGTITG
>1QF5_248_274
VATGSGLGPRYVDYVLGILKAYSTRVG
>1UA4_420_446
QIAFIPTKIVAKPKSTVGIGDTISSSA
>1EQC_251_277
VFSGGELSRNINDHISVACNWGWDAKK
>1TDH_222_248
NPDLLELCHSVPKEVVQLGGRGYGSES
>1VJT_317_343
QLRRARERLIKLAEEVQQNPGMKLTEE
>1VHN_155_181
DEVFIHTRTVVQSFTGRAEWKALSVLE
>1R6D_56_82
RLRFVHGDIRDAGLLARELRGVDAIVH
>2BX6_216_242
ANRSIVPISRGQRQKSSDESCLVVLFA
>1R3S_142_168
RQRLAGRVPLIGFAGAPWTLMTYMVEG
>1YPV_19_45
ERDAEPRPPHGELQYLGQIQHILRCGV
>2FEZ_259_285
PLDAKKSAKTTAAGTVTVLDQRTMASG
>2CY8_143_169
LRFEGHYHGWHDFSASGYNSHFDGQPA
>1DFA_213_239
GLWIGDGLSDRATFSVDSRDTSLMERV
>1G8P_132_158
EKAFEPGLLARANRGYLYIDECNLLED
>1PW4_63_89
DLGFALSGISIAYGFSKFIMGSVSDRS
>1TDH_282_308
QGDPGPLAPKGRKSRKKKSKATQLSPE
>1K1S_7_33
DFDYFFAQVEEVLNPQYKGKPLVVSVY
>1HT6_112_138
TSDGRLDWGPHMICRDDTKYSDGTANL
>1PHP_283_309
IDAIPADWSALDIGPKTRELYRDVIRE
>1R5M_122_148
SIVTGVENGELRLWNKTGALLNVLNFH
>1R76_55_81
PLPPPPAEGKGADTMPLDKPAAWYTSK
>1RPT_246_272
QKARKLIMYSAHDTTVSGLQMALDVYN
>1BU8_154_180
SLGAHVVGEAGRRLEGHVGRITGLDPA
>1XTI_114_140
GLSIKKDEEVLKKNCPHIVVGTPGRIL
>1W3U_10_36
AGPAALPLEVLERAQAEFVDYQHTGMS
>2C1I_259_285
AKYDIKATFFVLGKNVSGNEDLVKRIK
>1TQN_111_137
LLSPTFTSGKLKEMVPIIAQYGDVLVR
>1CA1_128_154
FGDIDTPYHPANVTAVDSAGHVKFETF
>1BN8_205_231
DNITINGGTHIWIDHCTFNDGSRPDST
>2DPO_45_71
ALENIRKEMKSLQQSGSLKGSLSAEEQ
>1XA6_183_209
EEHTAVEKISSLVRRAALTHNDNHFNY
>2BWV_185_211
RRAGEITAMAHTRAMEKCRPGMFEYHL
>1SIQ_73_99
SSVAYGLLARELERVDSGYRSAMSVQS
>1RMG_395_421
FGLTASIPIPTIPTSFYPGLTPYSALA
>1VRM_286_312
AGKDWRKVVLDFPNMGAHLLIVLEGGA
>2GWD_217_243
EGKPNGFLSMRSHIWTDTDKDRTGMLP
>1OXX_194_220
LLVVSHDPADIFAIADRVGVLVKGKLV
>1JDW_52_78
ADDKATEPLPKDCPVSSYNEWDPLEEV
>1ZSW_124_150
KFDVKHSEMTTYANRPALQFEDAEGLR
>1QZZ_248_274
TADVVLLSFVLLNWSDEDALTILRGCV
>1B63_299_325
HQVDVNVHPAKHEVRFHQSRLVHDFIY
>1FNO_278_304
IIRDFDRKQFEARKRKMMEIAKKVGKG
>1SP3_47_73
LPDRTVVRGKKNSINNFCVAISSNEPR
>1NTY_219_245
RKGRERHLFLFEMSLVFSKEVKDSSGR
>1KV7_356_382
MMGHMGHGNMNHMNHGGKFDFHHANKI
>2EX2_106_132
KSGVNQIDGNVLIDTSIFASHDKAPGW
>1US0_39_65
GYRHIDCAHVYQNENEVGVAIQEKLRE
>2BW0_291_317
PGVVTKAGLILFGNDDKMLLVKNIQLE
>1LJ8_389_415
TINRLIADGRETERAALVVAAWALYLK
>2C1I_304_330
LSLDEAKKQITDTEDVLTKVLGSSSKL
>1WDI_4_30
LEAYDYHLPPEQIAQEGVEPRDMARLM
>1KNW_48_74
VVRFAQKACSNIHILRLMREQGVKVDS
>1FNO_236_262
SLAARIHAEVPADEAPETTEGYEGFYH
>1RYO_75_101
NNLKPVVAEFYGSKEDPQTFYYAVAVV
>1CEO_121_147
FLAKRYINEREHIAFELLNQVVEPDST
>1ZVD_109_135
PEHLSYFHFVGRIMGMAVFHGHYIDGG
>1TR9_58_84
ILIGVDQEGGRVQRFREGFSRIPPAQY
>1H8L_188_214
FDDDEQGIAIYSKSPDDAVFQQLALSY
>1WDP_380_406
ENALPRYDATAYNQIILNARPQGVNNN
>1DLJ_113_139
LIIKSTIPIGFITEMRQKFQTDRIIFS
>1PO5_60_86
CGTDAIREALVDQAEAFSGRGKIAVVD
>1J09_120_146
GGYDGRARNIPPEEAEERARRGEPHVI
>2C6J_116_142
TNMEGIGYSQVVENNLRSIFGTDEKAK
>1LAM_73_99
TAGIDEQENWHEGKENIRAAVAAGCRQ
>1WL4_71_97
RQASVGAGIPYSVPAWSCQMICGSGLK
>2EVX_399_425
FKTNDNAITNLLAGRVSQMRMLPLGVL
>1NOF_200_226
HLYGTTPKPYPLAQNAGKQLWMTEHYV
>1LRZ_259_285
LNKDLNKALKDIEKRPENKKAHNKRDN
>1UX6_238_264
YSGLSVKVVKSTTGPGEHLRNALWHTG
>1Q25_178_204
EVLRASSPQVRVCPTGAAACLVRGDRA
>1IR6_157_183
WALHERLGLPPPLEYADLAAVGTIADV
>2I1O_159_185
RSAYIGGADGVSGILGAKLIDQDPVGT
>2MNR_264_290
LAMPDAMKIGGVTGWIRASALAQQFGI
>1F2J_138_164
DGYIKRAKKYYAMGCRFCKWRNVYKIQ
>2CGL_402_428
GGCQNTLLNQLCADACGIRVIAGPVEA
>1SIQ_263_289
LHTARQYALDRMQFGVPLARNQLIQKK
>1J58_175_201
TPKEVIAANFGVTKEEISNLPGKEKYI
>1MLA_129_155
TGAMAAIIGLDDASIAKACEEAAEGQV
>1PJA_108_134
ICYSQGGLVCRALLSVMDDHNVDSFIS
>1BOO_244_270
FFIRMLTEPDDLVVDIFGGSNTTGLVA
>1UAS_336_362
HSSFAAQGQISASVAPHDCKMYVLTPN
>1LFW_213_239
GIATNVTPQVTRATISGPDLEAVKLAY
>16VP_330_356
TIEGLLDLPDDDAPEEAGLAAPRLSFL
>1YHT_227_253
QINPNIEITYWSYDGDTQDKNEAAERR
>1EDZ_270_296
VCINFACTKNFSDDVKEKASLYVPMTG
>2FB9_287_313
NTIPGFTPTSMYPRLFEAGGVAYPELL
>1V72_217_243
AAEAIVLFNTSLATEMSYRRKRAGHLS
>1HBZ_404_430
ADGTLTREAQALRADDDDFGQAGTLVR
>2GUY_68_94
QLPQTTAYGDAYHGYWQQDIYSLNENY
>2I0Z_247_273
LNPKGKAIISHKMDMLFTHFGLSGPAA
>2CFQ_218_244
RQPKLWFLSLYVIGVSCTYDVFDQQFA
>1U09_342_368
VASDYDLDFEALKPHFKSLGQTITPAD
>1QUB_253_279
TVVYQGERVKIQEKFKNGMLHGDKVSF
>1N67_253_279
NFEDVTNSVNITFPNPNQYKVEFNTPD
>1FS7_58_84
KPALVVAWAGYPFSKDYNAPRGHYYAL
>1ZJC_126_152
QQQNARAFKGYMESVQKNQFPWVVAAF
>1BU8_14_40
DKPWAGMLQRPLKIFPWSPEDIDTRFL
>1H6L_253_279
NSSYAIYERQGQNKYVADFQITDGPET
>1Z5V_324_350
IQGEVDPTQVHKSLQRIRERKLANFIP
>1JY1_169_195
GESPTHFKANLISYLTAYNAPSLKEWI
>1HT6_267_293
DPQGKAPGVMGWWPAKAVTFVDNHDTG
>2BF1_162_188
NWKDAIKEMKQTIVKHPRYTGTNNTDK
>1WY0_147_173
NELCEGQARDLEFEKKSTVTIEEYMEM
>2A3N_100_126
LNKDSVVITLSKSGDTKESVAIAEWCK
>1F42_139_165
GSSDPQGVTCGAATLSAERVRGDNKEY
>1O59_96_122
VIIKMGVAAAHIIGGEIDTAFFNGNHA
>2GWD_169_195
LGLDMMLRTCTVQVNLDFSSEADMIRK
>1YI9_147_173
LTRVPQPLIAGMYLMMSVDTVIPPGEK
>1GVH_212_238
PDGKGYRIAVKREEGGQVSNWLHNHAN
>1TD6_194_220
SKLKQKFTLTLGEFEIAQQPDAKAYFE
>1N26_53_79
SRWAGMGRRLLLRSVQLHDSGNYSCYR
>2B3H_253_279
HYAKNKAVGVMKSGHVFTIEPMICEGG
>1IK6_88_114
TEGLYERFGPERVIDTPLNEGGILGFA
>1WAK_223_249
NPLEPKNAEKLKVKIADLGNACWVHKH
>1UMG_316_342
ETRRLANIVADYMRRHGPFMPHRLEPT
>2DAP_1_27
MTNIRVAIVGYGNLGRSVEKLIAKQPD
>1P8L_205_231
SMTALFKNTNTKTKDNFGYSKRSTHKS
>1PW4_299_325
YAGIPGTLLCGWMSDKVFRGNRGATGV
>1WP5_65_91
CPVHELPDIRWKDLGQHIANIIPIDRD
>1BIF_274_300
LSPRGREFSKHLAQFISDQNIKDLKVF
>1UWV_343_369
LEEDVTKQPWAKNGFDKVLLDPARAGA
>1EYB_302_328
KYNLKNFMVINSVAFDHADPSIFTVLT
>1US5_89_115
CCIPAFEGKPVKTIRALAALYPEVVHV
>1JDW_367_393
EKRVMVDANEVPIQKMFEKLGITTIKV
>1M4L_273_299
DTGRYGFLLPASQIIPTAQETWLGVLT
>1VJO_138_164
ISKPWGEVFSLEELRTALETHRPAILA
>1M7Y_41_67
IQMGLAENQLCFDLLESWLAKNPEAAA
>1A8D_164_190
LANKWVFITITNDRLSSANLYINGVLM
>1N3L_1_27
MGDAPSPEEKLHLITRNLQEVLGEEKL
>2BKW_237_263
SLRRWTPIMENYEAGKGAYFATPPVQL
>1N93_259_285
TIPVVAYEIRDFLEVSAKLKEDHADLF
>1P5J_301_327
LVEPACGAALAAVYSHVIQKLQLEGNL
>1OC7_123_149
EILISFSDVRTILVIEPDSLANMVTNM
>2O1B_272_298
IQALKKYQTHTNAGMFGALQDAAIYAL
>1P1M_227_253
AHCVHLPERYFGVLKDIPFFVSHNPAS
>1EYN_202_228
GAKISGQGTDRITIEGVERLGGGVYRV
>1VFL_324_350
LNINAAKSSFLPEDEKKELLDLLYKAY
>1VLY_259_285
ALWLLAGSASRLPEAGEDLELKMGENW
>1E5W_79_105
KFRAKFYPEDVSEELIQDITQRLFFLQ
>2F7V_67_93
TPKYLFNVHLDTVPDSPHWSADPHVMR
>1N11_395_421
VLKVVTDETSFVLVSDKHRMSFPETVD
>1RMG_304_330
NWKGTEANGATRPPIRVVCSDTAPCTD
>1KS8_308_334
ANAAFIMLEAAELGLSASSYRQFAQTQ
>2I0Z_330_356
YVPERYFLFLLEKNEIDGSEQAGQVSH
>2GU1_188_214
RFYDRAGNSLERAFNRYPVDKAYRQIT
>1SI7_36_62
GTGLLKANPEDFVVVEDLGFEPDGEGE
>1I24_327_353
DVKKMTVPNPRVEAEEHYYNAKHTKLM
>3GCB_208_234
LRTALKERSADDSIIVTLREQMQREIF
>1FNO_129_155
ITTDGKTLLGADDKAGVAEIMTALAVL
>1D7Y_289_315
ETWSNAQNQGIAVARHLVDPTAPGYAE
>1NI9_306_332
ETLLIRGKSRTIRRIQSIHYLDRKDPE
>2BG1_424_450
PSVVKSEVLKSTGQKPGKVSVEGKEVE
>1LJ5_57_83
QIQAAMGFKIDDKGMAPALRHLYKELM
>1R3S_162_188
MTYMVEGGGSSTMAQAKRWLYQRPQAS
>1GR0_198_224
IKSQVGATITHRVLAKLFEDRGVQLDR
>8OHM_182_208
KKKCDELAAKLSALGLNAVAYYRGLDV
>1J58_256_282
TIASALVTVEPGAMRELHWHPNTHEWQ
>1DQ3_314_340
GKNLQNEEKREKLEKVLSNHKGGNFGL
>1N3L_77_103
HAYLDNMKAPWELLELRVSYYENVIKA
>1GWU_278_304
FVEAMDRMGNITPLTGTQGQIRLNCRV
>1WMD_403_429
FINAPQSGTYTIEVQAYNVPVGPQTFS
>2H9F_299_325
GDIDLLVRALSMGKLHHAMMGTAAVAI
>2BBC_93_119
ALRANCEFIGGRKGDRLVSQLKRFLED
>1BQG_276_302
SGREVMAEFRRSTGLRTATNMIATDWR
>1J09_136_162
ERARRGEPHVIRLKVPRPGTTEVKDEL
>1YPX_316_342
IEEASEIVPLSQLRLSPQCGFASTEEG
>1NTH_11_37
DFYDRAKVGEKCTQDDWDLMKIPMKAM
>1Z6A_76_102
VFSDAKKENELTPSLVICPLSVLKNWE
>1MZE_128_154
HEFVEKLQDIQQRGGEERLYLQQTLND
>2GY5_296_322
NNGEMCDRFQGCLCSPGWQGLQCEREG
>1HXX_286_312
IGDVDLVNYFEVGATYYFNKNMSTYVD
>2O14_274_300
LSTPQGRATDFTSEGIHSSVNRWYRAS
>1V2D_197_223
LYYGERPRRLREFAPERTFTVGSAGKR
>1ITX_45_71
FADICWNGIHGNPDPSGPNPVTWTCQN
>1F2J_323_349
WGGKESGVEAGRRAFMHRAKMNSLAQL
>2AEX_36_62
RPGDMKTKMELLILETQAQVCQALAQV
>1T67_329_355
SEIPDHEFFTAYGPDYVLEITPSCRPD
>1DDI_212_238
VFIEHNDNFRLPANPETPVIMIGPGTG
>2NWH_62_88
RGGDVTGEVVAEAARQAGVEDTPFTFL
>1JDW_386_412
LGITTIKVNIRNANSLGGGFHCWTCDV
>1XTO_222_248
TLWEDDEMQRRGVGTRTGREMGHLAQN
>1N11_284_310
LVAQEGHVPVADVLIKHGVMVDATTRM
>1VBI_71_97
ERGPVALLDGEHGFGPRVALKAVEAAQ
>1H6L_114_140
QSITDPNRPIASAIDEVYGFSLYHSQK
>1FC6_165_191
RTLQLTRQKVTINPVTFTTCSNVAAAA
>1N40_173_199
DPIPAAKINWDRDIEYMAGILENPNIT
>2IZR_264_290
FEKPDYDYLRKLFTDLFDRKGYMFDYE
>2GI3_300_326
APAEASSNLARFDGVKYGLRIKEKGLR
>2FXU_189_215
LMKILTERGYSFVTTAEREIVRDIKEK
>2F6H_196_222
FANTEEYTMDDILTFFNSIYWCMKSFH
>2GI3_350_376
FTLSAAYYEAYFNKAMKVRRKISDELN
>1ZTU_194_220
PDATGEVIAEARREGLHAFLGHRFPAS
>1HZF_328_354
QASAWLTRQGSFQGGFRSTQDTVIALD
>1H12_333_359
GAQNRGCAGEGQKAANAVALLASTNAG
>1PSW_88_114
PNSFKSALVPLFAGIPHRTGWRGEMRY
>1JDC_116_142
NHMNRGYPDKEINLPAGQGFWRNDCAD
>1DYK_312_338
VVDGNQVDAQSPNSASTSADTNDPVFV
>1CA1_281_307
KTKDGKTQEWEMDNPGNDFMTGSKDTY
>2DE2_84_110
RAPGRTRLLGITPLLGRQGFFVRDDSP
>1CSH_165_191
YWEFVYEDAMDLIAKLPCVAAKIYRNL
>2A84_210_236
AVALSAALTAAAHAATAGAQAALDAAR
>1F2J_178_204
ETLARYAILSQLCGLVPIVEPEVMIDG
>1Q1Q_314_340
PKPSLEPNTSLEREPRPNSSPSPSPGQ
>1IJ5_41_67
RLEAQIAQKEQEQKAKLAEYDQKVQNE
>1FKM_23_49
QQDLRQISWNGIPKIHRPVVWKLLIGY
>1WST_73_99
ADKALQYGTTKGFTPLRLALARWMEKR
>1R5M_74_100
RIVETDQEGKKYWKLTIIAELRHPFAL
>2HWK_84_110
PSPNMYGLNKEVVRQLSRRYPQLPRAV
>1WDI_144_170
LVAHLEEVGEVPLPPYIKAKIPMERYQ
>1QNR_102_128
HNLKLIIPFVNNWSDYGGINAYVNAFG
>1RI6_76_102
FAAESALPGSLTHISTDHQGQFVFVGS
>1ZHX_310_336
EEQHPLESRKAWYDVAGAIKLGDFNLI
>1FCQ_323_349
ELGPAVKRIALNNNANDRLTVDVSVDQ
>1RVK_35_61
QAMLTVRTEDGQEGHSFTAPEIVRPHV
>1ZXX_282_308
LAVGIENGKVTSHDILDLFDESHRGDY
>2IZR_107_133
VLMIAIQLISRMEYVHSKNLIYRDVKP
>1B7E_115_141
ATSRLRMGSMMSNVIAVCDREADIHAY
>2BW4_47_73
EKKLVIDREGTEIHAMTFNGSVPGPLM
>1W5D_199_225
NDAKTTAAGSEKDLTIEREHGTNTITI
>1YU0_179_205
PRGMTLVAGAFWADIYLLGVNHLTDGT
>1H9A_256_282
FTDKDIRAAKNAAFNALKIYDEAEVNK
>1U16_30_56
YDQRLSEVDIQASIAYAKALEKAGILT
>2FTP_6_32
PKKVRLVEVGPRDGLQNEKQPIEVADK
>2CAU_175_201
FFLSSTKRLPSYLSAFSKNFLEASYDS
>1VBI_234_260
SGVLTGAGVAHGIGRMYDEWDRPQDVG
>1MXG_202_228
GYGAWVVRDWLNWWGGWAVGEYWDTNV
>1KS8_119_145
QGDADHAFWGRPEDMTMARPAYKIDTS
>2IW1_97_123
FAADVCYAEKVAQEKGFLYRLTSRYRH
>1EYB_263_289
RQVPGGYTVINKYQGKLFAAKQDVSPF
>1SIQ_105_131
PIYAYGSEEQRQKYLPQLAKGELLGCF
>1WF3_107_133
VARALKPLVGKVPILLVGNKLDAAKYP
>1GA8_210_236
MPTNYAFMANWFASRHTDPLYRDRTNT
>1BU8_348_374
LSGAKKLSGYILVALYGNNGNSKQYEI
>1UM8_4_30
FLLSYIPAPKELKAVLDNYVIGQEQAK
>1LTQ_68_94
AKSILYGGDSVKGVIISDTNLNPERRL
>2BLE_81_107
GTFEMAAVMSQHSMFTAIHKHYSLDDW
>1Q14_252_278
NLETVGDFKANKRPTDLIVHQYSDEFA
>1OZA_47_73
FGGKDAGDLKSAFDIEELKKLDIIVTC
>1TQN_205_231
FPFLIPILEVLNICVFPREVTNFLRKS
>1YM5_53_79
TTFLFKPSDKKYDYKLRIFTPRSELPF
>1L6J_17_43
RTNLTDRQLAEEYLYRYGYTRVAEMRG
>1RK6_407_433
GLFPLETAVWKMTGLTAAKFGLAERGQ
>1FC6_119_145
AGDVIVTVDGTAVKGMSLYDVSDLLQG
>2AZQ_191_217
SIVPSGYGCDPQGPTQECLDLLGRHGQ
>1NU5_211_237
LEEAGVELVEQPVPRANFGALRRLTEQ
>1IOM_272_298
EKLARLVAEKHGHSKEYQILKIVEEEA
>2CWC_119_145
YAGDEAGAGNGPLMRLAPLVLAYENHP
>1ZGK_269_295
GGYDGHTFLDSVECYDPDTDTWSEVTR
>1V73_215_241
ISRELTLDKANALYRANVDASKKSLKA
>2CYG_208_234
QNLFDAIVDAVFAALERVGGANVAVVV
>1SQ9_38_64
LKVWDNKLLDNENPKDKSYSHFVHKSG
>1TOI_239_265
IVASSYSKNFGLYNERVGACTLVAADS
>1DB3_221_247
DSLRDWGHAKDYVKMQWMMLQQEQPED
>1D7Y_322_348
DQGALRIQVAGLASGDEEIVRGEVSLD
>1TJY_97_123
PECRSYYINQGTPKQLGSMLVEMAAHQ
>1H4V_72_98
GGRSLTLRPEGTAAMVRAYLEHGMKVW
>1P5J_135_161
LKNEGATCKVVGELLDEAFELAKALAK
>1XRF_113_139
GQTYKEDIESGSRCAVAGGFTTIVCMP
>2G5D_17_43
VINGPDRPAGIPDPAGTTVAGGGAVYT
>2HMC_316_342
EAQFKLFNSWYADWSKLPGAVQTCKAA
>1UDX_333_359
KPVPRKEVQAGVEVVPVAEGVYEVRAP
>1REO_216_242
SFPESLRHDDIFAYEKRFDEIVGGMDK
>1JMS_58_84
SCLAFMRASSVLKSLPFPITSMKDTEG
>1Z05_259_285
GRHGNIGELGHIQIDPQGKRCHCGNYG
>1MXA_51_77
LVGGEITTSAWVDIEEITRNTVREIGY
>1L5O_113_139
IDVGIDAEPIPGVVNMRVARGCGNIAV
>1NUY_272_298
KGKLRLLYECNPMAYVMEKAGGLATTG
>3MBP_10_36
WINGDKGYNGLAEVGKKFEKDTGIKVT
>2EWV_150_176
STTIASMIDYINQTKSYHIITIEDPIE
>1BQG_410_436
DALMKAHEVYKSMGLGARDDATAMRYL
>1G41_40_66
LQEPLRHEVTPKNILMIGPTGVGKTEI
>1O7F_129_155
RHATIVTRESSELLRIEQEDFKALWEK
>1ML9_171_197
EADRRRAESTIARRKDVYLFALDKFSD
>1J6U_343_369
TAKEVFENEKIVVIFQPHRYSRLERED
>1DHS_102_128
SGIRETIRYLVQHNMVDVLVTTAGGVE
>2B4W_282_308
GVGDSHEGRITIDYPFKGHGTIIGDLH
>1YHT_32_58
PEVIKSFIDTISLSGGNFLHLHFSDHE
>1BQC_213_239
HFVNAGLPLIIGEFGHDHSDGNPDEDT
>1KKH_67_93
IKNINPNNFGDFKYCLCAIKNTLDYLN
>1E2S_342_368
PLLLGTGKSPRQSLFFYPSYPDEVRGV
>1OLT_82_108
ADQYLDALEQEIVHRAPLFAGRHVSQL
>2BOQ_39_65
HESLRLTFHDAIGFSPTLGGGGADGSI
>2ABS_78_104
LDQFNPTSLPGGSALNSVRVVQKLLRK
