# Supplementary material for: Searching for universal model of amyloid signaling motifs using probabilistic context-free grammars
Source: BMC Bioinformatics. 2021 Apr 29;22:222. doi: 10.1186/s12859-021-04139-y (PMC8086366; doi:10.1186/s12859-021-04139-y)
Supplement: Supplementary file 1 — Additional file 1. Datasets [file 12859_2021_4139_MOESM1_ESM.gz › famgram_data/negative/PDBfrag_len27/negsample_27s.fasta.cnr71_8cv29_val.fa]

>1Y4I_82_108
GLATASGISAITTTLLTLCQQGDHIVS
>1K7I_424_450
QLSFVQDQFTGKGQEVMLQWDAANSIT
>1JYE_182_208
IALLAGPLSSVSARLRLAGWHKYLTRN
>1GYN_67_93
FIAGKGVKSDVPQGAAILGAISGAHHV
>2B78_203_229
RNELINGSAAGKTVLNLFSYTAAFSVA
>1JY1_322_348
TAEKQNWLHSYFHKWSAETSGRSNAMP
>1TD6_225_251
QIQQLFLKEPVNAEFANEIIDAFLVSY
>1SNG_102_128
SFRATMHDRPDSDVRTADFRTNPEGVR
>1JND_308_334
FQSQKPGLLSYAEICGKLSNPQNQFLK
>1VJY_12_38
GKGRFGEVWRGKWRGEEVAVKIFSSRE
>1TXD_320_346
STVLVRQVATDNKALFVISMSDNGAQI
>1SVS_14_40
RSKMIDRNLREDGEKAAREVKLLLLGA
>1GXN_229_255
QPQTAEIEQAVRAGVAWFNSPRTYLEG
>1E2S_17_43
DLGCYGHPSSTTPNLDQLAAGGLRFTD
>2MNR_290_316
IPMSSHLFQEISAHLLAATPTAHWLER
>1SIQ_326_352
RNNCGKALDIARQARDMLGGNGISDEY
>1QZZ_104_130
AQQRAWLDLNGAVSHADLAFTGLLDVV
>2EX1_230_256
SLEVQQAKFIFTGTTTAEGNTDVREYY
>2FSJ_188_214
QPGYGVVIDVGSRTTDVLTINLMDMEP
>1NQK_225_251
GIRLHVIVRETNDEAWQAAERLISHLD
>1CPT_106_132
DPPTHTAYRGLTLNWFQPASIRKLEEN
>1LAM_433_459
AAFLKEFVTHPKWAHLDIAGVMTNKDE
>1GVH_56_82
ALFNAIAAYASNIENLPALLPAVEKIA
>1JX6_285_311
VMRMNDDTGIAMAEAIKWDLEDKPVPT
>1RP4_295_321
KDEFRSRFKNVTKIMDCVQCDRCRLWG
>2AZP_287_313
VPTIRGRAHVSAEATLLLADDDPFAWG
>1N3L_244_270
KLKKAFCEPGNVENNGVLSFIKHVLFP
>1B7E_288_314
MEEPDNLERMVSILSFVAVRLLQLRES
>1RK6_112_138
SLAPLAHANPPAPLDLLDEGGSFRFAR
>1RRK_7_33
VLDGSDSIGASNFTGAKKVLVNLIEKV
>1HOW_227_253
ELITGDFLFEPDEGHSYTKDDDHIAQI
>1SUU_219_245
SENGYGKRLNMSKISELKRGATGYTSY
>1J8U_39_65
ELDADHPGFKDPVYRARRKQFADIAYN
>1NML_38_64
FFEPRLSSSHLISCNTCHNVGLGGDDE
>2B0J_277_303
APADFAQMMADEALTQIHNLMKEKGIA
>1TQ4_325_351
TSLQRLARDWEIEVDQVEAMIKSPAVF
>1A5T_165_191
APPPEQYAVTWLSREVTMSQDALLAAL
>2AE0_97_123
QFTGYYTPVIQARHTRQGEFQYPIYRM
>1V2D_215_241
FTVGSAGKRLEATGYRVGWIVGPKEFM
>1CEO_7_33
GINLGGWISQYQVFSKEHFDTFITEKD
>2DE2_187_213
PAEQLEESATVKGADLFPDVARGQAAV
>1J6U_188_214
TNARGDHLENYGNSLTRYRSAFEKISR
>1K5C_298_324
VECGNCSGNWNWSQLTVTGGKAGTIKS
>1BN8_346_372
IDVPGLSAAKTISVFSGGTALYDSGTL
>2AP1_297_323
LLPVARAPRIERARHGDAGGMRGAAFL
>1U09_41_67
NKDPRLNEGVVLDEVIFSKHKGDTKMS
>2BOQ_296_322
AGFSLSDVEQACAATPFPALTADPGPV
>2AZP_140_166
RYRRQVSVEVPGIGRVSGDIAWGGNWF
>1V9M_78_104
GEAREAVRLLLLRNDLHNLQALLRAKA
>1RWR_79_105
EVTDTSPSRLAGTLEVYGKGADLIIAN
>1L8Q_53_79
LLQAAGNEAKKRGYRVIYSSADDFAQA
>1PVL_146_172
QESYRTSLDKRTNFKKIGWDVEAHKIM
>1OQ9_114_140
MLNTLDGVRDETGASPTSWAIWTRAWT
>1RRK_202_228
IDESQSLSLCGMVWEHRKGTDYHKQPW
>2I1O_129_155
ASKVRLAAGDSPFFSFGIRRMHPAISP
>1OFL_355_381
QLMLKGNLFFKDKPYVYPFFKDDYFIA
>1VMI_140_166
ANVLRAGLRIIGLQPGCKTLSSIFLML
>1NI5_29_55
LLHQLVQWRTENPGVALRAIHVHHGLS
>1NTH_84_110
VKYTEDEIWDAINNVQKEFVLGTGRDA
>1GSO_153_179
AGKGVIVAMTLEEAEAAVHDMLAGNAF
>1IGR_424_450
LCVSEIYRMEEVTGTKGRQSKGDINTR
>1JMS_131_157
LKTAEKWFRMGFRTLSKIQSDKSLRFT
>2FBA_466_492
TGAYSLTWSSGALLEAIRLRNKVKALA
>1L6J_176_202
GPGIQGDAHFDDDELWSLGKGVVVPTR
>1IAL_358_384
ITNYTSGGTVEQIVYLVHCGIIEPLMN
>1YRW_88_114
IYDEILQLAPAGAFNLHGSLLPKYRGR
>1A26_234_260
TGYMFGKGIYFADMVSKSANYCHTSQA
>1ZGK_137_163
NSVERYEPERDEWHLVAPMLTRRIGVG
>1ZU4_92_118
TNKKYRIDFKENRLNIFMLVGVNGTGK
>1EWF_427_453
LPTPARVQLYNVVLQPHQNFLLFGADV
>1GPI_13_39
QLQSQQCTTSGGCKPLSTKVVLDSNWR
>1VBI_293_319
PAPGHEEVFLPGELEARRRERALAEGM
>2A62_153_179
PYFSIEPETAIIKTALPNMDREAKEEY
>1XAG_86_112
HHVTRNTAIIAVGGGATGDFAGFVAAT
>1KXU_307_333
YEDDDYVSKKSKHEEEEWTDDDLVESL
>2F7V_18_44
LVSFDTRNPPRAIAAEGGIFDYLRAQL
>1IO1_279_305
YYSATQNKDGSISINTTKYTADDGTSK
>2F6H_311_337
ICYSLTPAQLQKLISQYQVADYESPIP
>1M6E_86_112
RENSPEYQIFLNDLPGNDFNAIFRSLP
>1VPT_319_345
VSHEPIQRKISSKNSMSKNRNSKRSVR
>1I9Z_80_106
KRREWESCVKRLLNGKCTSGPGYVQLR
>1X19_228_254
LVNENAAEKGVADRMRGIAVDIYKESY
>1ZCJ_329_355
IHKPDPWLSTFLSQYREVHHIEQRTIS
>1GQE_103_129
LDALEEKLAQLEFRRMFSGEYDSADCY
>2DBQ_22_48
EFEVEVWGDEKEIPREILLKKVKEVDA
>2H14_5_31
SATQSKPTPVKPNYALKFTLAGHTKAV
>1XKN_169_195
LTTTACLLNPNRNPSLGKAEIEAQLRR
>1X3L_281_307
RLGFKAYIMTTTLEGEAKDAGLFIGSI
>1CS6_37_63
ATYRWKMNGTELKMGPDSRYRLVAGDL
>1TV5_361_387
KFICEMYNYTNKQIPIIASGGIFSGLD
>1JFB_203_229
RLVEPKDDIISKLCTEQVKPGNIDKSD
>1IK6_298_324
TGRLIIAHDSPKTGGLGAEVRALVAEK
>1C7Q_138_164
SKSGTTTEPAIAFRIFRDYMEKKYGKE
>1JDN_189_215
SIYSFDETKDLDLEDIVRNIQASERVV
>1BHE_58_84
SLPSGVSLLIDKGVTLRAVNNAKSFEN
>1RCQ_305_331
TVDLTDHPQAGLGSRVELWGPNVPVGA
>1PSW_291_317
SPDFTPPLSHKARVIRLITGYHKVRKG
>1W58_242_268
VMNNGGLAMIGIGESDSEKRAKEAVSM
>2HVQ_1_27
SMFKKYSSLENHYNSKFIEKLYSLGLT
>2HBJ_194_220
AIGLPRHSLAYLLENFANFKTSKKYQL
>2F5U_90_116
YVGQRHYSAFECAVLCLYLLYRNTHGA
>1MOQ_71_97
RYWFESLAGIPCDVEIASEFRYRKSAV
>1UX5_366_392
TYGEDSGDKFAKISFFKKFADFINEYK
>2F6H_386_412
IKTRKFDQVEAYIPAWLSLPSTKRIVD
>1VQZ_180_206
KFESKGVKSVRARVTNIINELPKKITV
>1HX0_331_357
HPYGFTRVMSSYRWARNFVNGEDVNDW
>4UAG_133_159
VGVGGNIGLPALMLLDDECELYVLELS
>2AM1_357_383
MKELGDQSVQLHNQMILSLSPDVLDIV
>2G0D_272_298
FIRDAWCYGGPGISLLYLYGGLALDND
>1POT_81_107
LTNFSNLDPDMLNKPFDPNNDYSIPYI
>1RPT_62_88
NNSYKHDQVYIRSTDVDRTLMSAMTNL
>2H7O_242_268
ITLQEVSEFTDDMRNFTVDSIPLLIQL
>1K92_116_142
AMKEDGVNIWGDGSTYKGNDIERFYRY
>1DT9_285_311
KLIGRYFDEISQDTGKYCFGVEDTLKA
>1NI9_150_176
AALGKPLSELTVTILAKPRHDAVIAEM
>1YFQ_19_45
IIPSKSLLLITSWDGSLTVYKFDIQAK
>1QUB_11_37
PFSTVVPLKTFYEPGEEITYSCKPGYV
>1M7Y_242_268
SFISVMEVLKDRNCDENSEVWQRVHVV
>1T67_226_252
SVNVPIQDGIQDEKYYQICESVLKEVY
>2DDU_109_135
AGMSWFLVKEGCFPASAGKGCEGNSRE
>2GFO_12_38
SGLVPRGSPTVTPTVNRENKPTCYPKA
>1LC5_179_205
NINLILDEAFIDFIPHETGFIPALKDN
>1IO1_47_73
ANSTNSQSDLDSIQAEITQRLNEIDRV
>1UG6_115_141
LTLYHWDLPLALEERGGWRSRETAFAF
>1Y4I_285_311
ITRVYYPGLSSHPQYELGQRQMSLPGG
>1UZ5_158_184
RLGFKQTALLSAVGINKVKVFRKPKVA
>2FR1_96_122
DEAEPEEAPLALASLADTLSLVQAMVS
>1T3S_1_27
SRPSDSDVSLEEDREAVRREAERQAQA
>1GR0_252_278
KTQAVTSNLKREFKTKDVHIGPSDHVG
>1Y42_313_339
DFYGYFVRRSDQEVENLLKLFTFMPIS
>1N11_193_219
DIVKLLLPRGGSPHSPAWNGYTPLHIA
>2CU2_280_306
RHVALDTFGCVVYADRGVVATLGVSGL
>1E2S_362_388
PDEVRGVFAVRTGKYKAHFFTQGSAHS
>2F4Q_149_175
TYGLSTLRQRHVVVDGNTVTFRFKGKH
>1F8E_231_257
THTSQYICSPVLTDNPRPNDPTVGKCN
>1KXU_138_164
NLRESPLGQEKALEQILEYELLLIQQL
>1YE3_157_183
VAKIDAASPLEKVCLIGCGFSTGYGSA
>2F4Q_90_116
KKWQRLTRFAGALPTLKVATTADLRAS
>2CZ9_74_100
IFWVLKESDYEVGGIKGRVSGNLPLGA
>1K92_91_117
NTTGGLTYFNTTPLGRAVTGTMLVAAM
>2GG6_14_40
KSSGLSGTVRIPGDKSISHRSFMFGGL
>1XGK_116_142
HSLYGPWPAVPMWAPKFTVENYVRQLG
>8OHM_128_154
LVVLATATPPGSVTVPHPNIEEVALSN
>1LZL_150_176
DPSRIAVGGQSAGGGLAAGTVLKARDE
>1JTV_179_205
HLSLIECGPVHTAFMEKVLGSPEEVLD
>1T1G_112_138
TTAVHDPTHKPSIVSISWGGPEDSWAP
>1H9A_337_363
GKRLAAKQTRVDIVFKAGTFNFGSEQE
>1QF5_193_219
VADILTSMVVDVSDLLDQARQRGDFVM
>2I1O_168_194
GVSGILGAKLIDQDPVGTMPHALSIML
>2HBJ_178_204
LGLYVVGLFDTYHASKAIGLPRHSLAY
>1SDJ_80_106
VPICGHATVAAHYVRAKVLGLGNCTIW
>1GW1_67_93
GWDTLSIVAPKAEGDIVAQVKKAYARG
>1ZED_263_289
THLMGLFEPGDMKYEIHRDSTLDPSLM
>1DNV_172_198
VTGDTGYRGMIADYYGADSTNDTAFGN
>1LZL_64_90
EVKIRFVTPDNTAGPVPVLLWIHGGGF
>1EVY_150_176
VLAGPSFAIEVATGVFTCVSIASADIN
>2F7V_57_83
GAVSLYAVRGTPKYLFNVHLDTVPDSP
>1HT6_203_229
VAEVWDNMATGGDGKPNYDQDAHRQNL
>1HX0_83_109
VTRCNNVGVRIYVDAVINHMCGSGAAA
>2F8L_14_40
ANEATQELFQVLDNTAIILQNELEISY
>1NTY_5_31
KSARRKEFIMAELIQTEKAYVRDLREC
>1IMV_321_347
PDFSKITGKPIKLTQVEHRAGFEWNED
>1UAS_1_27
FENGLGRTPQMGWNSWNHFYCGINEQI
>2C5S_365_391
TKPKREKANRFEAKYDFTPLIDEAVAN
>2I0O_192_218
RVNGGLNLSRAIGDHGYKMNKSLPAEE
>2C78_38_64
ENPNVEVKDYGDIDKAPEERARGITIN
>1SJ8_275_301
AATEDGQLLRGVGAAATAVTQALNELL
>1TO3_237_263
PRAVRVAMEAGASGFLAGRAVWSSVIG
>1U8X_226_252
FGWWTSIQDQEGNDLMPKLKEHVSQYG
>2A1X_65_91
PLGLTVMRDVTISKSEYAPSEKMITKV
>1XA6_223_249
PHWCEYCANFMWGLIAQGVRCSDCGLN
>2BW4_275_301
DLDQETWLIPGGTAGAAFYTFRQPGVY
>1W5D_85_111
KKLNGNLYLKGKGDPTLLPSDFDKMAE
>1IHG_175_201
LCVIAECGELKEGDDWGIFPKDGSGDS
>1QYI_230_256
AGFELGIATGRPYTETVVPFENLGLLP
>1YLE_296_322
NGQLQDFRAVVLDLDWAPGKPVALSVE
>1KK1_257_283
YEEHGRIKYEPITTEIVSLQAGGQFVE
>2B69_131_157
RVGARLLLASTSEVYGDPEVHPQSEDY
>1L6J_385_411
GHALGLDHSSVPEALMYPMYRFTEGPP
>2C43_193_219
FIKAIGVGLGFELQRLEFDLSPLNLDI
>2AYU_112_138
EFQVEMFELENKFLQKYKPIWEQRSRI
>1L9V_175_201
QLMPILDQNFIEYKVTLNEDKPISDVH
>1PII_215_241
SGINTYAQVRELSHFANGFLIGSALMA
>1TQN_328_354
TVLQMEYLDMVVNETLRLFPIAMRLER
>1K5C_248_274
ISGIAKYGVLISQSYPDDVGNPGTGAP
>1UX6_262_288
HTGNTPGQVRTLWHDPRHIGWKDFTAY
>1YE3_137_163
IHHFLGTSTFSQYTVVDEISVAKIDAA
>1RW3_293_319
LWIPGFAEMAAPLYPLTKTGTLFNWGP
>1GSO_404_430
YALMTDIHWDDCFCRKDIGWRAIEREQ
>1VBI_111_137
RRSTHFGMAGLYAEKLAREGFVAWVTT
>1B89_104_130
LAKTNRLAELEEFINGPNNAHIQQVGD
>1XHC_142_168
NSGEAIIIGGGFIGLELAGNLAEAGYH
>1WER_126_152
EDVNTNLTHLLNILSELVEKIFMASEI
>1T5J_83_109
KKFANCLIAWKNKNPPDIGLTSLMAID
>2HOE_165_191
GIIIDPRNFPLSQIPLANLLKEKYGIE
>1HXX_244_270
FTNTSGFANKTQDVLLVAQYQFDFGLR
>1Z2N_233_259
DIIENSANRFGSKILEDPILLNLTSEA
>1NTY_204_230
ILQESFQVWDPKTLIRKGRERHLFLFE
>1OYG_185_211
VEDYKSIFDGDGKTYQNVQQFIDEGNY
>1VAG_14_40
VVLTDTLHLKSTLETGCTEHICMGSIM
>1F20_358_384
KKYVQDVLQEQLAESVYRALKEQGGHI
>1PHP_332_358
KAIAEALAEALDTYSVIGGGDSAAAVE
>1ZOD_361_387
LGVEIVKDRRTKEPADGLGAKITRECM
>1HXX_298_324
GATYYFNKNMSTYVDYIINQIDSDNKL
>1D7Y_156_182
IGLELAATARTAGVHVSLVETQPRLMS
>2CJG_313_339
VDEVADNVFAVPSRLNSTWGGNLTDMV
>1V04_230_256
PDGKYVYIAELLAHKIHVYEKHANWTL
>1U4G_188_214
YDIKKGSGALRYMDQPSRDGRSIDNAS
>1VMI_52_78
ATPILVANPFELRQFALSHGVAMDGLQ
>1ISR_87_113
SIEFIRDSLISIRDEKDGLNRCLPDGQ
>1JL5_41_67
NAWSEWERNAPPGNGEQREMAVSRLRD
>1EU8_343_369
VVSKSPHLKELRAVFENAVPRPIVPYY
>1SJ8_33_59
DDFETLPPLGQDAASKAWRKNKMDESK
>1Q7E_397_423
AVLQELGYSDDEIAAMKQNHAIEGGSH
>1RU4_48_74
GELILLKPGTYTIPYTQGKGNTITFNK
>1FS7_42_68
WKKTKESDNITDMLKEKPALVVAWAGY
>1H4V_153_179
ELGLRRLKVKLSSVGDPEDRARYNAYL
>1M6I_333_359
EHHDHAVVSGRLAGENMTGAAKPYWHQ
>1HD7_247_273
VPLADSFRHLYPNTPYAYTFWTYMMNA
>1O88_286_312
PADFSTYSITWTADTKPYVNADSWTST
>1OHC_239_265
GFDHHDLFFADGSTPTDAIVKEFLDIC
>1W78_100_126
LPESAHTASFAEIESARGDISLTYFEY
>1RE9_4_30
TIQSNANLAPLPPHVPEHLVFDFDMYN
>1YQS_249_275
TFFSALMSGQLMSAAQLAQMQQWTTVN
>1FSU_253_279
VFIFSTDNGGQTLAGGNNWPLRGRKWS
>1ZJC_89_115
DVEARMDYVKRGAANLALISEDPDLMD
>2FP3_228_254
PSLADTLVCYANTPGYVTHRDLDTGSW
>1J58_247_273
DSTNFKVSKTIASALVTVEPGAMRELH
>1H8L_109_135
IMPSMNPDGYEKSQEGDRGGTVGRNNS
>2NMT_93_119
SPGWKKDWHIGVRVKETQKLVAFISAI
>1QLM_200_226
VTRVKYATGTAPIAPVADDDGEAMGRT
>1YQS_112_138
LYDYTNDMFAQTVPGFESVRNKVFSYQ
>1ZX5_62_88
IELFSKHRDELLGRAAEKFSKFPILVR
>2A62_66_92
EEKAEYTLTAQAVDFETNKPLEPPSEF
>1GCA_102_128
YDKAYYVGTDSKESGVIQGDLIAKHWQ
>1IMV_162_188
NWVQAQMKGKLARSTKEIPDEISILLL
>1OLT_275_301
AFLTQSGYQFIGMDHFARPDDELAVAQ
>1EDG_260_286
NFAGLAMADGGTNAWNINDSKDQSEVT
>1GP6_140_166
EDYFFHLAYPEEKRDLSIWPKTPSDYI
>1AGX_247_273
GTGNGSMANYLVPEVRKLHDEQGLQIV
>1LC5_152_178
LCTPNNPTGLLPERPLLQAIADRCKSL
>1B9H_203_229
GETEKYETAFLRHSCGRPRDDRRYFHK
>2FGQ_195_221
AVGGLATDRDEITLGASYNFGVAKLSG
>1WL4_281_307
VSWSQVGVEPSIMGIGPIPAIKQAVTK
>1U16_376_402
YLVRKGMPFRQAHTASGKAVHLAETKG
>2FGT_382_408
DPLVELEPVWAMKVNGKIVPITKDLLR
>2BDE_436_462
DLLEHSPMTYFRANRRLLAHDIDIAAA
>2EX2_417_443
GQRMAFVQYLSGYAVEPADQRNRRIPL
>2B3H_68_94
KGTSQIKLLSSEDIEGMRLVCRLAREV
>1PO5_347_373
GVPHTVTKDTQFRGYVIPKNTEVFPVL
>2CWC_43_69
KGGGPHRLPPGFWTDDTSQALCLAESL
>1SI7_93_119
VSFAGQKDKHAVTEQWLCARVPGKEMP
>2BDE_96_122
GTKQISFSDQKKIYRSIYVDLGDPNYM
>3SIL_138_164
DLVLYKSTDDGVTFSKVETNIHDIVTK
>1VJP_88_114
SLTSDPEIRKGVHLGSVRNLPIEAEGL
>1EQC_141_167
SGLRDSYNFQNGDNTQVTLNVLNTIFK
>1R53_52_78
KLSTPRDEKDRVEIQSGTEFGKTLGTP
>1ULZ_70_96
LEVGADAIHPGYGFLAENAEFAKMCEE
>1I1W_136_162
DGSLRQTVFLNVIGEDYIPIAFQTARA
>1UR3_50_76
MSARQLVSFIEEHLDLGVTTVDHADIY
>1SE8_190_216
MKELRKGDPVMIMGRLVNEGWTDKDGN
>2FSJ_156_182
GEVRQFNITRLIMRPQGVGAALYLLNQ
>1GCA_176_202
LALDTAMWDTAQAKDKMDAWLSGPNAN
>1Q1Q_297_323
DPEEDGSPDPEPSPEPEPKPSLEPNTS
>1XTI_55_81
GMGKTAVFVLATLQQLEPVTGQVSVLV
>1X3L_17_43
AIKAADPYRAVLNAVKVSDDKIIVQGK
>1G93_70_96
TVGLTVFAVGRYIEHYLEEFLTSANKH
>16VP_33_59
TMLDTWNEDLFSALPTNADLYRECKFL
>1Y8A_231_257
ISDYKMFEAARGLGGVAIAFNGNEYAL
>1X3L_60_86
ACEMARAIEDILDVEDGVAVTKYGYGK
>2FXU_121_147
QIMFETFNVPAMYVAIQAVLSLYASGR
>2CGL_222_248
CPQGNEIPVVAVASHDTASAVIASPLN
>2BDE_154_180
QAIAQDVQYCVDKVHSDGTLKNIIIKN
>1BOB_69_95
VKYSAKLGDDNIVDVEKKLLSFLPKDD
>1M7Y_220_246
VEDKGIHLISDEIYSGTAFSSPSFISV
>2FR1_397_423
AVAWGTWAGSGMAEGPVADRFRRHGVI
>1SDJ_255_281
HDGNVLRVKGHQGRALGRDGMIEVTVT
>1EYB_118_144
PNQLRWKPFEIPKASQKKVDFVSGLHT
>1NOF_236_262
TSAIEVGTELNASMVSNYSAYVWWYIR
>2GI3_285_311
KIPHIKYSVATYYVIAPAEASSNLARF
>1USG_289_315
TALERTGSDEPLALVKDLKANGANTVI
>1SVS_42_68
ESGKSTIVKQMKIIHEAGYSEEECKQY
>2DFW_246_272
AGQWLADVGIPAKSGVAGGVLGALPGR
>1BI5_156_182
RYMMYQQGCFAGGTVLRLAKDLAENNK
>1NUY_307_333
PTDIHQRAPIILGSPEDVTELLEIYQK
>1G4W_322_348
LGGVGRTGTMAAALVLKDNPHSNLEQV
>2IJR_55_81
VKCMEYPPFPRLVSHGTGSAVASNLAF
>1OLT_263_289
PQQKLDILQETIAFLTQSGYQFIGMDH
>2J3X_381_407
FSGFQDEQEILLNKNSTFKIFRITPIT
>2C81_100_126
LNVNALPVFVDVEADTYCIDPQLIKSA
>1ZYL_120_146
DQMEAVGRYLGRMHQTGRKQLFIHRPT
>2AZP_152_178
IGRVSGDIAWGGNWFFLVAGHGQRLAG
>2HKJ_395_421
DWKRYGIESDQYQMVVMVHLCSTKIPY
>1VJZ_268_294
FCGEMGAYNKTPHDVVLKWLEDLLEIF
>1WL7_120_146
PRDPDYEWKDMGPVIHSTASDNYNAID
>1VJT_416_442
IKIFYLWPRILRMEWNLEAYISRDRKV
>2CFQ_386_412
GLVALGFTLISVFTLSGPGPLSLLRRQ
>1H9A_383_409
LNAKSVEDAFNTRTIDLGWTVSDEDKK
>1PB1_151_177
IFRENSEDIYAGIEWKADSADAEKVIK
>1SAZ_233_259
TYEEMKKRIVGNGGLVAYLGTSDAREV
>1ULZ_420_446
LLINIMKEKDFKAGKFTTKYLEEHPEV
>2I0O_85_111
RKEFEKALKEAFLGFDATLLQEKVIEE
>1WAK_115_141
VNGTHICMVFEVLGHHLLKWIIKSNYQ
>1WYC_151_177
GPSVLQVLDMQISIDYNEDYVDPASEV
>1SVB_198_224
VILELDKTVEHLPTAWQVHRDWFNDLA
>1DFA_350_376
LVSLARSLGLVVSVNAEPAKVDMNGTK
>1BIA_189_215
VELTGKTGDAAQIVIGAGINMAMRRVE
>2CWC_252_278
ADTVGAVYGQLAGAYYGLGAIPGRWLR
>2J3X_57_83
STDILFSSLTAIEIMKEDENQNLFDVE
>1P5J_318_344
IQKLQLEGNLRTPLPSLVVIVCGGSNI
>1C0P_207_233
KSPCKRCTMDSSDPASPAYIIPRPGGE
>1J09_350_376
RAVELMRPRFDTLKEFPEKARYLFTED
>2BW4_82_108
ELRLINPDTNTLLHNIDFHAATGALGG
>1KV7_240_266
VKVSELPVLMGERFEVLVEVNDNKPFD
>1XTO_141_167
ELEGSFVIDACPNLKFTPFPLRSAAPP
>1ODM_174_200
HFKPDDTLASVVLIRYPYLDPYPEAAI
>1WST_83_109
KGFTPLRLALARWMEKRYDIPMSKVEI
>1M4L_134_160
SSSLCVGVDANRNWDAGFGKAGASSSP
>2GZ7_159_185
FCYMHHMELPTGVHAGTDLEGKFYGPF
>1X3M_303_329
HERARLAIKTFVHRIARHIAGHAASLH
>1NQK_234_260
ETNDEAWQAAERLISHLDDETIAKAQA
>2DE2_223_249
YSWLPWAGELQATGARPVVDLGLDERN
>2MNR_140_166
LDGVKLATERAVTAAELGFRAVKTKIG
>1S7C_278_304
DVVSTDFNGEVCTSVFDAKAGIALNDN
>1YFQ_188_214
EESGLKYQIRDVALLPKEQEGYACSSI
>1ESW_86_112
EDPGFPQGRVDYGLLYAWKWPALKEAF
>1VPR_165_191
WITVSGGQAAFIKEAIKSGMLGAAEAN
>2D0B_242_268
SIIARYVFLEEMEQLSRAVGLLLPKGA
>1PJX_157_183
CFTTDGQMIQVDTAFQFPNGIAVRHMN
>1CRZ_246_272
MDLASGQIRQVTDGRSNNTEPTWFPDS
>1B6R_113_139
LGELAIVKRRTGGYDGRGQWRLRANET
>1XTI_64_90
LATLQQLEPVTGQVSVLVMCHTRELAF
>1FC6_83_109
SVTGVGLEITYDGGSGKDVVVLTPAPG
>1OWL_173_199
DLSPEQLTAIAPLLLSELPTLKQLGFD
>3GCB_444_470
KELASKFTSGKEEPIVLPIWDPMGALA
>1RYO_257_283
GGKEDLIWELLNQAQEHFGKDKSKEFQ
>1VJO_234_260
MSSRAIEKLQRRRTKVANWYLDMNLLG
>1GP6_317_343
LPEMVSVESPAKFPPRTFAQHIEHKLF
>1GVH_186_212
GQYLGVWLKPEGFPHQEIRQYSLTRKP
>1R5M_343_369
QKYAVAFMDGQVNVYDLKKLNSKSRSL
>1F20_15_41
APDLTQGLSNVHKKRVSAARLLSRQNL
>1VPB_96_122
NGIDSTRYLAKDEARVLADPSRYYKGG
>1KA2_392_418
ERLLGIRPRKYSEGILQDIHWAHGSIG
>2FTP_243_269
PYAKGATGNVASEDVLYLLNGLEIHTG
>1O5T_307_333
FMYLTFFLEDDDKLEQIRKDYTSGAML
>1VPR_294_320
VGGKISFVFYVKVSNDPESDPIPLQSR
>1PW4_132_158
FQGMGWPPCGRTMVHWWSQKERGGIVS
>1LW7_225_251
QMALGHQRYIDYAVRHSHKIAFIDTDF
>2FTP_204_230
ERLAGHFHDTYGQALANIYASLLEGIA
>1E2S_136_162
GPCQNLTCFPPATPCDGGCDQGLVPIP
>2NZL_40_66
VLPKSIYDYYRSGANDEETLADNIAAF
>4UAG_375_401
QLAALRPEVAEQTETMEQAMRLLAPRV
>1Z2N_203_229
VHRCGIKSVDFNNQHLEDILSWPEGVI
>1QYI_307_333
NKQDNIVNKDDVFIVGDSLADLLSAQK
>1KVK_306_332
NALGVGHASLDQLCQVTAAHGLHSKLT
>2F4Q_72_98
AGRLQYRYHPDFVQAGALKKWQRLTRF
>1KK1_358_384
GTARTMGLVTGLGKDEIEVKLQIPVCA
>1SI7_250_276
RGSWFVATTEELAELQRRVNDKELMIT
>1I4W_67_93
PGVGIQSAIFYNKYCPRQYSLLEKRSS
>1OC7_131_157
VRTILVIEPDSLANMVTNMNVPKCSGA
>1Q35_287_313
FKSDTIKLEDIAKNYEAALKLVDEVKF
>1J72_21_47
LHVWRVEKLKPVPVAQENQGVFFSGDS
>1R53_33_59
SLTEADIQPQLTRRRPGQSKLSTPRDE
>1P8L_185_211
LKEGILLKMKQFKDAEATIISMTALFK
>2G0D_63_89
YIEYIVSKLSTYGLLTGSLYSGAAGIA
>1RKD_198_224
RVENDEDAAKAAQVLHEKGIRTVLITL
>1KK1_308_334
AGNVVGKPGKLPPVWDSLRLEVHLLER
>1H4V_90_116
YLEHGMKVWPQPVRLWMAGPMFRAERP
>2I7Q_15_41
VPRGSPQPPADEQPEPRTRRRAYLWCK
>2AEX_9_35
EEEEDELAHRCSSFMAPPVTDLGELRR
>1R76_338_364
QGYQLVTEQGAKPLWSRFYSLDGNKPV
>1IJ5_138_164
KFSFQDLKQVLAKYADTIPEGPLKKLF
>2I1O_196_222
DEEAWKLTLENTKNGQKSVLLIDTYMD
>1VAG_191_217
QPDGSTLGDPANVQFTEICIQQGWKAP
>1ESC_51_77
DKGITLDVQADVSCGGALIHHFWEKQE
>2EWV_97_123
NVFYQRGSVAAALRSLPAEIPEFKKLG
>1VJZ_41_67
DFLWMAQWDFNFVRIPMCHLLWSDRGN
>1HO8_323_349
TVQSLSERKYSDEELRQDISNLKEILE
>1VJT_73_99
PVKIVKTSSLDEAIDGADFIINTAYPY
>1RHC_238_264
KAVEALRFWAGCLVPSMFKYKVYDPKE
>1D3G_312_338
DALEKIRAGASLVQLYTALTFWGPPVV
>1Q25_230_256
GAGQPDFCDGHSPAVTITFVCPSERRE
>1VJO_220_246
QKGLGCSPGASPFTMSSRAIEKLQRRR
>2DPO_133_159
TGLAHVKQCIVAHPVNPPYYIPLVELV
>1XV5_225_251
PAGKSTVMEGLERSPAFIAIKEKGIPY
>2CY8_386_412
DVKMIAAMRMALILEGVDIGGRGSVFL
>1FNF_2_28
LSPPTNLHLEANPDTGVLTVSWERSTT
>2G62_52_78
GFILTLNEGVKGKKLTFEYRVSEAIEK
>1YON_87_113
LPVTTPILLIHNGMGTIEELQNIQQPL
>1GQE_222_248
VYPEVDDDIDIEINPADLRIDVYRASG
>1LRZ_108_134
DPYLPYQYLNHDGEITGNAGNDWFFDK
>1OWL_458_484
NLRQKQFKALYNQLKAAIAEPEAEPDS
>2BJF_278_304
YTSCMCLEKGIYYYNTYENNQINAIDM
>1P0H_145_171
DIPEPTIPDGVVIRTYAGTSDDAELLR
>1QF5_338_364
LKEVKLCVAYRMPDGREVTTTPLAADD
>1KQ3_310_336
CEEVGLPTTLAEIGLDGVSDEDLMKVA
>2FP3_131_157
VMVLMTHGNSVEGKEKVEFRDGSVVDM
>1SIG_17_43
GINQVQCSVAEYPEAITYLLEQYNRVE
>1H6S_73_99
TSYNGVTVSVGNVDTAFDSVALTYDSE
>1R6D_145_171
LEPNSPYAASKAGSDLVARAYHRTYGL
>1N26_235_261
ELRYRAERSKTFTTWMVKDLQHHCVIH
>1UUQ_354_380
RGVFELMLASLEQGEPSAGYNIWAWNG
>1YM5_256_282
GRLKRNGLMLASIKKEADNSTSYYIAG
>1JCF_292_318
GLDTLLQKETGISVIRSEEPLTAVAKG
>1IG8_24_50
MQQIENFEKIFTVPTETLQAVTKHFIS
>1SYY_77_103
VILLNLGFFSTAESLVGNNIVLAIFKH
>1H09_300_326
MVSNEFIKSGKGWYFMNTNGELADNPS
>2DBY_143_169
LERRLERLRKEARADRERLPLLEAAEG
>2NLO_220_246
ATPMGMPAHPGTAFDVSCLTKDHWVGD
>1H9A_314_340
TFIAGELQFDLPRWEGVPFYVRSGKRL
>1IUQ_289_315
IEIGEKRVIAFNGAGLSVAPEISFEEI
>2F82_415_441
AKEFVTSKEGILDLLAPGTYYLKEVDS
>1ESC_70_96
HHFWEKQELPFGAGELPPQQDALKQDT
>1OFL_183_209
PQKPGNAGGGIRIGYYRNDIGRCLVDS
>1Y08_248_274
INLWGADFDSNGNLKAIYVTDSDSNAS
>1GPI_135_161
CGLNGALYLSAMDADGGMSKYPGNKAG
>1RRK_232_258
ISVIRPSKGHESCMGAVVSEYFVLTAA
>1YS1_67_93
AYVKTVLAATGATKVNLVGHSQGGLTS
>1FS7_115_141
DVPRIIEQDGELEYFTGKWAKYGDEIV
>1QF5_305_331
RRTGWLDTVAVRRAVQLNSLSGFCLTK
>1VJV_191_217
GLLEGLNEKIEKRSDLTGANSIYSVEK
>2IY9_248_274
DIAAPGQNITFLRPDAKTGTGSGTSEA
>1B9H_4_30
RKAPEFPAWPQYDDAERNGLVRALEQG
>1MXA_273_299
SAAYAARYVAKNIVAAGLADRCEIQVS
>1AOP_425_451
PGRYNLHLGGNRIGTRIPRMYKENITE
>1R3S_313_339
SEEEIGQLVKQMLDDFGPHRYIANLGH
>1NF1_218_244
ERGLKLMSKILQSIANHVLFTKEEHMR
>1VB3_139_165
AAVAHAFYGLPNVKVVILYPRGKISPL
>1TVZ_269_295
YNRYVGNIYTGSLYLSLISLLENRDLQ
>2BWV_73_99
HSVLFNRVRDLTAEIWFGRRLGQDAAP
>1XM9_346_372
DVVRSGASLLSNMSRHPLLHRVMGNQV
>2CEY_182_208
VDGQENPLAAVQAQKFYEVQKFLAMTN
>1NXC_282_308
TYIAEWKGGLLEHKMGHLTCFAGGMFA
>1X7F_260_286
EKLGNLNRYMLQLKVHFVDEATEVEKR
>1UOZ_151_177
PDQRQERFDLVRYAVDTLTRDPAAAVY
>1EYB_51_77
LPEGQNNPQVCPYNLYAEQLSGSAFTC
>1K5C_70_96
FVGADHIFDGNGALYWDGKGTNNGTHK
>1FSU_292_318
ASPLLKQKGVKNRELIHISDWLPTLVK
>2AE0_77_103
MRQFGIDAWQMEGADNYGNVQFTGYYT
>1D3G_85_111
GFVEIGSVTPKPQEGNPRPRVFRLPED
>1IK6_7_33
SSGLVPRGSGMKETAAAKFERNHMDSP
>1KQ3_42_68
ERAFVVIDDFVDKNVLGENFFSSFTKV
>1YHT_148_174
EIDITNADSITFMQSLMSEVIDIFGDT
>1HO8_258_284
NPVFANELVQKYLSDFLDLLKLVKITI
>1SQH_226_252
IFQNDFSGLGMLQVLPKAERRGLGGLL
>1I1W_12_38
ARGKVYFGVATDQNRLTTGKNAAIIQA
>1NML_143_169
QENPVTFDNMAVAIEAYEATLITPEAP
>1ML9_191_217
ALDKFSDPDSLDPLLAGQPLEVDGEYM
>2HMC_199_225
NITSRDDEVTLMIGVDTAVVHGFVNCG
>1SBP_117_143
KPGVSVITPNPKSSGGARWNYLAAWGY
>1XIP_225_251
QDFLAVFGNVISETDDEVSYDQKMYII
>2B4V_125_151
RTPVVKLRFANDEKVARARYTPLSEEE
>2AU3_182_208
RDLFLRRVVIPIKDPRGRVIGFGGRRI
>2FBA_345_371
RYPEDVYNGDGSSEGNPWFLATAYAAQ
>1WZZ_56_82
LFAASAGDLASFQSMWMWARTNLQHTN
>1LW7_204_230
REFVFEKLGGDEQAMQYSDYPQMALGH
>1YDX_212_238
LSHWKLEALQSQMHEITLGEIFNFKSG
>1Q8K_28_54
GAYVSLLEYNNIEGMIHLSELSRRRIR
>1RPT_218_244
HKQKEKSRLQGGVLVNEILKNMKLATQ
>1BIF_234_260
IQSRIVYYLMNIHVTPRSIYLCRHGES
>1LRZ_132_158
FDKMSNLGFEHTGFHKGFDPVLQIRYH
>1PMI_391_417
TIQITGDDSTKQKIDTGYVFFVAPGSS
>1OHC_147_173
AVKKAMQYGFLNFNSFNLDEYEHYEKA
>1GSA_92_118
DTEFIYATYILERAEEKGTLIVNKPQS
>2GI3_13_39
EECLKLSEEEREKLPQLSLETIKRLDP
>1J8U_14_40
DTVPWFPRTIQELDRFANQILSYGAEL
>1VJT_439_465
DRKVLEEILIRDPRTKSYEQIVQVLDE
>1RRK_137_163
EIRDLLYIGKDRKNPREDYLDVYVFGV
>1K7I_248_274
IDDIAAIQRLYGANMTTRTGDSVYGFN
>1N11_134_160
EKEASQACMTKKGFTPLHVAAKYGKVR
>1WMD_61_87
NANDTNGHGTHVAGSVLGNGSTNKGMA
>1DS1_251_277
LSKALDEVTEAVYLEPGDLLIVDNFRT
>1LL2_45_71
DTMRKALEIVFDEVITVDILDSGDSAH
>2AM1_265_291
LDLPVTGKYNATNAMIASYVALQEGVS
>2O1B_335_361
GGIYVWLETPPGYDSEQFEQFLVQEKS
>1LYV_270_296
MVSQMRVQRNGIMVQKDEQLDVLIKLA
>1K1S_30_56
VSVYSGRTKTSGAVATANYEARKLGVK
>16VP_135_161
RYLRASVRQLHRQAHMRGRDRDLGEML
>2GHR_70_96
LLHMESHLSRNVAQEHLTSFYKTFRDI
>1RJG_225_251
HGLWISYDPIGGSQPNDRFGAIMQSNL
>2CFQ_229_255
VIGVSCTYDVFDQQFANFFTSFFATGE
>1G97_155_181
QKDATDFEKQIKEINTGTYVFDNERLF
>2HVQ_138_164
MMESFCNTFKFKMAPLLGRGKFEELIK
>2J3X_360_386
KRRFIFRLRLSEGAIGAFIYGFSGFQD
>3BCT_444_470
ATAPLTELLHSRNEGVATYAAAVLFRM
>2F5U_416_442
NTKRFSAFNVSSDYDMLYFLCLGFIPQ
>1XUU_280_306
AGEKPTKDFAFASVVADKDIKKGELLS
>1BN8_165_191
NFQIKSDNVIIRNIEFQDAYDYFPQWD
>1YI9_74_100
TGSYWFCDEGTCTDKANILYAWARNAP
>1GP6_95_121
VKKAGEEFFSLSVEEKEKYANDQATGK
>1U94_139_165
SGAVDVIVVDSVAALTPKAEIEGEIGD
>1YD7_87_113
GAKAMTATSGPGFSLMQENIGYAVMTE
>1A0I_108_134
RTKWTDTKNQEFHEELFVEPIRKKDKV
>1GPJ_275_301
VENIEDVEVRTIDDLRVIARENLERRR
>1SIG_97_123
ADDDNSIDPELAREKFAELRAQYVVTR
>1C7Q_30_56
HHMLHERKGPGSDFLGWVDWPIRYDKN
>2DPO_174_200
ALMRKIGQSPVRVLKEIDGFVLNRLQY
>1F42_31_57
PEEDGITWTLDQSSEVLGSGKTLTIQV
>1IK6_119_145
MAGLKPVAEIQFVDFIWLGADELLNHI
>1UM8_199_225
DTSDILFICAGAFDGLAEIIKKRTTQN
>1NRI_214_240
LNMLTTASMILLGKCYENLMVDVQASN
>1U09_382_408
DVTFLKRHFHMDYGTGFYKPVMASKTL
>1JND_288_314
DSGLEGVPVVPETSGPAPEGFQSQKPG
>1QE3_274_300
FFQPALDPKTLPEEPEKSIAEGAASGI
>1NH1_200_226
AKALKQHLQRYNPDRIDHTNASYLPII
>1REO_145_171
KPSEEGKSAGQLYEESLGKVVEELKRT
>2H9F_134_160
EVRIWQANIGKTIIAHVPVSGGQVQET
>1TXD_18_44
LKPCEIKRQEVINELFYTERAHVRTLK
>1DFA_340_366
KTIHTSVRDGLVSLARSLGLVVSVNAE
>1X3M_180_206
LGVRRYGFHGTSHRYVSRRAYELLDLD
>1NTH_29_55
LMKIPMKAMELKQKYGLDFKGEFIPTD
>2GZ7_1_27
SGFRKMAFPSGKVEGCMVQVTCGTTTL
>1CWV_1_27
SVTVQQPQLTLTAAVIGDGAPANGKTA
>1PSZ_233_259
LVEKLRQTKVPSLFVESSVDDRPMKTV
>1ZVD_140_166
FYKQLLGKSITLDDMELVDPDLHNSLV
>1FSU_390_416
AAIRHGNWKLLTGYPGCGYWFPPPSQY
>1W3U_106_132
KALKEAKLIGDTHVAASSEASNYMTLP
>1MDO_132_158
IPVHYAGAPADLDAIYALGERYGIPVI
>1DYK_70_96
ESGLLFYMARINHADFATVQLRNGFPY
>2HMA_68_94
QIGIPYYSVNFEKEYWDRVFEYFLAEY
>1AB4_274_300
IVIEVKRDAVGEVVLNNLYSQTQLQVS
>1YON_244_270
SMLQDIRALRHTEIDYINGFLLRRARA
>1J7X_240_266
NLMHSKVFPFGDTQLSVTVPIINFIDS
>2B9W_142_168
MLPFDEFLALNGCEAARDLWINPFTAF
>1TOI_307_333
WEQELTDMRQRIQRMRQLFVNTLQEKG
>1Q1Q_9_35
SQKLPGEYFRYKGVPFPVGLYSLESIS
>1MXA_314_340
TFGTEKVPSEQLTLLVREFFDLRPYGL
>1LTQ_122_148
RNSKRGTKAVPIDVLRSMYKSMREYLG
>1HX0_106_132
GAAAGTGTTCGSYCNPGNREFPAVPYS
>1SI7_232_258
KKADVNQVVDGDALQLAGRGSWFVATT
>1UDX_19_45
AVSFRREKFVPKGGPDGGDGGRGGSVY
>1XUU_309_335
NLWVKRPGNGDFSVNEYETLFGKVAAC
>1M6I_428_454
PAVPQAPVQGEDYGKGVIFYLRDKVVV
>2HJS_76_102
AAAEVSRAHAERARAAGCSVIDLSGAL
>3BCT_235_261
LTCNNYKNKMMVCQVGGIEALVRTVLR
>1GWU_121_147
PLGRRDSLQAFLDLANANLPGPFFTLP
>1QF5_371_397
IYETMPGWSESTFGVKDRSGLPQAALN
>1RU4_27_53
NNGSSFNAPMSFSAAMAAVNPGELILL
>2D2J_291_317
DGMAFVPLRVIPFLREKGVPPETLAGV
>1YUE_376_402
LVRYALSANPYTVAKDEKEARIIDGGD
>1EUR_22_48
FPNYRIPALTVTPDGDLLASYDGRPTG
>4BCL_254_280
IEGGFRSDSQGIEVKVDGNLPGVSRDA
>1SAZ_128_154
DPVVVDEMEDVARVSGHPNYQRKSIFH
>1LML_376_402
ASLLPFNVFSDAARCIDGAFRPKATDG
>1SQ9_338_364
IEEDILAVDEHGDSLAEPGVFDVKFLK
>1MDO_190_216
ITCAEGGIVVTDNPQFADKLRSLKFHG
>2F8L_57_83
LQKEELSSEKQLKLQASYESIELENFS
>1FCQ_33_59
SEKYGILQNWMDKFRGEEIAILYDPGM
>1HSK_237_263
GSVFQRPPGHFAGKLIQDSNLQGHRIG
>1SYY_248_274
IWTPELQQEIVELIKRAVDLEIEYAQD
>2BDE_190_216
EVVEGLKHFIRYGKKIFILTNSEYSYS
>1YUE_340_366
IFYAPYTEGLDLDDPEHVGAFKVVVDP
>1B8P_238_264
GVSSAASAANAAIDHIHDWVLGTAGKW
>1I4W_119_145
TYSNLIDEERIFVPEVQSSDHINDKFL
>1BUP_231_257
EDFDNRMVNHFIAEFKRKHKKDISENK
>2HRZ_268_294
SATVGEQIEALRKVAGEKAVALIRREP
>2HRZ_36_62
KDGSLGGKPVEKFTLIDVFQPEAPAGF
>2JAK_352_378
FQVAERALYYWNNEYIMSLISDNAAKI
>1VQZ_55_81
VGRHQNTIEEINRDYVRENGIEVVRRI
>1YU0_155_181
GGNTTAQINEYSLWDIKFRPAALDPRG
>1EU8_306_332
ALAWEFVKFVESYSVQKGFAMNLGWNP
>1LL2_2_28
TDQAFVTLTTNDAYAKGALVLGSSLKQ
>4BCL_49_75
NIRIDAKPLDAQKGVVRFTTKIESVVD
>2FGQ_96_122
PTSQKLTSYDLFSATGIGPFMGFRNWA
>1ITX_155_181
AVDFLRKYNFDGVDLDWEYPVSGGLDG
>1G93_79_105
GRYIEHYLEEFLTSANKHFMVGHPVIF
>1VPR_84_110
PYGSEVQAMTEKLLKEADSDRTLCFNN
>2BJF_122_148
ALKNANIVDIPISENIPNTTLHWMISD
>2IM9_98_124
YVNTVLSLALANSLESFQECLKHTRYK
>1K92_223_249
KFWDESVKIPAEEVTVRFEQGHPVALN
>2DDU_135_161
ELSEPTVYYTGDFEEWTRITIAIPRSL
>1QNR_284_310
CTNEAPWQTTSLTTRGMGGDMFWQWGD
>2CEY_1_27
ADYDLKFGMNAGTSSNEYKAAEMFAKE
>2GI3_188_214
RYGLVAFASSLDQIGPITKTVRDAAIL
>1PSZ_255_281
PMKTVSQDTNIPIYAQIFTDSIAEQGK
>1J6U_36_62
GNDVYGSNIEETERTAYLRKLGIPIFV
>1VPR_211_237
QFGDVCTVDASVAKFARAKRTWKSGHY
>1VE1_203_229
RSNVLSGGKMGQHGFQGMGPGFIPENL
>1ZSW_25_51
MYEIKGHHHISMVTKNANENNHFYKNV
>1SJ8_197_223
AAAALVLKAKSVAQRTEDSGLQTQVIA
>2GFO_274_300
CRARRDSLKKIEIWKLPPVLLVHLKRF
>1Y8A_51_77
FFSNLSEYDDYLAYEVRREGYEAGYTL
>1SQ9_216_242
TLRPLYNFESQHSMINNSNSIRSVKFS
>2H14_194_220
DDDNPPVSFVKFSPNGKYILAATLDNT
>1VPK_2_28
GSDKIHHHHHHMKVTVTTLELKDKITI
>1TQN_51_77
WGFYDGQQPVLAITDPDMIKTVLVKEC
>1PB1_241_267
FKDWGYQLAREEFGGELIDGGPWLKVK
>1IUC_111_137
SNSKLAALQWGGSESAPPNIRVYYQKS
>2C1I_46_72
IAYYPLQGEKVISSVRELINQDVKDKL
>2D7U_29_55
PEIIARGGVGTNAGHSVVINGKKYAVR
>1H8L_17_43
EIFLRRYANEYPSITRLYSVGKSVELR
>2POR_259_285
DVTYYGLGASYDLGGGASIVGGIADND
>1H6S_186_212
GGIVDNDIAFVGAAYKFNGGGGPKLAK
>1BQG_401_427
PGLGVELDWDALMKAHEVYKSMGLGAR
>1N26_33_59
PEDNATVHWVLRKPAAGSHPSRWAGMG
>1KA1_242_268
SSHDEQTAIKNKLNISKSLHLDSQAKY
>2CJG_117_143
PALPHLFFVEGGALAVENALKAAFDWK
>1MUW_251_277
IKYDQDLRFGAGDLRAAFWLVDLLESA
>1IZC_275_301
FDVWGLSRLVHGSLAQARASAKQFAGQ
>2HMC_102_128
VNTASAVAHAVHAQKVGAKGLMVIPRV
>2IXR_90_116
RAQRNLLERLETELLGGTLDTAGDEGG
>1TVZ_327_353
DQAAHKALLNNRTEVSVDAYETFFKRF
>1MKY_155_181
TMLETIIKKLEEKGLDLESKPEITDAI
>1RPT_101_127
NPRLLWQPIPVHTVSLSEDRLLYLPFR
>1KV7_426_452
ILSENGKPPAAHRAGWKDTVKVEGNVS
>1R76_330_356
DRAWVKSDQGYQLVTEQGAKPLWSRFY
>2F7V_295_321
ERRLAARDVADALDLPIGNAVDFWTEA
>2CGL_246_272
PLNGSRAAYLSSGTWSLMGFESQTPFT
>2HZ6_125_151
SLSPSTSLLYLGRTEYTITMYDTKTRE
>2D2J_193_219
RVCIGHSDDTDDLSYLTGLAARGYLVG
>1JR7_156_182
TDYVLMMKIDEQNMQGGNSLLLHLDDW
>1DD9_48_74
LEKRGLSHEVIARFAIGFAPPGWDNVL
>1WP5_194_220
DYIVSGQLITSKDESIVVATQRGAVKK
>2HOE_17_43
VRAENISRILKRIMKSPVSRVELAEEL
>2CJG_401_427
ELIRQLWQRAVIVLPAGADTVRFRPPL
>1JP4_70_96
TIIGEEDLPPGEVDQELIEDGQSEEIL
>1MXG_1_27
AKYLELEEGGVIMQAFYWDVPGGGIWW
>2IXR_210_236
GDAVSISDSGVVTINPDKLIKMRDSLP
>1NI9_2_28
HMRRELAIEFSRVTESAALAGYKWLGR
>1V4A_37_63
TFSDFVQDSVIAHPEWLTELESQPPQA
>1F8E_288_314
ASRSGYEMLKVPNALTDDKSKPTQGQT
>1A8Y_48_74
QRQFEMEELILELAAQVLEDKGVGFGL
>1BUP_58_84
QVAMNPTNTVFDAKRLIGRRFDDAVVQ
>1JK7_32_58
ENEIRGLCLKSREIFLSQPILLELEAP
>1Z6F_25_51
YNSGKVLAEQNADVRRDPASLTKMMTS
>1XTI_74_100
TGQVSVLVMCHTRELAFQISKEYERFS
>1EQC_313_339
NAPYIGSCQPLLDISQWSDEHKTDTRR
>1CSH_175_201
DLIAKLPCVAAKIYRNLYRAGSSIGAI
>1LYV_117_143
TPVLAVLASSSEIANQRFGMPDYFRQS
>1PO5_418_444
LGEGIARTELFLFFTTILQNFSIASPV
>2C6J_32_58
EKDICISDRRYQLCMKELTNLVNNTRT
>1BU8_4_30
CYGHLGCFSNDKPWAGMLQRPLKIFPW
>1RVK_134_160
YGSIMCGDELEGGLATPEDYGRFAETL
>1CX4_221_247
EENGAVEIARCLRGQYFGELALVTNKP
>1LAM_226_252
PPVFLEIHYKGSPNASEPPLVFVGKGI
>1KK1_57_83
IRRCPNCGRYSTSPVCPYCGHETEFVR
>1UA7_6_32
GTILHAWNWSFNTLKHNMKDIHDAGYT
>2EWV_65_91
YSVMSEKHRQKLEENGQVDFSFGVRGV
>1EUR_299_325
SRSQGTIRMSCDDGQTWPVSKVFQPGS
>1X7F_41_67
EKDMAYISAAARHGFSRIFTCLLSVNR
>1GTK_220_246
NHHETALRVTAERAMNTRLEGGCQVPI
>1SUU_209_235
VKENPYLLIVSENGYGKRLNMSKISEL
>1NTH_365_391
SGVASAKGVVTDKTTGMEARMMGEVAR
>2FFE_282_308
ADTLMTSTEKSKELAEIVVQAFLEHHH
>1F42_23_49
MVVLTCDTPEEDGITWTLDQSSEVLGS
>1WZU_129_155
AVEVVKKLDSDVVIFGPDKNLAHYVAK
>1BGV_25_51
VEEVLSSLGPVVDAHPEYEEVALLERM
>1UOU_374_400
ELLAPADGTVELVRALPLALVLHELGA
>2EWV_192_218
GEDTKSFADALRAALREDPDVIFVGEM
>1GPI_273_299
KPFTVVTQFLTNDNTSTGTLSEIRRIY
>1D3G_93_119
TPKPQEGNPRPRVFRLPEDQAVINRYG
>1NTH_328_354
ILSGNQYYPCAGPCTEMCLLEASAQSI
>2DBQ_72_98
ANYAVGYDNIDIEEATKRGIYVTNTPD
>1YDX_183_209
LENLASLIEINRKLRDEYAHKLFSLDE
>1LTQ_242_268
MQCQREQGDTRKDDVVKEEIFWKHIAP
>2IXR_142_168
TIVEGLTKYFQSVADVMSKLQDYISAK
>2FXU_305_331
MYPGIADRMQKEITALAPSTMKIKIIA
>1HZF_202_228
DEGAEPLKQRVEASISKASSFLGEKAS
>2EWV_15_41
ILEIIKEAIELGASDIHLTAGAPPAVR
>1GCA_75_101
TVIEKARGQNVPVVFFNKEPSRKALDS
>1AGX_34_60
DALIKAVPQVNDLANITGIQALQVASE
>1YPV_128_154
EGDLGPVYGFQWRHFGAEYRDMESDYS
>1TCA_216_242
CGPLFVIDHAGSLTSQFSYVVGRSALR
>1SIQ_81_107
ARELERVDSGYRSAMSVQSSLVMHPIY
>1Q35_96_122
FGLTTRARVIYTSKDRVGKLPAGFDYL
>1NTH_140_166
FMPVHMSYALEKEVDTIVNGVMTSVRG
>2GFO_124_150
WTGQYRYISPKDFKITIGKINDQFAGY
>2VTK_303_329
CRDALLQLTSGMVQTHVTTPGSIPTIC
>1LJ5_353_379
IMDRPFLFVVRHNPTGTVLFMGQVMEP
>1PJC_94_120
LHLAAARELTEQLMRVGLTAIAYETVE
>1KKH_87_113
NTLDYLNIEPKTGFKINISSKIPISCG
>1PW4_158_184
SVWNCAHNVGGGIPPLLFLLGMAWFND
>1MDO_326_352
TGLHFRAAHTQKYYRERFPTLTLPDTE
>1WZU_259_285
MKAITLKNIYESLKDMKYKVEVPEEIA
>1NXC_204_230
VLNKLDKPEGLYPNYLNPSSGQWGQHH
>1HBZ_86_112
KTETLLRFSTVAGELGSPDTWRDVRGF
>2H6O_78_104
PRGAFGGSENATNLFLLELLGAGELAL
>1NC5_331_357
VGTSAGFYDYYVSRERSTNDLHGAGAF
>1E2S_73_99
VLVPSSRGGLPLEEVTVAEVLAARGYL
>1RIQ_263_289
TDVALRVIADHLRAITFAISDGVIPSN
>1W9H_397_423
VAGIIANVNRYGGYPINPEGNRSLQTN
>1LFW_382_408
PHYVPGSDPMVQTLLKVYEKQTGKPGH
>1MXG_407_433
SGWVYLEAPPHDPANGYYGYSVWSYCG
>1XWI_187_213
MFKLHLGTTQNSLTEADFRELGRKTDG
>1YFE_297_323
WLASGPRCGIGEISIPENEPGSSIMPG
>1T2D_85_111
APGKSDKEWNRDDLLPLNNKIMIEIGG
>1Q8K_126_152
SLFQRTAWVFDDKYKRPGYGAYDAFKH
>1M7Y_170_196
GFQITETALEEAYQEAEKRNLRVKGVL
>1XAG_15_41
YVEHGAIKYIGTYLNQFDQSFLLIDEY
>1ML9_145_171
WGVKCPVNIKRGQFVDRYLGEIITSEE
>1BIF_387_413
LVICHQAVMRCLLAYFLDKAAEELPYL
>1SO7_272_298
QGCQGSVISFPSPRSGPGSPAQWLLYT
>2BDE_419_445
FAYQVDRFACIYMEKLSDLLEHSPMTY
>1UM8_69_95
ELSKSNILLIGPTGSGKTLMAQTLAKH
>2DBN_420_446
AALEKGASPGDFPREDYETNWEGRFTL
>1WDI_82_108
ILLVRERSPGLWEALLGPARKAPPGTR
>2B4W_201_227
GKVGCIGHYSYEDTNEKQQPQSVYVNY
>1XMB_186_212
AASRAGSFLAGAGVFEAVITGKGGHAA
>2BJF_235_261
LRDAMIKNDKDSIDLIEFFHILNNVAM
>1FNF_270_296
GQQSTVSDVPRDLEVVAATPTSLLISW
>1IOM_341_367
WVGHILEYQELDNRLLRPGAKYVGELD
>1KA2_305_331
WENIIGRSKEFVELIYPVLKENLPFMS
>2A99_283_309
REVVRVDVSLDGGRTWKVARLMGDKAP
>1M8Z_252_278
SNVVEKCVTHASRTERAVLIDEVCTMN
>1ZJC_43_69
THLIVEEAYHCGASDVRVVYSDPTLKR
>1XGK_261_287
QLEAIEVVFGEHKAPYFPLPEFSRPAA
>1NRI_236_262
VQASNEKLKARAVRIVMQATDCNKTLA
>1G55_122_148
GFEVSSTRDLLIQTIENCGFQYQEFLL
>1MC0_136_162
AFNKLGGDFFTDEDEHVIQHCFHYTGT
>2BW4_244_270
VHSQANRDTRPHLIGGHGDYVWATGKF
>1TD6_91_117
PLVSFFQSLLQLVNHDLLEQQNAALAS
>1OXX_206_232
AIADRVGVLVKGKLVQVGKPEDLYDNP
>1WCD_171_197
TSYDLGYVRLGDPIPAIGLDPKMVATC
>1TV5_317_343
ADVLLETNIDGMIISNTTTQINDIKSF
>1OZA_60_86
DIEELKKLDIIVTCQGGDYTNEVYPKL
>1RPT_124_150
LPFRDCPRFQELKSETLKSEEFLKRLQ
>1YD7_96_122
GPGFSLMQENIGYAVMTETPVVIVDVQ
>1ZSY_263_289
GGTMVTYGGMAKQPVVASVSLLIFKDL
>1VMI_200_226
TWRAITGEEPRVAMLSFSSNGSARHPC
>1IJ5_225_251
QDALFRYADEDESDDVGFSEYVHLGLC
>1OFL_41_67
KSGLPITIKALNPGKVFFTGDAKVELR
>1F2J_211_237
CQRVSQHVWSEVVSALHRHGVVWEGCL
>1XHC_34_60
TVIDKEPVPYYSKPMLSHYIAGFIPRN
>1DHS_33_59
NYRALLEAFGTTGFQATNFGRAVQQVN
>2AP1_228_254
QSLQAPEIIALWEQGDEQAHAHVERYL
>1UWV_78_104
TPRCPHFGVCGGCQQQHASVDLQQRSK
>1RH9_273_299
WIQVHIDDSKMLKKPLLIAEFGKSTKT
>1N4K_168_194
RHLCTNTWVHSTNIPIDKEEEKPVMLK
>1MGP_230_256
KVRGDKKAIEALIEKLREDTPEGSKLR
>1TDH_52_78
RGKELRLILSPLPGAQPQQEPLALVFR
>1YKS_173_199
ILADKRPTAWFLPSIRAANVMAASLRK
>1G93_61_87
DNYYAKQKITVGLTVFAVGRYIEHYLE
>1RI6_257_283
VFSVSEDGSVLSKEGFQPTETQPRGFN
>2NZL_49_75
YRSGANDEETLADNIAAFSRWKLYPRM
>1FNO_343_369
CHITPEMKPIRGGTDGAQLSFMGLPCP
>1B89_399_425
ITEEDYQALRTSIDAYDNFDNISLAQR
>1FCQ_161_187
GQLFMEETLKAAKRMRPAANWGYYAYP
>1IUQ_154_180
TNPYIAENTIFVAGDRVLADPLCKPFS
>2H8O_108_134
LHVGAALECLHCYSLVHDDLPAMDDDD
>2CY7_360_386
SHLACPDVLNLSLDSSDVERLERFFDS
>2B3H_166_192
ITLYRNGYHGDLNETFFVGEVDDGARK
>1TBF_11_37
SSGLVPRGSHMEEETRELQSLAAAVVP
>1TV5_386_412
LDALEKIEAGASVCQLYSCLVFNGMKS
>1R4U_8_34
YGKDNVRVYKVHKDEKTGVQTVYEMTV
>1TFZ_305_331
RSSIGGFDFMPSPPPTYYQNLKKRVGD
>1SE8_72_98
KGGDAVVVEGTLEYRQWEAPEGGKRSA
>1JND_35_61
HLVYGYAGLRGENLQAYSMNENLDIYK
>1DT9_296_322
QDTGKYCFGVEDTLKALEMGAVEILIV
>1VJZ_136_162
YKGISSTHLSFNLINEPPFPDPQIMSV
>1LYV_76_102
TAVRADLNANYIQVGNTRTIACQYPLQ
>1VJT_255_281
NPWDTQMSPAAMDMYKFYGMLPIGDTV
>1TQ4_63_89
KEIDSSVLNVAVTGETGSGKSSFINTL
>1IUQ_246_272
PAPFDASSVDNMRRLIQHSDVPGHLFP
>1DD9_218_244
AGRDAAWRALETALPYMTDGRQLRFMF
>2HKJ_197_223
TPYAEFIFKDPEGNVTYYPRLTNKIPK
>2J66_46_72
LSLKANNNIHLAKLFRQWGLGVEVASA
>1YHT_74_100
AVQGKDGIYINPYTGKPFLSYRQLDDI
>1TQN_342_368
TLRLFPIAMRLERVCKKDVEINGMFIP
>1NST_191_217
QNRCLVPGWYATHIERWLSAYHANQIL
>1GW1_53_79
SDTFNAVGDFAAVYGWDTLSIVAPKAE
>1QUB_220_246
SLDGPEEIECTKLGNWSAMPSCKASCK
>1IG8_299_325
QTFEKMSSGYYLGEILRLALMDMYKQG
>1A87_295_321
MTISYLSSFIDANRVSNINNIISSVIR
>1W5D_320_346
SWEKGLEVLNSTLPEFGVDSKSLVLRD
>2FGQ_46_72
DLGGGLKAGFWLEGEIFGDDGNASGFN
>1RIQ_135_161
EEAYRIWNEHIGIPSERIWRLGEEDNF
>1PZD_219_245
NFEAAWDEVGDEFQKEETFTLSTIKTL
>1VJ1_10_36
HHHMIIQRVVLNSRPGKNGNPVAENFR
>1OC7_181_207
MDAGHAGWLGWPANIQPAAELFAKIYE
>2BX6_267_293
TKEVSMKAEDAQRVFREKAPDFLPLLN
>2B9W_260_286
LDYSDADDDEREYFSKIIHQQYMVDAC
>1R89_57_83
SLEIDVFLLFPEEFSKEELRERGLEIG
>2G9D_103_129
RHVRFIEQNLNRLFDDKPHTPSTELAI
>2CFQ_349_375
IYLVCFCFFKQLAMIFMSVLAGNMYES
>1MSK_200_226
AEAFAEYLHERVRKVYWGYAPNENLSN
>1U16_394_420
AVHLAETKGIAINNLTLEDLKSISPLF
>1VJT_126_152
GIDSQELNMVSTYTYVLSSYPDMKLAL
>1XKN_209_235
IAGDDTDGHVDDMARFVNENTVVIAVE
>2AE0_43_69
INHIRNSSPRLYGNQSNVYNAVQEWLR
>1LJ5_218_244
GHYYDILELPYHGDTLSMFIAAPYEKE
>1P1M_48_74
MPALFNTHTHAPMTLLRGVAEDLSFEE
>1Q5N_400_426
VAEQKHLKDIISQVDEVKQYFNPSQLD
>1ULZ_125_151
AGVPVVPGSDGVLKSLEEAKALAREIG
>1X7F_231_257
IEVQAKHLWATGLIDDVIIGNAYASEE
>1JTV_247_273
PKPTLRYFTTERFLPLLRMRLDDPSGS
>1YHL_310_336
RLYSEANLQADFAAYEAEVVREVESLI
>1LRZ_149_175
FDPVLQIRYHSVLDLKDKTADDIIKNM
>1VBI_15_41
LLRKAGADEPSAKAVAWALVEADLRGV
>1RE9_295_321
VADGRILTSDYEFHGVQLKKGDQILLP
>1B6A_29_55
STAEEAAKKKRRKKKKSKGPSAAGEQE
>1RH9_85_111
QGLDFVISEAKKYGIHLIMSLVNNWDA
>2CGL_320_346
AATQALPACRFIINPNDDRFINPDEMC
>1ZOD_65_91
VSVIGEYAGKLDHLFSEMLSRPVVDLA
>1MDO_98_124
LLGANPVMVDVDRDTLMVTPEHIEAAI
>1CJC_339_365
SVPFDPKLGVVPNMEGRVVDVPGLYCS
>1EWF_169_195
KMNSQVCEKVTNSVSSELQPYFQTLPV
>1RVK_251_277
DIPVVGPESAAGKHWHRAEWIKAGACD
>1AGX_298_324
AAHDLNPQKARLLMALALTKTNDAKEI
>1B7E_238_264
ETPLKWLLLTSEPVESLAQALRVIDIY
>1TFZ_122_148
AIEVEDAESAFSISVANGAIPSSPPIV
>2IZR_73_99
FGPCGKYNAMVLELLGPSLEDLFDLCD
>1WP5_296_322
NGRVISVWKVEAEDKTEKLAAALEHHH
>1XKG_250_276
HAVNIVGYSNAQGVDYWIVRNSWDTNW
>1NTH_345_371
CLLEASAQSITDTASGREILSGVASAK
>2GHR_8_34
KDLPARKVLQEENIFVMTKERAETQDI
>1YHL_334_360
SLIEQLKVKSPTFAESVAVVWEKTHKR
>1EU8_321_347
QKGFAMNLGWNPGRVDVYDDPAVVSKS
>1QUS_294_320
YTITRYNHSTHYAMAVWQLGQAVALAR
>1UUQ_181_207
EYRKTLEKIITRVNSINGKAYVDDATI
>1G93_204_230
RRKESAAYIPFGEGDFYYHAAIFGGTP
>2B3H_126_152
PSPLNYYNFPKSCCTSVNEVICHGIPD
>1XKS_105_131
STQAVAVMVATREGSIRYWPSLAGEDT
>1EYB_217_243
DVFEETRGYILEVYGVHFELPDLGPIG
>1WD3_86_112
QAPPGGFDGPDTDGYDNLASAIGAPVT
>1XWI_114_140
IDSLCGSRSENESEAARRIKTEFLVQM
>1NST_289_315
AFLKDYYRDHNIELSKLLYKMGQTLPT
>1PBE_317_343
YREGRGELLERYSAICLRRIWKAERFS
>2BG1_173_199
IAIDQGLMGSETILSNYPTNFANGNPI
>2C4E_27_53
EPNTSIQIPSARKYYGGAAANTAVGIK
>2C3F_74_100
GYISPLDYNLLTNKPNIDGLATKVETA
>2BG1_85_111
EIENGGYKITTTIDQKIHSAMQSAVAD
>1D7Y_139_165
QAGLRPQSRLLIVGGGVIGLELAATAR
>1UAS_302_328
VLWNRQSYQATITAHWSNIGLAGSVAV
>1UZ5_116_142
QFEDVERVNGEILIYKPAYPGLGVMKK
>16VP_296_322
AKLDSYSSFTTSPSEAVMREHAYSRAP
>1UWV_134_160
SLNYLPKTQQLQMGFRKAGSSDIVDVK
>1CPT_114_140
RGLTLNWFQPASIRKLEENIRRIAQAS
>3GCB_199_225
TKLREFAETLRTALKERSADDSIIVTL
>16VP_306_332
TSPSEAVMREHAYSRAPTKNNYGSTIE
>2A2F_284_310
QCEFFAASEPVPGLKEGELSKYFLRNR
>1R5M_132_158
LRLWNKTGALLNVLNFHRAPIVSVKWN
>1VJ1_144_170
AIGMPGLTSLIGVQEKGHISAGSNQTM
>2C81_304_330
YGYVFRFDPVKFGGLNADQFCEILREK
>1XTI_232_258
LKDNEKNRKLFDLLDVLEFNQVVIFVK
>2H6O_319_345
TTDITYVGDNATYSVPMVTSEDANSPN
>1KKH_138_164
DDEIAKLGYMVEKEIQGKASITDTSTI
>1RU4_14_40
KRIYYVAPNGNSSNNGSSFNAPMSFSA
>2F68_273_299
NSQAWYQEHGKEEVNGKSFNHTVHNIN
>2F7F_391_417
EEEIYMFHPVHTFINKYVRDFEARPVL
>1JYE_99_125
VERSGVEACKTAVHNLLAQRVSGLIIN
>1IOM_225_251
AVMRMIQEIGTPERAREWVREKLAKKE
>3GRS_37_63
RRAAELGARAAVVESHKLGGTCVNVGC
>1INP_136_162
LDSVEINIPQDILGIWVDPIDSTYQYI
>1Q0H_32_58
NPEHFRVVALVAGKNVTRMVEQCLEFS
>2CEY_141_167
MKGLKLRVPNAATNLAYAKYVGASPTP
>2D5B_282_308
RHLNVGGFLLGPDGRKMSKTLGNVVDP
>1MUW_359_385
FDVDAAAARGMAFERLDQLAMDHLLGA
>2G62_299_325
AECLEKFPVIQHFKFGSLLPIHPVTSG
>1V71_94_120
KILGIPAKIIMPLDAPEAKVAATKGYG
>1YPX_278_304
SGDFAPLKYVTRPDLKIVLGLITSKTG
>2II0_362_388
SINPPCVPFFGIYLTNILKTEEGNPEV
>1OEW_283_309
STGSSSCFGGIQSSAGIGINIFGDVAL
>1KXU_54_80
DPVFLEPHEEMTLCKYYEKRLLEFCSV
>1SP3_223_249
LNTHTATVACQTCHIPFFAKNEPTKMQ
>1AC5_387_413
NNKGVLDTIDNLKWGGIKGFSDDAVSF
>1Y4I_120_146
LSHSMPKFGINVRFVDAGKPEEIRAAM
>2A62_219_245
LYHFSVPEDVVLGTAIGRVKANDQDIG
>1HO8_174_200
NILQNIEQMDTCYVCIRLLQELAVIPE
>1LCY_83_109
YEAVVTAVDPVADIATLRIQTKEPLPT
>2D7U_191_217
PYVTSKDVTASSVAADVGIGPTRVDEV
>2C4E_7_33
KITCVGHTALDYIFNVEKFPEPNTSIQ
>2G17_80_106
FLATAHEVSHDLAPQFLQAGCVVFDLS
>1IR6_12_38
ALLPLKGLREAAALLEEALRQGKRIRV
>1YPX_324_350
PLSQLRLSPQCGFASTEEGNILTEEEQ
>2II0_228_254
QLTLLESDLYRAVQPSELVGSVWTKED
>2JAK_159_185
SPDFQPNIAKKYIDQKFVLQLLELFDS
>1TVL_244_270
EETKAFYADVKSRAADEGRDPSSVRIF
>1CWV_281_307
TPQVDTLILSTLQKKISLFPVPTLTGI
>1E4F_262_288
THGNAVYNDLKEEEIQYRGLDGNTIKT
>1F2J_271_297
PPALPGVTFLSGGLSEVMASEYLNAMN
>1PII_129_155
YQADACLLMLSVLDDDQYRQLAAVAHS
>1OX0_75_101
DFPFDKYFVKKDTNRFDNYSLYALYAA
>2BWV_377_403
GMVLTVEPGLYIAPDAEVPEQYRGIGI
>1GW1_156_182
EQGRLIPVIFRLYHANTGSWFWWGDKQ
>1BGV_181_207
RKIVGGFYNGVLTGKARSFGGSLVRPE
>1M7Y_97_123
DFMAEIRGNKVTFDPNHLVLTAGATSA
>1SE8_164_190
YQDRQGQRQEKVHYIDATLWRDLAENM
>1ITX_385_411
YKTAYIKSKGLGGAMFWELSGDRNKTL
>2GG6_204_230
EKMLQGFGANLTVETDADGVRTIRLEG
>1QAZ_165_191
VKWLNRVARHQTSFPGGDTSCCNNHSY
>2GY5_127_153
KEEDAVIYKNGSFIHSVPRHEVPDILE
>1RIQ_1_27
MSLSAHEIRELFLSFFEKKGHTRVKSA
>1UWV_178_204
ACLGSLQAMRHLGHVELVQATSGTLMI
>1A87_89_115
KMRVDYVNWKGPKYNNKLVKRFVSQFL
>1B9H_38_64
DEVNSFEREFAAHHGAAHALAVTNGTH
>1VJT_150_176
LALEIAEKMKKMAPKAYLMQTANPVFE
>1R76_155_181
IRFLAQVVSQLAPEEAAPYRDAALKGI
>2FFE_198_224
IGPIISLPGMRELLKKKKVVAVSPIIG
>1V9M_57_83
VDRAVLRTQAKLVGDLPRLVTGEAREA
>1CWV_410_436
SRQCQGSDMSAVLESSRATNGTRAPDG
>1GR0_263_289
EFKTKDVHIGPSDHVGWLDDRKWAYVR
>1T5J_239_265
TDNFKEGMLKCINAGGDTDSLASMYGA
>1VB3_398_424
KELAERADLPLLSHNLPADFAALRKLM
>2FEZ_271_297
AGTVTVLDQRTMASGQQAVAYLHDIAS
>1N40_66_92
AAAGAPRLNALTVPPEVVNNMGNIADA
>1IZC_300_326
GQGKAATDGTTDETVDGAAEEVANGVS
>4UAG_357_383
RYLNGDNVRLYCFGRDGAQLAALRPEV
>2GHR_175_201
EQHVKLLQGFDELFFAPHSRHTEVRES
>1A76_147_173
VEAPSEGEAQASYMAKKGDVWAVVSQD
>2BI7_23_49
AEKGHQVHIIDQRDHIGGNSYDARDSE
>2AEU_269_295
FDLSKIEKLNKELKAIDDNINIVYERT
>1HO8_219_245
ILQRATDSQLATRIVATNSNHLGIQLQ
>2NXF_113_139
NSAQRTGTDTGSDLIGDDIYAYEFSPA
>2FB9_228_254
YETKYTPGRAELLIPAPLDPGTQETVQ
>1Q14_324_350
SEHESADKKDKKLQRLNGHDSDEDGAS
>1JYE_146_172
LFLDVSDQTPINSIIFSHEDGTRLGVE
>2GHS_201_227
NRLMRVPLDARTGLPTGKAEVFIDSTG
>1EYB_229_255
VYGVHFELPDLGPIGANGLANPRDFLI
>1YII_280_306
LLDIRHEFRKNFAKSLYQMIQKDTSGD
>1QUB_281_307
CKNKEKKCSYTEDAQCIDGTIEVPKCF
>1ESW_226_252
WAHPEWFHLDEEGRPTVVAGVPPDYFS
>2EVX_297_323
DVFNPRGGRISTANYHTLPILRQVRLS
>2CZ9_100_126
AGLSSSASFEVGILETLDKLYNLKLDS
>1KNW_338_364
AGPLCESGDVFTQQEGGNVETRALPEV
>1Y4I_13_39
IVHAGQQPDPSTGALSTPIFQTSTFVF
>1SE8_233_259
RGAGNANSGYAAATPAAPRTQTASSAA
>1ZXX_154_180
RDTASSHHRVFIVNVMGRNCGDIAMRV
>1GYC_38_64
GKKGDRFQLNVVDTLTNHTMLKSTSIH
>1A5T_267_293
NVDVPGLVAELANHLSPSRLQAILGDV
>1CWV_303_329
TLTGILVNGQNFATDKGFPKTIFKNAT
>1SIQ_305_331
LQLGRLKDQDKAAPEMVSLLKRNNCGK
>2FXU_64_90
ILTLKYPIEHGIITNWDDMEKIWHHTF
>1E4F_129_155
PLHIFSKRYLLDDERIVFNPLDMKASK
>3BCT_95_121
NKTNVKFLAITTDCLQILAYGNQESKL
>1RP4_362_388
LQTFGRLSESIESVNMFEKMYGKRLLE
>2HGS_334_360
TFAGLYSLDVGEEGDQAIAEALAAPSR
>1Z2N_195_221
QTRTSLPNVHRCGIKSVDFNNQHLEDI
>2B4V_92_118
HEVQAKRTDKLRTVIKRYVPHYLRNNL
>1CS6_80_106
VATNARGTVVSREASLRFGFLQEFSAE
>1UMG_186_212
YDLLALIGTPARYVIRRVYRNEDNLLA
>2FQX_171_197
FSDPQKGQALAAKLYDSGVNVIFQVAG
>1MUW_299_325
WASAAGCMRNYLILKERAAAFRADPEV
>1XKS_218_244
ERSSFYSLTSSNISKWELDDSSEKHAY
>1LJ5_255_281
SAQLISHWKGNMTRLPRLLVLPKFSLE
>1UWV_397_423
DSEALLKAGYTIARLAMLDMFPHTGHL
>1XA6_56_82
REFHGIISREQADELLGGVEGAYILRE
>1E4F_358_384
TGCYANSDRPSIINADEVANDPSFAAA
>1WP5_140_166
LKNDDQVVDVHLTDGMNELFLVTHNGY
>1GCA_117_143
VIQGDLIAKHWQANQGWDLNKDGKIQY
>1J58_286_312
SGKARMTVFASDGHARTFNYQAGDVGY
>2BDE_444_470
TYFRANRRLLAHDIDIAAALEHHHHHH
>1H12_182_208
KLMENQIIRFSPYIDNLTDPSYHIPAF
>2HMA_47_73
TDENGVCTATEDYKDVVAVADQIGIPY
>1LJ5_66_92
IDDKGMAPALRHLYKELMGPWNKDEIS
>3MBP_49_75
QVAATGDGPDIIFWAHDRFGGYAQSGL
>2HRZ_79_105
AEKLVEARPDVIFHLAAIVSGEAELDF
>1LML_208_234
KAREQYGCDTLEYLEVEDQGGAGSAGS
>1SYY_264_290
AVDLEIEYAQDCLPRGILGLRASMFID
>2CGL_423_449
AGPVEASTLGNIGIQLMTLDELNNVDD
>1ADT_39_65
VEALAAVCKTWLNEEHRGLQLTFTSNK
>1UDX_100_126
GELLADLTEEGQTVLVARGGAGGRGNM
>1MXA_330_356
REFFDLRPYGLIQMLDLLHPIYKETAA
>1PII_321_347
DKAKVLSLAAVQLHGNEEQLYIDTLRE
>1GCA_67_93
LVDPAAAGTVIEKARGQNVPVVFFNKE
>1TVL_308_334
FDDYDLSVYPLDEPFPDIGDVGKNAFQ
>2GS8_37_63
SISLTLENMFTTTSVSFLPDTATSDQF
>1R6F_22_48
IDISIKYDPRKDSEVFANRVITDDIEL
>1W9Y_23_49
MIKDACENWGFFELVNHGIPREVMDTV
>1PJC_140_166
SVQFGARFLERQQGGRGVLLGGVPGVK
>2C5S_20_46
YGEMTTKGKNRSKFVSTLKDNVKFKLK
>2FB9_178_204
ALALAFRYDEKAVVEKALSPVRELEVG
>2BDE_246_272
NKPRFFYDNLRFLSVNPENGTMTNVHG
>1OYG_101_127
KVGETSIDSWKNAGRVFKDSDKFDAND
>2F7F_294_320
DLDENTILNLKMQKSKIDVWGVGTKLI
>1N26_125_151
TKAVLLVRKFQNSPAEDFQEPCQYSQE
>1U09_133_159
DFENGTVGPEVEAALKLMEKREYKFAC
>2BG1_354_380
KTGTTNQDENMWLMLSTPRLTLGGWIG
>1P9R_197_223
NILTVEDPIEFDIDGIGQTQVNPRVDM
>1G41_169_195
DDKEIEIDVSAGVSMGVEIMAPPGMEE
>1O89_53_79
VDVHWSSLNYKDALAITGKGKIIRNFP
>2EVX_364_390
QSVFDGEVREGQVLMIPQNFVVIKRAS
>2BJF_289_315
YYYNTYENNQINAIDMNKENLDGNEIK
>1HD7_24_50
KKSKTAAKKNDKEAAGEGPALYEDPPD
>1OHC_281_307
GRTGTLIACYIMKHYRMTAAETIAWVR
>1Q35_20_46
KNFEKDTGIKVNIIFADKGLVDRVKQE
>1R9L_46_72
YNVGYTSLASGDATFTAVNWTPLHDNM
>1CPY_280_306
NQDYVKEAVGAEVDHYESCNFDINRNF
>2C81_92_118
WIATATAVLNVNALPVFVDVEADTYCI
>1ESC_117_143
CSDELRKPSLLPGDPVDGDEPAAKCGE
>2BOQ_264_290
KMALLGQDKTKLIDCSDVIPTPPALVG
>2AE0_108_134
ARHTRQGEFQYPIYRMPPKRGRLSSRA
>1VPT_247_273
YEKKMYYLNKIVRNKVVVNFDYPNQEY
>1CEO_291_317
SRIKWHEDYISLLEEYDIGGAVWNYKK
>1YKS_126_152
ARANESATILMTATPPGTSDEFPHSNG
>2CY7_326_352
CKTEDDFNDWCQQVKKLSLLGGALPMF
>2J66_147_173
STAIKMGGVPRQFGMDESMLDAVMDAV
>1CA1_31_57
PESVRKNLEILKENMHELQLGSTYPDY
>1HH2_108_134
QTAKQVLIQRIRELEKEKQFEKYSELK
>1C3P_286_312
FGEGVYLGGGGYHPYALARAWTLIWCE
>2GZ7_167_193
LPTGVHAGTDLEGKFYGPFVDRQTAQA
>1PSW_247_273
AGETQLDQAVILIAACKAIVTNDSGLM
>1HO8_197_223
VIPEYRDVIWLHEKKFMPTLFKILQRA
>2FP3_110_136
QFFKLLTMVTSSSYVQNTECFVMVLMT
>1JTV_295_321
AEAGGGAGPGAEDEAGRSAVGDPELGD
>1WER_95_121
QFVHHALKDSILKIMESKQSCELSPSK
>2HOE_191_217
EVWVENDADMGAVGEKWYTKRDDSFAW
>1KK1_190_216
LVKAIEDFIPTPKRDPNKPPKMLVLRS
>1KJO_157_183
YQNESGAINEAISDIFGTLVEFYANKN
>1V9M_120_146
REEVWRQAYEAQDPAGMAQVLAVPGHP
>1REO_310_336
PKKAHALRSVHYRSGTKIFLTCTKKFW
>1J09_155_181
TTEVKDELRGVVVYDNQEIPDVVLLKS
>1NQK_244_270
ERLISHLDDETIAKAQAAFARTDSVGQ
>1BN8_292_318
NRYKNIVQRAPRVRFGQVHVYNNYYEG
>1JFB_1_27
TMASGAPSFPFSRASGPEPPAEFAKLR
>1OX0_370_396
IEAMRHNFVPMTAGTSEVSDYIEANVV
>1RK6_96_122
KISQGVTTVVTGNCGISLAPLAHANPP
>4UAG_270_296
TNALAALALADAAGLPRASSLKALTTF
>1R6F_243_269
ELSHFATTCSDKSRPLNDLVSQKTTQL
>1AB4_316_342
MNLKDIIAAFVRHRREVVTRRTIFELR
>1K5C_78_104
DGNGALYWDGKGTNNGTHKPHPFLKIK
>1IK6_18_44
KETAAAKFERNHMDSPDLGTDDDDKMV
>1YC9_1_27
MWEANELSSTNTFSHQAEMDWPSANWW
>1V2D_93_119
VLLQSLVGPGDEVVVLEPFFDVYLPDA
>1WL4_134_160
GVKIGEMPLTDSILCDGLTDAFHNCHM
>2CFQ_39_65
HISKSDTGIIFAAISLFSLLFQPLFGL
>1PJX_86_112
FVADMRLGLLVVQTDGTFEEIAKKDSE
>1SP3_211_237
NCHDSAPHSNKKLNTHTATVACQTCHI
>1P1M_15_41
EPFWGAVEIENGTIKRVLQGEVKVDLD
>1Z6A_399_425
LSVKAGGFGINLTSANRVIHFDRWWNP
>1TD6_271_297
VSQIVLNEAVNLKDELIKLIVHTLYEQ
>2I1O_279_305
LDENTVKKLREAGAEAFGVGTSISSAK
>2AYU_167_193
VDEEEKAQNDSEEEQVKGIPSFWLTAL
>2IM9_54_80
ADRISQISAYFKGTKYILGSLGEGPNA
>2C6J_68_94
KLNLKRKLMYDAAVEGDLLLKKNNYQY
>1RE9_353_379
GSHLCLGQHLARREIIVTLKEWLTRIP
>1IK6_34_60
DLGTDDDDKMVAGVVMMANMAKAINMA
>1OFC_30_56
PRPPKQPIVQDFQFFPPRLFELLDQEI
>1A26_202_228
HNRQLLWHGSRTTNFAGILSQGLRIAP
>1V0D_222_248
TPEGWFSCQGPFDLESCLSKHSINPYG
>1NU5_219_245
VEQPVPRANFGALRRLTEQNGVAILAD
>1SE8_57_83
SILGKPAEWQAERNLKGGDAVVVEGTL
>1SQH_279_305
SEALLKRIGYQKDLVNEWIKLVPNSSL
>2CZ9_281_307
KELDFFVERALKLGAYGARLTGAGFGG
>1O88_114_140
VVQNMRIGYLPGGAKDGDMIRVDDSPN
>1ZGK_28_54
YTAGGYFRQSLSYLEAYNPSNGTWLRL
>3BCT_103_129
AITTDCLQILAYGNQESKLIILASGGP
>2FAU_97_123
LALPGELTQSRSYDFEFMQVEKPYESY
>1ESW_266_292
DVLEREGFSFWIRRLEKALELFHLVRI
>1G93_91_117
TSANKHFMVGHPVIFYIMVDDVSRMPL
>2FB9_69_95
PPPLSWERYDVVFPLLHGRFGEDGTVQ
>1HD7_205_231
LVLCGDLNVAHEEIDLRNPKGNKKNAG
>1QNR_111_137
VNNWSDYGGINAYVNAFGGNATTWYTN
>8OHM_167_193
IEVIRGGRHLIFCHSKKKCDELAAKLS
>1TO3_135_161
EDAQQRLNMVKEFNELCHSNGLLSIIE
>1YIS_276_302
EPFEKDQIGSSAMPYKKNPMKSERCCA
>1SIG_154_180
PKQFDYLVNSMRVMMDRVRTQERLIMK
>1ZHX_250_276
FKARIYKDSKDSKDKEKALYTISGQWS
>2I0O_77_103
LKTVEAYGRKEFEKALKEAFLGFDATL
>2J66_215_241
RYGIVCECINLGGGFGVPYFSHEKALD
>1WM1_179_205
AAYRQRLTSADPQVQLEAAKLWSVWEG
>1ELV_295_321
AGLVSWGPQCGTYGLYTRVKNYVDWIM
>1AC5_217_243
PNTQSLSYLPFAMEKKLIDESNPNFKH
>1UOZ_278_304
YLWIKRPGESDGTCGRGEPQAGRFVSQ
>1H09_34_60
ISESTTYLNPCLSAQVEQSNPIGFYHF
>1J7X_124_150
KLAPFIVNTVWEPITITENLIIDLRYN
>1Q0H_80_106
QGSRTEVLSGQQAACDMAALEDVDQVM
>1KS8_163_189
SIVFRNVDGTYSNNLLTHARQLFDFAN
>1QF5_379_405
SESTFGVKDRSGLPQAALNYIKRIEEL
>1NQK_129_155
YEASAEFTQVWRRLLQRETVDFNGKHI
>2BJQ_109_135
QLLQLVRCGQSTPVIMKTKDGKDLLGY
>2BLE_217_243
GYPQLSAVIECADSAHGLKGHIISDGG
>1JTV_286_312
DVPAKAEAGAEAGGGAGPGAEDEAGRS
>1B7E_202_228
PARKASLSLRSGRITLKQGNITLNAVL
>2HKJ_12_38
AEFFKRNPELAGFPNPARALYQTVREL
>1R6F_110_136
DDDILKVIVDSMNHHGDARSKLREELA
>1Z05_18_44
LYFQSNAMYMAQPGHIDHIKQINAGRV
>4UAG_36_62
TRMTPPGLDKLPEAVERHTGSLNDEWL
>1DHS_298_324
INTAQEFDGSDSGARPDEAVSWGKIRV
>1GP6_85_111
HGIPADLMERVKKAGEEFFSLSVEEKE
>1BOB_220_246
FLIFPPYQNKGHGSCLYEAIIQSWLED
>1FCQ_234_260
SGERVGLVGGRVKEALRIARQMTTSRK
>1CWV_17_43
GDGAPANGKTAITVEFTVADFEGKPLA
>1L9K_116_142
GPGHEEPIPMSTYGWNLVRLQSGVDVF
>1OGQ_53_79
NNLDLSGLNLPKPYPIPSSLANLPYLN
>1P1M_274_300
VTLGTDGAASNNSLNLFFEMRLASLLQ
>8OHM_118_144
LDQAETAGARLVVLATATPPGSVTVPH
>1RVK_240_266
LSSYKWLSDNLDIPVVGPESAAGKHWH
>2ALA_132_158
KVRVMYGNVNQTVDVYVNGDHAVTIGG
>1CS6_16_42
FPEGSAEEKVTLTCRARANPPATYRWK
>2CYG_35_61
PNQAALQALRNSNIQVLLDVPRSDVQS
>2BWM_352_378
IVGFGENSVWACMNKGDGTFGPIMKLI
>1EZW_211_237
EEGAKEAGRSLDEIDVAAYTCFSIDKD
>1IHG_199_225
GDSHPDFPEDADVDLKDVDKILLISED
>1WMD_79_105
NGSTNKGMAPQANLVFQSIMDSGGGLG
>1TQ4_149_175
YDFFIIISATRFKKNDIDIAKAISMMK
>1HZ4_108_134
FLQTAWETQEKAFQLINEQHLEQLPMH
>2BWM_103_129
NFAYAAGGWRVEKHIRFMADLRKTGRA
>1LML_230_256
GSAGSHIKMRNAQDELMAPAAAAGYYT
>1XRF_44_70
RWMLKLIVKNGYVIDPSQNLEGEFDIL
>1YFE_192_218
ATPLTLGQEISGWVAMLEHNLKHIEYS
>1YHL_321_347
FAAYEAEVVREVESLIEQLKVKSPTFA
>1H09_237_263
YCLTSEWLKDNEKWYYLKDNGAMATGW
>1FC6_299_325
EVLAGALKDSKRGLIAGERTFGKGLIQ
>1JMS_148_174
IQSDKSLRFTQMQKAGFLYYEDLVSCV
>2A62_294_320
VEAANIHIDPRFSSRGPFKDTATVKIV
>1MSK_64_90
YPRILEDEVVGVEAQRLFKDANDMLDK
>2B69_23_49
MEKDRKRILITGGAGFVGSHLTDKLMM
>1CX4_129_155
GALWGLDRVTFRRIIVKNNAKKRKMYE
>1J6U_159_185
YEKGNGPVVYELDESEEFFSEFSPNYL
>1A8Y_327_353
MDDEEDLPSAEELEDWLEDVLEGEINT
>1OGQ_150_176
NLVGITFDGNRISGAIPDSYGSFSKLF
>1T3S_219_245
IERIFELARTLQLVVLDADTINHPAQL
>1J6U_80_106
AVRDDNPEIVRARMERVPIENRLHYFR
>1BGV_16_42
ADEPEFVQTVEEVLSSLGPVVDAHPEY
>1BGV_343_369
IEVANMPTTNEALRFLMQQPNMVVAPS
>1RVK_324_350
NCRWYERGLLHPFLEYDDGHDYLKSLS
>2A3N_180_206
FASYDRFASQLEILPANLLKAKQKFDP
>2A62_145_171
VYSILEGQPYFSIEPETAIIKTALPNM
>2F7V_177_203
RFAGRAGHASGKQDPAASALHQAMRWG
>1ZTU_205_231
RREGLHAFLGHRFPASDIPAQARALYT
>1UDC_175_201
LRYFNPVGAHPSGDMGEDPQGIPNNLM
>1XKU_43_69
LEKVPKDLPPDTALLDLQNNKITEIKD
>1U8X_164_190
DAWMLNYSNPAAIVAEATRRLRPNSKI
>2GZ7_114_140
VLACYNGSPSGVYQCAMRPNHTIKGSF
>2AU3_326_352
GYDPDEFIKEFGKEELRRLINSSGELF
>1FP2_221_247
PQVVENLSGSNNLTYVGGDMFTSIPNA
>1XGK_62_88
NNVPLMDTLFEGAHLAFINTTSQAGDE
>7ODC_339_365
LLQKRPKPDEKYYSSSIWGPTCDGLDR
>1AB4_13_39
KPVHRRVLYAMNVLGNDWNKAYKKSAR
>1S7C_17_43
VFRAAQKRSDIEIVAINDLLDADYMAY
>1XIP_79_105
LTFKWEKEIPDVIFVCFHGDQVLVSTR
>1VPB_13_39
MITDENKKLAQWAMDYALKNGCQAAKV
>1NXC_446_472
DDLLPLEHWIFNTEAHPFPILREQKKE
>1JY1_32_58
PKYNSGALHIKDILSPLFGTLVSSAQF
>1MXG_61_87
GYDPYDYFDLGEYYQKGTVETRFGSKE
>1FNF_286_312
AATPTSLLISWDAPAVTVRYYRITYGE
>1JR7_189_215
FRHPLARRPMRFAAPPSKNVSKDVFHP
>1SDJ_218_244
ETDGRMFSPAIGIVEDPVTGNANGPMG
>1T6C_158_184
YKVREVISLPIGIVNLTETFFKQDPPT
>2H8O_187_213
RAAGIGGMAGGQALDLAAEKKAPDEDG
>1N26_8_34
AQEVARGVLTSLPGDSVTLTCPGVEPE
>1MJ5_56_82
GRLIACDLIGMGDSDKLDPSGPERYAY
>1A26_31_57
KAMVEFEIDLQKMPLGKLSKRQIQSAY
>2HC9_107_133
KNVHFVLFAEYPDVLSHVAAIARTFCK
>1ZOD_311_337
AAVGLRVLDVVQRDGLVARANVMGDRL
>1B6R_223_249
MAMECFVTPQGLLINELAPRVHNSGHW
>1IAL_87_113
KTDCSPIQFESAWALTNIASGTSEQTK
>1Q7E_331_357
TQFDIPCAPVLSMKEISLDPSLRQSGS
>2AUJ_140_166
AGMTPLVVEGEIVEVGQPLAEGKGLLR
>2FTP_142_168
GYISCVLGCPYDGDVDPRQVAWVAREL
>4ENL_201_227
YGASAGNVGDEGGVAPNIQTAEEALDL
>1QZZ_53_79
AGLADRTDTHPQALSRLVRHLTVVGVL
>1GCA_271_297
NLAEGKGAADGTSWKIENKIVRVPYVG
>2GUY_309_335
ALAKNVAAFIILNDGIPIIYAGQEQHY
>1ZHX_11_37
SSSWTSFLKSIASFNGDLSSLSAPPFI
>3GRS_81_107
DHADYGFPSCEGKFNWRVIKEKRDAYV
>1SIQ_150_176
HYNSSNKSYTLNGTKTWITNSPMADLF
>1SNG_132_158
NADIADATRGMIRELLPQGAVTPDLRA
>2B61_37_63
LGGKLSYINVAYQTYGTLNDEKNNAVL
>1UOU_448_474
QEALVLSDRAPFAAPLPFAELVLPPQQ
>1T3S_150_176
PSLKGYEVTDMMQKALFDFLKHRFEGR
>1HSK_14_40
INKDIYQALQQLIPNEKIKVDEPLKRY
>2H14_105_131
LKTLKGHSNYVFCCNFNPQSNLIVSGS
>1PBE_255_281
LVTGPSLEKSIAPLRSFVVEPMQHGRL
>1YPX_334_360
CGFASTEEGNILTEEEQWDKLRYVVRL
>1CSH_156_182
YAEGINRTKYWEFVYEDAMDLIAKLPC
>1KJO_190_216
EDVYTPGISGDSLRSMSDPAKYGDPDH
>1IJ5_29_55
DHTSFAHKEDRDRLEAQIAQKEQEQKA
>1U09_17_43
RKTKLAPTVAHGVFNPEFGPAALSNKD
>1Y8A_73_99
AGYTLKLLTPFLAAAGVKNRDVERIAE
>2B61_176_202
PDFMDNIVNLCSSIYFSAEAIGFNHVM
>1YIS_246_272
QLVFSLSLLGAAAKKVCTDIRVLQAFG
>1BGV_283_309
EMRASGRNKVQDYADKFGVQFFPGEKP
>1IUC_54_80
IGEAKLFSPLAAVTWKSAQGIQIRVYC
>1XHB_433_459
SNQCLDKATEEDSQVPSIRDCTGSRSQ
>2FGT_357_383
QTAYDTDKIDQIFLAYQLVSTSTNDDP
>1SBP_152_178
QAKAEDFVKALFKNVEVLDSGARGSTN
>1EQC_288_314
SAALTDCAKWLNGVNRGARYEGAYDNA
>2H8O_296_322
AWAREKLQEQVAEASELLAPYGEKAAI
>1G55_1_27
EPLRVLELYSGVGGMHHALRESCIPAQ
>1P5J_21_47
MASMTGGQQMGRGSEFMMSGEPLHVKT
>2II0_219_245
TLHPIEIARQLTLLESDLYRAVQPSEL
>2NLO_95_121
VLPLLDEVSEQATQLGAVNTVVIDATG
>1L6J_48_74
LGPALLLLQKQLSLPETGELDSATLKA
>1HZF_167_193
VLDRSMQGGLVGNDETVALTAFVTIAL
>2B78_333_359
AANMTVSQFKKQIEKGFGKQKHTYLDL
>1TV5_353_379
AKLKDISTKFICEMYNYTNKQIPIIAS
>1IGR_91_117
EMTNLKDIGLYNLRNITRGAIRIEKNA
>1NHS_201_227
MEANNITIATGETVERYEGDGRVQKVV
>1A87_2_28
GDNNSKPKPGGNSGNRGNNGDGASAKV
>1EWF_89_115
GKWKAQKRFLKMSGNFDLSIEGMSISA
>1IHG_2_28
SHPSPQAKPSNPSNPRVFFDVDIGGER
>1NW3_148_174
IDEIKMTDDDLFVDLGSGVGQVVLQVA
>1HMY_72_98
HDILCAGFPCQAFSISGKQKGFEDSRG
>1NUY_161_187
AAGYALYGSATMLVLAMVNGVNCFMLD
>1KA2_19_45
RIWAIGHAQSVLGWDLEVNMPKEGILE
>1JTV_40_66
KTQGRLWEAARALACPPGSLETLQLDV
>1REO_404_430
PREEIQTFCYPSMIQKWSLDKYAMGGI
>2HKJ_111_137
VKAAVLYSQMHQDKPIEIETSPVNSKR
>1BQG_423_449
GLGARDDATAMRYLVSGWEFNNKRPCM
>1P9R_375_401
QAMEKHIRATTPSIRDDGLDKVRQGIT
>1M6E_218_244
ASTECCLIWQLLAMALNQMVSEGLIEE
>2G62_158_184
EAAFAAFLCCLCKIGVLRVDDQIAIVF
>1GA8_245_271
YCGPAKPWHRDCTAWGAERFTELAGSL
>1ZVD_78_104
SHEMLNPYYGLFQYSRDDIYTLQINPD
>2GG6_310_336
TLKGVTVPEDRAPSMIDEYPILAVAAA
>2FEZ_186_212
RASAVIAELEALTFEHPYREPLWTQLI
>1SQ9_304_330
ETLCSAGWDGKLRFWDVKTKERITTLN
>1PMI_169_195
EIIGQELVDEFISGIKLPAEVGSQDDV
>1BUP_34_60
GNRTTPSYVAFTDTERLIGDAAKNQVA
>1F20_32_58
AARLLSRQNLQSPKSSRSTIFVRLHTN
>1CSH_54_80
SVLDPDEGIRFRGFSIPECQKLLPKAG
>1ZOD_122_148
AKLVTGKYEIVGFAQSWHGMTGAAASA
>1LML_358_384
VVVPYSDGSCTQRASEAHASLLPFNVF
>2AYU_147_173
PEQIAKGQEIVESLNETELLVDEEEKA
>1PHP_353_379
SAAAVEKFGLADKMDHISTGGGASLEF
>1WYC_238_264
ALSTYLWAKLDADRDATITVDTTGFGF
>2J66_83_109
FSAENIIFSGPGKKRSELEIAVQSGIY
>1X3L_189_215
GIVLIISDVVGDNLEAIASGPTVKDPT
>1BQC_100_126
LDQAVDYWIELKSVLQGEEDYVLINIG
>1J72_11_37
PFPGSVQDPGLHVWRVEKLKPVPVAQE
>1RPT_277_303
PYASCHIMELYQDNGGHFVEMYYRNET
>1LI4_77_103
SSCNIFSTQDHAAAAIAKAGIPVYAWK
>1V04_314_340
EPKVTVVYAENGTVLQGSTVAAVYKGK
>2IMR_282_308
DLTPVRYLDELGVLAARPTLVHMVNVT
>1IIR_52_78
PVGPSARAPIQRAKPLTAEDVRRFTTE
>1ODM_137_163
GFQDFAEQYYWDVFGLSSALLKGYALA
>2I0O_3_29
GAYLSEPLTTKDSSDESNEFLASGSSS
>1LTQ_113_139
DVPWTELVKRNSKRGTKAVPIDVLRSM
>1O88_241_267
GLNVRQNGQALIENNWFEKAINPVTSR
>1AGX_138_164
LASSNEAKNKGVMVLMNDSIFAARDVT
>1GR0_318_344
IIDAVRAAKIAKDRGIGGPVIPASAYL
>1QAZ_244_270
QNYAMLPLTMIAETASRQGIDLYAYKE
>2BW4_203_229
YEDAVKAMRTLTPTHIVFNGAVGALTG
>1SVS_87_113
MGRLKIDFGDAARADDARQLFVLAGAA
>1M6E_206_232
VLTILGRRSEDRASTECCLIWQLLAMA
>1VRM_78_104
WVEVDEETYSLIKAACAFAELTDGAFD
>1B6A_404_430
NVINENFGTLAFCRRWLDRLGESKYLM
>2G29_38_64
GFIALTDAAPLIIAKEKGFYAKYGMPD
>1RYO_19_45
CQSFRDHMKSVIPSDGPSVACVKKASY
>1V73_20_46
QSTAYWICDNRLKTTSIEKLQVNRPEH
>1J7X_55_81
QSLTEDPRLVLKSKTDTLVMPGDSIQA
>2D57_59_85
IATMVQCFGHISGGHINPAVTVAMVCT
>2CWC_264_290
GAYYGLGAIPGRWLRALHLREEMEALA
>1W8K_15_41
WKAFMEKYDIERTHSSGVRVDLGEDAE
>2I0O_171_197
PEDTVEYQRIEKAGGRVTLDGRVNGGL
>2AE0_88_114
EGADNYGNVQFTGYYTPVIQARHTRQG
>2POR_71_97
EMGDALGASEALFGDLYEVGYTDLDDR
>1UOU_344_370
QGVDPGLARALCSGSPAERRQLLPRAR
>1VE1_99_125
ERKRVLKAFGAELVLTDPERRMLAARE
>1JND_208_234
PALNGLVDFVNLATFDFLTPARNPEEA
>2HWK_273_299
FKFSRVCKPKSSLEETEVLFVFIGYDR
>1RGZ_69_95
TGVLGGDAIARGEISLDDPVTRYWPQL
>1M6E_128_154
GSFYGRLFPRNTLHFIHSSYSLMWLSQ
>1Z70_267_293
SYCYRYRCAARSQNTPDSSASNLGFRC
>1KJO_200_226
DSLRSMSDPAKYGDPDHYSKRYTGTQD
>1UTE_170_196
KKQLAAAKEDYVLVAGHYPVWSIAEHG
>2GWD_351_377
SVLDLTADWTPAEREMLRNKVPVTGLK
>1PZD_237_263
FTLSTIKTLEEAVGNIVKFLGMHPCER
>2BI7_69_95
VWNYVNKHAEMMPYVNRVKATVNGQVF
>1REO_109_135
LNEFSQENDNAWYFIKNIRKRVGEVKK
>1UOZ_249_275
DAPLNWCNPSGRALGAPPTTATAGAHA
>2A62_126_152
TNVTATDADDPVYGNSAKLVYSILEGQ
>1XHC_98_124
GEVPYDTLVLATGARAREPQIKGKEYL
>1KS8_232_258
LNTAESLYDEFGLQNWGGGLNWDSKVS
>1QHU_39_65
ESGTKPEADVIEQCSDGWSFDATTLDD
>2BF1_14_40
AWENTVTEQAIEDVWQLFETSIKPCVK
>1GSO_293_319
FGDLETQPIMLRMKSDLVELCLAACES
>1F9V_180_206
NVTSCKLESEEMVEIILKKANKLRSTA
>1FXX_53_79
PADDYLPQPGAVLITGITPQEARAKGE
>1Q7E_302_328
ARQPHIFDIFAEIEKYTVTIDKHEAVA
>1CKO_134_160
VDIVEKKFAFVLFDAVVVSGVTVSQMD
>1OFC_12_38
DAYFREALRVSEPKAPKAPRPPKQPIV
>1EQC_95_121
QLLDNDPYVQGQVQYLEKALGWARKNN
>1X3L_399_425
VLKEHNSYEALKKVGGLLFTGPTGTNV
>1UMG_224_250
AGKYVGKDDPVMIVRLQHGLPALGEAL
>1Z6F_35_61
NADVRRDPASLTKMMTSYVIGQAMKAG
>1JTV_9_35
GCSSGIGLHLAVRLASDPSQSFKVYAT
>1WDP_326_352
RPIARMLSRHHAILNFTCLEMRDSEQP
>2EWV_4_30
KQEVEQKKELKILEIIKEAIELGASDI
>1RYO_275_301
GKDKSKEFQLFSSPHGKDLLFKDSAHG
>2J66_350_376
DCLGKDVHVPALYPGDLVCVLNSGAYG
>1L5O_279_305
PAVRPYLIPSHFSAEKGARIALAHLSM
>1UX5_353_379
VKLTIMEFESLMHTYGEDSGDKFAKIS
>1TVL_207_233
GRSKQGEPVVFQAGSSETGRQFAAKNA
>1K7I_25_51
NSVYDFLRYHDRGDGLTVNGKTSYSID
>1WD3_77_103
QSGNGNHLTQAPPGGFDGPDTDGYDNL
>1H8L_354_380
RGYDPVTKTVEVDSKGGVQVNFTLSRT
>1CS6_337_363
SQNRIEVSGGELRFSKLVLEDSGMYQC
>1LFW_113_139
YGRGSADDKGPSLTAYYGMLLLKEAGF
>1SIG_299_325
GNIGLMKAVDKFEYRRGYKFSTYATWW
>1XM9_409_435
PQLAKQYFSSSMLNNIINLCRSSASPK
>2IMR_209_235
GLSPHTPFTVSHRLMRLLSDYAAGEGL
>4UAG_22_48
DFFLARGVTPRVMDTRMTPPGLDKLPE
>1SIG_217_243
WSEKLHDVSEEVHRALQKLQQIEEETG
>2EU9_274_300
KGGLVWDENSSDGRYVKENCKPLKSYM
>1UWV_203_229
MILRHTAPLSSADREKLERFSHSEGLD
>2A2C_394_420
MYECSCPELDQLVDICRKFGAQGSRLT
>2G0D_263_289
KEKVIREASFIRDAWCYGGPGISLLYL
>2AM1_305_331
TRNRTEWKKAANGADILSDVYNANPTA
>2CAU_400_426
PGSGEEVEELLENQKESYFVDGQPRHI
>2NWH_129_155
REAIIASDFLLCDANLPEDTLTALGLI
>1QUS_64_90
SVKPPSGPNGAWLRYRKKFITPDNVQN
>1BQC_115_141
QGEEDYVLINIGNEPYGNDSATVAAWA
>1H4V_80_106
PEGTAAMVRAYLEHGMKVWPQPVRLWM
>1UMG_69_95
HETAWNAFKEAAKVAKDLGLYAAGQDL
>2FK8_144_170
VLLQGWEDFAEPVDRIVSIEAFEHFGH
>1QHU_199_225
RYYCFQGNQFLRFNPVSGEVPPGYPLD
>2C1I_54_80
EKVISSVRELINQDVKDKLESKDNLVF
>1E5W_245_271
IRNISFNDKKFVIKPIDKKAPDFVFYA
>1IXH_113_139
DEAIAKLNPGLKLPSQNIAVVRRADGS
>2FK8_161_187
SIEAFEHFGHENYDDFFKRCFNIMPAD
>1M13_269_295
RFLFLKIMAMLTELRSINAQHTQRLLR
>1SZN_218_244
GISWRMSDDISPNWGSVTRILNLNSFK
>1J72_195_221
AIRDSERQGKAQVEIVTDGEEPAEMIQ
>2CEY_32_58
SQGKIEISLYPSSQLGDDRAMLKQLKD
>1I6L_71_97
DPTQATLFIQSEVPAHAQAAWMLQCIV
>1XMX_77_103
ELAETLKARGEEVKFNASCGLRHRLLS
>1J58_338_364
DHYADVSLNQWLAMLPETFVQAHLDLG
>1XKN_82_108
RIVFHRIPTNDAWCRDHGPNYVIRTQD
>1ZDY_36_62
TFQDTLVEGGSVVVFSMASGRHSTELD
>1IR6_191_217
RALVKEGLARIPASSWVGLRLLAEAVG
>2I0Z_403_429
FTNGLYFCGEVLDIHGYTGGYNITSAL
>2D5B_29_55
ADFLARWHRLDGYRTFFLTGTDEHGET
>1JMM_26_52
AELEKHKNEDGNLTEPSAQNLVYDLEP
>1NF1_109_135
RIVITSSDWQHVSFEVDPTRLEPSESL
>1AL3_165_191
HWNRSIVVTPEHPLATKGSVSIEELAQ
>1SAZ_294_320
GEVDFIVLTGGLAHEKEFLVPWITKRV
>1GQE_116_142
RRMFSGEYDSADCYLDIQAGSGGTEAQ
>1IMV_30_56
PVNKLAAAVSNFGYDLYRVRSSMSPTT
>1TFR_44_70
RHLILNSIKFNVKKAKTLGYTKIVLCI
>1NST_55_81
PQKTGTTALYLFLGMHPDLSSNYPSSE
>1BN8_380_406
ASAANGLSSSVGWTPSLHGSIDASANV
>2DBN_181_207
YWSQAQMQARQSEEMANAQSFLNRLWT
>2AUJ_154_180
VGQPLAEGKGLLRLPRHMTAKEVEAEE
>2CAU_298_324
YNSRATVILVANEGRAEVELVGLEQQQ
>1ZSY_192_218
GLRTINVVRDRPDIQKLSDRLKSLGAE
>1K5C_37_63
PDKGATVTMAGDITFAKTTLDGPLFTI
>1SP3_295_321
ANAYMAGDKMDSNVVTKLTYPMGDIND
>1QF5_165_191
MEYHNFQLVNYYKAEAVDYQKVLDDTM
>1HO8_145_171
GFNVVSLLVQNGLHNVKLVEKLLKNNN
>1GVH_121_147
GKAYGVLANVFINREAEIYNENASKAG
>1WL4_34_60
GSTVIKEVLKRATVAPEDVSEVIFGHV
>2B9W_390_416
MQGRRNTFYAGEIMSFGNFDEVCHYSK
>1XM9_285_311
IRTYLNLMGKSKKDATLEACAGALQNL
>1U94_33_59
LGEDRSMDVETISTGSLSLDIALGAGG
>1RCQ_137_163
FRAAHERLRASGKVAKIVMMSHFSRAD
>1GYN_236_262
LTPTILRDSQEYVSKKHNLPHNSLNFV
>1Q7E_66_92
NSNKRSIELNTKTAEGKEVMEKLIREA
>1AOP_135_161
GQTYLPRKFKTTVVIPPQNDIDLHAND
>1FCQ_117_143
PIFRQNWASLQPYKKLSVEVVRREHPF
>2CJG_215_241
AEALRQARAAFETRPHDIACFVAEPIQ
>2NLO_120_146
TGHTTGHNTDVSGFGRGMEEGLPNAKL
>2HRZ_197_223
IRPGKPNAAASGFFSNILREPLVGQEA
>1Q0H_171_197
PIQHNLGYADLEQNGVVSILLTGSGGP
>1X3L_126_152
FILISGGGSALFELPEEGISLEDLKLT
>1T5J_93_119
KNKNPPDIGLTSLMAIDKLENNDYSGV
>1JDW_4_30
VRCLRGGSRGAEAVHYIGSRLGRTLTG
>3GCB_277_303
YAKLDPSTPVSLINDPRHPYGKLIKID
>1VPB_416_442
LITLWNSLVATGNDPRLNSSWRIPSLV
>1KA1_226_252
KDTKDMITLEGVEKGHSSHDEQTAIKN
>1VLY_110_136
LKKYAVFSKVTIAPDDERVLLGVAGFQ
>1DHS_251_277
IVEDLRLINTQAIFAKCTGMIILGGGV
>1M8Z_106_132
YGCRVIQKALEFIPSDQQNEMVRELDG
>1JDW_232_258
VEDRHKLAAQGKFVTTEFEPCFDAADF
>1VPT_265_291
NFDYPNQEYDYFHMYFMLRTVYCNKTF
>1X54_198_224
FGLEKVWSLTPSFRAEKSRTRRHLTEF
>1C0P_20_46
SSALILARKGYSVHILARDLPEDVSSQ
>2HRZ_137_163
VFTSSIAVFGAPLPYPIPDEFHTTPLT
>1P1M_185_211
RVFDTAKSLNAPVTIHLYETSKEEYDL
>2BU7_291_317
FSYMYSTAPTPQPGTGGTPLAGFGYGL
>1DS1_163_189
RADHERTAATLVASVRKALPLLDERTR
>1G4R_2_28
GDKGTRVFKKASPNGKLTVYLGKRDFV
>1MKY_255_281
YRVVDSIEKADVVVIVLDATQGITRQD
>1V0D_85_111
VSDITRFLSVFNEPHAGVIQAARQQLS
>1Q8K_246_272
SVLSQAMAVIKEKIEEKRGVFNVQMEP
>2AEU_347_373
LTSRDAERIDDNYIIKAIVESIKMAFK
>1VPB_309_335
FDNEGIATERRSIFDKGVLNTYFIDTY
>1W9H_43_69
SLKYNQIALIHNNQFSSLINQLKSQIS
>2EU9_258_284
IPSHMIHRTRKQKYFYKGGLVWDENSS
>1IO1_293_319
NTTKYTADDGTSKTALNKLGGADGKTE
>1IN4_238_264
INTDIVLKTMEVLNIDDEGLDEFDRKI
>1OFC_40_66
DFQFFPPRLFELLDQEIYYFRKTVGYK
>1HH2_281_307
QLIANALAPATVIEVEILDKENKAARV
>1IN4_107_133
FIDEIHRLNKAVEELLYSAIEDFQIDI
>1P8L_276_302
MVKFKYFEMGSKDCPRFPVFIGIRHEE
>1UG6_173_199
HWTGEHAPGLRNLEAALRAAHHLLLGH
>1C0P_32_58
VHILARDLPEDVSSQTFASPWAGANWT
>1TFZ_331_357
DVLSDDQIKECEELGILVDRDDQGTLL
>2H14_84_110
LLVSASDDKTLKIWDVSSGKCLKTLKG
>4ENL_296_322
DPFAEDDWEAWSHFFKTAGIQIVADDL
>1IXH_272_298
EVLKFFDWAYKTGAKQANDLDYASLPD
>1SDJ_72_98
RYFTPTVEVPICGHATVAAHYVRAKVL
>1MZE_189_215
LLIGMEGNVTPAHYDEQQNFFAQIKGY
>1ZU4_230_256
EVLLVIDATTGQNGVIQAEEFSKVADV
>1EU8_232_258
TYTEMTEEPVRLMFQQGNAAFERNWPY
>1D5R_113_139
VAAIHCKAGKGRTGVMICAYLLHRGKF
>1K7I_388_414
FVYGSGQDSTVAAYDWIADFQKGIDKI
>2AU3_193_219
IKDPRGRVIGFGGRRIVEDKSPKYINS
>1Q5N_251_277
VGKMARDWSLMMQTEIAEVFEPTAKGR
>1PFO_308_334
QYKDIYENSSFTAVVLGGDAQEHNKVV
>1ZU4_173_199
NADPASVVFDAIKKAKEQNYDLLLIDT
>1W5D_73_99
TTEVRTDGTLKGKKLNGNLYLKGKGDP
>1AC5_339_365
IDHWKECTNSVGTKLSNPISKPSIHLL
>1O59_245_271
GWETKRSRQPGHTDWAVIQLGRESSFI
>1GSO_115_141
ARHKIPTAEYQNFTEVEPALAYLREKG
>1PB1_320_346
IGIAPGANIGDECALFEATHGTAPKYA
>1HX0_207_233
IKAVLDKLHNLNTNWFPAGSRPFIFQE
>2AEX_49_75
LETQAQVCQALAQVDGGANFSVDRWER
>2HVQ_159_185
FEELIKLPNDLDSVVQDYNFTVDHAGL
>1W3U_238_264
NTPPSFGIYMVNEVLKWIEERGGLEGV
>1RWR_101_127
LIIANPNGISVNGLSTLNASNLTLTTG
>2IM9_121_147
TRYKNGKRSYINRNHFTSIDWNNYNQK
>1R3F_230_256
DIPAAELLDPLLMPMDSPASDYPVVNL
>2IMR_104_130
MSAYEFQALPYFQWIPEVVIRGRHLRG
>2BWM_70_96
NQSDVVGFGENGVWISTNNGNNTFVDP
>3THI_242_268
AEQVRFKPISSSAGQDIPLFYSDVVSV
>1J72_141_167
VKGKKNIRATERALNWDSFNTGDCFIL
>1Y3N_163_189
VLKAFKEKDPNGNGKADEIPFINRDPE
>1UX5_211_237
QESDNLRNVFNVILAVGNFMNDTSKQA
>2NMT_122_148
TLGVRGKQVPSVEINFLCVHKQLRSKR
>1FNF_135_161
NEEDVAELSISPSDNAVVLTNLLPGTE
>1B6R_8_34
GNGQLGRMLRQAGEPLGIAVWPVGLDA
>1O59_128_154
EALYDEGEEGNIVEDDSRWVEIVEKFE
>2CU2_141_167
PTRPETEYGYIRLGPREGAWYRGEGFV
>1GA8_97_123
DKVLYLDIDVLVRDSLTPLWDTDLGDN
>1ZYL_149_175
LNEYLIEPRKLFEDATLIPSGLKAAFL
>2FQX_153_179
GVKAVDPDIQVVVEVANTFSDPQKGQA
>1JXM_144_170
TRPKREYEIDGRDYHFVSSREKMEKDI
>1XTI_135_161
TPGRILALARNKSLNLKHIKHFILDEC
>1ZXX_266_292
KLGSEAVHLLLEGKGGLAVGIENGKVT
>2BC9_245_271
KCFVFDRPVHRRKLAQLEKLQDEELDP
>1XWI_103_129
ENKPSIIFIDEIDSLCGSRSENESEAA
>1AL3_114_140
GFIERYPRVSLHMHQGSPTQIAEAVSK
>2AZP_187_213
YTVAVQQALDDQDIRGEDGGAIDHIEL
>1TFR_23_49
IALSTALVNFPDKEKINLSMVRHLILN
>1L5O_105_131
QAGAKVHVIDVGIDAEPIPGVVNMRVA
>1Y4I_112_138
IYGCTHAFLSHSMPKFGINVRFVDAGK
>1W5D_380_406
SLPVAGNPDRMVGGTLRNRMKGTPAQG
>1H12_143_169
PDGEEYFAFALLNASARWGNSGEFNYY
>1AB4_101_127
IAHELMADLEKETVDFVDNYDGTEKIP
>1RPT_93_119
PPEGNSIWNPRLLWQPIPVHTVSLSED
>1R89_395_421
THWHTLGKNVGESIREYFEIISGEKLF
>1ZU4_54_80
VLKVSNLVRKKTKRDTSFENIKDALVE
>2AM1_84_110
LTAFQSLASYYLEKTTVDVFAVTGSNG
>1BOO_1_27
MLNFGKKPAYTTSNGSMYIGDSLELLE
>1WDI_73_99
RKPTGGKVEILLVRERSPGLWEALLGP
>1UX6_50_76
NLDNCPYVPNANQADHDKDGKGDACDH
>1XRF_417_443
PADITIFDPNKEWILNEETNLSKSRNT
>1I4W_108_134
QILKRDPYDWSTYSNLIDEERIFVPEV
>1V0D_119_145
QKLLADLLHHVSQNITAETREQDPSWF
>1G55_193_219
KNQQDSDLSVKMLKDFLEDDTDVNQYL
>1BIA_219_245
VNQGWITLQEAGINLDRNTLAAMLIRE
>1XKS_347_373
NFSNQTAYLYNESAVYVCSTGTGKFSL
>1OXX_229_255
YDNPVSIQVASLIGEINELEGKVTNEG
>1X19_129_155
MAFLADDFYMGLSQAVRGQKNFKGQVP
>1YPV_243_269
LKPGDFIHTLGDAHIYLNHIEPLKIQL
>2EU9_108_134
TFEFLKENNFQPYPLPHVRHMAYQLCH
>2GHR_30_56
ETQDIRALKIAILNLMPTKQETEAQLL
>1VYR_323_349
GRDYIANPDLVARLQKKAELNPQRPES
>1DQ3_44_70
IDVSNVPIYVKSFDPESKRVVKGKVNV
>1VFL_66_92
YYMPAIAGCRDAIKRIAYEFVEMKAKD
>2BI7_242_268
YQYGRLGYRTLDFKKFTYQGDYQGCAV
>1SAZ_221_247
TQLVDLCFSGKFTYEEMKKRIVGNGGL
>2BG1_21_47
SDMLRQDFLPSGTVTGISQDYLYFTTL
>2GVK_161_187
ENPAVDENPYHFAVIGEEDADFAGGSY
>2A3N_25_51
QDEYLTSAREIIAARQKAEQVADEIYQ
>1UA7_112_138
KSIPNWTHGNTQIKNWSDRWDVTQNSL
>1M8Z_242_268
VLVLSQHKFASNVVEKCVTHASRTERA
>2FB9_295_321
TSMYPRLFEAGGVAYPELLRRLVELAL
>1K7I_266_292
TGDSVYGFNSNTDRDFYTATDSSKALI
>1T2D_198_224
IPLQEFINNKLISDAELEAIFDRTVNT
>1AGX_76_102
DLVKKPSVNGVVITHGTDTMEETAFFL
>1AOP_350_376
AVTPQRENSMACVSFPTCPLAMAEAER
>1AL3_38_64
RMLEDELGIQIFARSGKHLTQVTPAGQ
>1LAM_196_222
IKTDVFIRPKSWIEEQEMGSFLSVAKG
>1WMD_31_57
TGLDTGRNDSSMHEAFRGKITALYALG
>1Z6F_43_69
ASLTKMMTSYVIGQAMKAGKFKETDLV
>1Y8A_259_285
HADVVIISPTAMSEAKVIELFMERKER
>2J3X_389_415
EILLNKNSTFKIFRITPITSIINRVTK
>1AGX_54_80
ALQVASESITDKELLSLARQVNDLVKK
>1PJA_227_253
DDGVITPWQSSFFGFYDANETVLEMEE
>1VLY_164_190
LWFEHPAERFLIVTDEATANMLTDKLR
>2D81_112_138
LKAQLGNFDNSANVSYVTTTGAVHTFP
>1O20_383_409
TDGGQFGFGAEIGISTQRFHARGPVGL
>2BI7_337_363
NITFVGRLGTYRYLDMDVTIAEALKTA
>1XKN_177_203
NPNRNPSLGKAEIEAQLRRYLGIEKVL
>1U4G_158_184
QSGGMNEAFSDMAGEAAEFYMRGKNDF
>4ENL_146_172
LPVPFLNVLNGGSHAGGALALQEFMIA
>2H8O_37_63
TNFETRLRENAAKTEALLGHLLSGEAR
>2CEY_108_134
KKMDKDLGVTLLSQAYNGTRQTTSNRA
>1A87_99_125
GPKYNNKLVKRFVSQFLLFRKEEKEKN
>1HSK_248_274
AGKLIQDSNLQGHRIGGVEVSTKHAGF
>1UA7_202_228
QYGEILQDSASRDAAYANYMDVTASNY
>4ENL_4_30
KVYARSVYDSRGNPTVEVELTTEKGVF
>1BHE_328_354
ITFKDVTSETKGVVVLNGENAKKPIEV
>1G4R_123_149
LPCSVTLQPGPEDTGKACGVDYEVKAF
>1TQ4_215_241
NTFRENGIAEPPIFLLSNKNVCHYDFP
>2IJR_82_108
QHWLDLLLKDAVLDGDTIRQIDRIYLQ
>1RCQ_48_74
LAAEADGFAVACIEEGLELREAGIRQP
>1B89_272_298
IPKVLRAAEQAHLWAELVFLYDKYEEY
>1K1S_326_352
DKRRNVRRIGVKLDNIIINKTNLSDFF
>1V4A_97_123
IMVRIAWAQTLALVTEESILQQLSYLA
>1MGP_100_126
YLKYKEEDYDVVLVLTLSSKLSGTYNS
>1LJ8_194_220
HNGAVTRKALLAFAALHNAELHDWIKA
>1TDH_290_316
PKGRKSRKKKSKATQLSPEDRVEDALP
>1JL5_339_365
LERLIASFNHLAEVPELPQNLKQLHVE
>1IN4_185_211
LKEIIKRAASLMDVEIEDAAAEMIAKR
>1F1O_140_166
THGVHAEPTTFGLKLALWHEEMKRNLE
>2AEU_225_251
VDKIYIEGTKFGLEAQPPLLAGIYRAL
>1OLT_102_128
GRHVSQLHWGGGTPTYLNKAQISRLMK
>1SP3_25_51
CHEEQATDMMKTSHWTWELEQKLPDRT
>1JDW_312_338
GPGIVLSNPDRPCHQIDLFKKAGWTII
>1H8L_206_232
VFQQLALSYSKENKKMYQGSPCKDLYP
>1G4R_149_175
FCAENLEEKIHKRNSVRLVIRKVQYAP
>1QE3_200_226
AMPAAKGLFQKAIMESGASRTMTKEQA
>1GPI_231_257
TRCSGDDCARNTGLCDGDGCDFNSFRM
>1XWI_76_102
SISSSDLVSKWLGESEKLVKNLFQLAR
>1IN4_71_97
IASELQTNIHVTSGPVLVKQGDMAAIL
>1FS7_256_282
PDWELYKTGIHGQKGVSCADCHMPYTQ
>1B6A_67_93
VARQLERSALEDKERDEDDEDGDGDGD
>1I24_218_244
NQGVVYGVKTDETEMHEELRNRLDYDA
>2B4W_88_114
KINNEMIFGGTRVRKNGNAILSYYGYF
>7A3H_260_286
ANWSLTHKDESSAALMPGANPTGGWTE
>1YS1_258_284
RGSGQNDGVVSKCSALYGQVLSTSYKW
>1J58_295_321
ASDGHARTFNYQAGDVGYVPFAMGHYV
>1XKS_156_182
FILSSSGSQLIRLIPESSGKIHQHILP
>2I1O_250_276
GNFEALIREVRWELALRGRSDIKIMVS
>1RIQ_366_392
EVIQKALEEGRKTLSGKEVFTAYDTYG
>1VJV_226_252
LTVQYVRFFWKRSTNKKSKILRKVVFP
>1NH8_153_179
VIRLDGAVEISVQLGVADAIADVVGSG
>1NNF_79_105
IQQTAQKGVPLAPKKDWIALSGRSRVV
>1ZVD_289_315
WKAVEFFDEERRARLLQFVTGSSRVPL
>1B8P_202_228
QIDGASVKDMINDDAWNRDTFLPTVGK
>2A2C_4_30
SHHHHHHSSENLYFQGHMATESPATRR
>1Q7E_321_347
IDKHEAVAYLTQFDIPCAPVLSMKEIS
>1LRZ_194_220
RFLSEEELPIFRSFMEDTSESKAFADR
>1R6W_66_92
LAWVNNWLAGDCELPQMPSVAFGVSCA
>1AC5_414_440
DWIHKSKSTDDSEEFSGYVKYDRNLTF
>2I7Q_325_351
SSYLPAFQNDFENLSTEEKSIIKEEML
>1P5D_114_140
YNGFKIVVAGETLANEQIQALRERIEK
>2GHR_262_288
KNYFKHDNPNEKPLVRWRSHGNLLFSN
>1R4U_175_201
DRILSTDVDATWQWKNFSGLQEVRSHV
>1TV5_111_137
ILKLGFSFIEIGTITPRGQTGNAKPRI
>1LC5_25_51
QLLDFSANINPLGMPVSVKRALIDNLD
>1BOB_259_285
EAFDDLRDRNDIQRLRKLGYDAVFQKH
>1T5J_273_299
FKNIPKEWIDGLKNKEVIFELAERLYH
>1HA0_253_279
RTGKSSIMRSDAPIDTCISECITPNGS
>1J58_87_113
KPGAIRELHWHKEAEWAYMIYGSARVT
>2HZ6_55_81
DPNDGSLYTLGSKNNEGLTKLPFTIPE
>1DKQ_186_212
ESCSLTQALPSELKVSADNVSLTGAVS
>2CAU_69_95
LLQRFNEDTEKLENLRDYRVLEYCSKP
>2BJQ_53_79
GNVECSFPYNKVELTGARDLGGQIQIL
>1PHP_297_323
PKTRELYRDVIRESKLVVWNGPMGVFE
>1EVY_140_166
GEFLPSPLLSVLAGPSFAIEVATGVFT
>1VJY_247_273
EQKLRPNIPNRWQSCEALRVMAKIMRE
>1VLY_292_318
LAAVKLEDGQVVVQVVMNNDMEPDSIF
>1V0D_255_281
LFSTWNLDHIIEKKRTVVPTLAEAIQD
>1NU5_87_113
RVLMDRAVTGNLSAKAAIDIALHDLKA
>1YKS_149_175
HSNGEIEDVQTDIPSEPWNTGHDWILA
>1IJ5_209_235
EFREHFVRLGFDKKSVQDALFRYADED
>1EUR_116_142
SRPGTDPADPNVLHANVATSTDGGLTW
>1CJC_358_384
DVPGLYCSGWVKRGPTGVITTTMTDSF
>1RE9_379_405
PDFSIAPGAQIQHKSGIVSGVQALPLV
>1U7L_286_312
VQLVRLAKTAYVDVFINWFHIKALRVY
>1IUQ_37_63
MEELYQNYRNAVIESGNPKADEIVLSN
>2NZL_237_263
PSISWEDIKWLRRLTSLPIVAKGILRG
>2POR_246_272
GGYVQVLDIDTIDDVTYYGLGASYDLG
>2FXU_10_36
CDNGSGLVKAGFAGDDAPRAVFPSIVG
>1H4V_347_373
LAEALRPRLRAEYALAPRKPAKGLEEA
>1PHP_362_388
LADKMDHISTGGGASLEFMEGKQLPGV
>1M6I_184_210
TIIGGGFLGSELACALGRKARALGTEV
>1M8Z_84_110
LEQKLALAERIRGHVLSLALQMYGCRV
>2GG6_379_405
LVVRGRPDGKGLGNASGAAVATHLDHR
>1ITX_135_161
SNRFSDVAATAATREVFANSAVDFLRK
>1TXD_249_275
NLDLTKRKMIHEGPLVWKVNRDKTIDL
>8ABP_206_232
DSTVLGGVRATEGQGFKAADIIGIGIN
>1I9Z_282_308
TDRILYRGELVPHSYQSVPLYYSDHRP
>1XA6_6_32
SLSGSSVSSDAEEYQPPIWKSYLYQLQ
>1M6E_32_58
TKPITEAAITALYSGDTVTTRLAIADL
>1U7L_214_240
SKNVVPASASVIAEDAEYVLFNVHLFK
>1Q5N_234_260
RDRIVEIASVLGIITGNVGKMARDWSL
>1NOF_309_335
AYKNTDGKMVIVAVNTNDSDQMLSLNI
>1J72_149_175
ATERALNWDSFNTGDCFILDLGQNIFA
>1U09_82_108
ASRLHSVLGTANAPLSIYEAIKGVDGL
>2HKJ_97_123
KYVNRQTRGMYGLGVKAAVLYSQMHQD
>1DFA_171_197
VRKATYQTYAPILYENDHFFDYMQKSK
>1PB1_354_380
GSIILSAEMMLRHMGWTEAADLIVKGM
>1HXX_219_245
KYDANNIYLAANYGETRNATPITNKFT
>2C78_2_28
KGEFVRTKPHVNVGTIGHVDHGKTTLT
>1G97_98_124
VIAGDTPLITGESLKNLIDFHINHKNV
>1VJZ_159_185
IMSVEDHNSLIKRTITEIRKIDPERLI
>1R6F_46_72
IELLKKILAYFLPEDAILKGGHYDNQL
>1XM9_36_62
AKQQVYQLGGICKLVDLLRSPNQNVQQ
>1YT3_347_373
QNNLPELISGWRGELMAEALHNLLQEY
>1J7X_275_301
GVVPDAIVLADEALDKAKEIIAFHPPL
>2C78_311_337
TPHTKFEASVYVLKKEEGGRHTGFFSG
>1NUY_233_259
PPDNSAPYGARYVGSMVADVHRTLVYG
>2PIA_5_31
EDGFLRLKIASKEKIARDIWSFELTDP
>2EWV_315_341
YSLMQSGQAETGMQTMNQTLYKLYKQG
>1TDH_106_132
PGPRLALCFVDIRRFGRWDLGGKWQPG
>1Z6A_213_239
FKSKFATPIKKGDNMAKEELKAIISPF
>1N40_45_71
VSSYALCTQVLEDRRFSMKETAAAGAP
>1OFL_150_176
QVINLNNTARAIKDGSVGGPAMYHRVD
>1Y3N_179_205
DEIPFINRDPEEVFRLVNFWGARSTGS
>1NI9_20_46
LAGYKWLGRGDKNTADGAAVNAMRIML
>1W58_211_237
ADEVLINAVKGLVELITKDGLINVDFA
>1XFI_306_332
AYLSSDADLVIVEGMGRGIETNLYAQF
>4ENL_25_51
TEKGVFRSIVPSGASTGVHEALEMRDG
>1O7F_20_46
EWIACLDKRPLERSSEDVDIIFTRLKG
>1BUP_98_124
AGRPKVQVEYKGETKSFYPEEVSSMVL
>1MSK_36_62
QEVEASIETLRNYIDWTPFFMTWSLAG
>1NOF_91_117
SNNSLINGGRLLPANYSAYTSHLLDFS
>2FUZ_335_361
RGSYHVRGGISPDDYTIWGDYYYLEAL
>1NF1_272_298
DAVNHSLSFISDGNVLALHRLLWNNQE
>1JCF_31_57
VIAIDSTTGEILKVGLEAKNMIGKTPA
>1YIS_20_46
PLVSILSETNKATLWRQLWIWLAEAEK
>1I6L_138_164
TDIVPVGEDQKQHIELTRDLAERFNKR
>1LL2_61_87
VDILDSGDSAHLTLMKRPELGVTLTKL
>1WZZ_258_284
DFTRFWNNFGANALPGWVDLTTGARSP
>2DFW_337_363
FGGAEAVLDALTDLRTGAEKPGTGWDA
>1WP5_98_124
IPINDFELNGYFLFVTRNGMVKKTELK
>2FSJ_13_39
GLVPRGSHMVVVGLDVGYGDTKVIGVD
>1H6L_17_43
EPVDTAGDAADDPAIWLDPKNPQNSKL
>1VJY_67_93
NKDNGTWTQLWLVSDYHEHGSLFDYLN
>2GTI_127_153
EAFKKCRNGVYINTTKIKSLSMIKGPQ
>1H30_8_34
GRGGLKLSQDMDTCEDILPCVPFSVAK
>1NW3_121_147
DPEKLNNYEPFSPEVYGETSFDLVAQM
>2CU2_175_201
ALEYIRKGYVWNGGVFAFAPATMAELF
>1R6D_290_316
RELGYRPQVSFADGLARTVRWYRENRG
>1UX6_211_237
SSSRFYVVMWKQVTQSYWDTNPTRAQG
>2NVP_32_58
FYNCFINTMDTTVEVSEGDAFVITGDI
>1LFW_39_65
YPVGKGPVDAMTKFLSFAKRDGFDTEN
>1A8Y_146_172
IKLIGYFKNKDSEHYKAFKEAAEEFHP
>2CAU_409_435
LLENQKESYFVDGQPRHIDAGGKARRA
>2CYG_260_286
LIRHVGGGTPRRPGKEIEAYIFEMFNE
>1VHN_82_108
EKYKWIDLNAGCPVRKVVKEGAGGALL
>1DOZ_8_34
LVMAYGTPYKEEDIERYYTHIRRGRKP
>1UZ5_251_277
VISGGASGGTKDLTASVIEELGEVKVH
>2BBC_16_42
LGQRLLPWMDRLSQEQLNPSIYVGLRL
>1XHC_253_279
DDNFRTSAKDVYAIGDCAEYSGIIAGT
>1O5T_125_151
NAKDIIACGFDINKTFIFSDLDYMGMS
>1JL5_170_196
DLPPSLEFIAAGNNQLEELPELQNLPF
>1FC6_333_359
GSGVAVTVARYQTPAGVDINKIGVSPD
>2B3H_116_142
HLACIARNCYPSPLNYYNFPKSCCTSV
>1FXX_122_148
DPYAWSWQHDNSRWDLLDVMRACYALR
>1SI7_126_152
LEGCQVLEYARHKRKLRLGALKGNAFT
>1B7E_266_292
HRWRIEEFHKAWKTGAGAERQRMEEPD
>1VPT_169_195
LSNYALQNVMISILNPVASSLKWRCPF
>1UOU_132_158
CKVPMISGRGLGHTGGTLDKLESIPGF
>2HMA_120_146
ITLGADYVATGHYARVARDEDGTVHML
>1PZD_99_125
TKHTFTDHMVFQFDCTNTLNDQTLENV
>2CY8_411_437
FLSAQHEREHVEHLVTTFDRVLDRLAD
>1ZED_186_212
IATQLISNMDIDVILGGGRKYMFRMGT
>1R6D_65_91
RDAGLLARELRGVDAIVHFAAESHVDR
>1ML9_199_225
DSLDPLLAGQPLEVDGEYMSGPTRFIN
>1GSO_39_65
TALEPALQNVAIGVTDIPALLDFAQNE
>1NU5_74_100
LLVGKDASNLSQARVLMDRAVTGNLSA
>1HOW_326_352
ADAGGLVNHPWLKDTLGMEEIRVPDRE
>2FYT_278_304
FSTGPQSTKTHWKQTVFLLEKPFSVKA
>2H6O_246_272
TSTSPVATPIPGTGYAYSLRLTPRPVS
>1JCF_87_113
AKGGMNLFKPRVVIGVPIGITDVERRA
>1TO3_112_138
INAQAVKRDGAKALKLLVLWRSDEDAQ
>1YIS_140_166
AFSLKNKEVVTVGRTHYQTASLVTVGK
>1ELV_82_108
RIIGGSDADIKNFPWQVFFDNPWAGGA
>2I1O_292_318
AEAFGVGTSISSAKPFDFAMDIVEVNG
>1RRK_15_41
GASNFTGAKKVLVNLIEKVASYGVKPR
>2G8J_82_108
ICQGALGDCWLLAAIASLTLNETILHR
>2I1O_210_236
GQKSVLLIDTYMDEKFAAIKIAEMFDK
>2BLE_270_296
HTECAGEVIERNGRKLKLFYGMSSDTA
>1N93_348_374
EISRGEDGAELSGEISAIMKMIGVTGL
>1XKS_76_102
KELQLPPSDFHWSADLVALSYSSPSGE
>1U7G_116_142
VGALAERIRFPAVLIFVVVWLTLSYIP
>1X3M_373_399
HGERIISANPSQVICAVIPTNEEKMIA
>1KKH_76_102
GDFKYCLCAIKNTLDYLNIEPKTGFKI
>2GWN_209_235
HFHPLIRSEEACYRSSAEAVELAERMN
>2CY8_378_404
TRAEVARPDVKMIAAMRMALILEGVDI
>1QOY_83_109
LLMDSQDKYFEATQTVYEWCGVATQLL
>1XKU_18_44
IEPMGPVCPFRCQCHLRVVQCSDLGLE
>1IOM_34_60
IQELAEKSSFEETTFLLLHGRLPRRQE
>1SQ9_279_305
HSSQASLGEFAHSSWVMSLSFNDSGET
>1SNG_210_236
WRMVTLHAHDELAVDVLLPPGTNAAAV
>1GW1_1_27
KPVTVKLVDSQATMETRSLFAFMQEQR
>1N93_107_133
STPVTRGEQTVVKTAKFYGEKTTQRDL
>1KMJ_295_321
SALGLNNIAEYEQNLMHYALSQLESVP
>1SZN_207_233
QADVFSWGNSTGISWRMSDDISPNWGS
>2BW4_157_183
LPRDGLKDEKGQPLTYDKIYYVGEQDF
>2NVP_251_277
KDEELKEKADSLREEIDNAIEKHGKVY
>1F20_59_85
GNQELQYQPGDHLGVFPGNHEDLVNAL
>1WD3_219_245
DPSISYRFVTAAVKGGADKWAIRGANA
>2G0D_368_394
SGTGFLEGISGCILVLSKFEYSINFTY
>1US0_172_198
NKPGLKYKPAVNQIECHPYLTQEKLIQ
>1AB4_391_417
VAAMLERAGDDAARPEWLEPEFGVRDG
>1SIG_282_308
AKKYTNRGLQFLDLIQEGNIGLMKAVD
>2PIA_104_130
EFPLDKRAKSFILVAGGIGITPMLSMA
>1Q8K_103_129
KTVYSILRHVAEVLEYTKDEQLESLFQ
>1PO5_177_203
LRLLDLFFQSFSLISSFSSQVFELFSG
>1JFB_226_252
DKSDAVQIAFLLLVAGNATMVNMIALG
>1CSH_227_253
RLYLTIHSDHEGGNVSAHTSHLVGSAL
>1Z05_107_133
GWQFLSMRLGRGYLTIALHELGGEVLI
>2EU9_266_292
TRKQKYFYKGGLVWDENSSDGRYVKEN
>2BDE_204_230
KIFILTNSEYSYSKLLLDYALSPFLDK
>1AOP_82_108
VLCTSNPYESQLHAEAYEWAKKISEHL
>1WCD_163_189
GVTVLSLPTSYDLGYVRLGDPIPAIGL
>1EDZ_230_256
DLGEYSEDLLKKCSLDSDVVITGVPSE
>1A8D_156_182
LPDKFNAYLANKWVFITITNDRLSSAN
>1P5D_320_346
ALLAGEMSGHVFFKERWFGFDDGIYSA
>1EQC_21_47
EPYMTPSLFEPFQNGNDQSGVPVDEYH
>1AB4_67_93
FSLRYMLVDGQGNFGSIDGDSAAAMRY
>2BMW_15_41
LYRPNAPFIGKVISNEPLVKEGGIGIV
>2BWV_129_155
HAQGEYAYADVIVNSALEKLRKGSRQN
>1F42_51_77
KTLTIQVKEFGDAGQYTCHKGGEVLSH
>1R76_44_70
ASLAAELAPGQPLPPPPAEGKGADTMP
>1W58_220_246
KGLVELITKDGLINVDFADVKAVMNNG
>1VPB_204_230
ARPSAYWYESSLYMNDLIKKGIGQKAL
>1LRZ_78_104
IDYENQELVHFFFNELSKYVKKHRCLY
>2FSJ_111_137
SGIHNDGSPVDLVIGSGTPLGTFDLEV
>1LML_169_195
HALGFSGPFFEDARIVANVPNVRGKNF
>1QZ9_36_62
SLGARPVAALARAQAVIAEEWGNGLIR
>2GUY_92_118
ENYGTADDLKALSSALHERGMYLMVDV
>2B78_247_273
SRALSLAHFEANHLDMANHQLVVMDVF
>1PGS_32_58
TFPADVTTVKTIKMFIKNECPNKTCDE
>1ZGK_84_110
DGNTDSSALDCYNPMTNQWSPCAPMSV
>1G6S_246_272
ASYFLAAAAIKGGTVKVTGIGRNSMQG
>1IIR_279_305
VLPDDGADCFAIGEVNHQVLFGRVAAV
>1RP4_64_90
NRACSVDVVEDWDTLPEYWQPEILGSF
>1D2P_151_177
GQQVKYTVEELTKVKGYTTHVDNNDMG
>1U8X_199_225
GIEDRMAQILGLSSRKEMKVRYYGLNH
>1BQC_269_295
VYNFDGDNLSPWGERIFYGPNGIASTA
>1XKU_7_33
GPEEHFPEVPEIEPMGPVCPFRCQCHL
>1RJG_30_56
LQRLSVDLSKKYTEWHRSYLITLKKFS
>1VRM_133_159
EALKHTGYKNVLFDDKNMRVMVKNGVK
>2B61_240_266
TDLQLAKAFGRATKSDGSFWGDYFQVE
>1ZYL_240_266
EQRMQLETIIEAYEEFSEFDTAEIGLI
>2I1O_242_268
LDTPSSRRGNFEALIREVRWELALRGR
>2DDU_28_54
DYPMNQMSVWLMLANEGMAKNDSFCAT
>1U94_63_89
GRIVEIYGPESSGKTTLTLQVIAAAQR
>1WDP_423_449
DDLLQKSNFNIFKKFVLKMHADQDYCA
>1DNV_338_364
GHENPQIQPSVHIGIQAVPALTTGALL
>1HH2_52_78
NTGNIKVYQLLEVVEEVEDPATQISLE
>1EA7_132_158
TKTIISMSLGSSANNSLISSAVNYAYS
>1XOV_105_131
YAGDEKGRKLAVEISAKMAKALGLPNR
>1YU0_298_324
GVVQASGCLWTWGNEFGGVNGASEYTA
>1NTY_274_300
LWVGRTPTSDNKIVLKASSIENKQDWI
>1FG7_81_107
SRGADEGIELLIRAFCEPGKDAILYCP
>2EX2_235_261
YAGAILKYELKQAGITWSGTLLRQTQV
>1HT6_140_166
TGADFAAAPDIDHLNDRVQRELKEWLL
>1ESC_130_156
DPVDGDEPAAKCGEFFGTGDGKQWLDD
>1G41_151_177
SHSSTRQAFRKKLREGQLDDKEIEIDV
>1HSK_148_174
VYMNAGAYGGEVKDCIDYALCVNEQGS
>2HGS_238_264
TFEDISEKGSLDQDRRLFVDGQEIAVV
>1L8Q_13_39
FIVGEGNRLAYEVVKEALENLGSLYNP
>1R4U_95_121
HAAHVNIVCHRWTRMDIDGKPHPHSFI
>1KA2_372_398
LMVSEEIKAKDLPEMWNDEMERLLGIR
>1NTY_244_270
GRSKYLYKSKLFTSELGVTEHVEGDPC
>2G29_153_179
VTDPKVAMTFPGGTHDMWIRYWLAAGG
>1R5M_155_181
VKWNKDGTHIISMDVENVTILWNVISG
>2B20_123_149
LPQAIADPLNPQSWKGGLGHAVSALEM
>1RVK_208_234
FHWYSRTDALALGRGLEKLGFDWIEEP
>2HWK_146_172
HHNEHPQSDFSSFVSKLKGRTVLVVGE
>1DOZ_67_93
EQHLNEIQDEITFKAYIGLKHIEPFIE
>1UOZ_270_296
TAGAHADAYLWIKRPGESDGTCGRGEP
>2DBN_373_399
AGDSVWWHCDVIHSVAPVENQQGWGNV
>1O59_304_330
TGEGTWVELVGKSKTGPDKEHVYEIRK
>1M6E_329_355
FHRYKLLIIERMSKEKTKFINVIVSLI
>2F68_39_65
FDDKNGKIQNGDMIKVAWPTSGTVKIE
>1OFC_149_175
IEYNAVFWERCTELQDIERIMGQIERG
>1DHS_315_341
EAVSWGKIRVDAQPVKVYADASLVFPL
>1YFE_111_137
ANRASELLGGVRGMERKVHPNDDVNKS
>1SZN_97_123
STAGTATCAGYPASLGYEDVDAADFAD
>1XHC_16_42
NGPGGFELAKQLSQTYEVTVIDKEPVP
>2H85_232_258
YAFEHIVYGDFSHGQLGGLHLMIGLAK
>2H85_98_124
VSTIGVCTMTDIAKKPTESACSSLTVL
>1TFR_13_39
EGICLIDFSQIALSTALVNFPDKEKIN
>1A8D_404_430
LVGTHNGQIGNDPNRDILIASNWYFNH
>1ZKL_53_79
GLIEYFHLDMMKLRRFLVMIQEDYHSQ
>1V2D_75_101
AVEPESVVVTSGATEALYVLLQSLVGP
>1QYI_197_223
KIARTTFKTGYIYQEIILRPVDEVKVL
>1Q8K_266_292
FNVQMEPKVVTDTDETELARQMERLER
>1N67_145_171
KTGNVTLATGIGSTTANKTVLVDYEKY
>1JCF_111_137
RRAILDAGLEAGASKVFLIEEPMAAAI
>1X3L_197_223
VVGDNLEAIASGPTVKDPTTFEDAKRI
>1H09_96_122
PSGDAQANTNACLRFMQMIADAGYKPI
>3BCT_297_323
YGLPVVVKLLHPPSHWPLIKATVGLIR
>1Z70_210_236
DAFPPNGYGLYNIVGNAWEWTSDWWTV
>2DBY_24_50
ANALAANYPFATIDKNVGVVPLEDERL
>2B4W_155_181
RKASIGFVILNSIDELGAEVIAKAPPL
>1UOZ_163_189
YAVDTLTRDPAAAVYVDAGHSRWLSAE
>1P5J_233_259
GAHSFHAATTAGKLVSLPKITSVAKAL
>1GP6_38_64
EEKKEDGPQVPTIDLKNIESDDEKIRE
>1IK6_52_78
NMAKAINMALHEEMERDERVVVLGEDV
>2G8J_312_338
SFRDFIREFTKLEICNLTPDLEHHHHH
>1SUU_242_268
YTSYKKSDKKAGSVVDAIAVSEDDEIL
>1FS7_411_437
AKYGAIDYVAPDFETKEKAQKLAKVDM
>1JHN_277_303
PDGWLDDEPEYVPDPDAEKPEDWDEDM
>2C6J_286_312
EATFENEINKRDNLYNHLCPCVVEEAR
>1PO5_5_31
TSSKGKLPPGPSPLPVLGNLLQMDRKG
>2H6O_95_121
ELLGAGELALTMRSKKLPINITAGEEQ
>1YDX_316_342
YCALKYLQKDIKERMKSDDSPFLSLKL
>1P5D_93_119
AANVLEGKSGVMLTGSHNPPDYNGFKI
>2DAP_178_204
KARRGEAGDLTGKQTHKRQCFVVADAA
>2H6O_180_206
DVTLPLSLPTSAQDSNFSVKTEMLGNE
>1DS1_142_168
EFHTEMAYHRLQPNYVMLACSRADHER
>1TQN_291_317
SVLSFIMYELATHPDVQQKLQEEIDAV
>1PHP_146_172
FGAAHRAHASTEGIAHYLPAVAGFLME
>1TXD_79_105
HIGLNEQMKAVRKRNETSVIDQIGEDL
>1JDN_342_368
GGKIIQQTWNRTFEGIAGQVSIDANGD
>1UZ5_81_107
GSVHAGEEPKFKLGKGEAAYISTGAML
>1SI7_45_71
EDFVVVEDLGFEPDGEGEHILVRILKN
>1NW3_177_203
TNCKHHYGVEKADIPAKYAETMDREFR
>1YON_96_122
IHNGMGTIEELQNIQQPLLMGTTTHAA
>1T67_52_78
KQMRIVKPKVASMEEMATFHTDAYLQH
>1QNR_30_56
SFLTNHADVDSTFSHISSSGLKVVRVW
>1FXX_102_128
YNNVRFDDEVTRNIFYRNFYDPYAWSW
>2HMA_148_174
GVDNGKDQTYFLSQLSQEQLQKTMFPL
>1O7F_409_435
FGKLALVNDAPRAASIVLREDNCHFLR
>2BW0_74_100
PVFKYSRWRAKGQALPDVVAKYQALGA
>1GP6_274_300
TLEILSNGKYKSILHRGLVNKEKVRIS
>2F7V_277_303
EETFRGPSLPSGDIARAEERRLAARDV
>1A8Y_243_269
EDDMDGIHIVAFAEEADPDGYEFLEIL
>1JP4_102_128
SQYSAIKEEDLVVWVDPVDGTKEYTEG
>1MSK_55_81
FMTWSLAGKYPRILEDEVVGVEAQRLF
>1RIQ_73_99
GKHNDLEQVGYTSRHHTFFEMLGNFSF
>1IAL_421_447
IEECGGLDKIEALQRHENESVYKASLN
>2G5D_40_66
AVYTVVPHLSMPHWAAQDFAKSLQSFR
>1AB4_4_30
ALPDVRDGLKPVHRRVLYAMNVLGNDW
>2A2C_256_282
ATSHFNIRVMECRLAAKLLAKYKSLQW
>1W5D_265_291
KGDIKTGEAPSSSDVLLSHRSMPLSKL
>1CPY_50_76
LNGGPGCSSLTGLFFALGPSSIGPDLK
>1EVY_130_156
STLKFPAEIIGEFLPSPLLSVLAGPSF
>1IAL_1_27
DEQMLKRRNVSSFPDDATSPLQENRNN
>1LML_75_101
VQQVQGKWKVTDMVGDICGDFKVPQAH
>1FO8_138_164
AWNDNGKEQMVDSSKPELLYRTDFFPG
>1N11_327_353
VKFLLQHQADVNAKTKLGYSPLHQAAQ
>2F5U_375_401
NRTRTNPTPVGEVIHAHDALAIQYEQG
>1MUW_307_333
RNYLILKERAAAFRADPEVQEALRASR
>2FGT_305_331
KPFGATSAITVQWANDDILSYKRPNYS
>3GCB_184_210
PYSTTASRKWNSLLTTKLREFAETLRT
>1ZTU_248_274
LDPVLNTQTNAPTPLGGAVLRATSPMH
>1F8E_194_220
HIEECSCYGERAEITCTCRDNWQGSNR
>1TDH_160_186
PICEALLDQRFFNGIGNYLRAEILYRL
>3BCT_23_49
AGTLHNLSHHREGLLAIFKSGGIPALV
>1R6W_292_318
DTLDLMQAQQVRRWPGSTLPVVEVDAL
>1W55_34_60
WLYATKNLSSFYPFKKIVVTSSNITYM
>2G8J_170_196
YAKVNGSYEALSGGCTSEAFEDFTGGV
>1C3P_225_251
GLNDNEFLFALEKSLEIVKEVFEPEVY
>1ZDY_90_116
PVDDLLADTQKHLPVSMFAIDGEVTGG
>2GTI_282_308
GLARRQQKSNLVIQEFVTYDSSIHSYL
>1UWV_386_412
YVSCNPATLARDSEALLKAGYTIARLA
>1GSA_195_221
CMAQNYLPAIKDGDKRVLVVDGEPVPY
>2BOQ_74_100
NFPANAGIDEIVSAQKPFVAKHNISAG
>1WDP_468_494
IPIEVLLEATKPTLPFPWLPETDMKVD
>1Y3N_171_197
DPNGNGKADEIPFINRDPEEVFRLVNF
>1ODM_150_176
FGLSSALLKGYALALGKEENFFARHFK
>2J4O_243_269
IGDYKVKYGYTDIDLLSAAKSKPIIAE
>1MUW_34_60
DPVETVQRLAELGAHGVTFHDDDLIPF
>1KA2_82_108
YERGIVRVLDRSIRIARAFPPEFIREV
>1S7C_98_124
GLFLTDETARKHITAGAKKVVMTGPSK
>1BUP_170_196
LRIINEPTAAAIAYGLDKKVGAERNVL
>1LI4_328_354
YRLKNGRRIILLAEGRLVNLGCAMGHP
>1KVP_437_463
EGFPFIQEPPSGDLQERVLIRHHDYDQ
>2AEU_311_337
NIKKLIEIGFNLLKNYGIITITVAGMP
>1RYO_197_223
DGAGDVAFVKHSTIFENLANKADRDQY
>1YE3_172_198
IGCGFSTGYGSAVKVAKVTQGSTCAVF
>1J8U_235_261
GDSIKAYGAGLLSSFGELQYCLSEKPK
>1HMY_94_120
EDSRGTLFFDIARIVREKKPKVVFMEN
>1VYR_171_197
REAGFDLVELHSAHGYLLHQFLSPSSN
>1C3P_12_38
YGKYRYPKNHPLKIPRVSLLLRFKDAM
>1IGR_10_36
RNDYQQLKRLENCTVIEGYLHILLISK
>1E2S_414_440
SKDPGENYNLLGGVAGATPEVLQALKQ
>2AM1_202_228
KMQIADGMASGSLLLAPADPIVEDYLP
>2AU3_152_178
EALVKVLKENDLLEAYLETKNLLSPTK
>1RGZ_245_271
VADASLKQGIALAQSRYWRIGSMYQGL
>2FR1_236_262
GGVGGQIARWLARRGAPHLLLVSRSGP
>2C5S_248_274
TLHLVPFTEVQKTINKEIPSSYSMTVM
>1G97_412_438
VELGDNSLVGAGSTITKDVPADAIAIG
>1V71_16_42
ASERIKKFANKTPVLTSSTVNKEFVAE
>2G5D_71_97
NLKNRQGWQDVCAQAFQTPIHSFQAKR
>2IXR_152_178
QSVADVMSKLQDYISAKDDKNMKIDGG
>1VFL_179_205
IDLAGDETIEGSSLFPGHVQAYAEAVK
>1P9R_117_143
VDVRVSTMPSSHGERVVMRLLDKNATR
>2NLO_103_129
SEQATQLGAVNTVVIDATGHTTGHNTD
>2BOQ_11_37
NAACCILFPILDDIQENLFDGAQCGEE
>1SYY_1_27
MQADILDGKQKRVNLNSKRLVNCNQVD
>2G29_372_398
QALEVPADQIPSSPSRGIETFFDGITF
>1OWL_266_292
ALSRSDEARNSIRVWQQELAWREFYQH
>1WXQ_138_164
IDYWIYGILSKGWDKFAKRIKLQKIKL
>1NOF_324_350
TNDSDQMLSLNISNANVTKFEKYSTSA
>1YFE_67_93
EEKASAIRQAADEVLAGQHDDEFPLAI
>1SVS_244_270
ESMKLFDSICNNKWFTDTSIILFLNKK
>1KKH_233_259
LKIKNKEDFGKLMTKNHELLKKLNIST
>1XGK_231_257
AFSRALNRRVTYVQVPKVEIKVNIPVG
>1NI5_73_99
QVPLVVERVQLAQEGLGIEAQARQARY
>1A8Y_74_100
LVDSEKDAAVAKKLGLTEEDSIYVFKE
>2IW1_327_353
LNEVLRKALTQSPLRMAWAENARHYAD
>1JDW_223_249
YNQDYPIHSVEDRHKLAAQGKFVTTEF
>1O7F_291_317
EEKKECDEELQDTMLLLSQMGPDAHMR
>1DB3_230_256
KDYVKMQWMMLQQEQPEDFVIATGVQY
>1OFL_438_464
KPLSWDEVRPYWLKEMPGTYALTARLS
>1EVY_265_291
QLTCSSELSRNFTVGKKLGKGLPIEEI
>1HZF_224_250
GEKASAGLLGAHAAAITAYALTLTKAP
>1YU0_67_93
FTRTGNATASIKAGTIVEVNGKLVQFT
>1VYR_221_247
VCNEWSADRIGIRVSPIGTFQNVDNGP
>1JL5_419_445
EDLRMNSERVVDPYEFAHETTDKLEDD
>1H9A_42_68
VGTARQALNDDEFKQLVRDSIKDFTDD
>1C3P_180_206
YDTDQVFVLSLHQSPEYAFPFEKGFLE
>1GP6_236_262
SALTFILHNMVPGLQLFYEGKWVTAKC
>8ABP_188_214
SMLVQHPEVKHWLIVGMNDSTVLGGVR
>1BHE_99_125
CDAFITAVSTTNSGIYGPGTIDGQGGV
>2BKW_164_190
KQTSPETFFVVDAVCSIGCEEFEFDEW
>2B20_280_306
VAGQSFGGLSALYAGLHWPERFGCVLS
>1RK6_256_282
DVPVVISHHKVMGKLNFGRSKETLALI
>2FR1_244_270
RWLARRGAPHLLLVSRSGPDADGAGEL
>2GS8_192_218
MKLCRDTSTTFDQWVEQSAIDYQHMLT
>1YD7_256_282
RTVDREVHERLIKRIVEKIEKNKKDIF
>2B0J_168_194
EGAIVTHACTIPTTKFAKIFKDLGRED
>1WXQ_87_113
EGRGLGNKFLDDLRMASALIHVVDATG
>2FYT_311_337
KVTVHKNKKDPRSLTVTLTLNNSTQTY
>1X19_284_310
AMRSGGRLLILDMVIDDPENPNFDYLS
>1N11_122_148
REGHVETVLALLEKEASQACMTKKGFT
>1RIQ_255_281
KKYGEKFETDVALRVIADHLRAITFAI
>1WER_271_297
TEHSRTDLSRDLAALHEICVAHSDELR
>1BIF_356_382
YRYRYPKGESYEDLVQRLEPVIMELER
>2D0B_200_226
IIDEFLKRDSYFRYLSDEDRIIRERVH
>1RVK_275_301
ACDILRTGVNDVGGITPALKTMHLAEA
>1GKZ_196_222
SPKKIIEKWVDFARRLCEHKYGNAPRV
>1YE3_194_220
TCAVFGLGGVGLSVIMGCKAAGAARII
>1ZGK_63_89
GLAGCVVGGLLYAVGGRNNSPDGNTDS
>1RP4_158_184
AGQIWSTIYQDNCFTIGETGESLAKDA
>1G4R_140_166
CGVDYEVKAFCAENLEEKIHKRNSVRL
>1NI5_365_391
GLLHIVGRNGGRKLKKIWQELGVPPWL
>2FR1_375_401
APGNAYLDGLAQQRRSDGLPATAVAWG
>1PHP_234_260
GKSLLEEDKIELAKSFMEKAKEKGVRF
>1PII_377_403
VLDNGQGGSGQRFDWSLLNGQSLGNVL
>1XIP_167_193
SFDVTNSQLAVLLKDRSFQSFAWRNGE
>2H14_146_172
CLKTLPAHSDPVSAVHFNRDGSLIVSS
>1FI4_83_109
LNGEPHSIDNERTQNCLRDLRQLRKEM
>1KA2_351_377
RTEADVVTYNFHILLRFKLERLMVSEE
>1CEO_103_129
STLFEDPNQQKRFVDIWRFLAKRYINE
>2I0Z_56_82
DKGNKLGRKLAISGGGRCNVTNRLPLD
>2I0O_21_47
EFLASGSSSMQGWRISQEDAHNCILNF
>1ULZ_258_284
VTKAAKEIGYYNAGTMEFIADQEGNLY
>1TDH_186_212
LKIPPFEKARSVLEALQQHRPSPELTL
>1QE3_258_284
AADQLRIAEKENIFQLFFQPALDPKTL
>1GYC_77_103
DGPAFVNQCPIASGHSFLYDFHVPDQA
>1BS0_78_104
HVSGYSVVHQALEEELAEWLGYSRALL
>2FGT_374_400
LVSTSTNDDPLVELEPVWAMKVNGKIV
>1YLE_278_304
VPVKIGEAPKSGRPYLVTNGQLQDFRA
>1Q0H_92_118
AACDMAALEDVDQVMAAIVGAAGLLPT
>2HOE_295_321
FDDIARYFSIGLLNLIHLFGISKIVIG
>1A76_2_28
GVQFGDFIPKNIISFEDLKGKKVAIDG
>2C6J_209_235
KLNEKCASKLYYNNMAICMLPLCHDAC
>2C5S_80_106
FGIHKFNLAMKVPSELEDIKKGALAAF
>1HH2_62_88
LEVVEEVEDPATQISLEEAKKIDPLAE
>1VYR_77_103
PEQIAAWKKITAGVHAEDGRIAVQLWH
>1XFK_287_313
LHYKNKLMIADIAEYNPSFDIDQHTAR
>1G55_209_235
LEDDTDVNQYLLPPKSLLRYALLLDIV
>1EWF_97_123
FLKMSGNFDLSIEGMSISADLKLGSNP
>1UYN_271_297
LGADVEFGNGWNGLARYSYAGSKQYGN
>1Q5N_334_360
IFQLTAGALERTLDVLKGMEVNAENMH
>1KA2_242_268
TEFGIRDVRITTRYEGYDFRRTILSTV
>1GYC_141_167
NESTVITLTDWYHTAARLGPRFPLGAD
>2GNO_131_157
SRVFRVVVNVPKEFRDLVKEKIGDLWE
>1Y42_43_69
RGYVKDTAGTKEHIAELMRTRRIGAYV
>1OHC_49_75
ADFGPLNLAMVYRYCCKINKKLKSITM
>2BI0_17_43
DLSKGQVFDWAPGVTLSLGLAAAHQSI
>2HC9_286_312
YSALVKHGFSQTLHACLCIVENNVSPI
>1QAZ_290_316
DLIKKYASEPQDTRAFKPGRGDLNWIE
>1DLJ_19_45
LSLQNEVTIVDILPSKVDKINNGLSPI
>2G5D_198_224
IKGRFEGSRFLPYHTRNQINGGALDGK
>2GG6_328_354
YPILAVAAAFAEGATVMNGLEELRVKE
>1KQ3_281_307
HGEKVAIGVLASLFLTDKPRKMIEEVY
>1LRZ_157_183
YHSVLDLKDKTADDIIKNMDGLRKRNT
>1DOZ_201_227
ESAKLIAEGAGVSEYAVGWQSEGNTPD
>1MGP_142_168
DTLLASGAIPLPARVAREMLENGATIE
>1FXX_421_447
YAEQQRWLEHRRQVFTPEFLQGYADEL
>1Y11_221_247
ADLVGFTQLGEVVSAEELGHLAGRLAG
>1NU5_330_356
LGDRLTQQDLEIKDFEVHLPLGSGLGV
>1WCD_219_245
QYQPGGVTITLFSANIDAITSLSVGGE
>1WZA_362_388
GEGETYWEPAMYNDGFTSVEQEEKNLD
>1ZJC_306_332
VLKDLINTDEGSRRLGEVALVPDDSPI
>1NE9_124_150
HGYVTRNRNVADAGMHATIQPRLNMVL
>2BWV_106_132
RALAFSEINQQLYQLLNGLDVVYHAQG
>1PSZ_265_291
IPIYAQIFTDSIAEQGKEGDSYYSMMK
>2GG6_98_124
NAATGCRLTMGLVGVYDFDSTFIGDAS
>1RK6_86_112
YLLKHRDMTPKISQGVTTVVTGNCGIS
>1BQC_2_28
TGLHVKNGRLYEANGQEFIIRGVSHPH
>2D57_176_202
AIGHLFAINYTGASMNPARSFGPAVIM
>1EDG_349_375
GELFGFFDRRSCQFKFPEIIDGMVKYA
>1KQ3_344_370
ETIHNEPQPVTSKDVFFALKAADRYGR
>2H7O_101_127
HRSNFMLSIVEPSLQRIQKHLDQTHSF
>1JND_64_90
FSEVTSLKRKYPHLKVLLSVGGDHDID
>1POT_260_286
VAKQVAETIGYPTPNLAARKLLSPEVA
>1HD7_136_162
RQCPLKVSYGIGDEEHDQEGRVIVAEF
>1Q44_238_264
EMKRIAEFLECGFIEEEEVREIVKLCS
>1XKU_192_218
PSLTELHLDGNKITKVDAASLKGLNNL
>2I1Q_51_77
KMIMGARDLCDLGFKSGIDLLKQRSTV
>1QHU_273_299
YVFSGSHYWRLDTNRDGWHSWPIAHQW
>1XMB_18_44
LEFAKSPEVFDWMVKIRRKIHENPELG
>1HH2_157_183
LETRLPKKEWIPGEEIKAGDLVKVYII
>1ISR_1_27
SSQRSVARMDGDVIIGALFSVHHQPPA
>2F5U_231_257
HNLFLWEDQTLLRATANTITALGVIQR
>1ITX_222_248
ASATYAANTELAKIAAIVDWINIMTYD
>1V71_197_223
HFAPNCEVYGVEPEAGNDGQQSFRKGS
>1WYC_258_284
DTTGFGFANGGVSCTARDLARVGRMML
>1W9Y_166_192
PKPDLIKGLRAHTDAGGIILLFQDDKV
>1TXD_1_27
GSPPNWQQLVSREVLLGLKPCEIKRQE
>1BI5_138_164
PGADYQLTKLLGLRPYVKRYMMYQQGC
>1GSA_14_40
INIKKDSSFAMLLEAQRRGYELHYMEM
>1A76_167_193
WAVVSQDYDALLYGAPRVVRNLTTTKE
>1H8L_290_316
RSLLQFIKQVHRGIWGFVLDATDGRGI
>1KL1_281_307
YAKRVVDNAKRLASALQNEGFTLVSGG
>1S9J_37_63
KLIHLEIKPAIRNQIIRELQVLHECNS
>1LFW_30_56
EDLENATEEYPVGKGPVDAMTKFLSFA
>1YHL_40_66
MDTTCLGGKYFRGMTVVNVAEGFLAVT
>2BI0_269_295
ATVLDWESCDHTAPVHEGDTLYSELHI
>1AOP_127_153
TTDEEPILGQTYLPRKFKTTVVIPPQN
>1L5O_42_68
LAVQLAGMPGLNGTPQVGEKAVLVMCA
>2AEX_28_54
TDLGELRRRPGDMKTKMELLILETQAQ
>2A1X_151_177
FPFRPSDLIVCAWTAMEHISRNNGCLV
>2HJS_28_54
ERDFPLHRLHLLASAESAGQRMGFAES
>1WDI_301_327
FHLPRSTLLMLVAAFLGRERTLEAYRL
>1XA6_369_395
KFIDAAKISNADERLEAVHEVLMLLPP
>1VHN_196_222
EDAKRALEESGCDGLLVARGAIGRPWI
>2IW1_7_33
LYKYFPFGGLQRDFMRIASTVAARGHH
>1U94_105_131
PIYARKLGVDIDNLLCSQPDTGEQALE
>1PBE_354_380
PDTDAFSQRIQQTELEYYLGSEAGLAT
>1HOW_19_45
ARYILVRKLGWGHFSTVWLAKDMVNNT
>1G41_178_204
SAGVSMGVEIMAPPGMEEMTNQLQSLF
>1LI4_267_293
QEGNIFVTTTGCIDIILGRHFEQMKDD
>2BKW_326_352
PPDVIAFLKSHGVVIAGGIHKDIGPKY
>1DQ3_237_263
NAVLSFIAGLFDAEGHVSNKPGIELGM
>2H7O_227_253
QYTAIHRQMMAAHAAITLQEVSEFTDD
>1YFE_336_362
LCCQVMGNDVAINMGGASGNFELNVFR
>1BCO_238_264
KRMLLLPAEAVNVSRKGEFTLKVGGSL
>1WXQ_36_62
EANVGVTYAITDHPCKELGCSPNPQNY
>2C4E_120_146
HYKELNPPNFNTEIVHIATGDPEFNLK
>2CU2_128_154
AAEEGFVVALGLRPTRPETEYGYIRLG
>1WW9_95_121
WTYRWEDGVLCDILTNPTSAQIGRQKL
>1NTY_174_200
MLSVPKRANDAMHLSMLEGFDENIESQ
>4UAG_155_181
VLELSSFQLETTSSLQAVAATILNVTE
>1GYN_36_62
CVGTDSINAVLETAAKVKAPVIVQFSN
>1EDZ_260_286
FPTEYIKEGAVCINFACTKNFSDDVKE
>2HJS_160_186
LSVSSLGREGVKELARQTAELLNARPL
>1YE3_203_229
VGLSVIMGCKAAGAARIIGVDINKDKF
>1RW3_53_79
LGIKPHIQRLLDQGILVPCQSPWNTPL
>2B20_374_400
VDGGHDALCWRGGLMQGLIDLWQPLFH
>1PII_191_217
LSIDLNRTRELAPKLGHNVTVISESGI
>1OC7_152_178
PKCSGAASTYRELTIYALKQLDLPHVA
>1N26_62_88
LLLRSVQLHDSGNYSCYRAGRPAGTVH
>2HC9_370_396
LSGRLHGAAMTNDEQLENEIIKAGKAS
>1YFQ_61_87
CCNFIDNTDLQIYVGTVQGEILKVDLI
>1POT_229_255
GIFWMDSLAIPANAKNKEGALKLINFL
>1JY1_304_330
RTSLEGYPAGGSLPYSIQTAEKQNWLH
>1I4W_246_272
IWPTKGKPIALVEMDPIDFDFDVDNWD
>1NXC_212_238
EGLYPNYLNPSSGQWGQHHVSVGGLGD
>2I0Z_390_416
SVKEINPKEMSSKFTNGLYFCGEVLDI
>1DKQ_2_28
SEPELKLESVVIVSRAGVRAPTKATQL
>1H8L_299_325
VHRGIWGFVLDATDGRGILNATISVAD
>2F5U_26_52
HMVYAGRGATGSSGVVFGTWYRTIQDR
>1LJ5_105_131
LVQGFMPHFFRLFRSTVKQVDFSEVER
>2AEU_203_229
VTSTDKLMEGPRGGLLAGKKELVDKIY
>2DFW_268_294
ALPGRVGIGVFSPRLDEVGNSARGVLA
>1CJC_347_373
GVVPNMEGRVVDVPGLYCSGWVKRGPT
>1I24_109_135
EQRSAPYSMIDRSRAVYTQHNNVIGTL
>1FI4_25_51
TASVTAPVNIATLKYWGKRDTKLNLPT
>1KVP_110_136
GTINPDTNKIPKHLFQGYLNIYNNYFK
>1CS6_210_236
KAKFPADTYALTGQMVTLECFAFGNPV
>1GQE_213_239
RHTSFSSAFVYPEVDDDIDIEINPADL
>1XC3_115_141
FLFGEAKGLDSCLYITIGTGIGAGAIV
>1BI5_268_294
LKDVPGIVSKNITKALVEAFEPLGISD
>1NIJ_241_267
SRVMENLLLESADKLLRYKGMLWIDGE
>1OZA_303_329
EWVKVIPNDKEITLRELTPAKVTGTLS
>1KMJ_315_341
SQLESVPDLTLYGPQNRLGVIAFNLGK
>2BWM_225_251
SAHPRVVADLTGDRKADILGFGVAGVY
>1U7L_334_360
PKNLSKCKSELIDAFGFLGGNAFMKDK
>1TBF_174_200
HFDQCLMILNSPGNQILSGLSIEEYKT
>1CKO_242_268
TIDFIIMSEDGTIGIFDPNLRKNVPVG
>1ZOD_394_420
NIVQLPGMGGVFRIAPPLTVSEDEIDL
>7A3H_227_253
SEWGTSAATGDGGVFLDEAQVWIDFMD
>1XMX_183_209
ELGPGLATLNYLATTCRKEQKLDVELS
>1JX6_176_202
TYYSVLYFSEGYISDVRGDTFIHQVNR
>1HT6_298_324
MWPFPSDKVMQGYAYILTHPGIPCIFY
>2B4W_33_59
CSVPFSYKGKTHIYGRVEKRDIWAASH
>1TO3_123_149
KALKLLVLWRSDEDAQQRLNMVKEFNE
>1XKN_28_54
SWPGKFEPVPAVFAELAYQLSRSETVN
>1C3P_315_341
GREVPEKLNNKAKELLKSIDFEEFDDE
>1VE1_9_35
KTPVVRLAKVVEPDMAEVWVKLEGLNP
>2F4Q_317_343
ELEGLTRSEGALKRMLESERTLRQRGR
>1PFO_388_414
EYSKGKINLDHSGAYVAQFEVAWDEVS
>1TVZ_63_89
ITDEDKKKIGMVIVATESAVDAAKAAA
>2GY5_144_170
PRHEVPDILEVHLPHAQPQDAGVYSAR
>1IXH_99_125
TLGDIYLGKIKKWDDEAIAKLNPGLKL
>1JTV_121_147
MLQAFLPDMKRRGSGRVLVTGSVGGLM
>2H6O_10_36
YTIQSLIQLTRDDPGFFNVEILEFPFY
>2AZQ_42_68
ARLIEDLEITEDEFWHAVDYLNRLGGR
>2DVZ_232_258
AGFPVLNQPVWYGLLAPKGTPMDVVNK
>1WM1_271_297
CQVQNAWDLAKAWPEAELHIVEGAGHS
>1GWU_158_184
LNRSSDLVALSGGHTFGKNQCRFIMDR
>1RI6_155_181
LFTVSDDGHLVAQDPAEVTTVEGAGPR
>1UA4_22_48
VKGVLLGYNTNIDAIKYLDSKDLEERI
>1UAS_328_354
VTARDLWAHSSFAAQGQISASVAPHDC
>1TXD_172_198
QRLTKYPLLLDNIAKYTEWPTEREKVK
>1LC5_134_160
QLTDAILEALTPDLDCLFLCTPNNPTG
>1I4W_2_28
GGSHHHHHHMASSVPIPGIKDISKLKF
>1Y11_374_400
VRRGATRTGSGGAAQDDDLAGSSPGSR
>2HGS_417_443
ARVVQCISELGIFGVYVRQEKTLVMNK
>1SIG_30_56
EAITYLLEQYNRVEAEEARLSDLITGF
>1VBI_244_270
HGIGRMYDEWDRPQDVGHFLLALDPGR
>1YGJ_96_122
DIVQELKQQNPRLVYVCDPVMGDQRNG
>1IGR_149_175
GDLCPGTMEEKPMCEKTTINNEYNYRC
>1A26_257_283
TSQADPIGLILLGEVALGNMYELKNAS
>1XM9_82_108
TRRQNGIREAVSLLRRTGNAEIQKQLT
>1B6A_227_253
NCAAHYTPNAGDTTVLQYDDICKIDFG
>1HBZ_193_219
NGYGSHTYLWVNAQGEKHWVKYHFISQ
>2G0D_111_137
RYIEYFVREKIEGFNLENITPPDYDVI
>1ZED_445_471
QAHLVHGVQEQTFIAHVMAFAACLEPY
>2D57_255_281
YMEVEDNRSQVETEDLILKPGVVHVID
>2D7U_209_235
IGPTRVDEVIVVFKSFPTRVGAGPFPT
>1YRW_216_242
VLHNMVRAVADPWPGAFSYVGNQKFTV
>1H09_105_131
NACLRFMQMIADAGYKPIYYSYKPFTH
>2EX2_35_61
SQQMALPASTQKVITALAALIQLGPDF
>1REO_273_299
VVYQTPAKEMASVTADYVIVCTTSRAT
>1ZKL_194_220
ISRQNEYLSLFRSHLDRGDLCLEDTRH
>1UX5_141_167
GVRNLEDAKPPEKDPNDLQRADQIYLQ
>1P9R_84_110
LLVSRVKVMAKLDIAEKRVPQDGRISL
>2CJG_21_47
HEVLGRSMLVDGLDIVLDLTRSGGSYL
>1XKU_152_178
LGTNPLKSSGIENGAFQGMKKLSYIRI
>1PJA_5_31
WGQRLPAAWVLLLLPFLPLLLLAAPAP
>2A3N_130_156
IRVVAITKNADSPLAQAATWHIPMRHK
>2J66_258_284
DTRFPQTTFIIESGRYLLAQAAVYVTE
>3THI_41_67
SYSADPPDDLDVFVLDSIFLSHFVDAG
>2FOZ_179_205
ALAVHLALQGESSSEHFLKQLLGHMED
>1WZZ_183_209
LTADPRWRQVMEDGIRLVSAGRFGQWR
>1XMB_342_368
PVMGSEDFSYFAETIPGHFSLLGMQDE
>1RE9_166_192
LAGLPEEDIPHLKYLTDQMTRPDGSMT
>1D5R_274_300
IPGPEEVDNDKEYLVLTLTKNDLDKAN
>1BU8_90_116
DMCKKMFQVEKVNCICVDWRRGSRTEY
>1Z6A_177_203
SKYRIALTGTPIENKVDDLWSIMTFLN
>1O20_357_383
ENYSNAKKFVSEIDAAAVYVNASTRFT
>1CWV_333_359
QMDNDVANNTQYEWSSSFTPNVSVNDQ
>1DT9_246_272
LQSKVLKLVDISYGGENGFNQAIELST
>1CWV_46_72
EVVITTNNGALPNKITEKTDANGVARI
>1YRW_80_106
FSFYYRHLIYDEILQLAPAGAFNLHGS
>1NI5_387_413
VPPWLRDTTPLLFYGETLIAAAGVFVT
>1UXY_184_210
PVLTYGDLTRLDPTTVTPQQVFNAVCH
>1G6S_10_36
ARVDGTINLPGSKSVSNRALLLAALAH
>1PJC_194_220
QIFDINVERLSYLETLFGSRVELLYSN
>1W5D_347_373
GSGISHIDAVSSDQLSQLLYDIQDQSW
>1M6E_240_266
GLIEEEKMDKFNIPQYTPSPTEVEAEI
>1JX6_303_329
DLEDKPVPTVYSGDFEIVTKADSPERI
>16VP_114_140
ELRAREESYRTVLANFCSALYRYLRAS
>1NXC_247_273
AWLMSDKTDLEAKKMYFDAVQAIETHL
>2NWH_44_70
NAARNLSRLGFEVRIIAPRGGDVTGEV
>2AYU_254_280
YQKELGYSGDFIYDHAEGCEISWKDNA
>2AP1_280_306
SNFTAITTQLAERLPRHLLPVARAPRI
>1SP3_305_331
DSNVVTKLTYPMGDINDAKAKIYPFKV
>1T6C_238_264
VLTYGQIKKWFDTFKEIPSEERSKRFR
>1LL2_140_166
QPSVETYNQLLHVASEQGSFDGGDQGL
>1XMB_350_376
SYFAETIPGHFSLLGMQDETNGYASSH
>1ITX_115_141
KLKQTNPNLKTIISVGGWTWSNRFSDV
>1RMG_344_370
SSELYLCRSAYGSGYCLKDSSSHTSYT
>1M7Y_108_134
TFDPNHLVLTAGATSANETFIFCLADP
>1ISR_344_370
FQCRLPGHLLENPNFKKVCTGNESLEE
>2F6H_110_136
FVVFALNSILTEETFKNGMTDEEYKEY
>1E5W_316_342
KQMERAMLENEKKKREMAEKEKEKIER
>1GXN_297_323
KFYDITQMSLERRTGYSWGGNYGTSII
>2DBN_331_357
RPLLDDVPEDELCGVAPGRVLPVSEQW
>2CZ9_273_299
AKNYEVSCKELDFFVERALKLGAYGAR
>1C3P_21_47
HPLKIPRVSLLLRFKDAMNLIDEKELI
>2CGL_159_185
LMPDYFSYRLTGKMNWEYTNATTTQLV
>1T1G_282_308
PLFAALVARINQKLGKPVGYLNPTLYQ
>1F2J_304_330
PWKLTFSYARALQSSAIKRWGGKESGV
>1Y8A_242_268
GLGGVAIAFNGNEYALKHADVVIISPT
>1DFA_276_302
IRNNLNTENPLWDAIVGLGFLKDGVKN
>2HC9_429_455
MDGPPSAVAGLLIGAHIGFGEGLRWLH
>1UYN_81_107
NTTAAATLGMGRSTWSENSANAKTDSI
>1W58_121_147
DSDMVFITCGLGGGTGTGSAPVVAEIS
>1H9A_395_421
RTIDLGWTVSDEDKKNTPEPYERMIHD
>1LML_48_74
ILTNEKRDILVKHLIPQAVQLHTERLK
>1GYC_3_29
GPAASLVVANAPVSPDGFLRDAIVVNG
>2B69_298_324
QKRKPDIKKAKLMLGWEPVVPLEEGLN
>1O89_279_305
RNVRLQGVDSVMTPPERRAQAWQRLVA
>1QAZ_255_281
AETASRQGIDLYAYKENGRDIHSARKF
>1F8E_223_249
IRIDPVAMTHTSQYICSPVLTDNPRPN
>1RA0_97_123
ALLTHDDVKQRAWQTLKWQIANGIQHV
>1XKS_271_297
KEGVNIRYLDLKQNCDGLVILAAAWHS
>1QZ9_114_140
TRSPERRVIVTETSNFPTDLYIAEGLA
>2C78_121_147
LLARQVGVPYIVVFMNKVDMVDDPELL
>1SB8_294_320
AENGVSYHREPVYRDFREGDVRHSLAD
>1JL5_203_229
DNNSLKKLPDLPLSLESIVAGNNILEE
>1RIQ_161_187
FWQMGDVGPCGPSSEIYVDRGEEYEGD
>2PGD_9_35
GLAVMGQNLILNMNDHGFVVCAFNRTV
>1XKU_126_152
LRVHENEITKVRKSVFNGLNQMIVVEL
>2IW1_232_258
FVVGQDKPRKFEALAEKLGVRSNVHFF
>1EWF_310_336
PNMKIQIHVSASTPPHLSVQPTGLTFY
>1REO_442_468
SESLTASVDRIYFAGEHTAEAHGWIDS
>1VAG_95_121
TSTYQLKDTELIYGAKHAWRNASRCVG
>1DS1_12_38
ELRALAARLPRTPRADLYAFLDAAHTA
>1OEW_92_118
TVSVGGLTVTGQAVESAKKVSSSFTED
>1BCO_228_254
TIVRKPTEEQKRMLLLPAEAVNVSRKG
>1RVK_306_332
CEVHGNTAMNLHVVAATKNCRWYERGL
>1WCD_207_233
TITAADDYQFSSQYQPGGVTITLFSAN
>1UXY_302_328
VQLAHHVRQKVGEKFNVWLEPEVRFIG
>1VQZ_314_340
VLKALKTIDITRYFAGISREEIAEAVV
>1J8U_279_305
EFQPLYYVAESFNDAKEKVRNFAATIP
>1O88_31_57
NIIDAARLDANGKKVKGGAYPLVITYT
>1IN4_297_323
YEPYLLQAGFLARTPRGRIVTEKAYKH
>2EVX_288_314
QNIGRSERADVFNPRGGRISTANYHTL
>1WRU_97_123
AAVYSGGQWKNRTLEQIARDLCAPYGV
>7ODC_71_97
NDSRAIVSTLAAIGTGFDCASKTEIQL
>1F20_160_186
KQRLLVLSKGLQEYEEWKWGKNPTMVE
>1ZED_375_401
FGLAPGKARDRKAYTVLLYGNGPGYVL
>1G8P_211_237
LSVEVLSPRDVETRVEVIRRRDTYDAD
>1Q1Q_162_188
RDFLKGEVQFGSWFDHIKGWLRMKGKD
>1D5T_323_349
IPQNQVNRKSDIYVCMISYAHNVAAQG
>2A84_136_162
FAGVLTVVLKLLQIVRPDRVFFGEKDY
>1G41_329_355
IRVELTALSAADFERILTEPHASLTEQ
>1Z2N_165_191
DIHFPCLCQHYINHNNKIVKVFCIGNT
>1I24_359_385
PHYLSDSLLDSLLNFAVQFKDRVDTKQ
>2A2C_117_143
NIQIDKTKPLWHNYFLCGLKGIQEHFG
>2EU9_241_267
THENREHLVMMEKILGPIPSHMIHRTR
>2GHS_11_37
HHMNAPLSHSRPMMQPSEDKSLATVFP
>2D5B_309_335
FALLEKYGRDALRYYLLREIPYGQDTP
>1TR9_301_327
KQQFSYSELKRLERWQQASANMQRLIE
>1WMD_70_96
THVAGSVLGNGSTNKGMAPQANLVFQS
>1XFK_249_275
LYLTIDLDVFPAASAPGVSAPAARGVS
>1XC3_139_165
AIVEGRLLQGLSHPEMGHIYIRRHPDD
>1Y8A_158_184
PEGLREELLSIIDVIASLSGEELFRKL
>1W8K_222_248
DGNCEEIPYVKEVEAEDLRECNRIVFG
>1ESW_241_267
TVVAGVPPDYFSETGQRWGNPLYRWDV
>1VJT_176_202
EITQAVRRWTGANIVGFCHGVAGVYEV
>1KMJ_338_364
NLGKHHAYDVGSFLDNYGIAVRTGHHC
>2PGD_240_266
KFQDADGKHLLPKIRDSAGQKGTGKWT
>1NH8_105_131
LGFGSSSFRYAAPAGRNWTTADLAGMR
>3GCB_250_276
EQFTWEYVDKDKKIHTIKSTPLEFASK
>1QE3_208_234
FQKAIMESGASRTMTKEQAASTAAAFL
>1NC5_81_107
LFRRDELDAIQAGLILFPLYEQTKDER
>2FFE_88_114
LGDRDRATHIIRSNIIRDGASLTDSTV
>1E5W_265_291
PDFVFYAPRLRINKRILALCMGNHELY
>1JDW_325_351
HQIDLFKKAGWTIITPPTPIIPDDHPL
>2DBY_317_343
MERGFIRAEVIPWDKLVEAGGWARAKE
>2CWC_152_178
RRAARTTHGAREALEATEVLAWLLREA
>1MXG_250_276
KMDEAFDNNNIPALVYALQNGQTVVSR
>1YC9_93_119
TPPDGWNDYGTLTLNFQYDFDFWGKNR
>1XV5_184_210
VRSTYWKDVSEINMNINRWIGRTTTWK
>1WYC_202_228
TTLRGDGSTGEFQYCSANTDVLAWIVE
>1MSK_11_37
EAARDNDFAFDWQAYTPPVAHRLGVQE
>1UX5_340_366
PEARKKGDLLEDEVKLTIMEFESLMHT
>1OLT_331_357
MIGDCYAQNQKELKQYYQQVDEQGNAL
>1F9V_204_230
STASTASNEHSSASHSIFIIHLSGSNA
>1RK6_76_102
FIDSHTHDDNYLLKHRDMTPKISQGVT
>2H6O_145_171
EMQNPVYLIPETVPYIKWDNCNSTNIT
>2MNR_119_145
TPLVKLLGANARPVQAYDSHSLDGVKL
>1RK6_301_327
GSTMLKQDRVLLAGRTLITWCKPYPEL
>1PZD_163_189
EDPTAVACTFSCVMKFTVKDCDPTTGE
>1VMI_241_267
APKLVVDGELQFDAAFVPEVAAQKAPA
>1PSZ_277_303
AEQGKEGDSYYSMMKYNLDKIAEGLAK
>1M6E_175_201
SVLNAYYKQFQEDHALFLRCRAQEVVP
>1LRZ_171_197
IIKNMDGLRKRNTKKVKKNGVKVRFLS
>1UXY_80_106
HVGAGENWHRLVKYTLQEGMPGLENLA
>2PGD_210_236
LGHKEMAKAFEEWNKTELDSFLIEITA
>1HH2_212_238
IPEVENGIVEIKAIAREPGVRTKVAVA
>1W58_303_329
VVATVSSRLDPNATIIWGATIDENLEN
>1WD3_403_429
ELLLNANDGTKQFHEDATFCPQAALNG
>1SE8_132_158
VLVLGNVTRDPEIRYTPAGDAVLSLSI
>1R3S_302_328
QGNLDPCALYASEEEIGQLVKQMLDDF
>2NVP_54_80
ITGDIPAMWLRDSTSQVEHYLPFVKEY
>1W3F_135_161
QTEVFDDQYFTFLFEDMSIDKIEYDLK
>1LL2_53_79
IVFDEVITVDILDSGDSAHLTLMKRPE
>2B3H_158_184
EGDIVNVDITLYRNGYHGDLNETFFVG
>1JHN_292_318
DAEKPEDWDEDMDGEWEAPQIANPKCE
>1EUR_104_130
FHVYSQRQGFAGSRPGTDPADPNVLHA
>2CAU_49_75
YLFRSNKFLTLFKNQHGSLRLLQRFNE
>1NI5_227_253
LLADDLAHCQSPQGTLQIVPMLAMSDA
>1PEA_293_319
TLLLGRAAQAAGNWRVEDVQRHLYDID
>1SVS_183_209
IVETHFTFKDLHFKMFDVGGQRSERKK
>1DFA_137_163
ERANELVESYRKASNKAYFEWTIEARD
>2CY7_118_144
FIDRKDSYYSIHQIAQMGVGEGKSIGQ
>1NUY_13_39
LTRFVMEEGRKARGTGEMTQLLNSLCT
>2FGT_98_124
FQTLFKWSNQSFEYSSFDHILIPFNET
>1KVP_162_188
CCHLKNIWTAPLPPETELSRQMTTSTG
>1O5T_316_342
DDDKLEQIRKDYTSGAMLTGELKKALI
>1XHB_147_173
VCPIIDVISDDTFEYMAGSDMTYGGFN
>2VTK_112_138
GEAGSSHAPPPALTLIFDRHPIAALLC
>2F7F_189_215
VRAGKIFGIPVSGTHAHSLVQSYGNDY
>1XTO_47_73
DGVHWILCNASPDIRAQLQAFAPMQPA
>1QUS_128_154
RVMGKTRILDALATLSFNYPRRAEYFS
>1BOB_205_231
FDEDIDKKFRAKISQFLIFPPYQNKGH
>1WDI_179_205
SVAAPTAGLHFTPELLERLREMGVELR
>1KA1_20_46
LTKRIQSEVISHKDSTTITKNDNSPVT
>1VJZ_209_235
CRGYIPFSVTHYKAEWVDSKDFPVPEW
>1GYN_141_167
HMIDLSEESLQENIEICSKYLERMSKI
>1Z70_187_213
NIWQGEFPVTNTGEDGFQGTAPVDAFP
>1HMY_191_217
FVKDLLLPDSEVEHLVIDRKDLVMTNQ
>1XMX_40_66
TVIYQRLSDVLNKRNISTDFFEIPAGS
>2F68_147_173
GTSSVFYYKTGDMLPEDTTHVRWFLNI
>2CBN_238_264
ITMEAKANSRGHSSTRQAATLAREAGV
>1WZA_84_110
FHKLVEAAHQRGIKVIIDLPINHTSER
>1KO9_178_204
YHGFPSLQALAGPEVEAHLRKLGLGYR
>1WZA_178_204
KVIGIAKYWLKQGVDGFRLDGAMHIFP
>1HZ4_316_342
LLDALKLANRTGFISHFVIEGEAMAQQ
>1DKQ_224_250
QQAQGMPEPGWGRITDSHQWNTLLSLH
>1KS8_370_396
ATCDWNTFNSPDPNYHVLSGALVGGPD
>1NUY_244_270
YVGSMVADVHRTLVYGGIFMYPANKKS
>2C6J_200_226
MSELPKEQGKLNEKCASKLYYNNMAIC
>2A0M_11_37
ARTDDPRLLSLFSAQREEDADIVIIGF
>1RP4_315_341
DRCRLWGKIQTTGYATALKILFEINDA
>1N26_165_191
DSSFYIVSMCVASSVGSKFSKTQTFQG
>1HZF_233_259
GAHAAAITAYALTLTKAPADLRGVAHN
>2B3H_14_40
LVPRGSHMLEDPYRYTGKLRPHYPLMP
>1UR3_241_267
DDYFQPLRDELAVVAEELNAGSIEQVV
>1RA0_206_232
ALAQKYDRLIDVHCDEIDDEQSRFVET
>2A1X_267_293
QENIEKEVVGIAHKFFGAENSVNLKDI
>1O70_39_65
LDDINSLTEVTILAPSNEAWNSSNINN
>2EWV_35_61
GAPPAVRIDGYIKFLKDFPRLTPEDTQ
>1OYG_161_187
YGKQTLTTAQVNVSASDSSLNINGVED
>1Q8K_67_93
CVKVIRVDKEKGYIDLSKRRVSPEEAI
>1F2J_234_260
EGCLLKPNMVVPGAESGLKGHAEQVAE
>1TOI_99_125
QTPGGSGALRVAADFLAKNTSVKRVWV
>1H09_227_253
GVWYYFDSKGYCLTSEWLKDNEKWYYL
>1WD3_94_120
GPDTDGYDNLASAIGAPVTLNGQKAYG
>1FSU_183_209
TNHPPEKPLFLYLALQSVHEPLQVPEE
>1TR9_225_251
WLKQVLREELGFKGIVFSDDLSMEGAA
>1YFE_131_157
NDDVNKSQSSNDVFPTAMHVAALLALR
>1OZ2_119_145
SWSQYLRSTRAQAAPKHLFVSQSHSPP
>2IM9_141_167
WNNYNQKRGLLKDITFSIRNEKKQPVA
>1RW3_397_423
IAVLTKDAGKLTMGQPLVIKAPHAVEA
>1E6U_42_68
LDSRAVHDFFASERIDQVYLAAAKVGG
>1VJZ_146_172
FNLINEPPFPDPQIMSVEDHNSLIKRT
>1ZJC_273_299
KLPLSYNGTIIDQFKLMFKDGEIIDFS
>1CPT_194_220
DEQAVAAPRQSADEAARRFHETIATFY
>1S7C_189_215
PSHKDWRGGRGASQNIIPSSTGAAKAV
>2HOE_97_123
DEIAACLIDASMNILAHEAHPLPSQSD
>2DPO_68_94
AEEQLSLISSCTNLAEAVEGVVHIQEC
>1CWV_209_235
SFTVSTPDILADGTMSSTLSFVPVDKN
>1YPX_107_133
GPIDFTTHPFIEDFIFLKEAVGDNHVA
>1YUE_355_381
EHVGAFKVVVDPESLQPSIGLLVRYAL
>1GA8_9_35
DNYAAYLCVAAKSVEAAHPDTEIRFHV
>2A0M_164_190
TPFRQLLEESSFSGKRFVEFACQGSQC
>1B6R_251_277
QNGASISQFELHLRAITDLPLPQPVVN
>1J09_128_154
NIPPEEAEERARRGEPHVIRLKVPRPG
>2AE0_313_339
IGPEAGHRAGWYNHYGRVWVLKTAPGA
>1HX0_319_345
RLYKIAVGFMLAHPYGFTRVMSSYRWA
>1UA7_157_183
RFLERALNDGADGFRFDAAKHIELPDD
>2CZ9_241_267
RENARVLEVRDALKEGNVEEVGKILTT
>1YM5_274_300
NSTSYYIAGHATTVIDGKIKVHHHHHH
>1VAG_279_305
GGLEFSACPFSGWYMGTEIGVRDYCDN
>1YFQ_69_95
DLQIYVGTVQGEILKVDLIGSPSFQAL
>1UXY_239_265
AKALLSQFPTAPNYPQADGSVKLAAGW
>2H14_127_153
IVSGSFDESVRIWDVKTGKCLKTLPAH
>1NHS_126_152
DNIYLMRGRQWAIKLKQKTVDPEVNNV
>1LJ8_90_116
DTDDTEVRVIGSISDMLLAEDSAQALI
>1GQ8_13_39
ADGSGDYKTVSEAVAAAPEDSKTRYVI
>1K5C_123_149
SVGPTDAHLTLDGITVDDFAGDTKNLG
>1OZ2_302_328
HPDIHPAGWCSKTGHPLQPPLGPREPS
>2AU3_91_117
GKKLDLEKISKDEKVYVALDRVCDFYR
>1GKZ_167_193
RLGIRMLATHHLALHEDKPDFVGIICT
>1JY1_401_427
PSALGLDSFKVKQKFFAGSQEPMATFP
>1RYO_179_205
CSTLNQYFGYSGAFKCLKDGAGDVAFV
>2FAU_159_185
YPDVNNSIKMEVGIEDCLHIEFEYNKS
>1BHE_234_260
RAETRNISILHNDFGTGHGMSIGSETM
>1LC5_292_318
VYPGRANYLLLRCEREDIDLQRRLLTQ
>1M6I_232_258
TMEKVRREGVKVMPNAIVQSVGVSSGK
>1GPI_189_215
WTETGSNTGTGSYGTCCSEMDIWEANN
>1RHC_208_234
FEEGAREAGKDPSKMEHAMLIWYSVDP
>2HZ6_213_239
REGLRKVMHINVAVETLRYLTFMSGEV
>1R4U_269_295
QNTGKNAEVFAPQSDPNGLIKCTVGRS
>1LRZ_116_142
LNHDGEITGNAGNDWFFDKMSNLGFEH
>1TCA_225_251
AGSLTSQFSYVVGRSALRSTTGQARSA
>1SNG_224_250
DVLLPPGTNAAAVPTAPLLTALHRRSA
>1PJC_13_39
EFRVGLSPSSVRTLVEAGHTVFIETQA
>1MC0_209_235
RNLSNAEICSVFLLDQNELVAKVFDGG
>1PII_313_339
NHDIADVVDKAKVLSLAAVQLHGNEEQ
>1ZXX_100_126
IGGDGSYHGALQLTRHGFNSIGLPGTI
>1WRU_164_190
MTSNAAGELVFSRAASTATDELVLGEN
>1NH1_9_35
TTVLSPQTSFNEASRTSFRALPGPSQR
>1IZC_286_312
GSLAQARASAKQFAGQGKAATDGTTDE
>1KXU_147_173
EKALEQILEYELLLIQQLNFHLIVHNP
>1L9K_170_196
TLRVLNLVENWLSNNTQFCVKVLNPYM
>1F8E_129_155
RRPVTEINTWARNILRTQESECVCHNG
>2F5U_107_133
YLLYRNTHGAADDSDRAPVTFGDLLGR
>1ZU4_100_126
FKENRLNIFMLVGVNGTGKTTSLAKMA
>3MBP_223_249
AMTINGPWAWSNIDTSKVNYGVTVLPT
>1PFO_418_444
EGNEVLTHKTWDGNYQDKTAHYSTVIP
>1U7L_203_229
KSDFEKSYETLSKNVVPASASVIAEDA
>1OZA_217_243
DNFGAALGGSLIPWIDKLLPETGQTKE
>1LFW_440_466
AANEFMMLDDLILSIAIYAEAIYELTK
>1X54_127_153
RTPKASAIMKVKETLIMAAREWLLKDG
>1IUQ_89_115
REPFDYYIFGQNYIRPLIDFGNSFVGN
>1CEO_253_279
LNKELLRKDLKPAIEFREKKKCKLYCG
>2BF6_23_49
YRIPALFKTKEGTLIASIDARRHGGAD
>7A3H_75_101
DPSVKEKVKEAVEAAIDLDIYVIIDWH
>1WMD_42_68
MHEAFRGKITALYALGRTNNANDTNGH
>1SAZ_95_121
TLKSGKNGEHASNLGAIIAHRFSSETG
>1XM9_26_52
IQHTCFQDESAKQQVYQLGGICKLVDL
>1GW1_277_303
SEIGIRAPDIEAGLYDNQWYRKLISGL
>1T67_234_260
GIQDEKYYQICESVLKEVYQAFNPKAV
>1XMX_130_156
PEGNNDTQVQDRITIADYLTIFGARGE
>1JR7_76_102
RAEGALLINAVGVDDVKQADEMVKLAT
>1JDW_194_220
RAYRSIIKDYFHRGAKWTTAPKPTMAD
>2DDU_122_148
PASAGKGCEGNSRELSEPTVYYTGDFE
>1TJY_152_178
AKISQEHPGWEIVTTQFGYNDATKSLQ
>1VQZ_270_296
KVEVFANVTESKIQDIKIYGDFFGIED
>1KMJ_185_211
EMITLAHQHGAKVLVDGAQAVMHHPVD
>2C81_3_29
IPFDHWPEWPQHSDRTRRKIEEVFQSN
>2FXU_32_58
PSIVGRPRHQGVMVGMGQKDSYVGDEA
>2BMW_182_208
YQFKGFSWLVFGVPTTPNILYKEELEE
>1WZA_370_396
PAMYNDGFTSVEQEEKNLDSLLNHYRR
>1RVK_8_34
VRVFRTTTRRHSDSAGHAHPGPAHQVE
>1RA0_175_201
EALRLGADVVGAIPHFEFTREYGVESL
>1Y0Y_288_314
YQLEILLGGGTDAGAIHLTKAGVPTGA
>1BG6_244_270
IAKAFDLNVPSVCEWYKESYGQSPATI
>1L9K_133_159
VRLQSGVDVFFIPPERCDTLLCDIGES
>2A1X_118_144
GPNIMAMHTMLINKPPDSGKKTSRHPL
>1CPY_81_107
PYSWNSNATVIFLDQPVNVGFSYSGSS
>2FFE_107_133
ASLTDSTVKLSSLFGIKANILPMSDDP
>2F5U_300_326
IKSGDNNLEALCANYVLPLYRADPAVE
>1ZX5_264_290
KETADLHRGYSCLVPASTDSFTVESER
>1U7G_181_207
LIGKRVGFGKEAFKPHNLPMVFTGTAI
>1GXN_120_146
YPLKGGYSDHATFNDNGMAYALTVLDF
>1OZA_272_298
GALRCHSQAFTIKLKKDLPLEEIEQII
>1XP3_277_303
KKDKKPPYKLEIEMLKNGTFDEGLLEK
>1XTO_89_115
SQIDHTTGLLSLREGCPHQVWCTDMVH
>1SYY_309_335
YHTKNPFPWMSETIDLNKEKNFFETRV
>1X3M_53_79
TENAFLSINGDKPINLAHSNYEDALKA
>1BIA_202_228
VIGAGINMAMRRVEESVVNQGWITLQE
>1JL5_299_325
LYYLNASSNEIRSLCDLPPSLEELNVS
>2NXF_20_46
EDGENYLRTRRRYYRGSADLLRDAVLQ
>2BWV_3_29
ISRQEFQRRRQALVEQMQPGSAALIFA
>2G8J_131_157
FGEWVDVVVDDLLPTKDGKLVFVHSAQ
>1VJV_307_333
REQYETQVALNESEKDQWLEEYKKHFP
>1TJY_22_48
GNGAQEAGKALGIDVTYDGPTEPSVSG
>2G9D_30_56
QGVTLKLHQRGVLEVIPAQTDAATKNM
>2NXF_223_249
VLIFSHLPVHPCAADPICLAWNHEAVL
>1RE9_337_363
HVDFSRQKVSHTTFGHGSHLCLGQHLA
>1ADT_137_163
LKEQSSKAKIVKNRWGRNVVQISNTDA
>1UDC_233_259
YIHVMDLADGHVVAMEKLANKPGVHIY
>1OXX_1_27
MVRIIVKNVSKVFKKGKVVALDNVNIN
>1VPR_282_308
VGPYTFMRQATEVGGKISFVFYVKVSN
>1VJV_31_57
GNTCYLNATLQALYRVNDLRDMILNYN
>2JAK_211_237
YIRKQINNIFYRFIYETEHHNGIAELL
>1U7L_242_268
NVQEFTTAAREKKFIPREFNYSEELID
>2FXU_92_118
NELRVAPEEHPTLLTEAPLNPKANREK
>3THI_281_307
LANVMASADTVEQALRPQADGQYPQYL
>1F20_68_94
GDHLGVFPGNHEDLVNALIERLEDAPP
>1X8V_403_429
QIKAIFSVLLREYEFEMAQPPESYRND
>1G6S_74_100
EIIGNGGPLHAEGALELFLGNAGTAMR
>1FG7_305_331
KASSAVFKSLWDQGIILRDQNKQPSLS
>1R6W_123_149
LADMPGEKVAKVRVGLYEAVRDGMVVN
>1IOM_217_243
PRHGGANEAVMRMIQEIGTPERAREWV
>2FR1_315_341
ATLDDGTVDTLTGERIERASRAKVLGA
>1UMG_261_287
GWMRGSHYGPLMPVSQRDAKATRFDGP
>1LRZ_96_122
YVKKHRCLYLHIDPYLPYQYLNHDGEI
>1JIX_42_68
LKNGVYTKSFDEVDVNDYDRLIVVNSS
>1QF5_238_264
VTSSNTTAGGVATGSGLGPRYVDYVLG
>2B20_5_31
TALKVGSESWWQSKHGPEWQRLNDEMF
>1VLY_122_148
APDDERVLLGVAGFQARAALANLFSEL
>1EU8_95_121
DLSVFFQSVINLADKQGGKLYALPVYI
>1FSU_204_230
LQVPEEYLKPYDFIQDKNRHHYAGMVS
>1P1M_331_357
KIEEGWNADLVVIDLDLPEMFPVQNIK
>1Z6F_242_268
GRTFKGREAESKKLLTWGFRFFETVNP
>1UWV_250_276
DSNGLRLTFSPRDFIQVNAGVNQKMVA
>2GJL_195_221
ADAINMGTRFLATRECPIHPAVKAAIR
>1L8Q_205_231
EGKIKLIKLKGFEGLERKERKERDKLM
>2CWC_62_88
ALCLAESLLQRGFDPKDQMDRYLRWYR
>1VMI_11_37
LRAIIERCRELALRAPARVVFPDALDQ
>2BF1_217_243
MNWFLNWVEDRDVTNQRPKERHRRNYV
>2GUY_129_155
GSSVDYSVFKPFSSQDYFHPFCFIQNY
>1WCD_312_338
IVTSKSGGQAGDQMSWSARGSLAVTIH
>1BUP_239_265
NHFIAEFKRKHKKDISENKRAVRRLRT
>2IMR_274_300
VIGREPGPDLTPVRYLDELGVLAARPT
>1O88_150_176
AANHECDGTPDNDTTFESAVDIKGASN
>1U09_285_311
YENKRITVEGGMPSGCSATSIINTILN
>1VPB_244_270
SGKYTMVVDPMNSSRLLSPMISALNGS
>1XTI_11_37
RDFLLKPELLRAIVDCGFEHPSEVQHE
>1XIP_208_234
ELPVEEYSPLSVTILSPQDFLAVFGNV
>1DT9_95_121
VYCGTIVTEEGKEKKVNIDFEPFKPIN
>1XP3_49_75
NTRRKPIEELNIEAGRKHMEQNGIEEI
>1F8E_185_211
WEPLAGTAKHIEECSCYGERAEITCTC
>1R53_319_345
EQKTATYDGEEGILAAKGRHDPAVTPR
>1RI6_132_158
HSANISPDNRTLWVPALKQDRICLFTV
>3BCT_194_220
RNLSDAATKQEGMEGLLGTLVQLLGSD
>1PJA_150_176
KWLFPTSMRSNLYRICYSPWGQEFSIC
>1UXY_59_85
TVIINRIKGIEIHDEPDAWYLHVGAGE
>1DB3_288_314
SVTGHDAPGVKPGDVIIAVDPRYFRPA
>2G62_258_284
CILFITEMKTGPFAEHSNQLWNISAVP
>1B89_388_414
KSVNESLNNLFITEEDYQALRTSIDAY
>1F20_89_115
LEDAPPANHVVKVEMLEERNTALGVIS
>1RE9_255_281
NFLSFSMEFLAKSPEHRQELIERPERI
>1X8V_278_304
AYAAVIDELDELYGDGRSVSFHALRQI
>1TVL_105_131
PFTISRQLMSLDHISGGRAGWNLVTSP
>1N93_16_42
ADAMEDQDLYEPPASLPKLPGKFLQYT
>1NH8_263_289
ADPDWVAIRALVPRRDVNGIMDELAAI
>1Z05_87_113
TVQEAISRGRPAVGLQTNNLGWQFLSM
>1M6I_285_311
ELAKTGGLEIDSDFGGFRVNAELQARS
>1NHS_303_329
RKQGRFAVKNLEEPVKPFPGVQGSSGL
>2DPO_283_309
AMCKKVPADPEHLAARREWRDECLKRL
>1SE8_5_31
MNHVYLIGALARDPELRYTGNGMAVFE
>1F20_237_263
TRDGEGPVHHGVCSSWLNRIQADDVVP
>1VQZ_142_168
KFCGNAQAYINGRIMHHGCLLFDVDLS
>1XGK_127_153
MWAPKFTVENYVRQLGLPSTFVYAGIY
>2A0M_178_204
KRFVEFACQGSQCGALHAQYVRDHQGH
>2AQ5_100_126
GSEDCTVMVWEIPDGGLVLPLREPVIT
>2NMT_163_189
KCDIWHALYTAGIVLPAPVSTCRYTHR
>1XUU_166_192
SVEIIREAGVPYALLHCTNIYPTPYED
>1YT3_54_80
LIDPLGITDWSPLKAILRDPSITKFLH
>1A26_150_176
VVDKDSEEAKIIKQYVKNTHAATHNAY
>1ZWX_205_231
YHDMLKLLNVSSPANFNGQMATWDPTT
>1EVY_216_242
GSGVANGLGMGLNARAALIMRGLLEIR
>1LJ5_27_53
SKDRNVVFSPYGVASVLAMLQLTTGGE
>2C1I_389_415
SPTVNALPRVIEYLKNQGYTFVTIPEM
>2GJL_34_60
AVANAGGLATLSALTQPSPEALAAEIA
>1ZSY_56_82
DVRVKMLAAPINPSDINMIQGNYGLLP
>1YC9_344_370
QYNGTLVQALHEIADVVTSSQALQARI
>1YQS_149_175
VTNAPGAAYSYSNTNFVVAGMLIEKLT
>1MGP_150_176
IPLPARVAREMLENGATIEEVLKKLDE
>1XM9_370_396
NQVFPEVTRLLTSHTGNTSNSEDILSS
>2GUY_395_421
AMRKGTDGSQIVTILSNKGASGDSYTL
>1M4L_36_62
LQIGRSYEGRPIYVLKFSTGGSNRPAI
>1A8D_421_447
LIASNWYFNHLKDKILGCDWYFVPTDE
>1YDX_308_334
NEIYVPFFYCALKYLQKDIKERMKSDD
>1WST_317_343
PRRDAMLEALEEYMPEGVEWTKPEGGM
>1XHB_323_349
PFSWYLENIYPDSQIPRHYFSLGEIRN
>1JY1_241_267
SMPNAESWPVVGQFSSVGSLGADESKW
>1ML9_215_241
EYMSGPTRFINHSCDPNMAIFARVGDH
>1T9H_144_170
EDYRNIGYDVYLTSSKDQDSLADIIPH
>1QYI_22_48
SALTVYELLMDKCYLGLHSHIDWETLT
>2IY9_19_45
ARAEKPWYFDAIGLTETTMSLTDKNTP
>1HO8_1_27
GSMGATKILMDSTHFNEIRSIIRSRSV
>2BU7_41_67
RQELPVRLANIMKEINLLPDRVLSTPS
>1OEW_273_299
PGDYIDFGPISTGSSSCFGGIQSSAGI
>1P5J_241_267
TTAGKLVSLPKITSVAKALGVKTVGSQ
>2EWV_120_146
KKLGLPDKVLELCHRKMGLILVTGPTG
>1WF3_22_48
TLLNNLLGVKVAPISPRPQTTRKRLRG
>2G8J_275_301
EVEWKGPWSDNSYEWNKVDPYEREQLR
>1MGP_286_312
ISPMGKVITTHVGPGTVGFGIEVLERK
>1A8D_265_291
YYLIPVASSSKDVQLKNITDYMYLTNA
>2GUY_177_203
DTTKDVVKNEWYDWVGSLVSNYSIDGL
>1VQZ_8_34
HHHHHMKYIINHSNDTAFNIALEEYAF
>1UYN_137_163
SRSTGADEHAEGSVNGTLMQLGALGGV
>1PW4_416_442
FMVMIGGSILAVILLIVVMIGEKRRHE
>2O1B_257_283
MSGFRVGFAVGNKDMIQALKKYQTHTN
>2HGS_391_417
ERASYILMEKIEPEPFENCLLRPGSPA
>2FK8_269_295
LQSNKDKAIEVTSEEVYNRYMKYLRGC
>2CFQ_307_333
SFATSALEVVILKTLHMFEVPFLLVGC
>1ELV_241_267
KEVKVEKPTADAEAYVFTPNMICAGGE
>1CKO_125_151
GSIFDGELCVDIVEKKFAFVLFDAVVV
>1UX5_290_316
KVSIEQLVNDCKDFSQSIVNVERSVEI
>1OWL_438_464
ISGEITPIERRGYPAPIVNHNLRQKQF
>1GTK_39_65
VPMVTRGDVILDTPLAKVGGKGLFVKE
>1NUY_298_324
GKEAVLDIVPTDIHQRAPIILGSPEDV
>1JCF_267_293
KTPPELVSDIIERGIFLTGGGSLLRGL
>2C3F_213_239
PTTPNFSSALNITSGNENGSAMQLRGS
>1P9R_134_160
MRLLDKNATRLDLHSLGMTAHNHDNFR
>2FGQ_140_166
YYTPNFGGFNAGFGYAFDEKQTIGTAD
>1ISR_372_398
YVQDSKMGFVINAIYAMAHGLQNMHHA
>3GCB_159_185
GGQYSMFLNLVKKYGLIPKDLYGDLPY
>1GP6_293_319
NKEKVRISWAVFCEPPKDKIVLKPLPE
>2CBN_1_27
AMNLIFLGTSAGVPTRTRNVTAILLNL
>1J72_1_27
MYTAIPQSGSPFPGSVQDPGLHVWRVE
>1OKG_1_27
MSAPAAAPKHPGKVFLDPSEVADHLAE
>1INP_352_378
LVYHVGNEGAAGVDQWANKGGLIAYRS
>1RA0_214_240
LIDVHCDEIDDEQSRFVETVAALAHHE
>1BN8_185_211
DYFPQWDPTDGSSGNWNSQYDNITING
>1XGK_140_166
QLGLPSTFVYAGIYNNNFTSLPYPLFQ
>2BWM_268_294
LKDFGVNSGWRVEKHVRCVSSLTNKKV
>1WST_146_172
AFKYYDPEFISIPLDDKGMRVDLLEEK
>1H4V_143_169
AVVLLYECLKELGLRRLKVKLSSVGDP
>1ZJC_185_211
DGNDPVENWRQHIANLSVYAQKLQQKN
>1RGZ_212_238
RVSPGMLDAQAYGVKTNVQDMANWVMA
>2GWD_247_273
DDSFGFEQYVDYALDVPMYFAYRNGKY
>1JTA_105_131
LIIDGTDGTNNVIIRNVYIQTPIDVEP
>1R5Y_317_343
ECHCAVCQKWSRAYIHHLIRAGEILGA
>1HZF_296_322
DPMPQAPALWIETTAYALLHLLLHEGK
>1ZSX_305_331
SSVLLGASNADQLMENIGAIQVLPKLS
>1Z6A_261_287
NVYCNLTPEQAAMYKAEVENLFNNIDS
>1Q1Q_57_83
GTTWMIEIICLILKEGDPSWIRSVPIW
>1YFE_10_36
SMGAIDVPADKLWGAQTQRSLEHFRIS
>1FSU_117_143
TRRGFDTYFGYLLGSEDYYSHERCTLI
>3SIL_160_186
DIVTKNGTISAMLGGVGSGLQLNDGKL
>2BI7_310_336
DIPYYPIRQMGEMALLEKYLSLAENET
>1XFI_271_297
DENGQLLGVDTSKLLIANSGNDLPVID
>1NH8_215_241
ARDQLVARVQGVVFGQQYLMLDYDCPR
>2CFQ_174_200
SGCALILAVLLFFAKTDAPSSATVANA
>1YIS_408_434
QLQATQKVDIRQTMADPFFDSVRDRVV
>2DE2_203_229
FPDVARGQAAVLASGDVDALYSWLPWA
>1XMB_75_101
IGYIGTGEPPFVALRADMDALPIQEGV
>2HZ6_135_161
LGRTEYTITMYDTKTRELRWNATYFDY
>1BUP_296_322
SITRARFEELNADLFRGTLDPVEKALR
>1VPT_160_186
GNEPSTADLLSNYALQNVMISILNPVA
>1QUB_3_29
TCPKPDDLPFSTVVPLKTFYEPGEEIT
>1XAG_277_303
SKHDISHYIQYLIQLGYPLDMITDLDF
>1RMG_323_349
SDTAPCTDLTLEDIAIWTESGSSELYL
>1JDC_259_285
KERMQNGSIADWKHGLNGNPDPRWREV
>1XHB_66_92
LVDDASERDFLKRPLESYVKKLKVPVH
>1XIP_319_345
DSERAVLPISEETDKDTNPIGVAVDVV
>2VTK_223_249
REDWGQLSGTAVPPQGAEPQSNAGPRP
>1N11_64_90
KYLLQNKAKVNAKAKDDQTPLHCAARI
>1DNV_190_216
STNDTAFGNAGNYPHHQVSSFTFLQNY
>2CY7_193_219
AGATAFPADSDRHCNGFPAGAEVTNRP
>2FOZ_79_105
FDEVDMAHRFAQEYKKDPDRGYGAGVV
>1S7C_243_269
LTVRLEKAATYEQIKAAVKAAAEGEMK
>1Y11_146_172
RYTALEAIMRPGATELDIAKGSQALVS
>1LJ5_266_292
MTRLPRLLVLPKFSLETEVDLRKPLEN
>1HT6_177_203
WRLDFARGYSPEMAKVYIDGTSPSLAV
>2A0M_256_282
LSAQEAFDMCFLAGKTPTVMMMDMSEL
>1SI7_331_357
NWWDDVTVEIRFWLPAGSFATSVVREL
>2F4Q_38_64
GLARIARLAVPPAYQDVYVSPDAENEL
>1YI9_218_244
GRQNPQLPQAFYPVEHPVDVTFGDILA
>1T2D_64_90
SNTYDDLAGADVVIVTAGFTKAPGKSD
>1N93_180_206
RPSHGETATLLQMFNPHEAIDWINGQP
>1TV5_67_93
KYNILPYDTSNDSIYACTNIKHLDFIN
>2NVP_285_311
YAYETDGMGNYNFMDDANVPSLLSIPY
>1FCQ_131_157
KLSVEVVRREHPFWDDQRVEQEAKRRF
>1OYG_379_405
NDVTFTYSHFAVPQAKGNNVVITSYMT
>1WDP_295_321
KVSGIHWWYKVENHAAELTAGYYNLND
>1BOO_182_208
YTPKTRPSGHDIGKSFSKDNGGSIPPN
>1DS1_261_287
AVYLEPGDLLIVDNFRTTHARTPFSPR
>1HT6_228_254
NLVNWVDKVGGAASAGMVFDFTTKGIL
>1GVH_242_268
VVKLVAPAGDFFMAVADDTPVTLISAG
>1RU4_148_174
HNRNTGLEINNGGSYNTVINSDAYRNY
>1Q5N_427_453
EIFKPESYLGNIQDQIDAVLQEAKGEA
>1KQ3_16_42
TTIFPGRYVQGAGAINILEEELSRFGE
>1BOO_119_145
YWFNPSKLPSPIEWVNKRKIRVKDAVN
>2HC9_312_338
IANKPDDIIKMLSGKTVEINNTDAEGR
>1X7F_144_170
ELNVSNDIAYLENILSHQANKSALIGC
>1WDP_415_441
GVTYLRLSDDLLQKSNFNIFKKFVLKM
>1DLJ_157_183
RIIVSCEENDSPKVKADAEKFALLLKS
>2H6O_57_83
KKHKLNLDFGLLTPHTKAVYQPRGAFG
>1BOB_126_152
EYSLNGEEFVVYKSSLVDDFARRMHRR
>1VMI_23_49
LRAPARVVFPDALDQRVLKAAQYLHQQ
>1A8Y_56_82
LILELAAQVLEDKGVGFGLVDSEKDAA
>1TO3_200_226
LYGKGARSDLLTASQRLNGHINMPWVI
>2FYT_303_329
KAGEALKGKVTVHKNKKDPRSLTVTLT
>1OQ9_296_322
DYADILEFLVGRWKVDKLTGLSAEGQK
>1US5_33_59
FPVATGIAKLVNDANVGIRANARSTGG
>1WZA_118_144
SRDKNSEYRDYYVWAGPDTDTKETKLD
>1EQC_54_80
KEAALRILQKHWSTWITEQDFKQISNL
>1QE3_219_245
RTMTKEQAASTAAAFLQVLGINESQLD
>1UTE_242_268
GNFMDPSKKHLRKVPNGYLRFHFGAEN
>2ICS_318_344
TQKGTLEIGKDADLTIFTIQAEEKTLT
>2HC9_420_446
DMKNSNLGKMDGPPSAVAGLLIGAHIG
>2A62_251_277
SYDIIDGDGTALFEITSDAQAQDGVIR
>1Y4I_361_387
EERLKAGITDGLIRLSVGLEDPEDIIN
>1ML9_127_153
VERGRTVPLQIFRTKDRGWGVKCPVNI
>1KA2_11_37
KQILAKYRRIWAIGHAQSVLGWDLEVN
>1TFZ_285_311
LQHLALMSEDIFRTLREMRKRSSIGGF
>1VLO_311_337
RFTDAQGNQHEGIITSGTFSPTLGYSI
>1TFR_218_244
GERTPSMKTSIVEAIANDREQAKVLLT
>1BCO_199_225
MFNARTGRETEMCGGKLSFDDVFEREY
>1WER_302_328
ERGAQQHVLKKLLAITELLQQKQNQYT
>2FFE_253_279
QDFLDVFVFDERDRADEFAFERLGCHA
>1LAM_24_50
GENFNKLVSGKLREILNISGPPLKAGK
>1GW1_214_240
PNNFWDVTEANYLERYPGDEWVDVLGF
>1JMM_279_305
EGGSRWTMYKNSQAGSGWDSSDAPNSW
>1Q1Q_179_205
KGWLRMKGKDNFLFITYEELQQDLQGS
>1B6A_364_390
ETFGSTGKGVVHDDMECSHYMKNFDVG
>1H6L_63_89
HSYHTGKLNNVDIRYDFPLNGKKVDIA
>1JR7_179_205
LDDWEHLDNYFRHPLARRPMRFAAPPS
>2IW1_309_335
IADANCGTVIAEPFSQEQLNEVLRKAL
>1U7L_275_301
DSAASLEQSLRVQLVRLAKTAYVDVFI
>1N11_274_300
GNKSGLTPLHLVAQEGHVPVADVLIKH
>2NVP_294_320
NYNFMDDANVPSLLSIPYLEYKGIEDE
>1A8Y_18_44
VNAKNYKNVFKKYEVLALLYHEPPEDD
>4UAG_258_284
VKEMKLSGQHNYTNALAALALADAAGL
>1YPV_27_53
PHGELQYLGQIQHILRCGVRKDDRTGT
>1B63_38_64
DAGATRIDIDIERGGAKLIRIRDNGCG
>1RK6_246_272
EETFRIGRELDVPVVISHHKVMGKLNF
>2AEU_48_74
ALLNTYIGSSYFAEKVNEYGLKHLGGD
>2B4V_100_126
DKLRTVIKRYVPHYLRNNLLGLTEART
>1SNG_325_351
LLAGAMPPRRTIRFSVDRPFHIVVRRR
>1R5M_368_394
SLYGNRDGILNPLPIPLYASYQSSQDN
>1LI4_179_205
NVNDSVTKSKFDNLYGCRESLIDGIKR
>1H9A_88_114
DAASYAVLKEAIEEAADKFDIDGNRIF
>1DD9_71_97
DNVLKRFGGNPENRQSLIDAGMLVTND
>1W9Y_44_70
EVMDTVEKMTKGHYKKCMEQRFKELVA
>1N11_308_334
TRMGYTPLHVASHYGNIKLVKFLLQHQ
>1XP3_175_201
IDGVKYNEKLSVCFDTCHTHDAGYDIV
>1PJC_219_245
SNSAEIETAVAEADLLIGAVLVPGRRA
>1TD6_21_47
VNHLSALKKHFASYKELREAFNDYHKH
>1YM5_66_92
YKLRIFTPRSELPFAGHPTIGSCKAFL
>1VPB_340_366
MGVDPTISGSSILVMETGDKNLDGLIA
>2I0O_40_66
AHNCILNFDDQCSFFAVYDGHGGAEVA
>2CY7_254_280
QSLGVIGGKPNSAHYFIGYVGEELIYL
>2B69_281_307
VGSGSEIQFLSEAQDDPQKRKPDIKKA
>2FP3_179_205
LMFPFARGDEYDLGHPKNQGNLMEPVY
>1PBE_81_107
GQRRRIDLKRLSGGKTVTVYGQTEVTR
>1YM5_172_198
TCFNANPNFAMLAHQTKQNDHVGIILA
>2HJS_114_140
VNAERLASQAAPFLLSSPCAVAAELCE
>2AZQ_254_280
TRDGLIGELRFVEDAAAARDRGVQGER
>1IK6_130_156
FVDFIWLGADELLNHIAKLRYRSGGNY
>1ODM_36_62
SRDTGFFYAVNHGINVQRLSQKTKEFH
>1EZW_108_134
LPFPCKIPIWNPEAEDEVGPATAIREV
>1IG8_32_58
KIFTVPTETLQAVTKHFISELEKGLSK
>1VBI_97_123
QSLARRHGLGAVGVRRSTHFGMAGLYA
>1UTE_43_69
GADFILSLGDNFYFTGVHDAKDKRFQE
>1G4W_339_365
DNPHSNLEQVRADFRDSRNNRMLEDAS
>1WY0_255_281
DEKDKQRFLKIFGKYAGDVKGRGIIEE
>2F6H_353_379
ALSSSGNDSKGHEHSSSIFITPETGPF
>1UA4_257_283
NEREIPVHLEFAFTPDEKVREEILNVL
>2IMR_114_140
YFQWIPEVVIRGRHLRGVAAAQAGADT
>1USG_7_33
VVGAMSGPIAQWGDMEFNGARQAIKDI
>1PFO_436_462
TAHYSTVIPLEANARNIRIKARECTGL
>1V72_186_212
ALVSLGCSPAEMTWKAGVDALSFGATK
>1R5Y_356_382
QLMQKIRDSISEGRFSQFAQDFRARYF
>1OC7_290_316
GTGFGMRPTANTGHQYVDAFVWVKPGG
>2FBA_33_59
LLQNIAYPEGQFNNGVPGTVIASPSTS
>2MNR_94_120
YTGLIRMAAAGIDMAAWDALGKVHETP
>1MZE_79_105
DLEYLQENIGNGDFSVYSASTHKFLYY
>1ZJC_317_343
SRRLGEVALVPDDSPISNRNTIFYNTL
>1B7E_341_367
VLTPDECQLLGYLDKGKRKRKEKGSLQ
>1X3M_216_242
HLGNGASICAVRNGQSVDTSMGMTPLE
>1G55_51_77
LLAKTIEGITLEEFDRLSFDMILMSPP
>3THI_194_220
LLINMAGEKPSQYVPEDGDAYVRASWF
>3BCT_227_253
CAAGILSNLTCNNYKNKMMVCQVGGIE
>1V72_107_133
NGAKLMTVDGPAAKLDIVRLRERTREK
>1BIA_111_137
YQQAGRGRRGRKWFSPFGANLYLSMFW
>1YT3_11_37
ALASLCEAVRAFPAIALDTEFVRTRTY
>1VJP_51_77
LPIGFEDIKIVGSYDVDRAKIGKKLSE
>1YHT_113_139
PELDSPNHMTAIFKLVQKDRGVKYLQG
>1JMS_188_214
EAVVTFLPDALVTMTGGFRRGKMTGHD
>2MNR_33_59
VLIDLATSAGVVGHSYLFAYTPVALKS
>2FOZ_271_297
CMEPDPEIPSAFNSLQRTLIYSISLGG
>1QHU_262_288
SAMVSDNHGATYVFSGSHYWRLDTNRD
>2CGL_46_72
NGYVTWDVDSLESAIRLGLNKVCAAGI
>2B4V_247_273
WDISFVGYGVKNSYLIRHYLHNGPVAA
>1KJO_238_264
NKAAYLISQGGTHYGVSVVGIGRDKLG
>1MZE_106_132
DEKKMANFQNFKPRSNREEMKFHEFVE
>1H8L_99_125
TDLVQSTRIHIMPSMNPDGYEKSQEGD
>2A2C_88_114
LIAVEPVKTYALQLANTNPLYPDFSTS
>1D7Y_96_122
DGRTLPYGTLVLATGAAPRALPTLQGA
>1JIX_91_117
KSKIYYLFTDIRLPFSQSWPNVKNRPW
>1UOU_407_433
LRLGVGAELLVDVGQRLRRGTPWLRVH
>1LTQ_2_28
KKIILTIGCPGSGKSTWAREFIAKNPG
>1LML_200_226
INSSTAVAKAREQYGCDTLEYLEVEDQ
>1ZJC_378_404
LNDSNVHVDFMIGSSDLTIYGIFEDGS
>1EYN_50_76
IDTTMKLLTQLGTKVERDGSVWIDASN
>1J09_335_361
LREAGLSWESEAYLRRAVELMRPRFDT
>1XAG_151_177
FYRPTAVIYDLDFLKTLPFKQILSGYA
>1N40_201_227
GLMGELSRLRKDPAYSHVSDELFATIG
>1ELV_199_225
SSDYNLMDGDLGLISGWGRTEKRDRAV
>1OKG_50_76
EHVKSAIRADVDTNLSKLVPTSTARHP
>1VJ1_311_337
GILQLSQWFKEGKLKVKETVAKGLENM
>1DYK_188_214
EQAPVDLDQPTSSFHVGTCFANAESGT
>1N11_7_33
GGGGGESGLTPLHVASFMGHLPIVKNL
>1R6F_187_213
ASAEYKILEKMPQTTIQVDGSEKKIVS
>1N26_285_311
SEWSPEAMGTPWTESRSPPAENEVSTP
>1IN4_213_239
RGTPRIAIRLTKRVRDMLTVVKADRIN
>1IXH_215_241
KPVSPTEENFANAAKGADWSKTFAQDL
>1YUE_308_334
NGLPLYCDTNSPLDYVIVGVVENIGEK
>1ESW_338_364
LAEDLGVITPEVEALRDRFGLPGMKVL
>1ISR_448_474
DIMNLQYTEANRYDYVHVGTWHEGVLN
>2F4Q_251_277
LAQQGTESSERQAKKVLVDCVKFVADD
>1R6W_114_140
GDPDDLILKLADMPGEKVAKVRVGLYE
>2FFE_80_106
LGIEEGLKLGDRDRATHIIRSNIIRDG
>1O7F_160_186
MAGLLAPPYGVMETGSNNDRIPDKENV
>1D5R_156_182
DKKGVTIPSQRRYVYYYSYLLKNHLDY
>2D2J_172_198
ASQRDGEQQAAIFESEGLSPSRVCIGH
>1YKS_57_83
FHGLDVKFHTQAFSAHGSGREVIDAMC
>1XTI_331_357
SDTYLHRVARAGRFGTKGLAITFVSDE
>2II0_93_119
EPEPTEADRIAIENGDQPLSAELKRFR
>1POT_157_183
LGYSGNTTDPKEIEAAYNELKKLMPNV
>1W3U_209_235
VREDLVAESPKHLPTMLRYDTYVKNNS
>2DBN_389_415
PVENQQGWGNVMYIPAAPMCEKNLAYA
>1XM9_109_135
GLLWNLSSTDELKEELIADALPVLADR
>1VJV_90_116
KSFKSVLPVVLLNTLRKCYPQFAERDS
>1GVH_194_220
KPEGFPHQEIRQYSLTRKPDGKGYRIA
>1L5O_78_104
AVSPKIVTAIQAANMTRGTTGVCVLAA
>2FSJ_236_262
KIAKETGFVVPFDLAQEALSHPVMFRQ
>1AL3_263_289
GIFSHSTTKIGFRRSTFLRSYMYDFIQ
>1JND_369_395
SYDDPDSASNKAAYARVKNLGGVALFD
>2B5W_113_139
FERGIVGAHGYMSEFFTSPEKYLVRIP
>1RK6_359_385
MMDEPDVQRILAFGPTMIGSDGLPHDE
>1WCD_406_432
DRLGIKTVWPTREYTDFREYFMEVADL
>1IN4_63_89
GKTTLAHIIASELQTNIHVTSGPVLVK
>2HVQ_214_240
PSWLRNGNRVAIKCKNSKFSEKKKSDK
>1NU5_267_293
SLKLCNMGGIANTLKVAAVAEAAGISS
>1V73_207_233
HGGISSEWISRELTLDKANALYRANVD
>1LRZ_222_248
DKFYYNRLKYYKDRVLVPLAYINFDEY
>1LL2_77_103
RPELGVTLTKLHCWSLTQYSKCVFMDA
>1WDI_263_289
ALESAYREGVGVVAGEGETRLFIRPPY
>2II0_203_229
EWHISRPGHIETFDLLTLHPIEIARQL
>1XMX_241_267
INEEARRFANGEWLETLVHSTVKQIQD
>1PHP_265_291
DVVVADRFANDANTKVVPIDAIPADWS
>1KA1_37_63
ITKNDNSPVTTGDYAAQTIIINAIKSN
>1XFK_133_159
TFQGLAQHFLATGVKQPRIGIINFDAH
>1JR7_16_42
PRLLELTFTEQTTKQFLEQVAEWPVQA
>1OLT_13_39
IQKYNYSGPRYTSYPTALEFSEDFGEQ
>1JP4_188_214
GKHIITTTRSHSNKLVTDCIAAMNPDN
>2FYT_170_196
DICTISLVAVSDVNKHADRIAFWDDVY
>1TO3_158_184
SIIEPVVRPPRCGDKFDREQAIIDAAK
>1G4W_207_233
KECSCLVVLTSEDQMQAKQLPPYFRGS
>2GVK_229_255
GNAHNAVTNIGDDLKIVRANMPFANTS
>1RRK_449_475
VISWGVVDVCKNQKRQKQVPAHARDFH
>2F7F_339_365
GEDGQMKDTIKLSSNAEKVTTPGKKQV
>1EYB_294_320
WHGNYTPYKYNLKNFMVINSVAFDHAD
>1FNO_84_110
DFSGKNVNPQIVENYRGGDIALGIGDE
>1DS1_115_141
RSGTVYHDVYPSPGAHHLSSETSETLL
>1VFL_259_285
EICPWSSYLTGAWKPDTEHAVIRFKND
>1X54_321_347
FVYGYPKHIKAFYMKEDPNDPRKVLAS
>1Y11_337_363
DSVREALGDAPEADGFQWSFAGPRRLR
>1E4F_5_31
SKTVFYTSIDIGSRYIKGLVLGKRDQE
>1QUS_55_81
LMDNQAPTTSVKPPSGPNGAWLRYRKK
>1MC0_342_368
KKVNEAQYRSHLANEMMMYLEHHHHHH
>1A8Y_137_163
QAFENIEDEIKLIGYFKNKDSEHYKAF
>1USG_87_113
DIYEDEGILMISPGATNPELTQRGYQH
>2AEU_181_207
SGARVRLLFNQPPALKLGADLVVTSTD
>1BU8_281_307
GFLGYPCSSYEKFQQNDCFPCPEEGCP
>1D3G_135_161
RQQKQAKLTEDGLPLGVNLGKNKTSVD
>1TCA_253_279
YGITDCNPLPANDLTPEQKVAAAALLA
>2F68_72_98
PLTVKGEQVGQAVITPDGATITFNDKV
>1G41_204_230
FQNLGSDKTKKRKMKIKDALKALIDDE
>1N4K_241_267
TITQNERRSVTKLLEDLVYFVTGGTNS
>1MXA_175_201
GKIVGIDAVVLSTQHSEEIDQKSLQEA
>1R5M_141_167
LLNVLNFHRAPIVSVKWNKDGTHIISM
>1ELV_125_151
NREPTMYVGSTSVQTSRLAKSKMLTPE
>1GR0_309_335
WDSPNSAGVIIDAVRAAKIAKDRGIGG
>2GTI_116_142
VLFDGRDNGALEAFKKCRNGVYINTTK
>1BT3_298_324
DSDWLNATFLFYDENGQAVKVRIGDSL
>1JCF_169_195
IVTWESIRIAGDEMDEAIVQYVRETYR
>1VQZ_73_99
NGIEVVRRISGGGAVYHDLNNLNYTII
>1ESC_11_37
FGDSYTANFGIAPVTNQDSERGWCFQA
>1KS8_400_426
NYVDDRSDYVHNEVATDYNAGFQSALA
>1XOV_297_323
KLSWYDNKKGYLELWYEKDGWYYTANY
>1FI4_209_235
WPQMKACVLVVSDIKKDVSSTQGMQLT
>1G8P_118_144
VVGALDIERAISKGEKAFEPGLLARAN
>1YLE_6_32
MRPAQAADLPQVQRLAADSPVGVTSLP
>1NXC_42_68
LNELKPISKEGHSSSLFGNIKGATIVD
>2AEX_178_204
TYLNQEDAVHFHRTLKEACDQHGPDLY
>1O70_173_199
DTYKMGKFSHFNDQLNNTQRRFTYFVP
>2A99_84_110
EVTATLQCAGNRRSEMSRVRPVKGLPW
>1T6C_230_256
DPQKVHGKVLTYGQIKKWFDTFKEIPS
>1U94_53_79
IALGAGGLPMGRIVEIYGPESSGKTTL
>1P0H_153_179
DGVVIRTYAGTSDDAELLRVNNAAFAG
>1PEA_1_27
MGSHQERPLIGLLFSETGVTADIERSQ
>1BU8_255_281
EGTQNFVACNHLRSYKYYASSILNPDG
>1A8D_112_138
SIISSMKKHSLSIGSGWSVSLKGNNLI
>1WL4_144_170
DSILCDGLTDAFHNCHMGITAENVAKK
>1ZYL_132_158
MHQTGRKQLFIHRPTIGLNEYLIEPRK
>1NU5_201_227
EQTASIWIPRLEEAGVELVEQPVPRAN
>1IGR_326_352
FKGNLLINIRRGNNIASELENFMGLIE
>1REO_74_100
TYRNDKEDWYANLGPMRLPEKHRIVRE
>1KV7_56_82
KAVTVDIYNQLTEETTLHWHGLEVPGE
>1MXA_347_373
LHPIYKETAAYGHFGREHFPWEKTDKA
>1H6L_137_163
HSQKTGKYYAMVTGKEGEFEQYELNAD
>1RHC_92_118
LRQMYPGRVGVAVGAGEAMNEVPVTGE
>1TCA_285_311
IVAGPKQNCEPDLMPYARPFAVGKRTC
>2D2J_180_206
QAAIFESEGLSPSRVCIGHSDDTDDLS
>1P5J_59_85
AGTSVYLKMDSAQPSGSFKIRGIGHFC
>1VPK_194_220
QIENEEEASFLLSLKSMKEVQNVLDNT
>1XMB_377_403
SPLYRINEDVLPYGAAIHASMAVQYLK
>2F4Q_177_203
VSQHKATSDRTLAANMQKLLDLPGPWL
>1XM9_117_143
TDELKEELIADALPVLADRVIIPFSGW
>1YQS_157_183
YSYSNTNFVVAGMLIEKLTGHSVATEY
>1ITX_163_189
NFDGVDLDWEYPVSGGLDGNSKRPEDK
>1T1G_147_173
AFLDAAALGVTVLAAAGDSGSTDGEQD
>2PGD_79_105
AVDNFIEKLVPLLDIGDIIIDGGNSEY
>1JMS_196_222
DALVTMTGGFRRGKMTGHDVDFLITSP
>1PVL_234_260
NAAKKSKITVTYQREMDRYTNFWNQLH
>1XFK_63_89
TGAKHAPSLIKQALANLAWHHPIPIYD
>1GQE_138_164
GTEAQDWASMLERMYLRWAESRGFKTE
>1ZU4_81_107
SLYQAYTDNDWTNKKYRIDFKENRLNI
>1V9M_137_163
AQVLAVPGHPLARALRAVLRETQDLAR
>1X3L_180_206
KLAKMIKGTGIVLIISDVVGDNLEAIA
>1GP6_183_209
VFKALSVGLGLEPDRLEKEVGGLEELL
>1KO9_209_235
SASARAILEEQGGLAWLQQLRESSYEE
>1J7X_203_229
KGVYVLTSHQTATAAEEFAYLMQSLSR
>1WL4_89_115
QMICGSGLKAVCLAVQSIGIGDSSIVV
>1D2P_309_335
DGKATGKTAILNESNNWTHTWTGLDEK
>2AEX_139_165
IHPKNPHAPTIHFNYRYFEVEEADGNK
>1PII_257_283
NKVCGLTRGQDAKAAYDAGAIYGGLIF
>2BLE_205_231
GSVCTTRTKTGVGYPQLSAVIECADSA
>1UZ5_99_125
AYISTGAMLPGNADAVIQFEDVERVNG
>1UDX_314_340
ALKEALHALVRSTPPPEMPKPVPRKEV
>1RWR_182_208
ADIAVVAGANRYDHATRRATPIAAGAR
>2FOZ_236_262
LLDQASVTREEVVSELGNGIAAFESVP
>1M6I_56_82
SKELWFSDDPNVTKTLRFKQWNGKERS
>2AZP_27_53
DLGQGDMAERRRLLGERHDAWRAACIL
>1TVL_293_319
ELIPIENAVTYLARFFDDYDLSVYPLD
>2F7V_314_340
AVDFWTEASLFSAGGYTALVYGPGDIA
>1PMI_77_103
QEYLGESIITKFGSSKELPFLFKVLSI
>1FP2_258_284
NWTDKDCLRILKKCKEAVTNDGKRGKV
>1FOB_82_108
LSDTWADPSDQTTPSGWSTTDLGTLKW
>1DDI_320_346
DGAHIYVCGDANRMAKDVEQALLEVIA
>2JAK_126_152
TGAEFDPEEDEPTLEAAWPHLQLVYEF
>2AM1_24_50
TQLEKAEFDSRLIGTGDLFVPLKGARD
>1EQC_197_223
LKQFFLDGYNSLRQTGSVTPVIIHDAF
>1A8D_126_152
SGWSVSLKGNNLIWTLKDSAGEVRQIT
>1Z05_345_371
LGAAIAIVINLFNPEKILIGGVINQAK
>2NRJ_42_68
MLIKNPDVNFEGITINGYVDLPGRIVQ
>1RI6_32_58
QVVDVPGQVQPMVVSPDKRYLYVGVRP
>1QZ9_143_169
LQQGYTLRLVDSPEELPQAIDQDTAVV
>1E5W_302_328
VQQMKAQAREEKHQKQMERAMLENEKK
>2CZ9_200_226
ERKHIAEESLKILGKGSSKEVREGELS
>1DDI_328_354
GDANRMAKDVEQALLEVIAEFGGMDTE
>2BBC_179_205
DTMAMAGMAFSCLELSNLNPKQRNRIN
>2DVZ_246_272
LAPKGTPMDVVNKLRDAAVVALKDPKV
>1KKH_58_84
KSLGLNLNEIKNINPNNFGDFKYCLCA
>1X54_58_84
ETFEKAKKLGRESSVIVEGIVKADERA
>1G4W_147_173
LARFAVSSIPINQQTQVKLSDGMPVPV
>2DBQ_233_259
TAILINIARGKVVDTNALVKALKEGWI
>1Z5V_277_303
TTDQSVASVRKTTVLDVMRRLLQPKNV
>1HOW_209_235
GAPWGCGADIWSTACLIFELITGDFLF
>1M13_171_197
NTVFNAETGTWECGRLSYCLEDTAGGF
>1GR0_90_116
TIKIADVAPTNVIVQRGPTLDGIGKYY
>2GY5_33_59
ITIGRDFEALMNQHQDPLEVTQDVTRE
>1REO_157_183
YEESLGKVVEELKRTNCSYILNKYDTY
>1UUR_395_421
EMPARIKHYLVQPNDTAAAKKTFPDFL
>1F8E_177_203
FKEGKILKWEPLAGTAKHIEECSCYGE
>1MXA_59_85
SAWVDIEEITRNTVREIGYVHSDMGFD
>2GS8_100_126
NMPTAAGLSSSSSGLSALVKACDQLFD
>1DYK_199_225
SSFHVGTCFANAESGTYFDGTGFAKAV
>1YC9_60_86
QGFARQAGAIRSFDLGLAASATESKVS
>2DAP_287_313
RMKQQGQSGAFTVLEVAPYLLSPENLD
>2F7F_286_312
EAKIYASNDLDENTILNLKMQKSKIDV
>2AZP_228_254
CPGKAYDRSPCGTGTSAKLACLAADGK
>1UMG_174_200
GEAVMLSAPQEIYDLLALIGTPARYVI
>1JMM_214_240
TFYDEDGKPINFDNALLSVASLNREHN
>1TBF_128_154
DLEILALLIAALSHDLDHPGVSNQFLI
>1MGP_251_277
EGSKLRVIGVHADNEAGVVELLNTLRK
>1QYI_253_279
GLLPYFEADFIATASDVLEAENMYPQA
>1ZCJ_60_86
GISVVAVESDPKQLDAAKKIITFTLEK
>1ELV_267_293
EKGMDSCKGDSGGAFAVQDPNDKTKFY
>1HSK_68_94
AYQNEIPVTYLGNGSNIIIREGGIRGI
>1X3M_21_47
LVINCGSSSIKFSVLDVATCDVLMAGI
>1IOM_82_108
FKRYPVSAHPMSFLRTAVSEFGMLDPT
>1OYG_355_381
SNSLTGPYKPLNKTGLVLKMDLDPNDV
>1HA0_244_270
IAPRGYFKMRTGKSSIMRSDAPIDTCI
>2NLO_87_113
ITHPYKQAVLPLLDEVSEQATQLGAVN
>1W8K_81_107
LKDGGFAFPNANDHISPMTLANLKERY
>1HO8_348_374
LENEYQELTSFDEYVAELDSKLLCWSP
>2J3X_49_75
YKTKIDNFSTDILFSSLTAIEIMKEDE
>1PGS_70_96
KTTGEWYEIGRFITPYWVGTEKLPRGL
>1LFW_95_121
EGWTRDPFKMEIDEEGRIYGRGSADDK
>1EDZ_191_217
RPLAALLANDGATVYSVDVNNIQKFTR
>1DQ3_95_121
TSPWHPFFVLTPDFKIVEKRADELKEG
>2CZ9_224_250
ELSKLPPLHRKFFGYIVRENARVLEVR
>1YGJ_69_95
LKLNHVNQYDYVLTGYTRDKSFLAMVV
>1GQ8_39_65
IRIKAGVYRENVDVPKKKKNIMFLGDG
>1ZCJ_313_339
QKTGKGWYQYDKPLGRIHKPDPWLSTF
>1YHL_238_264
VAHLIGEYFQVQDDVMDCFTPPEQLGK
>1V9M_1_27
MADDFAYLNARVRVRRGTLLKESFFQE
>1V71_165_191
AKELFEEVGPLDALFVCLGGGGLLSGS
>1Q25_170_196
FINVCRDIEVLRASSPQVRVCPTGAAA
>2B4V_116_142
NNLLGLTEARTPVVKLRFANDEKVARA
>2BWV_341_367
QNAHRPFFMHGLSHWLGLDVADVGVYG
>1SVS_222_248
FCVALSDYDLVLAEDEEMNRMHESMKL
>1HA0_276_302
PNGSIPNDKPFQNVNKITYGACPKYVK
>1IG8_436_462
KDIYGWTQTSLDDYPIKIVPAEDGSGA
>1QOY_120_146
NEKKASAQKDILIKVLDDGITKLNEAQ
>1A0I_78_104
DDRCFYKDGFMLDGELMVKGVDFNTGS
>1RI6_201_227
SVDVWELKDPHGNIECVQTLDMMPENF
>2JAK_182_208
LFDSEDPRERDFLKTTLHRIYGKFLGL
>1Q44_92_118
HKFPVSSSGNHPLLVTNPHLLVPFLEG
>1HX0_114_140
TCGSYCNPGNREFPAVPYSAWDFNDGK
>1SJ8_103_129
LTEMSRGVKLLAALLEDEGGNGRPLLQ
>1IJ5_167_193
VENDTKGRMSYITLVAVANDLAALVAD
>1WD3_450_476
VLYAASNGGVQTFDSKTSFNNDVSFEI
>2CAU_77_103
TEKLENLRDYRVLEYCSKPNTLLLPHH
>1HBZ_367_393
FEGQMWYDHTGDRSTYVPNSNGDSWSD
>1REO_369_395
IIAYGIGDDANFFQALDFKDCADIVIN
>2GJL_164_190
LPAAANRLRVPIIASGGFADGRGLVAA
>2C3F_248_274
ITHENPSIGADYDKNAAALSIDIVKKT
>1UMG_304_330
GPTDLFDDPAFDETRRLANIVADYMRR
>1FNF_195_221
SDITANSFTVHWIAPRATITGYRIRHH
>1RMG_175_201
GLDGIDVWGSNIWVHDVEVTNKDECVT
>1KQ3_111_137
KAVAYKLKKPVVIVPTIASTDAPCSAL
>1ML9_73_99
SDEEADPYTRKKRFAYYSQGAKKGLLR
>2FB9_34_60
PTDLAVIAQDGRWLLGEKALTALEAKA
>1GR0_159_185
QCAIDAGVAFVNALPVFIASDPVWAKK
>1PFO_50_76
NEVLASNGDKIESFVPKEGKKAGNKFI
>2BLE_229_255
DSAHGLKGHIISDGGCTCPGDVAKAFG
>1G55_111_137
LPKYILLENVKGFEVSSTRDLLIQTIE
>1MOQ_44_70
NADELLSKVEHIQILACGTSYNSGMVS
>2A2C_163_189
GLSSSSALVCCAGLVTLTVLGRNLSKV
>1OXX_215_241
VKGKLVQVGKPEDLYDNPVSIQVASLI
>2HC9_456_482
LDIAAPAEVGDRGTGYGPALFSTLLGK
>2BG1_238_264
VKGYMEKMGYEIPEYGIESLPMGGGIE
>1Q1Q_191_217
LFITYEELQQDLQGSVERICGFLGRPL
>1ZJC_194_220
RQHIANLSVYAQKLQQKNYHALHYVSE
>1HT6_126_152
RDDTKYSDGTANLDTGADFAAAPDIDH
>1Z70_232_258
DWWTVHHSVEETLNPKGPPSGKDRVKK
>1XMB_367_393
DETNGYASSHSPLYRINEDVLPYGAAI
>2ALA_281_307
NLPDSAFTRIVEAPTIIDLTCTVATCT
>1SAZ_254_280
SDAREVVRRIKQGDEWAKRVYRAMAYQ
>2HVQ_184_210
GLVDANKCVWNAEAKGEVFTAEGYVLK
>1K1S_184_210
IPGIGSVLARRLNELGIQKLRDILSKN
>2F82_423_449
EGILDLLAPGTYYLKEVDSLYRRFYGK
>2GY5_177_203
FTSAFTRLIVRRCEAQKWGPECNHLCT
>1W3F_18_44
FASRQVIFARNSPSPDVGLSPVNDQAT
>1M7Y_403_429
PGWFRVCFANLPERTLDLAMQRLKAFV
>1VLY_281_307
MGENWRRTGTVLAAVKLEDGQVVVQVV
>1Z2N_178_204
HNNKIVKVFCIGNTLKWQTRTSLPNVH
>1R6F_85_111
SSPNTQWELRAFMAVMHFSLTADRIDD
>1UUQ_269_295
IDAHATPDIDYLTYHMWIRNWSWFDKT
>1NI5_161_187
RGELVQWARQYDLRWIEDESNQDDSYD
>2G29_344_370
RWGYLPASTDTKAIVDKVNREDLWREA
>1YKS_314_340
MLLDNMEVRGGMVAPLYGVEGTKTPVS
>1W9Y_135_161
NLGLEKGYLKNAFYGSKGPNFGTKVSN
>2HC9_261_287
LQIKTKTGMPNMKRDMGGAAGMLEAYS
>1KL1_172_198
SAYPRIIDFAKFREIADEVGAYLMVDM
>2A2C_265_291
MECRLAAKLLAKYKSLQWDKVLRLEEV
>2F82_133_159
NSWDGRYGLVICTDSAVYAEGPARPTG
>1H12_46_72
TQQLYYPYTENGVYKAHYIKAINPDEG
>1DLJ_134_160
DRIIFSPEFLRESKALYDNLYPSRIIV
>1ZCJ_214_240
GNCYGFVGNRMLAPYYNQGFFLLEEGS
>1RWR_162_188
VVARLVKLQGAVSSKQGKPLADIAVVA
>2AEX_91_117
VFEKAGVSISVVHGNLSEEAAKQMRSR
>3BCT_396_422
IVIRGLNTIPLFVQLLYSPIENIQRVA
>2GG6_363_389
NGLKLNGVDCDEGETSLVVRGRPDGKG
>1CSH_90_116
LFWLLVTGQIPTPEQVSWVSKEWAKRA
>1HX0_218_244
NTNWFPAGSRPFIFQEVIDLGGEAIKS
>1LML_30_56
GQHVKDHAGAIVTCTAEDILTNEKRDI
>1VHN_288_314
VMKIEEVQILKEMFYNFIKEVEGGSHH
>1NXC_191_217
DPVFAEKVMKIRTVLNKLDKPEGLYPN
>1O7F_442_468
NRILRDVEANTVRLKEHDQDVLVLEKV
>2HQ2_23_49
KEQNPGKYARDIAGLMNIREAELAFAR
>2BBC_163_189
YAVEHKPHLLQDHVSVDTMAMAGMAFS
>1BQC_185_211
SDPTGNTVFSIHMYGVYSQASTITSYL
>1MOQ_52_78
VEHIQILACGTSYNSGMVSRYWFESLA
>2NMT_243_269
FKRYQSRFELIQIFTKEEFEHNFIGEE
>1NH1_263_289
PDQRGSAAKAEFAARAIASAHGIELPP
>1T5J_101_127
GLTSLMAIDKLENNDYSGVDSSSCGAA
>1QHU_96_122
IGPVDAAFRHGHTSVYLIKGDKVWVYT
>1J72_184_210
LERNKARDLALAIRDSERQGKAQVEIV
>2ABS_10_36
HSSGLVPRGSHMAVDSSNSATGPMRVF
>1VLI_140_166
IASYEINHLPLLKYVARLNRPMIFSTA
>1X54_101_127
VSEFPIPENPEQASPELLLDYRHLHIR
>2G17_162_188
AQLSLKPLIDGGLLDLTQWPVINATSG
>1QAZ_136_162
VEWSAATAAFALSTMMAEPNVDTAQRE
>2MNR_19_45
PVHTAVGTVGTAPLVLIDLATSAGVVG
>1G55_32_58
IDVNTVANEVYKYNFPHTQLLAKTIEG
>1I4W_281_307
LKRTPLNTVMDSLGHGGQQYFNSRITD
>1IHG_87_113
FSNQNGTGGESIYGEKFEDENFHYKHD
>1VB3_157_183
YPRGKISPLQEKLFCTLGGNIETVAID
>2D57_202_228
MGNWENHWIYWVGPIIGAVLAGALYEY
>2BJQ_2_28
TTKEFEDTWAYNTIGSPFPDNPVRVKG
>1ZJC_351_377
HLAIGSAYAFNIQGGTEMTVEEKIASG
>1BI5_102_128
VPRLGKEAAVKAIKEWGQPKSKITHLI
>1W3U_158_184
QFKAFPDTGSVPLIGDMSSDILSRPFD
>1AC5_17_43
LSEVPDPSNIPQMHAGHIPLRSEDADE
>1IUQ_269_295
HLFPLALLCHDIMPPPSQVEIEIGEKR
>1P8L_196_222
FKDAEATIISMTALFKNTNTKTKDNFG
>2POR_267_293
ASYDLGGGASIVGGIADNDLPNSDMVA
>2AU3_72_98
SLYEDISYFEAALELAKRYGKKLDLEK
>1YOE_175_201
EFNIYVDPEAAEIVFQSGIPVVMAGLD
>3GRS_174_200
GITSDGFFQLEELPGRSVIVGAGYIAV
>1A8Y_26_52
VFKKYEVLALLYHEPPEDDKASQRQFE
>1L5O_86_112
AIQAANMTRGTTGVCVLAAQAGAKVHV
>2FGQ_302_328
TLGLQAKGVYAGGVQAGESQTGVQVGI
>1O7F_339_365
LLHIKALSHLSTTVKRELAGVLIFESH
>1MXA_80_106
SDMGFDANSCAVLSAIGKQSPDINQGV
>1WD3_309_335
ENIVAAKYVVGSLVSGPSFTSGEVVSL
>1F20_23_49
SNVHKKRVSAARLLSRQNLQSPKSSRS
>2FEZ_45_71
NRNRPVGVDALITALWEEWPPSGARAS
>1TOI_326_352
VNTLQEKGANRDFSFIIKQNGMFSFSG
>1Q44_24_50
ISSLPKEKGWLVSEIYEFQGLWHTQAI
>1F42_261_287
REKKDRVFTDKTSATVICRKNASISVR
>1UX6_282_308
WKDFTAYRWRLSHRPKTGFIRVVMYEG
>1Z6A_447_473
HKLISVGTLEEKIDQLLAFKRSLFKDI
>1V0D_77_103
AGETWHGYVSDITRFLSVFNEPHAGVI
>1KS8_321_347
GLSASSYRQFAQTQIDYALGDGGRSFV
>2A0M_289_315
YRSPRVAVYMFYHFVLGFATRPKPKAE
>2NMT_371_397
NTLFLDDLKFGPGDGFLNFYLFNYRAK
>2G29_381_407
IPSSPSRGIETFFDGITFDPENPQAYL
>2BG1_457_483
TSYWANKSGAPATSYRFAIGGSDADYQ
>2GWN_57_83
RLFPGCIDDQVHFREPGLTHKATIASE
>1SJ8_3_29
HMPPLTSAQQALTGTINSSMQAVQAAQ
>1OZ2_83_109
HDFWVNANSPDIHPAGWFEKTGHKLQP
>2GI3_68_94
DNILTLGMRTTCASRILENYESVFDAT
>1ZXX_30_56
NGLEVFGIRYGFAGLVAGDIFPLESED
>1EWF_6_32
VVRISQKGLDYASQQGTAALQKELKRI
>1N93_220_246
FESPGKEFMDQIKLVASYAQMTTYTTI
>2D5B_400_426
FHVALEEAMAYVKALNRYINEKKPWEL
>1IIR_7_33
TCGSRGDTEPLVALAVRVRDLGADVRM
>1Q14_274_300
SDEFAEQLVEELGWQEDFEKILTAQGG
>1HT6_65_91
YGNAAELKSLIGALHGKGVQAIADIVI
>1GPJ_290_316
RVIARENLERRRKEIPKVEKLIEEELS
>2B9E_11_37
FVRVNTLKTCSDDVVDYFKRQGFSYQG
>1I4W_129_155
IFVPEVQSSDHINDKFLTVANVTGEGS
>1U8X_189_215
KILNICDMPVGIEDRMAQILGLSSRKE
>1M6I_360_386
SMFWSDLGPDVGYEAIGLVDSSLPTVG
>2H7O_50_76
ALDKAEREGGVDKDQLKSFNSLILKTY
>1MOQ_329_355
EVIAPIFYTVPLQLLAYHVALIKGTDV
>1KMJ_62_88
SAQATEKMENVRKRASLFINARSAEEL
>1GKZ_329_355
QSGPMHGFGFGLPTSRAYAEYLGGSLQ
>1U8X_303_329
NPNHTRANEVMEGREAFIFSQCDMITR
>1R6D_134_160
IDSGSWTESSPLEPNSPYAASKAGSDL
>1W55_212_238
TGNGFDVHEFGENRPLLLAGVQIHPTM
>1EA7_222_248
EGDIEISAPGSSVYSTWYNGGYNTISG
>1FI4_66_92
TLTSAATAPEFERDTLWLNGEPHSIDN
>1JR7_128_154
NVDNSDSYLRQPHRVMELHNDGTYVEE
>1SZN_368_394
WNEIPGLSAGHYEVRDVWSDKDLGCLS
>2AM1_105_131
VTGSNGKTTTKDMLAHLLSTRYKTYKT
>1XTI_122_148
EVLKKNCPHIVVGTPGRILALARNKSL
>1WYC_288_314
VAPGGRVVSEDWVRRVLAGGSHEAMTD
>1LRZ_389_415
EIIEYVGDFIKPINKPVYAAYTALKKV
>1TVL_252_278
DVKSRAADEGRDPSSVRIFPGISPIVA
>1T9H_84_110
ICNVDQAVLVFSAVQPSFSTALLDRFL
>1WER_16_42
LILQKELHVVYALSHVCGQDRTLLASI
>1CEO_194_220
VYNFHFYNPFFFTHQKAHWSESAMAYN
>1ZJC_338_364
IFYNTLFDENAACHLAIGSAYAFNIQG
>2G5D_112_138
GSLAGTVTGYYEPVLKGDGRRTERARF
>1Z05_176_202
LPGLVNSEQGIVLQMPHYNVKNLALGP
>1R5Y_1_27
MVEATAQETDRPRFSFSIAAREGKART
>2BDE_4_30
HKVFVNRIINMRKIKLIGLDMDHTLIR
>1VJP_168_194
RLTATQVYAYAAALYANKRGGAAFVNV
>1ESW_460_486
EARMNYPGRPSGNWAWRLLPGELSPEH
>1ZX5_102_128
PSDKAAESLGEAEGGVESAWLVFNKGK
>1LTQ_105_131
WKVEHKVFDVPWTELVKRNSKRGTKAV
>1G97_30_56
ISMLEHVFRSVGAIQPEKTVTVVGHKA
>1OHL_70_96
RLKDYLKPLVAKGLRSVILFGVPLIPG
>2G29_58_84
AKYGMPDVEVLKQASWGTTRDNLVLGS
>1JMM_175_201
FQGQKVWLGIFTDPTLGVFASAYTGQV
>1QUB_228_254
ECTKLGNWSAMPSCKASCKVPVKKATV
>2AEX_152_178
NYRYFEVEEADGNKQWWFGGGCDLTPT
>1FI4_96_122
QNCLRDLRQLRKEMESKDASLPTLSQW
>1M8Z_127_153
VRELDGHVLKCVKDQNGNHVVQKCIEC
>1O20_55_81
EILEANRIDVEKARERGVKESLVDRLA
>1JCF_197_223
AIGERTAERVKIEIGNVFPSKENDELE
>1M13_99_125
GEDGSVWNYKPPADSGGKEIFSLLPHM
>1YC9_179_205
EKRYANGLETLGSVSQAKAVAASVEAE
>1W78_12_38
PLASWLSYLENLHSKTIDLGLERVSLV
>1VHN_187_213
FVSGDIFTPEDAKRALEESGCDGLLVA
>2G8J_90_116
CWLLAAIASLTLNETILHRVVPYGQSF
>2BDE_278_304
VYQGGNAKKFTEDLGVGGDEILYIGDH
>1SE8_81_107
GTLEYRQWEAPEGGKRSAVNVKALRME
>1M6E_318_344
DHFGEAIIEDVFHRYKLLIIERMSKEK
>1RP4_122_148
EDTINYCDVNDFNGKNAVLIDLTANPE
>2IJR_229_255
PSYPPSAELMGELSAVFDCEIRHWYQE
>1ZXX_57_83
VAHLINVSGTFLYSARYPEFAEEEGQL
>1GCA_253_279
TVLNDANNQAKATFDLAKNLAEGKGAA
>1UUQ_256_282
EGEMGSVNDMQVFIDAHATPDIDYLTY
>1XVT_293_319
PLVEEKLDAWLATHTIAEVKERFAELN
>1FS7_31_57
WARYYPRQFDSWKKTKESDNITDMLKE
>2HOE_68_94
DSPKGVGRPTKSLKISPNCAYVLGIEV
>1RHC_167_193
EVPLYFSGMGPKGAKLAGMYGDHLMTV
>1LI4_1_27
MSDKLPYKVADIGLAAWGRKALDIAEN
>1I24_367_393
LDSLLNFAVQFKDRVDTKQIMPSVSWK
>1VB3_376_402
TAHPAKFKESVEAILGETLDLPKELAE
>2C3F_286_312
INSTSGTTGKLLRIRNLSDDKFYVKSD
>1WY0_316_342
EALRILPKSKARMDLELLAKFIVEREY
>1C7Q_38_64
GPGSDFLGWVDWPIRYDKNEFSRIKQA
>4ENL_250_276
SEFFKDGKYDLDFKNPNSDKSKWLTGP
>2H6O_399_425
APKTLIITRTATNATTTTHKVIFSKAP
>2C4E_61_87
LLSCVGYDFKNSGYERYLKNLDINISK
>1YD7_303_329
ARSALRAVKMLREEGIKAGLLKIETIW
>3SIL_273_299
RNHGVQGSTITIPSGNKLVAAHSSAQN
>2EX1_201_227
MDWTAYQQLTPEQQAFYLTLVGFNDEV
>2G29_335_361
DQWFLTENIRWGYLPASTDTKAIVDKV
>1PJA_131_157
SFISLSSPQMGQYGDTDYLKWLFPTSM
>1Z6F_121_147
FAAGSQDAFVGLMNSYVNALGLKNTHF
>1JDW_285_311
LAPDYRVHIISFKDPNPMHIDATFNII
>1CJC_69_95
ARSDRCAFYGNVEVGRDVTVQELQDAY
>1PO5_298_324
YPHVTERVQKEIEQVIGSHRPPALDDR
>2BBC_223_249
GYFGNVYSTPLALQLLMGSLRPSVELG
>2GI3_370_396
KISDELNEVLSQYDAILTPTSPVTAFK
>1W8K_70_96
FLRPVATGDQKLKDGGFAFPNANDHIS
>1G41_378_404
AEAAFRVNEKTENIGARRLHTVMERLM
>1KMJ_200_226
DGAQAVMHHPVDVQALDCDFYVFSGHK
>1IZC_79_105
LELHDAIHAAQHHSEGRSLVIVRVPKH
>2BWV_366_392
YGQDRSRILEPGMVLTVEPGLYIAPDA
>1C7Q_151_177
RIFRDYMEKKYGKEEARKRIYVTTDRT
>1OKG_227_253
EEIRHNIMTVVQGAGDAADLSSFVFSC
>1G4R_224_250
TNKTVKKIKISVRQYADICLFNTAQYK
>2BX6_187_213
SLLPEDAVVQDYVPIPTTEELKAVRVS
>2IM9_85_111
FPRYRVDGFDCDTYVNTVLSLALANSL
>1OZA_97_123
DAASALLMKDDAIIVLDPVNQHVISEG
>1SZN_266_292
LTAAETRTHFALWAAMKSPLLIGTDLA
>1VJP_357_383
PVNAFYMKNPGPAEEKNIPRIIAYEKM
>1IIR_341_367
AELGVGVAHDGPIPTFDSLSAALATAL
>1B8P_261_287
AGKWTTMGIPSDGSYGIPEGVIFGFPV
>2AM1_55_81
IETAFENGAAVTLSEKEVSNHPYILVD
>2NLO_153_179
GAGGVGNAVAYALVTHGVQKLQVADLD
>1XHB_174_200
WKLNFRWYPVPQREMDRRKGDRTLPVR
>1MOQ_102_128
LMITLSQSGETADTLAGLRLSKELGYL
>2ABS_237_263
TNILFGNEEEFAHLAKVHNLVAAEKTA
>1JP4_275_301
EVKHMNSAGVLAALRNYEYYASRVPES
>1UMG_205_231
RNEDNLLAAVVSIERLNLIAGKYVGKD
>1BCO_171_197
NPQAKPDNYGDRAVDAELFLKTLAEGV
>1AC5_194_220
KFSKIDGDTYDLKALLIGNGWIDPNTQ
>1JTV_200_226
PEEVLDRTDIHTFHRFYQYLAHSKQVF
>1TOI_355_381
KEQVLRLREEFGVYAVASGRVNVAGMT
>2FGQ_155_181
AFDEKQTIGTADSVGRYIGGYVAYDNG
>1NTH_409_435
VSLYEKNYASAPAGKTFQECYDVKTVT
>1YPX_23_49
DAREKFQSGEITALELRKIENTEIKYI
>2BDE_50_76
ESFHYPEEIKKFKFNFDDAIRGLVIDS
>1XMB_57_83
ELELIGIKYRYPVAITGVIGYIGTGEP
>2A99_265_291
AVPPGELTVKGYAWSGGGREVVRVDVS
>1UYN_93_119
STWSENSANAKTDSISLFAGIRHDAGD
>2GWN_317_343
HAPHLLREKEGSCLQAASGGPLVQHSL
>1CKO_65_91
ERKDFEKLKQNKYVVSEKTDGIRFMMF
>1NRI_3_29
AMNDIILKSLSTLITEQRNPNSVDIDR
>2ABS_229_255
AMQSLLLHTNILFGNEEEFAHLAKVHN
>1PMI_361_387
QTIFDKSKGGKQVIEGLNGPSIVIATN
>1KVP_96_122
TVNTTGYIDHAAFLGTINPDTNKIPKH
>1Q5N_205_231
SLQDQGSIVVEAYAKQLKLGQTACTWH
>1O88_218_244
RLPLQRGGLVHAYNNLYTNITGSGLNV
>2I0O_144_170
LYVANAGDSRCVVCRNGKALEMSFDHK
>1KXU_167_193
HLIVHNPYRPFEGFLIDLKTRYPILEN
>1GYC_199_225
RLVSISCDPNYTFSIDGHNLTVIEVDG
>1O5T_26_52
RIERATGQRPHHFLRRGIFFSHRDMNQ
>2BC9_101_127
GHILVLLDTEGLGDVEKGDNQNDSWIF
>1XFI_317_343
VEGMGRGIETNLYAQFKCDSLKIGMVK
>1BUP_360_386
NKSINPDEAVAYGAAVQAAILSGDKSE
>1GQ8_269_295
TGAGAATSGRVTWKGFKVITSSTEAQG
>1KK1_90_116
APGHEALMTTMLAGASLMDGAILVIAA
>1Z2N_211_237
VDFNNQHLEDILSWPEGVIDKQDIIEN
>1KV7_83_109
VDGGPQGIIPPGGKRSVTLNVDQPAAT
>1BHE_139_165
ADAKVKKLKQNTPRLIQINKSKNFTLY
>1CSH_324_350
TDPRYTCQREFALKHLPSDPMFKLVAQ
>1Y08_208_234
RHDFKEKNLKEISDLIKKELTEGKALG
>1GYN_220_246
ASFGNVHGVYKPGNVVLTPTILRDSQE
>1KWF_87_113
YVKSHFNGNGLMHWHIDANNNVTSHDG
>1NOF_248_274
SMVSNYSAYVWWYIRRSYGLLTEDGKV
>1G55_98_124
FLHILDILPRLQKLPKYILLENVKGFE
>1R6D_308_334
VRWYRENRGWWEPLKATAPQLPATAVE
>1R76_71_97
LDKPAAWYTSKAARHVADVIVSFQTPA
>1QLM_30_56
ENGTTVIDCGVEAAGGFEAGLLFSEVC
>1J6U_72_98
PDLVIKTPAVRDDNPEIVRARMERVPI
>1WXQ_18_44
SAATLVDVEIANYPFTTIEANVGVTYA
>1LJ8_288_314
VTPYEEMKIGLLNGSHLALTYLGFLKG
>1GSO_259_285
KGMAAEGNTYTGFLYAGLMIDKQGNPK
>1KL1_303_329
LVSGGTDNHLLLVDLRPQQLTGKTAEK
>1YFQ_116_142
IAASWDGLIEVIDPRNYGDGVIAVKNL
>1CJC_123_149
ARAFVGWYNGLPENRELAPDLSCDTAV
>1ISR_286_312
DGWADRDEVIEGYEVEANGGITIKLQS
>1UUR_414_440
KKTFPDFLSEHSQFVNLLQWTKDTNGA
>1Y08_199_225
GDQSKLLTSRHDFKEKNLKEISDLIKK
>1J72_52_78
HNGPEEVSHLHLWIGQQSSRDEQGACA
>1K5C_159_185
ANNVTIQNCIVKNQDDCIAINDGNNIR
>1FG7_257_283
LSPQGIVAMRERVAQIIAEREYLIAAL
>1VQZ_159_185
GCLLFDVDLSVLANALKVSKDKFESKG
>1WP5_76_102
KDLGQHIANIIPIDRDEEIIKAIPIND
>1BI5_342_368
VLFILDEMRKKSTQNGLKTTGEGLEWG
>1F42_180_206
AEESLPIEVMVDAVHKLKYENYTSSFF
>1YFQ_222_248
FFDDQGDDYNSSKRFAFRCHRLNLKDT
>1MUW_163_189
LLGEYVTSQGYDIRFAIEPKPNEPRGD
>1FSU_159_185
EEVATGYKNMYSTNIFTKRAIALITNH
>1TXD_106_132
LTWFSGPGEEKLKHAAATFCSNQPFAL
>2B4W_76_102
ELSWELEDPYIAKINNEMIFGGTRVRK
>1YII_97_123
HAIKGAGTNEKVLTEILASRTPAEVQN
>1DS1_133_159
SSETSETLLEFHTEMAYHRLQPNYVML
>2BWV_260_286
DAGCEYKGYAGDITRTFPVNGKFTQAQ
>1USG_175_201
ITAGEKDFSALIARLKKENIDFVYYGG
>2DAP_274_300
TASSQIAFGRAAHRMKQQGQSGAFTVL
>1SZN_105_131
AGYPASLGYEDVDAADFADWGVDYLKY
>1U09_142_168
EVEAALKLMEKREYKFACQTFLKDEIR
>1MDO_143_169
LDAIYALGERYGIPVIEDAAHATGTSY
>2BJQ_248_274
GQENAGAEIGSFQMLVVPDPDILGFEY
>1KVP_264_290
MGLQAAYANLHTDQERDYFMQRYRDVI
>1Y08_82_108
TAGNMLHWWFDQNKDQIKRYLEEHPEK
>1PII_29_55
QNEVQPSTRHFYDALQGARTAFILECK
>1IAL_161_187
GAIDPLLALLAVPDLSTLACGYLRNLT
>1V4A_224_250
MRLRPFGESGPLVLSFAALEDYYQEQG
>2CJG_237_263
AEPIQGEGGDRHFRPEFFAAMRELCDE
>1MGP_268_294
VVELLNTLRKSYEVVDEIISPMGKVIT
>1AGX_66_92
ELLSLARQVNDLVKKPSVNGVVITHGT
>2B4V_108_134
RYVPHYLRNNLLGLTEARTPVVKLRFA
>1MDO_38_64
GPKNQELEAAFCRLTGNQYAVAVSSAT
>1HBZ_122_148
NYDLVGNNTPIFFLRDPMKFTHFIRSQ
>1A0I_213_239
EGHEGLIVKDPMCIYKRGKKSGWWKMK
>8OHM_198_224
NAVAYYRGLDVSVIPTSGDVVVVATDA
>2ALA_10_36
VVGFPYKAHIERPGYSPLTLQMQVVET
>1C7Q_335_361
IQEDPENIDGLNFLAGKTLDEVNKKAF
>1KVK_275_301
CERVLGEMAAAPVPEQYLVLEELMDMN
>2HBJ_67_93
SPEILQIREEIPSKSWDDSVPIWVDTS
>1W58_9_35
EEGSKLEEFNELELSPEDKELLEYLQQ
>1ITX_63_89
NPVTWTCQNEKSQTINVPNGTIVLGDP
>2BX6_82_108
TIDDCTNCIIFLGPVKGSVFFRNCRDC
>1XV5_307_333
EYTHLELGACGTIPVFWKSTGENLKFR
>2BX6_31_57
QREKVDPKDYMFSGLKDETVGRLPGTV
>1MXG_258_284
NNIPALVYALQNGQTVVSRDPFKAVTF
>1QUB_197_223
VNYPAKPTLYYKDKATFGCHDGYSLDG
>1TR9_267_293
GCDMILICNKREAAVEVLDNLPIMEVP
>1YPV_60_86
GMQARYSLRDEFPLLTTKRVFWKGVLE
>1R53_72_98
GKTLGTPIAMMIKNEDQRPHDYSDMDK
>1K92_289_315
GIYEAPGMALLHIAYERLLTGIHNEDT
>1RGZ_39_65
YYTFGKADIAANKPVTPQTLFELGSIS
>2A84_99_125
EIAFTPTTAAMYPDGLRTTVQPGPLAA
>1W9Y_237_263
IAQKDGARMSLASFYNPGSDAVIYPAP
>1KK1_336_362
VGTEQELKVEPIKRKEVLLLNVGTART
>2A2F_294_320
VPGLKEGELSKYFLRNRQLLDLLILEH
>2JAK_335_361
IMEPLFRQLAKCVSSPHFQVAERALYY
>1QYI_58_84
RIFQKDKILNKLKSLGLNSNWDMLFIV
>1M13_290_316
TQRLLRIQDIHPFATPLMQELFGITGS
>1WF3_129_155
AAKYPEEAMKAYHELLPEAEPRMLSAL
>1U7G_124_150
RFPAVLIFVVVWLTLSYIPIAHMVWGG
>2CY7_110_136
SYFSVLNAFIDRKDSYYSIHQIAQMGV
>1JYE_226_252
FQQTMQMLNEGIVPTAMLVANDQMALG
>1X3M_117_143
IIDNIRRVSPLAPLHNYANLSGIDAAR
>1AC5_378_404
FNGDKDLICNNKGVLDTIDNLKWGGIK
>2G9D_139_165
QFFANTDEHSRWHLDLHCAIRGSKHYS
>1T67_145_171
KKDEASGFCYLNDAVLGILRLRRKFER
>2PGD_382_408
NPGLQNLLLDDFFKSAVENCQDSWRRA
>1UUR_422_448
SEHSQFVNLLQWTKDTNGAPRFLKLHK
>1OQ9_180_206
RTENSPYLGFIYTSFQERATFISHGNT
>2C43_172_198
SFKDEWTQLDMFYRNWALKESFIKAIG
>2F7V_31_57
AAEGGIFDYLRAQLPGFQVEVIDHGDG
>1D5T_391_417
PIDDGSESQVFCSCSYDATTHFETTCN
>1KL1_213_239
PVPYAHFVTTTTHKTLRGPRGGMILCQ
>2F7F_378_404
GDYVTLWNEDPRQEEEIYMFHPVHTFI
>1D5T_115_141
GGKIYKVPSTETEALASNLMGMFEKRR
>2H14_157_183
VSAVHFNRDGSLIVSSSYDGLCRIWDT
>1KQ3_150_176
YLFLPRNPDVVLVDTEIVAKAPARFLV
>1IK6_63_89
EEMERDERVVVLGEDVGKKGGVFLVTE
>1RE9_123_149
VVDKLENRIQELACSLIESLRPQGQCN
>1ZSY_4_30
HHHHSSGVDLGTENLYFQSMPARVRAL
>1R6F_137_163
ELTAELKIYSVIQAEINKHLSSSGTIN
>1WDP_95_121
CGGNVGDIVNIPIPQWVLDIGESNHDI
>2GES_166_192
KSGSDYACAPVYSHLHYDIIPGAEQVV
>1U7L_348_374
FGFLGGNAFMKDKKGKINKQDTSLHQY
>2F6H_175_201
VISESLPGFSAGETSGFLNKIFANTEE
>1HO8_227_253
QLATRIVATNSNHLGIQLQYHSLLLIW
>1D5R_121_147
GKGRTGVMICAYLLHRGKFLKAQEALD
>1TV5_333_359
TTTQINDIKSFENKKGGVSGAKLKDIS
>1JR7_84_110
NAVGVDDVKQADEMVKLATAVAHLIGR
>1YLE_162_188
VVVEIVGYSDEQGESPFWNAVGRNFFD
>1PB1_133_159
YYQGTPSPVKHPELTDMVIFRENSEDI
>1UDC_80_106
FAGLKAVGESVQKPLEYYDNNVNGTLR
>1RP4_15_41
RGSFNELNAINENIRDDLSALLKSDFF
>1GTK_95_121
LVTICEREDPRDAFVSNNYDSLDALPA
>2BOQ_171_197
IAAADKVDPSIPGTPFDSTPEVFDSQF
>1SO7_36_62
LLAFAEQRASKKDEHAELIVLRRGDYD
>2CBN_211_237
FGDTGPCDAALDLAKGVDVMVHEATLD
>2FUZ_259_285
EDGVVYWDFEVPQEPSSYRDSSASAIT
>2C5S_168_194
YSYIMCDERMGAGGLPVGVGGKVMVLL
>1W78_240_266
DAHGTLENLPLPLVPQPNAATALAALR
>1S7C_251_277
ATYEQIKAAVKAAAEGEMKGVLGYTED
>1GXN_3_29
VPRGSHMTGRMLTLDGNPAANWLNNAR
>1KVP_192_218
VTTKFRDVPNLSGTPLIFRDNKGRTIK
>1OX0_108_134
ANLDVEALNRDRFGVIVASGIGGIKEI
>2FFE_274_300
RLGCHASRADTLMTSTEKSKELAEIVV
>1PFO_99_125
NDRTYPGALQLADKALVENRPTILMVK
>1FI4_293_319
YMNDTSKRIISWCHTINQFYGETIVAY
>1IUC_244_270
SWNTPGQIKDASRPTPSLPDTFIAANS
>2GFO_74_100
MNSILQCLCNAPHLADYFNRNCYQDDI
>1GP6_64_90
ENCIEELKKASLDWGVMHLINHGIPAD
>2A2F_2_28
VNILWELLHNMRDHYNEVLLQRWVHVF
>2F7V_234_260
GIKANMIAPAAELRFGFRPLPSMDVDG
>2F7F_63_89
LENLTFTESDIAYLREVEEYPEDFLTY
>2FTP_176_202
VSLGDTIGVGTAGATRRLIEAVASEVP
>2FGT_280_306
FNINDSQQLSFYIFMDQIPVINSTAKP
>1F1O_336_362
VFPENMKRNMDRTLGLIYSQRVLLALI
>1Q1Q_255_281
GAFLRKGVCGDWKNHFTVAQSEAFDRA
>1T67_321_347
VILGKTLSSEIPDHEFFTAYGPDYVLE
>1BGV_190_216
GVLTGKARSFGGSLVRPEATGYGSVYY
>1BCO_111_137
VKEDDPKGLFLLMGAKMHWTSVVAGKG
>2FFE_179_205
EAFEKEENILIGPSNPITSIGPIISLP
>2HGS_134_160
ADGSPALKQIEINTISASFGGLASRTP
>1WMD_351_377
WSDAPASTTASVTLVNDLDLVITAPNG
>1XMX_122_148
SDCLCWLYPEGNNDTQVQDRITIADYL
>1PFO_58_84
DKIESFVPKEGKKAGNKFIVVERQKRS
>1X3L_262_288
NFLIASNSISCEAIAREAQRLGFKAYI
>1OZA_257_283
LSDNPIPVDGLCVRIGALRCHSQAFTI
>2EX2_319_345
QILRQQAGVDIGNTIIADGSGLSRHNL
>2J3X_217_243
QELDFYNKGSEAWGAENYGDYISKLSH
>1WCD_199_225
SSDRPRVYTITAADDYQFSSQYQPGGV
>2C5S_295_321
TTGESLGQVASQTLDSMHTINEVTNYP
>1PO5_38_64
RLREKYGDVFTVYLGSRPVVVLCGTDA
>2IZR_172_198
REHKSLTGTARYMSINTHLGKEQSRRD
>1KK1_39_65
SEELRRGITIKIGFADAEIRRCPNCGR
>7A3H_196_222
MYAFHFYAGTHGQNLRDQVDYALDQGA
>1AOP_99_125
EWAKKISEHLLPRTRAYAEIWLDQEKV
>1JP4_263_289
TDIHGNPLQYDKEVKHMNSAGVLAALR
>2EVX_178_204
YLAGRPEQVERGVEEWERSSRKGSSGE
>2GFO_309_335
KLQTSVDFPLENLDLSQYVIGPKNNLK
>1BIF_242_268
LMNIHVTPRSIYLCRHGESELNLKGRI
>1FNO_68_94
GDIPAIGFISHVDTSPDFSGKNVNPQI
>1K7I_126_152
NKSANITFGNYTRDASGNLDYGTQAYA
>1ZDY_8_34
ERVYAAMEEAAGLLGVACARDKIYPLL
>2BX6_205_231
EELKAVRVSTEANRSIVPISRGQRQKS
>2AM1_408_434
YFKKTEDQDQFEDLVKQVKESLGAHDQ
>1SB8_227_253
SSMIQGDDVYINGDGETSRDFCYIENT
>1EYN_5_31
RVQGPTRLQGEVTISGAKNAALPILFA
>1W78_68_94
ESILMAAGYKVGVYSSPHLVRYTERVR
>2HOE_254_280
NEYVFLEDVCNENVVLKHVLSMGFSSL
>1TQN_221_247
PREVTNFLRKSVKRMKESRLEDTQKHR
>2ALA_87_113
FMWGGAYCFCDSENTQLSEAYVDRSDV
>1FSU_319_345
LARGHTNGTKPLDGFDVWKTISEGSPS
>2NVP_163_189
KAFNMIIDLWRVEQYHREKSDYSFQRL
>1VQZ_24_50
AFNIALEEYAFKHLLDEDQIFLLWINK
>1MXG_268_294
QNGQTVVSRDPFKAVTFVANHDTDIIW
>1QWO_243_269
TVARTSDASQLSPFCQLFTHNEWKKYN
>1KL1_109_135
GDTVLGMNLSHGGHLTHGSPVNFSGVQ
>1Q0H_226_252
ISVDSATMMNKGLEYIEARWLFNASAS
>1LYV_184_210
VPVVHVGNWPDQTAVSSEVTKALASLV
>2IMR_346_372
GVEVALGTDSVASGETLNVREEVTFAR
>1HZ4_167_193
SYQPQQQLQCLAMLIQCSLARGDLDNA
>3GRS_135_161
DPKPTIEVSGKKYTAPHILIATGGMPS
>1JY1_102_128
ENISLCQAKLDIAFGTHHTKMMLLLYE
>1B6A_436_462
CDLGIVDPYPPLCDIKGSYTAQFEHTI
>1MSK_96_122
TLNPRGVVGLFPANRVGDDIEIYRDET
>1BIA_250_276
LELFEQEGLAPYLSRWEKLDNFINRPV
>2IZR_25_51
LRLGKNLYTNEYVAIKLEPMKSRAPQL
>1YQS_231_257
VSWAQSAGAVISSTQDLDTFFSALMSG
>1T9H_15_41
IIKALSGFYYVLDESEDSDKVIQCRGR
>2D7U_76_102
VDPEVFFHELEQLKDFNVKDRVGIDYR
>2CGL_204_230
KAWFGRPTHPGNVIGHWICPQGNEIPV
>1OZA_280_306
AFTIKLKKDLPLEEIEQIIASHNEWVK
>1R3F_245_271
DSPASDYPVVNLPLTSSVYFKNGNPVR
>1WAK_18_44
PNDYCKGGYHLVKIGDLFNGRYHVIRK
>2HWK_241_267
CLHLNPGGTCVSIGYGYADRASESIIG
>1NXC_141_167
FHTPSGIPWALLNMKSGIGRNWPWASG
>1GTK_84_110
DVPVEFPQGLGLVTICEREDPRDAFVS
>1M7Y_366_392
RHLLRSNTFEAEMELWKKIVYEVHLNI
>1YOE_281_307
TQGMTVVDYYYLTGNKPNATVMVDVDR
>1O20_309_335
PDVVPATEDDWPTEYLDLIIAIKVVKN
>1VJZ_13_39
MNNTIPRWRGFNLLEAFSIKSTGNFKE
>2FUZ_324_350
RDDGEAEGFIRRGSYHVRGGISPDDYT
>1KS8_97_123
KWATDYFIKAHTSQNEFYGQVGQGDAD
>1NOF_44_70
QIGLSIMRVRIDPDSSKWNIQLPSARQ
>1KO9_199_225
LGLGYRARYVSASARAILEEQGGLAWL
>1T9H_34_60
KVIQCRGRGIFRKNKITPLVGDYVVYQ
>1WCD_26_52
ASIPDDTLEKHTLRSETSTYNLTVGDT
>1H9A_235_261
DMIQNHTMQIVGWLAMEKPESFTDKDI
>1OWL_127_153
LWDQLLHSPDQILSGSGNPYSVYGPFW
>3GCB_285_311
PVSLINDPRHPYGKLIKIDRLGNVLGG
>1YGJ_259_285
TVSAMHHVLQRTIKCAKAKSGEGVKPS
>1RRK_111_137
NRTRHVIILMTDGLHNMGGDPITVIDE
>1EUR_330_356
TLTALPDGTYGLLYEPGTGIRYANFNL
>1R4U_20_46
KDEKTGVQTVYEMTVCVLLEGEIETSY
>2HC9_134_160
FSMKTSGIRELNVNIDVVCDKLTNEDA
>1JND_300_326
TSGPAPEGFQSQKPGLLSYAEICGKLS
>1YT3_330_356
SRRQINQLLNWHWKLKPQNNLPELISG
>2BKW_80_106
ILSKAPNKNVLVVSTGTFSDRFADCLR
>2EU9_30_56
GTFGKVVECLDHARGKSQVALKIIRNV
>2AQ5_348_374
IAMTVPRKSDLFQEDLYPPTAGPDPAL
>2J0W_283_309
RAGGTLVCNKTENPPLFRALALRRNQT
>1PGS_144_170
AVVPVIQYNKSSIDGVPYGKAHTLGLK
>1U94_188_214
QSNTLLIFINQIRMKIGVMFGNPETTT
>1NXC_311_337
ADGAPEARAQHYLELGAEIARTCHESY
>1N67_135_161
PAYIDPENVKKTGNVTLATGIGSTTAN
>1C0P_85_111
PTGHAMWLKGTRRFAQNEDGLLGHWYK
>1CA1_216_242
DWDYAAKVTLANSQKGTAGYIYRFLHD
>1VPB_154_180
GKDERIISVGSSYGDGEDFAYRLISNG
>1O89_89_115
TVRTSEDPRFHAGQEVLLTGWGVGENH
>2B4V_40_66
TAIRAQQQLQGLADKWTPDAKVYCCGS
>1YON_263_289
FLLRRARAHGIAVPENTRLFEMVKRKE
>1H30_348_374
LQERLAVLERHLRSPVLTFAGGLPDVP
>2G8J_28_54
GVLFQDDAFPPVSHSLGFKELGPNSSK
>1O20_136_162
RPNVTVETTILALKSGNTILLRGGSDA
>1SYY_272_298
AQDCLPRGILGLRASMFIDYVQHIADR
>1YQS_222_248
ALVDSTEQTVSWAQSAGAVISSTQDLD
>1M7Y_161_187
VPIHCTSSNGFQITETALEEAYQEAEK
>8OHM_339_365
HLEFWESVFTGLTHIDAHFLSQTKQAG
>1GWU_207_233
RGLCPLNGNLSALVDFDLRTPTIFDNK
>1XWI_260_286
TPCSPGDPGAIEMTWMDVPGDKLLEPV
>1HSK_206_232
LAPGKMTEIQAKMDDLTERRESKQPLE
>1C3P_256_282
GTDPLLEDYLSKFNLSNVAFLKAFNIV
>1VLI_207_233
SVIPMLAAAFPEAVIGFSDHSEHPTEA
>1Y42_238_264
GGSDQYGNIISGLEVVKAARESEPDPQ
>3GCB_45_71
TVLKNYNADDALLNKTRLQKQDNRVFN
>1KJO_36_62
GNGIFTYDAKYRTTLPGSLWADADNQF
>1WYC_248_274
DADRDATITVDTTGFGFANGGVSCTAR
>1B89_160_186
HLGEYQAAVDGARKANSTRTWKEVCFA
>1YOE_238_264
HKDEKWGFVGAPLHDPCTIAWLLKPEL
>2GWN_243_269
LSTEKELSLFRNDIPTAQKRITSEVCV
>1WDP_186_212
ELRYPSYPQSQGWEFPGIGEFQCYDKY
>1JMS_106_132
SEAKAVLNDERYKSFKLFTSVFGVGLK
>1KXU_220_246
SQIALTAILSSASRAGITMESYLSESL
>2NVP_365_391
GLTTNNQEEIDQLIKLLKETDAGTGYM
>1VJO_12_38
HMAQIISINDNQRLQLEPLEVPSRLLL
>1ESC_43_69
AVATRSLADKGITLDVQADVSCGGALI
>2O14_189_215
QMLPHYIDKHTFQVRNMASGGQIARGF
>1PGS_185_211
RTTISGWGHAKPYDAGSRGCAEWCFRT
>2DBY_181_207
RTFPPSEAVARFLKETPLLTAKPVIYV
>1Z6A_472_498
DIISSGDSWITELSTEELRKVIELSVG
>2DPO_291_317
DPEHLAARREWRDECLKRLAKLKRQMQ
>1B6R_45_71
VITAEIERWPETALTRQLARHPAFVNR
>1JDW_394_420
NIRNANSLGGGFHCWTCDVRRRGTLQS
>1QZ9_184_210
MQALTALSHECGALAIWDLAHSAGAVP
>1GVH_163_189
RSALITSFELEPVDGGAVAEYRPGQYL
>1H09_80_106
NVPMQVKYLVLDYEDDPSGDAQANTNA
>1B7E_128_154
VIAVCDREADIHAYLQDKLAHNERFVV
>3BCT_35_61
GLLAIFKSGGIPALVKMLGSPVDSVLF
>2NWH_230_256
AFNGTEKAILHPPLIREVKDVTGAGDA
>1CA1_147_173
GHVKFETFAEERKEQYKINTVGCKTNE
>1N67_235_261
YKVDNAADLSESYFVNPENFEDVTNSV
>1HO8_161_187
KLVEKLLKNNNLINILQNIEQMDTCYV
>1DS1_242_268
PADKEAVAALSKALDEVTEAVYLEPGD
>2FR1_437_463
ALDRAEVCPIVIDVRWDRFLLAYTAQR
>1US0_217_243
DRPWAKPEDPSLLEDPRIKAIAAKHNK
>1Z70_26_52
VFTMGTDDPQIKQDGEAPARRVTIDAF
>1ZVD_298_324
ERRARLLQFVTGSSRVPLQGFKALQGA
>1A87_157_183
KEVANDIKNFHGRNIRSYNEAMASLNK
>1JDW_269_295
RSQVTNYLGIEWMRRHLAPDYRVHIIS
>2GVK_21_47
QGENVIFIVYNLTDSPDTVDKVKDVCA
>1USG_259_285
QGIVDALKADKKDPSGPYVWITYAAVQ
>1N93_328_354
STIQPGASVKETQLARYRRREISRGED
>1IK6_178_204
NSPEAIFVHTPGLVVVMPSTPYNAKGL
>1HD7_215_241
HEEIDLRNPKGNKKNAGFTPQERQGFG
>1XTO_186_212
EDTRTGGKLFYAPGLGQVDEKLLAMMH
>1PFO_123_149
MVKRKPININIDLPGLKGENSIKVDDP
>1RU4_70_96
ITFNKSGKDGAPIYVAAANCGRAVFDF
>1E4F_322_348
EEGEIGIPGGVVLTGGGAKIPRINELA
>1CX4_111_137
LALMYNTPRAATITATSPGALWGLDRV
>1L5O_287_313
PSHFSAEKGARIALAHLSMEPYLHMAM
>1JHN_69_95
TKLPGDKGLVLMSRAKHHAISAKLNKP
>1WDI_14_40
EQIAQEGVEPRDMARLMVVYREGPFRV
>2B3H_108_134
TEEIDHAVHLACIARNCYPSPLNYYNF
>1OFC_254_280
DWFIKSRTALELQRRCNTLITLIEREN
>1NE9_191_217
ELDEFFKTYTTMAERHGITHRPIEYFQ
>1UOU_199_225
TATVDSLPLITASILSKKLVEGLSALV
>2FB9_188_214
KAVVEKALSPVRELEVGVLGNVFGEAS
>1DKQ_118_144
TSSPDPLFNPLKTGVCQLDNANVTDAI
>1Y08_174_200
NHGPTPVKEGSKDPRGGIFDAVFTRGD
>2A3N_215_241
YHNSDYMMWVGGAEMWGEVYLFSMCIL
>2AEX_117_143
RGKVLKTKDGKLPFCAMGVSSVIHPKN
>1UA4_76_102
SILWSIRRGKAAELFVESCPVRFYMKR
>1FL2_121_147
PGEDQYRTKGVTYCPHCDGPLFKGKRV
>1PII_144_170
DQYRQLAAVAHSLEMGVLTEVSNEEEQ
>2BDE_179_205
KNLKKYVIREKEVVEGLKHFIRYGKKI
>2D5B_3_29
KVFYVTTPIYYVNAEPHLGHAYTTVVA
>2GWD_315_341
LKRYMEMRGADGGPWRRLCALPAFWVG
>1VJP_159_185
KAIENNDKERLTATQVYAYAAALYANK
>1TVZ_119_145
QLAKDYLATRPNEKVLVIATDTARYGL
>2GNO_27_53
DLSYPREVSLELPEYVEKFPPKASDVL
>1MJ5_119_145
RRHRERVQGIAYMEAIAMPIEWADFPE
>1YLE_18_44
QRLAADSPVGVTSLPDDAERLRDKILA
>1X3M_241_267
LEGLMMGTRSGDVDFGAMAWIAKETGQ
>1X8V_133_159
EIDLLDFFAELTIYTSSACLIGKKFRD
>2II0_305_331
ELNNFNGVLEVVSAMNSSPVYRLDHTF
>1ZX5_231_257
GLEVVDVTGTAEIKTGGVMNILYAAEG
>1SBP_136_162
NYLAAWGYALHHNNNDQAKAEDFVKAL
>1NOF_186_212
KDSDASKYVSIIGGHLYGTTPKPYPLA
>1FC6_253_279
MLVDRGDLVLIADSQGIRDIYSADGNS
>1BT3_212_238
GTAELFLGKAYRAGDAPSPGAGSIETS
>1KVP_250_276
NLWADLSNATSIDIMGLQAAYANLHTD
>2ICS_252_278
NFHVAETALREGMKAASISTDIYIRNR
>1SI7_187_213
IGGSNLQGAQRWAQTNTPVRDRNKRSF
>1S9J_161_187
NSFVGTRSYMSPERLQGTHYSVQSDIW
>2IM9_249_275
IIRPNWDLRQQIGTELDISHLGFAIWI
>1OX0_198_224
KFGFQDVMLVGGTEASITPFAIAGFQA
>1I24_342_368
EHYYNAKHTKLMELGLEPHYLSDSLLD
>2AUJ_167_193
LPRHMTAKEVEAEEEGDSVHLTLFLEW
>1LCY_185_211
IGVNTMKVTAGISFAIPSDRLREFLHR
>2BWM_321_347
RVIDNFGYNQGWRVDKHPRFVVDLTGD
>1VRM_24_50
FALGTSVRIVVSSQKINPRTIAEAILE
>2BI0_189_215
HWDGAVFRKRVPGPHFDAGIAGAVLHS
>1T2D_212_238
AELEAIFDRTVNTALEIVNLHASPYVA
>1BQG_134_160
LQVPVAALLGEGQQRDAVEMLGYLFYV
>2BF1_153_179
GAGWCWFGGNWKDAIKEMKQTIVKHPR
>1FXX_84_110
FAARIHSLFTVPKTCILGYNNVRFDDE
>1IXH_136_162
ADGSGTSFVFTSYLAKVNEEWKNNVGT
>2C78_319_345
SVYVLKKEEGGRHTGFFSGYRPQFYFR
>1VLO_293_319
LVGLVMTEKGVLRNELPVRFTDAQGNQ
>1U8X_420_446
EAWAEKSFQKLWQALILSKTVPNARVA
>2F7F_167_193
ELDAAIWGTRAAYIGGADATSNVRAGK
>2GTI_228_254
LLSSFTPRSEMEKDFMDLDDDVFIAKY
>2AYU_205_231
DRDAEVLEYLQDIGLEYLTDGRPGFKL
>1ZGK_170_196
LLYAVGGFDGTNRLNSAECYYPERNEW
>2B3H_60_86
MSESEQALKGTSQIKLLSSEDIEGMRL
>2GS8_140_166
FASGSSSRSFFGPVAAWDKDSGAIYKV
>1OWL_382_408
DLAANNGGWQWSASSGMDPKPLRIFNP
>1T3S_284_310
MVAADKLAQCPPELFDVILDENQLEDA
>1OKG_169_195
DEIPPQAIITDARSADRFASTVRPYAA
>1TOI_364_390
EFGVYAVASGRVNVAGMTPDNMAPLCE
>2HWK_189_215
EATFRARLDLGIPGDVPKYDIIFVNVR
>1JCF_79_105
MLRYFINKAKGGMNLFKPRVVIGVPIG
>1LJ8_14_40
EVKLPAYTLADTRQGIAHIGVGGFHRA
>1G8P_180_206
LSIRHPARFVLVGSGNPEEGDLRPQLL
>2DVZ_288_314
PEEFAKEIKEQYDWAQDVVKKQNIKLD
>1XVT_67_93
RNLHALSLNIFKDEGREAFLKLMETTD
>2I1O_137_163
GDSPFFSFGIRRMHPAISPMIDRSAYI
>2B61_105_131
NVLGGCKGTTGPSSINPQTGKPYGSQF
>1Y11_86_112
VQRAVGLARVDDPDAVVHMRADGEAAA
>1NRI_13_39
STLITEQRNPNSVDIDRQSTLEIVRLM
>2I1O_345_371
VPANVQEKTCICGGSMQNLLVKYLSHG
>1ITX_106_132
IAGNINQLNKLKQTNPNLKTIISVGGW
>2DFW_5_31
IPDYLASLVTELGAVNPGETAQYIPVL
>1G4W_294_320
LADRVKNSNQNGAPGRSSSDKHLPMIH
>2HJS_152_178
RQLNLTACLSVSSLGREGVKELARQTA
>2FGT_317_343
WANDDILSYKRPNYSLGTNPIKTSETE
>1KNW_11_37
DLTAENLLRLPAEFGCPVWVYDAQIIR
>1PSW_117_143
LNDVRVLDKEAWPLMVERYIALAYDKG
>1US5_170_196
SQGIQLMQDKRADALFYTVGLGASAIQ
>1JDN_350_376
WNRTFEGIAGQVSIDANGDRYGDFSVI
>1GP6_103_129
FSLSVEEKEKYANDQATGKIQGYGSKL
