# Supplementary material for: Searching for universal model of amyloid signaling motifs using probabilistic context-free grammars
Source: BMC Bioinformatics. 2021 Apr 29;22:222. doi: 10.1186/s12859-021-04139-y (PMC8086366; doi:10.1186/s12859-021-04139-y)
Supplement: Supplementary file 1 — Additional file 1. Datasets [file 12859_2021_4139_MOESM1_ESM.gz › famgram_data/negative/PDBfrag_len27/negsample_27s.fasta.cnr71_8cv26_val.fa]

>1B89_295_321
YEEYDNAIITMMNHPTDAWKEGQFKDI
>2HQ2_239_265
AQILESAQQDGNEIMVFVGNRGCVQIF
>2HC9_169_195
SVRETARLIDTPANILTTDALVDEAVK
>1M15_202_228
RYWPTGRGIFHNDAKTFLVWVNEEDHL
>2F7F_403_429
FINKYVRDFEARPVLQDIFVEGKRVYE
>2G62_63_89
GKKLTFEYRVSEAIEKLVALLNTLDRW
>1Q25_368_394
LRYSDGDLTLIYFGGEECSSGFQRMSV
>1EU8_255_281
NWPYAWGLHNADDSPVKGKVGVAPLPH
>1H6L_222_248
ADGRHLTPDIEGLTIYYAADGKGYLLA
>1NF1_183_209
SIGAVGSAMFLRFINPAIVSPYEAGIL
>2GZ7_106_132
IQPGQTFSVLACYNGSPSGVYQCAMRP
>1SIG_106_132
ELAREKFAELRAQYVVTRDTIKAKGRS
>1RJG_42_68
TEWHRSYLITLKKFSRRAFGKVDKAMR
>1Q25_87_113
KIQSSITFLCGKTLGTPEFVTATDCVH
>3GRS_333_359
CGKALLTPVAIAAGRKLAHRLFEYKED
>1MDO_153_179
YGIPVIEDAAHATGTSYKGRHIGARGT
>2I0Z_75_101
VTNRLPLDEIVKHIPGNGRFLYSAFSI
>1HOW_43_69
NNTHVAMKIVRGDKVYTEAAEDEIKLL
>1QWO_289_315
AQGIGFTNELIARLTRSPVQDHTSTNS
>2CY7_184_210
RLCRTSVPCAGATAFPADSDRHCNGFP
>1C7Q_215_241
AVAGLNIDRMMEGAASAYHKYNNPDLL
>1CRZ_205_231
ANGAVRQVASFPRHNGAPAFSPDGSKL
>2D57_246_272
KAAQQTKGSYMEVEDNRSQVETEDLIL
>2GVK_11_37
GHIPQDVAGKQGENVIFIVYNLTDSPD
>2GNO_236_262
ITGKDAFLLIQRLTRIILHENTWESVE
>1B63_21_47
VVERPASVVKELVENSLDAGATRIDID
>1WYC_322_348
PDGSYTRQWWCTGNERGNVSGIGIHGQ
>1NIJ_215_241
HFIADKQNDISSIVVELDYPVDISEVS
>1ITX_259_285
HNAPLNYDPAASAAGVPDANTFNVAAG
>2BJF_61_87
FDDYPTFADGMNEKGLGCAGLNFPVYV
>1DT9_319_345
ILIVYENLDIMRYVLHCQGTEEEKILY
>1CRZ_35_61
LRNSGKFNPLDRARLPQQPGSAQEVQP
>1NF1_57_83
YQLLWNMFSKEVELADSMQTLFRGNSL
>2C3F_195_221
LFVDYKGTTNAVNIAMRQPTTPNFSSA
>1I1W_171_197
INDYNLDSASYPKTQAIVNRVKKWRAA
>1XV5_7_33
FMARGLEGCGVTKFSLEQRDWFIKNGH
>1GVH_345_371
LSKLEGAFSDPTMQFYLCGPVGFMQFT
>4ENL_49_75
RDGDKSKWMGKGVLHAVKNVNDVIAPA
>1ODM_13_39
DVSPLFGDDQAAKMRVAQQIDAASRDT
>1DHS_180_206
DQMVMEQNTEGVKWTPSKMIARLGKEI
>1M7Y_323_349
TKNYIAENHKRLKQRQKKLVSGLQKSG
>2B9W_355_381
FGHPVEKIIEEQTWYYFPHVSSEDYKA
>1IHG_137_163
VPTPHLDGKHVVFGQVIKGMGVAKILE
>1G4W_127_153
LEKIEAGAPMPQTMSGPTLGLARFAVS
>1ZJC_155_181
KAWAKRVYPELSVEEAYIKFIDEVFDI
>1ZVD_68_94
GVAREWLYLLSHEMLNPYYGLFQYSRD
>1M7Y_391_417
NISPGSSCHCTEPGWFRVCFANLPERT
>1FG7_200_226
LAEYPHLAILRTLSKAFALAGLRCGFT
>1WAK_10_36
SDDDEQEDPNDYCKGGYHLVKIGDLFN
>1OEW_150_176
SLDSPVFTADLGYHAPGTYNFGFIDTT
>1TDH_40_66
FESSAYRISASARGKELRLILSPLPGA
>1FXX_410_436
YRARNFPGTLDYAEQQRWLEHRRQVFT
>1UA4_333_359
KTGVKRIHFHTYGYYLALTEYKGEHVR
>1U4G_75_101
DAHFFGGVVFKLYRDWFGTSPLTHKLY
>1Z6A_302_328
LKLKQIVDHPALLKGGEQSVRRSGKMI
>1NRI_246_272
RAVRIVMQATDCNKTLAEQTLLEADQN
>1MDO_226_252
SGGRAPQAEVLAPGYKYNLPDLNAAIA
>1N93_135_161
ELEISSIFSHCCSLLIGVVIGSSSKIK
>2BW4_224_250
VGALTGDHALTAAVGERVLVVHSQANR
>1VJT_141_167
VLSSYPDMKLALEIAEKMKKMAPKAYL
>2GJL_263_289
DIAALVSGQRGRQVYQQGDTDLGIWSA
>2PGD_54_80
AHSLEEMVSKLKKPRRIILLVKAGQAV
>1X54_158_184
FPPILVTGAVEGGATLFKLKYFDKYAY
>1SP3_69_95
SNEPRCTSCHAGYGWKDNTFDFKDKTK
>1L9K_41_67
GIQEVDRTLAKEGIKRGETDHHAVSRG
>1CKO_43_69
MKDLAMDDHKFPRLPGPNPVSIERKDF
>1BGV_147_173
FMTELYRHIGPDIDVPAGDLGVGAREI
>1YLE_309_335
LDWAPGKPVALSVEAAEALGVGEGASV
>1PSZ_23_49
SGQKLKVVATNSIIADITKNIAGDKID
>2J4O_369_395
LGEMSQPTPSPAPAAGGRVYPVSVPYS
>1GP6_309_335
KDKIVLKPLPEMVSVESPAKFPPRTFA
>2GG6_109_135
LVGVYDFDSTFIGDASLTKRPMGRVLN
>1RK6_11_37
GSMSQPDATPFDYILSGGTVIDGTNAP
>1LI4_128_154
ILDDGGDLTNLIHTKYPQLLPGIRGIS
>1QUS_238_264
GQAPGLPNGFKTKYSISQLAAAGLTPQ
>2B20_100_126
ERDDIFSAPSPDRLELREGWRKLLPQA
>1UYN_118_144
GDIGYLKGLFSYGRYKNSISRSTGADE
>2CGL_85_111
DFVLLDQQGQRVGLPVAYRDSRTNGLM
>1Q5N_222_248
KLGQTACTWHGERDRIVEIASVLGIIT
>1FL2_155_181
SGVEAAIDLAGIVEHVTLLEFAPEMKA
>1H6L_292_318
GFGLGPEYPFGLFVAQNGENIDHGQKA
>2A1X_185_211
GSLKPHDYPKWEGGVNKMFHGIQDYEE
>2FFE_16_42
GLKEILPEEELTVVVNTAEDLWVSGNL
>1LCY_62_88
TNAHVVADRRRVRVRLLSGDTYEAVVT
>1W3U_95_121
ANYVMTGSWASKALKEAKLIGDTHVAA
>2FXU_230_256
AASSSSLEKSYELPDGQVITIGNERFR
>1RMG_100_126
DFELFSSTSKGAVQGFGYVYHAEGTYG
>1NNF_119_145
KSVLDYATPKWKGKIGYVSTSGAFLEQ
>1D7Y_379_405
RLLAVGAKPDRAALADPATDLRKLAAA
>2A2F_273_299
GALTQINLDLMQCEFFAASEPVPGLKE
>1VLY_213_239
IDAANSGQFIPQATNLQALGGISFKKG
>1XKN_4_30
PTYFMPPEWAPHASTWLSWPHKLESWP
>2J66_238_264
KALDIGKITRTVSDYVQEARDTRFPQT
>1GVH_2_28
LDAQTIATVKATIPLLVETGPKLTAHF
>1P1M_370_396
ATMVAGKWIYFDGEYPTIDSEEVKREL
>2HC9_302_328
LCIVENNVSPIANKPDDIIKMLSGKTV
>1R5M_4_30
NKAGEDGASTVERETQEDDTNSIDSSD
>1KMJ_149_175
DGTLQLETLPTLFDEKTRLLAITHVSN
>1VPK_346_372
EIEMNFVDSTSPCQINPLDISGYLYIV
>2HJS_12_38
VGATGSVGEALVGLLDERDFPLHRLHL
>1W78_320_346
LPKNGRVLAVIGMLHDKDIAGTLAWLK
>1ITX_202_228
KLDAAGAVDGKKYLLTIASGASATYAA
>1US5_60_86
SVANINAINAGEFEMALAQNDIAYYAY
>1JMS_89_115
GDKVKSIIEGIIEDGESSEAKAVLNDE
>2DDU_185_211
LDGVYISEPCPSYCSGHGDCISGVCFC
>1SIQ_217_243
MIIMDGVEVPEENVLPGASSLGGPFGC
>1NHS_179_205
DILDRPLGVYLDKEFTDVLTEEMEANN
>1JX6_295_321
AMAEAIKWDLEDKPVPTVYSGDFEIVT
>1AOP_404_430
TGCPNGCGRAMLAEVGLVGKAPGRYNL
>1CJC_53_79
PDHPEVKNVINTFTQTARSDRCAFYGN
>2BWV_197_223
RAMEKCRPGMFEYHLEGEIHHEFNRHG
>1J6U_245_271
LEMRSASRAEQKAMVEKNGKRYLELKL
>1SP3_262_288
TVDQYGKHTYQKKKGNFVWEKMVKPQY
>1R9L_224_250
PNGANYGFPVSTMHIVANKAWAEKNPA
>1MSK_125_151
HVINVSHHLRQQTEKTGFANYCLADFV
>1CWV_121_147
DGLMASTITLELKDTYGDPQAGANVAF
>1FP2_43_69
NIIQNHGKPISLSNLVSILQVPSSKIG
>2J0W_160_186
AALAELAALQLLPRLNEGLVITQGFIG
>2BX6_224_250
SRGQRQKSSDESCLVVLFAGDYTIANA
>1D2P_21_47
RPEKVSVNLLANGEKVKTLDVTSETNW
>1YII_11_37
FSPFDARADAEALRKAMKGMGTDEETI
>2C78_82_108
CPGHADYIKNMITGAAQMDGAILVVSA
>1LZL_242_268
RATDLTGLPPTYLSTMELDPLRDEGIE
>2H8O_155_181
GDSLLTLAFDIIASDDNPLAAERKAAL
>1IHG_147_173
VVFGQVIKGMGVAKILENVEVKGEKPA
>1DT9_257_283
SYGGENGFNQAIELSTEVLSNVKFIQE
>1Q7E_222_248
KLGYLEEYPQYPNGTFGDAVPRGGNAG
>1VPB_87_113
RKELETFIKNGIDSTRYLAKDEARVLA
>1GPI_112_138
THYQLLKLLNQEFTFDVDMSNLPCGLN
>1N67_88_114
TSTAKVPPIMAGDQVLANGVIDSDGNV
>1LZL_129_155
PVNDCYAALLYIHAHAEELGIDPSRIA
>1RP4_217_243
DLFMARIGNFPDRVTNMYFNYAVVAKA
>1GSO_103_129
LEGSKAFTKDFLARHKIPTAEYQNFTE
>1OLT_46_72
ARYPERPLSLYVHIPFCHKLCYFCGCN
>1QWO_145_171
SGEKFIEGFQQAKLADPGATNRAAPAI
>1RIQ_193_219
IWNLVFMQYNRDENGVLTPLPHPNIDT
>1V4A_262_288
RIMGDSEGVYANELRAMLRPFVFRRYI
>1ULZ_61_87
NKQRIINLALEVGADAIHPGYGFLAEN
>1REO_301_327
RIKFEPPLPPKKAHALRSVHYRSGTKI
>1UUQ_173_199
YRSEKAQQEYRKTLEKIITRVNSINGK
>1CJC_311_337
AVPTGDVEDLPCGLVLSSIGYKSRPID
>1WZU_90_116
KVEHILEAKRKYPNAPVVLYVNSTAEA
>1U7G_342_368
FAEGVTMGHQLLVQLESIAITIVWSGV
>2HMC_11_37
SSGRENLYFQGMTASIFSGVIPALMTP
>1NF1_153_179
IISSSSEFPPQLRSVCHCLYQVVSQRF
>2C0H_40_66
YSKGKSTFESTLSDMQSHGGNSVRVWL
>1OGQ_34_60
CNRTWLGVLCDTDTQTYRVNNLDLSGL
>1UUR_274_300
TWAQFINTLQRHFLIATKQDPVRPKRP
>1V2D_265_291
EALKLARREGFYEALREGYRRRRDLLA
>1TQN_60_86
VLAITDPDMIKTVLVKECYSVFTNRRP
>1OHL_230_256
GDRKCYQLPPAGRGLARRALERDMSEG
>1F8E_242_268
LTDNPRPNDPTVGKCNDPYPGNNNNGV
>1YE3_283_309
QEAYGVSVIVGVPPDSQNLSMNPMLLL
>1LRZ_315_341
AGFFFINPFEVVYYAGGTSNAFRHFAG
>1WL7_274_300
YFSGVSAILVNHAYDALKNGEPTLQIR
>1W78_109_135
FAEIESARGDISLTYFEYGTLSALWLF
>2IXR_246_272
RYQAWNTAFSGQKDNIQNDVQTLVEKY
>1BG6_181_207
PQYVAVENVLHTSLTNVNAVMHPLPTL
>1QZZ_303_329
LLDLRMLTFMGGRVRTRDEVVDLAGSA
>1OLT_34_60
EDFGEQAFLQAVARYPERPLSLYVHIP
>1FNF_26_52
STTPDITGYRITTTPTNGQQGNSLEEV
>1H9A_52_78
DEFKQLVRDSIKDFTDDQAQAEAFIEH
>1UTE_54_80
FYFTGVHDAKDKRFQETFEDVFSDPSL
>1NUY_261_287
IFMYPANKKSPKGKLRLLYECNPMAYV
>2IMR_66_92
VAAAGHPDELRRQYPHAAEERAGAVIA
>1TFR_201_227
NVASVKVRSDFWFTRVEGERTPSMKTS
>1EYB_244_270
ANGLANPRDFLIPIAWYEDRQVPGGYT
>1T2D_276_302
GTPVVLGANGVEQVIELQLNSEEKAKF
>1UXY_16_42
QHIVCAEDEQQLLNAWQYATAEGQPVL
>1B9H_294_320
MFRIPGLTEERRNALVDRLVEAGLPAF
>1BG6_94_120
NIASYISEGQLIILNPGATGGALEFRK
>2FP3_9_35
EGPCVSKLRNEPLGALTPYVGVVDGPE
>1B9H_20_46
RNGLVRALEQGQWWRMGGDEVNSFERE
>1H30_394_420
RRLLDLDEAAYKHSDITAHSCPPVEPA
>1MXG_20_46
VPGGGIWWDHIRSKIPEWYEAGISAIW
>1OFL_4_30
ASNETLYQVVKEVKPGGLVQIADGTYK
>1XKN_329_355
DLIWGLGAIHCVTHEEPAMLEHHHHHH
>1KVK_328_354
HSKLTGAGGGGCGITLLKPGLERAKVE
>1QUB_96_122
YLNGADSAKCTEEGKWSPELPVCAPII
>1ZHX_297_323
ARIPAEHLNVKPLEEQHPLESRKAWYD
>1W78_305_331
HNPHAAEYLTGRMKALPKNGRVLAVIG
>2EX1_35_61
FGLSRFKIPDNIITQYQNIHFVELKDN
>2BW4_118_144
EETTLRFKATKPGVFVYHCAPEGMVPW
>2F4Q_98_124
FAGALPTLKVATTADLRASGLPPRKVM
>2HBJ_45_71
DDENNPSHYPHPYEYEIDHQEYSPEIL
>2NZL_203_229
LRMKNFETSTLSFSPEENFGDDSGLAA
>2ABS_355_381
KQCIMCGNACAQDVIQHVGFSLSFTFT
>2C43_294_320
MTPEDPSFWDCFCFTEEIPIRNGTKSL
>1BG6_137_163
SMLFTCRSERPGQVTVNAIKGAMDFAC
>2B61_298_324
SLGYENVKEALSRIKARYTLVSVTTDQ
>1N40_314_340
FDPEHFPNPGSIELDRPNPTSHLAFGR
>1T1G_338_364
DPCTGLGSPIGIRLLQALLPSASQAQP
>1A0I_312_338
DNDACTINPYDGWACQISYMEETPDGS
>1GSO_214_240
SQDHKRVGDKDTGPNTGGMGAYSPAPV
>2FAU_211_237
LQLIKKEITGIGPSTTTETETIAKYEI
>1VE1_275_301
ARELGPGKRVACISPDGGWKYLSTPLY
>1IOW_265_291
QFYLLEANTSPGMTSHSLVPMAARQAG
>1NQK_324_350
IDSFVLSGYPHLEEAYRVGELLFPLLD
>4BCL_327_353
APQFRSQNLEEYRWSGGAYARWVEHVC
>2FTP_254_280
SEDVLYLLNGLEIHTGVDMHALVDAGQ
>1OEW_41_67
LWVFSSETTASEVDQTIYTPSKSTTAK
>1ZDY_216_242
YPTLNWETGKIDRLCFAVISNDPTLVP
>2IXR_163_189
DYISAKDDKNMKIDGGKIKALIQQVID
>1TCA_52_78
WIPLSTQLGYTPCWISPPPFMLNDTQV
>8ABP_27_53
AGKDLGFEVIKIAVPDGEKTLNAIDSL
>1WRU_199_225
DFRDRFSEYTVKGYARANGAEGDDIDA
>2C1I_315_341
DTEDVLTKVLGSSSKLMRPPYGAITDD
>2GY5_119_145
ISFKKVLIKEEDAVIYKNGSFIHSVPR
>1R3S_230_256
NKFALPYIRDVAKQVKARLREAGLAPV
>1NF1_38_64
QWDELARVLVTLFDSRHLLYQLLWNMF
>1A0I_6_32
NPFKAVSFVESAIKKALDNAGYLIAEI
>1Q7E_157_183
FWDGPPLVSAAALGDSNTGMHLLIGLL
>1OFL_417_443
IQPIEGIALDLNALISKGITGKPLSWD
>1W78_20_46
LENLHSKTIDLGLERVSLVAARLGVLK
>1W5D_281_307
LSHRSMPLSKLFVPFMKLSNNGHAEVL
>1G97_48_74
TVTVVGHKAELVEEVLAGQTEFVTQSE
>2HZ6_253_279
TEAKSKLTPTLYVGKYSTSLYASPSMV
>1PBE_1_27
MKTQVAIIGAGPSGLLLGQLLHKAGID
>2CBN_189_215
DGRQINGADYLAAPVPGKALAIFGDTG
>1CKO_179_205
PEDPAILRYKEWIPLEHPTIIKDHLKK
>1LAM_133_159
LKQKRKVVVSAKLHGSEDQEAWQRGVL
>2HOE_3_29
SDKIHHHHHHMPKSVRAENISRILKRI
>1JX6_101_127
LKSKSDYLIFTLDTTRHRKFVEHVLDS
>1H9A_171_197
NQLFRIDHYLGKEMVQNIAALRFGNPI
>1ZHX_63_89
INDDNYKEHCLIDPEVESPELARMLAV
>1Y42_156_182
EADWARKRGIVNNNHWWNKQPMLEVLR
>1GPJ_159_185
ERELGSLHDKTVLVVGAGEMGKTVAKS
>2I1Q_211_237
DSLTSTFRNEYTGRGKLAERQQKLGRH
>1TV5_185_211
SIGKNKDTVNIVDDLKYCINKIGRYAD
>2D2J_259_285
GYKDRILVSHDWLFGFSSYVTNIMDVM
>1BI5_32_58
EQSTYPDFYFKITNSEHKTELKEKFQR
>2GS8_255_281
KESYQAMEAVKELRQEGFACYFTMDAG
>1R6D_93_119
IAGASVFTETNVQGTQTLLQCAVDAGV
>1ELV_111_137
NEYWVLTAAHVVEGNREPTMYVGSTSV
>1DLJ_262_288
PKDTKQLLANYNNIPQTLIEAIVSSNN
>1GPJ_122_148
ALKIVFRRAINLGKRAREETRISEGAV
>1U94_131_157
EICDALARSGAVDVIVVDSVAALTPKA
>1UAS_209_235
PGGWNDPDMLEVGNGGMSEAEYRSHFS
>1G93_257_283
HDESHLNKYFLLNKPTKILSPEYCWDY
>1GXN_52_78
KNLDYNSVGNGGGGNESGTIDNGATIT
>1KVK_159_185
TACEEVTNPLKDRGSIGSWPEEDLKSI
>1OEW_218_244
DTGTTLLYLPATVVSAYWAQVSGAKSS
>1YC9_169_195
QVRNKTVELLEKRYANGLETLGSVSQA
>2GUY_100_126
LKALSSALHERGMYLMVDVVANHMGYD
>2CWC_132_158
MRLAPLVLAYENHPDLLSLARRAARTT
>2F5U_408_434
QARIGLGSNTKRFSAFNVSSDYDMLYF
>2FUZ_345_371
SPDDYTIWGDYYYLEALLRLERGVTGY
>2II0_441_467
SMEKEFTDYLFNKSLEIEPRNPKPLPR
>1RI6_122_148
VDVVEGLDGCHSANISPDNRTLWVPAL
>2ALA_108_134
VDRSDVCRHDHASAYKAHTASLKAKVR
>2IMR_3_29
LRFSAVSRHHRGASIDPMTFSEATTPD
>1L5O_94_120
RGTTGVCVLAAQAGAKVHVIDVGIDAE
>1VJ1_2_28
GSDKIHHHHHHMIIQRVVLNSRPGKNG
>1T9H_258_284
SSSCKFRGCLHLKEPKCAVKQAVEDGE
>1YDX_371_397
LDQYKKELSSLTVIRDTLLKKLFPDMT
>1DHS_25_51
GYDFNRGVNYRALLEAFGTTGFQATNF
>1VRM_217_243
DDVIDYIYLKSGAVATSGDYERYFVVD
>1EQC_46_72
YHWTQTLGKEAALRILQKHWSTWITEQ
>1B6A_76_102
LEDKERDEDDEDGDGDGDGATGKKKKK
>1RIQ_35_61
PTLLFVNAGMVPFKNVFLGLEKRPYKR
>1BIA_72_98
ILGQLDGGSVAVLPVIDSTNQYLLDRI
>1FOB_56_82
SYDLDYNLELAKRVKAAGMSLYLDLHL
>1ZKL_83_109
HNAVHAADVTQAMHCYLKEPKLANSVT
>1U7L_318_344
RYGLPPHFNIKIIAVPPKNLSKCKSEL
>1W9H_21_47
VPISNTGELIKGLRNYGPYEVPSLKYN
>2BW0_158_184
WADDGLDTGDLLLQKECEVLPDDTVST
>1JHN_88_114
ISAKLNKPFLFDTKPLIVQYEVNFQNG
>1ML9_83_109
KKRFAYYSQGAKKGLLRDRVLQSQEPI
>1ISR_168_194
YFLRVVPSDTLQARAMLDIVKRYNWTY
>1PFO_30_56
DITDKNQSIDSGISSLSYNRNEVLASN
>1JCF_122_148
GASKVFLIEEPMAAAIGSNLNVEEPSG
>1Y0Y_306_332
TKAGVPTGALSVPARYIHSNTEVVDER
>1H6L_274_300
TDGPETDGTSDTDGIDVLGFGLGPEYP
>1R5M_214_240
WVDDDKFVIPGPKGAIFVYQITEKTPT
>1F8E_4_30
NNLTKGLCTINSWHIYGKDNAVRIGED
>1PBE_175_201
KVFERVYPFGWLGLLADTPPVSHELIY
>1U16_429_455
NFVNSVEQYTALGGTAKSSVTTQIEQL
>2J0W_177_203
GLVITQGFIGSENKGRTTTLGRGGSDY
>1X3M_86_112
KRDLTDSVALIGHRIAHGGELFTQSVI
>1D5T_302_328
IICILSHPIKNTNDANSCQIIIPQNQV
>2BC9_163_189
IRSKSSPDENENEVEDSADFVSFFPDF
>1MDO_15_41
RPAMGAEELAAVKTVLDSGWITTGPKN
>1GKZ_281_307
IRISDRGGGIAHKDLDRVMDYHFTTAE
>1PZD_2_28
SIPGLERALQQYTLEPSEKPFDLKSVP
>2GY5_283_309
GFYGPDCKLRCSCNNGEMCDRFQGCLC
>1JYE_268_294
ISVVGYDDTEDSSCYIPPLTTIKQDFR
>1KA1_114_140
PLKSLEDVRQIIDFGNYEGGRKGRFWC
>1G4R_325_351
VKLVVSRGGLLGDLASSDVAVELPFTL
>1Z05_207_233
ATGLPVFVANDTRAWALAEKLFGHSQD
>1OHC_175_201
NGDLNWIIPDRFIAFCGPHSRARLESG
>1RHC_288_314
EEMIKEIERFKEAGINHFCLGNSSPDV
>1NI5_349_375
RPPRADEAVSVRFKAPGLLHIVGRNGG
>2BC9_199_225
DLEADGQPLTPDEYLTYSLKLKKGTSQ
>1HH2_255_281
GSRIAAILKELKGEKLDVLKWSDDPKQ
>1HZF_279_305
GSQSNAVSPTPAPRNPSDPMPQAPALW
>1LAM_210_236
EQEMGSFLSVAKGSEEPPVFLEIHYKG
>1WYC_272_298
TARDLARVGRMMLDGGVAPGGRVVSED
>1EA7_18_44
TLTSTTGGSGINIAVLDTGVNTSHPDL
>1NTY_41_67
SGVEEIPPGIVNKELIIFGNMQEIYEF
>2EVX_156_182
VLIVFADTRNVANQIDPYLRKFYLAGR
>1XC3_21_47
REDGTIIDRIEFPTKMPDETIEKVIQY
>2NZL_65_91
AFSRWKLYPRMLRNVAETDLSTSVLGQ
>1B89_286_312
AELVFLYDKYEEYDNAIITMMNHPTDA
>1H30_324_350
SLRDGEATLEVDGTRGQSEVSAAQLQE
>1WXQ_155_181
KRIKLQKIKLESAIAEHLSGIGVNEND
>1R53_267_293
PGSKHNDPFYFEKETNRLRTKTNNSGG
>1DNV_310_336
NLTRNFPADLFNIYSDIEKSQVLHKGP
>2F68_281_307
HGKEEVNGKSFNHTVHNINANAGIEGT
>1RK6_193_219
ASGAIGISTGAFYPPAAHASTEEIIEV
>1PBE_55_81
LLREAGVDRRMARDGLVHEGVEIAFAG
>1TBF_63_89
TIRMFTDLNLVQNFQMKHEVLCRWILS
>1F1O_326_352
RFSNIVKNLTVFPENMKRNMDRTLGLI
>1MXG_98_124
AYGIKVIADVVINHRAGGDLEWNPFVG
>2ALA_321_347
KTNKNGDCSVHSHSNVATLQEATAKVK
>2ICS_82_108
GVTTVIDAGTTGAENIHEFYDLAQQAK
>1KNW_322_348
ADGRSLEHAPTVETVVAGPLCESGDVF
>1AGX_257_283
LVPEVRKLHDEQGLQIVRSSRVAQGFV
>1F1O_345_371
MDRTLGLIYSQRVLLALIDTGLTREEA
>1TQN_36_62
FCMFDMECHKKYGKVWGFYDGQQPVLA
>1J09_94_120
EELLKRGWAYRAFETPEELEQIRKEKG
>1L9V_18_44
KFIPFNNLAIKAMLTAKVDKKDMDKFY
>1Y4I_215_241
HGDVIGGIIVGKQEFIDQARFVGLKDI
>2AYU_286_312
DLEMRKQRNKTTKQVRTIEKITPIESF
>1XWI_139_165
QMQGVGVDNDGILVLGATNIPWVLDSA
>1XV5_343_369
DSGIIWFDENDMESTFERIKELSSDRA
>1NIJ_133_159
VHADEQMNQFTIAQSQVGYADRILLTK
>1L9V_125_151
LFHSKDLLLKSTLIAIGQSKEIETTIT
>1TXD_125_151
CSNQPFALEMIKSRQKKDSRFQTFVQD
>2GI3_105_131
VVVGKANLDEFAMGSSTERSAFFPTRN
>1Z6F_260_286
FRFFETVNPLKVGKEFASEPVWFGDSD
>1DOZ_224_250
NTPDPWLGPDVQDLTRDLFEQKGYQAF
>2EWV_170_196
TIEDPIEYVFKHKKSIVNQREVGEDTK
>1X8V_77_103
PFMTPIFGEGVVFDASPERRKEMLHNA
>1ZXX_290_316
KVTSHDILDLFDESHRGDYDLLKLNAD
>1XV5_40_66
AKDKSFTRTSSHDHKSFSIPVILAKEY
>1SNG_33_59
EVIWSPYSVACALGVLAAGARATTRTE
>1LRZ_19_45
PYSHFTQTVGHYELKLAEGYETHLVGI
>1V73_94_120
KIIDSDGNWAFGEGHMVMTGDIFDRGH
>1JDC_10_36
VRYHGGDEIILQGFHWNVVREAPNDWY
>1VRM_41_67
PRTIAEAILEDMKRITYKFSFTDERSV
>2C1I_350_376
FIMWDVDSLDWKSKNEASILTEIQHQV
>1CEO_261_287
DLKPAIEFREKKKCKLYCGEFGVIAIA
>1YHL_123_149
CAINDGIILKSWTQIMAWHYFADRPFL
>1X3L_116_142
LNRARENDIVFILISGGGSALFELPEE
>2AE0_10_36
QQYKDGKFTQPFSLVNQPDAVGAPINA
>1GYC_187_213
VINVQHGKRYRFRLVSISCDPNYTFSI
>1JIX_155_181
IEFEYFPIEQYKIHMNDFQLSKPTKKT
>2H9F_25_51
FRLEDLPESCRVPGEARDRLFMRVIGS
>1WMD_142_168
SRNVDDYVRKNDMTILFAAGNEGPNGG
>1EWF_131_157
TCSSCSSHINSVHVHISKSKVGWLIQL
>1CA1_266_292
GEKDAGTDDYMYFGIKTKDGKTQEWEM
>1VHN_247_273
FERHLELLIKTKGERKAVVEMRKFLAG
>1PVL_164_190
WDVEAHKIMNNGWGPYGRDSYHSTYGN
>1OHL_273_299
RDASEICKDLPICAYHVSGEYAMLHAA
>1H9A_448_474
AVYTADKAPLETYKSGSMGPEASDKLL
>1XKU_160_186
SGIENGAFQGMKKLSYIRIADTNITTI
>4ENL_100_126
ANKSKLGANAILGVSLAASRAAAAEKN
>1N93_44_70
GGSDPHPGIGHEKDIRQNAVALLDQSR
>1RGZ_198_224
YAWGYRDGKAVRAVRVSPGMLDAQAYG
>1EG2_230_256
AVIERLVRALSHPGSTVLDFFAGSGVT
>1U09_172_198
KVRAGKTRIVDVLPVEHILYTRMMIGR
>1UDX_118_144
GGAGGRGNMHFVSPTRQAPRFAEAGEE
>1KK1_111_137
ILVIAANEPCPRPQTREHLMALQIIGQ
>3SIL_252_278
ETKDFGKTWTEFPPMDKKVDNRNHGVQ
>1H30_119_145
NHGMWQTISVEELARNLVIKVNRDAVM
>1MDO_339_365
YRERFPTLTLPDTEWNSERICSLPLFP
>1KK1_25_51
TLTKALTGVWTDTHSEELRRGITIKIG
>1H9A_8_34
VTFFGGTGDLAKRKLYPSVFNLYKKGY
>2F5U_365_391
LVRLTALELINRTRTNPTPVGEVIHAH
>2EVX_271_297
SESENGLEETICTLRLKQNIGRSERAD
>1F20_374_400
YRALKEQGGHIYVCGDVTMAADVLKAI
>2ICS_352_378
VAKEQIRPIKTIIGGQIYDNEGHHHHH
>1HZF_157_183
ADGSFQDPCPVLDRSMQGGLVGNDETV
>1KK1_172_198
ENAPIIPISALHGANIDVLVKAIEDFI
>1MZE_250_276
DYERFPNFQNVVGYETVVGPGDVLYIP
>1TJY_165_191
TTQFGYNDATKSLQTAEGIIKAYPDLD
>1XVT_101_127
GPAFARRGITDEVLWQHNPKLVIAHLS
>2C78_226_252
EDVFTITGRGTVATGRIERGKVKVGDE
>1REO_284_310
SVTADYVIVCTTSRATRRIKFEPPLPP
>1TQ4_106_132
EVTMERHPYKHPNIPNVVFWDLPGIGS
>1SVB_126_152
KATGHVYDANKIVYTVKVEPHTGDYVA
>2F6H_124_150
FKNGMTDEEYKEYVSLVTELKDDFEAL
>1YDX_113_139
TLNLLDPLELDLKFAYYALKSQQERIE
>1ZU4_253_279
VADVSGIILTKMDSTSKGGIGLAIKEL
>2BJF_20_46
MDIEYSFNQSIIFIPRNFKCVNKSNKK
>1H30_40_66
YLGRMFSGTPVIRLRFKRLQPTRLVAE
>1IUC_87_113
LSEFVYDGSKWITGQLGSVGVKVGSNS
>1ZWX_104_130
AVVSQWPIVEKSQHIFQRGGGADRLSN
>2I7Q_45_71
PGAWRGLREDEFHISVIRGGLSNMLFQ
>1YU0_265_291
TTEATSSGGTDVPTTGVNGTGATSAWN
>1DLJ_167_193
SPKVKADAEKFALLLKSAAKKNNVPVL
>1A5T_305_331
GINRELLITDLLLRIEHYLQPGVVLPV
>2PGD_421_447
CFTTALSFYDGYRHAMLPANLIQAQRD
>1OGQ_287_313
GGNLQRFDVSAYANNKCLCGSPLPACT
>2C0H_163_189
EPEGEIKPGESSSEPCFDTRHLSGSGA
>2C6J_88_114
KKNNYQYNKEFCKDIRWGLGDFGDIIM
>1INP_146_172
DILGIWVDPIDSTYQYIKGSADITPNQ
>2I1O_335_361
RCTSCHRIEVVPANVQEKTCICGGSMQ
>1Q0H_160_186
EHNAIFQSLPQPIQHNLGYADLEQNGV
>1UUQ_164_190
AFMAKSASFYRSEKAQQEYRKTLEKII
>1VLY_306_332
VVMNNDMEPDSIFRVRDDANTLHIEPL
>1Q25_274_300
WVTEYACHRDYLESRSCSLSSAQHDVA
>1AOP_179_205
LVGGGLSIEHGNKKTYARTASEFGYLP
>1MXA_88_114
SCAVLSAIGKQSPDINQGVDRADPLEQ
>1ZJC_281_307
TIIDQFKLMFKDGEIIDFSAEKGEAVL
>1Y4I_43_69
EQGAARFALEESGYIYTRLGNPTTDAL
>2CYG_276_302
IEAYIFEMFNENQKAGGIEQNFGLFYP
>1RIQ_271_297
ADHLRAITFAISDGVIPSNEGRGYVIR
>1UX6_68_94
DGKGDACDHDDDNDGIPDDKDNCRLVP
>1H30_32_58
VAKSVKSLYLGRMFSGTPVIRLRFKRL
>1O7F_434_460
LRVDKEDFNRILRDVEANTVRLKEHDQ
>1MXG_134_160
VASGKYTANYLDFHPNELHCCDEGTFG
>1NNF_260_286
AARAEYPLRADVVSPFNLEPYEKLEAP
>2FBA_425_451
EFNTVADNLVTFGDSFLQVILDHINDD
>1FSU_20_46
GFHGSRIRTPHLDALAAGGVLLDNYYT
>2CFQ_50_76
AAISLFSLLFQPLFGLLSDKLGLRKYL
>2J4O_54_80
LKFRSENNCFLYGVFNGYDGNRVTNFV
>2DPO_207_233
WRLVEEGIVSPSDLDLVMSDGLGMRYA
>1POT_192_218
ANPYMEGEVNLGMIWNGSAFVARQAGT
>1GSA_187_213
LTEHGTRYCMAQNYLPAIKDGDKRVLV
>1PII_49_75
AFILECKKASPSKGVIRDDFDPARIAA
>1C7Q_359_385
KAFQGTLLAHVDGGVPNLIVELDEMNE
>1FNO_364_390
MGLPCPNLFTGGYNYHGKHEFVTLEGM
>1ZED_241_267
RQGARYVWNRTELMQASLDPSVTHLMG
>2CY8_394_420
RMALILEGVDIGGRGSVFLSAQHEREH
>1R9L_77_103
GGDKKFYREGVFVNGAAQGYLIDKKTA
>1ZED_131_157
SVMNRAKKAGKSVGVVTTTRVQHASPA
>1AB4_263_289
LRDESDKDGMRIVIEVKRDAVGEVVLN
>2GS8_88_114
PGQAFVKMETQNNMPTAAGLSSSSSGL
>1N4K_98_124
DFEEECLEFQPSVDPDQDASRSRLRNA
>1RJG_155_181
EDTAKSPFLIDQGRYKLAACDLNDITE
>1MUW_288_314
KPPRTEDIDGVWASAAGCMRNYLILKE
>1WST_391_417
YVPEETIREGVRRLAETIKEEMKRVKG
>1GYN_1_27
SKIFDFVKPGVITGDDVQKVFQVAKEN
>2G9D_67_93
TAPMELLDKWIDDIVSGFQPVAERCLF
>1SVS_273_299
FEEKIKKSPLTICYPEYAGSNTYEEAA
>2B9E_264_290
WPHRGLSTFPGAEHCLRASPETTLSSG
>1FS7_181_207
HQEKRSLVCAQCHVEYYFKKTEWKDDK
>1Y08_224_250
KKELTEGKALGLSHTYANVRINHVINL
>2A84_33_59
RVMLVPTMGALHEGHLALVRAAKRVPG
>1JYE_250_276
ALGAMRAITESGLRVGADISVVGYDDT
>2FBA_329_355
DRYSVNSAYSAGAAIGRYPEDVYNGDG
>2B5W_326_352
DLVTGVHPLSEFEAAFDDDDTTIKTAI
>1O59_262_288
IQLGRESSFIEKIIVDTAHFRGNFPQF
>1AL3_143_169
ADFAIATEALHLYDDLVMLPCYHWNRS
>2C3F_235_261
QLRGSEKALGTLKITHENPSIGADYDK
>1TFR_273_299
NYYNSYKLPPRGKIYSYFVKAGLSKLT
>1ZGK_72_98
LLYAVGGRNNSPDGNTDSSALDCYNPM
>1XMB_257_283
AFNVIPDSITIGGTLRAFTGFTQLQQR
>1PMI_319_345
MLTYSYESVEKQKMPLQEFPRSKGDAV
>1M8Z_166_192
FKGQVFALSTHPYGCRVIQRILEHCLP
>1QZZ_311_337
FMGGRVRTRDEVVDLAGSAGLALASER
>1LRZ_269_295
DIEKRPENKKAHNKRDNLQQQLDANEQ
>1HH2_228_254
EPGVRTKVAVASNDPNVDPIGACIGEG
>1NI5_357_383
VSVRFKAPGLLHIVGRNGGRKLKKIWQ
>1CWV_140_166
QAGANVAFDTTLGNMGVITDHNDGTYS
>4BCL_303_329
KFNDFTVDTQLKIVLPKGYKIRYAAPQ
>2C81_139_165
LFGSMANMDEINEIAQEHNLFVIEDCA
>1JND_150_176
KSIKKLFTGDFIVDPHAALHKEQFTAL
>1ISR_206_232
ESGMDAFKELAAQEGLCIAHSDKIYSN
>2II0_450_476
LFNKSLEIEPRNPKPLPRFPKKYSYPL
>1UUR_125_151
KPNVALVLKSQPFPVVISKGKQLGENQ
>1BHE_17_43
TLKADSSTATSTIQKALNNCDQGKAVR
>1OHL_219_245
FRDAACSAPSNGDRKCYQLPPAGRGLA
>1NRI_278_304
MMILSTLSKSEAKVLLERHQGKLRNAL
>2EU9_317_343
MLEFDPAQRITLAEALLHPFFAGLTPE
>1WP5_156_182
NELFLVTHNGYALWFDESEVSIVGVRA
>1UA7_47_73
QGDKSMSNWYWLYQPTSYQIGNRYLGT
>2J66_270_296
SGRYLLAQAAVYVTEVLYRKASKGEVF
>1WD3_250_276
LSTYYSGARPDYSGYNPMSKEGAIILG
>1D3G_56_82
GHKFRNPVGIAAGFDKHGEAVDGLYKM
>1I1W_193_219
KWRAAGVPIDGIGSQTHLSAGQGASVL
>1E5W_229_255
EQNDRLTPKIGFPWSEIRNISFNDKKF
>2EVX_57_83
EFQCAGVNMIRHTIRPKGLLLPGFSNA
>1ZSX_117_143
GLSRKHIIEGLKASLERLQLEYVDVVF
>1YPX_290_316
PDLKIVLGLITSKTGELEDEAAIKARI
>1GQ8_101_127
ITFQNTAGAAKHQAVALRVGSDLSAFY
>2BBC_48_74
GAKEAHYLHSLKLSYQQSLLRPASNKD
>2CY8_203_229
AAFIAEPVGSHFGVTPVSDSFLREGAE
>1IGR_354_380
VTGYVKIRHSHALVSLSFLKNLRLILG
>1VJZ_311_337
GILDSERKDVEYEEWYGHKLDRKMLEL
>2NVP_90_116
LINRQVKCIFIDPYANAFNKEPNGQKW
>1QYI_117_143
NISTNLADCFNLNEQLPLQFLDNVKVG
>1Y42_8_34
PKYTAKINEAEENWQARAEAIKKGKKQ
>1KA1_63_89
NFPDDKVVGEESSSGLSDAFVSGILNE
>1B7E_84_110
TVGLLHQEWWMRPDDPADADEKESGKW
>1G6S_22_48
KSVSNRALLLAALAHGKTVLTNLLDSD
>1TJY_63_89
AIIVSAVSPDGLCPALKRAMQRGVKIL
>1TOI_342_368
IKQNGMFSFSGLTKEQVLRLREEFGVY
>2NVP_217_243
RPSDDACEYGYLIPANMFAVVALRYIS
>1XIP_295_321
NVLASSCSSEVSIWDSKQVIEPSQDSE
>1NIJ_233_259
YPVDISEVSRVMENLLLESADKLLRYK
>1UX6_203_229
AGFVFGYQSSSRFYVVMWKQVTQSYWD
>1UOU_84_110
VLTQALAQSGQQLEWPEAWRQQLVDKH
>2AZP_73_99
EACAGVIFFNNSGYLGMCGHGTIGLVA
>1RKD_266_292
LEEKPLPEAIRFAHAAAAIAVTRKGAQ
>1FL2_236_262
VQIGLLPNTNWLEGAVERNRMGEIIID
>1XA6_143_169
SKMTTNPIYEHIGYATLLREKVSRRLS
>1IO1_167_193
DLKFDDTTGKYYAKVTVTGGTGKDGYY
>2CU2_16_42
LWPLSREDRPKPFLPLFEGKTLLEATL
>2B4W_7_33
AFEANKRVYESVLLTFKGVDGYDVYNC
>1VJZ_284_310
LKWLEDLLEIFKTLNIGFALWNFRGPF
>1GR0_52_78
VRFGPYHVRDVKFVAAFDVDAKKVGFD
>1GPJ_323_349
EKLKERRLVADVAKSLHEIKDRELERA
>1RYO_248_274
SHTVVARSMGGKEDLIWELLNQAQEHF
>3GCB_260_286
DKKIHTIKSTPLEFASKYAKLDPSTPV
>1J09_317_343
YIREVLSLEEVAERVKPFLREAGLSWE
>1Y8A_269_295
AMSEAKVIELFMERKERAFEVLSAVSI
>1MUW_263_289
DLRAAFWLVDLLESAGYEGPRHFDFKP
>1R5Y_29_55
TIEMKRGVIRTPAFMPVGTAATVKALK
>2NXF_41_67
RDAVLQWRRERVQCVVQLGDIIDGHNR
>1RK6_104_130
VVTGNCGISLAPLAHANPPAPLDLLDE
>1GYC_27_53
VNGVFPSPLITGKKGDRFQLNVVDTLT
>1QZ9_218_244
ADYAIGCTYKYLNGGPGSQAFVWVSPQ
>1V72_207_233
SFGATKNGVLAAEAIVLFNTSLATEMS
>2F5U_54_80
ITDFPLTTRSADFRDGRMSKTFMTALV
>1WST_18_44
FFSEKAMLMKASEVRELLKLVETSDVI
>1MSK_47_73
NYIDWTPFFMTWSLAGKYPRILEDEVV
>1WAK_65_91
VAMKVVKSAEHYTETALDEIRLLKSVR
>2FGQ_68_94
ASGFNFKRRSTVSLSGNFGEVRLGRDL
>1FOB_22_48
YKNLNGQTQALETILADAGINSIRQRV
>2BJF_243_269
DKDSIDLIEFFHILNNVAMVRGSTRTV
>1W8K_210_236
KNLGNAKFGLWVDGNCEEIPYVKEVEA
>2CBN_252_278
TRQAATLAREAGVGKLIITHVSSRYDD
>1BOO_278_304
ISFEMKPEYVAASAFRFLDNNISEEKI
>1ZSX_19_45
QGHMLQFYRNLGKSGLRVSCLGLGTWV
>1EDG_315_341
NLKTRVEYMSYYVAQAKARGILCILWD
>1WXQ_367_393
LYAINARTKRRVGEDYELQFNDIVKIV
>1I9Z_184_210
IASGLRFRRGRSIFNHDYVVWFGDFNY
>1KKH_170_196
LEIKNNKFRKIKGEFEEFLKNCKFLIV
>2CU2_164_190
EGFVEKPSYAEALEYIRKGYVWNGGVF
>1Z6A_169_195
FKAVKELKSKYRIALTGTPIENKVDDL
>2I1Q_233_259
KLGRHMATLNKLADLFNCVVLVTNQVS
>2F5U_356_382
MSSGARQAALVRLTALELINRTRTNPT
>1Y08_12_38
SGLVPRGSHMIRYSEVTPYHVTSVWTK
>1ITX_245_271
MTYDFNGAWQKISAHNAPLNYDPAASA
>1YU0_117_143
GTVRADSNFSAPTGYTSTTARKVGGFH
>1IZC_65_91
DFVWIDVEHGMFNRLELHDAIHAAQHH
>1SI7_8_34
HHHSSGLVPRGSHMIEFDNLTYLHGKP
>1VLO_285_311
QREHGTEKLVGLVMTEKGVLRNELPVR
>1YT3_131_157
DKSESRTDWLARPLTERQCEYAAADVW
>1NH8_20_46
MMLRVAVPNKGALSEPATEILAEAGYR
>1R5Y_10_36
DRPRFSFSIAAREGKARTGTIEMKRGV
>1Q35_194_220
IGNSYYYGKMLDDEKQKSWAEAAIINF
>1WDP_109_135
QWVLDIGESNHDIFYTNRSGTRNKEYL
>2G5D_364_390
KALNRLIMAQDTGSAIKGAVRVDYFWG
>1VJP_218_244
GDDGATGATPFTADVLSHLAQRNRYVK
>1VE1_267_293
IVWAALQVARELGPGKRVACISPDGGW
>1LC5_33_59
INPLGMPVSVKRALIDNLDCIERYPDA
>1KXU_44_70
AVANGKVLPNDPVFLEPHEEMTLCKYY
>1EVY_94_120
PTQFLRGFFEKSGGNLIAYAKEKQVPV
>7ODC_355_381
IWGPTCDGLDRIVERCNLPEMHVGDWM
>1NRI_89_115
DASECPPTFGVSTEMVKGIIAGGECAI
>2FFE_143_169
GIMHFQDFWIGKRGEPDVRGVDIRGVS
>2B4W_273_299
SDGKVDLYSGVGDSHEGRITIDYPFKG
>2GUY_22_48
TDGSTTATCNTADQKYCGGTWQGIIDK
>1Y3N_361_387
PVYKDTVLKAAQPVNNQMYDIGAQIPI
>1QNR_45_71
ISSSGLKVVRVWGFNDVNTQPSPGQIW
>2H85_271_297
IPMDSTVKNYFITDAQTGSSKCGCSVI
>1JDW_277_303
GIEWMRRHLAPDYRVHIISFKDPNPMH
>1A5T_180_206
VTMSQDALLAALRLSAGSPGAALALFQ
>1ZOD_277_303
GLPLAAIVTSAAIEERAHELGYLFYTT
>1KVP_48_74
ALRLSPLRRGLAIDSTVDIFTFYVPHR
>2FBA_199_225
GYWDSTGFDLWEENQGRHFFTSLVQQK
>1QZ9_235_261
SQAFVWVSPQLCDLVPQPLSGWFGHSR
>2CBN_197_223
DYLAAPVPGKALAIFGDTGPCDAALDL
>1JFB_159_185
GVPFNDLEYLTQQNAIRTNGSSTAREA
>1BGV_367_393
APSKAVNAGGVLVSGFEMSQNSERLSW
>1VHN_238_264
PSREEILRTFERHLELLIKTKGERKAV
>1WRU_229_255
VSRKGTATDSDVTRYRPMIIIADSKIT
>1O88_173_199
GASNTVTVSYNYIHGVKKVGLDGSSSS
>1TVL_426_452
ENLGLGIPQHQSVLHSSHHEGGSHHHH
>2F68_18_44
TDLTVSPSKIEDGGKTTVKMTFDDKNG
>1VFL_213_239
HAGEVGSANVVKEAVDTLKTERLGHGY
>7A3H_35_61
HGLQWYGQFVNYESMKWLRDDWGINVF
>3GRS_217_243
IRHDKVLRSFDSMISTNCTEELENAGV
>1US5_103_129
RALAALYPEVVHVVARKDAGIRTVADL
>1XHB_198_224
PVRTPTMAGGLFSIDRDYFQEIGTYDA
>1L9K_25_51
RLNALGKSEFQIYKKSGIQEVDRTLAK
>1DS1_298_324
VYIRTDRNGQLSGGERAGDVVAFTPRG
>2ICS_331_357
LTIFTIQAEEKTLTDSNGLTRVAKEQI
>2H7O_8_34
VRRITPKKLRELSDLLRTHLSSAATKQ
>1Z6F_252_278
SKKLLTWGFRFFETVNPLKVGKEFASE
>1X54_270_296
TTLKNTEPPFPRISYDEAIDILQSKGV
>1Z70_240_266
VEETLNPKGPPSGKDRVKKGGSYMCHR
>1Q25_383_409
EECSSGFQRMSVINFECNQTAGNNGRG
>1YPV_260_286
NHIEPLKIQLQREPRPFPKLRILRKVE
>2CBN_229_255
VMVHEATLDITMEAKANSRGHSSTRQA
>2DE2_231_257
ELQATGARPVVDLGLDERNAYASVWTV
>1NTY_22_48
KAYVRDLRECMDTYLWEMTSGVEEIPP
>1EG2_2_28
ANRSHHNAGHRAMNALRKSGQKHSSES
>1BS0_3_29
WQEKINAALDARRAADALRRRYPVAQG
>1YLE_35_61
AERLRDKILASEASFAAEVSYNGEESY
>1P5D_150_176
VEQVDILPRYFKQIRDDIAMAKPMKVV
>1SZN_324_350
KWGINPDWTFNVTYPAEFWAGPSSKGH
>1MUW_334_360
LDELAQPTAADGVQELLADRTAFEDFD
>1H30_184_210
RLDGCMRSWNWLNGEDTTIQETVKVNT
>1J09_144_170
HVIRLKVPRPGTTEVKDELRGVVVYDN
>1JL5_13_39
LQEPLRHSSNLTEMPVEAENVKSKTEY
>1KXU_83_109
PAMPRSVVGTACMYFKRFYLNNSVMEY
>1P8L_244_270
VDYDGVVFSIGTGFDADQRRDFWQNKE
>1W55_119_145
CITPALKVADTTLFDNEALQREKIKLI
>1VPR_305_331
KVSNDPESDPIPLQSRDYTALAGRDNA
>2FR1_53_79
EALESAGARVRELVVDARCGRDELAER
>1Q5N_261_287
MMQTEIAEVFEPTAKGRGGSSTMPHKR
>1F42_59_85
EFGDAGQYTCHKGGEVLSHSLLLLHKK
>1J6U_352_378
KIVVIFQPHRYSRLEREDGNFAKALQL
>1EWF_404_430
IMNYIVPILVLPRVNEKLQKGFPLPTP
>1MLA_166_192
QVVIAGHKEAVERAGAACKAAGAKRAL
>1PJC_85_111
QKDQLLFTYLHLAAARELTEQLMRVGL
>1REO_94_120
KHRIVREYIRKFGLQLNEFSQENDNAW
>1VPK_203_229
FLLSLKSMKEVQNVLDNTTEPTITVRY
>3GCB_311_337
GDAVIYLNVDNETLSKLVVKRLQNNKA
>1IIR_192_218
DHPWVAADPVLAPLQPTDLDAVQTGAW
>1WZA_272_298
GFNKKAKHIYGVYDREVGFGNYIDAPF
>1XKG_60_86
RFLMSAEAFEHLKTQFDLNAETNACSI
>1QE3_385_411
FDWHPEKPPYNKAFHALELPFVFGNLD
>1GXN_251_277
TYLEGYTYDSSLAATNPIVPRAGSKMW
>1EDG_338_364
ILWDNNNFSGTGELFGFFDRRSCQFKF
>2HZ6_161_187
YAASLPEDDVDYKMSHFVSNGDGLVVT
>2FSJ_246_272
PFDLAQEALSHPVMFRQKQVGGPEVSG
>2G29_302_328
GIYNFGNGQETFEDQEIMQKYWVDNAS
>1EU8_4_30
GKIVFAVGGAPNEIEYWKGVIAEFEKK
>1BIF_34_60
CMTNCPTLIVMVGLPARGKTYISKKLT
>1VPR_111_137
FQDPCPQLTKEQVAMCKGFDYGDKTLK
>1RCQ_121_147
LKMDSGMHRVGFFPEDFRAAHERLRAS
>1B6A_246_272
DICKIDFGTHISGRIIDCAFTVTFNPK
>1DKQ_255_281
YLLQRTPEVARSRATPLLDLIKTALTP
>1NHS_312_338
NLEEPVKPFPGVQGSSGLAVFDYKFAS
>1G97_310_336
TNSMIEESSVADGVIVGPYAHIRPNSS
>1ZSX_1_27
GSSHHHHHHSSGRENLYFQGHMLQFYR
>1TBF_196_222
EEYKTTLKIIKQAILATDLALYIKRRG
>1P5J_211_237
GVVQGLQECGWGDVPVIAMETFGAHSF
>1T2D_111_137
GHIKKNCPNAFIIVVTNPVDVMVQLLH
>1DS1_104_130
RLGLHTGYRELRSGTVYHDVYPSPGAH
>1H12_123_149
AWKLKLNQNGFVYKVDEGPAPDGEEYF
>2GZ7_234_260
AMKYNYEPLTQDHVDILGPLSAQTGIA
>1L9V_88_114
LNSLKVTQANVSNVLSRVVSIRHLENL
>1XFK_108_134
AQVIQQALPHARAIVLGGGHEIAWATF
>2VTK_133_159
IAALLCYPAARYLMGSMTPQAVLAFVA
>2J0W_255_281
GAKVLHPATLLPAVRSDIPVFVGSSKD
>1M7Y_350_376
ISCLNGNAGLFCWVDMRHLLRSNTFEA
>1IG8_261_287
SAPMAINCEYGSFDNEHVVLPRTKYDI
>2FP3_214_240
DTQTEGIPSPSTNVPSLADTLVCYANT
>1FSU_311_337
DWLPTLVKLARGHTNGTKPLDGFDVWK
>1PJC_35_61
IETQAGIGAGFADQDYVQAGAQVVPSA
>2MNR_42_68
GVVGHSYLFAYTPVALKSLKQLLDDMA
>1S9J_294_320
QLMVHAFIKRSDAEEVDFAGWLCSTIG
>1A5T_237_263
NHEQAPARLHWLATLLMDALKRHHGAA
>1A8D_47_73
PDAQLVPGINGKAIHLVNNESSEVIVH
>2HQ2_220_246
QAFNLVADDLACKVSNSALAQILESAQ
>1BQG_60_86
EVPGGEGIRKTLEDARHLLINQSIGNY
>1P5D_23_49
VGDTLTAETAYWIGRAIGSESLARGEP
>1Q8K_256_282
KEKIEEKRGVFNVQMEPKVVTDTDETE
>1FO8_125_151
PLLKADPSLWCVSAWNDNGKEQMVDSS
>1W3F_77_103
PAEPYVGQIDGDGRYPDNWFKIEPGKT
>2BC9_36_62
PEALKILSAITQPMVVVAIVGLYRTGK
>1FNO_154_180
VLKGNPIPHGDIKVAFTPDEEVGKGAK
>1XFI_143_169
DAIEDDGKRLENLVRGIFAGNIFDLGS
>2EX1_112_138
LNLYDDGSMEYVDLEKEENKDISAEIK
>1US0_47_73
HVYQNENEVGVAIQEKLREQVVKREEL
>1MC0_115_141
QAMLCVPVISRATDQVVALACAFNKLG
>1EYB_330_356
KSVRPGVAIADFVIFPPRWGVADKTFR
>1V4A_317_343
KLGAGGIREIEFIVQVFQLIRGGREPS
>1V4A_340_366
REPSLQSRSLLPTLSAIAELHLLSEND
>1QZ9_255_281
GWFGHSRQFAMEPRYEPSNGIARYLCG
>1UG6_74_100
YRFSVAWPRILPEGRGRINPKGLAFYD
>2B5W_192_218
LKVDDKGYENLYCLGRRDRPDPTIDII
>1T5J_254_280
GDTDSLASMYGAMAGAYYGFKNIPKEW
>1UMG_253_279
FAFPHLVPGWMRGSHYGPLMPVSQRDA
>1MXA_281_307
VAKNIVAAGLADRCEIQVSYAIGVAEP
>1KVK_51_77
LNLPNVGIKQVWDVATLQLLDTGFLEQ
>1JY1_292_318
PLYLIYPSVENVRTSLEGYPAGGSLPY
>1KVP_139_165
WMPDRTEANPNELNQDDARYGFRCCHL
>1XFI_16_42
PIENNYRACTIPYRFPSDDPKKATPNE
>1A8Y_235_261
PESMYETWEDDMDGIHIVAFAEEADPD
>1UWV_220_246
ERFSHSEGLDLYLAPDSEILETVSGEM
>1N40_92_118
AGLRKAVMKAITPKAPGLEQFLRDTAN
>2ABS_88_114
GGSALNSVRVVQKLLRKPGSAGYMGAI
>1XVT_58_84
QPNYPQLSRRNLHALSLNIFKDEGREA
>1NIJ_40_66
FGEVSVDDQLIGDRATQIKTLTNGCIC
>1MUW_195_221
VGHALAFIERLERPELYGVNPEVGHEQ
>1Y3N_461_487
KTWNDYQQQLKNRGFYQVMIVMQKAYD
>1W55_311_337
SPKLKDFKQAMQSNIAHTLDLDEFRIN
>1HZ4_134_160
HEFLVRIRAQLLWAWARLDEAEASARS
>1KO9_126_152
KFQGVRLLRQDPIECLFSFICSSNNNI
>1BU8_426_452
SGVDGKEYNFCSSDTVREDVLQSLYPC
>1Q44_267_293
SLSNLEVNKEGKLPNGIETKTFFRKGE
>1DOZ_115_141
HFSTFSVQSYNKRAKEEAEKLGGLTIT
>1CJC_153_179
QGNVALDVARILLTPPDHLEKTDITEA
>2D2J_137_163
KVATTGKATPFQELVLKAAARASLATG
>2F4Q_160_186
VVVDGNTVTFRFKGKHGVSQHKATSDR
>2NWH_281_307
AAAITVQSSFATSQDLSKDSVEAMLGL
>1LCY_108_134
PTLPLGRSADVRQGEFVVAMGSPFALQ
>1ZSW_186_212
LTVRRLDKMASTLTEIFGYTEVSRNDQ
>1XM9_133_159
ADRVIIPFSGWCDGNSNMSREVVDPEV
>1EVY_325_351
IYEIVYKKKNPRDALADLLSCGLQDEG
>1BI5_215_241
FGDGAAALIVGSDPVPEIEKPIFEMVW
>1AL3_15_41
HNLNVSSTAEGLYTSQPGISKQVRMLE
>2AM1_296_322
RLAFQHLELTRNRTEWKKAANGADILS
>2BC9_93_119
CVPHPKKPGHILVLLDTEGLGDVEKGD
>1G97_231_257
ALATAESVMRRRINHKHMVNGVSFVNP
>2I1O_355_381
ICGGSMQNLLVKYLSHGKRTSEYPRPK
>1GQ8_89_115
VAAVGAGFLARDITFQNTAGAAKHQAV
>1J58_137_163
GLPHSIQALEEGAEFLLVFDDGSFSEN
>1QZZ_347_373
DFSILEFTAVSEEAAPAAQASEALPAQ
>2B61_52_78
GTLNDEKNNAVLICHALTGDAEPYFDD
>1UTE_214_240
VTAYLCGHDHNLQYLQDENGLGFVLSG
>1SP3_392_418
TEMWWRINHMVSPKEQALNCNDCHNKG
>2AYU_20_46
TPHNTPASVLNPSYLKNGNPVRAQAQE
>2FUZ_34_60
YVLNDNTDWTDGFWSGILWLCYEYTGD
>1V0D_146_172
EGLESRFRNKSGYLRYSCESRIRGYLR
>1F9V_306_332
LTGDSKTLMFVNISPSSSHINETLNSL
>2C0H_140_166
HALKPMANALKNEKALGGWDIMNEPEG
>3MBP_78_104
EITPDKAFQDKLYPFTWDAVRYNGKLI
>1R6D_48_74
LAPVDADPRLRFVHGDIRDAGLLAREL
>2BJQ_61_87
YNKVELTGARDLGGQIQILTATEQDPT
>1K7I_116_142
ANLTFTEVTGNKSANITFGNYTRDASG
>1NXC_377_403
YMYMWRLTHDPKYRTWAWEAVEALESH
>1AB4_324_350
AFVRHRREVVTRRTIFELRKARDRAHI
>1V71_282_308
PTGCLSFAAARAMKEKLKNKRIGIIIS
>1RE9_207_233
IIEQRRQKPGTDAISIVANGQVNGRPI
>2FQX_64_90
GLVVACGSFLVEAVIETSARFPKQKFL
>1N11_172_198
PNAAGKNGLTPLHVAVHHNNLDIVKLL
>1UDC_276_302
FSKACGKPVNYHFAPRREGDLPAYWAD
>2BF1_107_133
METQTSTWFGFNGTRAENRTYIYWHGR
>1HO8_83_109
IHLLSTSDNEDCKKSVQNLIAELLSSD
>1M6I_133_159
YEKCLIATGGTPRSLSAIDRAGAEVKS
>1GKZ_233_259
PFIPMPLDYILPELLKNAMRATMESHL
>1Q5N_148_174
RHQVMMGRTWLQQALPITLGHKLARWA
>1NOF_54_80
IDPDSSKWNIQLPSARQAVSLGAKIMA
>2AU3_302_328
KAMKSAIPLLLSAGVEVYPVYLPEGYD
>1W9Y_146_172
AFYGSKGPNFGTKVSNYPPCPKPDLIK
>1US5_80_106
DIAYYAYQGCCIPAFEGKPVKTIRALA
>1ZHX_363_389
RRWFKDFDYSVTPEEGALVPEKDDTFL
>1EUR_139_165
GLTWSHRTITADITPDPGWRSRFAASG
>1XP3_135_161
QIIKGLNEVLTPDQTVNIALETMAGKG
>2O1B_80_106
KYGAFHGKEAFKQAIVDFYQRQYNVTL
>2AEX_204_230
YPKFKKWCDDYFFIAHRGERRGIGGIF
>1VJT_109_135
QRWDEVTKVGEKHGYYRGIDSQELNMV
>1NNF_44_70
EEGDKTPADVFYTEQTATFADLSEAGL
>2NZL_190_216
LDDVRNRFKLPPQLRMKNFETSTLSFS
>1LI4_344_370
LVNLGCAMGHPSFVMSNSFTNQVMAQI
>1R89_243_269
REFMEAPSLGFFKPKHPLEIEPERLRK
>1NOF_104_130
ANYSAYTSHLLDFSKYMQTNGAPLYAI
>1AL3_272_298
IGFRRSTFLRSYMYDFIQRFAPHLTRD
>1EA7_236_262
STWYNGGYNTISGTSMATPHVSGLAAK
>1WF3_52_78
EGRRQIVFVDTPGLHKPMDALGEFMDQ
>2I0O_61_87
GGAEVAQYCSLHLPTFLKTVEAYGRKE
>1GYN_286_312
NIDTDTQWATWEGVLNYYKANEAYLQG
>1Z05_353_379
INLFNPEKILIGGVINQAKSILYPSIE
>1O20_326_352
LIIAIKVVKNVDEAIEHIKKYSTGHSE
>1QHU_147_173
AAVECHRGECQDEGILFFQGNRKWFWD
>2BG1_45_71
TTLAEAQERMYDYLAQRDNVSAKELKN
>1UZ5_45_71
PIDVPPFDRATVDGYAVRAEDTFMASE
>1PJX_105_131
EIAKKDSEGRRMQGCNDCAFDYEGNLW
>1Q44_61_87
FEAKDSDIILVTNPKSGTTWLKALVFA
>1OWL_3_29
APILFWHRRDLRLSDNIGLAAARAQSA
>2C4E_184_210
FMNKHEFERASNLLNFEIDDYLERVDA
>1SZN_386_412
SDKDLGCLSSYKAAVAAHDTAVILVGK
>1SVB_56_82
TREYCLHAKLSDTKVAARCPTMGPATL
>2HC9_199_225
ATGSKITVIRGEELLKAGFGGIYHVGK
>1P9R_125_151
PSSHGERVVMRLLDKNATRLDLHSLGM
>1IHG_321_347
KEYDQALADLKKAQEIAPEDKAIQAEL
>1Q25_241_267
SPAVTITFVCPSERREGTIPKLTAKSN
>2A3N_262_288
LELLEKDVPLILVKGEGKCRALDERVE
>1CWV_98_124
HFVKGTIAADKSTLAAVPTSIIADGLM
>2B0J_62_88
VSDPCFAEEPGLVVIDEFDPKEVMEAH
>1IUQ_54_80
PKADEIVLSNMTVALDRILLDVEDPFV
>2C78_344_370
FRTTDVTGVVQLPPGVEMVMPGDNVTF
>2FQX_21_47
FNQQVWEGISRFAQENNAKCKYVTAST
>1X8V_387_413
FGAGRHRCVGAAFAIMQIKAIFSVLLR
>2FP3_56_82
QSRFNRGVLLMVNIMDYPDQNRRRIGA
>1GSA_140_166
VTRNKAQLKAFWEKHSDIILKPLDGMG
>1WZA_248_274
GFDSTFNFKLAEAVIATAKAGFPFGFN
>2FUZ_122_148
RRWRADAGIIQAWGPKGDPENGGRIII
>1RKD_67_93
DSIGESVRQQLATDNIDITPVSVIKGE
>1KJO_126_152
DGQTFIPLSGGIDVVAHELTHAVTDYT
>2DFW_346_372
ALTDLRTGAEKPGTGWDAAVYPRWQEA
>2BF6_1_27
VEGAVKTEPVDLFHPGFLNSSNYRIPA
>2II0_64_90
FVRTFLTTYRSFCKPQELLSLIIERFE
>1H12_285_311
VIMNVGLDAHLMGAQAWHKSAVNKALG
>1BGV_262_288
PDGYIYDPEGITTEEKINYMLEMRASG
>2NWH_212_238
RKAGLSGGVVTRGASEVVAFNGTEKAI
>1VPR_19_45
AKHVEKYGDNFKNGMHKPEFHEDGLHK
>2IM9_231_257
NKPNLHLFSQIPNGAVIEIIRPNWDLR
>1T1G_38_64
DETSLAQYFASLGVSAPQVVSVSVDGA
>1VJT_65_91
KYVEELNSPVKIVKTSSLDEAIDGADF
>1Y11_273_299
DPAPLLDTVLKLVEVVDTDNNFPRLRA
>1LML_452_478
EGGGYITCPPYVEVCQGNVQAAKDGGN
>2IY9_202_228
YHPVSSVNKKQDPVIRVAALAQYRKGE
>1KA1_94_120
DEVYNKNYKKDDFLFTNDQFPLKSLED
>2HMA_315_341
RYRQPDSKVTVHVKGEKTEVIFAEPQR
>1PBE_121_147
VYQAAEVRLHDLQGERPYVTFERDGER
>1GPI_381_407
DKDPSAPGVARGTCATTSGVPSDVESQ
>1Z6F_63_89
FKETDLVTIGNDAWATGNPVFKGSSLM
>1BUP_223_249
AGDTHLGGEDFDNRMVNHFIAEFKRKH
>1NC5_195_221
KKMPWANEETGCSPEFWARSIGWYVMS
>1PGS_52_78
PNKTCDEWDRYANVYVKNKTTGEWYEI
>1TVL_95_121
VGTFSTSFTEPFTISRQLMSLDHISGG
>1ZED_9_35
PDFWNREAAEALGAAKKLQPAQTAAKN
>2EWV_231_257
AETGHLVFGTLHTNTAIDTIHRIVDIF
>1IGR_376_402
RLILGEEQLEGNYSFYVLDNQNLQQLW
>2FSJ_100_126
AFPLIAAALWESGIHNDGSPVDLVIGS
>1OLT_410_436
LAKDGLVDVDEKGIQVTAKGRLLIRNI
>2FAU_4_30
SFLGGFFGPICEIDIVLNDGETRKMAE
>1SVB_247_273
PHAVKMDVYNLGDQTGVLLKALAGVPV
>1J72_74_100
QGACAVLAVQLDDYLGGRPVQHREVQG
>1DOZ_241_267
LFEQKGYQAFVYVPVGFVADHLEVLYD
>1OFL_166_192
VGGPAMYHRVDHCFFSNPQKPGNAGGG
>1LZL_233_259
DVSIYAAPSRATDLTGLPPTYLSTMEL
>1GPJ_312_338
EEELSTVEEELEKLKERRLVADVAKSL
>1BQG_45_71
NILILTDSSGHVGVGEVPGGEGIRKTL
>1EVY_184_210
IMSTGDRSFVCWATTDTVGCEVASAVK
>8ABP_95_121
AKGKPMDTVPLVMLAATKIGERQGQEL
>1UX5_78_104
QQFGINLHMYSSLSVADLVKKILNCDR
>1QOY_19_45
IVADKTVEVVKNAIETADGALDLYNKY
>1T2D_51_77
TNVMAYSNCKVSGSNTYDDLAGADVVI
>2HMA_239_265
LMYYTIGQRGGLGIGGQHGGDNAPWFV
>1Y11_345_371
DAPEADGFQWSFAGPRRLRGIRGDVRL
>1YKS_193_219
MAASLRKAGKSVVVLNRKTFEREYPTI
>1TOI_30_56
NLGIGLYYDETGKIPVLTSVKKAEQYL
>1NHS_323_349
VQGSSGLAVFDYKFASTGINEVMAQKL
>1NML_46_72
SHLISCNTCHNVGLGGDDELPTSIGHG
>1UG6_357_383
ERVAYLEAHVEAALRAREEGVDLRGYF
>2BF1_115_141
FGFNGTRAENRTYIYWHGRDNRTIISL
>2FOZ_1_27
MASLSRFRGCLAGALLGDCVGSFYEAH
>1N93_337_363
KETQLARYRRREISRGEDGAELSGEIS
>1JY1_263_289
DESKWLCSEFKESMLTLGKESKTPGKS
>1V72_196_222
EMTWKAGVDALSFGATKNGVLAAEAIV
>2HZ6_204_230
PVVAFYVWQREGLRKVMHINVAVETLR
>2A0M_218_244
AALEDAFGLTGKNTFFSFDVDSLKSSD
>1DB3_28_54
VHGIKRRASSFNTERVDHIYQDPHTCN
>1NNF_169_195
GKLYAKNSVALQAVENGEVPAALINNY
>1N40_250_276
IQRPQLRNLLHEKPELIPAGVEELLRI
>2B4W_121_147
ELTYFTRGPGCMKDIRVLQLQDGRLGV
>2G0D_21_47
KNKENFDFGELTLSTGLPGIILMLAEL
>2J4O_8_34
LLQSEQQPSWTDDLPLCHLSGVGSASN
>1K92_158_184
DTDFIDELGGRHEMSEFMIACGFDYKM
>1NW3_169_195
VVLQVAAATNCKHHYGVEKADIPAKYA
>2A99_129_155
LLHAGFPEELQGEWHVCFEGLDADPGG
>1ZU4_130_156
AELGYKVLIAAADTFRAGATQQLEEWI
>1GP6_171_197
EYAKCLRLLATKVFKALSVGLGLEPDR
>1U8X_141_167
IAYGMRSIGGVLEILDYMEKYSPDAWM
>1MXG_142_168
NYLDFHPNELHCCDEGTFGGFPDICHH
>1SIG_244_270
LTIEQVKDINRRMSIGEAKARRAKKEM
>1KVP_386_412
GDPVLYGNLPPREISMKDVFRSGDSSK
>2B9W_18_44
GLAAGMYLEQAGFHDYTILERTDHVGG
>1CPY_299_325
NFDINRNFLFAGDWMKPYHTAVTDLLN
>1G97_1_27
MSNFAIILAAGKGTRMKSDLPKVLHKV
>1HBZ_299_325
NRNPKNHFAQIESAAFSPSNTVPGIGL
>1DHS_235_261
DMIFFHSYKNPGLVLDIVEDLRLINTQ
>1Z05_389_415
VYHQDLKLVESRFYKQATMPGAALIKQ
>1TDH_213_239
SQKIRTKLQNPDLLELCHSVPKEVVQL
>1EG2_255_281
VTARVAIQEGRNSICTDAAPVFKEYYQ
>1PBE_165_191
SRQSIPAERLKVFERVYPFGWLGLLAD
>1BOO_102_128
VLIRMIDEVGFFLAEDFYWFNPSKLPS
>1RYO_48_74
CIRAIAANEADAVTLDAGLVYDAYLAP
>2AUJ_17_43
YGKQETYPLPAGVDALVKDGEEVVKGQ
>1HA0_261_287
RSDAPIDTCISECITPNGSIPNDKPFQ
>1Y0Y_108_134
DKGKFIYGVGASVPPHIQKPEDRKKAP
>1A26_284_310
HITKLPKGKHSVKGLGKTAPDPTATTT
>1E2S_433_459
EVLQALKQLQLLKAQLDAAVTFGPSQV
>1GTK_169_195
LAVAGLKRLGLESRIRAALPPEISLPA
>1ESC_231_257
MKKAAADGGADFVDLYAGTGANTACDG
>1SUU_18_44
GFLKRLSQNEYKLQGTGGKGLSSFDLN
>1PSZ_132_158
PHAWLNLENGIIFAKNIAKQLSAKDPN
>2J3X_150_176
GLNDNSINESVPVIVKTRVPTTFDYGV
>1YKS_183_209
FLPSIRAANVMAASLRKAGKSVVVLNR
>2B4W_41_67
GKTHIYGRVEKRDIWAASHVRLFEETG
>2HJS_20_46
EALVGLLDERDFPLHRLHLLASAESAG
>2GJL_89_115
RAAIIEAGIRVVETAGNDPGEHIAEFR
>1B6A_274_300
DTLLKAVKDATNTGIKCAGIDVRLCDV
>1JFB_345_371
GFGFGDHRCIAEHLAKAELTTVFSTLY
>1Y3N_96_122
IDQNAPNLKAFFKTHPEVQRAITAPDG
>2FQX_215_241
QDVWVIGVDRDQYMDGVYDGSKSVVLT
>1S9J_22_48
VFKVSHKPSGLVMARKLIHLEIKPAIR
>2CAU_210_236
LLQEEQEGVIVKMPKDQIQEISKHAQS
>1VJV_153_179
FKTTIKDTANDNDITVKENESDSKLQC
>1VYR_92_118
AEDGRIAVQLWHTGRISHSSIQPGGQA
>1EU8_178_204
GLVCDFVEYVYSNGGSLGEFKDGKWVP
>2NXF_1_27
SEDPVFTFGLIADVQYADIEDGENYLR
>1V72_225_251
NTSLATEMSYRRKRAGHLSSKMRFLSA
>2HMA_216_242
NYLPAQPGRMMTVDGRDMGEHAGLMYY
>1Q25_122_148
ACKKNIFKANKEVPCYAFDRELKKHDL
>1KWF_163_189
GSYVLKPGDRWGGSSVTNPSYFAPAWY
>1B7E_194_220
KRGKRKNRPARKASLSLRSGRITLKQG
>1XFK_13_39
GRHDPEDGQAGRRVHHIACPIQVGELA
>1RH9_337_363
LGQGMSSFDDGYQVVLQESPSTSRVIL
>1V04_79_105
PDKSGKILLMDLNEKEPAVSELEIIGN
>2HJS_299_325
VRAGQADPCQVNLWIVSDNVRKGAALN
>2B0J_133_159
SDDREAVEGADIVITWLPKGNKQPDII
>1XMB_319_345
DLYKQFKKVVRDLLGQEAFVEAAPVMG
>1XWI_35_61
PHLFTGKRTPWRGILLFGPPGTGKSYL
>2C4E_194_220
SNLLNFEIDDYLERVDALIVTKGSKGS
>1YE3_67_93
HEAAGIVESIGEGVTTVRPGDKVIPLF
>2A3N_149_175
WHIPMRHKNGVEYEYMLLYWLFFRVLS
>1M8Z_305_331
AEPGQRKIVMHKIRPHIATLRKYTYGK
>1BS0_38_64
DRQYLNFSSNDYLGLSHHPQIIRAWQQ
>1CRZ_258_284
DGRSNNTEPTWFPDSQNLAFTSDQAGR
>1V73_269_295
ELDTILQHFNVNHIVVGHTSQERVLGL
>1FC6_185_211
SNVAAAALPPGAAKQQLGYVRLATFNS
>1KWF_5_31
FNTKYPYGPTSIADNQSEVTAMLKAEW
>1CS6_112_138
KITEGWGVMFTCSPPPHYPALSYRWLL
>1XWI_215_241
SGADISIIVRDALMQPVRKVQSATHFK
>1M13_159_185
KGAAFELCQLRFNTVFNAETGTWECGR
>1NTH_71_97
LECGIYCTDTHRIVKYTEDEIWDAINN
>1XTO_281_307
SPERAEVLRRGVEVAFDGMSIELLEHH
>2G29_50_76
IAKEKGFYAKYGMPDVEVLKQASWGTT
>1VE1_241_267
WEEDAFPLARRLAREEGLFLGMSSGGI
>2G62_33_59
HTVPDMGKWKRSQAYADYIGFILTLNE
>1X7F_119_145
GIRLDVGFDGLTEAKMTNNPYGLKIEL
>2D81_162_188
YDGAGAALKWIYGSLNARNTGTLSGSV
>1J58_218_244
PNGEVPYPFTYRLLEQEPIESEGGKVY
>1IJ5_59_85
EYDQKVQNEFDARERAEREREAARGDA
>1NOF_69_95
RQAVSLGAKIMATPWSPPAYMKSNNSL
>1SI7_64_90
ILVRILKNGCNTRFVADALAKFLKIHA
>1LFW_342_368
KASLLNNVRYPQGTDPDTMIKQVLDKF
>1CX4_160_186
SLPFLKSLEVSERLKVVDVIGTKVYND
>1CX4_243_269
VTNKPRAASAHAIGTVKCLAMDVQAFE
>1Z5V_401_427
REAFLEQFRKEDMFKDNFDEMDTSREI
>2HOE_312_338
LFGISKIVIGGFFKELGENFLKKIKIE
>1KVP_234_260
AQNTAQAANGERAIPSNLWADLSNATS
>1YOE_58_84
RNVLRMLTLLNRTDIPVAGGAVKPLMR
>1ESW_363_389
VLQFAFDDGMENPFLPHNYPAHGRVVV
>2I7Q_110_136
AQKENEFQGAEAMVLESVMFAILAERS
>1BIF_209_235
QDRDLSYIKIMDVGQSYVVNRVADHIQ
>1IG8_401_427
AAICQKRGYKTGHIAADGSVYNRYPGF
>1WF3_83_109
ALADVNAVVWVVDLRHPPTPEDELVAR
>1JP4_94_120
EILKQPCPSQYSAIKEEDLVVWVDPVD
>1RCQ_91_117
VAHDFWCVVHCAWQLEAIERASLARPL
>1TOI_187_213
IDPTLEQWQTLAQLSVEKGWLPLFDFA
>1EG2_61_87
LIICDPPYNIMLADWDDHMDYIGWAKR
>1F8E_351_377
PKEDKVWWTSNSIVSMCSSTEFLGQWD
>1X7F_161_187
QANKSALIGCHNFYPQKFTGLPYDYFI
>1RGZ_233_259
ANWVMANMAPENVADASLKQGIALAQS
>1INP_178_204
GLQCVTVLIGVYDIQTGVPLMGVINQP
>2CZ9_20_46
TYGYVMPMAINLYTKIEAEKHGEVILY
>1RYO_11_37
VSEHEATKCQSFRDHMKSVIPSDGPSV
>1FXX_179_205
NAHDAMADVYATIAMAKLVKTRQPRLF
>1LRZ_338_364
HFAGSYAVQWEMINYALNHGIDRYNFY
>1RGZ_273_299
WEMLNWPVEANTVVEGSDSKVALAPLP
>1ZVD_243_269
QHLLKTFDEKELELIICGLGKIDVNDW
>1YI9_36_62
MSMRLPVDEEAFVIDFKPRASMDTVHH
>1HH2_118_144
IRELEKEKQFEKYSELKGTVTTAEVIR
>1HA0_452_478
EEMGNGCFKIYHKCDNACIESIRNGTY
>2C3F_173_199
NDTSDGPLMSLRTGKETFNQSALFVDY
>1RCQ_225_251
LADRLRPVMTLESKVISVRDLPAGEPV
>1J09_371_397
YLFTEDYPVSEKAQRKLEEGLPLLKEL
>1GSA_22_48
FAMLLEAQRRGYELHYMEMGDLYLING
>1B6R_213_239
IMQELGYVGVMAMECFVTPQGLLINEL
>1QF5_220_246
FEGAQGTLLDIDHGTYPYVTSSNTTAG
>2B4V_424_450
QLVKQEFLRAAQCMERFLPTNAPEKSI
>1FS7_275_301
DCHMPYTQEGAVKYSDHKVGNPLDNMD
>2CGL_73_99
AIDSIGIDTWGVDFVLLDQQGQRVGLP
>1MKY_147_173
AEHNINLDTMLETIIKKLEEKGLDLES
>1IOW_188_214
FTVAILGEEILPSIRIQPSGTFYDYEA
>2BI0_39_65
AHQSIVGNRLRLALDSDLCAAVTGMPG
>1L5O_221_247
IAINQPNPRDGIDVLSKVGGFDLVGMT
>1BUP_106_132
EYKGETKSFYPEEVSSMVLTKMKEIAE
>1KL1_204_230
LVAAGLHPNPVPYAHFVTTTTHKTLRG
>1LW7_96_122
WSEAVKTLFHEKHFEPSIVFSSEPQDK
>1VBI_123_149
AEKLAREGFVAWVTTNAEPDVVPFGGR
>1A76_54_80
ITSAYNGVFYKTIHLLENDITPIWVFD
>2O1B_221_247
FAYGAFGFDAKNPSILASENGKDVAIE
>1GWU_11_37
SCPNVSNIVRDTIVNELRSDPRIAASI
>2F82_407_433
KLMEHRYGAKEFVTSKEGILDLLAPGT
>1VJT_358_384
HIPFINAIANNKRVRLFLNVENQGTLK
>2J66_174_200
RSLQFTKFIGIHVYTGTQNLNTDSIIE
>1NQK_120_146
GVFLDHSERYEASAEFTQVWRRLLQRE
>1X8V_258_284
HHTSSGTASWTLIELMRHRDAYAAVID
>2BWV_268_294
YAGDITRTFPVNGKFTQAQREIYDIVL
>2GHR_143_169
CWGAQAGLYHHYGVQKYPLKEKMFGVF
>1E2S_247_273
IGDLGLLEETLVIFTADNGPETMRMSR
>1EVY_105_131
SGGNLIAYAKEKQVPVLVCTKGIERST
>1PZD_11_37
QQYTLEPSEKPFDLKSVPLATAPLAEQ
>1WST_235_261
TPPIKHFDDYGRVIYLGTFSKILAPGF
>1SUU_49_75
IVIALCVNTHDYLFMISNEGKLYLINA
>1DFA_5_31
GTNVLMADGSIECIENIEVGNKVMGKD
>1VLY_39_65
WALATITGADSEKYMQGQVTADVSQMA
>1G4W_44_70
GNGPLRSLMTNLQNLNKIPEAKQLNDY
>1BG6_330_356
IDTDFRKEGRTLEKLGLSGLTAAGIRS
>1KVK_296_322
ELMDMNQHHLNALGVGHASLDQLCQVT
>1YII_209_235
FDKYMTISGFQIEETIDRETSGDLEKL
>1L6J_57_83
KQLSLPETGELDSATLKAMRTPRCGVP
>1G4R_21_47
YLGKRDFVDHIDLVEPVDGVVLVDPEY
>1Y0Y_314_340
ALSVPARYIHSNTEVVDERDVDATVEL
>2H14_92_118
KTLKIWDVSSGKCLKTLKGHSNYVFCC
>1TV5_245_271
IDNLEKNNIMNDESTYNEDNKIVEKKN
>1UDX_256_282
LRKEVGAYDPALLRRPSLVALNKVDLL
>1GVH_97_123
IVGEHLLATLDEMFSPGQEVLDAWGKA
>2ICS_276_302
RNRENGPVYDLATTMEKLRVVGYDWPE
>1KA2_400_426
RKYSEGILQDIHWAHGSIGYFPTYTIG
>1SB8_102_128
GVDYVLHQAALGSVPRSINDPITSNAT
>1Y42_33_59
KQNTWDLFEERGYVKDTAGTKEHIAEL
>1U16_171_197
QFLLSHAVALTRDSERLGEVKKRINVL
>1L5O_34_60
GSLGRLETLAVQLAGMPGLNGTPQVGE
>2HQ2_265_291
FTGVVEKVVPMKGWLNIFNPTFTLHLL
>2FR1_162_188
LENPAVWGGLVDVPAGSVAELARHLAA
>1SIG_80_106
DLDDDEDEDEEDGDDDSADDDNSIDPE
>1XHB_215_241
YFQEIGTYDAGMDIWGGENLEISFRIW
>1NW3_301_327
GSVSWTGKPVSYYLHTIDRTILENYFS
>1O89_229_255
EKQVWAGAIDTVGDKVLAKVLAQMNYG
>1SBP_251_277
GQEIAAKNFYRPRDADVAKKYDDAFPK
>2AEU_294_320
RTPTGFVIKRVYKDDTINIKKLIEIGF
>1RW3_219_245
QGTRALLQTLGNLGYRASAKKAQICQK
>1SDJ_7_33
YFQGHMKPQVYHVDAFTSQPFRGNSAG
>2CY8_231_257
ARQYGALFILDEVISGFRVGNHGMQAL
>1CWV_382_408
PSYSVSYRFYPNRWIYDGGRSLVSSLE
>1XKS_304_330
IYYSLITIEDNGCQMSDAVTVEVTQYN
>1W5D_226_252
EGSVPVDANKTKEWISVWEPAGYALDL
>1MSK_145_171
YCLADFVAPKLSGKADYIGAFAVTGGL
>2DPO_273_299
SGATVEKVNQAMCKKVPADPEHLAARR
>2HOE_245_271
IGYTRVFNGNEYVFLEDVCNENVVLKH
>1CEO_44_70
HVRLPFDYPIIESDDNVGEYKEDGLSY
>1GCA_137_163
KDGKIQYVLLKGEPGHPDAEARTTYVV
>1SNG_196_222
MHRTKTMPYATARGWRMVTLHAHDELA
>1V9M_129_155
EAQDPAGMAQVLAVPGHPLARALRAVL
>1VJY_172_198
RVGTKRYMAPEVLDDSINMKHFESFKR
>1XKN_93_119
AWCRDHGPNYVIRTQDGRRDKVIMNWE
>1R5Y_285_311
TRSGRNGQAFTWDGPINIRNARFSEDL
>2BKW_11_37
PGPIILSGAVQKALDVPSLGHTSPEFV
>1CPY_342_368
NWLGNKAWTDVLPWKYDEEFASQKVRN
>1MDO_284_310
PLSLPSWEHIHAWHLFIIRVDEARCGI
>1PII_396_422
GQSLGNVLLAGGLGADNCVEAAQTGCA
>1DFA_232_258
DTSLMERVTEYAEKLNLCAEYKDRKEP
>1Q44_107_133
TNPHLLVPFLEGVYYESPDFDFSSLPS
>1IOW_196_222
EILPSIRIQPSGTFYDYEAKFLSDETQ
>1YC9_147_173
IANAYAELARLYANQETVHAALQVRNK
>1MKY_163_189
KLEEKGLDLESKPEITDAIKVAIVGRP
>2GTI_344_370
SKVVNVNVDFKDFQFMLWCNEEKVMTF
>1SP3_232_258
CQTCHIPFFAKNEPTKMQWDWSTAGDD
>1O5T_214_240
IPCAIDQDPYFRMTRDVAPRIGYPKPA
>1ZU4_73_99
NIKDALVESLYQAYTDNDWTNKKYRID
>2H9F_16_42
RGGTSKGVFFRLEDLPESCRVPGEARD
>1DYK_146_172
KKADILDVVGILYVGGLPINYTTRRIG
>1YRW_106_132
SLLPKYRGRAPLNWVLVNGETETGVTL
>1VLI_32_58
IAEAGINHDGKLDQAFALIDAAAEAGA
>2EU9_161_187
FETLYNEHKSCEEKSVKNTSIRVADFG
>2PIA_211_237
MTGHWPSGTVHFESFGATNTNARENTP
>1LW7_332_358
DRYNQVKAVIEKVLNEEEISELQNTTF
>1L5O_197_223
EVVGIGANLPPSRIDNKVDVVRRAIAI
>1QZ9_308_334
RKSLALTDLFIELVEQRCAAHELTLVT
>1W9Y_119_145
KRLEKLAEELLDLLCENLGLEKGYLKN
>1UZ5_276_302
VHGIAIQPGKPTIIGVIKGKPVFGLPG
>2GZ7_279_305
RTILGSTILEDEFTPFDVVRQCSGVTF
>1PHP_121_147
PGEEKNDPELAKAFAELADLYVNDAFG
>2GI3_163_189
TGGSVRQPASLCGVVGYKPTYGLVSRY
>1BOB_146_172
ARRMHRRVQIFSLLFIEAANYIDETDP
>1A8D_216_242
NNNQYVSIDKFRIFCKALNPKEIEKLY
>1XWI_147_173
NDGILVLGATNIPWVLDSAIRRRFEKR
>1XVT_327_353
TVPELESNPQYVARESITQWQTMDGRT
>1VLO_71_97
GSRTREFLRYLLANDVAKLTKSGKALY
>1OLT_348_374
QQVDEQGNALWRGIALTRDDCIRRDVI
>1SNG_5_31
MSGGFLRDDHLEFALHLHRRLAEAVPD
>1JTA_212_238
IGHNDTNSAQDKGKLHVTLFNNVFNRV
>1SVB_30_56
CVTITAEGKPSMDVWLDAIYQENPAKT
>1UWV_335_361
NVTFYHENLEEDVTKQPWAKNGFDKVL
>1SB8_82_108
NFKFIQGDIRNLDDCNNACAGVDYVLH
>1FG7_293_319
FDSETNYILARFKASSAVFKSLWDQGI
>2F7F_444_470
LDSLHEEYKRDLNPQKYPVDLSTDCWN
>2O1B_24_50
NKLANIPDSYFGKTMGRKIEHGPLPLI
>2FXU_313_339
MQKEITALAPSTMKIKIIAPPERKYSV
>2H6O_35_61
FYPACNVCTADVNATINFDVGGKKHKL
>2IMR_317_343
RAGCAVVTCPRSNHHLECGTFDWPAFA
>1VQZ_188_214
SVRARVTNIINELPKKITVEKFRDLLL
>2HMC_134_160
VIAAQKAHFKAILSAAPEIPAVIYNSP
>2FGT_266_292
YLEDTGSWTDHYQFFNINDSQQLSFYI
>1EU8_241_267
VRLMFQQGNAAFERNWPYAWGLHNADD
>1LI4_49_75
RIAGCLHMTVETAVLIETLVTLGAEVQ
>1QWO_194_220
EASQLGDEVAANFTALFAPDIRARAEK
>1MLA_192_218
LPLPVSVPSHCALMKPAADKLAVELAK
>1TOI_6_32
TAAPADPILGLADLFRADERPGKINLG
>2NWH_33_59
SWMEEAGGGGFNAARNLSRLGFEVRII
>2C4E_152_178
YGNNLVSFDPGQDLPQYSKEMLLEIIE
>1Z05_137_163
IDIHEIDQDDVLARLLFEIEEFFQTYA
>1VPB_390_416
SYGIEGFLIENGKLTQPVSEMNVTGNL
>1LJ8_467_493
AAFERCYGSLRDNGVTTTLKHLLKKPV
>2C3F_141_167
PAATVAYSSSTGGAVNIDLSSTRGAGV
>1O59_60_86
LIQPTAPIRDPTRFVHSGAWYDGWETR
>1XGK_22_48
IRVAAAVGHHVRAQVHSLKGLIAEELQ
>2HBJ_384_410
RNIKNTNEEATPIPSSETKADGILLET
>1MXA_289_315
GLADRCEIQVSYAIGVAEPTSIMVETF
>1EZW_315_341
LKAGVTQVVVGSPIGPDKEKAIELVGQ
>1XP3_166_192
RSFEEIAKIIDGVKYNEKLSVCFDTCH
>1UM8_225_251
NVLGFTQEKMSKKEQEAILHLVQTHDL
>1CX4_24_50
KTDDQRNRLQEACKDILLFKNLDPEQM
>2G9D_22_48
VAQTVRTEQGVTLKLHQRGVLEVIPAQ
>1IUQ_328_354
AYSKALFDSVAMQYNVLKTAISGKQGL
>2G8J_284_310
DNSYEWNKVDPYEREQLRVKMEDGEFW
>1DKQ_160_186
QTAFRELERVLNFPQSNLCLKREKQDE
>2O14_282_308
TDFTSEGIHSSVNRWYRASILALAEEE
>2FEZ_238_264
DLGIDPGPTLRALNERILRQQPLDAKK
>1N11_377_403
GTTPLAIAKRLGYISVTDVLKVVTDET
>1W78_194_220
SEKPAIVGEPEMPSTIADVAQEKGALL
>1G4R_363_389
REVPEHETPVDTNLIELDTNDDDIVFE
>1RKD_240_266
VPGFRVQAVDTIAAGDTFNGALITALL
>1OFL_295_321
NAALYLNPGAMASEHALAFDMLIANNA
>2BJF_222_248
DFTPASRFIRVAFLRDAMIKNDKDSID
>1RK6_28_54
GTVIDGTNAPGRLADVGVRGDRIAAVG
>1RYO_265_291
ELLNQAQEHFGKDKSKEFQLFSSPHGK
>2A3N_39_65
RQKAEQVADEIYQAGFSSLFFASVGGS
>1GP6_244_270
NMVPGLQLFYEGKWVTAKCVPDSIVMH
>1E5W_173_199
QVWHEEHRGMLREDAVLEYLKIAQDLE
>3GCB_176_202
PKDLYGDLPYSTTASRKWNSLLTTKLR
>1Q0H_197_223
PFRETPLRDLATMTPDQACRHPNWSMG
>1SUU_196_222
KLKEGDLFVKVLSVKENPYLLIVSENG
>1WST_106_132
KVEIMTVAGSQQALDLIGRVFLNPGDP
>2HVQ_147_173
KFKMAPLLGRGKFEELIKLPNDLDSVV
>1SB8_282_308
LNQLFFALRDGLAENGVSYHREPVYRD
>1PVL_89_115
DSNDSVNVVDYAPKNQNEEFQVQQTVG
>1WZZ_133_159
AIYGDVLNLMTMKAGPYVVLMPGAVGF
>3BCT_86_112
GLQKMVALLNKTNVKFLAITTDCLQIL
>2BF6_76_102
MDYPDKSSVIDTTLIQDDETGRIFLLV
>1CSH_64_90
FRGFSIPECQKLLPKAGGGEEPLPEGL
>2CJG_301_327
KTQVCGVMAGRRVDEVADNVFAVPSRL
>1XHB_57_83
PRHMIEEIVLVDDASERDFLKRPLESY
>1SQ9_1_27
MSKVFIATANAGKAHDADIFSVSACNS
>2BWV_312_338
EVTGEVVRIMVSGLVKLGILKGDVDEL
>1JTV_1_27
ARTVVLITGCSSGIGLHLAVRLASDPS
>2BKW_248_274
YEAGKGAYFATPPVQLINSLDVALKEI
>1JL5_410_436
EFPDIPESVEDLRMNSERVVDPYEFAH
>1EG2_51_77
LAKLPDDSVQLIICDPPYNIMLADWDD
>2B9W_28_54
AGFHDYTILERTDHVGGKCHSPNYHGR
>2PGD_69_95
RIILLVKAGQAVDNFIEKLVPLLDIGD
>1HT6_288_314
DNHDTGSTQAMWPFPSDKVMQGYAYIL
>1V2D_223_249
RLEATGYRVGWIVGPKEFMPRLAGMRQ
>2I0O_113_139
KVLSGDSAGSDAEPGKDSGCTAVVALL
>1B9H_211_237
AFLRHSCGRPRDDRRYFHKIAGSNMRL
>1CX4_84_110
GTFDIYVKCDGVGRCVGNYDNRGSFGE
>2FGQ_170_196
RYIGGYVAYDNGPLSASLGLAQQKTAV
>2GY5_246_272
CSGQEGCKSYVFCLPDPYGCSCATGWK
>1SVS_137_163
ACFNRSREYQLNDSAAYYLNDLDRIAQ
>1V9M_47_73
GELAGQGLPDVDRAVLRTQAKLVGDLP
>1KS8_256_282
KVSGVQVLLAKLTNKQAYKDTVQSYVN
>3MBP_267_293
NAASPNKELAKEFLENYLLTDEGLEAV
>1J72_217_243
AEMIQVLGPKPALKEGNPEEDLTADKA
>1IHG_253_279
VEGSRAAAEDADGAKLQPVALSCVLNI
>1H6S_249_275
AFGATTVRAYVSDIDRAGADTAYGIGA
>1GSO_374_400
ADDEQVVTNGGRVLCVTALGHTVAEAQ
>1NTH_98_124
VQKEFVLGTGRDAVNVRKRSVGDKAKP
>1Y4I_372_398
LIRLSVGLEDPEDIINDLEHAIRKATF
>1KA1_48_74
GDYAAQTIIINAIKSNFPDDKVVGEES
>1CPT_243_269
ANSKLDGNYIDDKYINAYYVAIATAGH
>1IIR_332_358
DQPYYAGRVAELGVGVAHDGPIPTFDS
>1HOW_250_276
IAQIIELLGELPSYLLRNGKYTRTFFN
>1QZ9_54_80
EEWGNGLIRSWNSAGWRDLSERLGNRL
>1T3S_177_203
ISITRVTADISLAKRSVLNNPSKHAII
>2J3X_102_128
VNFTPKELGINFSIRDVELDRDISDET
>1XMX_351_377
DITRAEDLGLALIGPDELKDLKTHLTQ
>1CSH_218_244
TDPQFTELMRLYLTIHSDHEGGNVSAH
>1RGZ_333_359
EKQIGIVMLANTSYPNPARVEAAYHIL
>1NC5_165_191
FDQVVLQESLMRKHTKDAKTGLFYHAW
>1US5_206_232
LVAVDLNRIQAIAKKYPFYVGFNIPGG
>2C5S_99_125
KKGALAAFLQVKGDVKTFKITVHRSYK
>1K92_211_237
SSVKIVNPIMGVKFWDESVKIPAEEVT
>1RIQ_328_354
MKEPYPELELSREFVKGIVKGEEKRFI
>1YOE_10_36
HGSALPILLDCDPGHDDAIAIVLALAS
>1A8Y_123_149
LEDPVELIEGERELQAFENIEDEIKLI
>1GA8_125_151
LGASIDLFVERQEGYKQKIGMADGEYY
>2GI3_416_442
ANLAGLPAISVPFGFSNNLPVGVQVIG
>1G6S_232_258
QSPGTYLVEGDASSASYFLAAAAIKGG
>1RCQ_101_127
CAWQLEAIERASLARPLNVWLKMDSGM
>1RIQ_375_401
GRKTLSGKEVFTAYDTYGFPVDLIDEI
>1XVT_219_245
FNGGEMCPRMSKGKDPYYAGCGLYKCA
>4BCL_105_131
VGDFSHSFSFEGSVVNMYYYRSDAVRR
>1TBF_253_279
DLSAITKPWPIQQRIAELVATEFFDQG
>1UAS_79_105
LADYVHAKGLKLGIYSDAGSQTCSNKM
>1K7I_181_207
YGRQTFTHEIGHALGLAHPGEYNAGEG
>1BHE_319_345
GSNVPDWSDITFKDVTSETKGVVVLNG
>1OZA_38_64
SQAGQKAPVFGGKDAGDLKSAFDIEEL
>2BMW_211_237
QKYPDNFRLTYAISREQKNPQGGRMYI
>2D7U_42_68
GHSVVINGKKYAVRQIPTGFMQTKARL
>1IGR_263_289
SEGFVIHDGECMQECPSGFIRNGSQSM
>1WZZ_71_97
WMWARTNLQHTNDKLFSWRFLKGHQPP
>2AQ5_211_237
VAEKDRPHEGTRPVHAVFVSEGKILTT
>2BG1_416_442
GNERFALDPSVVKSEVLKSTGQKPGKV
>2I7Q_122_148
MVLESVMFAILAERSLGPKLYGIFPQG
>1KNW_125_151
DMLDQLGQVSPGHRVWLRVNPGFGHGH
>2FUZ_175_201
AHALKSRRFLVRGDDSSYHTFYFDPEN
>1Y0Y_173_199
KHRFVSIAFDDRIAVYTILEVAKQLKD
>1YPX_84_110
GYDAAGGIQFSKVQTKSHSVKITGPID
>1PBE_91_117
LSGGKTVTVYGQTEVTRDLMEAREACG
>1RMG_242_268
YTWSSNQMYMIKSNGGSGTVSNVLLEN
>1P9R_175_201
PTGSGKSTTLYAGLQELNSSERNILTV
>1HZ4_285_311
SLRLMSDLNRNLLLLNQLYWQAGRKSD
>1D5R_131_157
AYLLHRGKFLKAQEALDFYGEVRTRDK
>1UUQ_199_225
KAYVDDATIMSWQLANEPRPGNSQTTA
>1EWF_395_421
PFPVELLQDIMNYIVPILVLPRVNEKL
>1H09_287_313
KNNWYYMTNERGNMVSNEFIKSGKGWY
>2FQX_263_289
FPGGQSIMFGLEDKAVGIPEENPNLSS
>1TOI_223_249
EDAEGLRAFAAMHKELIVASSYSKNFG
>1ZYL_192_218
DFTVLRLHGDCHAGNILWRDGPMFVDL
>1YPX_132_158
VAKQTIPSPAMLHYRGDIEYQPYLDDA
>1QHU_211_237
FNPVSGEVPPGYPLDVRDYFLSCPGRG
>2ALA_258_284
GCQIKTNPVRAMNCAVGNIPVSMNLPD
>1WL7_247_273
GVSMMQGGGTILDAGNDRWIGPGHCAV
>1R5Y_307_333
FSEDLKPLDSECHCAVCQKWSRAYIHH
>1R4U_145_171
SLSGLTVLKSTNSQFWGFLRDEYTTLK
>1OLT_430_456
RLLIRNICMCFDTYLRQKARMQQFSRV
>2IXR_41_67
RVPEQKLGAAIDEFASLRLPDRIDGRF
>1ESW_31_57
DFLRFLKEAGGRYWQVLPLGPTGYGDS
>2J3X_247_273
GALEGYLHSDYKAINSYLRNNRVPNND
>1CEO_185_211
LADIDDDYIVYNFHFYNPFFFTHQKAH
>2D0B_120_146
IAKIAALGVKDSKQLNDEAIKRIAPAI
>1T9H_194_220
SPELGLRTNEISEHLGRGKHTTRHVEL
>1DQ3_333_359
HKGGNFGLPLNFNAFKEWASEYGVEFK
>1RRK_405_431
ISEVVTPRFLCTGGVSPYADPNTCRGD
>1VLO_241_267
LEAGMNLYGQEMDETISPLAANMGWTI
>1DT9_120_146
INTSLYLCDNKFHTEALTALLSDDSKF
>1CSH_126_152
LDNFPTNLHPMSQLSAAITALNSESNF
>1NML_161_187
ATLITPEAPFDKYLRGDTSALNESEKE
>1HA0_44_70
CNNPHRILDGIDCTLIDALLGDPHCDV
>2FXU_170_196
ALPHAIMRLDLAGRDLTDYLMKILTER
>1ZVD_2_28
RDLVQKLKILRQELSQQQPQAGHCRIE
>1TQ4_80_106
SGKSSFINTLRGIGNEEEGAAKTGVVE
>1XMX_138_164
VQDRITIADYLTIFGARGEFNEHQLSP
>1YM5_45_71
ANWTNLSETTFLFKPSDKKYDYKLRIF
>1FI4_127_153
VSENNFPTAAGLASSAAGFAALVSAIA
>1OQ9_160_186
VDMRQIEKTIQYLIGSGMDPRTENSPY
>1PII_285_311
ATSPRCVNVEQAQEVMAAAPLQYVGVF
>1HMY_139_165
TMNELDYSFHAKVLNALDYGIPQKRER
>1VPK_168_194
GVFWELHKNLLRLVASDGFRLALAEEQ
>1NXC_90_116
KKYLDFNVNAEVSVFEVNIRFVGGLLS
>2BOQ_230_256
SDHLLARDPQTACEWQSMVNNQPKIQN
>2GS8_128_154
QLDQKALAQKAKFASGSSSRSFFGPVA
>1XTI_273_299
QNFPAIAIHRGMPQEERLSRYQQFKDF
>1HD7_226_252
NKKNAGFTPQERQGFGELLQAVPLADS
>1CSH_72_98
CQKLLPKAGGGEEPLPEGLFWLLVTGQ
>1YPX_267_293
DGFFLEYDNERSGDFAPLKYVTRPDLK
>1UWV_67_93
VRRLSDSPERETPRCPHFGVCGGCQQQ
>1Z5V_204_230
VLDNTALNRIATDRLHIQNPSFSQINQ
>1VJV_321_347
KDQWLEEYKKHFPPNLEKGENPSCVYN
>1V72_163_189
EAIGDVCKSSSLGLHMDGSRFANALVS
>1YKS_217_243
PTIKQKKPDFILATDIAEMGANLCVER
>1JTA_115_141
NVIIRNVYIQTPIDVEPHYEKGDGWNA
>1GQ8_48_74
ENVDVPKKKKNIMFLGDGRTSTIITAS
>2ALA_302_328
TVATCTHSSDFGGVLTLTYKTNKNGDC
>1UDX_239_265
LLYVLDAADEPLKTLETLRKEVGAYDP
>2GES_209_235
GPTLMVSDLFDFSLYVDARIEDIEQWY
>1FKM_349_375
QETITFLQNPPTKDWTETDIEMLLSEA
>1YPV_217_243
GDMGLGVPFNIASYALLTYMIAHITGL
>1VJ1_160_186
GHISAGSNQTMVVSGAAGACGSLAGQI
>2HKJ_231_257
HPYGVDREEIKILINNLKRDYTIKEFL
>1VPB_425_451
ATGNDPRLNSSWRIPSLVFEGVDFSGL
>1SUU_175_201
FIFNSRDVRLTNRGTQGVCGMKLKEGD
>2FBA_246_272
LSSTASTLESYLSGSDGGFVNTDVNHI
>2ABS_328_354
EKIVDTNGAGDAFVGGFLYALSQGKTV
>1PII_340_366
LYIDTLREALPAHVAIWKALSVGETLP
>2HOE_119_145
PSQSDREETLNVMYRIIDRAKDMMEKL
>1GP6_264_290
PDSIVMHIGDTLEILSNGKYKSILHRG
>1PJA_189_215
LNASSFLALINGERDHPNATVWRKNFL
>2F82_334_360
AFASLVHNKHSDLAGKRVVMFSYGSGS
>2AEU_328_354
IITITVAGMPGASKSLRIDLTSRDAER
>2PIA_14_40
ASKEKIARDIWSFELTDPQGAPLPPFE
>2GFO_361_387
AARQRWFKFDDHEVSDISVSSVKSSAA
>2HC9_294_320
FSQTLHACLCIVENNVSPIANKPDDII
>1AB4_308_334
LHHGQPKIMNLKDIIAAFVRHRREVVT
>1UWV_286_312
PEDRVLDLFCGMGNFTLPLATQAASVV
>1OKG_127_153
INGGFQACKAAGLEMESGEPSSLPRPA
>2BKW_221_247
YALNDSKNGHVHGYFSSLRRWTPIMEN
>2GES_11_37
VEFDRRQWRALRMSTPLALTEEELVGL
>1OC7_326_352
AARYDYHCGLEDALKPAPEAGQWFNEY
>2CAU_87_113
RVLEYCSKPNTLLLPHHSDSDLLVLVL
>1YS1_207_233
YSWAGTAIQPTISVGGVTGATDTSTIP
>1K1S_112_138
TNKVEGNFENGIELARKIKQEILEKEK
>1J72_115_141
KYQEGGVESGFKHVVPNEVVVQRLYQV
>1L8Q_137_163
ASDRHPQKLDGVSDRLVSRFEGGILVE
>1XGK_252_278
VNIPVGYREQLEAIEVVFGEHKAPYFP
>2FBA_211_237
ENQGRHFFTSLVQQKALAYAVDIAKSF
>1O59_149_175
IVEKFECGPSQRHLFVRGNGLTKERFT
>1CPY_246_272
APYQRTGRNVYDIRKDCEGGNLCYPTL
>2D81_133_159
AVHTFPTDFNGAGDNSCSLSTSPYISN
>1MXA_96_122
GKQSPDINQGVDRADPLEQGAGDQGLM
>1KQ3_271_297
TVLENTHKYLHGEKVAIGVLASLFLTD
>2GU1_224_250
PVTGRVVPHNGTDFATPIGAPVYSTGD
>1TQN_299_325
ELATHPDVQQKLQEEIDAVLPNKAPPT
>1M6I_318_344
DAACFYDIKLGRRRVEHHDHAVVSGRL
>1IZC_194_220
DAIAAMPEIHGLMFGPGDYMIDAGLDL
>1REO_245_271
TSMYRAIEEKVHLNAQVIKIQKNAEKV
>1NH1_164_190
QTAYLHGNVIPLNTFRVATDTEYLRDR
>1Q1Q_75_101
SWIRSVPIWERAPWCETIVGAFSLPDQ
>1LYV_18_44
ATAPSTVSPYGPEARAELSSRLTTLRN
>2FBA_308_334
PFDVDNEYVLQSYYLLLEDNKDRYSVN
>1CJC_39_65
KQLVPFGLVRFGVAPDHPEVKNVINTF
>1JL5_149_175
LQNSSFLKIIDVDNNSLKKLPDLPPSL
>1Q25_68_94
ASRSLLEFNTTVNCKQQNHKIQSSITF
>1YHL_297_323
YGDKDPAKVAVVKRLYSEANLQADFAA
>2DBY_56_82
TFAKGERVPPVVPTHVEFVDIAGLVKG
>1BS0_130_156
RLSHASLLEAASLSPSQLRRFAHNDVT
>1GP6_17_43
SIPKEYIRPKEELESINDVFLEEKKED
>1OYG_335_361
GSKMTIDGITSNDIYMLGYVSNSLTGP
>1WY0_136_162
ARVLEVIVKASNELCEGQARDLEFEKK
>1QE3_146_172
LSSFDEAYSDNLGLLDQAAALKWVREN
>2FXU_255_281
FRCPETLFQPSFIGMESAGIHETTYNS
>2D57_188_214
ASMNPARSFGPAVIMGNWENHWIYWVG
>2B69_158_184
WGHVNPIGPRACYDEGKRVAETMCYAY
>2AQ5_1_27
MSRQVVRSSKFRHVFGQPAKADQCYED
>1TR9_275_301
NKREAAVEVLDNLPIMEVPQAEALLKK
>1SQ9_199_225
LIATGFNNGTVQISELSTLRPLYNFES
>1FNO_386_412
TLEGMEKAVQVIVRIAELTAKRGQLEH
>1J8U_109_135
PLLEKYCGFHEDNIPQLEDVSQFLQTC
>1R53_193_219
PDASVAGLMVKEIEKYRGNKDSIGGVV
>2B5W_153_179
SITEKALEHAYASRSAFDWDPSSAFVL
>1WXQ_54_80
GCSPNPQNYEYRNGLALIPVKMVDVAG
>1ISR_120_146
TKKPIAGVIGPGSSSVAIQVQNLLQLF
>1N40_58_84
RRFSMKETAAAGAPRLNALTVPPEVVN
>1XKS_236_262
DDSSEKHAYSWDINRALKENITDAIWG
>1QLM_4_30
VNENALPLVERMIERAELLNVEVQELE
>1VB3_26_52
NQGLFFPHDLPEFSLTEIDEMLKLDFV
>1SIG_3_29
HMEGEIDIAKRIEDGINQVQCSVAEYP
>2EVX_280_306
TICTLRLKQNIGRSERADVFNPRGGRI
>1EYN_58_84
TQLGTKVERDGSVWIDASNVNNFSAPY
>1IXH_294_320
ASLPDSVVEQVRAAWKTNIKDSSGKPL
>1RKD_190_216
EAEKLTGIRVENDEDAAKAAQVLHEKG
>2CU2_203_229
RHLPSHHEALERLLAGASLEEVYAGLP
>2IM9_162_188
KKQPVALYANALINKPQWYNHKTIDTI
>2NMT_231_257
LKKEDIDQVFELFKRYQSRFELIQIFT
>1IOW_249_275
GCKGWGRIDVMLDSDGQFYLLEANTSP
>2BX6_110_136
CTLACQQFRVRDCRKLEVFLCCATQPI
>1XUU_229_255
GGSILERHFTDRMDRPGPDIVCSMNPD
>2B0J_104_130
VKAKAKELPKPPKACIHLVHPEDVGLK
>1WF3_269_295
GKKVYLDLEVKVYPDWRKDPEALRELG
>1SZN_377_403
GHYEVRDVWSDKDLGCLSSYKAAVAAH
>1Y0Y_127_153
PEDRKKAPDWDQIFIDIGAESKEEAED
>1O89_81_107
IPGIDFAGTVRTSEDPRFHAGQEVLLT
>1WD3_114_140
NGQKAYGVFMSPGTGYRNNEATGTATG
>1ZSX_317_343
LMENIGAIQVLPKLSSSIIHEIDSILG
>1CEO_52_78
PIIESDDNVGEYKEDGLSYIDRCLEWC
>2O1B_182_208
TKLIYLTYPNNPTGSTATKEVFDEAIA
>1X19_101_127
WSLTEFADYMFSPTPKEPNLHQTPVAK
>1PJC_322_348
KLANQGLKALETDDALAKGLNVQAHRL
>1YT3_89_115
FLNVFGELPQPLIDTQILAAFCGRPMS
>2BF1_200_226
EVTFMWTNCRGEFLYCKMNWFLNWVED
>1RIQ_24_50
VKSAPLVPENDPTLLFVNAGMVPFKNV
>2D5B_216_242
LPWDENHVTFVWFDALLNYVSALDYPE
>2AZP_196_222
DDQDIRGEDGGAIDHIELFADDPHADS
>1SI7_117_143
EMPDLSAFQLEGCQVLEYARHKRKLRL
>1M8Z_286_312
YTMMKDQYANYVVQKMIDVAEPGQRKI
>1B7E_253_279
SLAQALRVIDIYTHRWRIEEFHKAWKT
>1VLO_221_247
RALVEAGVKPCGLGARDTLRLEAGMNL
>1N3L_143_169
HDSKKAGAEVVKQVEHPLLSGLLYPGL
>2GI3_445_471
FADGKVFRIARAIEKNSPYNENGMFPL
>1X3M_135_161
NLSGIDAARHLFPAVRQVAVFDTSFHQ
>1N11_407_433
LVSDKHRMSFPETVDEILDVSEDEGEE
>2AYU_334_360
LEERLALDYSIGEQLKDKLIPRAVDWF
>1ZED_221_247
YSQGGTRLDGKNLVQEWLAKRQGARYV
>1UM8_88_114
MAQTLAKHLDIPIAISDATSLTEAGYV
>1ITX_147_173
TREVFANSAVDFLRKYNFDGVDLDWEY
>1PFO_373_399
AAVHNKTDYIETTSTEYSKGKINLDHS
>1KL1_65_91
EYVDIVEELARERAKQLFGAEHANVQP
>2POR_170_196
IDSPDTALMADMEQLELAAIAKFGATN
>1G4R_30_56
HIDLVEPVDGVVLVDPEYLKERRVYVT
>1YQS_181_207
TEYQNRIFTPLNLTDTFYVHPDTVIPG
>1XA6_135_161
ETKAAEYISKMTTNPIYEHIGYATLLR
>1JK7_70_96
YDLLRLFEYGGFPPESNYLFLGDYVDR
>1A87_268_294
AISLFGAVLSFLPISGLAVTALGVIGI
>1UA4_373_399
AMKGNITSLEEIREATSVPVNEKATQV
>1KVP_172_198
PLPPETELSRQMTTSTGMAPVTTKFRD
>1RHC_137_163
RMLWESDKPVTFKGDYFTLDKAFLYTK
>1OKG_157_183
PFKTAFQHHYLVDEIPPQAIITDARSA
>1CEO_135_161
FELLNQVVEPDSTRWNKLMLECIKAIR
>1JFB_317_343
QSANRDEEVFENPDEFNMNRKWPPQDP
>1CSH_206_232
DWSHNFTNMLGYTDPQFTELMRLYLTI
>2F68_125_151
DKVATITSGNKSTNVTVHKSEAGTSSV
>2DBY_233_259
EEGAEVVVVSARLEAELAELSGEEARE
>2AEX_1_27
GSTSLGRPEEEEDELAHRCSSFMAPPV
>1FC6_291_317
NRGTASASEVLAGALKDSKRGLIAGER
>1CS6_290_316
IIHAQPDWLDVITDTEADIGSDLRWSC
>1P0H_221_247
LGFHWTKVHPDHPGLGEVYVLGVDPAA
>2CYG_118_144
SAGLQNQIKVSTAVDTGVLGTSYPPSA
>3BCT_53_79
GSPVDSVLFYAITTLHNLLLHQEGAKM
>1Q0H_353_379
AFLAQQIRFTDIAALNLSVLEKMDMRE
>2B69_253_279
NSNVSSPVNLGNPEEHTILEFAQLIKN
>1ESW_439_465
GMKSVARLAVYPVQDVLALGSEARMNY
>1EVY_313_339
KQLKVKMPLCHQIYEIVYKKKNPRDAL
>1REO_351_377
PSRFIYYPNHNFTSGVGVIIAYGIGDD
>2HWK_176_202
VPGKMVDWLSDRPEATFRARLDLGIPG
>1HX0_142_168
KTASGGIESYNDPYQVRDCQLVGLLDL
>1L5O_3_29
TLHALLRDIPAPDAEAMARTQQHIDGL
>1GYC_399_425
LHGHAFAVVRSAGSTTYNYNDPIFRDV
>1BN8_145_171
DIPANTTIVGSGTNAKVVGGNFQIKSD
>1KVK_125_151
TLPSLDIMVWSELPPGAGLGSSAAYSV
>1Q8K_214_240
NCSTENMPIKINLIAPPRYVMTTTTLE
>1NI5_323_349
PWQTWLQPLELPAGLGSVQLNAGGDIR
>1Y11_67_93
VSAREISENYGVDLELLQRVQRAVGLA
>1KMJ_208_234
HPVDVQALDCDFYVFSGHKLYGPTGIG
>1BGV_386_412
QNSERLSWTAEEVDSKLHQVMTDIHDG
>1NXC_319_345
AQHYLELGAEIARTCHESYNRTYVKLG
>1DYK_164_190
INYTTRRIGPVTYSLDGCVRNLHMEQA
>1L9K_64_90
VSRGSAKLRWFVERNLVTPEGKVVDLG
>1IR6_252_278
DDAAEAQALVGELHRLNARRQTLEEAM
>1RYO_115_141
KKSCHTGLGRSAGWNIPIGLLYCDLPE
>1A76_262_288
KRIFKEPKVTDNYSLSLKLPDKEGIIK
>1PSZ_194_220
LIVTSEGAFKYFSKAYGVPSAYIWEIN
>1NH1_97_123
EWRLSKLQRGEPLYSAFASERTSDTDA
>1IXH_245_271
KGEDAWPITSTTFILIHKDQKKPEQGT
>1TR9_315_341
WQQASANMQRLIEQFSEEGGSHHHHHH
>1FI4_142_168
AAGFAALVSAIAKLYQLPQSTSEISRI
>1P0H_161_187
AGTSDDAELLRVNNAAFAGHPEQGGWT
>1S7C_68_94
NGKKIRVTAERDPANLKWDEVGVDVVA
>1R6W_246_272
KVREQVQAAHALGLTAVISSSIESSLG
>3MBP_175_201
KYDIKDVGVDNAGAKAGLTFLVDLIKN
>1M6I_47_73
ELPYMRPPLSKELWFSDDPNVTKTLRF
>1S7C_206_232
PSSTGAAKAVGKVLPELNGKLTGMAFR
>1Z6A_143_169
TRLKEVEWKYIVIDEAQNIKNPQTKIF
>1YT3_207_233
WQLRTRQLACLQLLADWRLRKARERDL
>1NQK_21_47
EEGSRPVDHGYLQQIAQAADRLGYTGV
>1WL4_300_326
AIKQAVTKAGWSLEDVDIFEINEAFAA
>1JYE_51_77
RVAQQLAGKQSLLIGVATSSLALHAPS
>1XTI_106_132
VKVAVFFGGLSIKKDEEVLKKNCPHIV
>1EZW_151_177
GKYVKTGTADVKARSIQGSDIPFYMGA
>1XWI_268_294
GAIEMTWMDVPGDKLLEPVVSMSDMLR
>1RGZ_308_334
PPVKASWVHKTGSTGGFGSYVAFIPEK
>1WL4_210_236
RKGLIEVKTDEFPRHGSNIEAMSKLKP
>1Y3N_403_429
VALQGIDMYIKNKYVLPQFTGVNLTVE
>1RW3_227_253
TLGNLGYRASAKKAQICQKQVKYLGYL
>1IJ5_10_36
REANVKKVHENLEELQKKLDHTSFAHK
>2HKJ_289_315
EEEITRLVETFKKYEDFRSPSADSLSV
>2B78_109_135
GVTIDCYGDFVLFSWYNSFVYQIRDEI
>1ZSW_238_264
KPGRGSIHHLAIRVKNDAELAYWEEQV
>2GI3_178_204
GYKPTYGLVSRYGLVAFASSLDQIGPI
>1SIQ_187_213
IRGFLLEKGMRGLSAPRIQGKFSLRAS
>1XTO_177_203
PGDNLGLMVEDTRTGGKLFYAPGLGQV
>1MOQ_162_188
TKAFTTQLTVLLMLVAKLSRLKGLDAS
>1KV7_23_49
TIGAGQSTFGGKTATTWGYNGNLLGPA
>2G8J_267_293
IRMRNPWGEVEWKGPWSDNSYEWNKVD
>1JTA_225_251
KLHVTLFNNVFNRVTERAPRVRYGSIH
>1M8Z_27_53
MEFSQDQHGSRFIQLKLERATPAERQL
>2BJF_28_54
QSIIFIPRNFKCVNKSNKKELTTKYAV
>1YII_111_137
EILASRTPAEVQNIKQVYMQEYEANLE
>1UA7_191_217
WPNITNTSAEFQYGEILQDSASRDAAY
>2AQ5_305_331
HYLSMFSSKESQRGMGYMPKRGLEVNK
>1PO5_71_97
DQAEAFSGRGKIAVVDPIFQGYGVIFA
>1WD3_395_421
SYIRHYNFELLLNANDGTKQFHEDATF
>1DKQ_96_122
TGEAFAAGLAPDCAITVHTQTDTSSPD
>1RA0_165_191
SYPNGEALLEEALRLGADVVGAIPHFE
>1KMJ_359_385
RTGHHCAMPLMAYYNVPAMCRASLAMY
>1MGP_158_184
REMLENGATIEEVLKKLDERMKNKDFK
>2G5D_136_162
ARFPIYGIPDDFISVPLPAGLRGGKNL
>2B4V_147_173
LSEEEDRKARTALLDVRNQCVGDNDVE
>1P8L_226_252
RSTHKSGKVEEDVMGSIEVDYDGVVFS
>1F8E_316_342
VLNTDWSGYSGSFMDYWAEGECYRACF
>2GES_260_286
FSDSQAVVAAREIWRTINRPNLVENIL
>2A2C_341_367
QDVLIFKLYQRAKHVYSEAARVLQFKK
>1EYB_6_32
HHHHHHHSSGHIDDDDKHMGSMAELKY
>1KA1_216_242
SWTKIHVRHLKDTKDMITLEGVEKGHS
>1S7C_58_84
VEVKDGHLIVNGKKIRVTAERDPANLK
>1MXA_304_330
VAEPTSIMVETFGTEKVPSEQLTLLVR
>1NOF_332_358
SLNISNANVTKFEKYSTSASLNVEYGG
>2IW1_75_101
HLKEHPADRVVGFNKMPGLDVYFAADV
>1CS6_121_147
FTCSPPPHYPALSYRWLLNEFPNFIPA
>1WDP_450_476
NPQKYNHAITPLKPSAPKIPIEVLLEA
>1I24_118_144
IDRSRAVYTQHNNVIGTLNVLFAIKEF
>8OHM_142_168
VPHPNIEEVALSNTGEIPFYGKAIPIE
>1EU8_285_311
HKSAATLGGWHIGISKYSDNKALAWEF
>1UM8_280_306
DILQKPKNALIKQYQQLFKMDEVDLIF
>1HT6_256_282
AAVEGELWRLIDPQGKAPGVMGWWPAK
>1B6A_256_282
ISGRIIDCAFTVTFNPKYDTLLKAVKD
>2AQ5_133_159
RVGIVAWHPTAQNVLLSAGCDNVILVW
>1Y4I_223_249
IVGKQEFIDQARFVGLKDITGGCMSPF
>2BDE_410_436
FRAGAEESYFAYQVDRFACIYMEKLSD
>1Q25_405_431
NNGRGAPVFTGEVDCTYFFTWDTKYAC
>1US5_140_166
GSGTEQNARQILEAYGLTFDDLGQAIR
>1RP4_185_211
FYRLVSGFHASIGTHLSKEYLNTKTGK
>1B6A_173_199
AEAHRQVRKYVMSWIKPGMTMIEICEK
>1GA8_77_103
RHISITTYARLKLGEYIADCDKVLYLD
>1B89_251_277
YSKFKPQKMREHLELFWSRVNIPKVLR
>2GJL_299_325
EPACAELLRDIVEQARQLVRQRLEGML
>2NMT_150_176
TPVLIKEITRRVNKCDIWHALYTAGIV
>1MJ5_40_66
TSSYLWRNIMPHCAGLGRLIACDLIGM
>2C6J_308_334
VEEARKNTQENVKNVGSGVESKAASSN
>1KXU_159_185
LLIQQLNFHLIVHNPYRPFEGFLIDLK
>1UDX_109_135
EGQTVLVARGGAGGRGNMHFVSPTRQA
>1O7F_248_274
GMWQVLLEDGVLNHVDQERHFQDKYLF
>1WAK_269_295
GYNTPADIWSTACMAFELATGDYLFEP
>1FS7_191_217
QCHVEYYFKKTEWKDDKGVDKTAMVVT
>2GNO_46_72
PPKASDVLEIDPEGENIGIDDIRTIKD
>1VPT_31_57
IDNELDYEPESANEVAKKLPYQGQLKL
>1VQZ_150_176
YINGRIMHHGCLLFDVDLSVLANALKV
>1R76_268_294
WGQQHDALTLRPTSARNFEPAALSSTE
>2HKJ_206_232
DPEGNVTYYPRLTNKIPKPPQEVKPHP
>2GJL_172_198
RVPIIASGGFADGRGLVAALALGADAI
>1RYO_232_258
RKPVDEYKDCHLAQVPSHTVVARSMGG
>1ELV_207_233
GDLGLISGWGRTEKRDRAVRLKAARLP
>1GPI_82_108
YGITSTGTALTLKFVTGSNVGSRVYLM
>2CJG_245_271
GDRHFRPEFFAAMRELCDEFDALLIFD
>1DDI_109_135
TLTRSETLLPLVGDKAKLQHYAATTPI
>2FB9_89_115
GEDGTVQGFLELLGKPYVGAGVAASAL
>3BCT_121_147
LIILASGGPQALVNIMRTYTYEKLLWT
>1JDC_27_53
VVREAPNDWYNILRQQAATIAADGFSA
>1HA0_336_362
EGMIDGWYGFRHQNSEGTGQAADLKST
>1Z6F_96_122
QVPVSQLIRGINLQSGNDACVAMADFA
>1LI4_166_192
KMMANGILKVPAINVNDSVTKSKFDNL
>1XKU_61_87
NNKITEIKDGDFKNLKNLHTLILINNK
>1J58_154_180
VFDDGSFSENSTFQLTDWLAHTPKEVI
>2G9D_252_278
HLPRKSVMYRVSRTIVRLHDDFDFRFS
>1A76_279_305
KLPDKEGIIKFLVDENDFNYDRVKKHV
>2A2F_260_286
SIMYDEDVKQISTGALTQINLDLMQCE
>1JTV_167_193
ESLAVLLLPFGVHLSLIECGPVHTAFM
>1KVP_356_382
TLALVRFPPTATKEIQYLNAKGALTYT
>2GFO_62_88
LTGLRNLGNTCYMNSILQCLCNAPHLA
>2IMR_127_153
HLRGVAAAQAGADTLTRLGAGGVGDIV
>1RH9_223_249
RQYNPNSYIFGTNFISNNQVQGIDFTT
>1O89_65_91
ALAITGKGKIIRNFPMIPGIDFAGTVR
>1XVT_84_110
AFLKLMETTDIFIEASKGPAFARRGIT
>1X7F_219_245
GLCTLEEHRNLPIEVQAKHLWATGLID
>1PBE_335_361
RIWKAERFSWWMTSVLHRFPDTDAFSQ
>2I0Z_120_146
EEDHGRMFPVSNKAQSVVDALLTRLKD
>1K92_65_91
ENARLIDCRKQLVAEGIAAIQCGAFHN
>1ZTU_225_251
QARALYTRHLLRLTADTRAAAVPLDPV
>1KA1_82_108
FVSGILNEIKANDEVYNKNYKKDDFLF
>1W55_180_206
IWFVEGEENARKLTFKEDLKKLDLPTP
>1Y7E_183_209
EIVEGENLKILIGSLPIETKEKNKVKL
>1S9J_237_263
LSSYGMDSRPPMAIFELLDYIVNEPPP
>2B9E_255_281
FRLAPALPAWPHRGLSTFPGAEHCLRA
>1IIR_15_41
EPLVALAVRVRDLGADVRMCAPPDCAE
>1HXX_273_299
IAYTKSKAKDVEGIGDVDLVNYFEVGA
>1FO8_103_129
AVVVEDDLEVAPDFFEYFQATYPLLKA
>1BIF_3_29
SPRELTQNPLKKIFMPYSNGRPALHAS
>1DT9_209_235
AVQLFISGDKVNVAGLVLAGSADFKTE
>2C1I_325_351
GSSSKLMRPPYGAITDDIRNSLDLSFI
>1DNV_121_147
VTKQATLNQISNVQTAIGLNKLGWGIN
>1BGV_403_429
HQVMTDIHDGSAAAAERYGLGYNLVAG
>2CZ9_324_350
EILREYLKRFPWKARHFIVEPSDGVGI
>1PSZ_45_71
GDKIDLHSIVPIGQDPHEYEPLPEDVK
>1RWR_33_59
HNKFQQFNVANPGVVFNNGLTDGVSRI
>2AQ5_108_134
VWEIPDGGLVLPLREPVITLEGHTKRV
>1X54_19_45
VRLAGWVYTNMRVGKKIFLWIRDSTGI
>1PZD_66_92
AAVPEFQGLGPLFKSSPEPVALTESET
>1YM5_181_207
AMLAHQTKQNDHVGIILAGPKKEAAIK
>1RMG_381_407
GYSATTMAADLATAFGLTASIPIPTIP
>1MKY_79_105
IREADLVLFVVDGKRGITKEDESLADF
>1T2D_242_268
AIIEMAESYLKDLKKVLICSTLLEGQY
>1HX0_73_99
SGNENEFRDMVTRCNNVGVRIYVDAVI
>2F8L_142_168
ANLLTTVINQLELKGDVDVHASGVDVD
>2GHR_221_247
HLVIGQEGRQVFALGHSEYSCDTLKQE
>1KA1_136_162
GRFWCLDPIDGTKGFLRGEQFAVCLAL
>1WD3_201_227
VDMENNLFSGADEGYNSGDPSISYRFV
>1TVZ_81_107
AVDAAKAAAVQIHNLLGIQPFARCFEM
>1KJO_272_298
TQYLTPTSNFSQLRAAAVQSATDLYGS
>1N11_265_291
LSKQANGNLGNKSGLTPLHLVAQEGHV
>2DBN_202_228
LNRLWTFESDGKQWFNPDVSVIYPDRI
>2BW0_280_306
GDALPIPGAHRPGVVTKAGLILFGNDD
>1HZ4_7_33
IREDTMHAEFNALRAQVAINDGNPDEA
>1OZA_246_272
KGYAETNKILGLSDNPIPVDGLCVRIG
>1TOI_107_133
LRVAADFLAKNTSVKRVWVSNPSWPNH
>1RK6_423_449
AAKFGLAERGQVQPGYYADLVVFDPAT
>2EVX_238_264
ERDRIVQVDEDFEVLLPEKDEEERSRG
>8OHM_302_328
LCECYDAGCAWYELTPAETSVRLRAYL
>2C3F_313_339
GGFYAKETSQIDGNLKLKDPTANDHAA
>1UUR_110_136
HNEIQSILNPQHSAPKPNVALVLKSQP
>2BC9_255_281
RRKLAQLEKLQDEELDPEFVQQVADFC
>1N11_246_272
VTPLHLAAQEGHAEMVALLLSKQANGN
>2GTI_95_121
FCSSTYKVCKYTDLQCIESLNVLFDGR
>1EZW_66_92
TNPYTRHPLITASNIATLDWISGGRAI
>1NU5_47_73
GGSVGGPTWGSESAETIKVIIDNYLAP
>1V9M_252_278
LSGVRDLKALERGLRCVLLKEAKKGVQ
>1NQK_111_137
SDPQELAGDGVFLDHSERYEASAEFTQ
>1NRI_225_251
LGKCYENLMVDVQASNEKLKARAVRIV
>2GJL_101_127
ETAGNDPGEHIAEFRRHGVKVIHKCTA
>1KVP_428_454
YVSPAYHLLEGFPFIQEPPSGDLQERV
>1M13_180_206
TWECGRLSYCLEDTAGGFQQLLLEPML
>1XKG_234_260
DGRTIIQRDNGYQPNYHAVNIVGYSNA
>1Y0Y_262_288
IMDRSVICHPTIVRWLEELAKKHEIPY
>1KS8_129_155
RPEDMTMARPAYKIDTSRPGSDLAGET
>2NZL_127_153
MMLSSWATSSIEEVAEAGPEALRWLQL
>2FQX_87_113
QKFLVIDAVVQDRDNVVSAVFGQNEGS
>8OHM_352_378
HIDAHFLSQTKQAGDNFPYLVAYQATV
>2G62_171_197
IGVLRVDDQIAIVFKVFNRYLEVMRKL
>1WYC_179_205
THDRSAGWRTRRHGDPADTYEFLTTLR
>1Y42_22_48
QARAEAIKKGKKQNTWDLFEERGYVKD
>1D7Y_21_47
SFVAELRQAGYQGLITVVGDEAERPYD
>1CPT_172_198
VPEDDEPLMLKLTQDFFGVHEPDEQAV
>1W8K_279_305
MIKSAFLPVGAFNSDNFKSKGRGFNWA
>2HGS_77_103
DAVSQNAAFLEQTLSSTIKQDDFTARL
>2A99_174_200
VLLAYEMNGTELPRDHGFPVRVVVPGV
>2CJG_280_306
TGTAWAYQQLDVAPDIVAFGKKTQVCG
>1KQ3_32_58
ILEEELSRFGERAFVVIDDFVDKNVLG
>1R5M_47_73
NIVSSTWNPLDESILAYGEKNSVARLA
>1FO8_316_342
GIVTFLFRGRRVHLAPPQTWDGYDPSW
>1U4G_25_51
IVNDRCEMDDGNVITVDMNSSTDDSKT
>1UDX_351_377
EGVYEVRAPEVERYLARIKGDLMEAAG
>2CJG_389_415
CAFSLPTTADRDELIRQLWQRAVIVLP
>1JDN_167_193
ERNCYFTLEGVHEVFQEEGLHTSIYSF
>2IXR_70_96
GRRANLTVFDDARVAVRGHARAQRNLL
>1FP2_249_275
AVLLKYILHNWTDKDCLRILKKCKEAV
>1IN4_42_68
EAAKMRGEVLDHVLLAGPPGLGKTTLA
>1N67_154_180
GIGSTTANKTVLVDYEKYGKFYNLSIK
>1CJC_189_215
VKTVWIVGRRGPLQVAFTIKELREMIQ
>1W78_340_366
GTLAWLKSVVDDWYCAPLEGPRGATAE
>1IMV_68_94
ALSALSLGADERTESIIHRALYYDLIS
>1N26_145_171
PCQYSQESQKFSCQLAVPEGDSSFYIV
>1Y4I_234_260
RFVGLKDITGGCMSPFNAWLTLRGVKT
>1C0P_179_205
NATGLGAKSIAGIDDQAAEPIRGQTVL
>2GY5_230_256
EKACELHTFGRTCKERCSGQEGCKSYV
>1HSK_196_222
HLVVLEAAFTLAPGKMTEIQAKMDDLT
>2A2C_319_345
EICRCLGISLEELRTQILSPNTQDVLI
>2B78_174_200
FLILENGISYNVFLNDGLMTGIFLDQR
>1BCO_90_116
NTRGAANKWLTGGAPNRYRFKVKEDDP
>1GPJ_85_111
LFRVASGLESMMVGEQEILRQVKKAYD
>1RA0_291_317
DTYPKRRGITRVKEMLESGINVCFGHD
>1CJC_237_263
EAARPRKRLMELLLRTATEKPGVEEAA
>1UOU_397_423
ELGAGRAGEPLRLGVGAELLVDVGQRL
>1FNO_38_64
LKQQLEEMGLVNITLSEKGTLMATLPA
>1YQS_59_85
RVGSVTKSFSAVVLLQLVDEGKLDLDA
>1B8P_138_164
TNAYIAMKSAPSLPAKNFTAMLRLDHN
>1GQ8_59_85
IMFLGDGRTSTIITASKNVQDGSTTFN
>1N3L_168_194
GLQALDEEYLKVDAQFGGIDQRKIFTF
>1KVK_41_67
LRPQSNGKVSLNLPNVGIKQVWDVATL
>1A8D_288_314
LTNAPSYTNGKLNIYYRRLYNGLKFII
>1Z70_197_223
NTGEDGFQGTAPVDAFPPNGYGLYNIV
>1K92_138_164
RFYRYGLLTNAELQIYKPWLDTDFIDE
>1XA6_14_40
SDAEEYQPPIWKSYLYQLQQEAPRPKR
>1PHP_138_164
ADLYVNDAFGAAHRAHASTEGIAHYLP
>1JDC_143_169
PGNYPNDCDDGDRFIGGDADLNTGHPQ
>1U8X_350_376
LARAIAYNTGERMLLIVENNGAIANFD
>1IUQ_162_188
TIFVAGDRVLADPLCKPFSIGRNLICV
>1W78_89_115
YTERVRVQGQELPESAHTASFAEIESA
>2GHR_125_151
LKRIMEYSKTNVTSTLHICWGAQAGLY
>1DB3_209_235
QGLESCLYLGNMDSLRDWGHAKDYVKM
>1XMB_113_139
MHACGHDGHVTMLLGAAKILHEHRHHL
>1I9Z_113_139
TALMIFCKESCLPSIKNVEGTVKKTGL
>2IM9_62_88
AYFKGTKYILGSLGEGPNARYDQFPRY
>2IMR_334_360
CGTFDWPAFAAAGVEVALGTDSVASGE
>1JIX_102_128
RLPFSQSWPNVKNRPWAYLYTEEELLI
>1CPY_219_245
GLIESCYDSQSVWSCVPATIYCNNAQL
>1KK1_48_74
IKIGFADAEIRRCPNCGRYSTSPVCPY
>1OKG_335_361
DAEVQSAATHLHAGEAATVYFKSGRVV
>1GW1_227_253
ERYPGDEWVDVLGFDTYGPVADNADWF
>2AUJ_192_218
EWTEPKDYKVAPHMNVIVPEGAKVQAG
>2IY9_28_54
DAIGLTETTMSLTDKNTPVVVSVVDSG
>1IUC_202_228
GGFSASASAGVSIAAISWGSTPNIRVY
>1ZX5_70_96
DELLGRAAEKFSKFPILVRLIDAASPT
>2A84_12_38
NVYSAPGDVADVSRALRLTGRRVMLVP
>2GG6_371_397
DCDEGETSLVVRGRPDGKGLGNASGAA
>1WYC_188_214
TRRHGDPADTYEFLTTLRGDGSTGEFQ
>1VJY_45_71
EAEIYQTVMLRHENILGFIAADNKDNG
>1RJG_90_116
LEFLVANEKVQVVNLGCGSDLRMLPLL
>1US5_159_185
DDLGQAIRVSASQGIQLMQDKRADALF
>1DT9_78_104
VQQRLKLYNKVPPNGLVVYCGTIVTEE
>1SE8_176_202
HYIDATLWRDLAENMKELRKGDPVMIM
>1OX0_67_93
VHNAAEIQDFPFDKYFVKKDTNRFDNY
>1UMG_295_321
FNVKNGRLVGPTDLFDDPAFDETRRLA
>1E4F_147_173
NPLDMKASKIAIEYTSIVVPLKVYEMF
>2C1I_151_177
TSFIEDKKIEQDQSEQIVKNFSDQDLS
>2HGS_208_234
LIAQEKERNIFDQRAIENELLARNIHV
>1W55_223_249
ENRPLLLAGVQIHPTMGLKAHSDGDVL
>2BBC_387_413
DPDTPLQQGIADYRPKDGETIELRLVG
>1HO8_381_407
FWSDNIDEFKKDNYKIFRQLIELLQAK
>1JFB_194_220
DYLAILVEQRLVEPKDDIISKLCTEQV
>1WW9_191_217
ILVKDNDLALPLGFAPGGDRKQQTRVV
>1NU5_97_123
NLSAKAAIDIALHDLKARALNLSIADL
>1B63_250_276
PALAEIQYCYVNGRMMRDRLINHAIRQ
>1WMD_206_232
SSRGPTKDGRIKPDVMAPGTFILSARS
>1ITX_337_363
SFDFYDLEANYINKNGYTRYWNDTAKV
>2DAP_203_229
AADHERIENDIRTMPDYFVGYEVEVNF
>2DBQ_40_66
LKKVKEVDALVTMLSERIDKEVFENAP
>1WZA_164_190
GMPDLNYNNPEVQEKVIGIAKYWLKQG
>1CA1_325_351
WIRKRKYTAFPDAYKPENIKVIANGKV
>1FL2_198_224
ILNAQTTEVKGDGSKVVGLEYRDRVSG
>3GCB_435_461
IVVDINELPKELASKFTSGKEEPIVLP
>1XGK_108_134
YIYSSMPDHSLYGPWPAVPMWAPKFTV
>1H30_49_75
PVIRLRFKRLQPTRLVAEFDFRTFDPE
>1KVP_340_366
KHSVPRFFVPEHGTMFTLALVRFPPTA
>2FGT_391_417
WAMKVNGKIVPITKDLLRKEGANSGVE
>1FSU_139_165
RCTLIDALNVTRCALDFRDGEEVATGY
>1CPY_314_340
KPYHTAVTDLLNQDLPILVYAGDKDFI
>1NXC_23_49
KIKEMMTHAWNNYKRYAWGLNELKPIS
>2HQ2_190_216
DATVVEQEWRAMTDVHQFFTLLKRHNL
>1OXX_174_200
RMRDSARALVKEVQSRLGVTLLVVSHD
>1I24_26_52
ATALHLSKKNYEVCIVDNLVRRLFDHQ
>2II0_48_74
IKLIERLTYHMYADPNFVRTFLTTYRS
>2B5W_87_113
VRRPPASGTNEYFERDQPDMAPDGMYF
>1EZW_293_319
DMIEAFSIAGDPDTVVDKIEELLKAGV
>1AOP_39_65
IRLTNRQTFQFHGILKKNVKPVHQMLH
>2HBJ_25_51
LLKEKPNALKPLSESLRLVDDDENNPS
>1NOF_28_54
DLTTEQINTAYGSGVGQIGLSIMRVRI
>1W55_133_159
DNEALQREKIKLIQTPQISKTKLLKKA
>2B20_252_278
DFWLAVQQELLPLVKVIAPFSDRADRT
>1UTE_185_211
GHYPVWSIAEHGPTHCLVKQLLPLLTT
>2G0D_213_239
CILAYAHIKGYSNEASLSALQKIIFIY
>2BF6_293_319
PQLTECQVVEMPNGQLKLFMRNLSGYL
>2A0M_233_259
FSFDVDSLKSSDMPGVSCPAAVGLSAQ
>1UZ5_2_28
AFLKVVPLEKALEVVQSFKISPGIEEV
>2F8L_132_158
VSILDPACGTANLLTTVINQLELKGDV
>1LI4_291_317
KDDAIVCNIGHFDVEIDVKWLNENAVE
>1JDN_87_113
LILGPVCEYAAAPVARLASHWDLPMLS
>1TCA_60_86
GYTPCWISPPPFMLNDTQVNTEYMVNA
>1BQC_124_150
NIGNEPYGNDSATVAAWATDTSAAIQR
>2HBJ_367_393
HVRQNAKLLANLIRDALRNIKNTNEEA
>1JIX_233_259
VFTGKIPMNMVSEKNSQAIAALIIGDK
>7ODC_285_311
TLAVNIIAKKTVWKEQPGSDDEDESNE
>1NXC_51_77
EGHSSSLFGNIKGATIVDALDTLFIMG
>1DFA_221_247
SDRATFSVDSRDTSLMERVTEYAEKLN
>1VJV_209_235
ANSIYSVEKKISRLPKFLTVQYVRFFW
>2FP3_1_27
MTPSPEASEGPCVSKLRNEPLGALTPY
>1TCA_77_103
QVNTEYMVNAITALYAGSGNNKLPVLT
>1EU8_297_323
GISKYSDNKALAWEFVKFVESYSVQKG
>1JP4_21_47
KAGTIVRCVIAEGDLGIVQKTSATDLQ
>1EWF_267_293
GLVYQEAGVLKMTLRDDMIPKESKFRL
>2PIA_22_48
DIWSFELTDPQGAPLPPFEAGANLTVA
>1YDX_360_386
AGKIVFLLDQKLDQYKKELSSLTVIRD
>1B6A_379_405
ECSHYMKNFDVGHVPIRLPRTKHLLNV
>2C4E_86_112
SKLYYSEEEETPKAWIFTDKDNNQITF
>1PW4_184_210
DWHAALYMPAFCAILVALFAFAMMRDT
>2HWK_68_94
APTVPLSIRNNHWDNSPSPNMYGLNKE
>1PB1_114_140
LNVALRQELDLYICLRPVRYYQGTPSP
>2AEX_295_321
TKFGLFTPGSRIESILMSLPLTARWEY
>2J0W_242_268
EIAFAEAAEMATFGAKVLHPATLLPAV
>1PHP_130_156
LAKAFAELADLYVNDAFGAAHRAHAST
>1B63_307_333
PAKHEVRFHQSRLVHDFIYQGVLSVLQ
>1OQ9_129_155
PTSWAIWTRAWTAEENRHGDLLNKYLY
>1PMI_291_317
IIECMAASDNVVRAGFTPKFKDVKNLV
>1H09_128_154
PFTHDNVDYQQILAQFPNSLWIAGYGL
>1QUS_192_218
YKQYAVDFSGDGHINLWDPVDAIGSVA
>1PJA_99_125
AKAPQGVHLICYSQGGLVCRALLSVMD
>1VLI_308_334
GEIRNFAYRGIFTTAPIQKGEAFSEDN
>2BF1_36_62
KPCVKLSPLCIGAGHCNTSIIQESCDK
>1M6E_307_333
CMRAVAEPLLLDHFGEAIIEDVFHRYK
>2A62_166_192
TALPNMDREAKEEYLVVIQAKDMGGHS
>1EZW_46_72
MGVLTLAAVITSKIKLGPGITNPYTRH
>7ODC_205_231
PDTFVQAVSDARCVFDMATEVGFSMHL
>1HBZ_416_442
RADDDDFGQAGTLVREVFSDQERDDFV
>2H8O_220_246
MKTGALLRFACEAGAIIAGSNQAERQR
>1OX0_214_240
ITPFAIAGFQALTALSTTEDPTRASIP
>1LW7_193_219
VFNTTSAWEYGREFVFEKLGGDEQAMQ
>1A76_289_315
FLVDENDFNYDRVKKHVDKLYNLIANK
>1WST_264_290
GWVAAHPHLIRKMEIAKQSIDLCTNTF
>2GNO_171_197
EAYKLGAEKLSGLMESLKVLETEKLLK
>1X7F_184_210
DYFIRCSERFKKHGIRSAAFITSHVAN
>2GY5_25_51
SGWRPHEPITIGRDFEALMNQHQDPLE
>1INP_247_273
SQGTQNPSSEGSCRFSVVISTSEKETI
>2NMT_322_348
TDADFQFKDRFDPKATKALKTRLCELI
>2G5D_391_417
YGDEAGELAGKQKTTGYVWQLLPNGMK
>1G4R_198_224
HLEASLDKEIYYHGEPISVNVHVTNNT
>2GJL_211_237
PIHPAVKAAIRAADERSTDLIMRSLRN
>2CAU_333_359
LRRYAATLSEGDIIVIPSSFPVALKAA
>1H9A_145_171
MIEKPFGTSYDTAAELQNDLENAFDDN
>2CBN_161_187
NAQALKAAGVPPGPLFQELKAGKTITL
>2GUY_319_345
ILNDGIPIIYAGQEQHYAGGNDPANRE
>1NI9_114_140
FLNAPDMYMEKLIVGPGAKGTIDLNLP
>1XV5_369_395
ALYDREREKAYEFLYQHQDSSFCFKEQ
>2B4V_192_218
TTYGCRIAIQCTSKEQMIEAIGFFPDG
>1Z5V_186_212
YNSLLTLKRLTQNADCLVVLDNTALNR
>1BOO_197_223
FSKDNGGSIPPNLLQISNSESNGQYLA
>1C3P_190_216
LHQSPEYAFPFEKGFLEEIGEGKGKGY
>2I0Z_207_233
KAGHTITELFPTEVPILSNEPFIRDRS
>2CGL_432_458
GNIGIQLMTLDELNNVDDFRQVVSTTA
>1UDX_67_93
DGEHGRGSQQHGRGGEDLVIEVPRGTR
>1PJX_10_36
FTKVTEDIPGAEGPVFDKNGDFYIVAP
>1RA0_18_44
PGEEGLWQIHLQDGKISAIDAQSGVMP
>2BI0_134_160
GLRMTTIDRTDRLVLDFYRCAMLPASP
>1X8V_177_203
DPLAYVDPYLPIESFRRRDEARNGLVA
>1YUE_178_204
GITVELAQDLEANGFDAPNFLEDLLAT
>1GPI_91_117
LTLKFVTGSNVGSRVYLMADDTHYQLL
>2B4V_256_282
VKNSYLIRHYLHNGPVAARHTAMAVKA
>1ZSW_249_275
IRVKNDAELAYWEEQVKQRGFHSSGII
>1OHC_191_217
GPHSRARLESGYHQHSPETYIQYFKNH
>2EX1_180_206
YFEKAEFLQPLKEYLAENYQKMDWTAY
>1J6U_196_222
ENYGNSLTRYRSAFEKISRNTDLVVTF
>1M4L_19_45
YDFMDLLVAEHPQLVSKLQIGRSYEGR
>2NWH_165_191
AIAISPAKAVKLKAALGDIDILFMNEA
>2ABS_218_244
SAPFCVELYKDAMQSLLLHTNILFGNE
>1YU0_273_299
GTDVPTTGVNGTGATSAWNIFTSKWGV
>1XAG_320_346
GVQMVLMRQFGDIVVQHVDQLTLQHAC
>1MDO_314_340
ALMASLKTKGIGTGLHFRAAHTQKYYR
>1YRW_55_81
PVYAPDNVNHPLWVERIAQLSPDVIFS
>1M15_273_299
TNLGTTMRASVHIQLPKLAKDRKVLED
>2NLO_174_200
QVADLDTSRAQALADVINNAVGREAVV
>1EYB_187_213
GNLLIYTEFGKMLVQPNEICVIQRGMR
>2BBC_199_225
KQRNRINLALKRVQEKILKAQTPEGYF
>1QE3_176_202
FGGDPDNVTVFGESAGGMSIAALLAMP
>1YUE_389_415
AKDEKEARIIDGGDMDKMAGRSDLSVL
>1RE9_19_45
PEHLVFDFDMYNPSNLSAGVQEAWAVL
>2G5D_296_322
RQNPQRLAEVLGQNPSYIFFRELAGSG
>2C81_353_379
PWTKNRYLKSVRKTEAYWRGLHYPVSE
>1M6I_409_435
RSESETESEASEITIPPSTPAVPQAPV
>1W55_333_359
EFRINVKATTTEKLGFIGRKEGMAVLS
>2CU2_194_220
PATMAELFRRHLPSHHEALERLLAGAS
>1C7Q_175_201
DRTKGALKKLADQEGYETFVIPDNIGG
>1M6E_147_173
YSLMWLSQVPIGIESNKGNIYMANTCP
>1YI9_129_155
DISAFRDNHKDCSGVSVHLTRVPQPLI
>1QHU_341_367
KRLEKELGSPPVISLEAVDAAFVCPGS
>1VJ1_64_90
MRCKMNEDTGTDYLAPWQLAQVADGGG
>1Z2N_280_306
DFIKENEQGNPLVVDVNVFPSYGGKVD
>1NTY_189_215
MLEGFDENIESQGELILQESFQVWDPK
>1J09_67_93
YDEGPDVGGPHGPYRQSERLPLYQKYA
>1UYN_173_199
LTVEGGLRYDLLKQDAFAEKGSALGWS
>1MLA_58_84
KTWQTQPALLTASVALYRVWQQQGGKA
>1LYV_29_55
PEARAELSSRLTTLRNTLAPATNDPRY
>2FSJ_169_195
RPQGVGAALYLLNQGIIEQQPGYGVVI
>1TQ4_364_390
SRYIQEFCLANGYLLPKNSFLKEIFYL
>2BI7_99_125
INLHTINQFFSKTCSPDEARALIAEKG
>1B7E_388_414
ASWGALWEGWEALQSKLDGFLAAKDLM
>2IZR_92_118
EDLFDLCDRTFSLKTVLMIAIQLISRM
>1Z6F_321_347
APLQKNQVVGTINFQLDGKTIEQRPLV
>2A99_346_372
PDSVAPIWNLRGVLSTAWHRVRVSVQD
>1JY1_251_277
VGQFSSVGSLGADESKWLCSEFKESML
>1U09_441_467
RLFEPFQGLFEIPSYRSLYLRWVNAVC
>1XMB_166_192
LKNVEAIFGIHLSARIPFGKAASRAGS
>1O89_111_137
VGENHWGGLAEQARVKGDWLVAMPQGL
>1KVP_283_309
MQRYRDVISSFGGKTSYDADNRPLLVM
>1HA0_98_124
ASLRSLVASSGTLEFITEGFTWTGVTQ
>1J6U_56_82
LGIPIFVPHSADNWYDPDLVIKTPAVR
>1EVY_206_232
ASAVKNVLAIGSGVANGLGMGLNARAA
>2F82_113_139
TNACYGGTAALLNCVNWVESNSWDGRY
>1CPY_238_264
IYCNNAQLAPYQRTGRNVYDIRKDCEG
>1YQS_165_191
VVAGMLIEKLTGHSVATEYQNRIFTPL
>1JY1_62_88
FDVDWLVKQYPPEFRKKPILLVHGDKR
>1USG_318_344
LNWDEKGDLKGFDFGVFQWHADGSSTK
>2C81_361_387
KSVRKTEAYWRGLHYPVSERASGQSIV
>1SBP_260_286
YRPRDADVAKKYDDAFPKLKLFTIDEV
>1DKQ_328_354
PPGGELVFERWRRLSDNSQWIQVSLVF
>2EX2_77_103
VLKGDLVARFGADPTLKRQDIRNMVAT
>1BGV_395_421
AEEVDSKLHQVMTDIHDGSAAAAERYG
>2C4E_216_242
GSKGSVIYTKDKKIEIPCIKAGKVIDP
>2J0W_348_374
SVALTLDTTGSTSTGDTLLTQSLLMEL
>1F8E_17_43
HIYGKDNAVRIGEDSDVLVTREPYVSC
>2DAP_243_269
PHGGHVITTGDTGGFNHTVEYILKLDR
>1XMB_358_384
GHFSLLGMQDETNGYASSHSPLYRINE
>2G9D_38_64
QRGVLEVIPAQTDAATKNMVISCGIHG
>1GW1_78_104
AEGDIVAQVKKAYARGGIITVSSHFDN
>1B8P_292_318
GEYKIVQGLSIDAFSQERINVTLNELL
>1NTH_388_414
EVARATAGVEISEVNVILDKLVSLYEK
>1OXX_61_87
ELYFDDRLVASNGKLIVPPEDRKIGMV
>1ZDY_153_179
ARYGLDKVQMTSMDYKKRQVNLYFSEL
>1D5R_96_122
KPFCEDLDQWLSEDDNHVAAIHCKAGK
>1D5T_154_180
ENDPKTFEGVDPQNTSMRDVYRKFDLG
>2AZP_1_27
GHMQRIRIIDSHTGGEPTRLVIGGFPD
>2IMR_297_323
ARPTLVHMVNVTPDDIARVARAGCAVV
>1CRZ_156_182
RVSDYDGYNQFVVHRSPQPLMSPAWSP
>1UX6_101_127
SDGDGRGDACKDDFDHDSVPDIDDICP
>1XP3_127_153
AGADAGIQQIIKGLNEVLTPDQTVNIA
>1R3F_35_61
IYNANRAGHTGALDPLATGMLPICLGE
>1MOQ_150_176
MTNAGTEIGVASTKAFTTQLTVLLMLV
>2IY9_125_151
SWIRAIESIMSNVFLAPGEEKIINISG
>2B9W_318_344
ADDPHQIITTYLLRNHPDYADKTQEEC
>1XFK_183_209
IHHFCQQQGWDFHYACLGVSRASNTPA
>1J6U_125_151
KTTTTAMVAHVLKHLRKSPTVFLGGIM
>2FK8_177_203
FKRCFNIMPADGRMTVQSSVSYHPYEM
>2CY8_293_319
GSDRKVLHQGTFTGNPITAAAAIAAID
>4ENL_57_83
MGKGVLHAVKNVNDVIAPAFVKANIDV
>2A99_6_32
DPPRHPGLRVNSQKPFNAEPPAELLAE
>2O1B_370_396
FGENGNRYVRISLALDDQKLDEAAIRL
>1RH9_259_285
PGLTQEAQDKWASQWIQVHIDDSKMLK
>1KNW_168_194
YTDLPAALDVIQRHHLQLVGIHMHIGS
>1D3G_321_347
ASLVQLYTALTFWGPPVVGKVKRELEA
>1DS1_80_106
PSSTPAPEDRSLLTMEAMLGLVGRRLG
>1R76_231_257
GFGFVPPAIRTRALEATNAAIHCIVET
>1QE3_154_180
SDNLGLLDQAAALKWVRENISAFGGDP
>1DYK_266_292
DEKLMFHVDNGAGRFTAIYDAEIPGHM
>2DE2_76_102
PPLLSEGLRAPGRTRLLGITPLLGRQG
>1G97_190_216
NNAQGEYYITDVIGIFRETGEKVGAYT
>1RYO_156_182
GSCAPCADGTDFPQLCQLCPGCGCSTL
>1N26_157_183
CQLAVPEGDSSFYIVSMCVASSVGSKF
>1GYN_183_209
DGVDNSHMDASALYTQPEDVDYAYTEL
>1Q1Q_49_75
FIITYPKSGTTWMIEIICLILKEGDPS
>1G6S_271_297
QGDIRFADVLEKMGATICWGDDYISCT
>1US0_160_186
SNFNHLQVEMILNKPGLKYKPAVNQIE
>1T6C_136_162
PEGEVCVVDQGGGSTEYVFGKGYKVRE
>1DQ3_261_287
LGMVNKRLIEDVTHYLNALGIKARIRE
>1GKZ_156_182
VRYFLDKTLTSRLGIRMLATHHLALHE
>2B4V_167_193
VGDNDVEYIAEKMGRDNVEGIRVDRTT
>2BG1_129_155
LMDNQTGAILGFVGGRNYQENQNNHAF
>1XRF_59_85
PSQNLEGEFDILVENGKIKKIDKNILV
>1EDG_186_212
NSDVVDSINCINQLNQDFVNTVRATGG
>1JMS_238_264
DFWKQQGLLLYCDILESTFEKFKQPSR
>2HRZ_3_29
HSSGRENLYFQGMHIAIIGAAGMVGRK
>1XP3_107_133
RTSALGVAKQIVLHPGAHVGAGADAGI
>2CYG_228_254
ANVAVVVSESGWPSAGGGAEASTSNAQ
>1JK7_202_228
CDLLWSDPDKDVLGWGENDRGVSFTFG
>1US0_31_57
AVKVAIDVGYRHIDCAHVYQNENEVGV
>1W3F_168_194
STPNVLATQTLENTSSQTQEMSFNLSQ
>2DBY_341_367
AKERGWVRLEGKDYEVQDGDVIYVLFN
>1WRU_349_375
NRKGGDSNGGIDALVEDYYRRHPEKTP
>2CY7_99_125
WRWTQRKRQPDSYFSVLNAFIDRKDSY
>1T3S_166_192
FDFLKHRFEGRISITRVTADISLAKRS
>1SZN_161_187
TTALDPTLAPPGYDWSTSKSAERFGAM
>1L9V_265_291
IWQNWYAFTSSMKQGNTLDVCKRLLFQ
>1WL4_289_315
EPSIMGIGPIPAIKQAVTKAGWSLEDV
>1G6S_356_382
GAEVEEGHDYIRITPPEKLNFAEIATY
>2II0_370_396
FFGIYLTNILKTEEGNPEVLKRHGKEL
>1YGJ_286_312
PAQLELRMVQSKKDIESPEIVVQATVL
>2CY8_80_106
AAIAEALSHGVQYAASHPLEVRWAERI
>1JL5_87_113
PELPPHLESLVASCNSLTELPELPQSL
>1KA1_177_203
NLVLSSYGAQDLKGHESFGYIFRAVRG
>1KMJ_107_133
NSNVRAGDNIIISQMEHHANIVPWQML
>2GS8_161_187
GAIYKVETDLKMAMIMLVLNAAKKPIS
>1POT_237_263
AIPANAKNKEGALKLINFLLRPDVAKQ
>1R89_162_188
GAEYKVRGFSGYLCELLIVFYGSFLET
>1FG7_107_133
PPTYGMYSVSAETIGVECRTVPTLDNW
>2FXU_159_185
VTHNVPIYEGYALPHAIMRLDLAGRDL
>1FOB_264_290
LSSIPFSVAGQQEFLEKLAAVVEATTD
>1H9A_248_274
LAMEKPESFTDKDIRAAKNAAFNALKI
>1HOW_2_28
YRPGGFHPAFKGEPYKDARYILVRKLG
>1VB3_148_174
LPNVKVVILYPRGKISPLQEKLFCTLG
>1U09_350_376
FEALKPHFKSLGQTITPADKSDKGFVL
>2EWV_46_72
IKFLKDFPRLTPEDTQKLAYSVMSEKH
>1X19_201_227
IGDISAAMLKHFPELDSTILNLPGAID
>1QUB_289_315
SYTEDAQCIDGTIEVPKCFKEHTDASD
>1SNG_261_287
FELTQPHQLVEVLAEAGVRTLFTASAD
>2B78_357_383
LDLQQLPSDFAVNVQDESSNYLKVFTI
>1ZCJ_410_436
VGLPTVLEKLQKYYRQNPDIPQLEPSD
>2AZP_207_233
AIDHIELFADDPHADSRNFVLCPGKAY
>1JR7_44_70
EYKSFLRFRVAKILDDLCANQLQPLLL
>1WM1_16_42
SGWLDTGDGHRIYWELSGNPNGKPAVF
>2CWC_239_265
EEGMRLAVNLGGDADTVGAVYGQLAGA
>1ADT_22_48
YHVDNDLKANFKLLPDQVEALAAVCKT
>1JND_252_278
HLNADFQVEYWLSQGFPSNKINLGVAT
>2BBC_101_127
IGGRKGDRLVSQLKRFLEDEKRAIGHN
>1Q7E_250_276
GGQPGWILKCKGWETDPNAYIYFTIQE
>1JMM_158_184
KKISKIVYKYTVDPKSKFQGQKVWLGI
>1EQC_218_244
IIHDAFQVFGYWNNFLTVAEGQWNVVV
>1DQ3_171_197
IYDYRIETFEIINDYLEKTFGRKYSIQ
>1M6I_2_28
EVPQDKAPSHVPFLLIGGGTAAFAAAR
>1MJ5_19_45
RRMAYIDEGTGDPILFQHGNPTSSYLW
>1LL2_231_257
VRSEGHDPTMTHPQFLNVWWDIFTTSV
>1KNW_214_240
EFGQDLQAISAGGGLSVPYQQGEEAVD
>1N26_245_271
TFTTWMVKDLQHHCVIHDAWSGLRHVV
>1U7L_1_27
MATALYTANDFILISLPQNAQPVTAPG
>1VE1_43_69
PAWYMIKDAEERGILRPGSGQVIVEPT
>1EDZ_103_129
GNAQDQYLQQVVCKEKDVEGLNHVYYQ
>1B7E_105_131
KESGKWLAAAATSRLRMGSMMSNVIAV
>1GPI_37_63
NWRWVHSTSGYTNCYTGNEWDTSLCPD
>1IOW_13_39
SAEREVSLNSGAAVLAGLREGGIDAYP
>1PSZ_119_145
IYLEGQNEKGKEDPHAWLNLENGIIFA
>1XTI_217_243
ETKLTLHGLQQYYVKLKDNEKNRKLFD
>2BG1_327_353
LSSRVTTTFKSNLTSLNPTLANADWIG
>1UMG_48_74
HVGDDLQLIMTHTRGELDTKVHETAWN
>1MZE_160_186
IVMDFLGFNWNWINKQQGKRGWGQLTS
>1L5O_248_274
GVMLGAARCGLPVLLDGFLSYSAALAA
>1YUE_264_290
ESTYTATFCVASARAAAILAASGWLKH
>1NIJ_112_138
FSHEVLCQRYLLDGVIALVDAVHADEQ
>2GI3_436_462
VGVQVIGRRFADGKVFRIARAIEKNSP
>1CX4_34_60
EACKDILLFKNLDPEQMSQVLDAMFEK
>1Y3N_373_399
PVNNQMYDIGAQIPIGFWQDYEYERQW
>2CY8_26_52
PDGVTADTRAFDPHGLFISDAQGVHKT
>1BCO_1_27
HLIPAQQRTVEHLDAMQWINGDGYLHN
>1QWO_81_107
NATDFKGKFAFLKTYNYTLGADDLTPF
>1FXX_286_312
AKTDLGDNAAVPVKLVHINKCPVLAQA
>1X3M_201_227
ELLDLDEKDSGLIVAHLGNGASICAVR
>1ZOD_35_61
SFVYDADGRAILDFTSGQMSAVLGHCH
>1XOV_188_214
VAAKNPNRHSGAVVDSVPMLSKMDFKS
>1YPV_190_216
MALPPCHALCQFYVVNSELSCQLYQRS
>1UG6_7_33
KFLWGVATSAYQIEGATQEDGRGPSIW
>2G62_278_304
WNISAVPSWSKVNQGLIRMYKAECLEK
>2IY9_104_130
YGVYPHALISSRRVIPDGVQDSWIRAI
>1GR0_2_28
SEHQSLPAPEASTEVRVAIVGVGNCAS
>1SAZ_68_94
FSAFVSRGGLLDPIPGGVYLVDGLMIK
>2BJQ_101_127
PYKDRVNDQLLQLVRCGQSTPVIMKTK
>2BDE_380_406
LQLQISTVDLQISRLLQEQNSFYNPKW
>2GNO_203_229
GLEGYLACRELLERFSKVESKEFFALF
>1R5M_89_115
TIIAELRHPFALSASSGKTTNQVTCLA
>1XFI_24_50
CTIPYRFPSDDPKKATPNEISWINVFA
>1LJ8_23_49
ADTRQGIAHIGVGGFHRAHQAYYTDAL
>2HBJ_339_365
PNQLLAALVAYTPTDVIGVVSLTNGVT
>2H9F_221_247
TVFVNAEEIGYRGTELREEINGDPQQL
>2C81_184_210
GAFSCQQGKVLTAGEGGIIVTKNPRLF
>1QHU_25_51
SVPLTSAHGNVTEGESGTKPEADVIEQ
>1AGX_206_232
NIEKIQGDALPGVQIVYGSDNMMPDAY
>1LTQ_224_250
YYRMTRKWVEDIAGVPLVMQCQREQGD
>1IR6_398_424
PGLLPQVFRELALLEPYGEGNPEPLFL
>1JDW_163_189
LYSAMPRDILIVVGNEIIEAPMAWRSR
>1IGR_47_73
KLTVITEYLLLFRVAGLESLGDLFPNL
>1HX0_452_478
VISGDKVGNSCTGIKVYVSSDGTAQFS
>1DDI_34_60
IEIDLGDSGLRYQPGDALGVWYQNDPA
>1UOZ_78_104
VARYTGAAQAAGAMPVLTLYGIPHRDC
>1JP4_32_58
EGDLGIVQKTSATDLQTKADRMVQMSI
>1DB3_253_279
GVQYSVRQFVEMAAAQLGIKLRFEGTG
>2IZR_215_241
LPWQGLKADTLKERYQKIGDTKRATPI
>1QNR_72_98
FQKLSATGSTINTGADGLQTLDYVVQS
>1FCQ_43_69
MDKFRGEEIAILYDPGMFPALLKDPNG
>1NUY_4_30
AAFDTNIVTLTRFVMEEGRKARGTGEM
>1ULZ_28_54
TVAIYNEVESTARHVKLADEAYMIGTD
>1GSO_382_408
NGGRVLCVTALGHTVAEAQKRAYALMT
>1B8P_283_309
FGFPVTTENGEYKIVQGLSIDAFSQER
>1XUU_78_104
SIYEIMERCALNEEDEIKLKEYVESKG
>1YDX_291_317
EIPWFNGTGSIALEPMNNEIYVPFFYC
>1XGK_299_325
KGAGAGMMQGPGGVISQRVTDEARKLW
>1WXQ_348_374
GSTPRDLAFKVHTDLGKGFLYAINART
>1V73_105_131
GEGHMVMTGDIFDRGHQVNEVLWFMYQ
>2BJQ_224_250
HGQPVFGRAYPDSADKTLANFGWGGQE
>1NST_258_284
GFWCQLLEGGKTKCLGKSKGRKYPEMD
>1RK6_415_441
VWKMTGLTAAKFGLAERGQVQPGYYAD
>1Y3N_106_132
FFKTHPEVQRAITAPDGNIYYLPYVPD
>1Y7E_75_101
VAFAIIGKNPIEDGMNFIVSHTDSPRL
>1YPV_3_29
VAGSELPRRPLPPAAQERDAEPRPPHG
>2AE0_186_212
HAYRSIGKVLIDRGEVKKEDMSMQAIR
>1W3F_46_72
QYFSLIYGTGEHAGLYAIKSKATGKVL
>2BMW_154_180
LAGGTGITPMRTYLWRMFKDAERAANP
>1B8P_224_250
PTVGKRGAAIIDARGVSSAASAANAAI
>1MC0_164_190
LTSTLAFQKEQKLKCECQALLQVAKNL
>1CWV_392_418
PNRWIYDGGRSLVSSLEASRQCQGSDM
>1NXC_348_374
AFRFDGGVEAIATRQNEKYYILRPEVI
>1TD6_13_39
MINKPNQFVNHLSALKKHFASYKELRE
>1QUS_90_116
NGVVFWNQYEDALNRAWQVYGVPPEII
>2GI3_329_355
YMKTRNVGFGEEVRRRIMIGTFTLSAA
>2GS8_29_55
AKMIPSTSSISLTLENMFTTTSVSFLP
>1YFE_50_76
LTKRAAAKVNEDLGLLSEEKASAIRQA
>1Z5V_311_337
RQTNHCYIAILNIIQGEVDPTQVHKSL
>1SAZ_305_331
LAHEKEFLVPWITKRVSFIAPVLVFPG
>2DBQ_166_192
AKRAKGFNMRILYYSRTRKEEVERELN
>1Y3N_27_53
ENWPVAREVARLTNVKLVGVANRAATN
>1TJY_256_282
NALLKNMPMNVGDSLDIPGIGKVTVSP
>1RH9_198_224
AGYLKSIDSNHLLEIGLEGFYGNDMRQ
>1VJV_178_204
QCHISGTTNFMRNGLLEGLNEKIEKRS
>1MOQ_203_229
RIEQMLSQDKRIEALAEDFSDKHHALF
>1REO_33_59
PKHVVVVGAGMSGLSAAYVLSGAGHQV
>1AC5_95_121
NSDGKLYLNEGSWISKGDLLFIDQPTG
>1U7L_250_276
AREKKFIPREFNYSEELIDQLKKEHDS
>1SO7_324_350
SEPVLLAKGSCAYSDLQSMGTGPDGSP
>1L6J_25_51
LAEEYLYRYGYTRVAEMRGESKSLGPA
>2G17_143_169
VDKLNTANLIAVPGCYPTAAQLSLKPL
>2BI0_286_312
GDTLYSELHIESAQAHADGGVLGLRSL
>1WP5_178_204
VGVRAAGVKGMNLKEGDYIVSGQLITS
>8OHM_32_58
QGYKVLVLNPSVAATLGFGVYMSKAHG
>1OX0_161_187
MASGNVAMRFGANGVCKSINTACSSSN
>3MBP_111_137
EALSLIYNKDLLPNPPKTWEEIPALDK
>1BU8_386_412
VRDIDVDINVGEIQKVKFLWNNKVINL
>2H14_239_265
KNEKYCIFANFSVTGGKWIVSGSEDNL
>1F20_319_345
FGCRQSKIDHIYREETLQAKNKGVFRE
>1LC5_126_152
SLREADGWQLTDAILEALTPDLDCLFL
>1I9Z_223_249
IAQGKLSYLFEYDQLNKQMLTGKVFPF
>1IAL_304_330
PKTNIQKEATWTMSNITAGRQDQIQQV
>1RWR_50_76
NGLTDGVSRIGGALTKNPNLTRQASAI
>1YHT_260_286
PELLAKGFTVLNYNSYYLYIVPKASPT
>1D3G_124_150
GLSVVEHRLRARQQKQAKLTEDGLPLG
>1VLY_190_216
RGEAELNNSQQWLALNIEAGFPVIDAA
>1ELV_179_205
RLKDPVKMGPTVSPICLPGTSSDYNLM
>1H6L_75_101
IRYDFPLNGKKVDIAAASNRSEGKNTI
>1QUB_244_270
SCKVPVKKATVVYQGERVKIQEKFKNG
>1V2D_111_137
FFDVYLPDAFLAGAKARLVRLDLTPEG
>1EUR_85_111
KGFSDPSYLVDRETGTIFNFHVYSQRQ
>2F82_389_415
GKLKARHEYAPEKFVETMKLMEHRYGA
>1KA2_141_167
LAKRAAEYLGYEEEPYDALLDLYEEGL
>1TDH_64_90
PGAQPQQEPLALVFRFGMSGSFQLVPR
>1JDN_12_38
VLVLLPQDDSYLFSLTRVRPAIEYALR
>1L9K_184_210
NTQFCVKVLNPYMSSVIEKMEALQRKH
>1PBE_133_159
QGERPYVTFERDGERLRLDCDYIAGCD
>1H12_84_110
MTAAVMLNKQEEFDNLWRFAKAYQKNP
>2PGD_39_65
DDFLANEAKGTKVLGAHSLEEMVSKLK
>1F8E_298_324
VPNALTDDKSKPTQGQTIVLNTDWSGY
>1OX0_132_158
KEIEDQVLRLHEKGPKRVKPMTLPKAL
>1Q5N_85_111
FVKQLTAIVKDADEDAARYVHWGATSQ
>1DYK_244_270
RPTGVLLGVSSQKMDGMGIEMIDEKLM
>1Y7E_11_37
NEEEKNQILNFSESYKKFISKFKTERE
>1TJY_32_58
LGIDVTYDGPTEPSVSGQVQLVNNFVN
>1E6U_33_59
LRTRDELNLLDSRAVHDFFASERIDQV
>1YHL_4_30
MERFLSVYDEVQAFLLDQLQSKYEIDP
>2FQX_287_313
LSSAVMEKIRSFEEKIVSKEIVVPVRS
>1QF5_8_34
GTQWGDEGKGKIVDLLTERAKYVVRYQ
>1F42_108_134
RCEAKNYSGRFTCWWLTTISTDLTFSV
>1TVZ_211_237
QSWNEYAKRQGKSLADFASLCFHVPFT
>1H30_236_262
YMRTPLDVGTESTWEVEVVAHIRPAAD
>2GHS_160_186
AGSIYHVAKGKVTKLFADISIPNSICF
>1V73_277_303
FNVNHIVVGHTSQERVLGLFHNKVIAV
>1A8Y_162_188
AFKEAAEEFHPYIPFFATFDSKVAKKL
>1Y8A_142_168
RGELHGTEVDFDSIAVPEGLREELLSI
>1Q0H_345_371
AANEITVAAFLAQQIRFTDIAALNLSV
>1QUB_113_139
PELPVCAPIICPPPSIPTFATLRVYKP
>1R6W_178_204
KYVNPDYRDRIAFLEEPCKTRDDSRAF
>1USG_310_336
GANTVIGPLNWDEKGDLKGFDFGVFQW
>1LI4_119_145
YFKDGPLNMILDDGGDLTNLIHTKYPQ
>2AU3_364_390
EEKTREFRYYLGFISDGVRRFALASEF
>1KA1_267_293
KYCLLALGLADVYLRLPIKLSYQEKIW
>1X7F_153_179
YLENILSHQANKSALIGCHNFYPQKFT
>1VJY_265_291
RVMAKIMRECWYANGAARLTALRIKKT
>1R5M_396_422
YIFDLSWNCAGNKISVAYSLQEGSVVA
>1TVZ_105_131
FEMKEACYAATPAIQLAKDYLATRPNE
>1FS7_419_445
VAPDFETKEKAQKLAKVDMEAFIAEKL
>2BC9_300_326
NGPRLESLVLTYVNAISSGDLPCMENA
>1XRF_319_345
NARVNPPLRKKEDRLALIEGVKRGIID
>1LML_431_457
NDYTNCTPGLRVELSTVSNAFEGGGYI
>1ZWX_262_288
WHNKVLHTKSPQWSVKSWFKTYTYQDF
>1Z5V_36_62
IVEEFATEGTDRKDVFFYQADDEHYIP
>1VPR_51_77
GKKFESGFHYLLECHELGGKNASGGYG
>1M7Y_24_50
QEYEKNPYHEVHNTNGIIQMGLAENQL
>1O7F_418_444
APRAASIVLREDNCHFLRVDKEDFNRI
>1M6E_290_316
DGDGGGSVEEEGYNVARCMRAVAEPLL
>2HKD_219_245
TAEKTTLVVKEGTVTLSKNISKSGEVS
>2O14_234_260
FMLQLGINDTNPKHKESEAEFKEVMRD
>2O1B_153_179
ADGKPVPLNLEPPHYLPDWSKVDSQII
>2BJQ_172_198
PPKGIKIYDDTWLDLKYRDPFPAARNP
>2HC9_23_49
VGKKSVLKNVTFEGKFKEVAQKFVTDG
>1LCY_266_292
GSPAHRAGLRPGDVILAIGEQMVQNAE
>1DLJ_51_77
EYYLKSKQLSIKATLDSKAAYKEAELV
>2DBY_328_354
PWDKLVEAGGWARAKERGWVRLEGKDY
>2HQ2_33_59
DIAGLMNIREAELAFARVTHDAWRMHG
>2NRJ_109_135
MVEAINTGDGETLKEGITDLRGEIQQN
>1U4G_114_140
YWDGTAMLFGDGATMFYPLVSLDVAAH
>1GW1_259_285
NAALVARMAEARGKIPVISEIGIRAPD
>1JDC_388_414
NSDLGNPGQVASGSFSEAVNASNGQVR
>1PVL_126_152
NGLSGGGNGSKSFSETINYKQESYRTS
>1ESW_330_356
EVFGEVPVLAEDLGVITPEVEALRDRF
>2BU7_3_29
APKYIEHFSKFSPSPLSMKQFLDFGSS
>2F7V_156_182
VAEPTMSEAVLAHRGISSVLMRFAGRA
>2FK8_197_223
SYHPYEMAARGKKLSFETARFIKFIVT
>1DLJ_317_343
LIMKSNSDNFRESAIKDVIDILKSKDI
>1XHC_270_296
AEYSGIIAGTAKAAMEQARVLADILKG
>1G97_353_379
SIGENTKAGHLTYIGNCEVGSNVNFGA
>1BUP_76_102
RRFDDAVVQSDMKHWPFMVVNDAGRPK
>1T1G_320_346
GNNDIANRARIYQAGPGWDPCTGLGSP
>1YOE_259_285
LLKPELFTSVERWVGVETQGKYTQGMT
>1RU4_227_253
AFRNGINYWNDSAFAGNGNGFKLGGNQ
>2G8J_179_205
ALSGGCTSEAFEDFTGGVTEWYDLQKA
>1IG8_269_295
EYGSFDNEHVVLPRTKYDITIDEESPR
>1YON_175_201
RKLAVNCVINPLTAIWNCPNGELRHHP
>1NRI_47_73
PLAIESCLPQISLAVEQIVQAFQQGGR
>1IXH_173_199
GGKGNDGIAAFVQRLPGAIGYVEYAYA
>1SQH_172_198
SEFEIRRLRAEDAAMVHDSWPNKGEGS
>1T1G_90_116
APGAKIAVYFAPNTDAGFLNAITTAVH
>1HZF_317_343
LLHEGKAEMADQASAWLTRQGSFQGGF
>1PB1_125_151
YICLRPVRYYQGTPSPVKHPELTDMVI
>2GUY_447_473
SDGNVPVPMAGGLPRVLYPTEKLAGSK
>1N67_243_269
LSESYFVNPENFEDVTNSVNITFPNPN
>1FL2_44_70
IENYISVPKTEGQKLAGALKVHVDEYD
>1ITX_348_374
INKNGYTRYWNDTAKVPYLYNASNKRF
>1NE9_102_128
AYVLRFDPEVAYSDEFNTTLQDHGYVT
>2BMW_39_65
GIVQHIKFDLTGGNLKYIEGQSIGIIP
>1IUC_76_102
IRVYCVNKDNILSEFVYDGSKWITGQL
>1T1G_186_212
YVLACGGTRLVASAGRIERETVWNDGP
>1XFI_186_212
SCQNLVPRPWVIDDLENFQAKWINKSW
>1JDW_348_374
DHPLWMSSKWLSMNVLMLDEKRVMVDA
>1XA6_325_351
AFDRDGEKADISANVYPDINIITGALK
>1TFZ_162_188
GDVVLRYVSYKAEDTEKSEFLPGFERV
>1XFI_247_273
AANELPSINDITCTELTEILSQLKDEN
>1XFK_260_286
AASAPGVSAPAARGVSLEALAPYFDRI
>1H8L_150_176
QVTDPPQPETLAVMSWLKTYPFVLSAN
>1YI9_244_270
AARCVFTGEGRTEATHIGGTSSDEICN
>1FSU_279_305
SLWEGGVRGVGFVASPLLKQKGVKNRE
>1K7I_230_256
GENETGADYNGHYGGAPMIDDIAAIQR
>2AQ5_296_322
EITSEAPFLHYLSMFSSKESQRGMGYM
>1PW4_143_169
TMVHWWSQKERGGIVSVWNCAHNVGGG
>2BU7_198_224
LCDKYYMASPDLEIQEINAANSKQPIH
>1Q8K_234_260
MTTTTLERTEGLSVLSQAMAVIKEKIE
>1VLO_165_191
QAKAATLFNDAQRQAVEGMKPFFGVQA
>1IG8_428_454
KEKAANALKDIYGWTQTSLDDYPIKIV
>1U4G_56_82
FACPTNTYKQVNGAYSPLNDAHFFGGV
>1G4R_44_70
DPEYLKERRVYVTLTCAFRYGREDLDV
>1OLT_245_271
LPTIFAAQRKIKDADLPSPQQKLDILQ
>1RRK_54_80
WVKVSEADSSNADWVTKQLNEINYEDH
>1OHL_208_234
AAKFSGNLYGPFRDAACSAPSNGDRKC
>1EDG_16_42
NIPNNDGMNFVKGLRLGWNLGNTFDAF
>1PJA_47_73
DSSYSFRHLLEYINETHPGTVVTVLDL
>1J58_276_302
PNTHEWQYYISGKARMTVFASDGHART
>1ISR_134_160
SVAIQVQNLLQLFDIPQIAYSATSIDL
>2FUZ_92_118
LYSLSAKAQWIVEKDESARKLALDAAD
>1BOO_34_60
ISLVMTSPPFALQRKKEYGNLEQHEYV
>1INP_72_98
LGKKIFGEESNELTNDLGEKIIMRLGP
>1M13_109_135
PPADSGGKEIFSLLPHMADMSTYMFKG
>1H12_204_230
HIPAFYDYFANNVTNQADKNYWRQVAT
>1P9R_54_80
IETFEKTLSIRFRVDGVLREVLAPSRK
>1GWU_143_169
FFTLPQLKDSFRNVGLNRSSDLVALSG
>1PFO_222_248
MILAYKQIFYTVSADLPKNPSDLFDDS
>2EU9_309_335
QLFDLMRRMLEFDPAQRITLAEALLHP
>1XHC_278_304
GTAKAAMEQARVLADILKGEPRRYNFK
>1M7Y_148_174
FDRDLKWRTGVEIVPIHCTSSNGFQIT
>1W3U_149_175
TSNETIEGAQFKAFPDTGSVPLIGDMS
>2BF6_356_382
KVDGKDAVIFSNPNARSRSNGTVRIGL
>1JHN_316_342
KCESAPGCGVWQRPMIDNPNYKGKWKP
>2C0H_246_272
LVKAGGKQSGTLSFYQVHTYDWQNHFG
>1XV5_233_259
EGLERSPAFIAIKEKGIPYEYYGNREI
>1GA8_232_258
DRTNTVMPVAVSHYCGPAKPWHRDCTA
>1AOP_69_95
LDALATANDMNRNVLCTSNPYESQLHA
>1KK1_17_43
GHVDHGKTTLTKALTGVWTDTHSEELR
>1C0P_282_308
HNVGLRPARRGGPRVEAERIVLPLDRT
>1YLE_130_156
VQRDLVQSVYAELNSRGRLLFMASHPE
>1OGQ_23_49
TLSSWLPTTDCCNRTWLGVLCDTDTQT
>1RP4_113_139
QTSKKPVDIEDTINYCDVNDFNGKNAV
>2FYT_118_144
IKGKIEEVHLPVEKVDVIISEWMGYFL
>1YFE_439_465
ALALGYLSEAEFDSWVRPEQMVGSMKA
>1P0H_240_266
VLGVDPAAQRRGLGQMLTSIGIVSLAR
>1VAG_54_80
TKDQLFPLAKEFLDQYYSSIKRFGSKA
>1P9R_160_186
RRLIKRPHGIILVTGPTGSGKSTTLYA
>1UUR_90_116
AKLFALKQDLQIQFKQLSLLHNEIQSI
>1BI5_194_220
TAVTFRGPSDTHLDSLVGQALFGDGAA
>1MDO_46_72
AAFCRLTGNQYAVAVSSATAGMHIALM
>1KKH_128_154
VSGFYNKELKDDEIAKLGYMVEKEIQG
>1K7I_416_442
LSAFRNEGQLSFVQDQFTGKGQEVMLQ
>1ISR_99_125
RDEKDGLNRCLPDGQTLPPGRTKKPIA
>1RU4_267_293
GNVSKGFDQNNNAGGVTVINNTSYKNG
>1UX5_157_183
DLQRADQIYLQLMVNLESYWGSRMRAL
>1JIX_69_95
INFFGGKPNLAILSAQKFMAKYKSKIY
>1L8Q_95_121
MYKSVDLLLLDDVQFLSGKERTQIEFF
>1LJ8_164_190
TVFGFICAALTQRRAAGIPAFTVMSCD
>2BW4_167_193
GQPLTYDKIYYVGEQDFYVPKDEAGNY
>1DYK_255_281
QKMDGMGIEMIDEKLMFHVDNGAGRFT
>1EDG_94_120
KISDVWMNRVQEVVNYCIDNKMYVILN
>1OFC_82_108
REEQRKIDEAEPLTEEEIQEKENLLSQ
>1VPK_299_325
NVMRLVSKSPDYGEVVDEVEVQKEGED
>1AL3_193_219
PLVTYTFGFTGRSELDTAFNRAGLTPR
>1H9A_182_208
KEMVQNIAALRFGNPIFDAAWNKDYIK
>2F82_272_298
IDEAAKEKFTPYSSLSLDESYQSRDLE
>1IHG_18_44
VFFDVDIGGERVGRIVLELFADIVPKT
>2F5U_182_208
IVIATLMHHGVLPAAPGDVPRDASTHV
>1PBE_206_232
RGFALCSQRSATRSRYYVQVPLTEKVE
>1G4W_71_97
VTTLTNIQVGVARFSQWGTCGGEVERW
>1YI9_22_48
MPGVTPKESDTYFCMSMRLPVDEEAFV
>1VE1_168_194
DAFVYGSGTGGTITGVGRYLKERIPHV
>1ZYL_82_108
VPVAAPVAFNGQTLLNHQGFYFAVFPS
>1B63_165_191
TEKTEFNHIDEIIRRIALARFDVTINL
>1ZYL_34_60
LNSYENRVYQFQDEDRRRFVVKFYRPE
>2GES_119_145
HHPRVDLVTTDGFLYPNAELQRRNLMH
>1MOQ_337_363
TVPLQLLAYHVALIKGTDVDQPRNLAK
>1WYC_128_154
EGRIDPAQPVTEYVPELAGSVYDGPSV
>1R6W_132_158
AKVRVGLYEAVRDGMVVNLLLEAIPDL
>1ITX_393_419
KGLGGAMFWELSGDRNKTLQNKLKADL
>2AM1_225_251
DYLPIDKKVVRFGQGAELEITDLVERK
>1RE9_238_264
AKRMCGLLLVGGLDTVVNFLSFSMEFL
>1TVL_260_286
EGRDPSSVRIFPGISPIVADTEEEAEK
>1YDX_271_297
EKDTISIISNGYSLGNIRYHEIPWFNG
>2HMC_224_250
CGATGAITGIGNVLPKEVIHLCKLSQA
>1W8K_258_284
YEEEMTDYQKIQQGFRQNNREMIKSAF
>1BQG_154_180
LGYLFYVGDRNKTDLGYRSEHEADNEW
>1Y4I_312_338
IISFEIAGGLEAGRRMINSVELCLLAV
>1UZ5_335_361
RLKHKVFSVKGRRQFLPVKLEGDLAVP
>1EWF_180_206
NSVSSELQPYFQTLPVMTKIDSVAGIN
>2GI3_5_31
LDFRKLTIEECLKLSEEEREKLPQLSL
>1YC9_275_301
QVGIAQAQFYPDVTLSAFIGYQAFGLD
>1XP3_1_27
GSSHHHHHHMLKIGSHVSMSGKKMLLA
>1CX4_73_99
DDGDNFYVIDRGTFDIYVKCDGVGRCV
>1EWF_189_215
YFQTLPVMTKIDSVAGINYGLVAPPAT
>1RJG_73_99
VMNYGTYLRTVGIDAAILEFLVANEKV
>2HRZ_13_39
QGMHIAIIGAAGMVGRKLTQRLVKDGS
>1O59_204_230
KDHIIDLAYVCNGAVALKYSDQHFGSV
>2I1O_7_33
MNVFNTASDEDIKKGLASDVYFERTIS
>1HOW_346_372
IRVPDRELYGSGSDIPGWFEEVRDHKR
>1TXD_258_284
IHEGPLVWKVNRDKTIDLYTLLLEDIL
>1X3M_360_386
LTLDVEMNKQPNSHGERIISANPSQVI
>2G29_90_116
DGAHILTPMPYLITMGTVTDGKPTPMY
>1LC5_271_297
HWLREEGARFYQALCQLPLLTVYPGRA
>1I4W_323_349
FIYLTKLFMEWPFKPDILMDFVDMYQT
>1J58_315_341
FAMGHYVENIGDEPLVFLEIFKDDHYA
>1SQ9_60_86
VHKSGLHHVDVLQAIERDAFELCLVAT
>1DD9_23_49
QLMDGLNTFYQQSLQQPVATSARQYLE
>2AEU_73_99
GDENDKCVGFNRTSSAILATILALKPK
>1FS7_345_371
GKAMELGATDAELKEIRTHIRHAQWRA
>1PSW_60_86
GHGALEIGERRKLGHSLREKRYDRAYV
>2ICS_221_247
LDQATDKIKDFAWQAYNKGVVFDIGHG
>2B69_215_241
NFILQALQGEPLTVYGSGSQTRAFQYV
>1LAM_44_70
PPLKAGKTRTFYGLHEDFPSVVVVGLG
>1F8E_93_119
VECIGWSSTSCHDGKTRMSICISGPNN
>1RP4_47_73
DLYKQCSFWDANDGLCLNRACSVDVVE
>1FP2_55_81
SNLVSILQVPSSKIGNVRRLMRYLAHN
>3SIL_9_35
EGEHFTDQKGNTIVGSGSGGTTKYFRI
>2C5S_194_220
LSGGIDSPVAAYLTMKRGVSVEAVHFH
>2JAK_30_56
SNGPFQPVVLLHIRDVPPADQEKLFIQ
>2HMC_21_47
GMTASIFSGVIPALMTPCRQDRTPDFD
>1UAS_104_130
KMPGSLDHEEQDVKTFASWGVDYLKYD
>1CPY_324_350
LNQDLPILVYAGDKDFICNWLGNKAWT
>2BDE_389_415
LQISRLLQEQNSFYNPKWERVFRAGAE
>2BW0_140_166
AINWTLIHGDKKGGFSIFWADDGLDTG
>1JK7_137_163
YDECKRRYNIKLWKTFTDCFNCLPIAA
>1FI4_118_144
TLSQWKLHIVSENNFPTAAGLASSAAG
>1E5W_116_142
YCPPETAVLLASYAVQSKYGDFNKEVH
>1M13_28_54
EQRMMIRELMDAQMKTFDTTFSHFKNF
>2AYU_234_260
RFDSSANPFFTNDILCKTYFYQKELGY
>1BIF_99_125
GLKIRKQCALAALNDVRKFLSEEGGHV
>2FGT_106_132
NQSFEYSSFDHILIPFNETKANKKIYL
>1WMD_320_346
YVNESSSLSTSQKATYSFTATAGKPLK
>2FOZ_321_347
ESWQQSCEGYEETDILAQSLHRVFQKS
>1ISR_271_297
MRRLGVVGEFSLIGSDGWADRDEVIEG
>1KKH_255_281
LNISTPKLDRIVDIGNRFGFGAKLTGA
>2CEY_252_278
GEKDLVTFFEKQGVKITHPDLVPFKES
>1TCA_121_147
IRSKVDRLMAFAPDYKGTVLAGPLDAL
>1UDC_199_225
NLMPYIAQVAVGRRDSLAIFGNDYPTE
>1NQK_161_187
KLLFPAIQQPYPPLYFGGSSDVAQELA
>1AB4_252_278
VKEKRVEGISALRDESDKDGMRIVIEV
>2FSJ_69_95
DGGQTKFIYGKYASGNNIRVPQGDGRL
>1Y0Y_200_226
AKADVYFVATVQEEVGLRGARTSAFGI
>2FSJ_196_222
DVGSRTTDVLTINLMDMEPVVELSFSL
>1N26_85_111
GTVHLLVDVPPEEPQLSCFRKSPLSNV
>1O88_325_351
VSAQCVKDKLPGYAGVGKNLATLTSTA
>1UR3_69_95
TVDHADIYGGYQCEAAFGEALKLAPHL
>1REO_126_152
IRKRVGEVKKDPGVLKYPVKPSEEGKS
>2GTI_252_278
AKYSLQDYAFEHVVYGSFNQKIIGGLH
>1GR0_27_53
ASSLVQGVEYYYNADDTSTVPGLMHVR
>1F20_108_134
NTALGVISNWKDESRLPPCTIFQAFKY
>1YI9_4_30
TIGPVTPLDASDFALDIRMPGVTPKES
>1GW1_88_114
KAYARGGIITVSSHFDNPKTDTQKGVW
>1A0I_37_63
VRGNICVDNTANSYWLSRVSKTIPALE
>1I24_284_310
CVEIAIANPAKAGEFRVFNQFTEQFSV
>1VPB_33_59
GCQAAKVLLYSSSNTSFELRDAKMDRL
>1EQC_162_188
LNTIFKKYGGNEYSDVVIGIELLNEPL
>1QWO_401_427
INDRVVPLHGCDVDKLGRCKLNDFVKG
>1RW3_236_262
SAKKAQICQKQVKYLGYLLKEGQRWLT
>2PGD_202_228
HLMKDVLGLGHKEMAKAFEEWNKTELD
>1KJO_78_104
GVTYDYYKNVHNRLSYDGNNAAIRSSV
>1OZA_146_172
GGLFEKDLVEWISVATYQAASGAGAKN
>1NI5_341_367
QLNAGGDIRPPRADEAVSVRFKAPGLL
>1IZC_238_264
KFSTAAQRNGVPIFGGALSVDMVPSLI
>1YT3_105_131
ILAAFCGRPMSWGFASMVEEYSGVTLD
>1N67_171_197
YGKFYNLSIKGTIDQIDKTNNTYRQTI
>1UDX_384_410
RRQGVEAALRAKGVRAGDLVRIGGLEF
>2A99_225_251
QNDYKGFSPCVDWDTVDYRTAPAIQEL
>1B6R_326_352
SRLTATLEALIPLLPPEYASGVIWAQS
>1JX6_50_76
YPGQQVSDYWVRNIASFEKRLYKLNIN
>2I0O_30_56
MQGWRISQEDAHNCILNFDDQCSFFAV
>1W9H_13_39
YRIGNGASVPISNTGELIKGLRNYGPY
>1SQH_126_152
NVDLGFCNRVKELAVSRGVTAIQPRQC
>1G41_271_297
ADVSREGVQRDLLPLVEGSTVSTKHGM
>1W9Y_202_228
QWIDVPPMRHSIVVNLGDQLEVITNGK
>1LML_131_157
CQTFSDGHPAVGVINIPAANIASRYDQ
>1IOM_169_195
EQARLMDAALILHAEHGFNASTFTAIA
>1SO7_264_290
KKLVEPPPQGCQGSVISFPSPRSGPGS
>1YKS_89_115
YRMLEPTRVVNWEVIIMDEAHFLDPAS
>1UR3_271_297
VLRLPSQPLPIIGSGKIERVRAAVEAE
>1VPR_240_266
EPLVSGGNLLGVWVLPEEYRKIGFFWE
>2HJS_237_263
CIQAPVFFGDSLSVTLQCAEPVDLAAV
>1XMX_107_133
VFRSYHWPIFVVEPNSDCLCWLYPEGN
>1VPK_315_341
DEVEVQKEGEDLVIAFNPKFIEDVLKH
>1VMI_74_100
MDGLQVIDPHGNLAMREEFAHRWLARA
>1XA6_210_236
EKTHNFKVHTFRGPHWCEYCANFMWGL
>1LRZ_209_235
EDTSESKAFADRDDKFYYNRLKYYKDR
>7A3H_10_36
GQLSISNGELVNERGEQVQLKGMSSHG
>1GPJ_199_225
RTYERAVELARDLGGEAVRFDELVDHL
>1J7X_145_171
IDLRYNVGGSSTAVPLLLSYFLDPETK
>1YD7_227_253
GDGVPPMPIFGKGYRTYVTGLTHDEKG
>2CU2_304_330
SGLVVAKVGDEVLVVPKDWAREVREVV
>1SBP_144_170
ALHHNNNDQAKAEDFVKALFKNVEVLD
>2DDU_314_340
VVQYSNDNGILWHLLRELDFMSFLEPQ
>1IG8_245_271
SDIEKLQGKLSDDIPPSAPMAINCEYG
>1U7L_111_137
LENFQWQTRKFKLDKSIKDLITLISNE
>1SE8_18_44
PELRYTGNGMAVFEATVAGEDRVIGND
>1F8E_328_354
FMDYWAEGECYRACFYVELIRGRPKED
>1DHS_148_174
KELRENGINRIGNLLVPNENYCKFEDW
>1KMJ_159_185
TLFDEKTRLLAITHVSNVLGTENPLAE
>1NI9_134_160
TIDLNLPLADNLRNVAAALGKPLSELT
>1ZSW_169_195
KSEVPAKHQIQGMGSVELTVRRLDKMA
>1NIJ_181_207
PVYTVTHGDIDLGLLFNTNGFMLEENV
>1RWR_154_180
ATGLGYFDVVARLVKLQGAVSSKQGKP
>1MC0_218_244
SVFLLDQNELVAKVFDGGVVDDESYEI
>1IK6_239_265
EIGKARVAREGDDVTLVTYGAVVHKAL
>1DT9_349_375
EQEKDKSHFTDKETGQEHELIESMPLL
>2F82_302_328
QQLAKTYYDAKVQPTTLVPKQVGNMYT
>1XUU_205_231
FPDAIIGLSDHTLDNYACLGAVALGGS
>2GWN_114_140
KRQIGADTAWANYGFFFGGTNDNIDEI
>1KXU_102_128
LNNSVMEYHPRIIMLTCAFLACKVDEF
>1NST_155_181
SWYQHQRAHDDPVALKYTFHEVITAGS
>2DAP_41_67
DTKTPVFDVADVDKHADDVDVLFLCMG
>1BIF_80_106
RDMVKTYKSFEFFLPDNEEGLKIRKQC
>1W9H_297_323
PFWVMGDPNNRFHPYEGTKVKLSSKRY
>1JHN_248_274
PKIPDPDAVKPDDWNEDAPAKIPDEEA
>1SIQ_225_251
VPEENVLPGASSLGGPFGCLNNARYGI
>2HQ2_129_155
ARGERQSIQFFDHQGDALLKVYATDNT
>1D7Y_196_222
YHAAQGVDLRFERSVTGSVDGVVLLDD
>1WZA_456_482
LFNSGDKEITPVEDNNKLMYTIPAYTT
>1Z6A_313_339
LLKGGEQSVRRSGKMIRTMEIIEEALD
>1W9H_129_155
YLINSIPSQFMRYDILSNRNLTFYVDN
>1TBF_244_270
FLAMLMTACDLSAITKPWPIQQRIAEL
>1UX6_30_56
DRIGDTCDNNQDIDEDGHQNNLDNCPY
>1ZED_437_463
VAVFARGPQAHLVHGVQEQTFIAHVMA
>1LI4_277_303
GCIDIILGRHFEQMKDDAIVCNIGHFD
>1FNF_187_213
DSPTGIDFSDITANSFTVHWIAPRATI
>1YHT_100_126
IKAYAKAKGIELIPELDSPNHMTAIFK
>1BS0_170_196
QMVVTEGVFSMDGDSAPLAEIQQVTQQ
>2DVZ_101_127
DPIKDFQPVTNFANTANVVAVNPKFPA
>1LML_368_394
TQRASEAHASLLPFNVFSDAARCIDGA
>1P8L_214_240
NTKTKDNFGYSKRSTHKSGKVEEDVMG
>1YD7_287_313
YELEDAEIGVVATGIVARSALRAVKML
>1XKG_2_28
PSSIKTFEEYKKAFNKSYATFEDEEAA
>2AZQ_71_97
AGLLAAGLGIEHFLDLLQDAKDAEAGL
>2BU7_251_277
HESSLILPPIKVMVALGEEDLSIKMSD
>1V71_252_278
EKVDDILTVSDEELIDCLKFYAARMKI
>1A76_138_164
LLSLMGIPYVEAPSEGEAQASYMAKKG
>2C1I_368_394
ILTEIQHQVANGSIVLMHDIHSPTVNA
>1OWL_252_278
IGIRQAWQAASAAHALSRSDEARNSIR
>2D5B_63_89
AGEDPKAFVDRVSGRFKRAWDLLGIAY
>1YRW_225_251
ADPWPGAFSYVGNQKFTVWSSRVHPHA
>1SB8_4_30
HHHHGSMGMMSRYEELRKELPAQPKVW
>2GWN_1_27
SNAMKILLRNALITNEGKTFPGSVMID
>8ABP_169_195
IYQVPTKSNDIPGAFDAANSMLVQHPE
>1V0D_55_81
GTEVTDDCFPGLPNDAELLLLTAGETW
>1VLY_59_85
ADVSQMAEDQHLLAAHCDAKGKMWSNL
>1RI6_171_197
EVTTVEGAGPRHMVFHPNEQYAYCVNE
>2GWD_31_57
SKEKWRIGTEHEKFGFEVNTLRPMKYD
>1R6F_164_190
IHDKSINLMDKNLYGYTDEEIFKASAE
>1RMG_224_250
MGSLGADTDVTDIVYRNVYTWSSNQMY
>1ZXX_137_163
IGYDTACMTAMDAIDKIRDTASSHHRV
>1INP_104_130
VALLSKVLNGNKLASEALAKVVHQDVF
>1J09_46_72
ARYVPGAEERILAALKWLGLSYDEGPD
>3BCT_367_393
QFVEGVRMEEIVEGCTGALHILARDVH
>1PJA_159_185
SNLYRICYSPWGQEFSICNYWHDPHHD
>1V73_316_342
LLLENNRLIRGLYDGTRETLQENSLNQ
>2FR1_154_180
WGVGRVIALENPAVWGGLVDVPAGSVA
>1NXC_2_28
LPPVGVENREPADATIREKRAKIKEMM
>1K7I_63_89
SWNGTNVFGKSANLTFKFLQSVSSIPS
>2CY8_35_61
AFDPHGLFISDAQGVHKTDVDGNVYLD
>2C78_143_169
DPELLDLVEMEVRDLLNQYEFPGDEVP
>1RMG_41_67
TSAWAACKSGGLVYIPSGNYALNTWVT
>1DYK_323_349
PNSASTSADTNDPVFVGGFPGGLNQFG
>1EUR_308_334
SCDDGQTWPVSKVFQPGSMSYSTLTAL
>1Z5V_28_54
EHGISPEAIVEEFATEGTDRKDVFFYQ
>2BU7_172_198
PKHIGSIDPNCNVSEVVKDAYDMAKLL
>16VP_63_89
PSDVVEWGDAYVPERTQIDIRAHGDVA
>3GRS_438_464
LGCDEMLQGFAVAVKMGATKADFDNTV
>1Q44_167_193
MFVSLWHFGKKLAPEETADYPIEKAVE
>1M7Y_49_75
QLCFDLLESWLAKNPEAAAFKKNGESI
>1SB8_235_261
VYINGDGETSRDFCYIENTVQANLLAA
>2A0M_120_146
GGNDQSAPNGRAMLRAFPGDVGVINVD
>2HOE_304_330
IGLLNLIHLFGISKIVIGGFFKELGEN
>1N40_258_284
LLHEKPELIPAGVEELLRINLSFADGL
>1VLI_260_286
HSFALNPDELKEMVDGIRKTEAELKQG
>2PIA_30_56
DPQGAPLPPFEAGANLTVAVPNGSRRT
>1RE9_230_256
GRPITSDEAKRMCGLLLVGGLDTVVNF
>1V71_221_247
KGSIVHIDTPKTIADGAQTQHLGNYTF
>2FSJ_92_118
DGRLASKEAFPLIAAALWESGIHNDGS
>1TDH_250_276
EEDFAAFRAWLRCYGMPGMSSLQDRHG
>2B78_84_110
KRKNFAHSKLTTAYRLFNQDGDSFGGV
>1XP3_203_229
NFDGVLNEFDKIVGIDRLQVLHINDSK
>1XP3_155_181
ETMAGKGTECGRSFEEIAKIIDGVKYN
>1DT9_359_385
DKETGQEHELIESMPLLEWFANNYKKF
>1KK1_319_345
PPVWDSLRLEVHLLERVVGTEQELKVE
>1RK6_19_45
TPFDYILSGGTVIDGTNAPGRLADVGV
>1XFI_178_204
RDGMSFLASCQNLVPRPWVIDDLENFQ
>2FAU_223_249
PSTTTETETIAKYEIMDGAPVKGESIP
>1W55_321_347
MQSNIAHTLDLDEFRINVKATTTEKLG
>1RGZ_187_213
WINVPKAEEAHYAWGYRDGKAVRAVRV
>1WW9_114_140
AQIGRQKLKTYPVQEAKGCVFIYLGDG
>1KVK_33_59
LNLRTFLVLRPQSNGKVSLNLPNVGIK
>1O89_6_32
HHHHHLESTSLYKKAGLQALLLEQQDG
>1OHC_216_242
NHNVTTIIRLNKRMYDAKRFTDAGFDH
>2AE0_305_331
QHFDIYQGIGPEAGHRAGWYNHYGRVW
>1SIQ_316_342
AAPEMVSLLKRNNCGKALDIARQARDM
>1REO_42_68
GMSGLSAAYVLSGAGHQVTVLEASERA
>2GVK_137_163
VSVDETHGFRYMDGKAIIGFVDGTENP
>1QNR_234_260
SLDFGTFHLYPDSWGTNYTWGNGWIQT
>1Q5N_68_94
FDALATATGLAGNIAIPFVKQLTAIVK
>1I6L_187_213
VDPTKKMSKSDPNPKAYITLLDDAKTI
>1QWO_308_334
QDHTSTNSTLVSNPATFPLNATMYVDF
>1G97_71_97
TQSEQLGTGHAVMMTEPILEGLSGHTL
>2B78_214_240
KTVLNLFSYTAAFSVAAAMGGAMATTS
>2G9D_155_181
HCAIRGSKHYSFAVSPKARHPVRSRSL
>1VLO_273_299
DRDFIGREALEVQREHGTEKLVGLVMT
>1Y4I_152_178
VVYIETPANPTLSLVDIETVAGIAHQQ
>1B6A_265_291
FTVTFNPKYDTLLKAVKDATNTGIKCA
>1XA6_160_186
LREKVSRRLSRSKNEPRKTNVTHEEHT
>2O14_245_271
PKHKESEAEFKEVMRDMIRQVKAKGAD
>1JHN_378_404
AIGLELWSMTSDIFFDNFIVCGDRRVV
>1IOM_201_227
TDLYSAITAAVASLKGPRHGGANEAVM
>1RRK_86_112
TNTKKALQAVYSMMSWPDDVPPEGWNR
>1FKM_298_324
QSPTTALSNMTPNNAVEDSGKMRQSSL
>1NST_63_89
LYLFLGMHPDLSSNYPSSETFEEIQFF
>1ZU4_149_175
TQQLEEWIKTRLNNKVDLVKANKLNAD
>1JHN_99_125
DTKPLIVQYEVNFQNGIECGGAYVKLL
>1UYN_127_153
FSYGRYKNSISRSTGADEHAEGSVNGT
>2FYT_135_161
IISEWMGYFLLFESMLDSVLYAKNKYL
>8OHM_280_306
RRGIYRFVTPGERPSGMFDSSVLCECY
>1G93_246_272
KDKKNDIEAQWHDESHLNKYFLLNKPT
>1SB8_199_225
TIGLRYFNVFGRRQDPNGAYAAVIPKW
>1F2J_33_59
TAPGKGLLAADESTGSCSKRFAGIGLS
>1M8Z_321_347
IATLRKYTYGKHILAKLEKYYMKNGVD
>2DE2_57_83
GTVHFTYDQPAYTRFGGEIPPLLSEGL
>2AYU_155_181
EIVESLNETELLVDEEEKAQNDSEEEQ
>1CS6_329_355
LRDGQPLASQNRIEVSGGELRFSKLVL
>2HKJ_149_175
KNEPIIVERGSVENTRGFHGTSVAISI
>1GWU_91_117
ACPRTVSCADLLTIAAQQSVTLAGGPS
>1XRF_101_127
GFIDIHVHLRDPGQTYKEDIESGSRCA
>1UMG_152_178
PGLVIDPTMHGGFKFEVLDVYQGEAVM
>2F82_350_376
RVVMFSYGSGSTATMFSLRLCENQSPF
>1USG_299_325
PLALVKDLKANGANTVIGPLNWDEKGD
>1SQ9_346_372
DEHGDSLAEPGVFDVKFLKKGWRSGMG
>1XV5_22_48
LEQRDWFIKNGHEVTLVYAKDKSFTRT
>1BOO_111_137
GFFLAEDFYWFNPSKLPSPIEWVNKRK
>2EWV_306_332
IRENKLQQVYSLMQSGQAETGMQTMNQ
>1WDP_237_263
KYNDVPESTGFFKSNGTYVTEKGKFFL
>1R5Y_339_365
EILGAMLMTEHNIAFYQQLMQKIRDSI
>1WCD_128_154
TFQGSLSELTDVSYNGLMSATANINDK
>1WST_120_146
DLIGRVFLNPGDPIVVEAPTYLAAIQA
>1FCQ_184_210
YAYPYCYNLTPNQPSAQCEATTMQEND
>2HQ2_15_41
HYTRWLELKEQNPGKYARDIAGLMNIR
>1SZN_54_80
DDCWSMKDGRVDGHIAPNATRFPDGID
>2GWN_293_319
KKESDREALRAAVRNGRIDIIATDHAP
>1OC7_311_337
WVKPGGECNGTSDTTAARYDYHCGLED
>2G29_316_342
QEIMQKYWVDNASYPYKSHDQWFLTEN
>1T2D_27_53
NLGDVVLFDIVKNMPHGKALDTSHTNV
>1IGR_160_186
PMCEKTTINNEYNYRCWTTNRCQKMCP
>1NE9_216_242
FQRMQAAFDADTMRIFVAEREGKLLST
>2CY8_272_298
AGGLPGGILGGREDVMGVLSRGSDRKV
>1W78_202_228
EPEMPSTIADVAQEKGALLQRRGVEWN
>1CPY_207_233
CSAMEDSLERCLGLIESCYDSQSVWSC
>1CEO_270_296
EKKKCKLYCGEFGVIAIADLESRIKWH
>2DVZ_43_69
RMSQELGQPMVVENKGGAGGAIGASEA
>2FFE_123_149
KANILPMSDDPVSTYIETAEGIMHFQD
>2DAP_12_38
GNLGRSVEKLIAKQPDMDLVGIFSRRA
>2G62_107_133
YRTWYAKLDEEAENLVATVVPTHLAAA
>1DLJ_203_229
VKLFANTYLALRVAYFNELDTYAESRK
>1BUP_326_352
LDKSQIHDIVLVGGSTRIPKIQKLLQD
>1CJC_138_164
ELAPDLSCDTAVILGQGNVALDVARIL
>1WD3_414_440
QFHEDATFCPQAALNGEGTSLRSWSYP
>1R5M_310_336
GSVRLWSLKQNTLLALSIVDGVPIFAG
>1LJ8_122_148
PEIRIVSLTITEGGYCIDDSNGEFMAH
>1GQ8_142_168
SNRQFFINCFIAGTVDFIFGNAAVVLQ
>1ODM_272_298
VKWVNAERQSLPFFVNLGYDSVIDPFD
>2D7U_254_280
TGRRRRVGWFDFEMARYSARINGATML
>1BIA_10_36
LIALLANGEFHSGEQLGETLGMSRAAI
>1WAK_297_323
SGEEYTRDEDHIALIIELLGKVPRKLI
>1DS1_286_312
PRWDGKDRWLHRVYIRTDRNGQLSGGE
>1T1G_58_84
SVSVDGATNQPTGDPNGPDGEVELDIE
>2O14_51_77
NMRDVAASGAGVKSDAVEFLAYGTKSN
>2DDU_87_113
LNIGCTSQFSSTAPVLLQYSHDAGMSW
>1KVK_67_93
LQLLDTGFLEQGDVPAPTLEQLEKLKK
>1EQC_72_98
QDFKQISNLGLNFVRIPIGYWAFQLLD
>1M7Y_309_335
TQHLLSAMLSDKKLTKNYIAENHKRLK
>2BG1_257_283
LPMGGGIEVTVAQHTNGYQTLANNGVY
>2HOE_321_347
GGFFKELGENFLKKIKIEVETHLLYKH
>1GSA_106_132
EEKGTLIVNKPQSLRDCNEKLFTAWFS
>1VJT_218_244
AGVNHGIWLNRFRYRGEDAYPLLDEWI
>2FYT_59_85
NPHIFKDKVVLDVGCGTGILSMFAAKA
>1R5Y_37_63
IRTPAFMPVGTAATVKALKPETVRATG
>1BQC_31_57
YPQHTQAFADIKSHGANTVRVVLSNGV
>1W3F_222_248
IFAETEFKVDISVDNQWNWGEENTFSK
>1Y4I_351_377
ASMTHSPVAPEERLKAGITDGLIRLSV
>1VQZ_87_113
VYHDLNNLNYTIISKEDENKAFDFKSF
>1KA2_190_216
ILEEGKVPREHPLEKEKYEREWMERVN
>1XAG_221_247
KLDIVVADEKEQGVRKFLNLGHTFGHA
>1X54_32_58
GKKIFLWIRDSTGIVQAVVAKNVVGEE
>2BKW_153_179
LSDLKAISQAIKQTSPETFFVVDAVCS
>2CZ9_164_190
LDTHTLDYEYIPFPKDVSILVFYTGVR
>1T5J_153_179
KITHNNKTAIAGALAIAFFVSSALKDR
>2GU1_302_328
GATGRLTGPHLHFEVLVRNRPVDAMKA
>1IIR_296_322
QVLFGRVAAVIHHGGAGTTHVAARAGA
>1KJO_217_243
YSKRYTGTQDNGGVHINSGIINKAAYL
>1MXA_158_184
PWLRPDAKSQVTFQYDDGKIVGIDAVV
>1WM1_137_163
GIFTLRKQRLHWYYQDGASRFFPEKWE
>2F8L_155_181
KGDVDVHASGVDVDDLLISLALVGADL
>1I24_143_169
EFGEECHLVKLGTMGEYGTPNIDIEEG
>1NNF_144_170
EQVVALSKMKGDKVALNWLKGLKENGK
>1IHG_44_70
TAENFRALCTGEKGIGPTTGKPLHFKG
>1X8V_8_34
RVSGGHDEHGHLEEFRTDPIGLMQRVR
>1E4F_43_69
RGLDEGEIKDAIAFKESVNTLLKELEE
>1GSA_83_109
ILMRKDPPFDTEFIYATYILERAEEKG
>1UUR_441_467
PRFLKLHKDTALGSFAPKRTAPVPVGG
>1F2J_1_27
SKRVEVLLTQLPAYNRLKTPYEAELIE
>1WL7_215_241
VSFDFCCRGIESTYKIAVGRSKDITGP
>1O88_315_341
FPTVAYNYSPVSAQCVKDKLPGYAGVG
>16VP_258_284
LPLVRSAATEEPGAPLTTPPTLHGNQA
>1AB4_140_166
NGSSGIAVGMATNIPPHNLTEVINGCL
>1DFA_16_42
ECIENIEVGNKVMGKDGRPREVIKLPR
>1Y11_120_146
LGLNPDQVVLVVRVLAEGLSHAAEAMR
>1MXG_42_68
ISAIWLPPPSKGMSGGYSMGYDPYDYF
>1EYN_85_111
DLVKTMRASIWALGPLVARFGQGQVSL
>1JDN_126_152
SEYSHLTRVAPAYAKMGEMMLALFRHH
>2HBJ_359_385
SLTNGVTEHVRQNAKLLANLIRDALRN
>1BIF_129_155
DATNTTRERRAMIFNFGEQNGYKTFFV
>1EA7_41_67
HPDLVNNVEQCKDFTGATTPINNSCTD
>1T6C_149_175
STEYVFGKGYKVREVISLPIGIVNLTE
>1HZ4_294_320
RNLLLLNQLYWQAGRKSDAQRVLLDAL
>2GNO_258_284
WESVEDQKSVSFLDSILRVKIANLNNK
>1VMI_34_60
ALDQRVLKAAQYLHQQGLATPILVANP
>1U16_126_152
KNSLSIISTHLLQLIKTLVERAAIEID
>1XIP_47_73
NSKSLFVAASGSKAVVGELQLLRDHIT
>1FNO_112_138
LSPVMFPVLHQLLGQTLITTDGKTLLG
>1BG6_202_228
HPLPTLLNAARCESGTPFQYYLEGITP
>1RK6_373_399
PTMIGSDGLPHDERPHPRLWGTFPRVL
>1B8P_10_36
VTGAAGQICYSLLFRIANGDMLGKDQP
>2IMR_182_208
DKADEVFAAARTHLERWRRLERPGLRL
>1B9H_251_277
RLDEQIAVRDERWTLLSRLLGAIDGVV
>2HC9_116_142
EYPDVLSHVAAIARTFCKFSMKTSGIR
>1UG6_142_168
AEYAEAVARALADRVPFFATLNEPWCS
>2CY8_327_353
CAKINDLGQFAREAMNHLFARKGLNWL
>2D5B_320_346
LRYYLLREIPYGQDTPVSEEALRTRYE
>1BT3_130_156
GKLIGDPSFGLPFWNWDNPGGMVLPDF
>1XFK_52_78
CDAGVERNKGRTGAKHAPSLIKQALAN
>1H6L_54_80
VYSLEGKMLHSYHTGKLNNVDIRYDFP
>1C7Q_189_215
GYETFVIPDNIGGRYSVLTAVGLLPIA
>1S7C_1_27
MTIKVGINGFGRIGRIVFRAAQKRSDI
>2IJR_241_267
LSAVFDCEIRHWYQEPVNGIRGYDCYD
>1X8V_378_404
LLNRWTWIPFGAGRHRCVGAAFAIMQI
>2HWK_19_45
LKTAGIDMTTEQWNTVDYFETDKAHSA
>2EVX_25_51
RACRLENLRAQDPVRRAEAEAGFTEVW
>2DBQ_99_125
VLTDATADLAFALLLATARHVVKGDRF
>1G8P_172_198
ENVVERDGLSIRHPARFVLVGSGNPEE
>1YI9_270_296
NLYIMYYMEAKYALSFMTCTKNVAPDM
>1FNF_38_64
TTPTNGQQGNSLEEVVHADQSSCTFDN
>2NLO_189_215
VINNAVGREAVVGVDARGIEDVIAAAD
>2BOQ_254_280
IQNRFAATMSKMALLGQDKTKLIDCSD
>2G29_356_382
AIVDKVNREDLWREAAQALEVPADQIP
>1ZU4_291_317
EKVDDLLAFDIDQYIVHLSSGFMQGDE
>2BKW_174_200
VDAVCSIGCEEFEFDEWGVDFALTASQ
>2FTP_96_122
GVKEVAVFAAASEAFSQRNINCSIKDS
>1VPB_173_199
AYRLISNGFEGETKSTWYSLSADITIR
>1YUE_397_423
IIDGGDMDKMAGRSDLSVLLGVKLPKI
>3THI_64_90
VDAGYLLPFGSQDIDQAEDVLPFALQG
>1EDG_307_333
ECGAVDKNNLKTRVEYMSYYVAQAKAR
>1HX0_396_422
WFRNVVDGQPFANWWDNGSNQVAFGRG
>1X7F_197_223
GIRSAAFITSHVANIGPWDINDGLCTL
>1VAG_295_321
TEIGVRDYCDNSRYNILEEVAKKMDLD
>1P8L_110_136
DPLKKYIDRVEDMKNYITVHPHILEHA
>1YDX_25_51
TPKLKLNNNINWTKRTIDSLFDLKKGE
>1FP2_104_130
VRGSDLCLAPMVECVLDPTLSGSYHEL
>2B9E_43_69
DDLRALKGKHFLLDPLMPELLVFPAQT
>1NW3_79_105
NRAIDSIHQLWKGTTQPMKLNTRPSTG
>1BG6_55_81
GLAGTAHPDLLTSDIGLAVKDADVILI
>1FKM_189_215
ITDNYIHGQPGILRQVKNLSQLVKRID
>2BKW_144_170
THVDTSTAVLSDLKAISQAIKQTSPET
>2II0_297_323
IEILQVFQELNNFNGVLEVVSAMNSSP
>1H8L_91_117
NFGTDPEVTDLVQSTRIHIMPSMNPDG
>1LTQ_32_58
INRDDYRQSIMAHEERDEYKYTKKKEG
>1LML_221_247
LEVEDQGGAGSAGSHIKMRNAQDELMA
>2FGT_211_237
SIVREDSNYNNRNVLTDGISRLDVNLS
>2HRZ_205_231
AASGFFSNILREPLVGQEAVLPVPESI
>1LW7_79_105
HHLVEDGIPSYPNGWQSWSEAVKTLFH
>1OWL_181_207
AIAPLLLSELPTLKQLGFDWDGGFPVE
>1CKO_214_240
GLIIMSVDEPVIYGRNFNLFKLKPGTH
>2FSJ_215_241
VVELSFSLQIGVGDAISALSRKIAKET
>2J4O_115_141
RSFLESIDDALAEKASLQSQLPEGVPQ
>1GW1_44_70
TITRTDGTQSDTFNAVGDFAAVYGWDT
>1UTE_260_286
LRFHFGAENSLGGFAYVEITPKEMSVT
>1ULZ_90_116
FAKMCEEAGITFIGPHWKVIELMGDKA
>2HC9_341_367
LADGVFYAKETLKATTIFDMATLTGAQ
>1WM1_239_265
LGFLESDDQLLRNVPLIRHIPAVIVHG
>1LTQ_171_197
AKMNGRGPYDLEKCDTDVINPMVVELS
>1J8U_154_180
GGLAFRVFHCTQYIRHGSKPMYTPEPD
>1QUS_120_146
IGVETRWGRVMGKTRILDALATLSFNY
>1JY1_85_111
GDKREAKAHLHAQAKPYENISLCQAKL
>2D7U_267_293
MARYSARINGATMLAVTMLDKYDKEAF
>1M4L_93_119
DPSFTAILDSMDIFLEIVTNPDGFAFT
>1YUE_74_100
GEAGYVDREQITELTEESKLTLNKGDL
>1M8Z_97_123
HVLSLALQMYGCRVIQKALEFIPSDQQ
>2C1I_287_313
EGHVVGNHSWSHPILSQLSLDEAKKQI
>2NLO_144_170
AKLDSVVQVGAGGVGNAVAYALVTHGV
>1NE9_82_108
TDVDLLDRLVDEAVKALDGRAYVLRFD
>1IO1_25_51
TEGALNEINNNLQRVRELAVQSANSTN
>1FSU_444_470
HDLSREYPHIVTKLLSRLQFYHKHSVP
>1SNG_64_90
LGTDPAPLLAALDRAVTDSPDLASRTV
>2FP3_64_90
LLMVNIMDYPDQNRRRIGAEKDSKSLI
>1TBF_307_333
VGFIDAICLQLYEALTHVSEDCFPLLD
>1ESW_379_405
HNYPAHGRVVVYTGTHDNDTTLGWYRT
>1CWV_221_247
GTMSSTLSFVPVDKNGHFISGMQGLSF
>2AZQ_32_58
QIILRVLQDTARLIEDLEITEDEFWHA
>1T67_284_310
IGKCLKYILQWQLATLILGGGGYNLAN
>1D2P_109_135
GKRPTEIKVELYQDGKATGKTAILNES
>2F7F_222_248
AKTHRDCVFLVDTYDTLKAGVPSAIRV
>1RI6_298_324
SHHISVYEIVGEQGLLHEKGRYAVGQG
>1OHC_77_103
RKKIVHFTGSDQRKQANAAFLVGCYMV
>1Z6A_294_320
KGMILSTLLKLKQIVDHPALLKGGEQS
>1T67_264_290
LGADTIAGDPMCSFNMTPVGIGKCLKY
>1XUU_151_177
IILSTGMNSIESIKKSVEIIREAGVPY
>1XTO_112_138
DMVHQDLTTGFPLFNMLSHWNGGLQWN
>1TOI_318_344
IQRMRQLFVNTLQEKGANRDFSFIIKQ
>1FNO_210_236
AASVNIKIVGNNVHPGTAKGVMVNALS
>1QF5_279_305
PTELFDETGEFLCKQGNEFGATTGRRR
>2NMT_207_233
GHTEEDMIAENALPAKTKTAGLRKLKK
>1Z2N_62_88
KRTHPVGKMADEMRKYEKDHPKVLFLE
>3GCB_319_345
VDNETLSKLVVKRLQNNKAVFFGSHTP
>1SNG_13_39
DHLEFALHLHRRLAEAVPDGEVIWSPY
>1AGX_85_111
GVVITHGTDTMEETAFFLNLVVHTDKP
>1JR7_247_273
ELSDAIETSKGILSVPVPVGKFLLINN
>1UWV_2_28
AQFYSAKRRTTTRQIITVSVNDLDSFG
>1H6L_213_239
GSNGTVIDRADGRHLTPDIEGLTIYYA
>1N40_285_311
PRLATADIQVGDVLVRKGELVLVLLEG
>1K1S_164_190
LGVIRPTEVQDFLNELDIDEIPGIGSV
>1YE3_51_77
HVVSGTLVTPLPVIAGHEAAGIVESIG
>1VPT_43_69
NEVAKKLPYQGQLKLLLGELFFLSKLQ
>1NI5_398_424
LFYGETLIAAAGVFVTQEGVAEGENGV
>2ICS_74_100
PDEIGVKKGVTTVIDAGTTGAENIHEF
>1XRF_303_329
PNHLLFTEREVLNSGANARVNPPLRKK
>2D2J_63_89
VQTIVDVSTFDIGRDVRLLAEVSRAAD
>1YD7_106_132
IGYAVMTETPVVIVDVQRSGPSTGQPT
>1TO3_85_111
SCAMIVAADDFIPGNGIPVDNVVLDKK
>1D5R_168_194
YVYYYSYLLKNHLDYRPVALLFHKMMF
>1VHN_47_73
QKTEELLPQPHERNVAVQIFGSEPNEL
>1PB1_85_111
PAETLDLIREYRVAIKGPLTTPVGGGI
>1NST_24_50
LWQDPCEDKRHKDIWSKEKTCDRFPKL
>2BW4_195_221
KYETPGEAYEDAVKAMRTLTPTHIVFN
>1WW9_61_87
KLYCLKDRCLHRGVQLSVKVECKTKST
>3GRS_233_259
NCTEELENAGVEVLKFSQVKEVKKTLS
>1WYC_218_244
ANTDVLAWIVERVTGLRYVEALSTYLW
>1BS0_29_55
GAGRWLVADDRQYLNFSSNDYLGLSHH
>1ZWX_171_197
QMQEIQTFIAKKNIPKDEIIFIGGDLN
>2GVK_84_110
GKPKELSTFSEIKGEKYTAVSTPGDLL
>2B61_73_99
EPYFDDGRDGWWQNFMGAGLALDTDRY
>1OYG_232_258
YLVFEANTGTEDGYQGEESLFNKAYYG
>1WCD_57_83
IVFFPGFPGSIVGAHYTLQGNGNYKFD
>1NQK_137_163
QVWRRLLQRETVDFNGKHIHVRGAKLL
>2GUY_420_446
TLSLSGAGYTAGQQLTEVIGCTTVTVG
>1C3P_1_27
MKKVKLIGTLDYGKYRYPKNHPLKIPR
>1J09_380_406
SEKAQRKLEEGLPLLKELYPRLRAQEE
>1UTE_8_34
RFVAVGDWGGVPNAPFHTAREMANAKA
>1C3P_39_65
NLIDEKELIKSRPATKEELLLFHTEDY
>1NH8_46_72
RRRTDSKDLTVIDPVNNVEFFFLRPKD
>2FGQ_294_320
FLKNKDASTLGLQAKGVYAGGVQAGES
>1ML9_155_181
RGQFVDRYLGEIITSEEADRRRAESTI
>1DD9_292_318
GRARLSTLALPLISQVPGETLRIYLRQ
>1GW1_186_212
EQYKQLFRYSVEYLRDVKGVRNFLYAY
>2BI0_116_142
VGLRANSPKPGRAPTGLAGLRMTTIDR
>1GQ8_29_55
APEDSKTRYVIRIKAGVYRENVDVPKK
>1UDX_325_351
STPPPEMPKPVPRKEVQAGVEVVPVAE
>2O14_255_281
KEVMRDMIRQVKAKGADVILSTPQGRA
>1MUW_279_305
YEGPRHFDFKPPRTEDIDGVWASAAGC
>1W78_248_274
LPLPLVPQPNAATALAALRASGLEVSE
>1RK6_1_27
MRGSHHHHHHGSMSQPDATPFDYILSG
>1LC5_143_169
LTPDLDCLFLCTPNNPTGLLPERPLLQ
>2FAU_89_115
EFVNLVKELALPGELTQSRSYDFEFMQ
>1R5M_352_378
GQVNVYDLKKLNSKSRSLYGNRDGILN
>1QWO_300_326
ARLTRSPVQDHTSTNSTLVSNPATFPL
>1P0H_67_93
YLNLSPPRGAGGAMAELVVHPQSRRRG
>1JDN_57_83
QVAYEDSDCGNRALFSLVDRVAAARGA
>1KWF_188_214
WYKVYAQYTGDTRWNQVADKCYQIVEE
>2A3N_302_328
DPKAYALDGIDDEFRWIMAPCVVSTLL
>1HMY_15_41
IDLFAGLGGFRLALESCGAECVYSNEW
>1Z6F_225_251
VASATEGQMRLISAVMGGRTFKGREAE
>1UXY_151_177
ECRFGYRDSIFKHEYQDRFAIVAVGLR
>1HZ4_43_69
ELPPGWFYSRIVATSVLGEVLHCKGEL
>1OLT_22_48
RYTSYPTALEFSEDFGEQAFLQAVARY
>2B78_138_164
AFRQVYPNFLGAYEKIRFKGIDNVSAH
>1V2D_19_45
SGLAQRLGAVNLGQGFPSNPPPPFLLE
>1Y3N_62_88
MASGQLPDIVGGDNLKDKFIRYGMEGA
>2I7Q_254_280
EGNILLLEGRENSEKQKLMLIDFEYSS
>1NF1_87_113
IMTFCFKVYGATYLQKLLDPLLRIVIT
>1ULZ_377_403
VTPYYDSMIAKLITWAPTWDEAVERMR
>1TFZ_172_198
KAEDTEKSEFLPGFERVEDASSFPLDY
>1X54_139_165
ETLIMAAREWLLKDGWHEVFPPILVTG
>1O89_123_149
ARVKGDWLVAMPQGLDARKAMIIGTAG
>1JFB_337_363
KWPPQDPLGFGFGDHRCIAEHLAKAEL
>2AZP_175_201
RLAGDNLDALTAYTVAVQQALDDQDIR
>1BIA_142_168
GPAAAIGLSLVIGIVMAEVLRKLGADK
>2GHS_106_132
ASDDGLFLRDTATGVLTLHAELESDLP
>2CJG_204_230
GLDEPAMAALEAEALRQARAAFETRPH
>1LML_7_33
WGALRIAVSTEDLTDPAYHCARVGQHV
>1OKG_235_261
TVVQGAGDAADLSSFVFSCGSGVTACI
>1SIQ_195_221
GMRGLSAPRIQGKFSLRASATGMIIMD
>1BGV_199_225
FGGSLVRPEATGYGSVYYVEAVMKHEN
>2C78_299_325
ERGQVLAKPGSITPHTKFEASVYVLKK
>2C4E_207_233
RVDALIVTKGSKGSVIYTKDKKIEIPC
>7ODC_235_261
GGGFPGSEDTKLKFEEITSVINPALDK
>1QOY_199_225
GVVVGPFGLIISYSIAAGVVEGKLIPE
>1WZA_103_129
PINHTSERHPWFLKASRDKNSEYRDYY
>2G5D_276_302
ADKGYLKLGQTSMQGIKAYMRQNPQRL
>1V9M_96_122
LQALLRAKATGRPFEEVLLLPGTLREE
>1UR3_214_240
DGTLDQLQQLRVRPMAWSCLGGGRLFN
>2NWH_88_114
LDRRTPSYTAILERDGNLVIALADMDL
>1R89_324_350
EEFCYLLFECQIKEISRVFRRMGPQFE
>1Y11_329_355
RPGAVLVADSVREALGDAPEADGFQWS
>2HRZ_45_71
VEKFTLIDVFQPEAPAGFSGAVDARAA
>1SP3_133_159
APVRDNCGSCHFYGGGGDAVKHGDLDS
>2DBQ_61_87
VFENAPKLRIVANYAVGYDNIDIEEAT
>1NNF_278_304
EPYEKLEAPVVSATTAQDKEHAIKLIE
>1UUQ_237_263
AAAAYIKTLDAHHLVSSGSEGEMGSVN
>8OHM_214_240
SGDVVVVATDALMTGYTGDFDSVIDCN
>1G97_257_283
PEATYIDIDVEIASEVQIEANVTLKGQ
>1CX4_147_173
NAKKRKMYESFIESLPFLKSLEVSERL
>2GES_2_28
SRLSEPSPYVEFDRRQWRALRMSTPLA
>1ZOD_104_130
RALLLSTGAESNEAAIRMAKLVTGKYE
>1OX0_180_206
NTACSSSNDAIGDAFRSIKFGFQDVML
>1MGP_205_231
QGFVGNLLKIRVCLHIENGELIPYRKV
>1SBP_194_220
NEALLATNELGKDKFEIVTPSESILAE
>1SAZ_266_292
GDEWAKRVYRAMAYQIAKWIGKMAAVL
>1YKS_292_318
SYYYSEPTSENNAHHVCWLEASMLLDN
>1AB4_57_83
YDTIVRMAQPFSLRYMLVDGQGNFGSI
>1RK6_469_495
VYVNGAAVWEDQSFTGQHAGRVLNRAG
>1BS0_331_357
ALQLAEKLRQQGCWVTAIRPPTVPAGT
>1P8L_98_124
KFSYYWFDYVTDDPLKKYIDRVEDMKN
>2BF1_77_103
GYALLRCNDTNYSGFMPKCSKVVVSSC
>1GPJ_130_156
AINLGKRAREETRISEGAVSIGSAAVE
>1PO5_113_139
MRDFGMGKRSVEERIQEEARCLVEELR
>2AP1_11_37
VDLGTENLYFQSNAMYYGFDIGGTKIA
>1FG7_241_267
APYPLSTPVADIAAQALSPQGIVAMRE
>1YHL_157_183
QKVDYATAVGQMYDVTSMCDSNKLDPE
>1Y7E_235_261
PAGTAKDVGFDKALIGAYGQDDKICVF
>1VJP_35_61
LRKGEIEPYGVPLARELPIGFEDIKIV
>2HC9_333_359
TDAEGRLILADGVFYAKETLKATTIFD
>1VYR_146_172
TTPRALELDEIPGIVNDFRQAVANARE
>1KA2_213_239
ERVNLWILQKFGFPLGTRARLDVSAHP
>1BGV_33_59
GPVVDAHPEYEEVALLERMVIPERVIE
>1BUP_150_176
FNDSQRQATKDAGTIAGLNVLRIINEP
>1M8Z_297_323
VVQKMIDVAEPGQRKIVMHKIRPHIAT
>2HGS_439_465
LVMNKHVGHLLRTKAIEHADGGVAAGV
>1EG2_41_67
VYDVCDCLDTLAKLPDDSVQLIICDPP
>2CY8_211_237
GSHFGVTPVSDSFLREGAELARQYGAL
>1VLI_322_348
APIQKGEAFSEDNIAVLRPGQKPQGLH
>1GR0_238_264
NMLERERLESKKISKTQAVTSNLKREF
>1SQH_136_162
KELAVSRGVTAIQPRQCFGMVLSHEDA
>2C43_237_263
EWAFEESKIDEHHFVAVALRKPDGSRH
>1H6L_2_28
LSDPYHFTVNAAAETEPVDTAGDAADD
>2H7O_16_42
LRELSDLLRTHLSSAATKQLDMGGVLS
>1A0I_287_313
MDEFTETVKEATLSQWGFFSPYGIGDN
>1UA4_239_265
KENYKEPFEIVKSNLEVLNEREIPVHL
>1HD7_57_83
GKPATLKICSWNVDGLRAWIKKKGLDW
>1V2D_65_91
ALREALAEEFAVEPESVVVTSGATEAL
>1N4K_291_317
NILKQIFKLLQAPFTDCGDGPMLRLEE
>1G41_84_110
TKFTEVGYVGKEVDSIIRDLTDSAMKL
>1G97_182_208
EALKNINTNNAQGEYYITDVIGIFRET
>1XA6_403_429
YLMIHLKKVTMNEKDNFMNAENLGIVF
>2B4V_32_58
VGPEHMFRTAIRAQQQLQGLADKWTPD
>1F8E_168_194
GPAETRIYYFKEGKILKWEPLAGTAKH
>1EUR_155_181
PGWRSRFAASGEGIQLRYGPHAGRLIQ
>1PZD_265_291
DKVPDNKNTHTLLLAGVFRGGHDILVR
>1X8V_302_328
RQIPQLENVLKETLRLHPPLIILMRVA
>1IXH_26_52
ETGNKVNYQGIGSSGGVKQIIANTVDF
>1PSW_69_95
RRKLGHSLREKRYDRAYVLPNSFKSAL
>1ZCJ_70_96
PKQLDAAKKIITFTLEKEASRAHQNGQ
>1LJ5_207_233
KFNYTEFTTPDGHYYDILELPYHGDTL
>2AZQ_204_230
PTQECLDLLGRHGQRPAHVHFFISAFG
>1XC3_106_132
DVNAAALGEFLFGEAKGLDSCLYITIG
>1KJO_282_308
SQLRAAAVQSATDLYGSTSQEVASVKQ
>2FBA_276_302
PDLLQQNSRQGLDSATYIGPLLTHDIG
>1HX0_54_80
PSRPWWERYQPVSYKLCTRSGNENEFR
>1UX6_219_245
MWKQVTQSYWDTNPTRAQGYSGLSVKV
>1R89_16_42
PDEEEVRKGREAEEELRRRLDELGVEY
>1SIG_57_83
VDPNAEEDLAPTATHVGSELSQEDLDD
>2C0H_95_121
AYLHAAQRHNILIFFTLWNGAVKQSTH
>1VJ1_114_140
PWQTKAILDGNGLEKVDPQLVDGHLSY
>1NQK_267_293
SVGQQRMAALHNGKRDNLEISPNLWAG
>1RP4_73_99
EDWDTLPEYWQPEILGSFNNDTMKEAD
>1XFI_210_236
KSWKKAVIFVDNSGADIILGILPFARE
>1WXQ_147_173
SKGWDKFAKRIKLQKIKLESAIAEHLS
>1W58_281_307
GATGALIHVMGPEDLTLEEAREVVATV
>1SP3_374_400
PTMLEKGIKYSGEYDFAATEMWWRINH
>2IMR_44_70
DVLYTGMGGAQSPGGVVVVGETVAAAG
>1HA0_315_341
VPEKQTQGLFGAIAGFIENGWEGMIDG
>2D57_119_145
VVGGLGVTTVHGNLTAGHGLLVELIIT
>1US5_288_314
LEKAVKGLPIPLHPGAERFYKEAGVLK
>1PBE_267_293
PLRSFVVEPMQHGRLFLAGDAAHIVPP
>1Y42_253_279
VKAARESEPDPQERKYVTPKTALDECV
>1XWI_43_69
TPWRGILLFGPPGTGKSYLAKAVATEA
>1ELV_6_32
IPESIENGKVEDPESTLFGSVIRYTCE
>1Z6A_185_211
GTPIENKVDDLWSIMTFLNPGLLGSYS
>1W9H_69_95
SSKIDEVWHIHNINISEFIYDSPHFDS
>2G29_258_284
ALLMAVMEAQQWCDQAENKEEMCQILS
>1CWV_90_116
GQRQSVDTHFVKGTIAADKSTLAAVPT
>2FTP_75_101
PGVTYAALAPNLKGFEAALESGVKEVA
>1NW3_387_413
KKPSPSKARKKKLNKKGRKMAGRKRGR
>1QWO_390_416
KSEKEPLVRALINDRVVPLHGCDVDKL
>1YOE_85_111
ELIIADNVHGESGLDGPALPEPTFAPQ
>1JTV_27_53
SQSFKVYATLRDLKTQGRLWEAARALA
>2G8J_153_179
VHSAQGNEFWSALLEKAYAKVNGSYEA
>1GW1_345_371
NGTLEDFQAFYADEFTAFNRDIEQVYQ
>2A84_192_218
GLAMSSRNRYLDPAQRAAAVALSAALT
>1YOE_49_75
GNQTPEKTLRNVLRMLTLLNRTDIPVA
>1UX5_190_216
EREYNELLAKLRKVDKAVSALQESDNL
>2FXU_243_269
PDGQVITIGNERFRCPETLFQPSFIGM
>2G29_74_100
GTTRDNLVLGSASGGIDGAHILTPMPY
>1YQS_198_224
YVHPDTVIPGTHANGYLTPDEAGGALV
>2C81_58_84
PYCVPTTSGSTALMLALEALGIGEGDE
>1Y7E_108_134
ISEENELTFIKTNYYGGIKKYQWLSTP
>1TXD_115_141
EKLKHAAATFCSNQPFALEMIKSRQKK
>1E2S_28_54
TPNLDQLAAGGLRFTDFYVPVSLATPS
>1LCY_162_188
IQTDAAIDFGNAGGPLVNLDGEVIGVN
>1B6A_125_151
PNGVFPKGQECEYPPTQDGRTAAWRTT
>1D5T_86_112
NGQLVKMLLYTEVTRYLDFKVVEGSFV
>2GWD_160_186
RNYMPKVGSLGLDMMLRTCTVQVNLDF
>2FFE_213_239
KKKVVAVSPIIGNAPVSGPAGKLMPAC
>1W58_317_343
IIWGATIDENLENTVRVLLVITGVQSR
>1TQ4_245_271
DKLISDLPIYKRHNFMVSLPNITDSVI
>1OYG_109_135
SWKNAGRVFKDSDKFDANDSILKDQTQ
>1EG2_247_273
LDFFAGSGVTARVAIQEGRNSICTDAA
>1V0D_8_34
PKCVKLRALHSACKFGVAARSCQELLR
>1EUR_233_259
SRDSARSGYRKVAVSTDGGHSYGPVTI
>1UUQ_97_123
AVTNGFGNYDETLLQGLDYLLVELAKR
>1POT_113_139
IGVNGDAVDPKSVTSWADLWKPEYKGS
>1Y3N_40_66
NVKLVGVANRAATNSQEQFNLMMASGQ
>1U09_332_358
TMISYGDDIVVASDYDLDFEALKPHFK
>1WCD_293_319
NLVIPTNEITQPITSIKLEIVTSKSGG
>1AGX_22_48
NSATYSAAKVPVDALIKAVPQVNDLAN
>1R5Y_330_356
YIHHLIRAGEILGAMLMTEHNIAFYQQ
>1HXX_7_33
DGNKVDLYGKAVGLHYFSKGNGENSYG
>1U16_52_78
AGILTKTELEKILSGLEKISEEWSKGV
>1SYY_58_84
MGKDIELWKSDRLSEDERRVILLNLGF
>1QLM_21_47
LLNVEVQELENGTTVIDCGVEAAGGFE
>2DVZ_152_178
CGVLHLMGESFKMATGTDIVHVPYKGS
>1XVT_335_361
PQYVARESITQWQTMDGRTCKGPNIMP
>1DQ3_229_255
PQILKEGKNAVLSFIAGLFDAEGHVSN
>1YIS_439_465
NPINFTGRCVSQTESFIAKELKPTIDK
>1SE8_101_127
VKALRMEQLGTQPELIQDAGGGVRMSG
>1O20_46_72
AEKLDERRKEILEANRIDVEKARERGV
>1Q1Q_170_196
QFGSWFDHIKGWLRMKGKDNFLFITYE
>1XM9_208_234
VENCMCVLHNLSYRLDAEVPTRYRQLE
>1Q5N_183_209
RINAIKARVLVAQLGGAVGSLASLQDQ
>1R76_278_304
RPTSARNFEPAALSSTESARILLFLME
>2J66_197_223
SIIESMKYTVDLGRNIYERYGIVCECI
>1JY1_366_392
FLVTSANLSKAAWGALEKNGTQLMIRS
>2F7V_85_111
WSADPHVMRRTEDRVIGLGVCDIKGAA
>1J09_76_102
PHGPYRQSERLPLYQKYAEELLKRGWA
>1XTI_20_46
LRAIVDCGFEHPSEVQHECIPQAILGM
>1WP5_211_237
VATQRGAVKKMKLTEFEKATRAKRGVV
>2GWD_1_27
AASPPTEEAVVATEPLTREDLIAYLAS
>1FOB_244_270
VVETNWPVSCPNPAYAFPSDLSSIPFS
>1U09_256_282
MFEEVFRTEFGFHPNAEWILKTLVNTE
>1PO5_52_78
GSRPVVVLCGTDAIREALVDQAEAFSG
>1G55_185_211
FPKIEIHRKNQQDSDLSVKMLKDFLED
>2B61_330_356
DLYKSKQLLEQSGVDLHFYEFPSDYGH
>1MDO_198_224
VVTDNPQFADKLRSLKFHGLGVDAWDR
>1XA6_48_74
ENRPKYYGREFHGIISREQADELLGGV
>1X54_400_426
SGFGLGVERLVAWVLKLDHIRWAALFP
>1QZ9_64_90
WNSAGWRDLSERLGNRLATLIGARDGE
>1Y0Y_279_305
ELAKKHEIPYQLEILLGGGTDAGAIHL
>1R5M_99_125
ALSASSGKTTNQVTCLAWSHDGNSIVT
>1WCD_87_113
LTAQNLPASYNYCRLVSRSLTVRSSTL
>1Z2N_41_67
IIFDVTLSTELPDKEPNAIITKRTHPV
>2HBJ_162_188
KVFHGAFMDIIWLQRDLGLYVVGLFDT
>2AUJ_81_107
LSAWVEKEAYRPGEVLAELSEPYLFRA
>1H6S_221_247
GDAGTVGLNWYDNGLSTAGDQVTLYGN
>1SE8_254_280
TASSAARPTSGGYQSQPSRAANTGSRS
>2FUZ_46_72
FWSGILWLCYEYTGDEQYREGAVRTVA
>1GYN_322_348
QPNKKYYDPRVWLRAGQTSMIARLEKA
>1BOB_251_277
EITVEDPNEAFDDLRDRNDIQRLRKLG
>2BX6_46_72
KDETVGRLPGTVAGQQFLIQDCENCNI
>1RJG_171_197
LAACDLNDITETTRLLDVCTKREIPTI
>2BG1_246_272
GYEIPEYGIESLPMGGGIEVTVAQHTN
>1GSO_176_202
GNAFGDAGHRIVIEEFLDGEEASFIVM
>2B4V_24_50
IMAENNRRVGPEHMFRTAIRAQQQLQG
>1WW9_278_304
PDMMQFEWYVPIDENTHYYFQTLGKPC
>1FSU_455_481
TKLLSRLQFYHKHSVPVYFPAQDPRCD
>1A8D_94_120
RVPKVSASHLEQYGTNEYSIISSMKKH
>7A3H_156_182
EEVIPIIRNNDPNNIIIVGTGTWSQDV
>1KS8_137_163
RPAYKIDTSRPGSDLAGETAAALAAAS
>1YIS_224_250
KKANFSNRFLITGQTYSRQQDSQLVFS
>1G41_1_27
MSEMTPREIVSELDQHIIGQADAKRAV
>1K5C_48_74
DITFAKTTLDGPLFTIDGTGINFVGAD
>1YS1_227_253
TDTSTIPLVDPANALDPSTLALFGTGT
>1UUR_82_108
MILEPTDLAKLFALKQDLQIQFKQLSL
>1NTY_114_140
ILEHAGSYFDEIQQRHGLANSISSYLI
>2HOE_50_76
VGEIAKIFLEKGIVVEEKDSPKGVGRP
>1B89_334_360
AIQFYLEFKPLLLNDLLMVLSPRLDHT
>2AQ5_50_76
ICEASGGGAFLVLPLGKTGRVDKNVPL
>1OKG_216_242
TRGDGKVLRSEEEIRHNIMTVVQGAGD
>1U7L_124_150
DKSIKDLITLISNESSQLDADVRATYA
>1CSH_9_35
ASLIPKEQARIKTFRQQHGNTAVGQIT
>1NE9_112_138
AYSDEFNTTLQDHGYVTRNRNVADAGM
>1NHS_169_195
AKAGKKVTVIDILDRPLGVYLDKEFTD
>1AOP_299_325
ARPLKTGLLEIAKIHKGDFRITANQNL
>1TBF_317_343
LYEALTHVSEDCFPLLDGCRKNRQKWQ
>2BX6_100_126
VFFRNCRDCKCTLACQQFRVRDCRKLE
>1Q14_261_287
ANKRPTDLIVHQYSDEFAEQLVEELGW
>1ZSY_205_231
IQKLSDRLKSLGAEHVITEEELRRPEM
>1XRF_425_451
PNKEWILNEETNLSKSRNTPLWGKVLK
>1LZL_46_72
FDGVSLRELSAPGLDGDPEVKIRFVTP
>1WZA_292_318
NYIDAPFLTNHDQNRILDQLGQDRNKA
>1FSU_195_221
LALQSVHEPLQVPEEYLKPYDFIQDKN
>1JYE_124_150
INYPLDDQDAIAVEAACTNVPALFLDV
>2D2J_71_97
TFDIGRDVRLLAEVSRAADVHIVAATG
>4BCL_83_109
VEVDIANETKDRRIAVGEGSLSVGDFS
>7A3H_134_160
YEIANEPNGSDVTWGNQIKPYAEEVIP
>1ESC_209_235
FADIPQDALPVLDQIQKRLNDAMKKAA
>4BCL_291_317
PLIPLVHHGMVGKFNDFTVDTQLKIVL
>1RW3_183_209
ALHRDLADFRIQHPDLILLQYVDDLLL
>1YD7_238_264
KGYRTYVTGLTHDEKGRPRTVDREVHE
>1VLI_335_361
IAVLRPGQKPQGLHPRFFELLTSGVRA
>1U7L_223_249
SVIAEDAEYVLFNVHLFKKNVQEFTTA
>1OFL_385_411
SWTGNVALGVEKGIPVNISANRSAYKP
>1XKN_59_85
DDAMEAQARELLKERDPEGKYAERIVF
>1WXQ_358_384
VHTDLGKGFLYAINARTKRRVGEDYEL
>1CX4_57_83
MFEKLVKEGEHVIDQGDDGDNFYVIDR
>1CA1_257_283
ELVAYISTSGEKDAGTDDYMYFGIKTK
>2F7V_325_351
SAGGYTALVYGPGDIAQAHTADEFVTL
>1NTH_301_327
IRWGSTNTRETLMIAGWACATISEFTD
>1YLE_237_263
ITFDILMREGFETDNYIDIFDGGPTLH
>2EVX_430_456
RISREEAQRLKYGQQEMRVLSPGRSQG
>1Y3N_411_437
YIKNKYVLPQFTGVNLTVEEREIYDKY
>2CFQ_334_360
FKYITSQFEVRFSATIYLVCFCFFKQL
>1R5Y_148_174
GSDIVMAFDECTPYPATPSRAASSMER
>1DOZ_262_288
LEVLYDNDYECKVVTDDIGASYYRPEM
>2F82_56_82
SFNAVTSLLEKYKIDPKQIGRLEVGSE
>1MXA_185_211
LSTQHSEEIDQKSLQEAVMEEIIKPIL
>1R3F_16_42
LLDKPQGMSSNDALQKVKRIYNANRAG
>1R9L_56_82
GDATFTAVNWTPLHDNMYEAAGGDKKF
>1GYN_44_70
AVLETAAKVKAPVIVQFSNGGASFIAG
>1Y7E_30_56
SKFKTEREVTAYALDKAKKLGFINAEE
>1NI9_158_184
ELTVTILAKPRHDAVIAEMQQLGVRVF
>1MC0_53_79
VSEDNLQLSCKVIGDKVLGEEVSFPLT
>2II0_354_380
KKYLAKLRSINPPCVPFFGIYLTNILK
>1Y7E_309_335
IFKIKKSEYNNLHVQKALWNSKSISAD
>1U4G_126_152
ATMFYPLVSLDVAAHEVSHGFTEQNSG
>1PJX_175_201
NGIAVRHMNDGRPYQLIVAETPTKKLW
>1U4G_94_120
SPLTHKLYMKVHYGRSVENAYWDGTAM
>1YPX_15_41
ILRTKGIKDAREKFQSGEITALELRKI
>2HBJ_348_374
AYTPTDVIGVVSLTNGVTEHVRQNAKL
>1FSU_343_369
SPSPRIELLHNIDPNFVDSSPCPRNSM
>1OEW_255_281
SATLPSFTFGVGSARIVIPGDYIDFGP
>1IIR_209_235
DLDAVQTGAWILPDERPLSPELAAFLD
>1XAG_94_120
IIAVGGGATGDFAGFVAATLLRGVHFI
>1QWO_3_29
GSKSCDTVDLGYQCSPATSHLWGQYSP
>1D2P_45_71
TNWKYEFKDLPKYDEGKKIEYTVTEDH
>1GQE_159_185
RGFKTEIIEESEGEVAGIKSVTIKISG
>1VJZ_123_149
EAFIHHWSFIARRYKGISSTHLSFNLI
>1H9A_403_429
VSDEDKKNTPEPYERMIHDTMNGDGSN
>1JYE_28_54
SHVSAKTREKVEAAMAELNYIPNRVAQ
>1RHC_230_256
YSVDPDYDKAVEALRFWAGCLVPSMFK
>3GCB_302_328
IDRLGNVLGGDAVIYLNVDNETLSKLV
>1O20_162_188
ALNSNKAIVSAIREALKETEIPESSVE
>1ZOD_222_248
PDGYMAALKRKCEARGMLLILDEAQTG
>1KKH_146_172
YMVEKEIQGKASITDTSTITYKGILEI
>1V73_300_326
VIAVDSSIKVGKSGELLLLENNRLIRG
>1E6U_225_251
MELAHEVWLENTQPMLSHINVGTGVDC
>2F7F_112_138
EPLIQIEGPLAQCQLVETALLNMVNFQ
>1HT6_11_37
ESWKQSGGWYNMMMGKVDDIAAAGVTH
>2GWD_209_235
LFANSPFTEGKPNGFLSMRSHIWTDTD
>1KVP_311_337
SNLWASGYDVDGTDQTSLGQFSGRVQQ
>2H7O_204_230
ADVARQSLQRFDSTRPVVKFGTEQYTA
>1NC5_46_72
FLCGVLRLWEATGEKRYFEYAKAYADL
>1V4A_173_199
DIDLIFAWPEHGCTQGGRRELDNAQFF
>2I1Q_290_316
KGKGDKRVAKLYDSPHLPDAEAIFRIT
>1KMJ_217_243
CDFYVFSGHKLYGPTGIGILYVKEALL
>1YC9_118_144
NRAAVVAATSELAAAEAESVAARLMIS
>2BW0_98_124
LGAELNVLPFCSQFIPMEIISAPRHGS
>1N40_323_349
GSIELDRPNPTSHLAFGRGQHFCPGSA
>1HOW_123_149
YEHRGIPLIYVKQISKQLLLGLDYMHR
>1TV5_164_190
LILFRKRQEEDKLLSKHIVGVSIGKNK
>1PZD_126_152
TVQMEPSEAYEVLCYVPARSLPYNQPG
>1US5_148_174
RQILEAYGLTFDDLGQAIRVSASQGIQ
>3GRS_97_123
RVIKEKRDAYVSRLNAIYQNNLTKSHI
>1TO3_277_303
PKLQRLGEIVDEMMGKRREGGSHHHHH
>1GSO_283_309
NPKVIEFNCRFGDLETQPIMLRMKSDL
>1Q25_136_162
CYAFDRELKKHDLNPLIKTSGAYLVDD
>1P1M_159_185
WNGFEGRIFVGFGPHSPYLCSEEYLKR
>1XMB_391_417
AAIHASMAVQYLKEKASKGSVSGFHEE
>1N93_7_33
PPKRRLVDDADAMEDQDLYEPPASLPK
>1PJC_250_276
PASLVEQMRTGSVIVDVAVDQGGCVET
>1PGS_16_42
KNAFGDGLSQSAEGTFTFPADVTTVKT
>1V2D_284_310
RRRRDLLAGGLRAMGLRVYVPEGTYFL
>1IMV_358_384
QPAHLTFPLDYHLNQPFIFVLRDTDTG
>1B7E_310_336
QLRESFTLPQALRAQGLLKEAEHVESQ
>2B4V_264_290
HYLHNGPVAARHTAMAVKAWGKATNVG
>1ZED_296_322
LRLLSRNPRGFFLFVEGGRIDHGHHES
>1Z6F_282_308
FGDSDRASLGVDKDVYLTIPRGRMKDL
>1RRK_302_328
IPEFYDYDVALIKLKNKLKYGQTIRPI
>1MZE_173_199
NKQQGKRGWGQLTSNLLLIGMEGNVTP
>1E4F_93_119
TVIERDFGEEKRSITLDILSEMQSEAL
>1CPT_182_208
KLTQDFFGVHEPDEQAVAAPRQSADEA
>1YU0_88_114
KLVQFTADTAITMPALTAGTDYAIYVC
>1NW3_88_114
LWKGTTQPMKLNTRPSTGLLRHILQQV
>1LI4_190_216
DNLYGCRESLIDGIKRATDVMIAGKVA
>1US5_214_240
IQAIAKKYPFYVGFNIPGGTYKGVDVT
>1EDZ_1_27
MSKPGRTILASKVAETFNTEIINNVEE
>1RGZ_162_188
VKPSGMPYEQAMTTRVLKPLKLDHTWI
>2BWV_238_264
NGCILHYTENECEMRDGDLVLIDAGCE
>1W5D_412_438
TGSLSTVSSLSGYAETKSGKKLVFSIL
>1Z5V_264_290
PRLHFLMTGYTPLTTDQSVASVRKTTV
>1VJV_241_267
KKSKILRKVVFPFQLDVADMLTPEYAA
>3GRS_350_376
AHRLFEYKEDSKLDYNNIPTVVFSHPP
>1A5T_215_241
TLCQALAYSVPSGDWYSLLAALNHEQA
>2B69_231_257
SGSQTRAFQYVSDLVNGLVALMNSNVS
>2CAU_344_370
DIIVIPSSFPVALKAASDLNMVGIGVN
>1M6I_39_65
VLIVSEDPELPYMRPPLSKELWFSDDP
>2G17_13_39
SGYAGAELVSYVNRHPHMTITALTVSA
>2BMW_72_98
GKPEKLRLYSIASTRHGDDVDDKTISL
>2BWV_63_89
VLIKSDDTHNHSVLFNRVRDLTAEIWF
>2F82_174_200
IVFESKLRGSHMAHVYDFYKPNLASEY
>1GPJ_334_360
VAKSLHEIKDRELERALRRLKTGDPEN
>1GPI_69_95
ANCALDGADYSGTYGITSTGTALTLKF
>1PSZ_13_39
ACASGKKDTTSGQKLKVVATNSIIADI
>1J6U_210_236
EKISRNTDLVVTFAEDELTSHLGDVTF
>1HT6_370_396
GKVVVKIGSRYDVGAVIPAGFVTSAHG
>1M6I_19_45
GGTAAFAAARSIRARDPGARVLIVSED
>1YT3_320_346
THKISAELLASRRQINQLLNWHWKLKP
>2BI0_298_324
AQAHADGGVLGLRSLVYAVSDSASEPD
>1G97_403_429
GSNSTIIAPVELGDNSLVGAGSTITKD
>1F1O_396_422
EEKITSRLSPEKIADCFDYNYHLKNVD
>1WXQ_1_27
MEIGVVGKPNVGKSTFFSAATLVDVEI
>1CPY_30_56
FFFWTFESRNDPAKDPVILWLNGGPGC
>1EWF_81_107
SNANIKISGKWKAQKRFLKMSGNFDLS
>1Y42_197_223
DTVKNKMTQGDGVSFAEFTYPIMQGWD
>1CPY_41_67
PAKDPVILWLNGGPGCSSLTGLFFALG
>2C3F_153_179
GAVNIDLSSTRGAGVVVYSDNDTSDGP
>1GPJ_114_140
ARLGTLDEALKIVFRRAINLGKRAREE
>1MXA_166_192
SQVTFQYDDGKIVGIDAVVLSTQHSEE
>1R76_260_286
VQDGKRLGWGQQHDALTLRPTSARNFE
>4BCL_92_118
KDRRIAVGEGSLSVGDFSHSFSFEGSV
>2GVK_180_206
ADFAGGSYVFVQKYIHDMVAWNALPVE
>2GHR_213_239
ANSEEAGVHLVIGQEGRQVFALGHSEY
>1QE3_15_41
GTTENGVHKWKGIPYAKPPVGQWRFKA
>1VPB_353_379
VMETGDKNLDGLIAGVEKGILVTGFNG
>1JFB_26_52
LRATNPVSQVKLFDGSLAWLVTKHKDV
>2BF1_126_152
TYIYWHGRDNRTIISLNKYYNLTMKCR
>1WCD_191_217
PKMVATCDSSDRPRVYTITAADDYQFS
>1BI5_283_309
LVEAFEPLGISDYNSIFWIAHPGGPAI
>1E4F_196_222
EGVLTTPEKDRGVVVVNLGYNFTGLIA
>1VPT_125_151
TLVTRFVDEEYLRSIKKQLHPSKIILI
>1U94_173_199
RMMSQAMRKLAGNLKQSNTLLIFINQI
>2C5S_237_263
AQELTKYCKRVTLHLVPFTEVQKTINK
>1W9Y_182_208
GIILLFQDDKVSGLQLLKDGQWIDVPP
>1QOY_134_160
VLDDGITKLNEAQKSLLVSSQSFNNAS
>1IIR_179_205
LPPVEDIFTFGYTDHPWVAADPVLAPL
>1IOW_134_160
ISALGLPVIVKPSREGSSVGMSKVVAE
>1MJ5_3_29
LGAKPFGEKKFIEIKGRRMAYIDEGTG
>1H4V_387_413
DELRAGEVTLKRLATGEQVRLSREEVP
>1YQS_98_124
DRITVRQVMSHRSGLYDYTNDMFAQTV
>2CFQ_164_190
INNQFVFWLGSGCALILAVLLFFAKTD
>2NRJ_123_149
EGITDLRGEIQQNQKYAQQLIEELTKL
>1WER_104_130
SILKIMESKQSCELSPSKLEKNEDVNT
>1USG_278_304
WITYAAVQSLATALERTGSDEPLALVK
>1OX0_355_381
GHLLGAAGAVEAIVTIEAMRHNFVPMT
>1AL3_26_52
LYTSQPGISKQVRMLEDELGIQIFARS
>1R89_222_248
EKRNVAANLSLDNLARFVHLCREFMEA
>1MLA_158_184
PVNFNSPGQVVIAGHKEAVERAGAACK
>1BHE_25_51
ATSTIQKALNNCDQGKAVRLSAGSTSV
>1EZW_171_197
IPFYMGAQGPIMLKTAGEIANGVLVNA
>1KVP_180_206
SRQMTTSTGMAPVTTKFRDVPNLSGTP
>1R6D_173_199
VRITRCCNNYGPYQHPEKLIPLFVTNL
>1K92_179_205
GFDYKMSVEKAYSTDSNMLGATHEAKD
>1LZL_5_31
PTLDPELAAALTMLPKVDFADLPNARA
>1QZZ_169_195
LAYEAPADAYDWSAVRHVLDVGGGNGG
>1R6F_223_249
KRTGALGNLKNSYSYNKDNNELSHFAT
>1GKZ_5_31
TDTHHVELARERSKTVTSFYNQSAIDV
>1JHN_327_353
QRPMIDNPNYKGKWKPPMIDNPNYQGI
>2AP1_269_295
DPDLLVIGGGLSNFTAITTQLAERLPR
>2AZQ_219_245
PAHVHFFISAFGHRHLTTQINFAGDKY
>1JTV_209_235
IHTFHRFYQYLAHSKQVFREAAQNPEE
>1XRF_121_147
ESGSRCAVAGGFTTIVCMPNTNPPIDN
>1U4G_273_299
IRSAQNRNYSAADVTRAFSTVGVTCPS
>1G4W_310_336
SSSDKHLPMIHCLGGVGRTGTMAAALV
>1JMS_273_299
QKCFLILKLDHGRVHSEKSGQQEGKGW
>1TDH_173_199
GIGNYLRAEILYRLKIPPFEKARSVLE
>1YD7_367_393
KAEVKLISKIGGEVHTPMEIFEFIRRE
>1IUC_30_56
LNGKIREAQRGGDNPWTGGSSQNVIGE
>1KKH_195_221
IVYAEKRKKKTAELVNEVAKIENKDEI
>1V4A_359_385
LHLLSENDAEQLRVAYLFLRRLENLLQ
>1XKN_12_38
WAPHASTWLSWPHKLESWPGKFEPVPA
>1N3L_300_326
AAEVVHPGDLKNSVEVALNKLLDPIRE
>2GVK_284_310
SPAGNTDRLLDFSTAITGTLFFVPSYD
>2F8L_6_32
IHHHHHHMANEATQELFQVLDNTAIIL
>1D5R_266_292
HFWVNTFFIPGPEEVDNDKEYLVLTLT
>2FGQ_77_103
STVSLSGNFGEVRLGRDLVPTSQKLTS
>1JY1_353_379
YMRPSPDFSKIAWFLVTSANLSKAAWG
>1GA8_133_159
VERQEGYKQKIGMADGEYYFNAGVLLI
>1KMJ_268_294
TKAPWRFEAGTPNTGGIIGLGAALEYV
>1SZN_294_320
LSQNNINLLKNKHLLAFNQDSVYGQPA
>1TR9_49_75
AIRQAAKRPILIGVDQEGGRVQRFREG
>1FS7_441_467
IAEKLKFKQTLEQEWKKQAIAKGRLNP
>2NMT_104_130
VRVKETQKLVAFISAIPVTLGVRGKQV
>1YLE_191_217
YIEAEKLSGLKSRTFLAELMPHYPIYV
>2C1I_163_189
QSEQIVKNFSDQDLSAWNFDYKDSQII
>7ODC_330_356
LYDHAHVKALLQKRPKPDEKYYSSSIW
>1REO_333_359
KKFWEDEGIHGGKSTTDLPSRFIYYPN
>1XHC_290_316
LADILKGEPRRYNFKFRSTVFKFGKLQ
>2AU3_374_400
LGFISDGVRRFALASEFHTKYKVPMEI
>1Q25_114_140
YFEWRTTAACKKNIFKANKEVPCYAFD
>1RCQ_217_243
TPFERAHPLADRLRPVMTLESKVISVR
>2GFO_133_159
PKDFKITIGKINDQFAGYSQQDSQELL
>2BBC_171_197
LLQDHVSVDTMAMAGMAFSCLELSNLN
>2CJG_69_95
GMNPPALVDDREFHAELMQAALNKPSN
>1VHN_57_83
HERNVAVQIFGSEPNELSEAARILSEK
>1Z5V_20_46
EFWKQLCAEHGISPEAIVEEFATEGTD
>1LJ5_303_329
QADFTSLSDQEPLHVAQALQKVKIEVN
>1UG6_387_413
LMDNFEWAFGYTRRFGLYYVDFPSQRR
>1YFQ_93_119
QALTNNEANLGICRICKYGDDKLIAAS
>1CA1_206_232
SHASMSHSWDDWDYAAKVTLANSQKGT
>2B20_291_317
LYAGLHWPERFGCVLSQSGSYWWPHRG
>1MLA_32_58
TFAEASAALGYDLWALTQQGPAEELNK
>1Y08_63_89
WYDITKTFNGKDDLLSGAATAGNMLHW
>4BCL_61_87
KGVVRFTTKIESVVDSVKNTLNVEVDI
>1PFO_132_158
NIDLPGLKGENSIKVDDPTYGKVSGAI
>2IJR_118_144
TIPEGARQIITQLMARQYPDWFGVASW
>2HMC_210_236
MIGVDTAVVHGFVNCGATGAITGIGNV
>1PEA_263_289
PASRAFVQACHGFFPENATITAWAEAA
>1M6E_192_218
LRCRAQEVVPGGRMVLTILGRRSEDRA
>1E4F_288_314
TTTAKKLSVIIHARLREIMSKSKKFFR
>1YS1_182_208
AGLGAPGSCQTGAPTETVGGNTHLLYS
>1RYO_2_28
PDKTVRWCAVSEHEATKCQSFRDHMKS
>1G4W_170_196
PVPVNTLTFDGKPVALAGSYPKNTPDA
>1UUQ_19_45
PAHEHFVRVNGGHFELQGKPYVITGVN
>2CZ9_307_333
GSAIALVDKEDAETIGEEILREYLKRF
>2BWM_258_284
NGTFGAVNLVLKDFGVNSGWRVEKHVR
>2BI7_297_323
VCYKEYSRACEENDIPYYPIRQMGEMA
>1B6A_197_223
CEKLEDCSRKLIKENGLNAGLAFPTGC
>2DAP_265_291
LKLDRNPDFTASSQIAFGRAAHRMKQQ
>1M4L_27_53
AEHPQLVSKLQIGRSYEGRPIYVLKFS
>1N3L_25_51
EKLKEILKERELKIYWGTATTGKPHVA
>2CY7_8_34
TLTYDTLRFAEFEDFPETSEPVWILGR
>1NTH_172_198
KSPYEVLAAKTETRLIKNACAMAGRPG
>1PGS_106_132
LLSGNTELKIYTETWLAKGREYSVDFD
>1JYE_174_200
LVALGHQQIALLAGPLSSVSARLRLAG
>1R4U_247_273
TVEYSLPNKHYFEIDLSWHKGLQNTGK
>2BG1_268_294
AQHTNGYQTLANNGVYHQKHVISKIEA
>2I7Q_289_315
GNHFCEWMYDYSYEKYPFFRANIRKYP
>1O88_43_69
KKVKGGAYPLVITYTGNEDSLINAAAA
>1YI9_182_208
QYKMYPMHVFAYRVHTHHLGKVVSGYR
>1IIR_82_108
TQFDEIPAAAEGCAAVVTTGLLAAAIG
>1HT6_76_102
GALHGKGVQAIADIVINHRCADYKDSR
>1JFB_90_116
MDPPEHMHQRSMVEPTFTPEAVKNLQP
>1RRK_29_55
LIEKVASYGVKPRYGLVTYATYPKIWV
>1OFL_158_184
ARAIKDGSVGGPAMYHRVDHCFFSNPQ
>1SNG_157_183
RAILTNALWAKARWTTPFEAHLTRAGT
>1R9L_127_153
GDGKADLTGCNPGWGCEGAINHQLAAY
>1BU8_133_159
LVQVLSTEMGYSPENVHLIGHSLGAHV
>1PJX_258_284
QPKMRIRCPFEKPSNLHFKPQTKTIFV
>1Q14_150_176
CGKVYPPQVFKSKLAEHPIKDFVKCDV
>1NC5_311_337
LIQHKTETSEDGAFLVKDICVGTSAGF
>1XUU_24_50
CEIGINHEGSLKTAFEMVDAAYNAGAE
>2IJR_151_177
ADCWTKLGVMQEHACNCDMLMIIPTRL
>2B69_188_214
EGVEVRVARIFNTFGPRMHMNDGRVVS
>1UR3_92_118
APHLRERMEIVSKCGIATTAREENVIG
>1G4W_269_295
YTIPVLHVKNWPDHQPLPSTDQLEYLA
>1YKS_7_33
KGMTTVLDFHPGAGKTRRFLPQILAEC
>1SVB_330_356
VTFSGTKPCRIPVRAVAHGSPDVNVAM
>1U09_72_98
ALFRRCAADYASRLHSVLGTANAPLSI
>2J3X_304_330
IPFDLPSDFSFDKKENGEIIADKQKLN
>2G0D_127_153
ENITPPDYDVIEGLSGILSYLLLINDE
>1FG7_169_195
RTLLELTRGKAIVVADEAYIEFCPQAS
>2ICS_147_173
PDFVVGIKARMSRTVIGDNGITPLELA
>1SO7_332_358
GSCAYSDLQSMGTGPDGSPLFGCLYEA
>1QYI_243_269
TETVVPFENLGLLPYFEADFIATASDV
>1BIF_406_432
AAEELPYLKCPLHTVLKLTPVAYGCKV
>1O20_83_109
NDKRIDEMIKACETVIGLKDPVGEVID
>1UUR_63_89
TLSGQMNTEMSALDATKKGMILEPTDL
>1VJZ_49_75
DFNFVRIPMCHLLWSDRGNPFIIREDF
>1SI7_53_79
LGFEPDGEGEHILVRILKNGCNTRFVA
>1Z70_95_121
KTNIQQAVAAAPWWLPVKGANWRHPEG
>1YDX_59_85
TPEGKYEYFNGGVKNSGRTDKFNTFKN
>1RWR_174_200
SSKQGKPLADIAVVAGANRYDHATRRA
>1V2D_308_334
YFLMAELPGWDAFRLVEEARVALIPAS
>1UDX_204_230
EERFTLADIPGIIEGASEGKGLGLEFL
>1HO8_337_363
LRQDISNLKEILENEYQELTSFDEYVA
>1R4U_215_241
TLKTFAEDNSASVQATMYKMAEQILAR
>1D7Y_131_157
TLEDARRIQAGLRPQSRLLIVGGGVIG
>1E6U_191_217
ATAQKAPDVVVWGSGTPMREFLHVDDM
>1Q25_16_42
TWEAVDTKNNMLYKINICGNMGVAQCG
>1YII_291_317
FAKSLYQMIQKDTSGDYRKALLLLCGG
>1NI5_121_147
QCETFLLALKRGSGPAGLSAMAEVSEF
>1EYN_77_103
VNNFSAPYDLVKTMRASIWALGPLVAR
>1PFO_200_226
AKVLENSLGVDFNAVANNEKKVMILAY
>2AEU_217_243
LLAGKKELVDKIYIEGTKFGLEAQPPL
>1PMI_157_183
LAKTLATVPELNEIIGQELVDEFISGI
>2AUJ_274_300
VLADGGKVKSEIYGRVEVDLVRNVVRV
>1UOU_207_233
LITASILSKKLVEGLSALVVDVKFGGA
>1GXN_214_240
LSGSESVGVLAFLMTQPQTAEIEQAVR
>1EDG_223_249
GYVASPDGATNDYFRMPNDISGNNNKI
>2GTI_220_246
GTIFTQSRLLSSFTPRSEMEKDFMDLD
>1LW7_33_59
HVIVCSDTVRDLKLFYDSKMKRMPTVQ
>1JTV_104_130
EDAVASVLDVNVVGTVRMLQAFLPDMK
>1ISR_108_134
CLPDGQTLPPGRTKKPIAGVIGPGSSS
>1V4A_348_374
SLLPTLSAIAELHLLSENDAEQLRVAY
>2IM9_186_212
DTIRLQKQDKNEQEKRLVELKAKGKTL
>1AC5_405_431
GFSDDAVSFDWIHKSKSTDDSEEFSGY
>2FGT_257_283
GELIKKSQKYLEDTGSWTDHYQFFNIN
>2BKW_19_45
AVQKALDVPSLGHTSPEFVSIFQRVLK
>1V2D_253_279
FSAPTPLQAGVAEALKLARREGFYEAL
>2JAK_224_250
IYETEHHNGIAELLEILGSIINGFALP
>1O70_121_147
DTVITVEGGGVNATVIQADVAQTNGYV
>1WMD_292_318
GAADIGLGYPNGNQGWGRVTLDKSLNV
>1A8D_64_90
NNESSEVIVHKAMDIEYNDMFNNFTVS
>1Q1Q_146_172
KIAGQLKDPGTPDQFLRDFLKGEVQFG
>1P5D_261_287
DRLLMLFAKDVVSRNPGADIIFDVKCT
>1LZL_116_142
VEYRLAPETTFPGPVNDCYAALLYIHA
>1J58_354_380
ETFVQAHLDLGKDFTDVLSKEKHPVVK
>1AGX_93_119
DTMEETAFFLNLVVHTDKPIVLVGSMR
>1JK7_24_50
PGKNVQLQENEIRGLCLKSREIFLSQP
>1EUR_267_293
TNNASIIRAFPDAPAGSARAKVLLFSN
>1EYN_292_318
VTVRTAPHPAFPTDMQAQFTLLNLVAE
>1ULZ_170_196
CRNEEELVKNYEQASREAEKAFGRGDL
>1BOB_186_212
ELIGFVTTYKYWHYLGAKSFDEDIDKK
>2HKJ_240_266
IKILINNLKRDYTIKEFLVNEFQSIGD
>1T67_16_42
PVYIYSPEYVSMCDSLAKIPKRASMVH
>1GTK_285_311
QMGISLAEELLNNGAREILAEVYNGDA
>1K7I_71_97
GKSANLTFKFLQSVSSIPSGDTGFVKF
>2NVP_129_155
ERKYEIDSLCYPVRLIHKYWKESGDET
>1MDO_272_298
QYHQAMADLPFQPLSLPSWEHIHAWHL
>2BMW_90_116
DVDDKTISLCVRQLEYKHPESGETVYG
>2II0_238_264
RAVQPSELVGSVWTKEDKEINSPNLLK
>2GFO_353_379
HYTAYCKNAARQRWFKFDDHEVSDISV
>1EVY_288_314
IEEIQRTSKAVAEGVATADPLMRLAKQ
>2G62_25_51
FIIPKKEIHTVPDMGKWKRSQAYADYI
>2AM1_160_186
GQDHLGDIHLLSELARPKTAIVTLVGE
>2EX2_44_70
TQKVITALAALIQLGPDFRFTTTLETK
>1FXX_76_102
AKGENEAAFAARIHSLFTVPKTCILGY
>1FCQ_226_252
VYLRWNLTSGERVGLVGGRVKEALRIA
>1Z70_115_141
NWRHPEGPDSTILHRPDHPVLHVSWND
>2DFW_61_87
TIQSASKPFTYAAALVDRGFAAVDRQV
>2GY5_3_29
DLILINSLPLVSDAETSLTCIASGWRP
>1E4F_314_340
REVEAKIVEEGEIGIPGGVVLTGGGAK
>1CWV_244_270
GLSFTQNGVPVSISPITEQPDSYTATV
>1Q1Q_154_180
PGTPDQFLRDFLKGEVQFGSWFDHIKG
>1I1W_106_132
NVMKNHITTLMTRYKGKIRAWDVVNEA
>1XAG_190_216
ATQDIEQHFKDREILQSLNGMDKYIAK
>1CA1_86_112
LAYSIPDTGESQIRKFSALARYEWQRG
>1AL3_131_157
PTQIAEAVSKGNADFAIATEALHLYDD
>1UYN_3_29
VRIFNSLAATVYADSTAAHADMQGRRL
>1B9H_342_368
VDAIARRCPNTDAISSDCVWLHHRVLL
>1MDO_306_332
ARCGITRDALMASLKTKGIGTGLHFRA
>1AB4_79_105
NFGSIDGDSAAAMRYTEIRLAKIAHEL
>1QHU_155_181
ECQDEGILFFQGNRKWFWDLTTGTKKE
>1BQC_193_219
FSIHMYGVYSQASTITSYLEHFVNAGL
>1YFQ_214_240
IDGRVAVEFFDDQGDDYNSSKRFAFRC
>1ZHX_181_207
LTVKQFGHTMLDIKDESYLVTPPPLHI
>1G4R_306_332
LREGANREILGIIVSYKVKVKLVVSRG
>1L6J_283_309
CTTDGRSDGYRWCATTANYDRDKLFGF
>1XKU_224_250
SFNSISAVDNGSLANTPHLRELHLNNN
>2G62_80_106
VALLNTLDRWIDETPPVDQPSRFGNKA
>1N26_217_243
VTWQDPHSWNSSFYRLRFELRYRAERS
>1M15_112_138
GLDPAGQFIISTRVRCGRSLQGYPFNP
>1ZSX_211_237
KVEVQLPELFHKIGVGAMTWSPLACGI
>1YQS_257_283
GQLMSAAQLAQMQQWTTVNSTQGYGLG
>1UUR_327_353
KFWVWFGKSMQTLRYQRHISTLWQEGI
>1UA4_230_256
ILSGLQALTKENYKEPFEIVKSNLEVL
>1GW1_294_320
QWYRKLISGLKADPDAREIAFLLVWRN
>1IOM_177_203
ALILHAEHGFNASTFTAIAAFSTETDL
>1RVK_17_43
RHSDSAGHAHPGPAHQVEQAMLTVRTE
>1G41_291_317
VSTKHGMVKTDHILFIASGAFQVARPS
>1IMV_261_287
KVTQNLTLIEESLTSEFIHDIDRELKT
>1ESW_346_372
TPEVEALRDRFGLPGMKVLQFAFDDGM
>1WL4_45_71
ATVAPEDVSEVIFGHVLAAGCGQNPVR
>1NI5_310_336
WIKSVTGQSENIVPWQTWLQPLELPAG
>1YC9_228_254
PDRAASIEEPHITLTSRYGLPSEAGVG
>1U09_365_391
TPADKSDKGFVLGHSITDVTFLKRHFH
>1WRU_115_141
RDLCAPYGVTVRWELSDKESSAAFPGF
>1YU0_163_189
NEYSLWDIKFRPAALDPRGMTLVAGAF
>8OHM_190_216
AKLSALGLNAVAYYRGLDVSVIPTSGD
>1IG8_85_111
IDLGGTNLRVVLVKLGGDRTFDTTQSK
>1C0P_328_354
TLVHAYGFSSAGYQQSWGAAEDVAQLV
>1IIR_349_375
HDGPIPTFDSLSAALATALTPETHARA
>1GKZ_181_207
HEDKPDFVGIICTRLSPKKIIEKWVDF
>1HSK_76_102
TYLGNGSNIIIREGGIRGIVISLLSLD
>1VPR_129_155
FDYGDKTLKLPCGPLPWPAGLPEPGYV
>1EDZ_216_242
TRGESLKLNKHHVEDLGEYSEDLLKKC
>2NXF_185_211
PVSVGLEQRFVKFNGGFSEQQLQWLDA
>1IXH_206_232
YTKLISADGKPVSPTEENFANAAKGAD
>1LI4_386_412
LPKKLDEAVAEAHLGKLNVKLTKLTEK
>1KL1_147_173
THVIDYDDVREKARLHRPKLIVAAASA
>1K92_73_99
RKQLVAEGIAAIQCGAFHNTTGGLTYF
>1T3S_275_301
SQAKHLNVQMVAADKLAQCPPELFDVI
>1A5T_296_322
IREQLMSVTGINRELLITDLLLRIEHY
>1YPX_48_74
YIVEKQKEVGLKSITDGEFRRAWWHFD
>2GTI_325_351
DLLLDDFVDIVKSLNLKCVSKVVNVNV
>1TR9_203_229
AMMPAHVVYPHYDAQPASGSSYWLKQV
>2HGS_93_119
TIKQDDFTARLFDIHKQVLKEGIAQTV
>2J0W_319_345
LHSRGFLAEVFGILARHNISVDLITTS
>1F20_40_66
NLQSPKSSRSTIFVRLHTNGNQELQYQ
>1YII_218_244
FQIEETIDRETSGDLEKLLLAVVKCIR
>1EU8_188_214
YSNGGSLGEFKDGKWVPTLNKPENVEA
>1BI5_296_322
NSIFWIAHPGGPAILDQVEQKLALKPE
>1F9V_101_127
TMLNPGDGIIPSTISHIFNWINKLKTK
>1DFA_265_291
NLYSKVVRGNGIRNNLNTENPLWDAIV
>2G5D_331_357
GTPLMGEYAGAIDRHYITLGAPLFVAT
>1TVL_177_203
KKTGQFFDQAKLHRLNHKGKYFQVEGP
>1PJC_160_186
GGVPGVKPGKVVILGGGVVGTEAAKMA
>1YGJ_189_215
NLLSPRGSDYLMALGSQRTRAPDGSVV
>1VJZ_1_27
MGSDKIHHHHHHMNNTIPRWRGFNLLE
>2HMC_157_183
YNSPYYGFATRADLFFALRAEHKNLVG
>1ELV_286_312
PNDKTKFYAAGLVSWGPQCGTYGLYTR
>1XWI_68_94
EANNSTFFSISSSDLVSKWLGESEKLV
>1DDI_94_120
FELTVNTANIVENYATLTRSETLLPLV
>1GA8_224_250
RHTDPLYRDRTNTVMPVAVSHYCGPAK
>1IIR_34_60
CAPPDCAERLAEVGVPHVPVGPSARAP
>1CPT_39_65
PLAMAHIEGYDPMWIATKHADVMQIGK
>1RRK_380_406
IKNGDKKGSCERDAQYAPGYDKVKDIS
>8OHM_397_423
TRLKPTLHGPTPLLYRLGALQNEVTLT
>1N4K_34_60
RKKQHVFLRTTGRQSATSATSSKALWE
>1R6D_164_190
AYHRTYGLDVRITRCCNNYGPYQHPEK
>1WRU_263_289
ALREQRRRLAKSITFEAEIDGWTRKDG
>1UMG_241_267
HGLPALGEALEAFAFPHLVPGWMRGSH
>1FCQ_289_315
KITDLGADGFIIWGSSDDINTKAKCLQ
>2F68_104_130
VSGFAEFEVQGRNLTQTNTSDDKVATI
>2BWV_137_163
ADVIVNSALEKLRKGSRQNLTAPATMI
>1QLM_239_265
YVEGDDELPEVVEELPSEASEDYGKPF
>1CA1_119_145
FYLGEAMHYFGDIDTPYHPANVTAVDS
>1NC5_176_202
RKHTKDAKTGLFYHAWDEAKKMPWANE
>2HC9_439_465
LLIGAHIGFGEGLRWLHLDIAAPAEVG
>1TD6_137_163
MIHYLLPKTKAFVKPHLLQRLQFVLTD
>2DVZ_58_84
GGAGGAIGASEAARAEPDGYTLSIATV
>2GUY_365_391
ANAIRNYAISKDTGFVTYKNWPIYKDD
>1TQN_253_279
LMIDSQNSKETESHKALSDLELVAQSI
>1P5D_192_218
IEALGCSVIPLYCEVDGNFPNHHPDPG
>1VHN_114_140
FRYIVRELRKSVSGKFSVKTRLGWEKN
>1ZHX_22_48
ASFNGDLSSLSAPPFILSPISLTEFSQ
>2GU1_152_178
VKQQYLGEHNTGNSEIKAISFKLAKGD
>1AL3_241_267
GVIASMAVDPVSDPDLVKLDANGIFSH
>1V2D_41_67
PFLLEAVRRALGRQDQYAPPAGLPALR
>1YOE_157_183
RIVIMGGAMGLGNWTPAAEFNIYVDPE
>1V04_240_266
LLAHKIHVYEKHANWTLTPLRVLSFDT
>1R76_216_242
VHVAELLSDIAAGRDGFGFVPPAIRTR
>2B5W_214_240
TIDIIEELDATYVDSRQTPVEDVPDVY
>2FGT_198_224
KTNTFKQALFSDPSIVREDSNYNNRNV
>1N93_127_153
KTTQRDLTELEISSIFSHCCSLLIGVV
>1SZN_46_72
AGYNYVNIDDCWSMKDGRVDGHIAPNA
>2G0D_82_108
YSGAAGIALSILHLREDDEKYKNLLDS
>2PIA_93_119
GDAVEVSLPRNEFPLDKRAKSFILVAG
>2F7F_320_346
ITAYDQPALGAVFKLVSIEGEDGQMKD
>1KVK_178_204
PEEDLKSINKWAYEGERVIHGNPSGVD
>1SDJ_109_135
SLAGKHRVTIEKHNDDYRISLEQGTPG
>1WST_63_89
KIAVEVLEEHADKALQYGTTKGFTPLR
>1WCD_65_91
GSIVGAHYTLQGNGNYKFDQMLLTAQN
>1OQ9_79_105
QVRELRERAKEIPDDYFVVLVGDMITE
>2A0M_209_235
SEVRKKGAVAALEDAFGLTGKNTFFSF
>1IK6_164_190
TPVGSGTRGGLYHSNSPEAIFVHTPGL
>1FI4_159_185
PQSTSEISRIARKGSGSACRSLFGGYV
>1QUB_236_262
SAMPSCKASCKVPVKKATVVYQGERVK
>1LL2_157_183
GSFDGGDQGLLNTFFNSWATTDIRKHL
>1W9H_321_347
KRYLLTLLQPYLKRNGLEMVTPIKPLS
>1J72_82_108
VQLDDYLGGRPVQHREVQGNESDLFMS
>1W78_331_357
GMLHDKDIAGTLAWLKSVVDDWYCAPL
>1YUE_65_91
TFKTGATYAGEAGYVDREQITELTEES
>1WP5_283_309
RYSNGSFVLDEEENGRVISVWKVEAED
>2A62_57_83
IHAIKRLDREEKAEYTLTAQAVDFETN
>1QNR_87_113
DGLQTLDYVVQSAEQHNLKLIIPFVNN
>1XOV_224_250
SSLLVYEHNKYWYKAYINDKLCYIYKS
>1BU8_375_401
FKGSLKPEARHVRDIDVDINVGEIQKV
>1B63_110_136
LTLTSRTAEQQEAWQAYAEGRDMNVTV
>1IR6_146_172
PTGAGVAFLLLWALHERLGLPPPLEYA
>2GHS_260_286
GNHIARYEVPGKQTTCPAFIGPDASRL
>1ZKL_123_149
HDLDHPGVNQPFLIKTNHYLATLYKNT
>1UZ5_219_245
LGGEGIFMGVARDDKESLKALIEKAVN
>1H9A_28_54
NLYKKGYLQKHFAIVGTARQALNDDEF
>1PO5_383_409
FETPNTFNPGHFLDANGALKRNEGFMP
>1NST_82_108
TFEEIQFFNGHNYHKGIDWYMEFFPIP
>2C78_200_226
WELLDAIDEYIPTPVRDVDKPFLMPVE
>1JND_125_151
DGLDLAYQFPKNKPRKVHGDLGLAWKS
>4BCL_244_270
PVEQLNKPASIEGGFRSDSQGIEVKVD
>1PW4_243_269
IFMQYVLPNKLLWYIAIANVFVYLLRY
>1LAM_322_348
NGKTIQVDNTDAEGRLILADALCYAHT
>1YII_53_79
ASAFKTLFGRDLVDDLKSELTGKFETL
>2B4W_59_85
HVRLFEETGKDEFTAVPELSWELEDPY
>1X8V_109_135
QMKGHAATIEDQVRRMIADWGEAGEID
>1GW1_203_229
KGVRNFLYAYSPNNFWDVTEANYLERY
>1FP2_209_235
TFPKLKCIVFDRPQVVENLSGSNNLTY
>1YUE_273_299
VASARAAAILAASGWLKHKPEDDKYLS
>1GYC_175_201
GRSASTPTAALAVINVQHGKRYRFRLV
>2NRJ_316_342
AKDSWKTLRTDAVTLKEGIKELKVETV
>2A2C_365_391
FKKICEEAPENMVQLLGELMNQSHMSC
>1C0P_47_73
TFASPWAGANWTPFMTLTDGPRQAKWE
>1PMI_236_262
DIDSRLPELIQRLNKQFPNDIGLFCGC
>1NIJ_4_30
IAVTLLTGFLGAGKTTLLRHILNEQHG
>2AEU_39_65
GFLIDEKDKALLNTYIGSSYFAEKVNE
>1HZF_75_101
TEQWSTLPPETKDHAVDLIQKGYMRIQ
>1W55_283_309
MELLKQAYDKVREIGFELINIDICVMA
>1FC6_276_302
DGNSIDSATPLVVLVNRGTASASEVLA
>1PFO_347_373
DNATFSTKNPAYPISYTSVFLKDNSVA
>1R6D_193_219
PLFVTNLLDGGTLPLYGDGANVREWVH
>2IY9_293_319
TATELKRTLLESADKYPSLVDKVTEGR
>1NW3_272_298
FAPLNFRINSRNLSDIGTIMRVVELSP
>2H6O_69_95
TPHTKAVYQPRGAFGGSENATNLFLLE
>1JMS_172_198
SCVNRPEAEAVSMLVKEAVVTFLPDAL
>1RRK_223_249
YHKQPWQAKISVIRPSKGHESCMGAVV
>1LAM_64_90
VVVVGLGKKTAGIDEQENWHEGKENIR
>1ZSY_72_98
NMIQGNYGLLPELPAVGGNEGVAQVVA
>1N40_350_376
LGRRHAQIGIEALLKKMPGVDLAVPID
>2J4O_223_249
LDAGKIKQVGIICGQESTRRIGDYKVK
>2A3N_108_134
TLSKSGDTKESVAIAEWCKAQGIRVVA
>1IR6_329_355
TVRSLAPISAVEALRSAEDLLLRYGGH
>1OQ9_243_269
LFEIDPDGTVLAFADMMRKKISMPAHL
>2C5S_303_329
VASQTLDSMHTINEVTNYPVIRPLITM
>1F8E_55_81
QGTTIRGKHSNGTIHDRSQYRALISWP
>1LFW_52_78
FLSFAKRDGFDTENFANYAGRVNFGAG
>1GTK_29_55
ASHPGLVVELVPMVTRGDVILDTPLAK
>1K7I_301_327
TDTFDFSGYSNNQRINLNEGSFSDVGG
>1B6R_89_115
KLHLPTAPWQLLAERSEWPAVFDRLGE
>1HO8_417_443
QEKIIIQVALNDITHVVELLPESIDVL
>1UZ5_145_171
DIEKGRLLVKKGERLGFKQTALLSAVG
>1B89_216_242
YYQDRGYFEELITMLEAALGLERAHMG
>1V04_63_89
AFISSGLKYPGIMSFDPDKSGKILLMD
>1SQ9_246_272
SLLAIAHDSNSFGCITLYETEFGERIG
>1HD7_269_295
YMMNARSKNVGWRLDYFLLSHSLLPAL
>2B3H_49_75
QRPDYADHPLGMSESEQALKGTSQIKL
>2H8O_176_202
ERKAALVISLARAAGIGGMAGGQALDL
>1M15_155_181
TLSSMEDELKGTYYPLTGMSKATQQQL
>2HBJ_80_106
KSWDDSVPIWVDTSTELESMLEDLKNT
>2H85_241_267
DFSHGQLGGLHLMIGLAKRSQDSPLKL
>2CGL_386_412
LAQLRGEDFSQLHIVGGGCQNTLLNQL
>1A0I_67_93
GFDVRWKRLLNDDRCFYKDGFMLDGEL
>1A0I_154_180
HIVESGEDCDVMTLLMQEHVKNMLPLL
>1ZOD_131_157
IVGFAQSWHGMTGAAASATYSAGRKGV
>2GI3_359_385
AYFNKAMKVRRKISDELNEVLSQYDAI
>1QZZ_39_65
LRLVDHLLAGADTLAGLADRTDTHPQA
>2F7F_53_79
FAGLERLVNYLENLTFTESDIAYLREV
>2BWV_205_231
GMFEYHLEGEIHHEFNRHGARYPSYNT
>1M4L_153_179
KAGASSSPCSETYHGKYANSEVEVKSI
>1HSK_42_68
YTKTGGNADFYITPTKNEEVQAVVKYA
>1ZJC_220_246
EGTDLTVGLAKNHIWEDATSYVNGKEQ
>1N3L_176_202
YLKVDAQFGGIDQRKIFTFAEKYLPAL
>1UAS_137_163
RSVMERYTRMSNAMKTYGKNIFFSLCE
>1CPY_265_291
GNLCYPTLQDIDDYLNQDYVKEAVGAE
>1IXH_8_34
GATFPAPVYAKWADTYQKETGNKVNYQ
>2G0D_283_309
GISLLYLYGGLALDNDYFVDKAEKILE
>1PGS_92_118
LPRGLEIDVTDFKSLLSGNTELKIYTE
>1W9H_192_218
NVNLFCFAMVFKKDGTMLWNEISPIVT
>1KA2_380_406
AKDLPEMWNDEMERLLGIRPRKYSEGI
>1R76_14_40
PSRVSSLPDTQRAAWQEYLARSEAQLS
>1Z6F_86_112
SSLMFLKPGMQVPVSQLIRGINLQSGN
>2CFQ_276_302
MFFAPLIINRIGGKNALLLAGTIMSVR
>1NHS_235_261
ADLVVVAVGVRPNTAWLKGTLELHPNG
>1MXG_107_133
VVINHRAGGDLEWNPFVGDYTWTDFSK
>1P9R_37_63
INAMLGEAIKEGASDIHIETFEKTLSI
>1L5O_12_38
PAPDAEAMARTQQHIDGLLKPPGSLGR
>1OFC_2_28
AMERKANYAVDAYFREALRVSEPKAPK
>1GQE_326_352
YVLDDSRIKDLRTGVETRNTQAVLDGS
>1EDZ_241_267
KCSLDSDVVITGVPSENYKFPTEYIKE
>2PIA_273_299
ESGTCGSCKTALCSGEADHRDMVLRDD
>1JR7_8_34
TLTPSAQSPRLLELTFTEQTTKQFLEQ
>1N26_208_234
VARNPRWLSVTWQDPHSWNSSFYRLRF
>1BQG_390_416
IKGGLVEVPKKPGLGVELDWDALMKAH
>1CKO_258_284
DPNLRKNVPVGKLDGYYNKGSIVECGF
>1GR0_147_173
PVGSEEADKFYAQCAIDAGVAFVNALP
>1GR0_71_97
DAKKVGFDLSDAIFASENNTIKIADVA
>2HRZ_119_145
LFDAIRIANGKDGYKPRVVFTSSIAVF
>1MXG_115_141
GDLEWNPFVGDYTWTDFSKVASGKYTA
>2I0Z_367_393
KEFTVNVNGTQSIEKAFVTGGGVSVKE
>1WDP_34_60
GLKEQLLQLRAAGVDGVMVDVWWGIIE
>1VJO_333_359
CIPDGVDGKAVARRLLNEHNIEVGGGL
>2FR1_31_57
LDGTWLVAKYAGTADETSTAAREALES
>1BN8_21_47
AADLGHQTLGSNDGWGAYSTGTTGGSK
>1ZSX_134_160
LQLEYVDVVFANRPDPNTPMEETVRAM
>1R76_381_407
QERRTGYAWYTTSPQKALSAFTKWEKR
>1BIA_28_54
TLGMSRAAINKHIQTLRDWGVDVFTVP
>1KWF_177_203
SVTNPSYFAPAWYKVYAQYTGDTRWNQ
>2AYU_350_376
DKLIPRAVDWFTGAALEFEFEEDEEEA
>1P9R_45_71
IKEGASDIHIETFEKTLSIRFRVDGVL
>1BI5_360_386
TTGEGLEWGVLFGFGPGLTIETVVLRS
>1OZA_179_205
QMGLLEQAVSSELKDPASSILDIERKV
>1G41_341_367
FERILTEPHASLTEQYKALMATEGVNI
>1BCO_208_234
TEMCGGKLSFDDVFEREYARTIVRKPT
>1W58_261_287
RAKEAVSMALNSPLLDVDIDGATGALI
>1JY1_224_250
DNWGHFRLKKLLKDHASSMPNAESWPV
>1NW3_290_316
IMRVVELSPLKGSVSWTGKPVSYYLHT
>1XGK_13_39
ATGRQGASLIRVAAAVGHHVRAQVHSL
>2CWC_212_238
EAPEEGPGYAPGTLAAALWAFARGRDF
>1LRZ_70_96
FYSNRGPVIDYENQELVHFFFNELSKY
>2CGL_461_487
TTFTPNPDSEIAHYVALIHSTRQTKEL
>1TVZ_302_328
LFSYGSGSVVEFYSATLVEGYKDHLDQ
>1SAZ_54_80
ARQFVEETGYSLSSFSAFVSRGGLLDP
>1AOP_381_407
FIDNIDNLMAKHGVSDEHIVMRVTGCP
>2FR1_186_212
LAAVVSGGAGEDQLALRADGVYGRRWV
>1QYI_38_64
LHSHIDWETLTDNDIQDIRNRIFQKDK
>2GFO_42_68
RLSASQIRNLNPVFGGSGPALTGLRNL
>1PFO_156_182
GAIDELVSKWNEKYSSTHTLPARTQYS
>1Q44_82_108
KALVFALLNRHKFPVSSSGNHPLLVTN
>1MSK_2_28
KPRTPPVTLEAARDNDFAFDWQAYTPP
>1PB1_95_121
YRVAIKGPLTTPVGGGIRSLNVALRQE
>1RI6_84_110
GSLTHISTDHQGQFVFVGSYNAGNVSV
>1PJC_1_27
MEIGVPKEIKNQEFRVGLSPSSVRTLV
>2HJS_188_214
PRLFDRQIAFNLLAQVGAVDAEGHSAI
>1IGR_74_100
TVIRGWKLFYNYALVIFEMTNLKDIGL
>1XKG_159_185
GIEYIQHNGVVQESYYRYVAREQSCRR
>2J3X_169_195
PTTFDYGVLNDKETVSLLLNQGFSIIP
>1LC5_258_284
VALQDSAWQQATWHWLREEGARFYQAL
>1OFL_29_55
YKDVQLIVSNSGKSGLPITIKALNPGK
>1UG6_134_160
SRETAFAFAEYAEAVARALADRVPFFA
>2A99_217_243
DESPSHWQQNDYKGFSPCVDWDTVDYR
>1LJ5_226_252
LPYHGDTLSMFIAAPYEKEVPLSALTN
>1RK6_225_251
THGGVYATHMRDEGEHIVQALEETFRI
>1XM9_330_356
EKGLPQIARLLQSGNSDVVRSGASLLS
>2BBC_85_111
GQLALYLLALRANCEFIGGRKGDRLVS
>1DNV_354_380
AVPALTTGALLINSSPLNSWTDSMGYI
>2J66_246_272
TRTVSDYVQEARDTRFPQTTFIIESGR
>1WF3_2_28
AEKTYSGFVAIVGKPNVGKSTLLNNLL
>1H4V_19_45
MHQRIVATARKVLEAAGALELVTPIFE
>2BMW_114_140
VYGVCSTYLTHIEPGSEVKITGPVGKE
>1R9L_179_205
EGKPVFYYTWTPYWVSNELKPGKDVVW
>1X8V_93_119
PERRKEMLHNAALRGEQMKGHAATIED
>1V2D_133_159
LTPEGFRLDLSALEKALTPRTRALLLN
>2VTK_267_293
PNGDLYNVFAWALDVLAKRLRSMHVFI
>1PHP_56_82
LASHLGRPKGKVVEELRLDAVAKRLGE
>1D5T_145_171
FLVFVANFDENDPKTFEGVDPQNTSMR
>1PSW_130_156
LMVERYIALAYDKGIMRTAQDLPQPLL
>1L6J_341_367
TCTSEGRGDGRLWCATTSNFDSDKKWG
>1ZJC_34_60
RSSVETLELTHLIVEEAYHCGASDVRV
>2DBY_302_328
RGTKAPRAAGEIHSDMERGFIRAEVIP
>2AM1_249_275
ERKDSLTFKANFLEQALDLPVTGKYNA
>1FO8_95_121
FHNFNYPAAVVVEDDLEVAPDFFEYFQ
>1UDX_168_194
AGKSSLLAAMTRAHPKIAPYPFTTLSP
>1B63_30_56
KELVENSLDAGATRIDIDIERGGAKLI
>1IN4_81_107
VTSGPVLVKQGDMAAILTSLERGDVLF
>2EU9_250_276
MMEKILGPIPSHMIHRTRKQKYFYKGG
>1RW3_134_160
DAFFCLRLHPTSQPLFAFEWRDPEMGI
>1MOQ_94_120
KSAVRRNSLMITLSQSGETADTLAGLR
>1W3F_160_186
LKDGRILSSTPNVLATQTLENTSSQTQ
>2GHR_44_70
LMPTKQETEAQLLRLIGNTPLQLDVHL
>1QWO_153_179
FQQAKLADPGATNRAAPAISVIIPESE
>1MDO_352_378
EWNSERICSLPLFPDMTESDFDRVITA
>1WY0_218_244
DDVLDLIADEKKLGKPVGSDIRKGKKT
>1W78_285_311
ILPGRFQIVSESPRVIFDVAHNPHAAE
>1VB3_114_140
MAQMLTHIAGDKPVTILTATSGDTGAA
>1R3S_208_234
VAGAQALQLFESHAGHLGPQLFNKFAL
>2MNR_78_104
PVSLEAMLAKRFCLAGYTGLIRMAAAG
>1GPJ_223_249
DHLARSDVVVSATAAPHPVIHVDDVRE
>1NXC_386_412
DPKYRTWAWEAVEALESHCRVNGGYSG
>1JY1_340_366
TSGRSNAMPHIKTYMRPSPDFSKIAWF
>1XIP_217_243
LSVTILSPQDFLAVFGNVISETDDEVS
>1KNW_283_309
QVRSVKQMGSRHFVLVDAGFNDLMRPA
