# Supplementary material for: Searching for universal model of amyloid signaling motifs using probabilistic context-free grammars
Source: BMC Bioinformatics. 2021 Apr 29;22:222. doi: 10.1186/s12859-021-04139-y (PMC8086366; doi:10.1186/s12859-021-04139-y)
Supplement: Supplementary file 1 — Additional file 1. Datasets [file 12859_2021_4139_MOESM1_ESM.gz › famgram_data/negative/PDBfrag_len27/negsample_27s.fasta.cnr71_8cv56_val.fa]

>2FEZ_132_158
EQASRHLSAALREWRGPVLDDLRDFQF
>1NU5_321_347
GCELIGPWVLGDRLTQQDLEIKDFEVH
>1RE9_101_127
TSMDPPEQRQFRALANQVVGMPVVDKL
>3GRS_204_230
GILSALGSKTSLMIRHDKVLRSFDSMI
>2DPO_166_192
PATVDRTHALMRKIGQSPVRVLKEIDG
>2HWK_168_194
LVVGEKLSVPGKMVDWLSDRPEATFRA
>1K5C_15_41
AGCSAVTLNGFTVPAGNTLVLNPDKGA
>1EZW_126_152
GPATAIREVKEVIYQYLEGGPVEYEGK
>1UA7_70_96
YLGTEQEFKEMCAAAEEYGIKVIVDAV
>1ZX5_46_72
TSRPSTVLVKGQQLSMIELFSKHRDEL
>1FO8_270_296
KVRTNDRKELGEVRVQYTGRDSFKAFA
>1Q14_113_139
LKRVYTQNIDTLERQAGVKDDLIIEAH
>1DKQ_84_110
AIIADVDERTRKTGEAFAAGLAPDCAI
>1L6J_196_222
GVVVPTRFGNADGAACHFPFIFEGRSY
>1R3F_150_176
ARPITVYELLFIRHEGNELELEIHCSK
>1LI4_21_47
ALDIAENEMPGLMRMRERYSASKPLKG
>1CJC_205_231
FTIKELREMIQLPGTRPMLDPADFLGL
>2D2J_300_326
VIPFLREKGVPPETLAGVTVANPARFL
>1E4F_30_56
QEWEALAFSSVKSRGLDEGEIKDAIAF
>1NC5_186_212
LFYHAWDEAKKMPWANEETGCSPEFWA
>1G4R_131_157
PGPEDTGKACGVDYEVKAFCAENLEEK
>1WL7_264_290
RWIGPGHCAVYFSGVSAILVNHAYDAL
>1O88_18_44
AVSKTATSMQDIVNIIDAARLDANGKK
>1QNR_307_333
QWGDTFANGAQSNSDPYTVWYNSSNWQ
>1XKG_285_311
AANIDLMMIEEYPYVVILGQTGHHHHH
>2ALA_142_168
QTVDVYVNGDHAVTIGGTQFIFGPLSS
>1IJ5_175_201
MSYITLVAVANDLAALVADFRKIDTNS
>1BQG_314_340
DIPLADPHFWTMQGSVRVAQMCNEWGL
>1O59_78_104
AWYDGWETRRHNEMEYDWVIIKMGVAA
>1ADT_256_282
DLISDKSVLASVHHPALIVFQCCNPVY
>1ZSX_168_194
MAMYWGTSRWSSMEIMEAYSVARQFNL
>2I7Q_277_303
EYSSYNYRGFDIGNHFCEWMYDYSYEK
>1K92_81_107
IAAIQCGAFHNTTGGLTYFNTTPLGRA
>1GVH_226_252
GGQVSNWLHNHANVGDVVKLVAPAGDF
>1UOU_2_28
SPGIPPAPGDFSGEGSQGLPDPSPEPK
>1LAM_170_196
LMETPANEMTPTKFAEIVEENLKSASI
>1BIA_134_160
SMFWRLEQGPAAAIGLSLVIGIVMAEV
>1VAG_108_134
GAKHAWRNASRCVGRIQWSKLQVFDAR
>1W3U_303_329
RLASEELEKEFVKASEQEGFVGLKGHR
>1D3G_77_103
DGLYKMGFGFVEIGSVTPKPQEGNPRP
>1JMM_121_147
STTVSNNSQVKWGSVLLERGQSATATY
>1BQG_16_42
ITDLKVVPVAGHDSMLLNLSGAHGPLF
>1K7I_380_406
YGGAGRDTFVYGSGQDSTVAAYDWIAD
>1ZSW_138_164
RPALQFEDAEGLRLVLLVSNGEKVEHW
>1MUW_70_96
HIKRFRQALDATGMTVPMATTNLFTHP
>2F5U_384_410
VGEVIHAHDALAIQYEQGLGLLAQQAR
>1FKM_152_178
SQIDDVEIKDPSTYMVDEQITDLEADT
>1C0P_189_215
AGIDDQAAEPIRGQTVLVKSPCKRCTM
>1RH9_129_155
LTSDDDFFTNPMVKGFYKNNVKVVLTR
>2D81_124_150
NVSYVTTTGAVHTFPTDFNGAGDNSCS
>1FL2_100_126
AVLKARSIIVATGAKWRNMNVPGEDQY
>1JTV_263_289
LRMRLDDPSGSNYVTAMHREVFGDVPA
>2DBQ_86_112
ATKRGIYVTNTPDVLTDATADLAFALL
>2F7F_131_157
LLNMVNFQTLIATKAARIKSVIGDDPL
>1ITX_377_403
YDDAESVGYKTAYIKSKGLGGAMFWEL
>1HMY_63_89
QVNEKTIPDHDILCAGFPCQAFSISGK
>2HZ6_311_337
SVITPSTDVKFDPGLKSKNKLNYLRNY
>2I1O_188_214
HALSIMLGDEEAWKLTLENTKNGQKSV
>1CPT_306_332
EAVRWTAPVKSFMRTALADTEVRGQNI
>2HMA_338_364
EPQRAITPGQAVVFYDGEECLGGGLID
>1ELV_305_331
GTYGLYTRVKNYVDWIMKTMQENSTPR
>1KMJ_13_39
PVLSREVNGLPLAYLDSAASAQKPSQV
>1ZHX_227_253
SSTGLLCVIEFSGRGYFSGKKNSFKAR
>1W55_2_28
SEMSLIMLAAGNSTRFNTKVKKQFLRL
>1XM9_263_289
DCPLPEEETNPKGSGWLYHSDAIRTYL
>1H6S_176_202
SLAAAYTTDAGGIVDNDIAFVGAAYKF
>1RCQ_59_85
CIEEGLELREAGIRQPILLLEGFFEAS
>2CWC_225_251
LAAALWAFARGRDFEEGMRLAVNLGGD
>1Y4I_323_349
AGRRMINSVELCLLAVSLGDTETLIQH
>1ZX5_180_206
GLRVLEVSSNSTLAYFFNENDWEKVKK
>1J8U_143_169
VAGLLSSRDFLGGLAFRVFHCTQYIRH
>2FTP_86_112
LKGFEAALESGVKEVAVFAAASEAFSQ
>1XUU_53_79
KHQTHIVEDEMSDEAKQVIPGNADVSI
>1X54_50_76
VAKNVVGEETFEKAKKLGRESSVIVEG
>2FQX_271_297
FGLEDKAVGIPEENPNLSSAVMEKIRS
>1M4L_200_226
QLLLYPYGYTTQSIPDKTELNQVAKSA
>1RJG_203_229
LLCYMHNNESQLLINTIMSKFSHGLWI
>1ZSW_161_187
VEHWETWEKSEVPAKHQIQGMGSVELT
>1G97_171_197
GTYVFDNERLFEALKNINTNNAQGEYY
>1BQG_90_116
LNKVRNAFADRDVGGRGLQTFDLRIAV
>1XAG_243_269
TFGHAVEYYHKIPHGHAVMVGIIYQFI
>1SUU_30_56
LQGTGGKGLSSFDLNDGDEIVIALCVN
>1WST_154_180
FISIPLDDKGMRVDLLEEKLEELRKQG
>1RVK_153_179
YGRFAETLVKRGYKGIKLHTWMPPVSW
>1KV7_302_328
LPDTLSSLPALPSLEGLTVRKLQLSMD
>2FR1_408_434
MAEGPVADRFRRHGVIEMPPETACRAL
>1DQ3_54_80
KSFDPESKRVVKGKVNVIWKYELGKDV
>1LL2_196_222
SYLPAFKAFGANAKVVHFLGQTKPWNY
>1F20_78_104
HEDLVNALIERLEDAPPANHVVKVEML
>1T6C_194_220
FLEKELSKVKKPVDTIVGLGGTITTLA
>2GUY_294_320
ENHDNPRFASYTNDIALAKNVAAFIIL
>1IJ5_123_149
ILRQLFLSSAVSGSGKFSFQDLKQVLA
>1GSO_61_87
FAQNEKIDLTIVGPEAPLVKGVVDTFR
>1SB8_90_116
IRNLDDCNNACAGVDYVLHQAALGSVP
>2FUZ_208_234
GTHQGNTDGSTWTRGQAWGIYGFALNS
>8OHM_81_107
YGKFLADGGCSGGAYDIIICDECHSTD
>1GTK_62_88
FVKELEVALLENRADIAVHSMKDVPVE
>1LFW_190_216
FTLEFSFKNDDTKGDYVLDKFKAGIAT
>1NE9_237_263
GKLLSTGIALKYGRKIWYMYAGSMDGN
>1YDX_42_68
DSLFDLKKGEMLEKELITPEGKYEYFN
>2H14_116_142
FCCNFNPQSNLIVSGSFDESVRIWDVK
>1SVB_87_113
QGGTVCKRDQSDRGWGNHCGLFGKGSI
>1P9R_258_284
SLTGHLVMSTLHTNTAVGAVTRLRDMG
>1XKG_114_140
AWAFSGVAATESAYLAYRDQSLDLAEQ
>2BDE_287_313
FTEDLGVGGDEILYIGDHIYGDILRLK
>1CKO_277_303
GSIVECGFADGTWKYIQGRSDKNQAND
>1IIR_90_116
AAEGCAAVVTTGLLAAAIGVRSVAEKL
>2I1O_52_78
GPLDTWINFTGLDEVLKLLEGLDVDLY
>1JCF_55_81
TPATIKAIRPMRDGVIADYTVALVMLR
>2GFO_102_128
RSNLLGHKGEVAEEFGIIMKALWTGQY
>1A5T_279_305
NHLSPSRLQAILGDVCHIREQLMSVTG
>2A3N_52_78
AGFSSLFFASVGGSLAPMMAINEFAKE
>1FI4_201_227
VQIADSSDWPQMKACVLVVSDIKKDVS
>2NVP_41_67
DTTVEVSEGDAFVITGDIPAMWLRDST
>1UA4_298_324
SIMEILGEKKLAKELLAHDPVDPIAVT
>1NH8_272_298
ALVPRRDVNGIMDELAAIGAKAILASD
>1RPT_289_315
DNGGHFVEMYYRNETQNEPYPLTLPGC
>1PJC_148_174
LERQQGGRGVLLGGVPGVKPGKVVILG
>1UDC_158_184
QILTDLQKAQPDWSIALLRYFNPVGAH
>1KNW_186_212
VGIHMHIGSGVDYAHLEQVCGAMVRQV
>1VRM_49_75
LEDMKRITYKFSFTDERSVVKKINDHP
>1N11_205_231
PHSPAWNGYTPLHIAAKQNQVEVARSL
>2GWD_201_227
ALQPIATALFANSPFTEGKPNGFLSMR
>1WYC_345_371
IHGQNLWLDPLTDSVIVKLSSWPDPDT
>2D0B_214_240
LSDEDRIIRERVHCLPKAESVHVSVAA
>2CBN_171_197
PPGPLFQELKAGKTITLEDGRQINGAD
>2B5W_162_188
AYASRSAFDWDPSSAFVLGNGSLGLLT
>1OYG_280_306
AELANGALGMIELNDDYTLKKVMKPLI
>1INP_239_265
TRSNSEAQSQGTQNPSSEGSCRFSVVI
>1N67_183_209
IDQIDKTNNTYRQTIYVNPSGDNVIAP
>1POT_201_227
NLGMIWNGSAFVARQAGTPIDVVWPKE
>2I7Q_179_205
TFHGMKMPFNKEPKWLFGTMEKYLKEV
>1RE9_155_181
AEPFPIRIFMLLAGLPEEDIPHLKYLT
>1L8Q_197_223
NTKNVREIEGKIKLIKLKGFEGLERKE
>2CU2_103_129
LLVLPADHYVGDDEAYREALATMLEAA
>1FP2_143_169
GVTLGSGFWDFLDKNPEYNTSFNDAMA
>1FO8_111_137
EVAPDFFEYFQATYPLLKADPSLWCVS
>1VAG_287_313
PFSGWYMGTEIGVRDYCDNSRYNILEE
>2O14_6_32
ENVKAAEPKVYQFDFGSGSMEPGYIGV
>2HMA_348_374
AVVFYDGEECLGGGLIDNAYRDGQVCQ
>1JR7_92_118
KQADEMVKLATAVAHLIGRSNFDAMSG
>1JL5_272_298
LPELPQSLTFLDVSENIFSGLSELPPN
>1FNF_179_205
RGRQKTGLDSPTGIDFSDITANSFTVH
>1G55_255_281
GTGSVLQTAEDVQVENIYKSLTNLSQE
>1ZHX_218_244
ELEGKSYIQSSTGLLCVIEFSGRGYFS
>2F68_96_122
DKVEKLSDVSGFAEFEVQGRNLTQTNT
>1GR0_99_125
TNVIVQRGPTLDGIGKYYADTIELSDA
>1HSK_133_159
GLEFACGIPGSIGGAVYMNAGAYGGEV
>1SVB_295_321
EKLKMKGLTYTMCDKTKFTWKRAPTDS
>2EX2_119_145
DTSIFASHDKAPGWPWNDMTQCFSAPP
>1WM1_188_214
ADPQVQLEAAKLWSVWEGETVTLLPSR
>1Z2N_50_76
ELPDKEPNAIITKRTHPVGKMADEMRK
>1LI4_33_59
MRMRERYSASKPLKGARIAGCLHMTVE
>1OLT_161_187
AEGFNRLSMGVQDFNKEVQRLVNREQD
>2BX6_90_116
IIFLGPVKGSVFFRNCRDCKCTLACQQ
>1JMM_240_266
NSIEMAKDYSGKFVKISGSSIGEKNGM
>1TVZ_310_336
VVEFYSATLVEGYKDHLDQAAHKALLN
>1PMI_52_78
THPSVPSKAIDLNNQTLRDLVTAKPQE
>1TOI_80_106
ELLFGKGSALINDKRARTAQTPGGSGA
>1AC5_34_60
IPLRSEDADEQDSSDLEYFFWKFTNND
>2GTI_73_99
FRNLNIDVCWSHVLWDYAKDSVFCSST
>3SIL_230_256
NIIEFNASLVNNIRNSGLRRSFETKDF
>1UUQ_374_400
NIWAWNGYGRTTRANYWWQEGDDFMGD
>1ZSW_101_127
AITRIGLLVPSEDSLHYWKERFEKFDV
>2J0W_196_222
LGRGGSDYTAALLAEALHASRVDIWTD
>2F6H_319_345
QLQKLISQYQVADYESPIPQEILRYVA
>1SQH_269_295
TAWIVATNWRSEALLKRIGYQKDLVNE
>1H30_219_245
ERGSFYPGSGFAFYSLDYMRTPLDVGT
>1IK6_26_52
ERNHMDSPDLGTDDDDKMVAGVVMMAN
>1EA7_187_213
IAVAALENVQQNGTYRVADYSSRGYIS
>1LAM_279_305
TICSAIVSAAKLDLPINIVGLAPLCEN
>1LML_249_275
AAAAGYYTALTMAIFQDLGFYQADFSK
>1TQ4_52_78
QLTNSAISDALKEIDSSVLNVAVTGET
>1YIS_75_101
SEERKLKHDVMAHNHAFGKLCPTAAGI
>1L6J_139_165
RVYSRDADIVIQFGVAEHGDGYPFDGK
>1VPT_182_208
LNPVASSLKWRCPFPDQWIKDFYIPHG
>1TVL_128_154
VTSPQEGAARNHSKSNLPEHTERYEIA
>1IXH_195_221
EYAYAKQNNLAYTKLISADGKPVSPTE
>1YII_3_29
YTRGTVTAFSPFDARADAEALRKAMKG
>1SVB_350_376
PDVNVAMLITPNPTIENNGGGFIEMQL
>1CJC_30_56
SRAHVDIYEKQLVPFGLVRFGVAPDHP
>1EG2_91_117
EAERVLSPTGSIAIFGGLQYQGEAGSG
>2IZR_277_303
TDLFDRKGYMFDYEYDWIGKQLPTPVG
>1PHP_182_208
LSNPDRPFTAIIGGAKVKDKIGVIDNL
>1TFZ_225_251
GFHQFAEFTADDVGTAESGLNSAVLAS
>1Q14_134_160
LIIEAHGSFAHCHCIGCGKVYPPQVFK
>1PJX_282_308
IFVTEHENNAVWKFEWQRNGKKQYCET
>1FXX_256_282
RNAVIMVDLAGDISPLLELDSDTLRER
>2H85_207_233
PRSQMETDFLELAMDEFIQRYKLEGYA
>1DKQ_247_273
LSLHNAQFYLLQRTPEVARSRATPLLD
>1SQ9_141_167
LVATDVKGTTYIWKFHPFADESNSLTL
>1DHS_262_288
AIFAKCTGMIILGGGVVKHHIANANLM
>2BDE_295_321
GDEILYIGDHIYGDILRLKKDCNWRTA
>1U7G_12_38
FMMICTALVLFMTIPGIALFYGGLIRG
>2FQX_74_100
VEAVIETSARFPKQKFLVIDAVVQDRD
>2D81_49_75
DCARNQYYTSCMYNGYPSITTPTANMK
>1KVP_446_472
PSGDLQERVLIRHHDYDQCFQSVQLLQ
>1QLM_124_150
EEIDYEDDADVAILCLESSELPDEDVA
>2O1B_144_170
TDYLAGVLLADGKPVPLNLEPPHYLPD
>1V9M_210_236
SGLAPDAFFLKGGRFVDRVRFARLMEG
>1CPY_289_315
GAEVDHYESCNFDINRNFLFAGDWMKP
>2F8L_69_95
KLQASYESIELENFSNEEIRKGLQLAL
>2FTP_196_222
AVASEVPRERLAGHFHDTYGQALANIY
>1W3U_130_156
TLPKLQEIQLQDNAAYLHLTSNETIEG
>1LFW_409_435
EVVIGGGTYGRLFERGVAFGAQPENGP
>1BOO_44_70
ALQRKKEYGNLEQHEYVDWFLSFAKVV
>1LZL_99_125
DPFCVEVARELGFAVANVEYRLAPETT
>2BI0_278_304
DHTAPVHEGDTLYSELHIESAQAHADG
>1WZA_315_341
RNKARVAASIYLTLPGNPFIYYGEEIG
>1DKQ_234_260
WGRITDSHQWNTLLSLHNAQFYLLQRT
>1POT_221_247
DVVWPKEGGIFWMDSLAIPANAKNKEG
>2II0_158_184
FIGTVRGKAMKKWVESITKIIQRKKIA
>1BN8_126_152
TQEEARARSQKNQKARVMVDIPANTTI
>1I24_161_187
TPNIDIEEGYITITHNGRTDTLPYPKQ
>1B6R_23_49
LGIAVWPVGLDAEPAAVPFQQSVITAE
>7A3H_47_73
ESMKWLRDDWGINVFRAAMYTSSGGYI
>2G0D_153_179
EQYDDLKILIINFLSNLTKENNGLISL
>1NH8_84_110
FGITGRDLVCDSGAQVRERLALGFGSS
>1RCQ_192_218
NSPAVLGWPKVPSDWVRPGILLYGATP
>1F2J_115_141
IKTDCGLEPLVEGAKGEQMTAGLDGYI
>2ALA_227_253
GMVHVPYTQTPSGFKYWLKEKGTALNT
>1CPT_94_120
GCPHVIDSLTSMDPPTHTAYRGLTLNW
>1WXQ_165_191
ESAIAEHLSGIGVNENDVWEAMHKLNL
>1V0D_16_42
LHSACKFGVAARSCQELLRKGCVRFQL
>1RI6_245_271
LYACDRTASLITVFSVSEDGSVLSKEG
>1WCD_74_100
LQGNGNYKFDQMLLTAQNLPASYNYCR
>2I0O_152_178
SRCVVCRNGKALEMSFDHKPEDTVEYQ
>2C5S_385_411
IDEAVANKETMVLQTVEVVAEEEKFEE
>1IO1_319_345
EVVSIGGKTYAASKAEGHNFKAQPDLA
>1SQH_99_125
QPDGAAELWECLEQTQLIEWTQGALLT
>1VJO_320_346
VEKEYRLPTLTTVCIPDGVDGKAVARR
>2B20_339_365
RIVLEAGIREPMIMRANQALYAQLHPI
>1GYC_50_76
DTLTNHTMLKSTSIHWHGFFQAGTNWA
>1GVH_282_308
AKAGHTAQVNWFHAAENGDVHAFADEV
>1K7I_370_396
LYGGAGADTLYGGAGRDTFVYGSGQDS
>1IGR_131_157
LDAVSNNYIVGNKPPKECGDLCPGTME
>1UOZ_39_65
AMVAARNANPPNAELTSVANTPQSYWL
>1MXA_147_173
RQAEVRKNGTLPWLRPDAKSQVTFQYD
>1TFZ_132_158
FSISVANGAIPSSPPIVLNEAVTIAEV
>1JL5_32_58
NVKSKTEYYNAWSEWERNAPPGNGEQR
>1UZ5_199_225
LKPGQIYDINGRALCDAINELGGEGIF
>1LZL_291_317
GSALVATAAVSERGAAEALTAIRRGLR
>2BDE_40_66
VYDLVKERLAESFHYPEEIKKFKFNFD
>1US0_181_207
AVNQIECHPYLTQEKLIQYCQSKGIVV
>1EYB_435_461
TKWGLKASRCLDENYHKCWEPLKSHFT
>1SO7_240_266
SHLRARVQAQSTNDGLDFQESQLVKKL
>2I1O_147_173
RRMHPAISPMIDRSAYIGGADGVSGIL
>1J09_326_352
EVAERVKPFLREAGLSWESEAYLRRAV
>1A26_186_212
IEREGESQRYKPFKQLHNRQLLWHGSR
>1R9L_276_302
KASEGDIQGHVDGWIKAHQQQFDGWVN
>1YLE_120_146
TGNSLLTSFYVQRDLVQSVYAELNSRG
>2GUY_84_110
QQDIYSLNENYGTADDLKALSSALHER
>1Z70_105_131
APWWLPVKGANWRHPEGPDSTILHRPD
>1YC9_250_276
EAGVGLLGHRADITAARWRAEAAAQQV
>1TFR_226_252
TSIVEAIANDREQAKVLLTESEYNRYK
>1US5_131_157
GKRVVVGDVGSGTEQNARQILEAYGLT
>2D5B_384_410
GTGLAGRLRPLVRELKFHVALEEAMAY
>1D5T_127_153
EALASNLMGMFEKRRFRKFLVFVANFD
>2C43_45_71
LAVRSIQPEEKERIGQFVFARDAKAAM
>1M6I_265_291
DGRKVETDHIVAAVGLEPNVELAKTGG
>1YGJ_61_87
ELQELYDGLKLNHVNQYDYVLTGYTRD
>1IO1_202_228
GEVTLAGGATSPLTGGLPATATEDVKN
>1KVP_419_445
GQWYRYAPSYVSPAYHLLEGFPFIQEP
>1X19_326_352
KEQARYKEILESLGYKDVTMVRKYDHL
>1RGZ_1_27
PVSEKQLAEVVANTVTPLMKAQSVPGM
>1SUU_6_32
QKENIVVMLTKKGFLKRLSQNEYKLQG
>1D5T_367_393
EVEPALGLLEPIDQKFVAISDLYEPID
>1E5W_104_130
LQVKEGILNDDIYCPPETAVLLASYAV
>1DQ3_129_155
PDGEDYKFIFDYWLAGFIAGDGCFDKY
>1PW4_268_294
RYGILDWSPTYLKEVKHFALDKSSWAY
>1GYN_75_101
SDVPQGAAILGAISGAHHVHQMAEHYG
>1V0D_31_57
ELLRKGCVRFQLPMPGSRLCLYEDGTE
>1Q25_48_74
CMHDLKTDSFHSVGDSLLKTASRSLLE
>1M7Y_210_236
RNELYLLLSFVEDKGIHLISDEIYSGT
>1LAM_415_441
LADVNNIGKYRSAGACTAAAFLKEFVT
>1VQZ_217_243
MKKEYPEMTEYVFSEEELAEINRIKDT
>2GUY_6_32
WRSQSIYFLLTDRFARTDGSTTATCNT
>1VB3_233_259
LPQETRNQLVVSVPSGNFGDLTAGLLA
>1OX0_288_314
MTSPHPEGQGAIKAIKLALEEAEISPE
>1YE3_333_359
ADFMAKKFALDPLITHVLPFEKINEGF
>1N26_275_301
AQEEFGQGEWSEWSPEAMGTPWTESRS
>1SQ9_69_95
DVLQAIERDAFELCLVATTSFSGDLLF
>1BS0_21_47
RRRYPVAQGAGRWLVADDRQYLNFSSN
>2BC9_55_81
VGLYRTGKSYLMNKLAGKKKGFSLGST
>1ZWX_33_59
HRADLIAQADYMKNNDVVILNEAFDTS
>1XMX_161_187
QLSPQLDQQLYQLGERWASNALELGPG
>1RA0_37_63
DAQSGVMPITENSLDAEQGLVIPPFVE
>1X7F_81_107
NHAKDNNMEVILDVAPAVFDQLGISYS
>1KO9_293_319
PQTNKELGNFFRSLWGPYAGWAQAVLF
>1KS8_173_199
YSNNLLTHARQLFDFANNYRGKYSDSI
>3BCT_259_285
VLRAGDREDITEPAICALRHLTSRHQE
>1QZ9_265_291
MEPRYEPSNGIARYLCGTQPITSLAMV
>1XMB_139_165
LQGTVVLIFQPAEEGLSGAKKMREEGA
>2BX6_174_200
IHDFTPVSGELNWSLLPEDAVVQDYVP
>1ZVD_209_235
NKKEYVRLYVNWRFLRGIEAQFLALQK
>4ENL_258_284
YDLDFKNPNSDKSKWLTGPQLADLYHS
>1Q0H_300_326
SGVKPLDFCKLSALTFAAPDYDRYPCL
>1GCA_157_183
ARTTYVVKELNDKGIQTEQLALDTAMW
>1Q5N_169_195
KLARWASAFKRDLDRINAIKARVLVAQ
>1QZZ_91_117
PTRLGMLLADGHPAQQRAWLDLNGAVS
>1VYR_123_149
SALNANTRTSLRDENGNAIRVDTTTPR
>1H6S_29_55
SRLRINIVGTTETDQGVTFGAKLRMQW
>1UMG_20_46
VHPDTMAAANKVLASAKEQGIILDYYI
>2I0O_134_160
AVVALLHGKDLYVANAGDSRCVVCRNG
>2AU3_44_70
TPSFYVSPSKQIFKCFGCGVGGDAIKF
>2BC9_236_262
CIRKFFPKKKCFVFDRPVHRRKLAQLE
>1YU0_57_83
FIKADKSAVAFTRTGNATASIKAGTIV
>1ZED_54_80
ILKGQKKDKLGPEIPLAMDRFPYVALS
>1FCQ_205_231
TMQENDKMSWLFESEDVLLPSVYLRWN
>1A87_213_239
ANKIGNLGKAFKVADLAIKVEKIREKS
>1JIX_170_196
NDFQLSKPTKKTLDVIYGGSFRSGQRE
>1SJ8_249_275
PVCQEQLVEAGRLVAKAVEGCVSASQA
>1HZ4_217_243
ANKVRVIYWQMTGDKAAAANWLRHTAK
>2CBN_36_62
WLFDCGEGTQHQLLHTAFNPGKLDKIF
>2J0W_298_324
LFRALALRRNQTLLTLHSLNMLHSRGF
>2DBQ_216_242
RETYHLINEERLKLMKKTAILINIARG
>2EX1_251_277
DVREYYAQQQLNLLNHFTQAEGDLFIG
>1NC5_13_39
PLTYAEALANTIMNTYTVEELPPANRW
>1FL2_147_173
VAVIGGGNSGVEAAIDLAGIVEHVTLL
>2I7Q_334_360
DFENLSTEEKSIIKEEMLLEVNRFALA
>1T6C_258_284
ERSKRFRQVEDRRAKVILAGIGIFLKT
>1FSU_149_175
TRCALDFRDGEEVATGYKNMYSTNIFT
>2GHR_153_179
HYGVQKYPLKEKMFGVFEHEVREQHVK
>1Y11_264_290
GDAVMLVCPDPAPLLDTVLKLVEVVDT
>1SP3_251_277
DWSTAGDDKPETVDQYGKHTYQKKKGN
>1XOV_40_66
EKVLNAASDELKREGHNVKTFIDRTST
>1R5M_318_344
KQNTLLALSIVDGVPIFAGRISQDGQK
>1VPB_115_141
PSRYYKGGKPDLKLYDAKFASLNPDDK
>1TCA_10_36
SQPKSVLDAGLTCQGASPSSVSKPILL
>2G0D_306_332
KILESAMQRKLGIDSYMICHGYSGLIE
>1BS0_161_187
LLASPCPGQQMVVTEGVFSMDGDSAPL
>1Z6A_44_70
KGFSWMRFMNKLGFGICLADDMGLGKT
>1SAZ_21_47
DERMVKMQNFSHSPDELGRFQKILDQL
>1F20_148_174
QQFASLATNEKEKQRLLVLSKGLQEYE
>1SIQ_115_141
RQKYLPQLAKGELLGCFGLTEPNSGSD
>1O59_106_132
HIIGGEIDTAFFNGNHAPFVSIEALYD
>2DBQ_195_221
FKPLEDLLRESDFVVLAVPLTRETYHL
>1T67_133_159
VAINWSGGWHHAKKDEASGFCYLNDAV
>1WER_115_141
CELSPSKLEKNEDVNTNLTHLLNILSE
>1SZN_241_267
NSFKLNSVDFWGHNDADMLEVGNGNLT
>1SJ8_55_81
MDESKHEIHSQVDAITAGTASVVNLTA
>1TQ4_267_293
TDSVIEKKRQFLKQRIWLEGFAADLVN
>1WY0_43_69
LAGGKRVRPFVVLTSTEAVGGDPLRAI
>1Z6A_411_437
TSANRVIHFDRWWNPAVEDQATDRVYR
>1QZ9_15_41
SLAPLRQQFALPEGVIYLDGNSLGARP
>1IHG_312_338
RRAQGWQGLKEYDQALADLKKAQEIAP
>1GXN_259_285
DSSLAATNPIVPRAGSKMWYRFYDLNT
>2D7U_11_37
WGDEGKGSIVAYLSLHDEPEIIARGGV
>4ENL_223_249
EALDLIVDAIKAAGHDGKVKIGLDCAS
>1OKG_185_211
RFASTVRPYAADKMPGHIEGARNLPYT
>1O89_311_337
FYTQAAKEISLSEAPNFAEAIINNQIQ
>3BCT_12_38
NTNDVETARCTAGTLHNLSHHREGLLA
>1TOI_283_309
YSSPPAHGASVVATILSNDALRAIWEQ
>2CBN_102_128
VETALRISGSWTDYPLEIVEIGAGEIL
>1ZYL_298_324
TGEDYWLRQTATFIEQAKVLQEPPLQL
>1G4W_84_110
FSQWGTCGGEVERWVDKASTHELTQAV
>2HQ2_85_111
HEQVGTFTNQHLNGHAGLILNPRALDL
>2AU3_286_312
FTKKVYILYDGDDAGRKAMKSAIPLLL
>1ZSY_45_71
KNLELAAVRGSDVRVKMLAAPINPSDI
>1Q1Q_88_114
WCETIVGAFSLPDQYSPRLMSSHLPIQ
>2BX6_1_27
MGCFFSKRRKADKESRPENEEERPKQY
>1U16_116_142
QVVTDLKLFMKNSLSIISTHLLQLIKT
>2B0J_152_178
GNKQPDIIKKFADAIPEGAIVTHACTI
>1IGR_248_274
DRDFCANILSAESSDSEGFVIHDGECM
>1QHU_61_87
TTLDDNGTMLFFKDEFVWKSHRGIREL
>2BI0_158_184
ASPDWKPGAVPGDDLSRIGADAPAPAA
>1OKG_118_144
NSLGADAYVINGGFQACKAAGLEMESG
>1K7I_172_198
NIRNPGSEEYGRQTFTHEIGHALGLAH
>1O70_59_85
NSSNINNVLRDRNKMRQILNMHIIKDR
>1IUC_161_187
STVPGTGIGATAIGPGRLRIYYQATDN
>1M6E_55_81
IADLGCSSGPNALFAVTELIKTVEELR
>1Y8A_91_117
NRDVERIAELSAKFVPDAEKAMATLQE
>1VQZ_120_146
TLAQLGVKAEFTGRNDLEIDGKKFCGN
>1F42_198_224
YENYTSSFFIRDIIKPDPPKNLQLKPL
>1PFO_328_354
QEHNKVVTKDFDEIRKVIKDNATFSTK
>1MLA_40_66
LGYDLWALTQQGPAEELNKTWQTQPAL
>1MSK_137_163
TEKTGFANYCLADFVAPKLSGKADYIG
>2EU9_152_178
ENILFVNSEFETLYNEHKSCEEKSVKN
>1N11_357_383
TDIVTLLLKNGASPNEVSSDGTTPLAI
>1X7F_127_153
DGLTEAKMTNNPYGLKIELNVSNDIAY
>1H4V_321_347
FGLPEEKGPDLYLIPLTEEAVAEAFYL
>1JDN_289_315
FEKFSMEVKSSVEKQGLNMEDYVNMFV
>1UX6_250_276
TGPGEHLRNALWHTGNTPGQVRTLWHD
>1VJP_65_91
DVDRAKIGKKLSEVVKQYWNDVDSLTS
>1MDO_90_116
VSTLNMIVLLGANPVMVDVDRDTLMVT
>1KKH_205_231
TAELVNEVAKIENKDEIFKEIDKVIDE
>2FGT_88_114
QFSDTIPIDIFQTLFKWSNQSFEYSSF
>1M6E_229_255
LAMALNQMVSEGLIEEEKMDKFNIPQY
>2FGT_365_391
IDQIFLAYQLVSTSTNDDPLVELEPVW
>1FS7_163_189
YLDRGLSAAGFKTFAESTHQEKRSLVC
>1XP3_78_104
HAPYIINVGNTTKPETFQLGVDFLRME
>1FNF_204_230
VHWIAPRATITGYRIRHHPEHFSGRPR
>1H6S_106_132
SFGDAQSSFFAYNSKYDASGALDNYNG
>1N11_185_211
VAVHHNNLDIVKLLLPRGGSPHSPAWN
>1UA7_136_162
NSLLGLYDWNTQNTQVQSYLKRFLERA
>1ZX5_155_181
TLLNTFETTPYDTFVIRPGIPHAGEGL
>1FS7_242_268
THGISKTPMLKAQHPDWELYKTGIHGQ
>1M7Y_116_142
LTAGATSANETFIFCLADPGEAVLIPT
>1IZC_46_72
VAHGIPSTFVTKVLAATKPDFVWIDVE
>2AM1_237_263
GQGAELEITDLVERKDSLTFKANFLEQ
>2D7U_167_193
LDEGSLVLVEGTQGFGLSLYYGTYPYV
>2AUJ_184_210
SVHLTLFLEWTEPKDYKVAPHMNVIVP
>2FR1_114_140
LSLVQAMVSAELGCPLWTVTESAVATG
>1TOI_72_98
PEFGRCTQELLFGKGSALINDKRARTA
>2GVK_114_140
RAKQMGLCFEFASILDEKLKGAVVSVD
>1EG2_31_57
GSSEIGTTRHVYDVCDCLDTLAKLPDD
>1G4R_54_80
YVTLTCAFRYGREDLDVLGLTFRKDLF
>1RE9_54_80
VWTRCNGGHWIATRGQLIREAYEDYRH
>2VTK_201_227
AIRRVYGLLANTVRYLQCGGSWREDWG
>2EU9_48_74
VALKIIRNVGKYREAARLEINVLKKIK
>1AOP_369_395
LAMAEAERFLPSFIDNIDNLMAKHGVS
>1R53_63_89
VEIQSGTEFGKTLGTPIAMMIKNEDQR
>1VJP_326_352
INDSPALGGLLVDLVRLGKIALDRKEF
>1EYN_337_363
ELIRMGAHAEIESNTVICHGVEKLSGA
>1WL7_147_173
PNVVFDQEGQPWLSFGSFWSGIQLIQL
>1KL1_373_399
MDEIAAIIGLVLKNVGSEQALEEARQR
>1YM5_85_111
IGSCKAFLEFTKNTTATSLVQECKIGA
>1OGQ_2_28
LCNPQDKQALLQIKKDLGNPTTLSSWL
>2ICS_53_79
SAGWIDDHVHCFEKMALYYDYPDEIGV
>1EYB_443_469
RCLDENYHKCWEPLKSHFTPNSRNPAE
>1LFW_420_446
LFERGVAFGAQPENGPMVMHAANEFMM
>3GCB_232_258
EIFRLMSLFMDIPPVQPNEQFTWEYVD
>1UOU_355_381
CSGSPAERRQLLPRAREQEELLAPADG
>1ODM_128_154
VWPDETKHPGFQDFAEQYYWDVFGLSS
>2G5D_223_249
GKAPILGYAEDPVELFFMHIQGSGRLK
>3GRS_266_292
VTAVPGRLPVMTMIPDVDCLLWAIGRV
>2C1I_62_88
ELINQDVKDKLESKDNLVFYYTEQEES
>1XKN_51_77
ETVNINVLDDAMEAQARELLKERDPEG
>1YC9_18_44
EMDWPSANWWQRYQDAQLNHLIEEALQ
>2I1Q_203_229
NNIKLVVIDSLTSTFRNEYTGRGKLAE
>2BLE_293_319
SDTAMNKHAGGVAEYRASEGKTVEVPY
>1HOW_290_316
WPLEDVLTEKYKFSKDEAKEISDFLSP
>2NRJ_217_243
GGIIVGVARDNLGKLEPLLAELRQTVD
>1NC5_343_369
SRERSTNDLHGAGAFILAMTELEPLFR
>1POT_105_131
PYIWGATAIGVNGDAVDPKSVTSWADL
>2A1X_226_252
VFFHPLLIHGSGQNKTQGFRKAISCHF
>1Q7E_2_28
SLSTPLQGIKVLDFTGVQSGPSCTQML
>2CYG_284_310
FNENQKAGGIEQNFGLFYPNKQPVYQI
>1Z6A_89_115
SLVICPLSVLKNWEEELSKFAPHLRFA
>1DNV_181_207
MIADYYGADSTNDTAFGNAGNYPHHQV
>2O14_171_197
STVCNYYPLNSSKQAGWGQMLPHYIDK
>1CPY_132_158
EYVNKGQDFHIAGASYAGHYIPVFASE
>1Q7E_132_158
CSPYVNVKAYENVAQAAGGAASTTGFW
>1HA0_307_333
KLATGMRNVPEKQTQGLFGAIAGFIEN
>1RRK_329_355
CLPCTEGTTRALRLPPTTTCQQQKEEL
>1X3L_172_198
HISKVKGGKLAKMIKGTGIVLIISDVV
>1M15_88_114
DYHGGFKLTDKHPPKQWGDINTLVGLD
>2DAP_167_193
QYTLPSEDALEKARRGEAGDLTGKQTH
>1G41_57_83
GPTGVGKTEIARRLAKLANAPFIKVEA
>1ODM_113_139
DHPRIQAKTPTHEVNVWPDETKHPGFQ
>1VLO_62_88
SHMTIVDLRGSRTREFLRYLLANDVAK
>2HKD_227_253
VKEGTVTLSKNISKSGEVSVELNDTDS
>2FK8_240_266
HGEKAGFTVPEPLSLRPHYIKTLRIWG
>2NVP_409_435
AWSNSLFSHFIYEKVINKKLEHHHHHH
>1V72_19_45
GASPEVAQALVKHSSGQAGPYGTDELT
>1RK6_140_166
SDYLEALRAAPPAVNAACMVGHSTLRA
>1IK6_143_169
NHIAKLRYRSGGNYKAPLVVRTPVGSG
>1KL1_322_348
LTGKTAEKVLDEVGITVNKNTIPYDPE
>1XTI_97_123
ERFSKYMPNVKVAVFFGGLSIKKDEEV
>1MUW_271_297
VDLLESAGYEGPRHFDFKPPRTEDIDG
>1WZZ_205_231
FGQWRLPPDWLAVNRATGALSIASGWP
>1M15_45_71
GMGATLLDVIQSGVENLDSGVGIYAPD
>2MNR_61_87
KQLLDDMAAMIVNEPLAPVSLEAMLAK
>1NST_173_199
FHEVITAGSDASSKLRALQNRCLVPGW
>1F8E_104_130
HDGKTRMSICISGPNNNASAVIWYNRR
>1XTI_298_324
DFQRRILVATNLFGRGMDIERVNIAFN
>1TFR_35_61
KEKINLSMVRHLILNSIKFNVKKAKTL
>1VBI_173_199
LATSESAMGKVFLAREKGERIPPSWGV
>1JXM_90_116
SQGREDSVLSYETVTQMEVHYARPIII
>2AQ5_190_216
LICTSCRDKRVRVIEPRKGTVVAEKDR
>3GRS_243_269
VEVLKFSQVKEVKKTLSGLEVSMVTAV
>2JAK_314_340
VMFLNELEEILDVIEPSEFVKIMEPLF
>1BN8_310_336
HVYNNYYEGSTSSSSYPFSYAWGIGKS
>1SP3_82_108
GWKDNTFDFKDKTKVDCLICHDTTGTY
>1RW3_282_308
REFLGTAGFCRLWIPGFAEMAAPLYPL
>1GPI_321_347
SITDNFCAQQKTAFGDTNWFAQKGGLK
>1LZL_13_39
AALTMLPKVDFADLPNARATYDALIGA
>1B9H_81_107
VIVPAFTFISSSQAAQRLGAVTVPVDV
>2D0B_264_290
LPKGAGAIVDEAAARIIRARGEEMLET
>1OKG_317_343
ANLDTMTLKVDGAPCERPDAEVQSAAT
>2IJR_98_124
TIRQIDRIYLQSGIASVKWETIPEGAR
>2DBQ_148_174
VYGKTIGIIGLGRIGQAIAKRAKGFNM
>1VJV_40_66
LQALYRVNDLRDMILNYNPSQGVSNSG
>1ZCJ_18_44
ANKWSTPSGASWKTASAQPVSSVGVLG
>1J6U_89_115
VRARMERVPIENRLHYFRDTLKREKKE
>1XFK_194_220
FHYACLGVSRASNTPALFERADKLGVW
>1PEA_201_227
VFSTVVGTGTAELYRAIARRYGDGRRP
>1YOE_2_28
RGSHHHHHHGSALPILLDCDPGHDDAI
>1OWL_302_328
DGPYRSLWQQFPWENREALFTAWTQAQ
>1EYN_181_207
IIENAAREPEIVDTANFLVALGAKISG
>1FC6_309_335
KRGLIAGERTFGKGLIQTVVDLSDGSG
>1TO3_4_30
NNYTIKDITRASGGFAMLAVDQREAMR
>1B89_172_198
RKANSTRTWKEVCFACVDGKEFRLAQM
>1HH2_135_161
GTVTTAEVIRVMGEWADIRIGKLETRL
>1YFE_31_57
EHFRISTEKMPTSLIHALALTKRAAAK
>2FP3_19_45
EPLGALTPYVGVVDGPEVKKSKKIHGG
>1YM5_239_265
QEVYKFEKTTDITISEGGRLKRNGLML
>1GKZ_319_345
FGHLDMHSGGQSGPMHGFGFGLPTSRA
>1ZGK_162_188
VGVAVLNRLLYAVGGFDGTNRLNSAEC
>1UA4_204_230
DYNTTLFIREEFRESFSEVIKNVQLAI
>1DB3_155_181
PYAVAKLYAYWITVNYRESYGMYACNG
>1N11_102_128
NNANPNLATTAGHTPLHIAAREGHVET
>1V9M_10_36
ARVRVRRGTLLKESFFQEALDLSFADF
>2GG6_177_203
KSAVLLAGLNTPGITTVIEPIMTRDHT
>1HSK_125_151
VARDYALTGLEFACGIPGSIGGAVYMN
>1VE1_176_202
TGGTITGVGRYLKERIPHVKVIAVEPA
>1R76_63_89
GKGADTMPLDKPAAWYTSKAARHVADV
>1BG6_313_339
NVPTPLIDAVLDLISSLIDTDFRKEGR
>1WMD_268_294
LREHFVKNRGITPKPSLLKAALIAGAA
>2B20_84_110
TQLNANWRGSYCFIPTERDDIFSAPSP
>2NMT_273_299
LDKQVIFSYVVEQPDGKITDFFSFYSL
>2HGS_44_70
VVSYAPFTLFPSLVPSALLEQAYAVQM
>1F2J_246_272
GAESGLKGHAEQVAEYTVKTLARVIPP
>2B0J_197_223
ITSYHPGCVPEMKGQVYIAEGYASEEA
>2JAK_323_349
ILDVIEPSEFVKIMEPLFRQLAKCVSS
>1ZU4_43_69
VLIQTDMGMKMVLKVSNLVRKKTKRDT
>1UA7_351_377
NPQGNNQIFMNQRGSHGVVLANAGSSS
>1LZL_89_115
GFAIGTAESSDPFCVEVARELGFAVAN
>1RIQ_425_451
ARKHFKVEAKKVKPVYSHLKELGKTSA
>1HXX_254_280
TQDVLLVAQYQFDFGLRPSIAYTKSKA
>1OGQ_80_106
FLYIGGINNLVGPIPPAIAKLTQLHYL
>1VBI_254_280
DRPQDVGHFLLALDPGRFVGKEAFLER
>1Z6A_16_42
PRGSHMASKSFQLLEPYNIKANLRPYQ
>1WZU_79_105
REATCAMANMLKVEHILEAKRKYPNAP
>1LJ8_185_211
TVMSCDNLPHNGAVTRKALLAFAALHN
>2BG1_56_82
DYLAQRDNVSAKELKNEATQKFYRDLA
>1QUS_4_30
PQHNVMQMGGDFANNPNAQQFIDKMVN
>1Q8K_95_121
CEDKFTKSKTVYSILRHVAEVLEYTKD
>2CEY_243_269
KYHTKLFVDGEKDLVTFFEKQGVKITH
>1WZZ_110_136
LIALALGRAGKRFQRPDYIQDAMAIYG
>1JDN_45_71
TGRRLLPPGTRFQVAYEDSDCGNRALF
>2B4W_15_41
YESVLLTFKGVDGYDVYNCSVPFSYKG
>1NRI_264_290
QTLLEADQNAKLAIMMILSTLSKSEAK
>1MKY_371_397
KVLAFTNLPRGLKIFFGVQVDIKPPTF
>1BU8_42_68
YTNENPNNYQKISATEPDTIKFSNFQL
>1JIX_270_296
VWETMASDAVMLIDEEFDTKHRIINDA
>1FO8_298_324
ALGVMDDLKSGVPRAGYRGIVTFLFRG
>1TXD_355_381
SEKTVWQDLICRMAASVKEQSVDGGHH
>2BWM_369_395
GTFGPIMKLIDDMTVSKGWTLQKTVRY
>1RE9_286_312
EELLRRFSLVADGRILTSDYEFHGVQL
>1TFZ_100_126
PSFDHGSCRSFFSSHGLGVRAVAIEVE
>1W3U_115_141
GDTHVAASSEASNYMTLPKLQEIQLQD
>1VYR_261_287
AKRGIAYLHMSETDLAGGKPYSEAFRQ
>2A99_55_81
SSYRLRVDGPGGGTLSLSLAELRSRFP
>1XHB_442_468
EEDSQVPSIRDCTGSRSQQWLLRNVTL
>1UDC_120_146
IFSSSATVYGDQPKIPYVESFPTGTPQ
>1KA2_262_288
RTILSTVHEFGHALYELQQDERFMFTP
>1NST_16_42
IFSEEKDPLWQDPCEDKRHKDIWSKEK
>1I9Z_66_92
VQLTPQQVISADPAKRREWESCVKRLL
>2F4Q_106_132
KVATTADLRASGLPPRKVMALMTRLLH
>2F82_47_73
TELEDVISMSFNAVTSLLEKYKIDPKQ
>1TO3_166_192
PPRCGDKFDREQAIIDAAKELGDSGAD
>1C0P_262_288
LRLDPTISSDGTIEGIEVLRHNVGLRP
>1JL5_329_355
LIELPALPPRLERLIASFNHLAEVPEL
>1Y7E_132_158
STPLSIRGVVFLKNGEKVEINIGDNEN
>1YDX_236_262
KSGKYLKSEERLEEGKFPYYGAGIDNT
>2NZL_327_353
ALGAKAVFVGRPIVWGLAFQGEKGVQD
>1VLY_97_123
IERRSVREPQLTELKKYAVFSKVTIAP
>1UXY_268_294
DQCQLKGMQIGGAAVHRQQALVLINED
>1UA4_140_166
QANLFLDGPIYVPTLENGEVKLIHPKE
>1H4V_52_78
KGVGAATDIVRKEMFTFQDRGGRSLTL
>1QOY_191_217
EAYAGAAAGVVVGPFGLIISYSIAAGV
>1GKZ_28_54
AIDVVAEKPSVRLTPTMMLYSGRSQDG
>1B8P_192_218
PTMYADYRYAQIDGASVKDMINDDAWN
>2FK8_251_277
PLSLRPHYIKTLRIWGDTLQSNKDKAI
>1TXD_133_159
EMIKSRQKKDSRFQTFVQDAESNPLCR
>1JCF_284_310
TGGGSLLRGLDTLLQKETGISVIRSEE
>2O1B_68_94
HFQKALTIPENQKYGAFHGKEAFKQAI
>1UUQ_150_176
GEPVQDPNVTNEWEAFMAKSASFYRSE
>1R5Y_158_184
CTPYPATPSRAASSMERSMRWAKRSRD
>1UMG_327_353
YMRRHGPFMPHRLEPTEMEYTTLPLIL
>1NQK_101_127
GRALFNLVTGSDPQELAGDGVFLDHSE
>1XKN_235_261
EEDPEDENYKPLRENYELLKTMTGLDG
>1T1G_6_32
YTPLDVAQAYQFPEGLDGQGQCIAIIA
>1F8E_152_178
CHNGVCPVVFTDGSATGPAETRIYYFK
>2FB9_236_262
RAELLIPAPLDPGTQETVQELALKAYK
>1UZ5_11_37
KALEVVQSFKISPGIEEVPIEKGLGRI
>3BCT_323_349
RNLALCPANHAPLREQGAIPRLVQLLV
>2BI0_248_274
VYGGHTIGLALAQATRLLPNLATVLDW
>1DT9_271_297
STEVLSNVKFIQEKKLIGRYFDEISQD
>2BMW_103_129
LEYKHPESGETVYGVCSTYLTHIEPGS
>2BU7_78_104
SLLDIMEFLDKDPEDHRTLSQFTDALV
>1IZC_310_336
TDETVDGAAEEVANGVSKVKLDEAGDE
>1Y3N_1_27
REATWVTEKPLTLKIHMHFRDKWVWDE
>1U7L_30_56
TDSWFNETLIGGRAFVSDFKIPEFKIG
>2B61_28_54
FDTQPLTLMLGGKLSYINVAYQTYGTL
>2G8J_139_165
VDDLLPTKDGKLVFVHSAQGNEFWSAL
>1BOB_178_204
WLLNKKTKELIGFVTTYKYWHYLGAKS
>1H12_365_391
FNEFWSLSQPTGDYRYYNGSLYMLAML
>1W78_370_396
EHLGNGKSFDSVAQAWDAAMADAKAED
>1YT3_78_104
FLHAGSEDLEVFLNVFGELPQPLIDTQ
>1W8K_329_355
NFIATTALSHPQEVDLEFPCSIYKDEI
>2FXU_220_246
ALDFENEMATAASSSSLEKSYELPDGQ
>1QLM_277_303
YKIDPGVFAPARVVVNDLSTGKTYTAG
>1F8E_85_111
PPTVYNSRVECIGWSSTSCHDGKTRMS
>2D0B_166_192
QRSGMPQTKMKALLHNRTLVKLVDAIA
>1YUE_243_269
APEAGRSLYRMVCEMVSHIQKESTYTA
>1P5J_309_335
ALAAVYSHVIQKLQLEGNLRTPLPSLV
>2GU1_70_96
HMSIVEKAIYTRENDGSFSYDFQEISG
>1ZU4_238_264
TTGQNGVIQAEEFSKVADVSGIILTKM
>1N93_272_298
EVSAKLKEDHADLFPFLGAIRHPDAIK
>2FK8_283_309
EVYNRYMKYLRGCEHYFTDEMLDCSLV
>1ZJC_59_85
RVVYSDPTLKRLKFENESVEHFANHEI
>1SBP_41_67
SHGGSGKQATSVINGIEADTVTLALAY
>1YRW_206_232
SFLEWHKPASVLHNMVRAVADPWPGAF
>2HC9_150_176
VVCDKLTNEDAVFLTDLSESVRETARL
>1B6A_330_356
GHSIGQYRIHAGKTVPIVKGGEATRME
>1B7E_94_120
MRPDDPADADEKESGKWLAAAATSRLR
>2C78_13_39
NVGTIGHVDHGKTTLTAALTYVAAAEN
>2F6H_187_213
ETSGFLNKIFANTEEYTMDDILTFFNS
>1TJY_131_157
VAFFYSSPTVTDQNQWVKEAKAKISQE
>1SQH_117_143
EWTQGALLTNVDLGFCNRVKELAVSRG
>1N3L_308_334
DLKNSVEVALNKLLDPIREKFNTPALK
>1UWV_318_344
PALVEKGQQNARLNGLQNVTFYHENLE
>1LL2_295_321
TQPFVSSEERKERWEQGQADYMGADSF
>1BOO_222_248
LANCKLMGIKAHPARFPAKLPEFFIRM
>1NML_8_34
NSMFEPIPKYPPVIDGNELTQAKVELG
>1WL7_165_191
WSGIQLIQLDTETMKPAAQAELLTIAS
>1WYC_44_70
PSAAVSRRPVNAPGHALARLGAIAAQL
>7A3H_59_85
NVFRAAMYTSSGGYIDDPSVKEKVKEA
>1G4W_197_223
LEAHMKMLLEKECSCLVVLTSEDQMQA
>1EDG_288_314
FMDNIYNKYTSRGIPVIIGECGAVDKN
>2FSJ_288_314
LNLRGEVDRVTSLIPVGGGSNLIGDRF
>1KL1_40_66
MEAQGSVLTNKYAEGYPGRRYYGGCEY
>1GVH_75_101
LPAVEKIAQKHTSFQIKPEQYNIVGEH
>2B3H_274_300
MICEGGWQDETWPDGWTAVTRDGKRSA
>1HZ4_277_303
EELNENARSLRLMSDLNRNLLLLNQLY
>2BF1_179_205
RYTGTNNTDKINLTAPRGGDPEVTFMW
>1OLT_376_402
SLICNFRLDYSPIEQQWDLLFADYFAE
>2I1Q_80_106
LSTSSSELDSVLGGGLESQSVTEFAGV
>1I24_201_227
HNIAFTCKAWGIRATDLNQGVVYGVKT
>2J4O_65_91
YGVFNGYDGNRVTNFVAQRLSAELLLG
>1JIX_1_27
MKIAIINMGNNVINFKTVPSSETIYLF
>1QUS_228_254
KGDQVAVMANGQAPGLPNGFKTKYSIS
>1Y4I_173_199
GIAHQQGALLVVDNTFMSPYCQQPLQL
>1J6U_399_425
SGKMIWDSLKSLGKEAYFVEKLPELEK
>1ZWX_233_259
SMLKESYPKAAPEYLDYIFVENGHARP
>1KV7_10_36
DLLTTDARNRIQLTIGAGQSTFGGKTA
>1JX6_135_161
QNITTPVREWDKHQPFLYVGFDHAEGS
>1H12_152_178
ALLNASARWGNSGEFNYYNDAITMLNT
>1ZYL_141_167
FIHRPTIGLNEYLIEPRKLFEDATLIP
>1TD6_103_129
VNHDLLEQQNAALASLPAAKIIELVLQ
>2BWV_177_203
SPEEIAVLRRAGEITAMAHTRAMEKCR
>1H6S_213_239
MEKARGGGGDAGTVGLNWYDNGLSTAG
>1M4L_187_213
GNFKAFLSIHSYSQLLLYPYGYTTQSI
>1R53_342_368
VTPRAIPIVEAMTALVLADALLIQKAR
>1KK1_327_353
LEVHLLERVVGTEQELKVEPIKRKEVL
>1O20_201_227
MIRLREYLSLVIPRGGYGLISFVRDNA
>1DQ3_366_392
IAIINDERISLGQWHTRNRVSKAVLVK
>2HMC_49_75
LVRKGKELIADGMSAVVYCGSMGDWPL
>1UUR_40_66
NRLPPTLDENSLAPLKSLSQKQITLSG
>1NNF_32_58
SGKSEQLAGQLKEEGDKTPADVFYTEQ
>1NI5_113_139
VTAQHLDDQCETFLLALKRGSGPAGLS
>1NU5_108_134
LHDLKARALNLSIADLIGGTMRTSIPI
>2CY7_234_260
GLTDINEAYVETLKHCFMMPQSLGVIG
>1DOZ_86_112
KHIEPFIEDAVAEMHKDGITEAVSIVL
>1PW4_198_224
LVALFAFAMMRDTPQSCGLPPIEEYKN
>2BKW_354_380
RIGHMGVTACNKNLPYMKNCFDLIKLA
>1RK6_205_231
YPPAAHASTEEIIEVCRPLITHGGVYA
>1JL5_97_123
VASCNSLTELPELPQSLKSLLVDNNNL
>2DAP_31_57
VGIFSRRATLDTKTPVFDVADVDKHAD
>1IGR_174_200
RCWTTNRCQKMCPSTCGKRACTENNEC
>1QLM_89_115
TLAAQKAGWQVQVGDYFAMGSGPARAL
>2FAU_177_203
HIEFEYNKSKYHLKDVIVGKIYFLLVR
>1W5D_4_30
QDALSGQIDKILADHPALEGAMAGITV
>1TDH_309_335
DRVEDALPPSKAPSRTRRAKRDLPKRK
>1WCD_1_27
MTNLQDQTQQIVPFIRSLLMPTTGPAS
>2CJG_95_121
NSDVYSVAMARFVETFARVLGDPALPH
>2FYT_156_182
AKNKYLAKGGSVYPDICTISLVAVSDV
>1RPT_174_200
WSRLYDPLYCESVHNFTLPTWATEDAM
>1DDI_297_323
QKEKVYVQDKLREQGAELWRWINDGAH
>1EU8_143_169
ETWQELVEMAQKIQSGERETNPNFWGF
>1Y08_106_132
PEKQKINFNGEQMFDVKEAIDTKNHQL
>1ZED_1_27
IIPVEEENPDFWNREAAEALGAAKKLQ
>1NML_245_271
FRASPLRNIELTAPYFHSGAVWSLEEA
>1V73_139_165
AGGMVHLLMGNHEQMVLGGDLRYVHQR
>2HRZ_154_180
PDEFHTTPLTSYGTQKAICELLLSDYS
>1N3L_184_210
GGIDQRKIFTFAEKYLPALGYSKRVHL
>1CPT_323_349
ADTEVRGQNIKRGDRIMLSYPSANRDE
>2AZQ_162_188
TYSYFDSTQSEFNLRRRIITDAEGRYR
>1RWR_266_292
ATVQRGPLSLKGAGVVSAGKLASGGGA
>1PII_85_111
SVLTDEKYFQGSFNFLPIVSQIAPQPI
>2II0_394_420
KELINFSKRRKVAEITGEIQQYQNQPY
>1SBP_283_309
IDEVFGGWAKAQKDHFADGGTFDQISK
>1CWV_341_367
NTQYEWSSSFTPNVSVNDQGQVTITYQ
>1WM1_262_288
IVHGRYDMACQVQNAWDLAKAWPEAEL
>1W8K_198_224
NVRNDWDKKCPRKNLGNAKFGLWVDGN
>1XP3_255_281
IVHHPQLTHVPKILETPYVGEDKKDKK
>1HMY_110_136
EKKPKVVFMENVKNFASHDNGNTLEVV
>1SO7_350_376
PLFGCLYEANDYEEIVFLMFTLKQAFP
>2B0J_50_76
LLHLVPDVKEVIVSDPCFAEEPGLVVI
>1YD7_186_212
DAEVGHMRERVYIPNPDEIEIINRKLP
>1AC5_442_468
SVYNASHMVPFDKSLVSRGIVDIYSND
>1MKY_48_74
GKTFKLVDTCGVFDNPQDIISQKMKEV
>1ULZ_1_27
MVNKVLVANRGEIAVRIIRACKELGIP
>1YKS_201_227
GKSVVVLNRKTFEREYPTIKQKKPDFI
>1GKZ_251_277
MRATMESHLDTPYNVPDVVITIANNDV
>1DFA_397_423
KCAGSKKFRPAPAAAFARECRGFYFEL
>1X3L_389_415
LREKGIDVEKVLKEHNSYEALKKVGGL
>1K1S_89_115
MNLLNKHADKIEVASIDEAYLDVTNKV
>1RH9_57_83
NVARTWAFSHGGSRPLQSAPGVYNEQM
>1UUQ_133_159
NFWQWSGGMTQYMAWIEGEPVQDPNVT
>1RVK_113_139
GRSLGQPVYKLIGGYRDKVLAYGSIMC
>1ZSX_286_312
LGCTLPQLAIAWCLRNEGVSSVLLGAS
>1TFZ_245_271
NSAVLASNDEMVLLPINEPVHGTKRKS
>2HWK_108_134
RAVATGRVYDMNTGTLRNYDPRINLVP
>1RYO_169_195
QLCQLCPGCGCSTLNQYFGYSGAFKCL
>1HT6_186_212
SPEMAKVYIDGTSPSLAVAEVWDNMAT
>2IY9_274_300
ATAIVSGVLAAMTSCNPRATATELKRT
>2H9F_194_220
PTGNLVDDLEVPGVGTFKATMINAGIP
>2DBN_317_343
HVVPIPEAMAYVLLRPLLDDVPEDELC
>2NXF_207_233
QWLDAVLTLSDHKQERVLIFSHLPVHP
>1W58_332_358
RVLLVITGVQSRIEFTDTGLKRKKLEL
>1Z6F_171_197
ALIRDVPNEYSIYKEKEFTFNGIRQLN
>1WDP_334_360
RHHAILNFTCLEMRDSEQPSDAKSGPQ
>1OYG_60_86
DSWPLQNADGTVANYHGYHIVFALAGD
>1MXG_90_116
VRLIQTAHAYGIKVIADVVINHRAGGD
>2AEU_193_219
PALKLGADLVVTSTDKLMEGPRGGLLA
>1VAG_182_208
QLIRYAGYKQPDGSTLGDPANVQFTEI
>1UTE_25_51
TAREMANAKAIATTVKTLGADFILSLG
>2FFE_52_78
YLFSDQIDRKRWWGIENDTFGTYERMK
>1N67_226_252
DQQNTSIKVYKVDNAADLSESYFVNPE
>2DAP_86_112
VDTYDNHRDIPRHRQVMNEAATAAGNV
>1Y42_217_243
PIMQGWDWFELFYQQGVQMQIGGSDQY
>1NOF_258_284
WWYIRRSYGLLTEDGKVSKRGYVMSQY
>1TFZ_293_319
EDIFRTLREMRKRSSIGGFDFMPSPPP
>1KNW_364_390
VKAGDYLVLHDTGAYGASMSSNYNSRP
>2D81_11_37
NSVSVSGLASGGYMAAQLGVAYSDVFN
>1GW1_97_123
TVSSHFDNPKTDTQKGVWPVGTSWDQT
>2A0M_133_159
LRAFPGDVGVINVDSHLDVRPPLQDGR
>1Q0H_18_44
TGSIGCSTLDVVRHNPEHFRVVALVAG
>4UAG_397_423
LAPRVQPGDMVLLSPACASLDQFKNFE
>1O7F_41_67
FTRLKGVKAFEKFHPNLLRQICLCGYY
>2IJR_175_201
TRLAIELNGNSQLLTGVSTTHDLYSHL
>1NW3_353_379
AATPTKGPEGKVAGPADAPMDSGAEEE
>1DB3_201_227
TRAIANIAQGLESCLYLGNMDSLRDWG
>1RH9_208_234
HLLEIGLEGFYGNDMRQYNPNSYIFGT
>1NST_238_264
FLGVTNTIDYHKTLAFDPKKGFWCQLL
>2GWN_267_293
VCVHHLWFSDTDYGRLGNRIKWNPAIK
>2GG6_260_286
GSDVTILNVLMNPTRTGLILTLQEMGA
>1KO9_310_336
YAGWAQAVLFSADLRQSRHAQEPPAKR
>1Y4I_58_84
YTRLGNPTTDALEKKLAVLERGEAGLA
>1B6A_354_380
RMEEGEVYAIETFGSTGKGVVHDDMEC
>1N4K_229_255
VLGSIAGKLEKGTITQNERRSVTKLLE
>1WZZ_33_59
PSGRVVDTGNGGESHSEGQGYGMLFAA
>1NUY_60_86
AGSTNVTGDQVKKLDVLSNDLVINVLK
>1P1M_63_89
LRGVAEDLSFEEWLFSKVLPIEDRLTE
>1ZTU_79_105
EPTVLRGQTLAALLPEQWPALQAALPP
>2B4W_139_165
QLQDGRLGVFSRPRVGRKASIGFVILN
>1TVZ_9_35
NFYVPKYYVDMAKLAEARQVDPNKFLI
>2B5W_227_253
DSRQTPVEDVPDVYEQMDFIYEATGFP
>1Y4I_144_170
AAMRPETKVVYIETPANPTLSLVDIET
>2JAK_232_258
GIAELLEILGSIINGFALPLKEEHKIF
>2I7Q_70_96
FQCSLPDTTATLGDEPRKVLLRLYGAI
>1G4W_178_204
FDGKPVALAGSYPKNTPDALEAHMKML
>2B9W_238_264
IHTTDWDRESDVLVLTVPLEKFLDYSD
>1XFI_338_364
KIGMVKHLEVAEFLGGRLYDCVFKFNE
>1JDN_75_101
DRVAAARGAKPDLILGPVCEYAAAPVA
>1RRK_125_151
HNMGGDPITVIDEIRDLLYIGKDRKNP
>1IO1_344_370
LAEAAATTTENPLQKIDAALAQVDTLR
>1BGV_273_299
TTEEKINYMLEMRASGRNKVQDYADKF
>1Z5V_122_148
IDREADGSDSLEGFVLCHSIAGGTGSG
>1S9J_11_37
ISELGAGNGGVVFKVSHKPSGLVMARK
>1TQ4_206_232
LQDIRLNCVNTFRENGIAEPPIFLLSN
>1ULZ_184_210
SREAEKAFGRGDLLLEKFIENPKHIEY
>1JXM_238_264
INKRITEEQARKAFDRATKLEQEFTEC
>2DBQ_135_161
GVAWHPKWFLGYDVYGKTIGIIGLGRI
>1TCA_1_27
LPSGSDPAFSQPKSVLDAGLTCQGASP
>1H30_313_339
VCDGQEHVVTVSLRDGEATLEVDGTRG
>1JIX_253_279
ALIIGDKNYNDNFITLRVWETMASDAV
>1RU4_300_326
SNVQSGQKHYFRNNVSLSASVTVSNAD
>1L8Q_236_262
FVANYYAVKVEDILSDKRNKRTSEARK
>1KL1_136_162
YNFVAYGVDPETHVIDYDDVREKARLH
>1WL4_355_381
LGASGCRILVTLLHTLERMGRSRGVAA
>2CGL_195_221
SLLAWSGANKAWFGRPTHPGNVIGHWI
>1L9V_50_76
GIAPPPQFKKRYNTNDNSRGMNFETIM
>1W9H_388_414
PVTVNYPKLVAGIIANVNRYGGYPINP
>1ZX5_168_194
FVIRPGIPHAGEGLRVLEVSSNSTLAY
>1UWV_353_379
AKNGFDKVLLDPARAGAAGVMQQIIKL
>1YIS_416_442
DIRQTMADPFFDSVRDRVVGLVNNPIN
>1NE9_37_63
NNWEPVDVYLEDDQGAIIAAMSMLLGD
>1JHN_60_86
KWEVDEMKETKLPGDKGLVLMSRAKHH
>1FKM_4_30
IIQRISKFDNILKDKTIINQQDLRQIS
>2B0J_91_117
GNPESIMPKIREVVKAKAKELPKPPKA
>2HOE_127_153
TLNVMYRIIDRAKDMMEKLGSKLSALT
>2IY9_181_207
VGNDGADIRKLSAQQRIWPAAYHPVSS
>2FOZ_142_168
AGISLAYSSVQDVQKFARLSAQLTHAS
>1SB8_272_298
YNIAVGGRTSLNQLFFALRDGLAENGV
>1NTH_375_401
TDKTTGMEARMMGEVARATAGVEISEV
>1A26_60_86
LNEVQQAVSDGGSESQILDLSNRFYTL
>1WD3_156_182
NDACCFDYGNAETSSTDTGAGHMEAIY
>2AQ5_164_190
GAAVLTLGPDVHPDTIYSVDWSRDGAL
>1MOQ_79_105
GIPCDVEIASEFRYRKSAVRRNSLMIT
>1XKN_73_99
RDPEGKYAERIVFHRIPTNDAWCRDHG
>1HT6_47_73
VSNEGYMPGRLYDIDASKYGNAAELKS
>1R5Y_200_226
GIQQGSVFENLRQQSADALAEIGFDGY
>1XTI_322_348
AFNYDMPEDSDTYLHRVARAGRFGTKG
>1YHT_240_266
DGDTQDKNEAAERRDMRVSLPELLAKG
>1BIF_396_422
RCLLAYFLDKAAEELPYLKCPLHTVLK
>1W8K_116_142
LNDIALCRTHAASFVMAGDQNSNYRHP
>1RE9_325_351
SGLDERENACPMHVDFSRQKVSHTTFG
>1GCA_16_42
FMSVVRKAIEKDGKSAPDVQLLMNDSQ
>1LJ5_115_141
RLFRSTVKQVDFSEVERARFIINDWVK
>1W5D_372_398
SWFSAYLNSLPVAGNPDRMVGGTLRNR
>2O1B_327_353
DLPFVHAKGGIYVWLETPPGYDSEQFE
>1RKD_54_80
SGANIAFIACTGDDSIGESVRQQLATD
>1EU8_67_93
LMDVAWLGQFIASGWLEPLDDYVQKDN
>1WDI_235_261
IPEEVAEAVNRAKAEGRRVVAVGTTVV
>2G5D_308_334
QNPSYIFFRELAGSGGDGPVGALGTPL
>1O89_257_283
CVAACGLAGGFTLPTTVMPFILRNVRL
>1HZF_189_215
VTIALHHGLAVFQDEGAEPLKQRVEAS
>2POR_238_264
STFGATTVGGYVQVLDIDTIDDVTYYG
>2C3F_266_292
LSIDIVKKTNGAGTAAQGIYINSTSGT
>1TBF_120_146
GKIQNKLTDLEILALLIAALSHDLDHP
>7ODC_126_152
NGVQMMTFDSEIELMKVARAHPKAKLV
>1J09_294_320
TWERVSLGGPVFDLEKLRWMNGKYIRE
>2CY8_123_149
TETTLLALRVARAFTGRRMILRFEGHY
>2D81_275_301
GGVLSNPNGCWDWVGWYGSNADQIGGV
>1JXM_128_154
LLSEFPDKFGSCVPHTTRPKREYEIDG
>1XC3_156_182
HIYIRRHPDDVYQGKCPYHGDCFEGLA
>3GRS_414_440
KTKCVMKMVCANKEEKVVGIHMQGLGC
>1E4F_370_396
INADEVANDPSFAAAFGNVFAVSENPY
>1NML_110_136
QAGVEMSSTPDRVVATLKSMPEYIERF
>1EVY_80_106
EKAYNGAEIILFVIPTQFLRGFFEKSG
>1Y3N_48_74
NRAATNSQEQFNLMMASGQLPDIVGGD
>1VLI_45_71
QAFALIDAAAEAGADAVKFQMFQADRM
>1QE3_184_210
TVFGESAGGMSIAALLAMPAAKGLFQK
>1NML_300_326
TGNVPEVTYPVLPPSTANTPKPVDMIP
>1FO8_67_93
NIAVQPDHRKFQGYYKIARHYRWALGQ
>1YGJ_160_186
RKIHSQEEALEVMDMLHSMGPDTVVIT
>1SI7_271_297
KELMITAALPGSGEWGTQREALAFEQA
>1QNR_189_215
QYVKSLDSNHLVTLGDEGLGLSTGDGA
>1LJ8_202_228
ALLAFAALHNAELHDWIKAHVSFPNAM
>2F8L_263_289
TSDFAKVDKFIKKNGHIEGIIKLPETL
>2FYT_97_123
EILYQAMDIIRLNKLEDTITLIKGKIE
>1INP_25_51
QETLFQLLIEEKKEGEKNKKFAVDFKT
>1HBZ_71_97
DVSKYTKALVFQPGTKTETLLRFSTVA
>1E6U_268_294
GRVVFDASKPDGTPRKLLDVTRLHQLG
>1FG7_191_217
CPQASLAGWLAEYPHLAILRTLSKAFA
>1Y3N_208_234
WMDFYVENGKIKHPFAEVAFKDGIKHV
>1LML_102_128
ITEGFSNTDFVMYVASVPSEEGVLAWA
>1GA8_141_167
QKIGMADGEYYFNAGVLLINLKKWRRH
>1BGV_43_69
EEVALLERMVIPERVIEFRVPWEDDNG
>1UTE_106_132
KISKRWNFPSPYYRLRFKIPRSNVSVA
>1XKS_387_413
VLGAGACGGVPIIFSRNSGLVSITSRE
>1G6S_176_202
LLMTAPLAPEDTVIRIKGDLVSKPYID
>1NHS_29_55
QWYEKGDFISFLCCGMQLYLEGKVKDV
>1LW7_235_261
DYAVRHSHKIAFIDTDFITTQAFCIQY
>1UDC_225_251
EDGTGVRDYIHVMDLADGHVVAMEKLA
>1P5J_345_371
SLAQLRALKEQLGMTNRLPKLEHHHHH
>1GR0_228_254
LNVGGNMDFLNMLERERLESKKISKTQ
>1XA6_424_450
NLGIVFGPTLMRPPEDSTLTTLHDMRY
>1RIQ_45_71
VPFKNVFLGLEKRPYKRATSCQKCLRV
>2AE0_158_184
IMDVQGSGYIDFGDGSPLNFFSYAGKN
>1XP3_58_84
LNIEAGRKHMEQNGIEEIIIHAPYIIN
>1PSW_256_282
VILIAACKAIVTNDSGLMHVAAALNRP
>2AU3_132_158
SRGIDPKVARKFDLGYAPSSEALVKVL
>1BQG_36_62
GAHGPLFTRNILILTDSSGHVGVGEVP
>1KV7_162_188
FSADGQIDYQLDVMTAAVGWFGDTLLT
>1OZA_198_224
ILDIERKVTAKMRADNFPTDNFGAALG
>1R3S_85_111
SGILVVPQALGMEVTMVPGKGPSFPEP
>1UDC_34_60
CNSKRSVLPVIERLGGKHPTFVEGDIR
>2B9E_202_228
PVRLHALAGFQQRALCHALTFPSLQRL
>1CSH_17_43
ARIKTFRQQHGNTAVGQITVDMSYGGM
>1SB8_56_82
GLDNFATGHQRNLDEVRSLVSEKQWSN
>2A2C_327_353
SLEELRTQILSPNTQDVLIFKLYQRAK
>1YLE_253_279
IDIFDGGPTLHARTSGIRSIAQSRVVP
>1DYK_1_27
APLASVPTPAFPFPVPTMVHGPCVAES
>1BIA_260_286
PYLSRWEKLDNFINRPVKLIIGDKEIF
>1VJY_183_209
VLDDSINMKHFESFKRADIYAMGLVFW
>2J0W_27_53
VLSDANVRLVVLSASAGITNLLVALAE
>1YE3_236_262
GATECVNPQDYKKPIQEVLTEMSNGGV
>1WL4_112_138
SIVVAGGMENMSKAPHLAYLRTGVKIG
>2ALA_118_144
HASAYKAHTASLKAKVRVMYGNVNQTV
>1R3S_109_135
PEPLREEQDLERLRDPEVVASELGYVF
>1ZX5_273_299
YSCLVPASTDSFTVESERGKIVRIYLK
>2FR1_44_70
ADETSTAAREALESAGARVRELVVDAR
>1M4L_109_135
IVTNPDGFAFTHSQNRLWRKTRSVTSS
>1EYB_108_134
THNWDEVDPDPNQLRWKPFEIPKASQK
>2FQX_161_187
IQVVVEVANTFSDPQKGQALAAKLYDS
>1VPR_199_225
HHQTGGMYLRINQFGDVCTVDASVAKF
>1EQC_328_354
QWSDEHKTDTRRYIEAQLDAFEYTGGW
>1TVZ_355_381
DVEFDEEQDAVHEDRHIFYLSNIENNV
>1SVS_265_291
LFLNKKDLFEEKIKKSPLTICYPEYAG
>1TV5_51_77
KYIDGEICHDLFLLLGKYNILPYDTSN
>2EWV_278_304
SQRLLPKIGGGRVLAYELLIPNTAIRN
>1FP2_10_36
PSEIFKAQALLYKHIYAFIDSMSLKWA
>1ZHX_125_151
GKWENKEHPEFGETVLLSEQVSHHPPV
>1HZF_263_289
AMAQETGDNLYWGSVTGSQSNAVSPTP
>1R9L_67_93
PLHDNMYEAAGGDKKFYREGVFVNGAA
>1T1G_208_234
WNDGPDGGSTGGGVSRIFPLPSWQERA
>2O14_19_45
DFGSGSMEPGYIGVRASDRYDRSKGYG
>2NRJ_253_279
GVAYSNINEMHKALDDAINALTYMSTQ
>1ZSW_34_60
ISMVTKNANENNHFYKNVLGLRRVKMT
>2F7V_185_211
ASGKQDPAASALHQAMRWGGKALDHVE
>2CBN_75_101
PGLLCSRSMSGIIQPLTIYGPQGIREF
>2IMR_88_114
GAVIAPPPVNAHTHLDMSAYEFQALPY
>1IN4_224_250
KRVRDMLTVVKADRINTDIVLKTMEVL
>1F9V_216_242
ASHSIFIIHLSGSNAKTGAHSYGTLNL
>1JDC_67_93
SDGSKSGGGEGYFWHDFNKNGRYGSDA
>1Y4I_4_30
CRTYGFNTQIVHAGQQPDPSTGALSTP
>2J4O_358_384
MTLLVRNFGYPLGEMSQPTPSPAPAAG
>2VTK_237_263
QGAEPQSNAGPRPHIGDTLFTLFRAPE
>1QF5_317_343
RAVQLNSLSGFCLTKLDVLDGLKEVKL
>1R4U_129_155
NVQVDVVEGKGIDIKSSLSGLTVLKST
>1PHP_274_300
NDANTKVVPIDAIPADWSALDIGPKTR
>2DE2_215_241
ASGDVDALYSWLPWAGELQATGARPVV
>1JP4_213_239
DNVLRVGGAGNKIIQLIEGKASAYVFA
>1WL4_344_370
IEGGAIALGHPLGASGCRILVTLLHTL
>1PFO_445_471
LEANARNIRIKARECTGLAWEWWRDVI
>1YKS_383_409
WCFEGPEEHEILNDSGETVKCRAPGGA
>1X3L_89_115
KRIKVIEAGHPIPDEKSILGAKEALSI
>1BI5_63_89
SMIKRRYMYLTEEILKENPNVCEYMAP
>2IW1_45_71
CPKAFELIQVPVKSHTNHGRNAEYYAW
>1RJG_143_169
SEILRISLGLSKEDTAKSPFLIDQGRY
>1IZC_149_175
FSPWTFSPGIADASLFPNDPYNVATSN
>1P9R_352_378
TGIHELLLVDDALQELIHSEAGEQAME
>1VLY_68_94
QHLLAAHCDAKGKMWSNLRLFRDGDGF
>2H9F_270_296
AATRQHTPKIAFVAPPRDYRTASGKLV
>1EYB_201_227
QPNEICVIQRGMRFSIDVFEETRGYIL
>1PMI_13_39
QNYDWGKIGSSSAVAQFVHNSDPSITI
>1G6S_332_358
RNIYNWRVKETDRLFAMATELRKVGAE
>1HA0_174_200
IHHPSTNQEQTSLYVQASGRVTVSTRR
>2GU1_334_360
KSLSSNQKTSFLARVSEFDHEGHHHHH
>1Z6A_381_407
RDDIISKFQNNPSVKFIVLSVKAGGFG
>1TQ4_312_338
SMKFYRTVFGVDETSLQRLARDWEIEV
>1GYC_96_122
DFHVPDQAGTFWYHSHLSTQYCDGLRG
>1NE9_138_164
MHATIQPRLNMVLDLTKFPDAKTTLDL
>1Y42_116_142
RLKSRDHLSSSDATMNMTKIHYQLKKL
>1X7F_55_81
FSRIFTCLLSVNRPKEEIVAEFKEIIN
>2GHS_178_204
ISIPNSICFSPDGTTGYFVDTKVNRLM
>4ENL_387_413
VVGLRTGQIKTGAPARSERLAKLNQLL
>1CS6_197_223
LAAEDARQYAPSIKAKFPADTYALTGQ
>1QUB_189_215
PSRPDNGFVNYPAKPTLYYKDKATFGC
>1G41_262_288
ICKKGEYSGADVSREGVQRDLLPLVEG
>1TQ4_345_371
IKSPAVFKPTDEETIQERLSRYIQEFC
>1TVZ_153_179
QGAGAVAMVIAHNPSILALNEDAVAYT
>2GTI_183_209
VIFSRTGSLEPSHYRSPQGNPGGNRVG
>1JIX_81_107
LSAQKFMAKYKSKIYYLFTDIRLPFSQ
>1RU4_36_62
MSFSAAMAAVNPGELILLKPGTYTIPY
>1YPX_144_170
HYRGDIEYQPYLDDAEKFANDLATAYQ
>1QYI_91_117
DILKKLSHDEIEAFMYQDEPVELKLQN
>1D7Y_12_38
VLGAGLASVSFVAELRQAGYQGLITVV
>1WST_348_374
TLPEGIDTKLMMERAVAKGVAYVPGEA
>1L5O_159_185
TCDLAQRGVTLFGVGELGMANTTPAAA
>1XMB_150_176
AEEGLSGAKKMREEGALKNVEAIFGIH
>1IMV_306_332
TKSLQEMKLQSLFDSPDFSKITGKPIK
>2IXR_202_228
IARWRKELGDAVSISDSGVVTINPDKL
>1PJA_171_197
QEFSICNYWHDPHHDDLYLNASSFLAL
>1SQH_108_134
ECLEQTQLIEWTQGALLTNVDLGFCNR
>2J4O_143_169
QLPPQYQKILERLKTLEREISGGAMAV
>1JYE_215_241
EREGDWSAMSGFQQTMQMLNEGIVPTA
>3SIL_209_235
STDGITWSLPSGYCEGFGSENNIIEFN
>1G41_392_418
GARRLHTVMERLMDKISFSASDMNGQT
>1IGR_182_208
QKMCPSTCGKRACTENNECCHPECLGS
>1KL1_388_414
GSEQALEEARQRVAALTDPTSRSAAGT
>1WY0_286_312
DVMEAIDLLKKYGSIDYAAEIAKDMIK
>1F42_151_177
ATLSAERVRGDNKEYEYSVECQEDSAC
>1P1M_359_385
HLVHAFSGEVFATMVAGKWIYFDGEYP
>1E5W_163_189
LNKDQWEERIQVWHEEHRGMLREDAVL
>2FXU_324_350
TMKIKIIAPPERKYSVWIGGSILASLS
>1WRU_292_318
WMPNLLVTIDASKYAIKTTELLVSKVT
>1EU8_59_85
KSSDPDVFLMDVAWLGQFIASGWLEPL
>2DBY_153_179
EARADRERLPLLEAAEGLYVHLQEGKP
>1DOZ_177_203
LIVSAHSLPEKIKEFGDPYPDQLHESA
>1ZTU_87_113
TLAALLPEQWPALQAALPPGCPDALQY
>2AYU_388_414
HGLEDDDGESAEEQDDFAGRPEQAPEC
>1F42_40_66
LDQSSEVLGSGKTLTIQVKEFGDAGQY
>1D7Y_4_30
EALKAPVVVLGAGLASVSFVAELRQAG
>1RRK_38_64
VKPRYGLVTYATYPKIWVKVSEADSSN
>1CKO_206_232
ANAIYHTDGLIIMSVDEPVIYGRNFNL
>2DE2_339_365
NNLLQEPVALDQWAAPEFLNNSLNRHR
>1UX5_324_350
KFHPLDKVLIKTLPVLPEARKKGDLLE
>1UAS_173_199
AGRMGNSWRTTGDIADNWGSMTSRADE
>1H6S_88_114
AFDSVALTYDSEMGYEASSFGDAQSSF
>1VQZ_258_284
FNVRRGIKFTSGKVEVFANVTESKIQD
>1UX6_109_135
ACKDDFDHDSVPDIDDICPENVDISET
>1VLO_118_144
EDFFRLVVNSATREKDLSWITQHAEPF
>1XRF_372_398
LQTALPSALELYRKGIISLKKLIEMFT
>1DB3_274_300
RFEGTGVEEKGIVVSVTGHDAPGVKPG
>1MDO_234_260
EVLAPGYKYNLPDLNAAIALAQLQKLD
>1RMG_313_339
ATRPPIRVVCSDTAPCTDLTLEDIAIW
>1R3S_8_34
PQGFPELKNDTFLRAAWGEETDYTPVW
>1B9H_50_76
HHGAAHALAVTNGTHALELALQVMGVG
>1OWL_221_247
CDRAIADYDPQRNFPAEAGTSGLSPAL
>1RIQ_298_324
RILRRAMRFGYKLGIENPFLYKGVDLV
>1WP5_57_83
TNKGNYLYCPVHELPDIRWKDLGQHIA
>2GI3_342_368
RRRIMIGTFTLSAAYYEAYFNKAMKVR
>1DNV_301_327
TQNVAESTHNLTRNFPADLFNIYSDIE
>1WZA_56_82
PIFKSPSYHGYDVTDYYKINPDYGTLE
>1YOE_27_53
AIAIVLALASPELDVKAITSSAGNQTP
>2G29_142_168
DAAPLKEAFAKVTDPKVAMTFPGGTHD
>2IXR_126_152
LVDVIGQGKSDIDAYATIVEGLTKYFQ
>1VLY_251_277
KFRGANKRALWLLAGSASRLPEAGEDL
>1PO5_130_156
EARCLVEELRKSKGALLDNTLLFHSIT
>2EX2_127_153
DKAPGWPWNDMTQCFSAPPAAAIVDRN
>1YI9_120_146
YFVLQVHYGDISAFRDNHKDCSGVSVH
>1LI4_222_248
GDVGKGCAQALRGFGARVIITEIDPIN
>1NOF_122_148
TNGAPLYAISIQNEPDWKPDYESCEWS
>1VPR_188_214
AEANKIVADTDHHQTGGMYLRINQFGD
>1N93_228_254
MDQIKLVASYAQMTTYTTIKEYLAECM
>1ZSY_132_158
ALIQVPSDIPLQSAATLGVNPCTAYRM
>1QYI_13_39
LSEERCFDVSALTVYELLMDKCYLGLH
>1U8X_121_147
DEQIPLKYGVVGQETCGPGGIAYGMRS
>1A0I_246_272
GIIQGLVWGTKGLANEGKVIGFEVLLE
>3GCB_424_450
TQKYFEEYCFQIVVDINELPKELASKF
>1VFL_135_161
GLQEGERDFGVKVRSILCCMRHQPSWS
>1OLT_367_393
DCIRRDVIKSLICNFRLDYSPIEQQWD
>1HA0_132_158
KRGPGSGFFSRLNWLTKSGSTYPVLNV
>1UUR_190_216
LEMDSQPIYPATLTAHFPLKFLAGTRK
>1UZ5_174_200
KVKVFRKPKVAVISTGNEIVPPGNELK
>1IGR_60_86
VAGLESLGDLFPNLTVIRGWKLFYNYA
>1W9Y_99_125
NISEVPDLDEEYREVMRDFAKRLEKLA
>1O70_19_45
AENGALRKFYEVIMDNGGAVLDDINSL
>1JR7_101_127
ATAVAHLIGRSNFDAMSGQYYARFVVK
>2HOE_235_261
YRGENGYAGEIGYTRVFNGNEYVFLED
>1QZ9_153_179
DSPEELPQAIDQDTAVVMLTHVNYKTG
>2C1I_122_148
HLTEDGQPFTLDQLFSDASKAKEQLIK
>2HMA_140_166
DGTVHMLRGVDNGKDQTYFLSQLSQEQ
>1E2S_462_488
GEDPALQICCHPGCTPRPACCHCPDPH
>1NTY_142_168
PVQRITKYQLLLKELLTCCEEGKGEIK
>1CA1_72_98
PDTDNNFSKDNSWYLAYSIPDTGESQI
>1YLE_172_198
EQGESPFWNAVGRNFFDLNYIEAEKLS
>1QZZ_5_31
SPGEPLEPTDQDLDVLLKNLGNLVTPM
>1I24_18_44
GGDGYCGWATALHLSKKNYEVCIVDNL
>1T2D_234_260
SPYVAPAAAIIEMAESYLKDLKKVLIC
>1VRM_116_142
FTGNYENLRVPSREEIEEALKHTGYKN
>1HX0_236_262
DLGGEAIKSSEYFGNGRVTEFKYGAKL
>1VJY_257_283
RWQSCEALRVMAKIMRECWYANGAARL
>1EDG_67_93
IDAIKQKGFNTVRIPVSWHPHVSGSDY
>1RW3_44_70
QYPMSQEARLGIKPHIQRLLDQGILVP
>2BLE_137_163
SILEAVPQVKFICLDVANGYSEHFVEF
>2AU3_277_303
QNQANLLSKFTKKVYILYDGDDAGRKA
>1SZN_6_32
GVTGKVPSLGWNSWNAYHCDIDESKFL
>1NU5_3_29
IEAISTTIVDVPTRRPLQMSFTTVHKQ
>1VFL_302_328
TLDTDYQMTKKDMGFTEEEFKRLNINA
>1R3F_3_29
RPRRRGRDINGVLLLDKPQGMSSNDAL
>1UMG_215_241
VSIERLNLIAGKYVGKDDPVMIVRLQH
>1ZX5_144_170
EKLKEEDFDFKTLLNTFETTPYDTFVI
>1UYN_260_286
RNMPHTRLVAGLGADVEFGNGWNGLAR
>1KO9_261_287
KPQAVPVDVHMWHIAQRDYSWHPTTSQ
>1TFR_234_260
NDREQAKVLLTESEYNRYKENLVLIDF
>2IMR_152_178
IVWAPEVMDALLAREDLSGTLYFEVLN
>2CYG_190_216
YALFTASGVVVQDGRFSYQNLFDAIVD
>1V71_142_168
EREGLTIIPPYDHPHVLAGQGTAAKEL
>2B69_122_148
TLNMLGLAKRVGARLLLASTSEVYGDP
>1DFA_148_174
KASNKAYFEWTIEARDLSLLGSHVRKA
>1YON_35_61
PYCSVNLVETDGSIFNESLTANDPDFL
>1NUY_195_221
LVDRDVKIKKKGSIYSINEGYAKEFDP
>1G6S_321_347
AALFAKGTTTLRNIYNWRVKETDRLFA
>1A0I_279_305
ATNISRALMDEFTETVKEATLSQWGFF
>1XKS_175_201
KIHQHILPQGQGMLSGIGRKVSSLFGI
>1ZVD_86_112
YGLFQYSRDDIYTLQINPDSAVNPEHL
>2HGS_217_243
IFDQRAIENELLARNIHVIRRTFEDIS
>1XUU_16_42
YNHEPLIICEIGINHEGSLKTAFEMVD
>1GPJ_94_120
SMMVGEQEILRQVKKAYDRAARLGTLD
>1NTH_432_458
KTVTPTEEYMQVYDGARKKLEDLGLVF
>1OYG_267_293
ESQKLLQSDKKRTAELANGALGMIELN
>1LJ5_133_159
RFIINDWVKTHTKGMISNLLGKGAVDQ
>1YIS_311_337
PQEALTILADQGLERTLDDSAGRRMLI
>1R89_136_162
WLEGRIKGKENEVRLLKGFLKANGIYG
>1A26_177_203
DLKVVEIFRIEREGESQRYKPFKQLHN
>1RYO_300_326
HGFLKVPPRMDAKMYLGYEYVTAIRNL
>2C5S_12_38
TYEYILVRYGEMTTKGKNRSKFVSTLK
>1KA2_132_158
EPWLDKIISLAKRAAEYLGYEEEPYDA
>1W3U_247_273
MVNEVLKWIEERGGLEGVQQANRKKAS
>2HJS_207_233
DAEGHSAIERRIFAEVQALLGERIGPL
>2BJQ_20_46
PDNPVRVKGQQNMYVALWYKFGKPIHG
>1YC9_298_324
FGLDHLFDSGNDAGAIGPAIYLPLFTG
>1SIG_179_205
MKLCVEQCKMPKKNFITLFTGNETSDT
>2DBY_165_191
EAAEGLYVHLQEGKPARTFPPSEAVAR
>2DBQ_31_57
EKEIPREILLKKVKEVDALVTMLSERI
>2B5W_289_315
REMVLHNKALVGSVNSHVEHFEAATVT
>1W8K_23_49
DIERTHSSGVRVDLGEDAEVENAKYRI
>2C78_250_276
GDEVEIVGLAPETRKTVVTGVEMHRKT
>1NI5_217_243
CAEQESLLDELLADDLAHCQSPQGTLQ
>1ZGK_211_237
VCVLHNCIYAAGGYDGQDQLNSVERYD
>2CAU_390_416
IPRQVSDLTFPGSGEEVEELLENQKES
>1UUQ_124_150
DMTVVLYFNNFWQWSGGMTQYMAWIEG
>2B20_42_68
GSEEYSTIKRVWVYITGVTDHHQNSQP
>1VJY_149_175
IADLGLAVRHDSATDTIDIAPNHRVGT
>1R3S_171_197
SSTMAQAKRWLYQRPQASHQLLRILTD
>1EYN_283_309
DMHGKRPKAVTVRTAPHPAFPTDMQAQ
>2H14_252_278
TGGKWIVSGSEDNLVYIWNLQTKEIVQ
>1JXM_180_206
QYNSHLYGTSVQSVREVAEQGKHCILD
>1B63_96_122
FRGEALASISSVSRLTLTSRTAEQQEA
>1PII_95_121
GSFNFLPIVSQIAPQPILCKDFIIDPY
>1BT3_285_311
QQLAGKPRKRDYTDSDWLNATFLFYDE
>1EYN_172_198
AATLAEGTTIIENAAREPEIVDTANFL
>1NQK_29_55
HGYLQQIAQAADRLGYTGVLIPTGRSC
>1RK6_236_262
DEGEHIVQALEETFRIGRELDVPVVIS
>2AE0_35_61
NAGDFAEQINHIRNSSPRLYGNQSNVY
>1UXY_213_239
TTKLPDPKVNGNAGAFFKNPVVSAETA
>1RGZ_130_156
LLRFYQNWQPQWKPGTTRLYANASIGL
>1O89_43_69
ESRLPEGDVTVDVHWSSLNYKDALAIT
>2HBJ_94_120
TELESMLEDLKNTKEIAVDLEHHDYRS
>1NUY_185_211
MLDPAIGEFILVDRDVKIKKKGSIYSI
>1XTO_97_123
LLSLREGCPHQVWCTDMVHQDLTTGFP
>2ICS_192_218
APPHLDEILALMEKGDVLTHCFNGKEN
>1RYO_36_62
SVACVKKASYLDCIRAIAANEADAVTL
>1GCA_217_243
GAVEALKAHNKSSIPVFGVDALPEALA
>2GJL_53_79
EALAAEIARCRELTDRPFGVNLTLLPT
>1DQ3_217_243
LKLLEGIDNGIPPQILKEGKNAVLSFI
>1CA1_178_204
DILKNKDFNAWSKEYARGFAKTGKSIY
>1O7F_79_105
QGDIGTNWYAVLAGSLDVKVSETSSHQ
>1Y7E_222_248
EEEDFVSSEIEIVPAGTAKDVGFDKAL
>2EX2_333_359
IIADGSGLSRHNLIAPATMMQVLQYIA
>1CKO_162_188
ASRFFAMKRSLKEFKNVPEDPAILRYK
>1TQN_428_454
LMNMKLALIRVLQNFSFKPCKETQIPL
>1TFZ_322_348
YQNLKKRVGDVLSDDQIKECEELGILV
>1WP5_242_268
LKANPHRISGFVVAQDSDTIYLQTEKS
>2A2C_451_477
RSDGSLAPEKQSLFATKPGGGALVLLE
>1W9Y_127_153
ELLDLLCENLGLEKGYLKNAFYGSKGP
>1XFK_310_336
HTARLAARLCWDIANAMAEQVQSIRHP
>2H6O_437_463
TGFAAPNTTTGLPSSTHVPTNLTAPTS
>1GXN_89_115
SGGNTKYRDAVRKAANFLVNSQYSTGA
>1A76_74_100
TPIWVFDGEPPKLKEKTRKVRREMKEK
>3SIL_112_138
LVMVGKWNNNDKTWGAYRDKAPDTDWD
>1EYB_73_99
SAFTCPRSTNKRSWLYRILPSVSHKPF
>1O7F_271_297
KYLFYRFLDDEREDAPLPTEEEKKECD
>1PVL_251_277
RYTNFWNQLHWIGNNYKDENRATHTSI
>1P5D_375_401
EINITVTEDSKFAIIEALQRDAQWGEG
>1HH2_294_320
EVEILDKENKAARVLVPPTQLSLAIGK
>1J72_101_127
NESDLFMSYFPRGLKYQEGGVESGFKH
>1FO8_15_41
TVRRCLDKLLHYRPSAELFPIIVSQDC
>1V73_75_101
ALSDVHGQYDVLLTLLKKQKIIDSDGN
>1O7F_102_128
SSHQDAVTICTLGIGTAFGESILDNTP
>1GP6_329_355
FPPRTFAQHIEHKLFGKEQEELVSEKN
>1BIF_141_167
IFNFGEQNGYKTFFVESICVDPEVIAA
>2A1X_159_185
IVCAWTAMEHISRNNGCLVVLPGTHKG
>1NUY_211_237
INEGYAKEFDPAITEYIQRKKFPPDNS
>1YFE_233_259
GTGLNTHPEYARRVADELAVITCAPFV
>1QZ9_23_49
FALPEGVIYLDGNSLGARPVAALARAQ
>1YPX_96_122
VQTKSHSVKITGPIDFTTHPFIEDFIF
>1RRK_153_179
EDYLDVYVFGVGPLVNQVNINALASKK
>1XM9_386_412
NTSNSEDILSSACYTVRNLMASQPQLA
>1U94_13_39
ALAAALGQIEKQFGKGSIMRLGEDRSM
>1X54_336_362
EDPNDPRKVLASDMLAPEGYGEIIGGS
>1US5_4_30
PILAALTLAGLGLAQEFITIGSGSTTG
>1LYV_87_113
IQVGNTRTIACQYPLQSQLESHFRMLA
>1UG6_196_222
LLGHGLAVEALRAAGARRVGIVLNFAP
>2AEU_64_90
NEYGLKHLGGDENDKCVGFNRTSSAIL
>2MNR_189_215
GIMVDYNQSLDVPAAIKRSQALQQEGV
>1YON_13_39
QLWLTALCKQGHEVQGWLRVPQPYCSV
>2DAP_100_126
QVMNEAATAAGNVALVSTGWDPGMFSI
>1REO_117_143
DNAWYFIKNIRKRVGEVKKDPGVLKYP
>1P0H_39_65
EQVLRELGQQRTEHLLVAGSRPGGPII
>1SB8_124_150
TSNATNIDGFLNMLIAARDAKVQSFTY
>1K7I_50_76
IDQAAAQITRENVSWNGTNVFGKSANL
>1MC0_317_343
SKFDEDLATAFSIYCGISIAHSLLYKK
>1UOZ_257_283
PSGRALGAPPTTATAGAHADAYLWIKR
>1DB3_346_372
VANDLEAAKKHSLLKSHGYDVAIALES
>1U7G_200_226
MVFTGTAILYIGWFGFNAGSAGTANEI
>1XVT_319_345
NIACAKVLTVPELESNPQYVARESITQ
>1GA8_259_285
WGAERFTELAGSLTTVPEEWRGKLAVP
>1J09_220_246
YRAFGWEAPRFYHMPLLRNPDKTKISK
>1R3S_76_102
FPLDAAIIFSGILVVPQALGMEVTMVP
>1H12_27_53
TNIQQKVNSTFDNMFGYNNTQQLYYPY
>1G8P_89_115
PDWATVLSTNVIRKPTPVVDLPLGVSE
>1T5J_191_217
YIKDIDEEFAKKLLEIKNFNNLDYIYD
>2B61_290_316
RALDMYDPSLGYENVKEALSRIKARYT
>2VTK_152_178
QAVLAFVALIPPTLPGTNIVLGALPED
>1JMS_68_94
VLKSLPFPITSMKDTEGIPCLGDKVKS
>1AGX_43_69
VNDLANITGIQALQVASESITDKELLS
>1UOU_119_145
VSLVLAPALAACGCKVPMISGRGLGHT
>1Q5N_392_418
VEAACKTAVAEQKHLKDIISQVDEVKQ
>2HZ6_281_307
EGVAVVPRGSTLPLLEGPQTDGVTIGD
>1AC5_178_204
AGQYIPFFANAILNHNKFSKIDGDTYD
>1VPK_123_149
PADEFPEITPAESGITFEVDTSLLEEM
>1EVY_297_323
AVAEGVATADPLMRLAKQLKVKMPLCH
>1ODM_158_184
KGYALALGKEENFFARHFKPDDTLASV
>1T67_154_180
YLNDAVLGILRLRRKFERILYVDLDLH
>2AU3_335_361
EFGKEELRRLINSSGELFETLIKTARE
>1BOB_30_56
QFSPLFTYPIYGDSEKIYGYKDLIIHL
>1P1M_171_197
GPHSPYLCSEEYLKRVFDTAKSLNAPV
>1C7Q_281_307
QLFGESEGKDQKGLFPASVDFTTDLHS
>1NML_205_231
NLGGQNYYPFGLVAKPGAEILPEGDKG
>2CWC_54_80
FWTDDTSQALCLAESLLQRGFDPKDQM
>1IGR_452_478
NGERASCESDVDDDDKEQKLISEEDLN
>1H12_235_261
LLKNHFTKVSGSPHWNLPTFLSRLDGS
>2BG1_346_372
LANADWIGKTGTTNQDENMWLMLSTPR
>1M15_147_173
EMEEKVSSTLSSMEDELKGTYYPLTGM
>1ITX_193_219
TLLLSKIREKLDAAGAVDGKKYLLTIA
>1JDC_336_362
MYDWGYGDFIRQLIQVRRAAGVRADSA
>2EWV_295_321
LLIPNTAIRNLIRENKLQQVYSLMQSG
>1BS0_289_315
DARREKLAALITRFRAGVQDLPFTLAD
>1ML9_229_255
DPNMAIFARVGDHADKHIHDLALFAIK
>1B9H_302_328
EERRNALVDRLVEAGLPAFAAFRAIYR
>1VJY_115_141
HLHMEIVGTQGKPAIAHRDLKSKNILV
>1JFB_173_199
AIRTNGSSTAREASAANQELLDYLAIL
>1YHL_271_297
DAKCSWLAVTFLGKANAAQVAEFKANY
>1IR6_110_136
LENGVEVIVTDHHTPGKTPPPGLVVHP
>1W58_158_184
VTLPFVMEGKVRMKNAMEGLERLKQHT
>1SP3_354_380
GGYWSEFDWNLAAKLGMEANPTMLEKG
>1P0H_132_158
GVRELIQMRRPLRDIPEPTIPDGVVIR
>1Z2N_14_40
LFIWLPESKQKTLFISTKNHTQFELNN
>1WDI_318_344
RERTLEAYRLAVAEGYRFYSLGDAMLI
>1VMI_166_192
LPQYSGPALGFADCSVVPQPTAAQLAD
>1HMY_41_67
WDKYAQEVYEMNFGEKPEGDITQVNEK
>2HKJ_161_187
ENTRGFHGTSVAISIPGDWPKAKSRIY
>1YFQ_39_65
KFDIQAKNVDLLQSLRYKHPLLCCNFI
>1JDC_251_277
CPVFDFALKERMQNGSIADWKHGLNGN
>2A3N_189_215
QLEILPANLLKAKQKFDPQADAIASRY
>1U7L_150_176
ANYNSAKTNLAAAERKKTGDLSVRSLH
>1SBP_9_35
SYDPTRELYEQYNKAFSAHWKQETGDN
>1CJC_282_308
QVLPSPDGRRAAGIRLAVTRLEGIGEA
>1RE9_45_71
LQESNVPDLVWTRCNGGHWIATRGQLI
>1ZX5_136_162
DVKIEELEEKLKEEDFDFKTLLNTFET
>1F20_342_368
VFRELYTAYSREPDRPKKYVQDVLQEQ
>1JXM_22_48
CGFLSQALSFRFGDVLHVIDAGDEEWW
>1DYK_236_262
VEFEFRTTRPTGVLLGVSSQKMDGMGI
>1G4R_62_88
RYGREDLDVLGLTFRKDLFVANVQSFP
>1OXX_102_128
NIAFPLTNMKMSKEEIRKRVEEVAKIL
>2BDE_349_375
AIKKELEQKYVDLCTRSIDESSQQYDQ
>1WY0_32_58
RVLYEAARHYPLAGGKRVRPFVVLTST
>1ZYL_159_185
LFEDATLIPSGLKAAFLKATDELIAAV
>1BT3_258_284
MGNFYSAGRDIAFYCHHSNVDRMWTIW
>1RWR_275_301
LKGAGVVSAGKLASGGGAVNVAGGGAV
>1MOQ_33_59
HGQVDLSELGPNADELLSKVEHIQILA
>1NHS_21_47
NLHPDAEIQWYEKGDFISFLCCGMQLY
>1M4L_208_234
YTTQSIPDKTELNQVAKSAVAALKSLY
>1UX5_122_148
IEVSVNLARNYAPYSTDWEGVRNLEDA
>1LCY_256_282
HGVLIHKVILGSPAHRAGLRPGDVILA
>2I0Z_84_110
IVKHIPGNGRFLYSAFSIFNNEDIITF
>1U7L_260_286
FNYSEELIDQLKKEHDSAASLEQSLRV
>1L8Q_278_304
EIARAFKRKDHTTVIHAIRSVEEEKKK
>1M13_119_145
FSLLPHMADMSTYMFKGIISFAKVISY
>1UDC_112_138
RAANVKNFIFSSSATVYGDQPKIPYVE
>1MXA_357_383
YGHFGREHFPWEKTDKAQLLRDAAGLK
>2F68_206_232
TGTHSNYYSGQSAITDFEKAFPGSKIT
>1V73_63_89
MPDTYLGIKKVVALSDVHGQYDVLLTL
>1PO5_355_381
DTQFRGYVIPKNTEVFPVLSSALHDPR
>1VJO_200_226
LGGVPIFLDAWGVDLAYSCSQKGLGCS
>1PMI_250_276
KQFPNDIGLFCGCLLLNHVGLNKGEAM
>1WYC_298_324
DWVRRVLAGGSHEAMTDKGFTNTFPDG
>2GTI_11_37
VNAGHFDGRAGELPCAVIGEKVIAKIQ
>1C7Q_57_83
EFSRIKQAAERIRNHSDALVVIGIGGS
>2D57_49_75
VLISLCFGLSIATMVQCFGHISGGHIN
>1YKS_345_371
RLRDDQRKVFRELVRNCDLPVWLSWQV
>2DAP_108_134
AAGNVALVSTGWDPGMFSINRVYAAAV
>1OHC_202_228
YHQHSPETYIQYFKNHNVTTIIRLNKR
>1F9V_67_93
VDVFKEVGQLVQSSLDGYNVCIFAYGQ
>1NTY_282_308
SDNKIVLKASSIENKQDWIKHIREVIQ
>4UAG_221_247
RGADERCVSFGVNMGDYHLNHQQGETW
>2GVK_257_283
GEYGTYFIGYASTFSTTRRMLENMFIG
>1BOB_275_301
KLGYDAVFQKHSDLSDEFLESSRKSLK
>1C7Q_367_393
AHVDGGVPNLIVELDEMNEYTFGEMVY
>1WL7_110_136
IGLATNRTLDPRDPDYEWKDMGPVIHS
>1I4W_138_164
DHINDKFLTVANVTGEGSEGLIMQWLS
>1REO_427_453
MGGITTFTPYQFQHFSESLTASVDRIY
>1W55_275_301
MKFKNANSMELLKQAYDKVREIGFELI
>1MSK_20_46
FDWQAYTPPVAHRLGVQEVEASIETLR
>1PGS_229_255
LGCSANPINNQSPGNWTPDRAGWCPGM
>1GCA_245_271
VKSGAMAGTVLNDANNQAKATFDLAKN
>1DQ3_294_320
IDYVLHVEEYSSLLRFYELIGKNLQNE
>1KNW_202_228
EQVCGAMVRQVIEFGQDLQAISAGGGL
>1BG6_259_285
YKESYGQSPATIYEAVQGNPAYRGIAG
>1IG8_444_470
TSLDDYPIKIVPAEDGSGAGAAVIAAL
>1E5W_275_301
RINKRILALCMGNHELYMRRRKPDTIE
>2AP1_43_69
STRRLQWEKRVPTPHTSYSAFLDAVCE
>1JMM_1_27
QKDLADYPVKLKAYEDEQASIKAALAE
>1U8X_289_315
LQYYLFPDDMVKKSNPNHTRANEVMEG
>1CPT_251_277
YIDDKYINAYYVAIATAGHDTTSSSSG
>1R3F_119_145
IEQIPSMYSALKYQGKKLYEYARQGIE
>2CEY_232_258
KVVKDAAENAAKYHTKLFVDGEKDLVT
>1DFA_121_147
ELVKEVSKSYPISEGPERANELVESYR
>2F6H_49_75
YPARILIIVLSEMWRFGLTKQSESFLA
>2CY7_171_197
IAMDNTVVMEEIRRLCRTSVPCAGATA
>1T1G_238_264
PSANPGAGSGRGVPDVAGNADPATGYE
>1XMX_200_226
KEQKLDVELSDKQQGYRELNLLLSDLV
>1UM8_322_348
KTGARGLRAIIEDFCLDIMFDLPKLKG
>1WF3_36_62
SPRPQTTRKRLRGILTEGRRQIVFVDT
>1UTE_148_174
FVSQQPERPRNLALARTQLAWIKKQLA
>2HZ6_25_51
SKRTGSIKWTLKEDPVLQVPTHVEEPA
>2HGS_151_177
SFGGLASRTPAVHRHVLSVLSKTKEAG
>1VHN_8_34
GLAPMAGYTDSAFRTLAFEWGADFAFS
>1WZZ_12_38
SDPAPDAVAQQWAIFRAKYLRPSGRVV
>1Q0H_45_71
KNVTRMVEQCLEFSPRYAVMDDEASAK
>2F7F_198_224
PVSGTHAHSLVQSYGNDYEAFMAYAKT
>1UOU_96_122
LEWPEAWRQQLVDKHSTGGVGDKVSLV
>1P5D_419_445
LVRASNTTPVLVLRFEADTEEELERIK
>1GSO_1_27
EFMKVLVIGNGGREHALAWKAAQSPLV
>1DFA_112_138
KKAPDGRIVELVKEVSKSYPISEGPER
>1CSH_118_144
LPSHVVTMLDNFPTNLHPMSQLSAAIT
>1BQC_10_36
RLYEANGQEFIIRGVSHPHNWYPQHTQ
>1HX0_367_393
IKEVTINADTTCGNDWVCEHRWREIRN
>1VLI_288_314
TKPVSEKLLGSSYKTTTAIEGEIRNFA
>2CYG_138_164
TSYPPSAGAFSSAAQAYLSPIVQFLAS
>2D2J_83_109
EVSRAADVHIVAATGLWFDPPLSMRMR
>1KV7_258_284
EVNDNKPFDLVTLPVSQMGMAIAPFDK
>1XHB_11_37
LPDVRLEGCKTKVYPDNLPTTSVVIVF
>1V9M_201_227
LRTAFKLQGSGLAPDAFFLKGGRFVDR
>1CJC_369_395
KRGPTGVITTTMTDSFLTGQILLQDLK
>2H9F_359_385
VGAEASQANGEWTVTKAIMSRSARILM
>1H12_165_191
EFNYYNDAITMLNTIKNKLMENQIIRF
>1GR0_207_233
THRVLAKLFEDRGVQLDRTMQLNVGGN
>1UAS_312_338
TITAHWSNIGLAGSVAVTARDLWAHSS
>2CY7_163_189
TWSSLAVHIAMDNTVVMEEIRRLCRTS
>1V9M_181_207
KGLDQPALRDYLALEVDAENLRTAFKL
>2I0O_269_295
KLSKICEELFDHCLAPHTRGDGTGCDN
>1SBP_1_27
KDIQLLNVSYDPTRELYEQYNKAFSAH
>1TVL_346_372
ARNLTLREVAQEMAFPRTLFIGTPERV
>1JFB_34_60
QVKLFDGSLAWLVTKHKDVCFVATSEK
>1B8P_82_108
KDADVALLVGARPRGPGMERKDLLEAN
>1RJG_101_127
VVNLGCGSDLRMLPLLQMFPHLAYVDI
>1CA1_21_47
ILENDLSKNEPESVRKNLEILKENMHE
>1X7F_33_59
LYPEHSTKEKDMAYISAAARHGFSRIF
>1TQN_441_467
NFSFKPCKETQIPLKLSLGGLLQPEKP
>1QHU_126_152
NEKVYPKSLQDEFPGIPFPLDAAVECH
>1UR3_118_144
GHYITDRDHIIKSAEQSLINLATDHLD
>1AC5_132_158
EGKIDKNKFDEDLEDVTKHFMDFLENY
>1VJ1_215_241
DAAVNYKTGNVAEQLREACPGGVDVYF
>1YON_253_279
RHTEIDYINGFLLRRARAHGIAVPENT
>1K7I_85_111
SSIPSGDTGFVKFNAEQIEQAKLSLQS
>1E2S_45_71
YVPVSLATPSRAALLTGRLPVRMGMYP
>2D5B_192_218
AMLAEPIGDLSISRPKSRVPWGIPLPW
>2D7U_103_129
CAIIEEKHKQLDRTNGYLHGKIGTTGS
>1OZ2_108_134
QPPKGYKEEEFSWSQYLRSTRAQAAPK
>1CJC_249_275
LLRTATEKPGVEEAARRASASRAWGLR
>1ZCJ_354_380
ISKEEILERCLYSLINEAFRILEEGMA
>1IO1_211_237
TSPLTGGLPATATEDVKNVQVANADLT
>1BU8_265_291
HLRSYKYYASSILNPDGFLGYPCSSYE
>1BIF_309_335
QTAEALSVPYEQFKVLNEIDAGVCEEM
>1NUY_224_250
TEYIQRKKFPPDNSAPYGARYVGSMVA
>1LRZ_140_166
FEHTGFHKGFDPVLQIRYHSVLDLKDK
>1TQ4_228_254
FLLSNKNVCHYDFPVLMDKLISDLPIY
>1AC5_297_323
YNFNLKDSYPSCGMNWPKDISFVSKFF
>1T9H_95_121
SAVQPSFSTALLDRFLVLVEANDIQPI
>2B78_18_44
VQLLSSRDYPNLNLDNQVVQLYSDADI
>2GFO_321_347
LDLSQYVIGPKNNLKKYNLFSVSNHYG
>1VJ1_152_178
SLIGVQEKGHISAGSNQTMVVSGAAGA
>1W9Y_60_86
CMEQRFKELVASKALEGVQAEVTDMDW
>1NXC_424_450
DDVQQSFFLAETLKYLYLIFSDDDLLP
>1WAK_357_383
KYEWSQEEAAGFTDFLLPMLELIPEKR
>1A8D_192_218
SAEITGLGAIREDNNITLKLDRCNNNN
>1IJ5_250_276
LCLLVLRILYAFADFDKSGQLSKEEVQ
>1Y11_360_386
RRLRGIRGDVRLFRVRRGATRTGSGGA
>1ZJC_51_77
YHCGASDVRVVYSDPTLKRLKFENESV
>2H9F_167_193
GVTFPAAEIVLEFLDPSDDGEDGGAIF
>1U4G_85_111
KLYRDWFGTSPLTHKLYMKVHYGRSVE
>1YHL_166_192
GQMYDVTSMCDSNKLDPEVAQPMTTDF
>1G6S_94_120
NAGTAMRPLAAALCLGSNDIVLTGEPR
>2BG1_77_103
FYRDLAAKEIENGGYKITTTIDQKIHS
>2I1O_180_206
QDPVGTMPHALSIMLGDEEAWKLTLEN
>1I9Z_231_257
LFEYDQLNKQMLTGKVFPFFSELPITF
>2GWN_48_74
DEVIECSGLRLFPGCIDDQVHFREPGL
>1SVS_120_146
AELAGVIKRLWKDSGVQACFNRSREYQ
>1UG6_365_391
HVEAALRAREEGVDLRGYFVWSLMDNF
>1ZU4_213_239
LEKMNKIIQQVEKSAPHEVLLVIDATT
>1NTH_423_449
KTFQECYDVKTVTPTEEYMQVYDGARK
>2DPO_229_255
GMRYAFIGPLETMHLNAEGMLSYSDRY
>1RWR_240_266
GVRQLGSLSSPSAITVSSQGEIALGDA
>1XTO_207_233
LLAMMHGADCLLVDGTLWEDDEMQRRG
>1PO5_232_258
KHRATLDPSNPRDFIDVYLLRMEKDKS
>1Q0H_126_152
KTILLANKESLVTCGRLFMDAVKQSKA
>1LI4_69_95
TLGAEVQWSSCNIFSTQDHAAAAIAKA
>1AC5_9_35
VAYELLPGLSEVPDPSNIPQMHAGHIP
>1G97_289_315
ETVLTNGTYVVDSTIGAGAVITNSMIE
>1O20_395_421
GISTQRFHARGPVGLRELTTYKFVVLG
>2D5B_376_402
VAGEELAEGTGLAGRLRPLVRELKFHV
>1PHP_104_130
DRLNEGDVLLLENVRFYPGEEKNDPEL
>1A26_102_128
LEYIQAKVQMLDNLLDIEVAYSLLRGG
>1X54_207_233
TPSFRAEKSRTRRHLTEFWHLELEAAW
>1NML_22_48
DGNELTQAKVELGKMEFFEPRLSSSHL
>1YII_88_114
RIFDAHALKHAIKGAGTNEKVLTEILA
>1YHL_15_41
QAFLLDQLQSKYEIDPNRARYLRIMMD
>1QZ9_81_107
ATLIGARDGEVVVTDTTSINLFKVLSA
>1W55_246_272
GDVLAHSLTDAILGAAGLGDIGELYPD
>1A76_234_260
GFKRAYELVRSGVAKDVLKKEVEYYDE
>1UZ5_125_151
GEILIYKPAYPGLGVMKKGIDIEKGRL
>4BCL_147_173
ILMKVPLDNNDLVDTWEGFQQSISGGG
>1MC0_10_36
TDHDRKILQLCGELFDLDATSLQLKVL
>1DKQ_351_377
SLVFQTLQQMRDKTPLSLNTPPGEVKL
>1FS7_431_457
KLAKVDMEAFIAEKLKFKQTLEQEWKK
>1T1G_228_254
PSWQERANVPPSANPGAGSGRGVPDVA
>1RIQ_290_316
EGRGYVIRRILRRAMRFGYKLGIENPF
>1VJZ_276_302
NKTPHDVVLKWLEDLLEIFKTLNIGFA
>1XTO_131_157
WNGGLQWNRIELEGSFVIDACPNLKFT
>2IXR_79_105
DDARVAVRGHARAQRNLLERLETELLG
>2AYU_263_289
DFIYDHAEGCEISWKDNAHNVTVDLEM
>1XKG_170_196
QESYYRYVAREQSCRRPNAQRFGISNY
>2BWV_91_117
RRLGQDAAPEKLGVDRALAFSEINQQL
>2I0O_218_244
EQMISALPDIEKITVGPEDEFMVLACD
>1P8L_41_67
KQTQMLSRTFKPIRNSVMNRLLTELLP
>1A8Y_269_295
LKSVAQDNTDNPDLSIIWIDPDDFPLL
>2GUY_428_454
YTAGQQLTEVIGCTTVTVGSDGNVPVP
>1F1O_114_140
LKDLERFVDIIKEKAKEHKYTVMMGRT
>2FEZ_81_107
KLLGGAGIDPRVVLAAAPPGYRLSIPD
>1A87_182_208
NKVLANPKMKVNKSDKDAIVNAWKQVN
>1BU8_401_427
VKFLWNNKVINLFRPTLGASQITVQSG
>1FG7_25_51
RLGGNGDVWLNANEYPTAVEFQLTQQT
>2C43_250_276
FVAVALRKPDGSRHQDVPSQDDSKPTQ
>1RI6_19_45
VWNLNHEGALTLTQVVDVPGQVQPMVV
>2GUY_385_411
WPIYKDDTTIAMRKGTDGSQIVTILSN
>1B7E_185_211
SIPQKGVVDKRGKRKNRPARKASLSLR
>1PJA_274_300
VRCPMAGISHTAWHSNRTLYETCIEPW
>1TQN_283_309
FAGYETTSSVLSFIMYELATHPDVQQK
>1D3G_2_28
ATGDERFYAEHLMPTLQGLLDPESAHR
>1KVK_91_117
LKKVAGLPRDCVGNEGLSLLAFLYLYL
>1XAG_76_102
YQETLEYILSHHVTRNTAIIAVGGGAT
>2H9F_202_228
LEVPGVGTFKATMINAGIPTVFVNAEE
>1DDI_252_278
DEAPGKNWLFFGNPHFTEDFLYQVEWQ
>1E4F_173_199
FYNFLQDTVKSPFQLKSSLVSTAEGVL
>1PGS_257_283
VPTRIDVLNNSLTGSTFSYEYKFQSWT
>1PSW_180_206
RPMIGFCPGAEFGPAKRWPHYHYAELA
>1HA0_109_135
TLEFITEGFTWTGVTQNGGSNACKRGP
>1YPV_180_206
CAWNPRDLPLMALPPCHALCQFYVVNS
>1N11_365_391
KNGASPNEVSSDGTTPLAIAKRLGYIS
>1B89_376_402
KPYLRSVQNHNNKSVNESLNNLFITEE
>2CGL_269_295
TPFTNDTALAANITNEGGAEGRYRVLK
>1LYV_234_260
KLRPVIHSRAGVGRTAQLIGAMCMNDS
>1ZED_204_230
RKYMFRMGTPDPEYPDDYSQGGTRLDG
>1E4F_330_356
GGVVLTGGGAKIPRINELATEVFKSPV
>1O88_254_280
NNWFEKAINPVTSRYDGKNFGTWVLKG
>1JTA_325_351
GCGFSAYTSKIPYIYDVQPMTTELAQS
>1VLI_352_378
FELLTSGVRAVRDIPADTGIVWDDILL
>1IUQ_142_168
ADPAIISLLLEKTNPYIAENTIFVAGD
>1RWR_1_27
QGLVPQGQTQVLQGGNKVPVVNIADPN
>1VPK_96_122
DEITELSLEGDALVISSGSTVFRITTM
>1XP3_97_123
GVDFLRMEIERTSALGVAKQIVLHPGA
>1HO8_18_44
IRSIIRSRSVAWDALARSEELSEIDAS
>1R5M_205_231
DGSLGVDVEWVDDDKFVIPGPKGAIFV
>1B6A_183_209
VMSWIKPGMTMIEICEKLEDCSRKLIK
>1WXQ_334_360
QFGNVLPHVFLMKKGSTPRDLAFKVHT
>2ICS_32_58
VAATISGSAKETIHLEPGTYVSAGWID
>1C7Q_379_405
ELDEMNEYTFGEMVYFFEKACGISGHL
>1EDG_326_352
YVAQAKARGILCILWDNNNFSGTGELF
>1V04_204_230
FVTYYSPNDVRVVAEGFDFANGINISP
>1LI4_199_225
LIDGIKRATDVMIAGKVAVVAGYGDVG
>1Y7E_84_110
PIEDGMNFIVSHTDSPRLDAKPSPISE
>1WL4_175_201
REDQDKVAVLSQNRTENAQKAGHFDKE
>1P0H_179_205
GHPEQGGWTAVQLAERRGEAWFDPDGL
>1VB3_176_202
NIETVAIDGDFDACQALVKQAFDDEEL
>1X3M_42_68
VLMAGIADGMNTENAFLSINGDKPINL
>1JL5_350_376
AEVPELPQNLKQLHVEYNPLREFPDIP
>1ULZ_109_135
IELMGDKARSKEVMKKAGVPVVPGSDG
>2AQ5_83_109
PVLDIAWCPHNDNVIASGSEDCTVMVW
>1SQ9_117_143
SDMKKHSFWALKWGASNDRLLSHRLVA
>1CKO_6_32
INTGKNITTERAVLTLNGLQIKLHKVV
>2GU1_292_318
VKRGQKIALAGATGRLTGPHLHFEVLV
>1F42_68_94
CHKGGEVLSHSLLLLHKKEDGIWSTDI
>1R89_293_319
LYPQLERASRKIFEFLERENFMPLRSA
>1R6D_221_247
DDHCRGIALVLAGGRAGEIYHIGGGLE
>1AOP_203_229
YLPLEHTLAVAEAVVTTQRDWGNRTDR
>1NE9_270_296
AVQSEMIQWALDTNTDLYDLGGIESES
>2GVK_36_62
PDTVDKVKDVCANFSAMIRSMRNRFPD
>1YPX_346_372
TEEEQWDKLRYVVRLANDIWGELEHHH
>1FL2_187_213
DKLRSLKNVDIILNAQTTEVKGDGSKV
>1M7Y_139_165
LIPTPYYPGFDRDLKWRTGVEIVPIHC
>1OYG_295_321
DYTLKKVMKPLIASNTVTDEIERANVF
>1S7C_288_314
VCTSVFDAKAGIALNDNFVKLVSWYDN
>1J7X_133_159
VWEPITITENLIIDLRYNVGGSSTAVP
>1VYR_25_51
LTRLRSIEPGDIPTPLMGEYYRQRASA
>1IO1_6_32
KGLTQASRNANDGISIAQTTEGALNEI
>1MZE_319_345
AIMRNIEKMLGEALGNPQEVGPLLNTM
>2AM1_365_391
VQLHNQMILSLSPDVLDIVIFYGEDIA
>1UG6_376_402
GVDLRGYFVWSLMDNFEWAFGYTRRFG
>1DT9_1_27
MADDPSAADRNVEIWKIKKLIKSLEAA
>2HQ2_76_102
CICRNEYAVHEQVGTFTNQHLNGHAGL
>2BMW_64_90
IPPGVDKNGKPEKLRLYSIASTRHGDD
>3THI_96_122
EVYGLPQILCTNLLFYRKGDLKIGQVD
>2FTP_31_57
DKIRLVDDLSAAGLDYIEVGSFVSPKW
>1KWF_202_228
NQVADKCYQIVEEVKKYNNGTGLVPDW
>1PO5_427_453
LFLFFTTILQNFSIASPVPPEDIDLTP
>1T6C_100_126
EEFLERVKREVGLVVEVITPEQEGRYA
>1PO5_211_237
THRQIYRNLQEINTFIGQSVEKHRATL
>1QE3_192_218
GMSIAALLAMPAAKGLFQKAIMESGAS
>2BDE_398_424
QNSFYNPKWERVFRAGAEESYFAYQVD
>1G8P_281_307
IALGSDGLRGELTLLRSARALAALEGA
>1RIQ_179_205
DRGEEYEGDERYLEIWNLVFMQYNRDE
>1HD7_277_303
NVGWRLDYFLLSHSLLPALCDSKIRSK
>1MKY_303_329
DLVVHREKRYDEFTKLFREKLYFIDYS
>2EU9_326_352
ITLAEALLHPFFAGLTPEERSFHTSRN
>1REO_58_84
QVTVLEASERAGGRVRTYRNDKEDWYA
>1FG7_327_353
QPSLSGCLRITVGTREESQRVIDALRA
>2FGT_144_170
TVESANYRNIMNDLKNRQSNMPAFSLF
>1MGP_131_157
SKEVDIPVYVVDTLLASGAIPLPARVA
>1W9Y_190_216
DKVSGLQLLKDGQWIDVPPMRHSIVVN
>1X3L_273_299
EAIAREAQRLGFKAYIMTTTLEGEAKD
>1RGZ_154_180
IGLFGALAVKPSGMPYEQAMTTRVLKP
>2B78_316_342
QGLEILSENGLIIASTNAANMTVSQFK
>2F4Q_81_107
PDFVQAGALKKWQRLTRFAGALPTLKV
>1BOO_129_155
PIEWVNKRKIRVKDAVNTVWWFSKTEW
>1VFL_227_253
VDTLKTERLGHGYHTLEDTTLYNRLRQ
>4ENL_41_67
GVHEALEMRDGDKSKWMGKGVLHAVKN
>1RE9_175_201
PHLKYLTDQMTRPDGSMTFAEAKEALY
>1D5T_332_358
SDIYVCMISYAHNVAAQGKYIAIASTT
>2EX2_409_435
AGFITTASGQRMAFVQYLSGYAVEPAD
>1G55_175_201
FQAPGQVLMEFPKIEIHRKNQQDSDLS
>1ADT_31_57
NFKLLPDQVEALAAVCKTWLNEEHRGL
>1KO9_8_34
PRRMGHRTLASTPALWASIPCPRSELR
>1ZU4_186_212
KAKEQNYDLLLIDTAGRLQNKTNLMAE
>2B3H_185_211
EVDDGARKLVQTTYECLMQAIDAVKPG
>1XMX_359_385
GLALIGPDELKDLKTHLTQWFKAAGGN
>1RP4_228_254
DRVTNMYFNYAVVAKALWKIQPYLPEF
>2NZL_92_118
RVSMPICVGATAMQRMAHVDGELATVR
>1I24_298_324
FRVFNQFTEQFSVNELASLVTKAGSKL
>1HH2_239_265
SNDPNVDPIGACIGEGGSRIAAILKEL
>1ZYL_26_52
RVDSGLTPLNSYENRVYQFQDEDRRRF
>1PW4_71_97
ISIAYGFSKFIMGSVSDRSNPRVFLPA
>2FOZ_228_254
SRLKKIGELLDQASVTREEVVSELGNG
>1WYC_280_306
GRMMLDGGVAPGGRVVSEDWVRRVLAG
>1H8L_231_257
YPTEYFPHGITNGAQWYNVPGGMQDWN
>2NZL_251_277
TSLPIVAKGILRGDDAREAVKHGLNGI
>1RP4_209_235
TGKWEPNLDLFMARIGNFPDRVTNMYF
>1R89_408_434
IREYFEIISGEKLFKEPVTAELCEMMG
>2BG1_363_389
NMWLMLSTPRLTLGGWIGHDDNHSLSQ
>1KL1_124_150
THGSPVNFSGVQYNFVAYGVDPETHVI
>2AU3_201_227
IGFGGRRIVEDKSPKYINSPDSRVFKK
>1HX0_291_317
RALVFVDNHDNQRGHGAGGSSILTFWD
>1R3F_87_113
DTSDADGQIVEERPVTFSAEQLAAALD
>2GVK_129_155
DEKLKGAVVSVDETHGFRYMDGKAIIG
>1ESC_257_283
GADRGIGGLLEDSQLELLGTKIPWYAH
>2G62_118_144
AENLVATVVPTHLAAAVPEVAVYLKES
>1JHN_39_65
GWILSKAKKDDTDDEIAKYDGKWEVDE
>1UXY_3_29
LKPWNTFGIDHNAQHIVCAEDEQQLLN
>1VRM_68_94
VKKINDHPNEWVEVDEETYSLIKAACA
>1TFZ_58_84
STGNMVHASYLLTSGDLRFLFTAPYSP
>1HXX_72_98
GADAQTGNKTRLAFAGLKYADVGSFDY
>1D3G_255_281
NTTVSRPAGLQGALRSETGGLSGKPLR
>1W78_28_54
IDLGLERVSLVAARLGVLKPAPFVFTV
>2FSJ_45_71
FPSRWAVTETESWGIGGKIPVLSTDGG
>1E4F_111_137
LSEMQSEALEKLKENGKTPLHIFSKRY
>1OWL_154_180
KNWQAQPKPTPVATPTELVDLSPEQLT
>1X8V_168_194
LYHELERGTDPLAYVDPYLPIESFRRR
>2F4Q_25_51
YVHPDGTPYTDADGLARIARLAVPPAY
>1PB1_34_60
GDGIGVDVTPAMLKVVDAAVEKAYKGE
>2GG6_339_365
EGATVMNGLEELRVKESDRLSAVANGL
>2VTK_104_130
AVLAPHIGGEAGSSHAPPPALTLIFDR
>2DFW_355_381
EKPGTGWDAAVYPRWQEAAADRAALSA
>1MKY_194_220
STLFNAILNKERALVSPIPGTTRDPVD
>1SYY_12_38
RVNLNSKRLVNCNQVDVNQLVPIKYKW
>1KA2_361_387
FHILLRFKLERLMVSEEIKAKDLPEMW
>1TOI_293_319
VVATILSNDALRAIWEQELTDMRQRIQ
>1RCQ_145_171
RASGKVAKIVMMSHFSRADELDCPRTE
>1NU5_63_89
IKVIIDNYLAPLLVGKDASNLSQARVL
>1F9V_297_323
KLTYLLQYSLTGDSKTLMFVNISPSSS
>1PII_19_45
RKQQQPLASFQNEVQPSTRHFYDALQG
>1WZU_27_53
EVQDIADFIGDSLELARRATRVDADVI
>1OZA_129_155
KTFVGGNCTVSLMLMAIGGLFEKDLVE
>2G9D_298_324
DKPLMAKNEGEAIVFPNRKVAIGQRAA
>1JXM_272_298
DSFEEIYHKVKRVIEDLSGPYIWVPAR
>2CZ9_289_315
RALKLGAYGARLTGAGFGGSAIALVDK
>2BKW_182_208
CEEFEFDEWGVDFALTASQKAIGAPAG
>2BW0_246_272
IRGNDKVPGAWTEACEQKLTFFNSTLN
>1WDI_134_160
GVRLLRFQGDLVAHLEEVGEVPLPPYI
>2DFW_199_225
VTVKDLAVMGACLATGGIHPMTGERML
>1LJ5_38_64
GVASVLAMLQLTTGGETQQQIQAAMGF
>2HZ6_153_179
RWNATYFDYAASLPEDDVDYKMSHFVS
>1A8Y_202_228
MEEPVTIPDKPNSEEEIVNFVEEHRRS
>1IOM_47_73
TFLLLHGRLPRRQELEEFSAALARRRA
>1CKO_154_180
VTVSQMDLASRFFAMKRSLKEFKNVPE
>1C7Q_164_190
EEARKRIYVTTDRTKGALKKLADQEGY
>1F8E_142_168
ILRTQESECVCHNGVCPVVFTDGSATG
>1ADT_116_142
IMINKEHVIEMDVTSENGQRALKEQSS
>2IW1_84_110
VVGFNKMPGLDVYFAADVCYAEKVAQE
>1SP3_402_428
VSPKEQALNCNDCHNKGTRLDWQALGY
>1BG6_30_56
VLAWDIDAQRIKEIQDRGAIIAEGPGL
>1BCO_18_44
WINGDGYLHNVFVRWFNGDVIRPKTWF
>1A26_318_344
LGNGISTGINDTCLLYNEYIVYDVAQV
>2HQ2_307_333
DGYVTSLELFAHDGTQIAQLYGQRTEG
>1U09_152_178
KREYKFACQTFLKDEIRPMEKVRAGKT
>1HMY_288_314
SYKVHPSTSQAYKQFGNSVVINVLQYI
>1RK6_324_350
YPELSGRDLEEIAAERGKSKYDVVPEL
>3BCT_243_269
KMMVCQVGGIEALVRTVLRAGDREDIT
>1XM9_318_344
MSSGMSQLIGLKEKGLPQIARLLQSGN
>2FGT_45_71
EEIWSDLPHWDVKGIKDISDQYDKAGF
>1FP2_162_188
TSFNDAMASDSKLINLALRDCDFVFDG
>1YDX_99_125
RLADKNFFCGQSNCTLNLLDPLELDLK
>1OKG_59_85
DVDTNLSKLVPTSTARHPLPPCAEFID
>1TFZ_111_137
FSSHGLGVRAVAIEVEDAESAFSISVA
>1US0_258_284
LVVIPKSVTPERIAENFKVFDFELSSQ
>1XMX_300_326
VNNKLHIIECKTKGMRDDGDDTLYKLE
>1UDX_295_321
AREGLAVLPVSALTGAGLPALKEALHA
>1BG6_189_215
VLHTSLTNVNAVMHPLPTLLNAARCES
>1HOW_11_37
FKGEPYKDARYILVRKLGWGHFSTVWL
>1SZN_314_340
SVYGQPATPYKWGINPDWTFNVTYPAE
>2EWV_131_157
LCHRKMGLILVTGPTGSGKSTTIASMI
>1GA8_195_221
LFKGGVCYANSRFNFMPTNYAFMANWF
>1DYK_357_383
RGCIRSLKLTKGTGKPLEVNFAKALEL
>1K1S_236_262
EPVENKSKIPHGRYLTLPYNTRDVKVI
>1IO1_75_101
GQTQFNGVKVLAQDNTLTIQVGANDGE
>2HBJ_231_257
PMTAAARADTHFLLNIYDQLRNKLIES
>2G8J_47_73
ELGPNSSKTYGIKWKRPTELLSNPQFI
>1RA0_87_113
EGIERWAERKALLTHDDVKQRAWQTLK
>2B5W_248_274
EATGFPKHAIQSVQALAPNGVGALLGV
>1ZDY_142_168
PPAVAENAELFARYGLDKVQMTSMDYK
>1R6F_14_40
VQLVAAANIDISIKYDPRKDSEVFANR
>2FR1_416_442
RFRRHGVIEMPPETACRALQNALDRAE
>1N4K_316_342
EELGDQRHAPFRHICRLCYRVLRHSQQ
>1Y3N_132_158
DGLVSRGYFIRQDWLDKLHLKTPQTVD
>2GU1_323_349
VDAMKADLPIAKSLSSNQKTSFLARVS
>2CGL_176_202
YTNATTTQLVNINSDDWDESLLAWSGA
>2EVX_187_213
ERGVEEWERSSRKGSSGEKSGNIFSGF
>2B5W_203_229
YCLGRRDRPDPTIDIIEELDATYVDSR
>1PBE_31_57
LERQTPDYVLGRIRAGVLEQGMVDLLR
>1DT9_140_166
LSDDSKFGFIVIDGSGALFGTLQGNTR
>1QYI_135_161
QFLDNVKVGKNNIYAALEEFATTELHV
>2FFE_44_70
SPDLDTVLYLFSDQIDRKRWWGIENDT
>2NZL_158_184
DREVTKKLVRQAEKMGYKAIFVTVDTP
>1TVZ_1_27
MTIGIDKINFYVPKYYVDMAKLAEARQ
>1M7Y_33_59
EVHNTNGIIQMGLAENQLCFDLLESWL
>2GZ7_15_41
GCMVQVTCGTTTLNGLWLDDTVYCPRH
>2GVK_267_293
ASTFSTTRRMLENMFIGSPAGNTDRLL
>1Z05_145_171
DDVLARLLFEIEEFFQTYAAQLDRVTS
>2FQX_207_233
ARDRRLNGQDVWVIGVDRDQYMDGVYD
>1V04_48_74
IDNGSEDLEILPNGLAFISSGLKYPGI
>1U09_417_443
RGTIQEKLISVAGLAVHSGPDEYRRLF
>1NXC_293_319
EHKMGHLTCFAGGMFALGADGAPEARA
>1GPI_389_415
VARGTCATTSGVPSDVESQVPNSQVVF
>1XC3_124_150
DSCLYITIGTGIGAGAIVEGRLLQGLS
>1BG6_322_348
VLDLISSLIDTDFRKEGRTLEKLGLSG
>1P1M_322_348
AQAMGFKSGKIEEGWNADLVVIDLDLP
>1LFW_182_208
IINGEQGIFTLEFSFKNDDTKGDYVLD
>1Y7E_288_314
IGSTGSTGLDSRYLEYFVSDMIFKIKK
>1CX4_233_259
RGQYFGELALVTNKPRAASAHAIGTVK
>1Y08_90_116
WFDQNKDQIKRYLEEHPEKQKINFNGE
>1EQC_337_363
TRRYIEAQLDAFEYTGGWVFWSWKTEN
>1ZSX_46_72
TFGGQITDEMAEQLMTLAYDNGINLFD
>1MXG_210_236
DWLNWWGGWAVGEYWDTNVDALLSWAY
>2I0Z_20_46
FQSNAMHYDVIVIGGGPSGLMAAIGAA
>2G5D_381_407
GAVRVDYFWGYGDEAGELAGKQKTTGY
>1JK7_81_107
FPPESNYLFLGDYVDRGKQSLETICLL
>1C7Q_108_134
IYFAGQNISSTYISHLLDVLEGKDLSI
>1EG2_122_148
IISHMRQNSKMLLANLIIWNYPNGMSA
>1WRU_156_182
ASRARGVLMTSNAAGELVFSRAASTAT
>1Q0H_7_33
SGMKQLTILGSTGSIGCSTLDVVRHNP
>1YIS_106_132
ATSCFVQDNADLIAYRDSIDHILKRFA
>1BGV_6_32
RVIAEVEKKYADEPEFVQTVEEVLSSL
>2CAU_159_185
ILKFAITFRRPGTVEDFFLSSTKRLPS
>2F68_135_161
KSTNVTVHKSEAGTSSVFYYKTGDMLP
>1O89_270_296
PTTVMPFILRNVRLQGVDSVMTPPERR
>2GNO_19_45
ISILINGEDLSYPREVSLELPEYVEKF
>1OHC_67_93
NKKLKSITMLRKKIVHFTGSDQRKQAN
>1YE3_2_28
TAGKVIKCKAAVLWEEKKPFSIEEVEV
>1A87_254_280
EVESWIIGGVVAGVAISLFGAVLSFLP
>1NIJ_25_51
LNEQHGYKIAVIENEFGEVSVDDQLIG
>2FUZ_277_303
RDSSASAITACGLLEIASQLDESDPER
>2FAU_304_330
LRKQRTNFHQRFESPESQASAEQPEMG
>1ESW_371_397
GMENPFLPHNYPAHGRVVVYTGTHDND
>2BWV_168_194
VVHEMRLFKSPEEIAVLRRAGEITAMA
>1E4F_102_128
EKRSITLDILSEMQSEALEKLKENGKT
>1XC3_6_32
GGIEAGGTKFVCAVGREDGTIIDRIEF
>1LC5_215_241
TKFYAIPGLRLGYLVNSDDAAMARMRR
>1WST_199_225
TMSVDRRKKLLELANEYDFLIVEDGPY
>1KA2_320_346
YPVLKENLPFMSNYTPEDVYLYFNIVR
>1HT6_361_387
GDAYVAEIDGKVVVKIGSRYDVGAVIP
>1CPT_72_98
NAEGSEILYDQNNEAFMRSISGGCPHV
>1PW4_98_124
GLILAAAVMLFMGFVPWATSSIAVMFV
>1I9Z_205_231
FGDFNYRISLTYEEVVPCIAQGKLSYL
>1TCA_267_293
TPEQKVAAAALLAPAAAAIVAGPKQNC
>1V73_289_315
QERVLGLFHNKVIAVDSSIKVGKSGEL
>1GYC_222_248
EVDGINSQPLLVDSIQIFAAQRYSFVL
>1XUU_243_269
RPGPDIVCSMNPDTFKELKQGAHALKL
>2O14_64_90
SDAVEFLAYGTKSNNTFNVDLPNGLYE
>2C78_174_200
SALLALEQMHRNPKTRRGENEWVDKIW
>1D7Y_213_239
SVDGVVLLDDGTRIAADMVVVGIGVLA
>1LML_278_304
VMPWGQNAGCAFLTNKCMEQSVTQWPA
>1W9H_278_304
QEMVSRDVKYAILHLNETHPFWVMGDP
>1YFE_146_172
TAMHVAALLALRKQLIPQLKTLTQTLN
>1ZGK_220_246
AAGGYDGQDQLNSVERYDVETETWTFV
>2PGD_320_346
EDIRKALYASKIISYAQGFMLLRQAAT
>1N93_87_113
LIPGLHAAFVHGGVPRESYLSTPVTRG
>1ZXX_129_155
DIPYTDATIGYDTACMTAMDAIDKIRD
>1CWV_466_492
FETMNMDTGALQPGPAYLAFPLCALSI
>1XV5_253_279
YYGNREIDKMNLAPNQPAQILDCYINS
>2C43_270_296
DDSKPTQRQFTILNFNDLMSSAVPMTP
>1TR9_258_284
ERSHQALVAGCDMILICNKREAAVEVL
>2C5S_353_379
DCCTVFTPASPATKPKREKANRFEAKY
>1FC6_214_240
TAAAQQAFTELSKQGVAGLVLDIRNNG
>1UX5_15_41
EKLDCTDNSIWGTGKAEKFADDLYEKG
>1HZF_271_297
NLYWGSVTGSQSNAVSPTPAPRNPSDP
>2NLO_25_51
LLGLIGQGLDLSRTPAMHEAEGLAQGR
>1GKZ_104_130
QKLTDFPPIKDQADEAQYCQLVRQLLD
>1JIX_141_167
LDIAKAAHKKVDNVIEFEYFPIEQYKI
>1WZU_3_29
LVEEILRLKEERNAIILAHNYQLPEVQ
>1GQ8_219_245
FPTYLGRPWKEYSRTVVMQSSITNVIN
>2BOQ_159_185
PVEVVWLLASHSIAAADKVDPSIPGTP
>1BS0_339_365
RQQGCWVTAIRPPTVPAGTARLRLTLT
>1P5D_244_270
DGDRVGVVTNTGTIIYPDRLLMLFAKD
>3THI_162_188
LEALIDVTGQYTEYDLLPPLDPLNDKV
>1UAS_25_51
EQIIRETADALVNTGLAKLGYQYVNID
>1YGJ_277_303
KSGEGVKPSPAQLELRMVQSKKDIESP
>1WZA_4_30
HGTYYEIFVRSFYDSDGDGIGDLKGII
>2BU7_307_333
GTPLAGFGYGLPISRLYAKYFQGDLQL
>1SE8_266_292
YQSQPSRAANTGSRSGGLDIDQGLDDF
>1KXU_92_118
TACMYFKRFYLNNSVMEYHPRIIMLTC
>1JXM_224_250
AIFIRPRSLENVLEINKRITEEQARKA
>2A99_300_326
VARLMGDKAPPGRAWAWALWELTVPVE
>1KV7_2_28
ERPTLPIPDLLTTDARNRIQLTIGAGQ
>1BGV_332_358
KKIVANNVKYYIEVANMPTTNEALRFL
>1U7L_234_260
FNVHLFKKNVQEFTTAAREKKFIPREF
>1ESW_11_37
LHPTSLPGPYGVGVLGREARDFLRFLK
>2D5B_428_454
KKEPEEARAVLYRVVEGLRIASILLTP
>1P5D_174_200
KVVVDCGNGVAGVIAPQLIEALGCSVI
>2HKJ_301_327
KYEDFRSPSADSLSVIGEDLIELGLKK
>1XGK_222_248
TLSPVQVCAAFSRALNRRVTYVQVPKV
>1BCO_153_179
LEEYVDKHPALAGAYTGPNPQAKPDNY
>1RA0_351_377
NDGLNLITHHSARTLNLQDYGIAAGNS
>2HRZ_71_97
ADLSAPGEAEKLVEARPDVIFHLAAIV
>1KVP_76_102
VYGEQWIKFMKDGVNATPLPTVNTTGY
>1PO5_329_355
YTDAVIHEIQRLGDLIPFGVPHTVTKD
>2GU1_265_291
YLVIEHNSVYKTRYLHLDKILVKKGQL
>1FKM_237_263
MNCLLMREFQMGTVIRMWDTYLSETSQ
>2FAU_50_76
VSGKVNLAFKQPGKRLEHQGIRIEFVG
>1VJT_349_375
PKGKLSGEQHIPFINAIANNKRVRLFL
>1Q35_233_259
GVVIAKHSPNKANAVKLIEYLSGEKAQ
>2I7Q_231_257
LENLRSLLESTPSPVVFCHNDCQEGNI
>2DBN_268_294
NLAQYDPWHAAHRTEVEEYTVDNTTKC
>1KO9_142_168
FSFICSSNNNIARITGMVERLCQAFGP
>2BG1_306_332
KPVQVYSKATATIMQGLLREVLSSRVT
>1X54_41_67
DSTGIVQAVVAKNVVGEETFEKAKKLG
>2B3H_201_227
LMQAIDAVKPGVRYRELGNIIQKHAQA
>1VLY_135_161
FQARAALANLFSELPSKEKQVVKEGAT
>2O14_36_62
DRYDRSKGYGFQTPENMRDVAASGAGV
>2NMT_18_44
EKVVEEGPIDKPKTPEDISDKPLPLLS
>1J09_85_111
RLPLYQKYAEELLKRGWAYRAFETPEE
>1RK6_181_207
IQAMQALADDALASGAIGISTGAFYPP
>1TQ4_170_196
AISMMKKEFYFVRTKVDSDITNEADGE
>2G62_240_266
FVDEKAVNENHKDYMFLECILFITEMK
>1WL4_26_52
AAVPVQDLGSTVIKEVLKRATVAPEDV
>2F8L_110_136
TPDSIGFIVAYLLEKVIQKKKNVSILD
>2IJR_90_116
KDAVLDGDTIRQIDRIYLQSGIASVKW
>1X54_312_338
LTEEFDRPFFVYGYPKHIKAFYMKEDP
>1O5T_286_312
GGRDTIEEHRQFGGNCDVDVSFMYLTF
>2BU7_129_155
GDDPVSNQNIQYFLDRFYLSRISIRML
>1U8X_270_296
FAKARDVQAADPDTLPNTYLQYYLFPD
>3MBP_103_129
LIAYPIAVEALSLIYNKDLLPNPPKTW
>1T9H_243_269
EEEELGYTFPDIREKSSSCKFRGCLHL
>1FSU_42_68
DNYYTQPLATPSRSQLLTGRYQIRTGL
>1W5D_63_89
LSVLGENYSFTTEVRTDGTLKGKKLNG
>1YIS_12_38
STRYCKNSPLVSILSETNKATLWRQLW
>2AP1_174_200
YITGEFGHMRLPVDALTLMGFDFPLRR
>1UAS_194_220
TSRADENDQWAAYAGPGGWNDPDMLEV
>1VPK_158_184
AKDEFMRNLNGVFWELHKNLLRLVASD
>1H9A_62_88
IKDFTDDQAQAEAFIEHFSYRAHDVTD
>1V72_265_291
NARKANAAAQRLAQGLEGLGGVEVLGG
>2B61_161_187
GSFGGMQANQWAIDYPDFMDNIVNLCS
>1EVY_118_144
VPVLVCTKGIERSTLKFPAEIIGEFLP
>1F20_350_376
YSREPDRPKKYVQDVLQEQLAESVYRA
>1I4W_75_101
IFYNKYCPRQYSLLEKRSSLYKFLNAK
>1OX0_230_256
TTEDPTRASIPFDKDRNGFVMGEGSGM
>1U8X_68_94
ERQDRIAGACDVFIREKAPDIEFAATT
>1F42_4_30
LKKDVYVVELDWYPDAPGEMVVLTCDT
>1GPI_255_281
FRMGDKTFLGKGMTVDTSKPFTVVTQF
>1TQ4_287_313
FAADLVNIIPSLTFLLDSDLETLKKSM
>1Z5V_80_106
SPYAKLYNPENIYLSEHGGGAGNNWAS
>1HX0_463_489
TGIKVYVSSDGTAQFSISNSAEDPFIA
>1YFQ_230_256
YNSSKRFAFRCHRLNLKDTNLAYPVNS
>2CY8_173_199
LPETTANTLLIRPDDIEGMREVFANHG
>4ENL_399_425
APARSERLAKLNQLLRIEEELGDNAVF
>1LL2_250_276
WDIFTTSVVPLLQQFGLVQDTCSYQHV
>1AGX_110_136
KPIVLVGSMRPSTALSADGPLNLYSAV
>2HZ6_243_269
TKWKYPFPKETEAKSKLTPTLYVGKYS
>1KJO_179_205
YANKNPDWEIGEDVYTPGISGDSLRSM
>1KVK_2_28
LSEVLLVSAPGKVILHGEHAVVHGKVA
>1Y3N_453_479
VMGTKDPEKTWNDYQQQLKNRGFYQVM
>2GJL_121_147
VIHKCTAVRHALKAERLGVDAVSIDGF
>1WXQ_128_154
VEDIEFLEREIDYWIYGILSKGWDKFA
>1XIP_108_134
LYSLDLEELSEFRTVTSFEKPVFQLKN
>1KKH_107_133
KIPISCGLGSSASITIGTIKAVSGFYN
>1NE9_158_184
AKTTLDLYPSKTKSKIKRPFRDGVEVH
>1G93_123_149
LRSFKVFKIKPEKRWQDISMMRMKTIG
>1TXD_185_211
AKYTEWPTEREKVKKAADHCRQILNFV
>1UR3_81_107
CEAAFGEALKLAPHLRERMEIVSKCGI
>2IM9_72_98
GSLGEGPNARYDQFPRYRVDGFDCDTY
>1D5R_77_103
CRVAQYPFEDHNPPQLELIKPFCEDLD
>1QHU_187_213
VGNCTSALRWLGRYYCFQGNQFLRFNP
>1PJC_61_87
AKDAWSREMVVKVKEPLPAEYDLMQKD
>1HOW_159_185
KPENVLMEIVDSPENLIQIKIADLGNA
>1F1O_70_96
VVAFTRAVSESLGEERKWVHYGLTSTD
>1RPT_4_30
KFVTLVFRHGDRGPIETFPNDPIKESS
>2D0B_104_130
YFGPIVVAAAYVDRPHIAKIAALGVKD
>2PGD_189_215
IEYGDMQLICEAYHLMKDVLGLGHKEM
>1PEA_248_274
EGQVVVAPYFSSIDTPASRAFVQACHG
>1Q7E_101_127
PGAIDHMGFTWEHIQEINPRLIFGSIK
>1IN4_262_288
RKILKTIIEIYRGGPVGLNALAASLGV
>1OYG_17_43
ISHITRHDMLQIPEQQKNEKYQVPEFD
>2A99_92_118
AGNRRSEMSRVRPVKGLPWDIGAISTA
>1XKN_299_325
PTYRCPRDQQAIDILQQCFPKREVVGI
>2F6H_8_34
ELYRLLEDTEILNQEITEGLLKGFEVP
>1PBE_183_209
FGWLGLLADTPPVSHELIYANHPRGFA
>2BF1_137_163
TIISLNKYYNLTMKCRGAGWCWFGGNW
>1Q14_296_322
TAQGGMGDNSKEQLLEIVHDLENLSLD
>1TVZ_132_158
KVLVIATDTARYGLNSGGEPTQGAGAV
>1WZZ_194_220
EDGIRLVSAGRFGQWRLPPDWLAVNRA
>1JMM_262_288
EKNGMIYATDTLNFKQGEGGSRWTMYK
>2FR1_5_31
STEVDEVSALRYRIEWRPTGAGEPARL
>1OFC_109_135
GFTAWTKRDFNQFIKANEKYGRDDIDN
>1W3F_38_64
PVNDQATDQYFSLIYGTGEHAGLYAIK
>1OEW_209_235
KSTSIDGIADTGTTLLYLPATVVSAYW
>1B89_44_70
QKGMVKEAIDSYIKADDPSSYMEVVQA
>2BJF_45_71
KKELTTKYAVLGMGTIFDDYPTFADGM
>1EA7_60_86
PINNSCTDRNGHGTHVAGTALADGGSD
>1OX0_39_65
TPEEFWNSLATGKIGIGGITKFDHSDF
>1VMI_65_91
QFALSHGVAMDGLQVIDPHGNLAMREE
>1MZE_274_300
YIPMYWWHHIESLLNGGITITVNFWYK
>1GPI_197_223
GTGSYGTCCSEMDIWEANNDAAAFTPH
>1CRZ_183_209
DGSKLAYVTFESGRSALVIQTLANGAV
>2F5U_2_28
EMEVQIVRNDPPLRYDTNLPVDLLHMV
>2FP3_153_179
SVVDMQKIKDHFQTAKCPYLVNKPKVL
>1XMX_93_119
ASCGLRHRLLSAYEVFRSYHWPIFVVE
>1KS8_208_234
SADYRDELVWAAAWLYRATNDNTYLNT
>1OKG_268_294
HLGLGHPYLYCGSWSEYSGLFRPPIMR
>1NUY_109_135
KRGKYVVCFDPLDGSSNIDCLVSIGTI
>1ZSY_233_259
NFFKDMPQPRLALNCVGGKSSTELLRQ
>8ABP_226_252
IIGIGINGVDAVSELSKAQATGFYGSL
>1YQS_68_94
SAVVLLQLVDEGKLDLDASVNTYLPGL
>1B6A_303_329
AIQEVMESYEVEIDGKTYQVKPIRNLN
>3SIL_309_335
ISLYAHNLYSGEVKLIDDFYPKVGNAS
>1SQ9_366_392
GWRSGMGADLNESLCCVCLDRSIRWFR
>1QZ9_378_404
FTPLYTTFTEVWDAVQILGEILDRKTW
>1XA6_415_441
EKDNFMNAENLGIVFGPTLMRPPEDST
>1USG_227_253
GVGNASLSNIAGDAAEGMLVTMPKRYD
>1NQK_83_109
TSPTVAARQAATLDRLSNGRALFNLVT
>1PW4_90_116
NPRVFLPAGLILAAAVMLFMGFVPWAT
>1QLM_289_315
VVVNDLSTGKTYTAGEINVDVLKESFS
>1TV5_301_327
FVKLAPDLNQEQKKEIADVLLETNIDG
>1VPK_287_313
KGSESVKFEIEENVMRLVSKSPDYGEV
>1NXC_269_295
IETHLIRKSSGGLTYIAEWKGGLLEHK
>2DE2_178_204
PISSPGVDVPAEQLEESATVKGADLFP
>1LI4_99_125
VYAWKGETDEEYLWCIEQTLYFKDGPL
>1OHL_101_127
VGTAADDPAGPVIQGIKFIREYFPELY
>1VJ1_176_202
AGACGSLAGQIGHLLGCSRVVGICGTQ
>1OC7_195_221
IQPAAELFAKIYEDAGKPRAVRGLATN
>1LTQ_216_242
GTKEDPTKYYRMTRKWVEDIAGVPLVM
>1P5J_154_180
ELAKALAKNNPGWVYIPPFDDPLIWEG
>1EG2_21_47
GQKHSSESQLGSSEIGTTRHVYDVCDC
>1FKM_128_154
GYVQGINDLVTPFFETFLTEYLPPSQI
>2BF6_121_147
KNIDGKEYLCLYDSSGKEFTVRENVVY
>2GY5_49_75
PLEVTQDVTREWAKKVVWKREKASKIN
>1OHL_191_217
RGLINANLAHKTFVLSYAAKFSGNLYG
>1ZED_249_275
NRTELMQASLDPSVTHLMGLFEPGDMK
>1GP6_217_243
YPKCPQPELALGVEAHTDVSALTFILH
>1ZSW_114_140
SLHYWKERFEKFDVKHSEMTTYANRPA
>2D7U_217_243
VIVVFKSFPTRVGAGPFPTEMPMEEAD
>2BC9_137_163
FVYNSIGTINQQAMDQLYYVTELTHRI
>2GU1_311_337
HLHFEVLVRNRPVDAMKADLPIAKSLS
>1DQ3_342_368
LNFNAFKEWASEYGVEFKTNGSQTIAI
>1XAG_204_230
LQSLNGMDKYIAKGIETKLDIVVADEK
>1CPT_80_106
YDQNNEAFMRSISGGCPHVIDSLTSMD
>1XOV_76_102
VNWHNANPADVHISVHLNAGKGTGVEV
>1OWL_361_387
KDLIIDWRRGEQFFMQHLVDGDLAANN
>1FSU_52_78
PSRSQLLTGRYQIRTGLQHQIIWPCQP
>1ZSY_64_90
APINPSDINMIQGNYGLLPELPAVGGN
>3MBP_214_240
EAAFNKGETAMTINGPWAWSNIDTSKV
>1M7Y_197_223
VTNPSNPLGTTMTRNELYLLLSFVEDK
>2FBA_261_287
DGGFVNTDVNHIVENPDLLQQNSRQGL
>2BG1_153_179
HAFDTKRSPASTTKPLLAYGIAIDQGL
>1R89_170_196
FSGYLCELLIVFYGSFLETVKNARRWT
>1F20_49_75
STIFVRLHTNGNQELQYQPGDHLGVFP
>1QNR_197_223
NHLVTLGDEGLGLSTGDGAYPYTYGEG
>1L9V_254_280
NNDFNLLDQRIIWQNWYAFTSSMKQGN
>1P0H_171_197
RVNNAAFAGHPEQGGWTAVQLAERRGE
>1XC3_90_116
LQTVKNEMKIPVGFSTDVNAAALGEFL
>1CA1_2_28
DGKIDGTGTHAMIVTQGVSILENDLSK
>1F42_269_295
TDKTSATVICRKNASISVRAQDRYYSS
>1RGZ_101_127
QGIRMLDLATYTAGGLPLQVPDEVTDN
>1DKQ_149_175
GGSIADFTGHRQTAFRELERVLNFPQS
>1O20_175_201
EALKETEIPESSVEFIENTDRSLVLEM
>2D2J_223_249
MPYSAIGLEGNASALALFGTRSWQTRA
>2BLE_241_267
DGGCTCPGDVAKAFGAGADFVMLGGMF
>1SYY_189_215
YIIMEGIFFYSGFVMILSFHRQNKMIG
>1VFL_97_123
VEVRYSPHLLANSKVEPIPWNQAEGDL
>3THI_293_319
QALRPQADGQYPQYLLPARHQVYEALM
>1OLT_385_411
YSPIEQQWDLLFADYFAEDLKLLAPLA
>1Y3N_248_274
FTRKARSREQTFGNNIGGMTHDWFAST
>1KXU_178_204
EGFLIDLKTRYPILENPEILRKTADDF
>1JIX_115_141
RPWAYLYTEEELLIKSPIKVISQGINL
>1RKD_182_208
DIITPNETEAEKLTGIRVENDEDAAKA
>1E4F_280_306
GLDGNTIKTTTAKKLSVIIHARLREIM
>1OXX_327_353
YSDHPIHSGEEVLVYVRKDKIKVFEKN
>1E6U_67_93
GGIVANNTYPADFIYQNMMIESNIIHA
>2G17_310_336
DNLLKGAAAQAVQCANIRFGFAETQSL
>1KA2_27_53
QSVLGWDLEVNMPKEGILERSVAQGEL
>2A99_38_64
NELFFTRNHLPVPAVEPSSYRLRVDGP
>1MUW_187_213
RGDILLPTVGHALAFIERLERPELYGV
>1R3F_209_235
PVERMVTLEHLRELVEQAEQQDIPAAE
>1OQ9_208_234
RQAKEHGDIKLAQICGTIAADEKRHET
>1Q25_322_348
DEYTYYLSICGGSQAPICNKKDAAVCQ
>1QWO_370_396
YSASWVVPFGARAYFETMQCKSEKEPL
>1GSO_92_118
KIFGPTAGAAQLEGSKAFTKDFLARHK
>1DB3_338_364
LREMVSEMVANDLEAAKKHSLLKSHGY
>2GHS_48_74
MLLGEGPTFDPASGTAWWFNILERELH
>1UAS_273_299
SLGVQGKKVQSDNGLEVWAGPLSNNRK
>1FP2_172_198
SKLINLALRDCDFVFDGLESIVDVGGG
>1K5C_265_291
DVGNPGTGAPFSDVNFTGGATTIKVNN
>1A8D_206_232
NITLKLDRCNNNNQYVSIDKFRIFCKA
>1OLT_65_91
LCYFCGCNKIVTRQQHKADQYLDALEQ
>1H9A_293_319
DSADFKPYLEELDVPADSKNNTFIAGE
>1UXY_143_169
KQVRLTAKECRFGYRDSIFKHEYQDRF
>2BF1_248_274
RQIINTWHKVGKNVYLPPREGDLTCNS
>2HMA_57_83
EDYKDVVAVADQIGIPYYSVNFEKEYW
>1A87_173_199
SYNEAMASLNKVLANPKMKVNKSDKDA
>2D2J_5_31
INTVRGPIPVSEAGFTLTHEHICGSSA
>1XHB_277_303
KNNRRLAEVWMDEFKNFFYIISPGVTK
>1IR6_58_84
AALGADVHPFIPHRLEEGYGVLMERVP
>1WCD_38_64
LRSETSTYNLTVGDTGSGLIVFFPGFP
>2J66_311_337
FRGRSMRSNYPMEYIPVREDSGRRELE
>4ENL_33_59
IVPSGASTGVHEALEMRDGDKSKWMGK
>1XFI_34_60
DPKKATPNEISWINVFANSIPSFKKRA
>1GSO_205_231
GEHVLPMATSQDHKRVGDKDTGPNTGG
>1HT6_165_191
LLWLKSDLGFDAWRLDFARGYSPEMAK
>1Q14_234_260
PFASLPEEIPRKVKRVLCNLETVGDFK
>2BC9_286_312
SNSKTKTLSGGIQVNGPRLESLVLTYV
>1PSW_166_192
EKSYTCNQFSLSSERPMIGFCPGAEFG
>1E2S_53_79
PSRAALLTGRLPVRMGMYPGVLVPSSR
>2DBY_173_199
HLQEGKPARTFPPSEAVARFLKETPLL
>1L8Q_5_31
NPKYTLENFIVGEGNRLAYEVVKEALE
>1YON_43_69
ETDGSIFNESLTANDPDFLATSDLLLV
>1SVB_171_197
KTILTMGEYGDVSLLCRVASGVDLAQT
>1ZU4_205_231
NKTNLMAELEKMNKIIQQVEKSAPHEV
>2G17_272_298
LVRLYDKGVPALKNVVGLPFCDIGFAV
>2C81_259_285
LDQLQELDDKNAIREKNAMFLNDALSK
>1QZ9_170_196
MLTHVNYKTGYMHDMQALTALSHECGA
>1Q35_107_133
TSKDRVGKLPAGFDYLDLAKPEYKGKV
>1V71_297_323
KLKNKRIGIIISGGNVDIERYAHFLSQ
>2D81_291_317
YGSNADQIGGVQMAAIVGQVKQIVSGF
>2DBN_91_117
NALKAQGDAVWPVLSYADIKAGHVTAE
>1TFR_190_216
MTKILKGDKKDNVASVKVRSDFWFTRV
>1XVT_110_136
TDEVLWQHNPKLVIAHLSGFGQYGTEE
>1BN8_215_241
IWIDHCTFNDGSRPDSTSPKYYGRKYQ
>1PII_244_270
DLHAAVRRVLLGENKVCGLTRGQDAKA
>3GRS_422_448
VCANKEEKVVGIHMQGLGCDEMLQGFA
>2CZ9_315_341
KEDAETIGEEILREYLKRFPWKARHFI
>1E2S_425_451
GGVAGATPEVLQALKQLQLLKAQLDAA
>1QZ9_128_154
NFPTDLYIAEGLADMLQQGYTLRLVDS
>1JX6_126_152
DSTNTKLILQNITTPVREWDKHQPFLY
>1M15_320_346
GGVYDISNKRRLGLTEYQAVREMQDGI
>2GS8_210_236
AIDYQHMLTYLKTNNFEKVGQLTEANA
>1JDW_294_320
ISFKDPNPMHIDATFNIIGPGIVLSNP
>1GA8_88_114
KLGEYIADCDKVLYLDIDVLVRDSLTP
>1SIG_89_115
EEDGDDDSADDDNSIDPELAREKFAEL
>1FOB_236_262
STYDKPVVVVETNWPVSCPNPAYAFPS
>1M15_238_264
DLKTVYKRLVTAVDNIESKLPFSHDDR
>1BCO_26_52
HNVFVRWFNGDVIRPKTWFWQDVKTRK
>1FC6_236_262
IRNNGGGLFPAGVNVARMLVDRGDLVL
>1INP_278_304
SHVCGERIFRAAGAGYKSLCVILGLAD
>4UAG_410_436
SPACASLDQFKNFEQRGNEFARLAKEL
>1JMM_94_120
DITNLEQSNDVASSMELYGNFGDKAGW
>2NWH_74_100
AARQAGVEDTPFTFLDRRTPSYTAILE
>1I4W_256_282
LVEMDPIDFDFDVDNWDYVTRHLMILK
>3MBP_29_55
KDTGIKVTVEHPDKLEEKFPQVAATGD
>1RHC_118_144
EWPSVPVRQDMTVEAVKVMRMLWESDK
>1JND_323_349
GKLSNPQNQFLKGNESPLRRVSDPTKR
>1P5J_249_275
LPKITSVAKALGVKTVGSQALKLFQEH
>1QUS_261_287
LTPQQPLGNHQQASLLRLDVGTGYQYW
>2D5B_49_75
TDEHGETVYRAAQAAGEDPKAFVDRVS
>2I1O_70_96
LEGLDVDLYAIPEGTILFPRDANGLPV
>1W9Y_31_57
WGFFELVNHGIPREVMDTVEKMTKGHY
>1J7X_192_218
PKVLGKPYGSKKGVYVLTSHQTATAAE
>2DVZ_191_217
ELIFDNLPSSMPQIQAGKLRAMAIAWP
>2HC9_49_75
GDSWNSMISRIPASGRHPLHYELAHLI
>1V9M_105_131
TGRPFEEVLLLPGTLREEVWRQAYEAQ
>1DT9_367_393
ELIESMPLLEWFANNYKKFGATLEIVT
>2I1O_372_398
KRTSEYPRPKEIRSRSMKELEYFKDIS
>1G4R_206_232
EIYYHGEPISVNVHVTNNTNKTVKKIK
>1GVH_261_287
PVTLISAGVGQTPMLAMLDTLAKAGHT
>2DBN_285_311
EYTVDNTTKCSVFRTFQGWTALSDMLP
>1KA2_297_323
IHESQSRFWENIIGRSKEFVELIYPVL
>1N11_42_68
VSNVKVETPLHMAARAGHTEVAKYLLQ
>2GI3_91_117
FDATVVKKMKEAGFVVVGKANLDEFAM
>1TR9_152_178
KAVGMATTGKHFPGHGAVIADSHLETP
>1Y08_25_51
SEVTPYHVTSVWTKGVTPPANFTQGED
>1CA1_236_262
IYRFLHDVSEGNDPSVGKNVKELVAYI
>1U16_350_376
ISTLQISKENMEKALTPEMLATDLALY
>1D5T_95_121
YTEVTRYLDFKVVEGSFVYKGGKIYKV
>1OQ9_60_86
KCWQPQDFLPDPASDGFDEQVRELRER
>1A5T_110_136
KVVWVTDAALLTDAAANALLKTLEEPP
>1U09_95_121
PLSIYEAIKGVDGLDAMEPDTAPGLPW
>1US5_118_144
RKDAGIRTVADLKGKRVVVGDVGSGTE
>1PII_303_329
APLQYVGVFRNHDIADVVDKAKVLSLA
>1OWL_165_191
VATPTELVDLSPEQLTAIAPLLLSELP
>2D0B_14_40
DALRAHYEGALSDRLPAGALFAVKRPD
>1WM1_219_245
FGEDDFALAFARIENHYFTHLGFLESD
>1H6L_166_192
GYISGKKVRAFKMNSQTEGMAADDEYG
>2H85_263_289
SPLKLEDFIPMDSTVKNYFITDAQTGS
>1JY1_177_203
ANLISYLTAYNAPSLKEWIDVIHKHDL
>2BBC_294_320
CQAPRALLEPALETPPQAKVPKFIDVL
>1WW9_359_385
DEAIVAWRKLASEHNQGIQTQAHVSGL
>1US5_180_206
RADALFYTVGLGASAIQQLALTTPIAL
>1R76_298_324
ILLFLMEIEAPSDAVKQAIRGGVAWLN
>1XTI_200_226
PVCRKFMQDPMEIFVDDETKLTLHGLQ
>2FUZ_58_84
TGDEQYREGAVRTVASFRERLDRFENL
>1H6L_32_58
WLDPKNPQNSKLITTNKKSGLAVYSLE
>2DE2_35_61
TASESGFLDAAGIELDVLSGQQGTVHF
>4UAG_51_77
ERHTGSLNDEWLMAADLIVASPGIALA
>1O59_19_45
ADEAEFKSIIISKNKAVDVIGSKLGGQ
>1DKQ_307_333
LANLGGALELNWTLPGQPDNTPPGGEL
>1E4F_52_78
DAIAFKESVNTLLKELEEQLQKSLRSD
>1XIP_285_311
SGLIEPDANVNVLASSCSSEVSIWDSK
>1UOZ_61_87
QSYWLDQAFPPATVGGTVARYTGAAQA
>1V0D_167_193
IRGYLREVSAYTSMVDEAAQEEYLRVL
>2PIA_54_80
RRTYSLCNDSQERNRYVIAVKRDSNGR
>1GYC_340_366
NNASFTPPTVPVLLQILSGAQTAQDLL
>1DDI_141_167
FSPAQLDAEALINLLRPLTPRLYSIAS
>2HC9_36_62
GKFKEVAQKFVTDGDSWNSMISRIPAS
>2BWM_310_336
NNGNGTFGPVKRVIDNFGYNQGWRVDK
>1HBZ_379_405
RSTYVPNSNGDSWSDETGPVDDGWEAD
>1BUP_260_286
VRRLRTACERAKRTLSSSTQASIEIDS
>1U8X_313_339
MEGREAFIFSQCDMITREQSSENSEIK
>1LJ8_45_71
YTDALMNTGEGLDWSICGVGLRSEDRK
>1JXM_56_82
DSETDDIGFIPSKRRVERREWSRLKAK
>1TQ4_180_206
FVRTKVDSDITNEADGEPQTFDKEKVL
>1O5T_152_178
SGFYKNVVKIQKHVTFNQVKGIFGFTD
>1XAG_170_196
KQILSGYAEVYKHALLNGESATQDIEQ
>1XUU_132_158
SGECNNYPLIKLVASFGKPIILSTGMN
>1GP6_74_100
SLDWGVMHLINHGIPADLMERVKKAGE
>1QZ9_3_29
TRNDCLALDAQDSLAPLRQQFALPEGV
>1UX6_321_347
KTYAGGRLGLFVFSQEMVFFSDLKYEC
>1XHB_389_415
IRTDDLCLDVSKLNGPVTMLKCHHLKG
>1BS0_218_244
GSCWLQKVKPELLVVTFGKGFGVSGAA
>1T67_95_121
EYGLGYDCPATEGIFDYAAAIGGATIT
>1L5O_270_296
AALAACQIAPAVRPYLIPSHFSAEKGA
>1QLM_255_281
SEASEDYGKPFMKIFEEADYDFYKIDP
>1O89_27_53
LEQQDGKTLASVQTLDESRLPEGDVTV
>1VPB_226_252
GQKALERVLRKLGQKKVQSGKYTMVVD
>3GCB_242_268
DIPPVQPNEQFTWEYVDKDKKIHTIKS
>1LW7_87_113
PSYPNGWQSWSEAVKTLFHEKHFEPSI
>1OFL_278_304
VIACNYFELSETIKSRGNAALYLNPGA
>1VLI_90_116
FSLVQSMEMPAEWILPLLDYCREKQVI
>1HOW_176_202
QIKIADLGNACWYDEHYTNSIQTREYR
>1C0P_319_345
ARAAKEKEVTLVHAYGFSSAGYQQSWG
>2AEX_130_156
FCAMGVSSVIHPKNPHAPTIHFNYRYF
>1A87_14_40
SGNRGNNGDGASAKVGEITITPDNSKP
>2CU2_49_75
VPPERTLLAVRRDQEAVARPYADGIRL
>2I0Z_278_304
QFVVKALKKFKTNTIQMSIDALPEENS
>1NI5_38_64
TENPGVALRAIHVHHGLSANADAWVTH
>1VJZ_184_210
LIIIDGLGYGNIPVDDLTIENTVQSCR
>1O88_52_78
LVITYTGNEDSLINAAAANICGQWSKD
>1NNF_224_250
LVSYSGAAVLKASKNQAEAQKFVDFLA
>1N4K_259_285
YFVTGGTNSGQDVLEVVFSKPNRERQK
>1SUU_264_290
DDEILLVSKRSKALRTVAGKVSEQGKD
>1INP_45_71
FAVDFKTLADVLVQEVIKENMENKFPG
>2NMT_304_330
LNNTKYKDLGIGYLYYYATDADFQFKD
>2J0W_150_176
DRFGRAEPDIAALAELAALQLLPRLNE
>1PJC_211_237
GSRVELLYSNSAEIETAVAEADLLIGA
>1RWR_211_237
AAGAYAIDGTAAGAMYGKHITLVSSDS
>1X3M_10_36
HGMASNEFPVVLVINCGSSSIKFSVLD
>2HGS_3_29
TNWGSLLQDKQQLEELARQAVDRALAE
>1G97_220_246
FDESLGVNDRVALATAESVMRRRINHK
>1NST_107_133
IPSNTTSDFYFEKSANYFDSEVAPRRA
>1RWR_139_165
DVQQGTVTIERGGVNATGLGYFDVVAR
>2C6J_277_303
LKQELNGFKEATFENEINKRDNLYNHL
>1AGX_147_173
KGVMVLMNDSIFAARDVTKGINIHTHA
>1CS6_72_98
KDAGSYQCVATNARGTVVSREASLRFG
>1UZ5_54_80
ATVDGYAVRAEDTFMASEASPVRLKVI
>1IGR_227_253
AGVCVPACPPNTYRFEGWRCVDRDFCA
>1OX0_344_370
EVPVSSTKSFTGHLLGAAGAVEAIVTI
>1JX6_118_144
RKFVEHVLDSTNTKLILQNITTPVREW
>1WER_220_246
VAKSVQNLANLVEFGAKEPYMEGVNPF
>1YDX_150_176
IRISDLKELEIPFTSNKNEQHAIANTL
>1H6S_280_306
AEGVKVSGSVQSGFANETVADVGVRFD
>1Q7E_56_82
DIDALYFTMLNSNKRSIELNTKTAEGK
>1QZ9_162_188
IDQDTAVVMLTHVNYKTGYMHDMQALT
>1RU4_101_127
SQWVQASYGFYVTGDYWYFKGVEVTRA
>1CX4_5_31
EAYNPDEEEDDAESRIIHPKTDDQRNR
>1LJ5_96_122
AIFVQRDLKLVQGFMPHFFRLFRSTVK
>1HXX_196_222
RTNLQEAQPLGNGKKAEQWATGLKYDA
>3SIL_148_174
GVTFSKVETNIHDIVTKNGTISAMLGG
>1EYN_14_40
GEVTISGAKNAALPILFAALLAEEPVE
>2F7F_454_480
DLNPQKYPVDLSTDCWNHKMNLLEKVR
>1YUE_45_71
TNQPVAAFYGIKYLNPDNEFTFKTGAT
>2HQ2_298_324
AWVTRKPTSDGYVTSLELFAHDGTQIA
>2I1Q_61_87
DLGFKSGIDLLKQRSTVWKLSTSSSEL
>2HQ2_278_304
WLNIFNPTFTLHLLEESIAEAWVTRKP
>1DQ3_253_279
VSNKPGIELGMVNKRLIEDVTHYLNAL
>1JHN_118_144
GGAYVKLLSKTPELNLDQFHDKTPYTI
>1A8Y_110_136
FSADTLVEFLLDVLEDPVELIEGEREL
>1ZED_115_141
AARFNQCNTTRGNEVISVMNRAKKAGK
>1UA4_35_61
AIKYLDSKDLEERIIKAGKEEVIKYSE
>1H4V_395_421
TLKRLATGEQVRLSREEVPGYLLQALG
>1RGZ_144_170
GTTRLYANASIGLFGALAVKPSGMPYE
>1UX6_305_331
MYEGKKIMADSGPIYDKTYAGGRLGLF
>2A2C_290_316
EVQAKLGISLEEMLLVTEDALHPEPYN
>1XAG_28_54
LNQFDQSFLLIDEYVNQYFANKFDDIL
>1RKD_41_67
GGKGANQAVAAGRSGANIAFIACTGDD
>1QWO_274_300
LGKYYGYGAGNPLGPAQGIGFTNELIA
>2GWN_187_213
KEEIIRANKEHYKAKYGNDLDIHFHPL
>1R6W_58_84
WEEAQSVLLAWVNNWLAGDCELPQMPS
>1XFK_5_31
FTTEHTWQGRHDPEDGQAGRRVHHIAC
>1XGK_84_110
QAGDEIAIGKDLADAAKRAGTIQHYIY
>1WER_282_308
LAALHEICVAHSDELRTLSNERGAQQH
>1J58_346_372
NQWLAMLPETFVQAHLDLGKDFTDVLS
>1GPJ_343_369
DRELERALRRLKTGDPENVLQDFAEAY
>2NZL_6_32
HHSSGVDLGTENLYFQSMLPRLICIND
>1ZED_64_90
GPEIPLAMDRFPYVALSKTYNVDKHVP
>1XMX_68_94
TSAIKSAIRELAETLKARGEEVKFNAS
>1HX0_247_273
YFGNGRVTEFKYGAKLGTVVRKWSGEK
>1RRK_178_204
KKDNEQHVCKVKDMECLEDVFYQMIDE
>1F20_366_392
QEQLAESVYRALKEQGGHIYVCGDVTM
>2AEU_233_259
TKFGLEAQPPLLAGIYRALKNFNLERI
>1YDX_221_247
QSQMHEITLGEIFNFKSGKYLKSEERL
>1OXX_165_191
DEPFSNLDARMRDSARALVKEVQSRLG
>1P1M_72_98
FEEWLFSKVLPIEDRLTEKMAYYGTIL
>1WDP_389_415
TAYNQIILNARPQGVNNNGPPKLSMFG
>2B69_270_296
ILEFAQLIKNLVGSGSEIQFLSEAQDD
>1O89_138_164
DARKAMIIGTAGFTAMLCVMALEDAGV
>2B3H_223_249
KHAQANGFSVVRSYCGHGIHKLFHTAP
>2HRZ_294_320
PNEMIMRMCEGWAPGFEAKRARELGFT
>1EUR_338_364
TYGLLYEPGTGIRYANFNLAWLGGICA
>1BHE_291_317
VNGVRYSNVVMKNVAKPIVIDTVYEKK
>2CEY_155_181
LAYAKYVGASPTPMAFSEVYLALQTNA
>2HJS_53_79
ESSLRVGDVDSFDFSSVGLAFFAAAAE
>2F4Q_60_86
AENELQAFGRDAAGRLQYRYHPDFVQA
>1YE3_228_254
KFAKAKEVGATECVNPQDYKKPIQEVL
>2GFO_54_80
VFGGSGPALTGLRNLGNTCYMNSILQC
>1XHC_209_235
ANEEGVLTNSGFIEGKVKICAIGIVPN
>3SIL_344_370
YRKNVDKETLYVVYEANGSIEFQDLSR
>1ZJC_163_189
PELSVEEAYIKFIDEVFDIVRIDGNDP
>2GS8_148_174
SFFGPVAAWDKDSGAIYKVETDLKMAM
>1MKY_326_352
IDYSPLIFTSADKGWNIDRMIDAMNLA
>2G0D_350_376
MEEFNVNSEQILEEYGDESGTGFLEGI
>1T1G_26_52
QCIAIIALGGGYDETSLAQYFASLGVS
>1YPX_170_196
QKAIQAFYDAGCRYLQLDDTSWSYLCS
>1OGQ_234_260
AFDLGKVGLSKNLNGLDLRNNRIYGTL
>2HGS_409_435
CLLRPGSPARVVQCISELGIFGVYVRQ
>1Q44_185_211
DYPIEKAVEAFCEGKFIGGPFWDHILE
>1JX6_312_338
VYSGDFEIVTKADSPERIEALKKRAFR
>1RGZ_223_249
YGVKTNVQDMANWVMANMAPENVADAS
>2GG6_347_373
LEELRVKESDRLSAVANGLKLNGVDCD
>2DVZ_180_206
PAVADAVGGQIELIFDNLPSSMPQIQA
>1F2J_56_82
IGLSNTAEHRRQYRALMLECEGFEQYI
>1KMJ_90_116
FVRGTTEGINLVANSWGNSNVRAGDNI
>1WMD_284_310
LLKAALIAGAADIGLGYPNGNQGWGRV
>1GYC_105_131
TFWYHSHLSTQYCDGLRGPFVVYDPKD
>2J4O_100_126
ADVRRVLLQAFDVVERSFLESIDDALA
>1SO7_62_88
DAPTHQVQWQAQEVVAQARLDGHRSMN
>1JR7_269_295
LLINNLFWLHGRDRFTPHPDLRRELMR
>1BOO_168_194
SDRMKKLIEDPDKFYTPKTRPSGHDIG
>2AU3_294_320
YDGDDAGRKAMKSAIPLLLSAGVEVYP
>2GG6_167_193
YRVPMASAQVKSAVLLAGLNTPGITTV
>2F4Q_233_259
FTAKDFRTWGGTLLAAEYLAQQGTESS
>1PHP_113_139
LLENVRFYPGEEKNDPELAKAFAELAD
>1XTO_268_294
IHINNTNPILDENSPERAEVLRRGVEV
>1EYN_120_146
RPVDLHIFGLEKLGAEIKLEEGYVKAS
>1FG7_145_171
DGVKVVYVCSPNNPTGQLINPQDFRTL
>1R9L_37_63
TVNKPSEVDYNVGYTSLASGDATFTAV
>1NI5_141_167
MAEVSEFAGTRLIRPLLARTRGELVQW
>1BI5_176_202
DLAENNKGARVLVVCSEVTAVTFRGPS
>1HZF_114_140
LSRDSSTWLTAFVLKVLSLAQEQVGGS
>1FG7_65_91
ENYAQYAGVKPEQVLVSRGADEGIELL
>1TOI_88_114
ALINDKRARTAQTPGGSGALRVAADFL
>2D2J_213_239
ARGYLVGLDRMPYSAIGLEGNASALAL
>1XVT_92_118
TDIFIEASKGPAFARRGITDEVLWQHN
>2A2C_218_244
EEGTAKLIEFSPLRATDVKLPSGAVFV
>2BF6_64_90
DGGKTWDEGQIIMDYPDKSSVIDTTLI
>1TXD_162_188
QLKDIIPTQMQRLTKYPLLLDNIAKYT
>2I7Q_165_191
SLPDISAEIAEKMATFHGMKMPFNKEP
>1RIQ_235_261
SNFEIDIIFPLIQFGEEVSGKKYGEKF
>1SNG_110_136
RPDSDVRTADFRTNPEGVRATVNADIA
>1KA1_234_260
LEGVEKGHSSHDEQTAIKNKLNISKSL
>1HSK_161_187
DCIDYALCVNEQGSLIKLTTKELELDY
>1CPY_11_37
DPNVTQYTGYLDVEDEDKHFFFWTFES
>1LTQ_142_168
SMREYLGLPVYNGTPGKPKAVIFDVDG
>1YUE_141_167
SDAASTSKFESSDSEIADARFQINKWQ
>1EQC_103_129
VQGQVQYLEKALGWARKNNIRVWIDLH
>2BWV_38_64
DSEYPYRQNSDFWYFTGFNEPEAVLVL
>1SQ9_125_151
WALKWGASNDRLLSHRLVATDVKGTTY
>1LC5_160_186
GLLPERPLLQAIADRCKSLNINLILDE
>1QUS_252_278
SISQLAAAGLTPQQPLGNHQQASLLRL
>1W5D_122_148
KGNLIGDDTWHDDMRLSPDMPWSDEYT
>1YC9_415_441
LVNLQSRAFSLDLALIHALGGGFETTE
>1WRU_216_242
NGAEGDDIDAKSIVSRKGTATDSDVTR
>2NRJ_308_334
FLKPNLNAAKDSWKTLRTDAVTLKEGI
>1EYB_29_55
ELKYISGFGNECSSEDPRCPGSLPEGQ
>1UUR_2_28
QGNPNLSSPQPILDTIYKLLSEQEQTL
>7ODC_62_88
VTPFYAVKCNDSRAIVSTLAAIGTGFD
>1CJC_175_201
DITEAALGALRQSRVKTVWIVGRRGPL
>1FS7_124_150
GELEYFTGKWAKYGDEIVNTIGCYNCH
>1OEW_116_142
TEDSTIDGLLGLAFSTLNTVSPTQQKT
>1G8P_150_176
IDECNLLEDHIVDLLLDVAQSGENVVE
>1VB3_345_371
ELGYTSEPHAAVAYRALRDQLNPGEYG
>1Y3N_381_407
IGAQIPIGFWQDYEYERQWTNDVALQG
>1DB3_185_211
NHESPRRGETFVTRKITRAIANIAQGL
>1BUP_25_51
KVEIIANDQGNRTTPSYVAFTDTERLI
>1HMY_86_112
ISGKQKGFEDSRGTLFFDIARIVREKK
>1GPJ_44_70
LLQTSNRVEVYASGARDRAEELGDLIH
>1CPT_48_74
YDPMWIATKHADVMQIGKQPGLFSNAE
>2GFO_369_395
FDDHEVSDISVSSVKSSAAYILFYTSL
>1T3S_107_133
QHEQRAKEFKLHSKEKRMPFFKKTEHT
>1F2J_170_196
EAVVRFNAETLARYAILSQLCGLVPIV
>2AYU_188_214
FWLTALENLPIVCDTITDRDAEVLEYL
>1JP4_48_74
TKADRMVQMSICSSLSRKFPKLTIIGE
>2G5D_183_209
TADLSRFPITARTTAIKGRFEGSRFLP
>1YI9_258_284
THIGGTSSDEICNLYIMYYMEAKYALS
>1J09_309_335
KLRWMNGKYIREVLSLEEVAERVKPFL
>1YHT_301_327
NWDLGVWDGRNTKNRVQNTHEIAGAAL
>1EQC_277_303
KESHWNVAGEWSAALTDCAKWLNGVNR
>1LCY_149_175
ARDLGLPQTNVEYIQTDAAIDFGNAGG
>2BLE_329_355
DILGGLRSTCTYVGAAKLKELSRRATF
>1RIQ_105_131
KEAIEYAWEFVTEVLKLPKEKLYVSVY
>1X7F_324_350
VLQERGQVVIGNNSFGKYKGELQIILK
>1O7F_94_120
LDVKVSETSSHQDAVTICTLGIGTAFG
>2GG6_271_297
NPTRTGLILTLQEMGADIEVINPRLAG
>1ZOD_195_221
LIDRQSSGNLAAFIAEPILSSGGIIEL
>1VQZ_235_261
AEINRIKDTKFGTWDWNYGKSPEFNVR
>1TO3_210_236
LTASQRLNGHINMPWVILSSGVDEKLF
>1SO7_248_274
AQSTNDGLDFQESQLVKKLVEPPPQGC
>1X19_217_243
STILNLPGAIDLVNENAAEKGVADRMR
>1NQK_210_236
QVRAKAAAHGRKIRFGIRLHVIVRETN
>1JXM_72_98
ERREWSRLKAKDWGSSSGSQGREDSVL
>2AQ5_230_256
SEGKILTTGFSRMSERQVALWDTKHLE
>1NML_292_318
IVAFLKTLTGNVPEVTYPVLPPSTANT
>1A0I_29_55
IAEIKYDGVRGNICVDNTANSYWLSRV
>1BQG_80_106
NQSIGNYQSLLNKVRNAFADRDVGGRG
>1HH2_29_55
KALVSAYRKNFGNSKNVEVVIDRNTGN
>1BIF_25_51
ALHASQRGVCMTNCPTLIVMVGLPARG
>1NW3_26_52
VYDKHHDAAHEIIETIRWVCEEIPDLK
>1JHN_368_394
LEPFKMTPFSAIGLELWSMTSDIFFDN
>1H12_94_120
EEFDNLWRFAKAYQKNPDNHPDAKKQG
>1NST_225_251
RTEPAKVMDMVQKFLGVTNTIDYHKTL
>1WZZ_163_189
DSVILNLSYYVMPSLLQAFDLTADPRW
>1BS0_181_207
DGDSAPLAEIQQVTQQHNGWLMVDDAH
>2DBQ_156_182
IGLGRIGQAIAKRAKGFNMRILYYSRT
>2C1I_140_166
SKAKEQLIKELTSFIEDKKIEQDQSEQ
>1JTV_55_81
PPGSLETLQLDVRDSKSVAAARERVTE
>2F68_265_291
EQQKEFVNNSQAWYQEHGKEEVNGKSF
>1WL4_226_252
SNIEAMSKLKPYFLTDGTGTVTPANAS
>2I1Q_274_300
GGHIVGHAATFRFFVRKGKGDKRVAKL
>1OXX_26_52
INIENGERFGILGPSGAGKTTFMRIIA
>2BOQ_272_298
KTKLIDCSDVIPTPPALVGAAHLPAGF
>2F4Q_297_323
RYLDGKVLDDYEPRTERQEAELEGLTR
>2AE0_295_321
ALDVGGAIKGQHFDIYQGIGPEAGHRA
>1N93_297_323
IKLAPRSFPNLASAAFYWSKKENPTMA
>1FS7_98_124
DGKTGPLPSACWTCKSPDVPRIIEQDG
>1UX5_262_288
NYVEKIVRLNYPSFNDFLSELEPVLDV
>2HMA_205_231
IGEKNFKNFLSNYLPAQPGRMMTVDGR
>2GI3_229_255
VNRKVDFLSEIEEGVSGMKFAVPEEIY
>2GES_217_243
LFDFSLYVDARIEDIEQWYVSRFLAMR
>2C43_12_38
SSGRENLYFQGHMEGVRWAFSCGTWLP
>1MXA_126_152
ATNETDVLMPAPITYAHRLVQRQAEVR
>1XRF_191_217
GCVAFTDDGSPVMDSSVMRKALELASQ
>1VLI_81_107
TAAGKDVSIFSLVQSMEMPAEWILPLL
>1EDG_279_305
SKDQSEVTWFMDNIYNKYTSRGIPVII
>1BUP_88_114
KHWPFMVVNDAGRPKVQVEYKGETKSF
>1R89_42_68
YVFVGSYARNTWLKGSLEIDVFLLFPE
>1Z05_188_214
LQMPHYNVKNLALGPEIYKATGLPVFV
>2DE2_262_288
VRQRPGLVQRLVDAAVDAGLWARDHSD
>1FL2_56_82
QKLAGALKVHVDEYDVDVIDSQSASKL
>1EWF_111_137
MSISADLKLGSNPTSGKPTITCSSCSS
>1ZCJ_105_131
FSSSTKELSTVDLVVEAVFEDMNLKKK
>1T9H_114_140
EANDIQPIICITKMDLIEDQDTEDTIQ
>2AZQ_53_79
DEFWHAVDYLNRLGGRNEAGLLAAGLG
>2A1X_80_106
EYAPSEKMITKVQDFQEDKELFRYCTL
>1OHC_2_28
RRRDPQDDVYLDITDRLCFAILYSRPK
>1EU8_12_38
GAPNEIEYWKGVIAEFEKKYPGVTVEL
>2C78_183_209
HRNPKTRRGENEWVDKIWELLDAIDEY
>1UDX_342_368
AGVEVVPVAEGVYEVRAPEVERYLARI
>1WL7_223_249
GIESTYKIAVGRSKDITGPYVDKNGVS
>1BIF_282_308
SKHLAQFISDQNIKDLKVFTSQMKRTI
>1H30_228_254
GFAFYSLDYMRTPLDVGTESTWEVEVV
>1EYB_100_126
ESIDEGHVTHNWDEVDPDPNQLRWKPF
>1V71_205_231
YGVEPEAGNDGQQSFRKGSIVHIDTPK
>2D2J_101_127
DPPLSMRMRSVEELTQFFLREIQHGIE
>1A26_194_220
RYKPFKQLHNRQLLWHGSRTTNFAGIL
>1R5M_334_360
FAGRISQDGQKYAVAFMDGQVNVYDLK
>1XUU_261_287
KQGAHALKLARGGKKDTIIAGEKPTKD
>2CU2_93_119
AEALKEGAERLLVLPADHYVGDDEAYR
>1JDN_159_185
LVYSDDKLERNCYFTLEGVHEVFQEEG
>1GQ8_21_47
TVSEAVAAAPEDSKTRYVIRIKAGVYR
>1MDO_182_208
FSFHAIKNITCAEGGIVVTDNPQFADK
>1UA7_330_356
QAITAVNRFHNVMAGQPEELSNPQGNN
>1JMM_350_376
PNIWYSLNGKIRAVNVPKVTKEKPTPP
>1XA6_388_414
EVLMLLPPAHYETLRYLMIHLKKVTMN
>1T9H_43_69
IFRKNKITPLVGDYVVYQAENDKEGYL
>2F8L_289_315
LFKSEQARKSILILEKADVDVKPPKEV
>1SP3_416_442
NKGTRLDWQALGYQGDPMKNKQGPKHK
>3MBP_155_181
YFTWPLIAADGGYAFKYENGKYDIKDV
>1KK1_344_370
VEPIKRKEVLLLNVGTARTMGLVTGLG
>1IIR_144_170
STQDTIDIPAQWERNNQSAYQRYGGLL
>2J4O_215_241
LFRLSQLGLDAGKIKQVGIICGQESTR
>1HMY_53_79
FGEKPEGDITQVNEKTIPDHDILCAGF
>1KO9_105_131
TLAQLYHHWGSVDSHFQEVAQKFQGVR
>1B6A_428_454
YLMALKNLCDLGIVDPYPPLCDIKGSY
>1O59_32_58
NKAVDVIGSKLGGQVVSFSDEWFASAE
>1IUQ_116_142
LSLFKDIEEKLQQGHNVVLISNHQTEA
>1PII_118_144
IDPYQIYLARYYQADACLLMLSVLDDD
>1FCQ_315_341
QFREYLNNELGPAVKRIALNNNANDRL
>1ESC_1_27
APADPVPTVFFGDSYTANFGIAPVTNQ
>2HBJ_375_401
LANLIRDALRNIKNTNEEATPIPSSET
>1LL2_222_248
YTYDTKTKSVRSEGHDPTMTHPQFLNV
>2B20_64_90
QNSQPQSMQRIAGTDVWQWTTQLNANW
>1RK6_292_318
SLDAYPYVAGSTMLKQDRVLLAGRTLI
>1B7E_48_74
YRHQVAEELGKLGSIQDKSRGWWVHSV
>1BHE_89_115
CGVVDKNGKGCDAFITAVSTTNSGIYG
>1NNF_161_187
WLKGLKENGKLYAKNSVALQAVENGEV
>1KV7_335_361
GMQMLMEKYGDQAMAGMDHSQMMGHMG
>1K7I_350_376
DILVGNSADNILQGGAGNDVLYGGAGA
>1CPT_359_385
DITRFPNRHLGFGWGAHMCLGQHLAKL
>1WZA_280_306
IYGVYDREVGFGNYIDAPFLTNHDQNR
>1V4A_301_327
GMIAREVRRRGLTDNIKLGAGGIREIE
>1CX4_185_211
NDGEQIIAQGDSADSFFIVESGEVRIT
>1ZYL_112_138
RQFEADNIDQMEAVGRYLGRMHQTGRK
>1WF3_44_70
KRLRGILTEGRRQIVFVDTPGLHKPMD
>1NHS_381_407
PETTQILGAQLMSKADLTANINAISLA
>1R3F_25_51
SNDALQKVKRIYNANRAGHTGALDPLA
>1Q7E_204_230
DAVLNLCRVKLRDQQRLDKLGYLEEYP
>1NW3_134_160
EVYGETSFDLVAQMIDEIKMTDDDLFV
>1UDC_72_98
HAIDTVIHFAGLKAVGESVQKPLEYYD
>1SI7_107_133
QWLCARVPGKEMPDLSAFQLEGCQVLE
>1CPT_347_373
RDEEVFSNPDEFDITRFPNRHLGFGWG
>1WST_26_52
MKASEVRELLKLVETSDVISLAGGLPA
>1WST_10_36
AEPINFDSFFSEKAMLMKASEVRELLK
>1MZE_221_247
FPPDQFECLYPYPVHHPCDRQSQVDFD
>1LZL_78_104
PVPVLLWIHGGGFAIGTAESSDPFCVE
>1POT_96_122
FDPNNDYSIPYIWGATAIGVNGDAVDP
>1B7E_376_402
LGGFMDSKRTGIASWGALWEGWEALQS
>1LW7_309_335
QLLKKLLDKYKVPYIEIESPSYLDRYN
>1EVY_257_283
GLAGLGDLQLTCSSELSRNFTVGKKLG
>2IM9_222_248
IPFTALFSENKPNLHLFSQIPNGAVIE
>1U7G_355_381
QLESIAITIVWSGVVAFIGYKLADLTV
>1IAL_18_44
TSPLQENRNNQGTVNWSVEDIVKGINS
>1RW3_148_174
LFAFEWRDPEMGISGQLTWTRLPQGFK
>1FNO_299_325
KKVGKGLHPDCYIELVIEDSYYNMREK
>1R5Y_189_215
RKEQAENAALFGIQQGSVFENLRQQSA
>2DDU_63_89
KSDGDRFAVTRDLTLKPGYVLQFKLNI
>1FOB_134_160
GNEIRAGLLWPLGETSSYSNIGALLHS
>1KVK_360_386
LTGCGFDCWETSIGAPGVSMHSATSIE
>1DB3_84_110
NLGAMSHVAVSFESPEYTADVDAMGTL
>2NWH_99_125
LERDGNLVIALADMDLYKLFTPRRLKV
>1OC7_160_186
TYRELTIYALKQLDLPHVAMYMDAGHA
>1MUW_217_243
VGHEQMAGLNFPHGIAQALWAGKLFHI
>1NI9_295_321
GISRKGNIATTETLLIRGKSRTIRRIQ
>1UG6_235_261
DRYHNRFFLDPILGKGYPESPFRDPPP
>1TFR_52_78
KFNVKKAKTLGYTKIVLCIDNAKSGYW
>2G0D_52_78
NSKIYQKKIDNYIEYIVSKLSTYGLLT
>1IK6_231_257
VPEGDYVVEIGKARVAREGDDVTLVTY
>1XIP_137_163
NTLVILNSVNDLSALDLRTKSTKQLAQ
>1N67_194_220
RQTIYVNPSGDNVIAPVLTGNLKPNTD
>1SQH_72_98
RRGNFRTWGTYVSLHRDIVQSVSFFSW
>1QAZ_41_67
PKEYDCTTEATPNPQQGEMVIPRRYLS
>1C0P_94_120
GTRRFAQNEDGLLGHWYKDITPNYRPL
>1BOO_59_85
YVDWFLSFAKVVNKKLKPDGSFVVDFG
>2FOZ_247_273
VVSELGNGIAAFESVPTAIYCFLRCME
>1IJ5_50_76
EQEQKAKLAEYDQKVQNEFDARERAER
>1VYR_55_81
ISEATQISAQAKGYAGAPGLHSPEQIA
>1ZOD_295_321
ELGYLFYTTHVSDPLPAAVGLRVLDVV
>1Z2N_254_280
NLTSEAEMRDLAYKVRCALGVQLCGID
>1VYR_45_71
YRQRASAGLIISEATQISAQAKGYAGA
>1YT3_20_46
RAFPAIALDTEFVRTRTYYPQLGLIQL
>1LC5_248_274
VNALAALAGEVALQDSAWQQATWHWLR
>1ZKL_273_299
CDRHTESIANIQIGFMTYLVEPLFTEW
>1KS8_353_379
NPPTRPHHRSSSCPPAPATCDWNTFNS
>1OYG_153_179
YTDFSGKHYGKQTLTTAQVNVSASDSS
>2F82_77_103
LEVGSETVIDKSKSIKTFLMQLFEKCG
>1DB3_177_203
YACNGILFNHESPRRGETFVTRKITRA
>1XKS_244_270
YSWDINRALKENITDAIWGSESNYEAI
>1VPR_138_164
LPCGPLPWPAGLPEPGYVPKTNPLHGR
>1DNV_218_244
CMYQQTNQGTGGWPCLAEHLQQFDSKT
>1UXY_173_199
AVGLRLPKEWQPVLTYGDLTRLDPTTV
>1O5T_240_266
ALLHSTFFPALQGAQTKMSASDPNSSI
>1JND_379_405
KAAYARVKNLGGVALFDLSYDDFRGQC
>2EX2_262_288
NEPGTVVASKQSAPLHDLLKIMLKKSD
>1V04_326_352
TVLQGSTVAAVYKGKLLIGTVFHKALY
>1T67_86_112
GDDDHPDSIEYGLGYDCPATEGIFDYA
>1I4W_147_173
VANVTGEGSEGLIMQWLSCIGNKNWLY
>2HBJ_186_212
FDTYHASKAIGLPRHSLAYLLENFANF
>1UUQ_4_30
ESNSAVAPTANVATSPAHEHFVRVNGG
>2GNO_223_249
KEFFALFDQVTNTITGKDAFLLIQRLT
>2FGT_76_102
YGIGGSEAKLDLQFSDTIPIDIFQTLF
>1IUC_254_280
ASRPTPSLPDTFIAANSSGNIDISVFF
>1WP5_263_289
LQTEKSFIETIKVGDIRFSDRYSNGSF
>2GNO_73_99
FLNYSPELYTRKYVIVHDCERMTQQAA
>2GTI_317_343
SKSVCTVIDLLLDDFVDIVKSLNLKCV
>1HBZ_169_195
NPESAHQVTYLMGPRGLPRTWREMNGY
>2FGT_34_60
AHYKVDDNALYEEIWSDLPHWDVKGIK
>1QZZ_295_321
GADRFFSTLLDLRMLTFMGGRVRTRDE
>2GJL_186_212
GLVAALALGADAINMGTRFLATRECPI
>1H09_203_229
QDSKGWWFRRNNGSFPYNKWEKIGGVW
>1O7F_256_282
DGVLNHVDQERHFQDKYLFYRFLDDER
>1W5D_135_161
MRLSPDMPWSDEYTYYGAPISALTASP
>1LW7_1_27
EKKVGVIFGKFYPVHTGHINMIYEAFS
>1HA0_390_416
EFSEVEGRIQDLEKYVEDTKIDLWSYN
>2HC9_10_36
IQAVGDGLTSLIIVGKKSVLKNVTFEG
>1IHG_191_217
GIFPKDGSGDSHPDFPEDADVDLKDVD
>1R6W_91_117
CALAELTDTLPQAANYRAAPLCNGDPD
>2DFW_141_167
IMSLLAGRRLSVDWETYESEMAVSDRN
>1DT9_151_177
IDGSGALFGTLQGNTREVLHKFTVDLP
>1JL5_248_274
LLKTLPDLPPSLEALNVRDNYLTDLPE
>1WL7_99_125
SVSTFGKNTSVIGLATNRTLDPRDPDY
>2FYT_246_272
DFTLKITRTSMCTAIAGYFDIYFEKNC
>1NST_297_323
DHNIELSKLLYKMGQTLPTWLREDLQN
>1UA4_190_216
FEAPRENRFIGSADDYNTTLFIREEFR
>1I6L_30_56
QHEYNCYFCIVDQHAITVWQDPHELRQ
>1USG_216_242
VGLKTQFMGPEGVGNASLSNIAGDAAE
>1SBP_175_201
GSTNTFVERGIGDVLIAWENEALLATN
>1TBF_262_288
PIQQRIAELVATEFFDQGDRERKELNI
>1VJO_307_333
LWERLEDIGLSLHVEKEYRLPTLTTVC
>1PO5_166_192
GKRFDYKDPVFLRLLDLFFQSFSLISS
>1UYN_51_77
QDGGTWEQGGVEGKMRGSTQTVGIAAK
>1KK1_300_326
YLTKGDLMAGNVVGKPGKLPPVWDSLR
>2J0W_379_405
RVEVEEGLALVALIGNDLSKACGVGKE
>1TQN_175_201
LNNPQDPFVENTKKLLRFDFLDPFFLS
>1LJ8_175_201
QRRAAGIPAFTVMSCDNLPHNGAVTRK
>1T67_104_130
ATEGIFDYAAAIGGATITAAQCLIDGM
>1UWV_370_396
AGVMQQIIKLEPIRIVYVSCNPATLAR
>1WM1_56_82
RQLFDPERYKVLLFDQRGCGRSRPHAS
>1DS1_50_76
LDTFNAEGSEDGHLLLRGLPVEADADL
>1L6J_188_214
DELWSLGKGVVVPTRFGNADGAACHFP
>1XOV_52_78
REGHNVKTFIDRTSTTQSANLNKIVNW
>2BU7_283_309
PLRKIERLFSYMYSTAPTPQPGTGGTP
>1O7F_311_337
GPDAHMRMILRKPPGQRTVDDLEIIYD
>4ENL_234_260
AAGHDGKVKIGLDCASSEFFKDGKYDL
>2EX1_327_353
GGVASSLYFSLPKEKISHIIFTSNKQV
>1YUE_25_51
VALTRATTKLIYSDIVATQRTNQPVAA
>1OFC_278_304
RENIELEEKERAEKKKKAPKGSVSAGS
>1A0I_221_247
KDPMCIYKRGKKSGWWKMKPENEADGI
>2GY5_215_241
TGECICPPGFMGRTCEKACELHTFGRT
>2AZP_275_301
YEWLDGQPGGPIVPTIRGRAHVSAEAT
>2BWM_83_109
WISTNNGNNTFVDPPKMVLANFAYAAG
>1RCQ_27_53
RALAVIKADAYGHGAVRCAEALAAEAD
>2C43_53_79
EEKERIGQFVFARDAKAAMAGRLMIRK
>1TO3_13_39
RASGGFAMLAVDQREAMRLMFAAAGAK
>2G0D_325_351
HGYSGLIEICSLFKRLLNTKKFDSYME
>1BG6_152_178
VNAIKGAMDFACLPAAKAGWALEQIGS
>1IO1_194_220
EVSVDKTNGEVTLAGGATSPLTGGLPA
>2D81_283_309
GCWDWVGWYGSNADQIGGVQMAAIVGQ
>1N4K_78_104
SLFRFKHLATGHYLAAEVDPDFEEECL
>2EVX_207_233
GNIFSGFADEFLEEAFQIDGGLVRKLK
>1IOW_170_196
AFQHDEEVLIEKWLSGPEFTVAILGEE
>1X54_353_379
EGYGEIIGGSQREDDYDKLLNRILEEG
>2HMA_10_36
TRVVVGMSGGVDSSVTALLLKEQGYDV
>1SVB_217_243
RDWFNDLALPWKHEGAQNWNNAERLVE
>2BG1_408_434
QQASPSIWGNERFALDPSVVKSEVLKS
>1XVT_239_265
CGLYKCADGYIVMELVGITQIEECFKD
>2NVP_330_356
LSKNNRFFFEGKAAKGIGSPHTPDQYI
>1WY0_231_257
GKPVGSDIRKGKKTLIVAHFFENADEK
>1D5R_195_221
ETIPMFSGGTCNPQFVVCQLKVKIYSS
>2IW1_272_298
DLLLHPAYQEAAGIVLLEAITAGLPVL
>1TQ4_13_39
NNDLPSSFTGYFKKFNTGRKIISQEIL
>1VB3_58_84
ILSAFIGDEIPQEILEERVRAAFAFPA
>2B5W_96_122
NEYFERDQPDMAPDGMYFERGIVGAHG
>2BBC_335_361
SVPAGSSLEDILKNAQEHGRFRFRTQA
>1SVS_313_339
KDTKEIYTHFTCATDTKNVQFVFDAVT
>1CX4_198_224
DSFFIVESGEVRITMKRKGKSDIEENG
>2J0W_17_43
FDAMNRSADIVLSDANVRLVVLSASAG
>2D2J_17_43
AGFTLTHEHICGSSAGFLRAWPEFFGS
>1OXX_260_286
SLRFPVSVSSDRAIIGIRPEDVKLSKD
>1NML_152_178
MAVAIEAYEATLITPEAPFDKYLRGDT
>1ZED_403_429
DGARPDVTESESGSPEYRQQSAVPLDE
>1W55_189_215
ARKLTFKEDLKKLDLPTPSFEIFTGNG
>1V04_190_216
YLKSWEMHLGLAWSFVTYYSPNDVRVV
>1NHS_95_121
VSGEERVENYDKLIISPGAVPFELDIP
>2DBN_381_407
CDVIHSVAPVENQQGWGNVMYIPAAPM
>1LFW_223_249
TRATISGPDLEAVKLAYESFLADKELD
>1YOE_96_122
SGLDGPALPEPTFAPQNCTAVELMAKT
>1NI9_41_67
AMRIMLNQVNIDGTIVIGEGEIDEAPM
>1RWR_21_47
VNIADPNSGGVSHNKFQQFNVANPGVV
>1US5_280_306
PNLERFFGLEKAVKGLPIPLHPGAERF
>1ZSX_74_100
AEVYAAGKAEVVLGNIIKKKGWRRSSL
>2GWN_122_148
AWANYGFFFGGTNDNIDEIKRVDKHLV
>1VYR_205_231
GSVENRARLVLEVVDAVCNEWSADRIG
>1RA0_316_342
HDGVFDPWYPLGTANMLQVLHMGLHVC
>1WY0_86_112
DDIMDMDETRRGKPTVHRIWGVNMAIL
>1VJT_297_323
KWFGKFGGIDNEVERPKFHEQLRRARE
>1V72_86_112
IYCHPASHINNDECGAPEFFSNGAKLM
>2HMA_307_333
TLECTAKFRYRQPDSKVTVHVKGEKTE
>1KJO_144_170
LTHAVTDYTAGLIYQNESGAINEAISD
>1PGS_238_264
NQSPGNWTPDRAGWCPGMAVPTRIDVL
>1B7E_4_30
GAYRFIRNPNVSAEAIRKAGAMQTVKL
>2HVQ_114_140
DKDFYVFDIIVTTESGDVTYVDDYMME
>1XMX_85_111
RGEEVKFNASCGLRHRLLSAYEVFRSY
>1P1M_149_175
LEENLKLYNEWNGFEGRIFVGFGPHSP
>1GA8_39_65
GISEANRAAVAANLRGGGGNIRFIDVN
>1JFB_251_277
LGVATLAQHPDQLAQLKANPSLAPQFV
>2PIA_75_101
RDSNGRGGSISFIDDTSEGDAVEVSLP
>1DS1_37_63
TAAASLPGALATALDTFNAEGSEDGHL
>1OGQ_10_36
ALLQIKKDLGNPTTLSSWLPTTDCCNR
>1QUB_170_196
TTHGNWTKLPECREVKCPFPSRPDNGF
>1ZWX_163_189
TSRAIRAEQMQEIQTFIAKKNIPKDEI
>1QUB_31_57
SCKPGYVSRGGMRKFICPLTGLWPINT
>1VJT_16_42
SIIGAGSVRFALQLVGDIAQTEELSRE
>2GY5_341_367
SGKFNPICKASGWPLPTNEEMTLVKPD
>1CWV_229_255
FVPVDKNGHFISGMQGLSFTQNGVPVS
>1BU8_205_231
HTDSAPIIPYLGFGMSQKVGHLDFFPN
>1B89_363_389
VNYFSKVKQLPLVKPYLRSVQNHNNKS
>1I9Z_56_82
DIYVVGFQEIVQLTPQQVISADPAKRR
>1WCD_302_328
TQPITSIKLEIVTSKSGGQAGDQMSWS
>1ZOD_338_364
RRGLLDLMERFDCIGDVRGRGLLLGVE
>2O14_95_121
LGNTARASVAAEGVFQVINMTGDGAED
>1SVB_64_90
KLSDTKVAARCPTMGPATLAEEHQGGT
>2HKJ_136_162
KRIYTFKLKIDINKNEPIIVERGSVEN
>1SNG_169_195
RWTTPFEAHLTRAGTFRTPRGPKRVPF
>2O1B_347_373
YDSEQFEQFLVQEKSILVAPGKPFGEN
>1VPR_176_202
IKEAIKSGMLGAAEANKIVADTDHHQT
>2NXF_199_225
GGFSEQQLQWLDAVLTLSDHKQERVLI
>1A5T_149_175
ERLLATLRSRCRLHYLAPPPEQYAVTW
>1EG2_206_232
NVWRMSRLNGNSLERVGHPTQKPAAVI
>2H8O_13_39
AFGITKRFACIRPACQRARMDAQMTNF
>1CS6_28_54
TCRARANPPATYRWKMNGTELKMGPDS
>2BF6_281_307
KIINSKTLSDDAPQLTECQVVEMPNGQ
>2BBC_67_93
LRPASNKDDNDSEAKPSMGQLALYLLA
>1IOM_316_342
GVVYSDLGFSLEFFTPIFAVARISGWV
>1ZWX_220_246
FNGQMATWDPTTNSMLKESYPKAAPEY
>2B61_215_241
GDYYEGTPPDQGLSIARMLGMLTYRTD
>1VJV_249_275
VVFPFQLDVADMLTPEYAAEKVKVRDE
>2BJF_300_326
NAIDMNKENLDGNEIKTYKYNKTLSIN
>1IOM_324_350
FSLEFFTPIFAVARISGWVGHILEYQE
>1YKS_337_363
TPVSPGEMRLRDDQRKVFRELVRNCDL
>1KJO_28_54
YYLQDNTRGNGIFTYDAKYRTTLPGSL
>1Z70_6_32
GPVPGERQLAHSKMVPIPAGVFTMGTD
>1KV7_343_369
YGDQAMAGMDHSQMMGHMGHGNMNHMN
>1LJ8_277_303
WEKVGVQFTDDVTPYEEMKIGLLNGSH
>1SQH_196_222
EGSLTYLQALVRFNKSLGICRSDTGEL
>1R53_127_153
RETIGRVASGAIAEKFLAQNSNVEIVA
>2CJG_106_132
FVETFARVLGDPALPHLFFVEGGALAV
>1KL1_314_340
LVDLRPQQLTGKTAEKVLDEVGITVNK
>3BCT_418_444
IQRVAAGVLCELAQDKEAAEAIEAEGA
>1LCY_290_316
NAEDVYEAVRTQSQLAVQIRRGRETLT
>1RIQ_336_362
ELSREFVKGIVKGEEKRFIKTLKAGME
>1OHC_300_326
AETIAWVRICRPGSVIGPQQQFLVMKQ
>2AYU_294_320
NKTTKQVRTIEKITPIESFFNFFDPPK
>2IXR_238_264
DGTVWDTARYQAWNTAFSGQKDNIQND
>2A2C_97_123
YALQLANTNPLYPDFSTSANNIQIDKT
>1B7E_170_196
YDHLKNQPELGGYQISIPQKGVVDKRG
>1DDI_57_83
NDPALVKELVELLWLKGDEPVTVEGKT
>2I1O_301_327
ISSAKPFDFAMDIVEVNGKPETKRGKM
>1IAL_320_346
TAGRQDQIQQVVNHGLVPFLVGVLSKA
>1G4R_279_305
ANNREKRGLALDGKLKHEDTNLASSTL
>2H6O_162_188
WDNCNSTNITAVVRAQGLDVTLPLSLP
>1R5M_56_82
LDESILAYGEKNSVARLARIVETDQEG
>2J3X_294_320
TLIAYRRVDGIPFDLPSDFSFDKKENG
>1ZSW_55_81
RRVKMTVNQDDPSMYHLFYGDKTGSPG
>2HMC_77_103
TDEQRMEGVERLVKAGIPVIVGTGAVN
>1JL5_261_287
ALNVRDNYLTDLPELPQSLTFLDVSEN
>1M6E_183_209
QFQEDHALFLRCRAQEVVPGGRMVLTI
>2AE0_167_193
IDFGDGSPLNFFSYAGKNGHAYRSIGK
>1XFI_119_145
IFKKVKDEENAKAISLFPQVVSLSDAI
>1N26_136_162
NSPAEDFQEPCQYSQESQKFSCQLAVP
>2FGQ_13_39
NVAYVNKDAAGDSRYGLGTSGASTSRL
>2GTI_57_83
ELFAKRSIRPHPELKLFRNLNIDVCWS
>2ABS_142_168
QSTGVCAVLINEKERTLCTHLGACGSF
>1B6R_189_215
LRTSVAFPQANAQQQARAEEMLSAIMQ
>1V0D_282_308
GREVNWEYFYSLLFTAENLKLVHIACH
>1Y3N_343_369
ELSNFGVPGLTYDIKNGKPVYKDTVLK
>1L8Q_43_69
YGSVGTGKTHLLQAAGNEAKKRGYRVI
>1OZA_322_348
AKVTGTLSVPVGRLRKLAMGPEYLAAF
>1Z05_56_82
RIDLSKESELAPASITKITRELIDAHL
>1YPX_243_269
FRSTWIAEGGYGPVAETLFGKLNIDGF
>1X3L_107_133
LGAKEALSILNRARENDIVFILISGGG
>2D81_20_46
SGGYMAAQLGVAYSDVFNVGFGVFAGG
>1NOF_275_301
SKRGYVMSQYARFVRPGALRIQATENP
>1T6C_289_315
EKDCLIVSDWGLREGVLVSEVLKENHS
>1YFQ_124_150
IEVIDPRNYGDGVIAVKNLNSNNTKVK
>1F9V_243_269
VDLAGSERINVSQVVGDRLRETQNINK
>2O1B_16_42
PRGSHMISNKLANIPDSYFGKTMGRKI
>1T67_119_145
TITAAQCLIDGMCKVAINWSGGWHHAK
>1X19_318_344
MPFSVLGFKEQARYKEILESLGYKDVT
>1W8K_314_340
CYIFNTKPTCLINDKNFIATTALSHPQ
>1YS1_294_320
LGVRGANAEDPVAVIRTHANRLKLAGV
>1H12_294_320
HLMGAQAWHKSAVNKALGFLSYAKTNN
>1L9K_214_240
LVRNPLSRNSTHEMYWVSNASGNIVSS
>1BIA_98_124
IGELKSGDACIAEYQQAGRGRRGRKWF
>1YII_44_70
RNNAQRQEIASAFKTLFGRDLVDDLKS
>1JY1_130_156
GLRVVIHTSNLIHADWHQKTQGIWLSP
>2GWN_326_352
EGSCLQAASGGPLVQHSLLALLELCNQ
>1NHS_38_64
SFLCCGMQLYLEGKVKDVNSVRYMTGE
>1A76_218_244
AIFMGTDYNPGGVKGIGFKRAYELVRS
>2CJG_129_155
ALAVENALKAAFDWKSRHNQAHGIDPA
>2FGQ_237_263
KTNSYMLGASAPVGGVGEVKLQYALYD
>1K7I_191_217
GHALGLAHPGEYNAGEGDPSYNDAVYA
>2F7V_268_294
FADPAAAHFEETFRGPSLPSGDIARAE
>2D5B_108_134
LKKVYEAGDIYYGEYEGLYCVSCERFY
>1Q1Q_100_126
DQYSPRLMSSHLPIQIFTKAFFSSKAK
>1UA7_59_85
YQPTSYQIGNRYLGTEQEFKEMCAAAE
>1T1G_194_220
RLVASAGRIERETVWNDGPDGGSTGGG
>2FXU_77_103
TNWDDMEKIWHHTFYNELRVAPEEHPT
>1IG8_152_178
PLGFTFSFPASQNKINEGILQRWTKGF
>1I4W_314_340
CPIDLTNDEFIYLTKLFMEWPFKPDIL
>2D7U_200_226
ASSVAADVGIGPTRVDEVIVVFKSFPT
>1M15_137_163
NPCLTAEQYKEMEEKVSSTLSSMEDEL
>1DS1_66_92
RGLPVEADADLPTTPSSTPAPEDRSLL
>1J72_161_187
TGDCFILDLGQNIFAWCGGKSNILERN
>1A0I_136_162
FKLHTGHLHIKLYAILPLHIVESGEDC
>1HZ4_238_264
LRHTAKPEFANNHFLQGQWRNIARAQI
>1E6U_160_186
SVMPTNLYGPHDNFHPSNSHVIPALLR
>1J58_30_56
QNPDMLVPPETDHGTVSNMKFSFSDTH
>1JDC_347_373
QLIQVRRAAGVRADSAISFHSGYSGLV
>1XRF_81_107
KNILVPEAEIIDAKGLIVCPGFIDIHV
>1TD6_158_184
QFVLTDSELLELKRFSFFQALNQIPGF
>1CRZ_297_323
PQRITWEGSQNQDADVSSDGKFMVMVS
>2BW4_233_259
LTAAVGERVLVVHSQANRDTRPHLIGG
>1OFC_138_164
KDVEGKTPEEVIEYNAVFWERCTELQD
>2BG1_468_494
ATSYRFAIGGSDADYQNAWSSIVGSLP
>1NH1_74_100
RSAGDEISRGGITSFEELWGRATEWRL
>2GU1_58_84
MDDMGQLSRLIYHMSIVEKAIYTREND
>2H8O_5_31
RRVRSRCCAFGITKRFACIRPACQRAR
>1QF5_212_238
RQRGDFVMFEGAQGTLLDIDHGTYPYV
>1XKG_242_268
DNGYQPNYHAVNIVGYSNAQGVDYWIV
>1W55_75_101
TRAESLKKALELIDSEFVMVSDVARVL
>1OEW_227_253
PATVVSAYWAQVSGAKSSSSVGGYVFP
>2BWM_131_157
IVGFGDGGIYISRNNGGGQFAPAQLAL
>1OYG_405_431
TNRGFYADKQSTFAPSFLLNIKGKKTS
>1ZSW_213_239
EAIFQSIKGEAFGEIVVKYLDGPTEKP
>1LML_411_437
CANVQCDTATRTYSVQVHGSNDYTNCT
>1Z70_144_170
AYCTWAGKRLPTEAEWEYSCRGGLHNR
>1OX0_31_57
GVTSPIGNTPEEFWNSLATGKIGIGGI
>3BCT_305_331
LLHPPSHWPLIKATVGLIRNLALCPAN
>1VPK_177_203
LLRLVASDGFRLALAEEQIENEEEASF
>1X54_259_285
KKEIEMFRDDLTTLKNTEPPFPRISYD
>1G97_209_235
GEKVGAYTLKDFDESLGVNDRVALATA
>1SYY_43_69
YLNGCANNWLPTEIPMGKDIELWKSDR
>1E6U_247_273
TGVDCTIRELAQTIAKVVGYKGRVVFD
>1ZTU_258_284
APTPLGGAVLRATSPMHMQYLRNMGVG
>2C4E_270_296
GAATASFVVEAKGCQTNLPTWDKVVER
>1JDW_376_402
EVPIQKMFEKLGITTIKVNIRNANSLG
>2FGQ_285_311
RTALYGNLAFLKNKDASTLGLQAKGVY
>1UAS_95_121
DAGSQTCSNKMPGSLDHEEQDVKTFAS
>1WW9_130_156
KGCVFIYLGDGDPPPLARDTPPNFLDD
>1R6D_75_101
RGVDAIVHFAAESHVDRSIAGASVFTE
>1BT3_235_261
IETSPHIPIHRWVGDPRNTNNEDMGNF
>1OKG_71_97
STARHPLPPCAEFIDWCMANGMAGELP
>1P0H_188_214
AVQLAERRGEAWFDPDGLILAFGDSPR
>1WDI_122_148
GLQAEVVAVEEDGVRLLRFQGDLVAHL
>1FL2_269_295
VKGVFAAGDCTTVPYKQIIIATGEGAK
>1EDG_35_61
LGNTFDAFNGTNITNELDYETSWSGIK
>1OHC_268_294
AEGAIAVHCKAGLGRTGTLIACYIMKH
>1D7Y_258_284
DAYGRTTCPDVYALGDVTRQRNPLSGR
>1FS7_3_29
INEREKERVALNKTAHSQGIEGKAMSE
>1U8X_280_306
DPDTLPNTYLQYYLFPDDMVKKSNPNH
>1T1G_132_158
PEDSWAPASIAAMNRAFLDAAALGVTV
>2BC9_45_71
ITQPMVVVAIVGLYRTGKSYLMNKLAG
>1R89_205_231
KGEVRKGEEFFVVDPVDEKRNVAANLS
>2C43_87_113
IPWNHIRLQRTAKGKPVLAKDSSNPYP
>1H6L_147_173
MVTGKEGEFEQYELNADKNGYISGKKV
>1FSU_28_54
TPHLDALAAGGVLLDNYYTQPLATPSR
>2FBA_458_484
LNRYTGYSTGAYSLTWSSGALLEAIRL
>1EZW_18_44
KIAHLIKVAEDNGFEYAWICDHYNNYS
>2J0W_50_76
ALAEGLEPGERFEKLDAIRNIQFAILE
>1Q1Q_203_229
QGSVERICGFLGRPLGKEALGSVVAHS
>2EU9_99_125
IAFELLGKNTFEFLKENNFQPYPLPHV
>2H7O_194_220
SILINRSGSWADVARQSLQRFDSTRPV
>1YS1_157_183
NQDALAALKTLTTAQAATYNQNYPSAG
>1UAS_56_82
EYSRDSQGNFVPNRQTFPSGIKALADY
>2A2C_133_159
CGLKGIQEHFGLSNLTGMNCLVDGNIP
>1H8L_280_306
ELPKYWEQNRRSLLQFIKQVHRGIWGF
>2A0M_188_214
SQCGALHAQYVRDHQGHLMWLSEVRKK
>1W78_170_196
ALDHTDWLGPDRESIGREKAGIFRSEK
>1BUP_315_341
DPVEKALRDAKLDKSQIHDIVLVGGST
>2GG6_302_328
ADLRVRSSTLKGVTVPEDRAPSMIDEY
>1HH2_92_118
IVKKELNVKNFGRIAAQTAKQVLIQRI
>1TQ4_114_140
YKHPNIPNVVFWDLPGIGSTNFPPDTY
>1KV7_365_391
MNHMNHGGKFDFHHANKINGQAFDMNK
>1Z05_336_362
DVIQQLGRYLGAAIAIVINLFNPEKIL
>1ZOD_168_194
PAPFTYRPRFERNGAYDYLAELDYAFD
>1RA0_148_174
APWIDLQIVAFPQEGILSYPNGEALLE
>1RWR_42_68
ANPGVVFNNGLTDGVSRIGGALTKNPN
>1F2J_312_338
ARALQSSAIKRWGGKESGVEAGRRAFM
>1R6F_214_240
IKDFLGSENKRTGALGNLKNSYSYNKD
>2D0B_284_310
GEEMLETCAKLHFANTKKALAIAKRRK
>1HBZ_272_298
YRFNPFDLTKTISQKDYPRIKVGTLTL
>1SE8_30_56
FEATVAGEDRVIGNDGRERNLPWYHRV
>1EA7_267_293
NPSLSNTQLRSNLQERAKSVDIKGGYG
>2C0H_264_290
TYDWQNHFGNESPFKHSFSNFRLKKPM
>1UOU_429_455
WLRVHRDGPALSGPQSRALQEALVLSD
>1FP2_125_151
GSYHELKKWIYEEDLTLFGVTLGSGFW
>1WMD_191_217
SFGSYADNINHVAQFSSRGPTKDGRIK
>2BI7_32_58
IDQRDHIGGNSYDARDSETNVMVHVYG
>1TV5_369_395
YTNKQIPIIASGGIFSGLDALEKIEAG
>1BS0_138_164
EAASLSPSQLRRFAHNDVTHLARLLAS
>1MC0_34_60
KVLQYLQQETQATHCCLLLVSEDNLQL
>1VJV_82_108
RCFENLQNKSFKSVLPVVLLNTLRKCY
>1DOZ_252_278
YVPVGFVADHLEVLYDNDYECKVVTDD
>1KQ3_324_350
LDGVSDEDLMKVAEKACDKNETIHNEP
>2G0D_245_271
ERKKQFLWKDGLVADELKKEKVIREAS
>1A8Y_210_236
DKPNSEEEIVNFVEEHRRSTLRKLKPE
>1VJV_73_99
HKQIVIEMKRCFENLQNKSFKSVLPVV
>3THI_144_170
NKGLLINMAGGTTKASMYLEALIDVTG
>1WDI_278_304
EGETRLFIRPPYTFKVVDALFTNFHLP
>1ZX5_191_217
TLAYFFNENDWEKVKKVLNTKKVEEFE
>2F5U_41_67
VFGTWYRTIQDRTITDFPLTTRSADFR
>1H6S_121_147
YDASGALDNYNGIAVTYSISGVNLYLS
>1R3S_221_247
AGHLGPQLFNKFALPYIRDVAKQVKAR
>1UA7_359_385
FMNQRGSHGVVLANAGSSSVSINTATK
>1A87_286_312
VTALGVIGIMTISYLSSFIDANRVSNI
>1TFZ_193_219
SFPLDYGIRRLDHAVGNVPELGPALTY
>1T67_30_56
SLAKIPKRASMVHSLIEAYALHKQMRI
>1FXX_158_184
DDGLPSFRLEHLTKANGIEHSNAHDAM
>1J09_415_441
LLRGFAAEKGVKLGQVAQPLRAALTGS
>2IJR_63_89
FPRLVSHGTGSAVASNLAFQHWLDLLL
>1G41_401_427
ERLMDKISFSASDMNGQTVNIDAAYVA
>1WW9_286_312
YVPIDENTHYYFQTLGKPCANDEERKK
>8OHM_272_298
RRGRTGRGRRGIYRFVTPGERPSGMFD
>1L9K_73_99
WFVERNLVTPEGKVVDLGCGRGGWSYY
>1FNO_270_296
VDRAEMHYIIRDFDRKQFEARKRKMME
>2I0O_203_229
IGDHGYKMNKSLPAEEQMISALPDIEK
>1QLM_267_293
KIFEEADYDFYKIDPGVFAPARVVVND
>1V2D_171_197
ERELEAIARLARAHDLFLISDEVYDEL
>1BT3_99_125
VNFPDQEIQVHNSWLFFPFHRWYLYFY
>1UX6_294_320
HRPKTGFIRVVMYEGKKIMADSGPIYD
>2AYU_12_38
SMQIDNAPTPHNTPASVLNPSYLKNGN
>1FP2_28_54
IDSMSLKWAVEMNIPNIIQNHGKPISL
>2CGL_277_303
LAANITNEGGAEGRYRVLKNIMGLWLL
>2G17_194_220
RKAAISNSFCEVSLQPYGVFTHRHQPE
>1D2P_98_124
TKNWDDNNNQDGKRPTEIKVELYQDGK
>1DT9_23_49
SLEAARGNGTSMISLIIPPKDQISRVA
>1ELV_72_98
VPREPFEEKQRIIGGSDADIKNFPWQV
>1XP3_211_237
FDKIVGIDRLQVLHINDSKNVRGAGKD
>1Y08_270_296
DSNASIGMKKYFVGVNSAGKVAISAKE
>1RP4_100_126
DSDDECKFLDQLCQTSKKPVDIEDTIN
>2HGS_189_215
ALGIAKAWELYGSPNALVLLIAQEKER
>1VLI_125_151
GSADLLQSTSPSAFKIASYEINHLPLL
>1BS0_279_305
SLAVIRSDEGDARREKLAALITRFRAG
>1R6F_121_147
MNHHGDARSKLREELAELTAELKIYSV
>1XC3_43_69
KVIQYFSQFSLQAIGIGSFGPVDNDKT
>1JTA_190_216
KRGSDYVTISNSLIDQHDKTMLIGHND
>1I4W_289_315
VMDSLGHGGQQYFNSRITDKDLLKKCP
>1T1G_220_246
GVSRIFPLPSWQERANVPPSANPGAGS
>1QAZ_263_289
IDLYAYKENGRDIHSARKFVFAAVKNP
>1SP3_154_180
HGDLDSSMAYPDKATDVHMDSDGNNFQ
>2D81_239_265
SRFIQNTGYNKWADTNNMIILYPQAIP
>1TFZ_313_339
FMPSPPPTYYQNLKKRVGDVLSDDQIK
>1EQC_356_382
FWSWKTENAPEWSFQTLTYNGLFPQPV
>2FEZ_250_276
LNERILRQQPLDAKKSAKTTAAGTVTV
>2DDU_38_64
LMLANEGMAKNDSFCATTPSAMVFGKS
>1JDW_22_48
SRLGRTLTGWVQRTFQSTQAATASSRN
>2D81_223_249
LHVALHGCLQSYSSIGSRFIQNTGYNK
>2G5D_54_80
AAQDFAKSLQSFRLGCANLKNRQGWQD
>1HBZ_357_383
RPKNAVHNYAFEGQMWYDHTGDRSTYV
>2DFW_367_393
PRWQEAAADRAALSAATGGGAVHEAAA
>2IJR_159_185
VMQEHACNCDMLMIIPTRLAIELNGNS
>1WXQ_274_300
EFKVLRDMSEKQKRALMVIKEKVLDRF
>2BC9_2_28
HHHHHHMRGSMASEIHMTGPMCLIENT
>2II0_404_430
KVAEITGEIQQYQNQPYCLRVESDIKR
>1WW9_151_177
PNFLDDDMEILGKNQIIKSNWRLAVEN
>2J3X_235_261
GDYISKLSHEQLGALEGYLHSDYKAIN
>1RHC_74_100
TCPIMRYNPAIVAQTFATLRQMYPGRV
>1ZSW_297_323
TDGPGFTVDGDVEHLGEKLDLPPFLED
>1XC3_209_235
GYYIAQALAQYILILAPKKIILGGGVM
>1ZSX_259_285
WLKDKILSEEGRRQQAKLKELQAIAER
>2I0Z_182_208
HVVIAVGGKSVPQTGSTGDGYAWAEKA
>1MXG_350_376
ELIFVRNGDSRRPGLITYINLSPNWVG
>1TQ4_191_217
NEADGEPQTFDKEKVLQDIRLNCVNTF
>1V9M_277_303
VQDPLGVGLVLAYVKEREWEAVRLRLL
>1VQZ_64_90
EINRDYVRENGIEVVRRISGGGAVYHD
>1P8L_59_85
NRLLTELLPEGSDGEISIEGATFQDTT
>1R89_341_367
VFRRMGPQFEDERNVKKFLSRNRAFRP
>1Y0Y_209_235
TVQEEVGLRGARTSAFGIEPDYGFAID
>1LW7_23_49
YEAFSKVDELHVIVCSDTVRDLKLFYD
>2HVQ_202_228
FTAEGYVLKPCYPSWLRNGNRVAIKCK
>2PGD_430_456
DGYRHAMLPANLIQAQRDYFGAHTYEL
>1ADT_274_300
VFQCCNPVYRNSRAQGGGPNCDFKISA
>2C5S_185_211
GVGGKVMVLLSGGIDSPVAAYLTMKRG
>1XOV_6_32
PQFEKGAMSNYSMSRGHSDKCVGAEDI
>1AB4_334_360
TRRTIFELRKARDRAHILEALAVALAN
>2HJS_131_157
PCAVAAELCEVLAPLLATLDCRQLNLT
>1SQH_247_273
GLGGLLAAAMSREIARGEEITLTAWIV
>1CPY_140_166
FHIAGASYAGHYIPVFASEILSHKDRN
>1USG_195_221
DFVYYGGYYPEMGQMLRQARSVGLKTQ
>1P0H_229_255
HPDHPGLGEVYVLGVDPAAQRRGLGQM
>1WRU_86_112
GRDKTADLIDCAAVYSGGQWKNRTLEQ
>2B20_363_389
HPIKESIFWRQVDGGHDALCWRGGLMQ
>1Z2N_75_101
RKYEKDHPKVLFLESSAIHDMMSSREE
>2F6H_163_189
QKQLQKKAINAVVISESLPGFSAGETS
>1U7L_310_336
RVYVESVLRYGLPPHFNIKIIAVPPKN
>2I1Q_169_195
DGQTVLDNTFVARAYNSDMQMLFAEKI
>1VB3_360_386
ALRDQLNPGEYGLFLGTAHPAKFKESV
>1KV7_99_125
VTLNVDQPAATCWFHPHQHGKTGRQVA
>1XWI_295_321
SLSNTKPTVNEHDLLKLKKFTEDFGQE
>2GZ7_133_159
NHTIKGSFLNGSCGSVGFNIDYDCVSF
>1D5T_401_427
FCSCSYDATTHFETTCNDIKDIYKRMA
>2GUY_148_174
PFCFIQNYEDQTQVEDCWLGDNTVSLP
>1QF5_16_42
KGKIVDLLTERAKYVVRYQGGHNAGHT
>2HJS_282_308
PTVVGDALGQDETYVGRVRAGQADPCQ
>2HMA_323_349
VTVHVKGEKTEVIFAEPQRAITPGQAV
>2BW0_207_233
EGKAPRLPQPEEGATYEGIQKKETAKI
>1SJ8_259_285
GRLVAKAVEGCVSASQAATEDGQLLRG
>2GWD_152_178
PKGRYDIMRNYMPKVGSLGLDMMLRTC
>1Q25_348_374
QVKKADSTQVKVAGRPQNLTLRYSDGD
>1I1W_158_184
QTARAADPNAKLYINDYNLDSASYPKT
>2J0W_204_230
TAALLAEALHASRVDIWTDVPGIYTTD
>1RH9_180_206
RCPSDLSGKTFQNWVLEMAGYLKSIDS
>1HA0_215_241
VRGLSSRISIYWTIVKPGDVLVINSNG
>1FNO_59_85
MATLPANVEGDIPAIGFISHVDTSPDF
>1JHN_108_134
EVNFQNGIECGGAYVKLLSKTPELNLD
>2EX2_186_212
RTLPRGSAEAQYCELDVVPGDLNRFTL
>1UM8_217_243
IIKKRTTQNVLGFTQEKMSKKEQEAIL
>2IY9_52_78
DSGVAFIGGLSDSEFAKFSFTQDGSPF
>1RGZ_317_343
KTGSTGGFGSYVAFIPEKQIGIVMLAN
>2GWN_383_409
GYYADLVLVDPSSPHTVSADNILSLCG
>1XAG_140_166
NSKQGKNLIGAFYRPTAVIYDLDFLKT
>2AUJ_282_308
KSEIYGRVEVDLVRNVVRVVESYDIDA
>1D3G_172_198
VLGPLADYLVVNVSSPNTAGLRSLQGK
>1A8D_254_280
FWGNPLRYDTEYYLIPVASSSKDVQLK
>1RRK_78_104
EDHKLKSGTNTKKALQAVYSMMSWPDD
>1UMG_286_312
GPPRLLGLGFNVKNGRLVGPTDLFDDP
>1U94_263_289
EFQILYGEGINFYGELVDLGVKEKLIE
>1NTY_49_75
GIVNKELIIFGNMQEIYEFHNNIFLKE
>2PIA_140_166
SFRLYYLTRDPEGTAFFDELTSDEWRS
>1Y08_117_143
QMFDVKEAIDTKNHQLDSKLFEYFKEK
>1UM8_256_282
LIPELIGRLPVLSTLDSISLEAMVDIL
>1Y3N_18_44
HFRDKWVWDENWPVAREVARLTNVKLV
>1R6D_232_258
AGGRAGEIYHIGGGLELTNRELTGILL
>2ICS_182_208
EIPLMVHIGSAPPHLDEILALMEKGDV
>2B9W_228_254
RITREDGKVHIHTTDWDRESDVLVLTV
>2B9W_398_424
YAGEIMSFGNFDEVCHYSKDLVTRFFV
>1MKY_273_299
ATQGITRQDQRMAGLMERRGRASVVVF
>1FCQ_301_327
WGSSDDINTKAKCLQFREYLNNELGPA
>1YT3_40_66
QLGLIQLFDGEHLALIDPLGITDWSPL
>1U09_26_52
AHGVFNPEFGPAALSNKDPRLNEGVVL
>2C6J_183_209
KVEPQIYRWIREWGRDYMSELPKEQGK
>2I7Q_32_58
TRRRAYLWCKEFLPGAWRGLREDEFHI
>1P1M_351_377
FPVQNIKNHLVHAFSGEVFATMVAGKW
>1DFA_181_207
PILYENDHFFDYMQKSKFHLTIEGPKV
>1IHG_343_369
IQAELLKVKQKIKAQKDKEKAAYAKMF
>2BG1_137_163
ILGFVGGRNYQENQNNHAFDTKRSPAS
>1PVL_155_181
KRTNFKKIGWDVEAHKIMNNGWGPYGR
>1LTQ_131_157
VPIDVLRSMYKSMREYLGLPVYNGTPG
>1HZ4_246_272
FANNHFLQGQWRNIARAQILLGEFEPA
>1XRF_237_263
NEGEVSALLGLSSRAPEAEEIQIARDG
>2H9F_322_348
AVAIGTAAAIPGTLVNLAAGGGERSAV
>2CU2_34_60
GKTLLEATLERLAPLVPPERTLLAVRR
>1R3S_336_362
NLGHGLYPDMDPEHVGAFVDAVHKHSR
>1TQ4_354_380
TDEETIQERLSRYIQEFCLANGYLLPK
>2HRZ_168_194
QKAICELLLSDYSRRGFFDGIGIRLPT
>2DBN_212_238
GKQWFNPDVSVIYPDRIRRRPPGTTSK
>1UA7_276_302
TWMSDDDIRLGWAVIASRSGSTPLFFS
>2J0W_340_366
DLITTSEVSVALTLDTTGSTSTGDTLL
>1VQZ_167_193
LSVLANALKVSKDKFESKGVKSVRARV
>1VLI_99_125
PAEWILPLLDYCREKQVIFLSTVCDEG
>1WAK_49_75
HFSTVWLSWDIQGKKFVAMKVVKSAEH
>1GSO_229_255
TGGMGAYSPAPVVTDDVHQRTMERIIW
>2A3N_230_256
WGEVYLFSMCILEEMQWKRTRPVSSAE
>1DDI_311_337
GAELWRWINDGAHIYVCGDANRMAKDV
>1M13_226_252
QAISLFSPDRPGVLQHRVVDQLQEQFA
>1G8P_316_342
KRVATMALSHRLRRDPLDEAGSTARVA
>1EG2_159_185
IAWFAKTKKYFFDLDAVREPYDEETKA
>1FXX_171_197
KANGIEHSNAHDAMADVYATIAMAKLV
>2HRZ_109_135
YRINLDGTRYLFDAIRIANGKDGYKPR
>1UZ5_266_292
SVIEELGEVKVHGIAIQPGKPTIIGVI
>1HOW_258_284
GELPSYLLRNGKYTRTFFNSRGLLRNI
>1TO3_265_291
PDTELMLRDVSAPKLQRLGEIVDEMMG
>1G97_276_302
ANVTLKGQTKIGAETVLTNGTYVVDST
>2G5D_343_369
DRHYITLGAPLFVATAHPVTRKALNRL
>1BGV_226_252
DTLVGKTVALAGFGNVAWGAAKKLAEL
>1NTH_396_422
VEISEVNVILDKLVSLYEKNYASAPAG
>1DD9_272_298
PLSAFLFNSLMPQVDLSTPDGRARLST
>2GTI_65_91
RPHPELKLFRNLNIDVCWSHVLWDYAK
>2DFW_237_263
MTSSGMYDAAGQWLADVGIPAKSGVAG
>1R5Y_265_291
PDDIVGAVERGIDMFDCVLPTRSGRNG
>1W58_99_125
GNPKIGEEAAKESAEEIKAAIQDSDMV
>1DT9_161_187
LQGNTREVLHKFTVDLPKKHGRGGQSA
>1RVK_105_131
DCALWDLAGRSLGQPVYKLIGGYRDKV
>1YRW_168_194
AARQLLEQTLPAIKHGNILEIAQRENE
>2A2C_229_255
PLRATDVKLPSGAVFVIANSCVEMNKA
>2H85_76_102
NLGVDIAANTVIWDYKREAPAHVSTIG
>1OHC_136_162
NFYITLLDCFHAVKKAMQYGFLNFNSF
>1PVL_223_249
PEFIGVLSRKQNAAKKSKITVTYQREM
>1KS8_274_300
KDTVQSYVNYLINNQQKTPKGLLYIDM
>1CX4_65_91
GEHVIDQGDDGDNFYVIDRGTFDIYVK
>2AM1_348_374
GKKIAVLADMKELGDQSVQLHNQMILS
>1AL3_227_253
ADVIKTYVRLGLGVGVIASMAVDPVSD
>1TVL_137_163
RNHSKSNLPEHTERYEIAQEHLDVVRG
>1TDH_152_178
LADKAFDRPICEALLDQRFFNGIGNYL
>2G17_62_88
PLQPMSDVRDFSADVDVVFLATAHEVS
>1JND_185_211
RADGFLLSLTVLPNVNSTWYFDIPALN
>2HWK_135_161
VNRRLPHALVLHHNEHPQSDFSSFVSK
>1I24_232_258
MHEELRNRLDYDAVFGTALNRFCVQAA
>1XGK_37_63
HSLKGLIAEELQAIPNVTLFQGPLLNN
>1QLM_181_207
SARVVETGLYKLLEVLEYDVTRVKYAT
>1O7F_51_77
EKFHPNLLRQICLCGYYENLEKGITLF
>1UUR_361_387
QEVNDALQNQDPGTFIIRFSERNPGQF
>1TV5_33_59
ESYNPEFFLYDIFLKFCLKYIDGEICH
>2C1I_13_39
SFEQKIESLKKEKDDQLSEGNQKEHFR
>1ZKL_244_270
SKQWSEKVTEEFFHQGDIEKKYHLGVS
>1VPK_20_46
LELKDKITIASKALAKKSVKPILAGFL
>2CAU_325_351
QQGLESMQLRRYAATLSEGDIIVIPSS
>1Z2N_119_145
VKSKEEVIQLLQSKQLILPFIVKPENA
>1G55_10_36
SGVGGMHHALRESCIPAQVVAAIDVNT
>2A2C_147_173
LTGMNCLVDGNIPPSSGLSSSSALVCC
>2AQ5_249_275
LWDTKHLEEPLSLQELDTSSGVLLPFF
>1ZHX_258_284
SKDSKDKEKALYTISGQWSGSSKIIKA
>1LAM_246_272
VFVGKGITFDSGGISIKAAANMDLMRA
>1A8Y_82_108
AVAKKLGLTEEDSIYVFKEDEVIEYDG
>2I1Q_241_267
LNKLADLFNCVVLVTNQVSAKPDAFFG
>2II0_146_172
ERDAYLLQRMEEFIGTVRGKAMKKWVE
>2EWV_85_111
SFGVRGVGRFRANVFYQRGSVAAALRS
>1M6I_108_134
LTGKKVVQLDVRDNMVKLNDGSQITYE
>1TBF_76_102
FQMKHEVLCRWILSVKKNYRKNVAYHN
>1VJ1_28_54
GNPVAENFRVEEFSLLDALNEGQVQVR
>2NLO_244_270
VGDVVYMPIETELLKAARALGCETLDG
>2AEU_22_48
LNEKGRDALYDLSGLSGGFLIDEKDKA
>2B4V_15_41
DHYAVWGKAIMAENNRRVGPEHMFRTA
>2POR_199_225
AYYADGELDRDFARAVFDLTPVAAAAT
>1J6U_220_246
VTFAEDELTSHLGDVTFGVKKGTYTLE
>1HA0_357_383
ADLKSTQAAIDQINGKLNRVIEKTNEK
>1ZWX_45_71
KNNDVVILNEAFDTSASHRLLNNLREM
>1C7Q_396_422
EKACGISGHLLGVNPFDQPGVEAYKKN
>2H7O_112_138
PSLQRIQKHLDQTHSFSDIGSLVRAHK
>1B8P_248_274
AAIDHIHDWVLGTAGKWTTMGIPSDGS
>1XMX_57_83
TDFFEIPAGSNTSAIKSAIRELAETLK
>4ENL_132_158
HLADLSKSKTSPYVLPVPFLNVLNGGS
>1TVL_418_444
DYRGGTLRENLGLGIPQHQSVLHSSHH
>1P5D_396_422
AQWGEGNITTLDGVRVDYPKGWGLVRA
>1CEO_283_309
VIAIADLESRIKWHEDYISLLEEYDIG
>1R9L_143_169
EGAINHQLAAYELTNTVTHNQGNYAAM
>1TXD_334_360
LFVISMSDNGAQIYELVAQTVSEKTVW
>1FNF_67_93
PGLEYNVSVYTVKDDKESVPISDTIIP
>1TCA_151_177
APSVWQQTTGSALTTALRNAGGLTQIV
>1DD9_245_271
LPDGEDPDTLVRKEGKEAFEARMEQAM
>2GU1_104_130
SGEINGSFSVSARRVGLTSSQVANITQ
>2O1B_165_191
PHYLPDWSKVDSQIIDKTKLIYLTYPN
>1JR7_147_173
NDGTYVEEITDYVLMMKIDEQNMQGGN
>2B9E_73_99
EHPLYRAGHLILQDRASCLPAMLLDPP
>1B63_287_313
QPAFVLYLEIDPHQVDVNVHPAKHEVR
>2AUJ_64_90
RVRVDYLRKERAALRIPLSAWVEKEAY
>1G6S_396_422
LSDTPVTILDPKCTAKTFPDYFEQLAR
>1J6U_314_340
SIAFHDPETNIYVIDDYAHTPDEIRNL
>1NOF_8_34
NVNYQIIQGFGGMSGVGWINDLTTEQI
>2G9D_46_72
PAQTDAATKNMVISCGIHGDETAPMEL
>1G41_244_270
AIDAVEQNGIVFIDEIDKICKKGEYSG
>1CRZ_75_101
GQVTPNPDGSYNVAYQLVDTGGAPGTV
>2F4Q_305_331
DDYEPRTERQEAELEGLTRSEGALKRM
>1B63_11_37
QLANQIAAGEVVERPASVVKELVENSL
>1F9V_226_252
SGSNAKTGAHSYGTLNLVDLAGSERIN
>1US5_69_95
AGEFEMALAQNDIAYYAYQGCCIPAFE
>2IM9_199_225
EKRLVELKAKGKTLETSLSNVPYIPFT
>2ICS_40_66
AKETIHLEPGTYVSAGWIDDHVHCFEK
>2C4E_36_62
SARKYYGGAAANTAVGIKKLGVNSELL
>2GG6_412_438
VMGLVSENPVTVDDATMIATSFPEFMD
>1Y3N_85_111
MEGAFIPLNKLIDQNAPNLKAFFKTHP
>1YUE_115_141
PFATIEESDLELALQIAIVLLKVRLFS
>1W8K_236_262
AEDLRECNRIVFGASASDQPTQYEEEM
>1VJV_100_126
LLNTLRKCYPQFAERDSQGGFYKQQDA
>1F1O_353_379
YSQRVLLALIDTGLTREEAYDTVQPKA
>1O70_165_191
LESDPMMSDTYKMGKFSHFNDQLNNTQ
>1RWR_223_249
GAMYGKHITLVSSDSGLGVRQLGSLSS
>2C0H_256_282
TLSFYQVHTYDWQNHFGNESPFKHSFS
>1U94_44_70
ISTGSLSLDIALGAGGLPMGRIVEIYG
>1WF3_228_254
LYIKAILYVERPSQKAIVIGEGGRKIK
>2AE0_260_286
SDRSIIPPGTTLLAEVPLLDNNGKFNG
>1ZOD_176_202
RFERNGAYDYLAELDYAFDLIDRQSSG
>1IOM_72_98
RALPAHLLESFKRYPVSAHPMSFLRTA
>1J8U_75_101
VEYMEEEKKTWGTVFKTLKSLYKTHAC
>1XTO_81_107
INAIVLLDSQIDHTTGLLSLREGCPHQ
>2CJG_227_253
TRPHDIACFVAEPIQGEGGDRHFRPEF
>1SZN_231_257
WGSVTRILNLNSFKLNSVDFWGHNDAD
>1Q44_2_28
SSSSSVPAYLGDEDLTQETRALISSLP
>1FNF_219_245
RHHPEHFSGRPREDRVPHSRNSITLTN
>1M13_245_271
DQLQEQFAITLKSYIECNRPQPAHRFL
>1HZF_123_149
TAFVLKVLSLAQEQVGGSPEKLQETSN
>1J8U_202_228
QEIGLASLGAPDEYIEKLATIYWFTVE
>1R89_311_337
ENFMPLRSAFKASEEFCYLLFECQIKE
>1KV7_222_248
DNRPLYVIASDGGLLPEPVKVSELPVL
>1RIQ_13_39
LSFFEKKGHTRVKSAPLVPENDPTLLF
>1EQC_345_371
LDAFEYTGGWVFWSWKTENAPEWSFQT
>1YPV_227_253
IASYALLTYMIAHITGLKPGDFIHTLG
>1IZC_230_256
PTFVEAMTKFSTAAQRNGVPIFGGALS
>2C81_209_235
LFELIQQLRADSRVYCDDSSELMHGDM
>1HBZ_445_471
VAGALKGVRQDVQARAFEYWKNVDATI
>1RHC_220_246
SKMEHAMLIWYSVDPDYDKAVEALRFW
>1ZX5_127_153
GKAYAGFKEDVKIEELEEKLKEEDFDF
>1T1G_122_148
PSIVSISWGGPEDSWAPASIAAMNRAF
>1KWF_318_344
LNFAKELYRETVAVKDSEYYGYYGNSL
>2CFQ_77_103
LWIITGMLVMFAPFFIFIFGPLLQYNI
>2EVX_230_256
RKLKGEDDERDRIVQVDEDFEVLLPEK
>1KA1_72_98
EESSSGLSDAFVSGILNEIKANDEVYN
>1Z70_154_180
PTEAEWEYSCRGGLHNRLFPWGNKLQP
>1SE8_274_300
ANTGSRSGGLDIDQGLDDFPPEEDDLP
>1M6E_63_89
GPNALFAVTELIKTVEELRKKMGRENS
>1VYR_109_135
HSSIQPGGQAPVSASALNANTRTSLRD
>1R3S_194_220
ILTDALVPYLVGQVVAGAQALQLFESH
>1MLA_269_295
VEHLYEVGPGKVLTGLTKRIVDTLTAS
>1SVB_96_122
QSDRGWGNHCGLFGKGSIVACVKAACE
>1W5D_362_388
SQLLYDIQDQSWFSAYLNSLPVAGNPD
>2J0W_417_443
MICYGASSHNLCFLVPGEDAEQVVQKL
>1NH8_113_139
RYAAPAGRNWTTADLAGMRIATAYPNL
>1JP4_13_39
ASAYSIAQKAGTIVRCVIAEGDLGIVQ
>1ZHX_201_227
TPPPLHIEGILVASPFVELEGKSYIQS
>1Z05_26_52
YMAQPGHIDHIKQINAGRVYKLIDQKG
>1BI5_1_27
MVSVSEIRKAQRAEGPATILAIGTANP
>1DB3_2_28
KVALITGVTGQDGSYLAEFLLEKGYEV
>4BCL_27_53
GQVKGRAKVNVPAAIPLLPTDCNIRID
>2F6H_222_248
HIENEVFHAVVTTLLNYVDAICFNELI
>1VB3_275_301
VNDTVPRFLHDGQWSPKATQATLSNAM
>1Y3N_326_352
PVETIKLFDFYFGPKGRELSNFGVPGL
>2BKW_316_342
HGLTAVYVADPPDVIAFLKSHGVVIAG
>1YHL_212_238
TYLLPLVMGLFVSEAAASVEMNLVERV
>2BOQ_133_159
SPDHLVPEPFDSVDSILARMGDAGFSP
>1NF1_66_92
KEVELADSMQTLFRGNSLASKIMTFCF
>1FL2_278_304
CTTVPYKQIIIATGEGAKASLSAFDYL
>2O1B_59_85
GPTPQGIIDHFQKALTIPENQKYGAFH
>1X54_377_403
EEGMDPKDYEWYLDLRRYGSVPHSGFG
>1BG6_303_329
VPLSELGRAVNVPTPLIDAVLDLISSL
>1JXM_48_74
WQARRVHSDSETDDIGFIPSKRRVERR
>2A99_66_92
GGTLSLSLAELRSRFPKHEVTATLQCA
>2BWV_332_358
KGDVDELIAQNAHRPFFMHGLSHWLGL
>1ZXX_3_29
RIGILTSGGDAPGMNAAVRAVTRVAIA
>1EU8_37_63
ELKRQATDTEQRRLDLVNALRGKSSDP
>1XTO_254_280
LEVLDGFPRQRKVLIHINNTNPILDEN
>1UX5_221_247
NVILAVGNFMNDTSKQAQGFKLSTLQR
>2CU2_185_211
WNGGVFAFAPATMAELFRRHLPSHHEA
>2I1Q_195_221
IEDLIQEGNNIKLVVIDSLTSTFRNEY
>2GHR_134_160
TNVTSTLHICWGAQAGLYHHYGVQKYP
>1EDG_160_186
DEHLIFEGMNEPRLVGHANEWWPELTN
>1R9L_245_271
AEKNPAAAKLFAIMQLPVADINAQNAI
>1W58_1_27
MKFLKNVLEEGSKLEEFNELELSPEDK
>2IY9_224_250
YRKGETPVLHGGGITGSRFGNNWVDIA
>1JL5_427_453
RVVDPYEFAHETTDKLEDDVFEHHHHH
>1UZ5_321_347
RALGREGKIGKKVARLKHKVFSVKGRR
>1X54_109_135
NPEQASPELLLDYRHLHIRTPKASAIM
>1WMD_391_417
DNWDGRNNVENVFINAPQSGTYTIEVQ
>1C3P_295_321
GGYHPYALARAWTLIWCELSGREVPEK
>1BT3_29_55
PPVASNIVDYKLPAVTTMKVRPAAHTM
>1QHU_402_428
DGALCMEKPLGPNSCSTSGPNLYLIHG
>1TCA_235_261
VVGRSALRSTTGQARSADYGITDCNPL
>1CRZ_214_240
SFPRHNGAPAFSPDGSKLAFALSKTGS
>1B6A_219_245
FPTGCSLNNCAAHYTPNAGDTTVLQYD
>1G55_243_269
VCFTKGYGSYIEGTGSVLQTAEDVQVE
>2IMR_162_188
LLAREDLSGTLYFEVLNPFPDKADEVF
>1BGV_172_198
EIGYMYGQYRKIVGGFYNGVLTGKARS
>1AL3_185_211
SIEELAQYPLVTYTFGFTGRSELDTAF
>1GP6_30_56
ESINDVFLEEKKEDGPQVPTIDLKNIE
>1GYC_451_477
LHCHIDFHLEAGFAIVFAEDVADVKAA
>2MNR_70_96
MIVNEPLAPVSLEAMLAKRFCLAGYTG
>7ODC_106_132
ERVIYANPCKQVSQIKYAASNGVQMMT
>2II0_11_37
PSADVYRFAEPDSEENIIFEENMQPKA
>2CFQ_105_131
VGSIVGGIYLGFCFNAGAPAVEAFIEK
>1ITX_4_30
ATAEAADSYKIVGYYPSWAAYGRNYNV
>1Z05_128_154
GGEVLIDTKIDIHEIDQDDVLARLLFE
>1Q0H_320_346
YDRYPCLKLAMEAFEQGQAATTALNAA
>1EU8_21_47
KGVIAEFEKKYPGVTVELKRQATDTEQ
>1C3P_307_333
TLIWCELSGREVPEKLNNKAKELLKSI
>1Q14_1_27
GMASMSVSTASTEMSVRKIAAHMKSNP
>2GWN_402_428
DNILSLCGWSPFEGFTFSHSVAYTFVN
>3THI_267_293
SVNSKTAHPELAKKLANVMASADTVEQ
>1O89_157_183
MALEDAGVRPQDGEIVVTGASGGVGST
>2MNR_235_261
SKLNVPVQMGENWLGPEEMFKALSIGA
>1V2D_144_170
ALEKALTPRTRALLLNTPMNPTGLVFG
>1YDX_196_222
LRDEYAHKLFSLDEAFLSHWKLEALQS
>1X3L_327_353
GGETTVTIEGKGGKGGPNQEIALSATR
>1N3L_85_111
APWELLELRVSYYENVIKAMLESIGVP
>1MKY_334_360
TSADKGWNIDRMIDAMNLAYASYTTKV
>1PII_236_262
GSALMAHDDLHAAVRRVLLGENKVCGL
>1XRF_406_432
GVDLGTLKLGSPADITIFDPNKEWILN
>1H8L_343_369
VQGTYKVTASARGYDPVTKTVEVDSKG
>1NTY_160_186
CEEGKGEIKDGLEVMLSVPKRANDAMH
>1KA2_35_61
EVNMPKEGILERSVAQGELSVLSHELL
>1B8P_105_131
LEANAQIFTVQGKAIDAVASRNIKVLV
>1KVP_466_492
QSVQLLQWNSQVKFNVTVYRNLPTTRD
>2CWC_3_29
GLKERQDRRLGAFLGLAVGDALGAQVE
>1GYC_368_394
AGSVYPLPAHSTIEITLPATALAPGAP
>1Y4I_184_210
VDNTFMSPYCQQPLQLGADIVVHSVTK
>1GSA_178_204
PNLGVIAETLTEHGTRYCMAQNYLPAI
>1DDI_45_71
YQPGDALGVWYQNDPALVKELVELLWL
>1IJ5_260_286
AFADFDKSGQLSKEEVQKVLEDAHIPE
>1N4K_192_218
MLKIGTSPLKEDKEAFAIVPVSPAEVR
>2BBC_286_312
YVDLISPDCQAPRALLEPALETPPQAK
>2D5B_139_165
LVEGLCPIHGRPVERRKEGNYFFRMEK
>1YFE_1_27
MNTVRSEKDSMGAIDVPADKLWGAQTQ
>1IIR_363_389
LATALTPETHARATAVAGTIRTDGAAV
>2PGD_288_314
CLSSLKDERIQASKKLKGPQNIPFEGD
>2ABS_97_123
VVQKLLRKPGSAGYMGAIGDDPRGQVL
>2IMR_377_403
GLDPRVLVRAAVKGGQRVVGGRTPFLR
>2DPO_238_264
LETMHLNAEGMLSYSDRYSEGMKRVLK
>1UXY_130_156
VCAYVDSVELATGKQVRLTAKECRFGY
>1QOY_237_263
FTTLSNTVKQANKDIDAAKLKLTTEIA
>2PIA_293_319
DMVLRDDEKGTQIMVCVSRAKSAELVL
>2B9E_276_302
EHCLRASPETTLSSGFFVAVIERVEVP
>1X3L_5_31
DIREIGLRLVGEAIKAADPYRAVLNAV
>2J4O_350_376
RFCPRHEDMTLLVRNFGYPLGEMSQPT
>2CAU_146_172
FYLINPDNNQNLRILKFAITFRRPGTV
>1XMX_16_42
RLVTPLLDHRTVSRHIIFIGDHTQTVI
>2F68_160_186
LPEDTTHVRWFLNINNEKSYVSKDITI
>1J09_400_426
RLRAQEEWTEAALEALLRGFAAEKGVK
>2GES_144_170
MHRKGFPESYNRRALMRFVTSVKSGSD
>1NU5_116_142
LNLSIADLIGGTMRTSIPIAWTLASGD
>1E6U_174_200
HPSNSHVIPALLRRFHEATAQKAPDVV
>1X3L_212_238
KDPTTFEDAKRILELYDIWEKVPESVR
>2I7Q_342_368
EKSIIKEEMLLEVNRFALASHFLWGLW
>1G97_199_225
TDVIGIFRETGEKVGAYTLKDFDESLG
>1UX5_271_297
NYPSFNDFLSELEPVLDVVKVSIEQLV
>1YUE_299_325
SQNAYGFLANGLPLYCDTNSPLDYVIV
>1GPI_153_179
SKYPGNKAGAKYGTGYCDSQCPKDIKF
>1KO9_70_96
EEQLHCTVYRGDKSQASRPTPDELEAV
>1TVL_380_406
FNAEAADGFIVGSDIPGTLDAFVEKVI
>1LML_313_339
AIRCPTSRLSLGACGVTRHPGLPPYWQ
>1X3M_172_198
LPWEYFSSLGVRRYGFHGTSHRYVSRR
>2I0Z_340_366
LEKNEIDGSEQAGQVSHEKIRALVKDF
>1ZVD_173_199
ITGVLDHTFCVEHNAYGEIIQHELKPN
>1HZ4_31_57
DEAERLAKLALEELPPGWFYSRIVATS
>1D5R_205_231
CNPQFVVCQLKVKIYSSNSGPTRREDK
>1NW3_61_87
IDYDTKSFESMQRLCDKYNRAIDSIHQ
>2H7O_79_105
IEDYVKGREGDTKNSSTEVSPYHRSNF
>1RP4_91_117
NNDTMKEADDSDDECKFLDQLCQTSKK
>1WL4_154_180
AFHNCHMGITAENVAKKWQVSREDQDK
>2H7O_89_115
DTKNSSTEVSPYHRSNFMLSIVEPSLQ
>1IR6_118_144
VTDHHTPGKTPPPGLVVHPALTPDLKE
>1NC5_4_30
MDQSIAVKSPLTYAEALANTIMNTYTV
>1U4G_199_225
YMDQPSRDGRSIDNASQYYNGIDVHHS
>1X19_62_88
EGPKDLATLAADTGSVPPRLEMLLETL
>3THI_173_199
TEYDLLPPLDPLNDKVIRGLRLLINMA
>1GSA_30_56
RRGYELHYMEMGDLYLINGEARAHTRT
>1QAZ_222_248
GLINEDGSFVHEMTRHEQSLHYQNYAM
>1ELV_250_276
ADAEAYVFTPNMICAGGEKGMDSCKGD
>1VYR_10_36
KVGAVTAPNRVFMAPLTRLRSIEPGDI
>1L9V_78_104
TKVAMLICEALNSLKVTQANVSNVLSR
>1OLT_73_99
KIVTRQQHKADQYLDALEQEIVHRAPL
>1Y11_26_52
AERAKLVEWLLEQGITPDEIRATNPPL
>1Q5N_275_301
KGRGGSSTMPHKRNPVAAASVLAAANR
>1V73_12_38
YVITPISGQSTAYWICDNRLKTTSIEK
>1D5T_163_189
VDPQNTSMRDVYRKFDLGQDVIDFTGH
>1XHC_25_51
KQLSQTYEVTVIDKEPVPYYSKPMLSH
>1IOM_233_259
IGTPERAREWVREKLAKKERIMGMGHR
>2FGQ_24_50
DSRYGLGTSGASTSRLGLRGTEDLGGG
>1VJP_186_212
RGGAAFVNVIPTFIANDPAFVELAKEN
>1TQN_393_419
FLPERFSKKNKDNIDPYIYTPFGSGPR
>1YQS_173_199
KLTGHSVATEYQNRIFTPLNLTDTFYV
>1CSH_346_372
KLVAQLYKIVPNVLLEQGKAKNPWPNV
>1A8Y_3_29
GLDFPEYDGVDRVINVNAKNYKNVFKK
>1KL1_242_268
FAKQIDKAIFPGIQGGPLMHVIAAKAV
>2H85_90_116
YKREAPAHVSTIGVCTMTDIAKKPTES
>2G8J_162_188
WSALLEKAYAKVNGSYEALSGGCTSEA
>1WDP_1_27
ATSDSNMLLNYVPVYVMLPLGVVNVDN
>1JFB_127_153
EQMKQKGCANGPVDLVKEFALPVPSYI
>1YLE_229_255
GQVHPRAQITFDILMREGFETDNYIDI
>1MDO_168_194
SYKGRHIGARGTAIFSFHAIKNITCAE
>1YKS_305_331
HHVCWLEASMLLDNMEVRGGMVAPLYG
>1RGZ_263_289
RIGSMYQGLGWEMLNWPVEANTVVEGS
>1G4W_330_356
TMAAALVLKDNPHSNLEQVRADFRDSR
>2C5S_1_27
MGSSHHHHHHMTYEYILVRYGEMTTKG
>2C81_111_137
VEADTYCIDPQLIKSAITDKTKAIIPV
>1HSK_171_197
EQGSLIKLTTKELELDYRNSIIQKEHL
>2F68_3_29
HHHHGSARDISSTNVTDLTVSPSKIED
>1BOB_95_121
DVIVRDEAKWVDCFAEERKTHNLSDVF
>2GS8_236_262
ALAMHATTKTANPPFSYLTKESYQAME
>1RE9_35_61
SAGVQEAWAVLQESNVPDLVWTRCNGG
>2FGQ_86_112
GEVRLGRDLVPTSQKLTSYDLFSATGI
>2GHS_125_151
AELESDLPGNRSNDGRMHPSGALWIGT
>1FO8_75_101
RKFQGYYKIARHYRWALGQIFHNFNYP
>1BIA_285_311
IFGISRGIDKQGALLLEQDGIIKPWMG
>1JTA_233_259
NVFNRVTERAPRVRYGSIHSFNNVFKG
>2GS8_120_146
ACDQLFDTQLDQKALAQKAKFASGSSS
>1E5W_14_40
AELEFAIQPNTTGKQLFDQVVKTIGLR
>1WD3_348_374
AHTDTTVNTQVVDDDSSTTLKEEASWT
>1WCD_148_174
TANINDKIGNVLVGEGVTVLSLPTSYD
>1TCA_168_194
RNAGGLTQIVPTTNLYSATDEIVQPQV
>1R3F_184_210
IDDLGEKLGCGAHVIYLRRLAVSKYPV
>2DFW_75_101
LVDRGFAAVDRQVGLNPSGEAFNELSL
>1Z5V_249_275
MNNDLIGLIASLIPTPRLHFLMTGYTP
>1FG7_73_99
VKPEQVLVSRGADEGIELLIRAFCEPG
>2D57_213_239
VGPIIGAVLAGALYEYVFCPDVELKRR
>1VJV_201_227
EKRSDLTGANSIYSVEKKISRLPKFLT
>1Z5V_133_159
EGFVLCHSIAGGTGSGLGSYLLERLND
>1UDC_241_267
DGHVVAMEKLANKPGVHIYNLGAGVGN
>1GW1_36_62
QHETTQGLTITRTDGTQSDTFNAVGDF
>1DLJ_220_246
ELDTYAESRKLNSHMIIQGISYDDRIG
>2HBJ_1_27
GMVEKPQLKFKSPIDNSESHPFIPLLK
>1V73_261_287
FSETFTEAELDTILQHFNVNHIVVGHT
>1PVL_8_34
SEKKVDDKITLYKTTATSDSDKLKISQ
>1YFQ_253_279
PVNSIEFSPRHKFLYTAGSDGIISCWN
>2C3F_203_229
TNAVNIAMRQPTTPNFSSALNITSGNE
>1I9Z_125_151
PSIKNVEGTVKKTGLGGVSGNKGAVAI
>2F5U_324_350
AVELTQLFPGLAALCLDAQAGRPVGST
>1JND_349_375
RFGGIAYRPVDGQITEGIWVSYDDPDS
>1BT3_12_38
VVPPADLPPGAVVDNCCPPVASNIVDY
>2BI0_6_32
GGIRVGGPYFDDLSKGQVFDWAPGVTL
>1YHT_140_166
LKSRQVDDEIDITNADSITFMQSLMSE
>1WD3_230_256
AVKGGADKWAIRGANAASGSLSTYYSG
>1NI5_297_323
GAFEIRRYQSQLWWIKSVTGQSENIVP
>1ODM_57_83
KTKEFHMSITPEEKWDLAIRAYNKEHQ
>1VLO_100_126
MLNASGGVIDDLIVYYFTEDFFRLVVN
>2NZL_19_45
YFQSMLPRLICINDYEQHAKSVLPKSI
>1DDI_260_286
LFFGNPHFTEDFLYQVEWQRYVKEGVL
>1GYC_423_449
RDVVSTGTPAAGDNVTIRFQTDNPGPW
>1R6D_126_152
STNQVYGSIDSGSWTESSPLEPNSPYA
>2FEZ_171_197
VLAHTAKAEAEIACGRASAVIAELEAL
>1E5W_6_32
SVRVTTMDAELEFAIQPNTTGKQLFDQ
>1RVK_198_224
GPDIRLMIDAFHWYSRTDALALGRGLE
>1BCO_126_152
KMHWTSVVAGKGWGQAKPVERAFGVGG
>1R53_249_275
IPASKGFEIGSGFQGVSVPGSKHNDPF
>1SP3_39_65
WTWELEQKLPDRTVVRGKKNSINNFCV
>2POR_160_186
NYTVGLGYEKIDSPDTALMADMEQLEL
>2FOZ_259_285
ESVPTAIYCFLRCMEPDPEIPSAFNSL
>1YC9_212_238
SIQLQKNALAALVGQGPDRAASIEEPH
>1G4W_277_303
KNWPDHQPLPSTDQLEYLADRVKNSNQ
>2G17_53_79
PQLKGIVDLPLQPMSDVRDFSADVDVV
>2HJS_122_148
QAAPFLLSSPCAVAAELCEVLAPLLAT
>1LCY_17_43
IADVVEKTAPAVVYIEILDRHPFLGRE
>2BDE_256_282
RFLSVNPENGTMTNVHGPIVPGVYQGG
>2HBJ_34_60
KPLSESLRLVDDDENNPSHYPHPYEYE
>1JK7_262_288
QLVTLFSAPNYCGEFDNAGAMMSVDET
>1REO_177_203
LNKYDTYSTKEYLLKEGNLSPGAVDMI
>1VPK_255_281
YKRVIPETFKTKVVVSRKELRESLKRV
>1U16_91_117
ANERRLKELIGDIAGKLHTGRSRNEQV
>1A8D_56_82
NGKAIHLVNNESSEVIVHKAMDIEYND
>1NH8_73_99
IAIYVGSGELDFGITGRDLVCDSGAQV
>1TXD_152_178
AESNPLCRRLQLKDIIPTQMQRLTKYP
>2C4E_18_44
YIFNVEKFPEPNTSIQIPSARKYYGGA
>1W78_297_323
PRVIFDVAHNPHAAEYLTGRMKALPKN
>1NML_216_242
LVAKPGAEILPEGDKGRFSVTETASDE
>1LTQ_79_105
KGVIISDTNLNPERRLAWETFAKEYGW
>1RMG_194_220
TNKDECVTVKSPANNILVESIYCNWSG
>1U94_81_107
LQVIAAAQREGKTCAFIDAEHALDPIY
>2B4V_275_301
HTAMAVKAWGKATNVGAGSGAMLTSYA
>1TQN_452_478
IPLKLSLGGLLQPEKPVVLKVESRDGT
>1O70_93_119
QKNANLIAQVPTVNNNTFLYFNVRGEG
>1WF3_211_237
YAVATKVEEVAERENGVLYIKAILYVE
>1B6A_39_65
RRKKKKSKGPSAAGEQEPDKESGASVD
>2NZL_102_128
TAMQRMAHVDGELATVRACQSLGTGMM
>1XFK_27_53
HHIACPIQVGELANQEPGVALIGFECD
>1WZZ_268_294
ANALPGWVDLTTGARSPYNAPPGYLAV
>1J58_76_102
SENLASVNMRLKPGAIRELHWHKEAEW
>1WY0_117_143
LFSKAFEAVARAEIPPEKKARVLEVIV
>2II0_173_199
SITKIIQRKKIARDNGPGHNITFQSSP
>2NXF_63_89
DGHNRRRDASDRALDTVMAELDACSVD
>1AGX_174_200
FVSQWGALGTLVEGKPYWFRSSVKKHT
>1YC9_237_263
PHITLTSRYGLPSEAGVGLLGHRADIT
>1WCD_179_205
RLGDPIPAIGLDPKMVATCDSSDRPRV
>2I0Z_131_157
NKAQSVVDALLTRLKDLGVKIRTNTPV
>1AOP_394_420
VSDEHIVMRVTGCPNGCGRAMLAEVGL
>2CEY_100_126
TEFGKDLIKKMDKDLGVTLLSQAYNGT
>2DFW_158_184
ESEMAVSDRNLSLAHMLRSYGVLQDSA
>1R5Y_91_117
SFMGWDRPILTDSGGYQVMSLSSLTKQ
>1YKS_98_124
VNWEVIIMDEAHFLDPASIAARGWAAH
>1YRW_265_291
LLIACGDGALEIVTGQAGDGITMQGSQ
>1VJY_276_302
YANGAARLTALRIKKTLSQLSQQEGIK
>1TFR_71_97
DNAKSGYWRRDFAYYYKKNRGKAREES
>2NWH_156_182
ARACEKPLAAIAISPAKAVKLKAALGD
>2H7O_185_211
QQESAKAQLSILINRSGSWADVARQSL
>1V4A_122_148
LAETLIVAARDWLYDACCREWGTPCNA
>1BUP_348_374
KLLQDFFNGKELNKSINPDEAVAYGAA
>1OX0_10_36
SSGLVPRGSHMKLNRVVVTGYGVTSPI
>1I4W_28_54
FFYGFKYLWNPTVYNKIFDKLDLTKTY
>2GS8_225_251
FEKVGQLTEANALAMHATTKTANPPFS
>1U7L_158_184
NLAAAERKKTGDLSVRSLHDIVKPEDF
>1PFO_316_342
SSFTAVVLGGDAQEHNKVVTKDFDEIR
>1OKG_41_67
DHGSIQYAKEHVKSAIRADVDTNLSKL
>2I7Q_367_393
LWSIVQAKISSIEFGYMDYAQARFDAY
>1TV5_343_369
FENKKGGVSGAKLKDISTKFICEMYNY
>1JDN_231_257
AHRHGMTSGDYAFFNIELFNSSSYGDG
>1MC0_94_120
QLKDLTSDDVQQLQNMLGCELQAMLCV
>1SIG_198_224
TGNETSDTWFNAAIAMNKPWSEKLHDV
>1DHS_47_73
QATNFGRAVQQVNAMIEKKLEPLSQDE
>1OZ2_91_117
SPDIHPAGWFEKTGHKLQPPKGYKEEE
>1AL3_219_245
RIVFTATDADVIKTYVRLGLGVGVIAS
>1U4G_242_268
WDTRKAFEVFVDANRYYWTATSNYNSG
>1YHT_293_319
FAAKDVIKNWDLGVWDGRNTKNRVQNT
>2ALA_342_368
ATAKVKTAGKVTLHFSTASASPSFVVS
>1QUS_159_185
TFLLMARDEQDDPLNLKGSFAGAMGYG
>1Z05_380_406
QCIREQSLPVYHQDLKLVESRFYKQAT
>1RVK_74_100
DHRDRERLWQDLAHWQRGSAAQLTDRT
>1IMV_175_201
STKEIPDEISILLLGVAHFKGQWVTKF
>1YFE_348_374
NMGGASGNFELNVFRPMVIHNFLQSVR
>2NRJ_75_101
AHAVTWDTKVKKQLLDTLNGIVEYDTT
>1Y3N_123_149
NIYYLPYVPDGLVSRGYFIRQDWLDKL
>1BN8_49_75
SSSNVYTVSNRNQLVSALGKETNTTPK
>1J09_107_133
ETPEELEQIRKEKGGYDGRARNIPPEE
>1LJ8_328_354
VAYMRAYMDLDVTPNLAPVPGIDLTDY
>1KNW_255_281
IARHLGHPVKLEIEPGRFLVAQSGVLI
>1OFL_258_284
YIGNDQRFGYGGMFVWGSRHVIACNYF
>1UXY_204_230
VFNAVCHMRTTKLPDPKVNGNAGAFFK
>1GQE_29_55
AKKERLEEVNAELEQPDVWNEPERAQA
>2HBJ_264_290
LYESRNVAKRRFEYSKYRPLTPSSEVY
>1O20_249_275
LKKAVPVIINAKTQRPGTCNAAEKLLV
>2BWV_160_186
ATMIDWRPVVHEMRLFKSPEEIAVLRR
>2F82_89_115
KSIKTFLMQLFEKCGNTDVEGVDSTNA
>2FBA_76_102
LTVLSELEDNNFNTTLAKAVEYYINTS
>1G93_227_253
GGTPTQVLNITQECFKGILKDKKNDIE
>1FXX_92_118
FTVPKTCILGYNNVRFDDEVTRNIFYR
>1Z5V_444_470
ISWGTQVDVDGGEQKLISEEDLLLEHH
>1RP4_3_29
HHHHHHSSGLVPRGSFNELNAINENIR
>1LAM_287_313
AAKLDLPINIVGLAPLCENMPSGKANK
>1DNV_406_432
PGNTIYRINLTPNSLTSAFNGLYGNGA
>1LJ8_37_63
FHRAHQAYYTDALMNTGEGLDWSICGV
>1VAG_204_230
QFTEICIQQGWKAPRGRFDVLPLLLQA
>4ENL_66_92
KNVNDVIAPAFVKANIDVSDQKAVDDF
>1CRZ_343_369
VLSSTFLDETPSLAPNGTMVIYSSSQG
>1OFC_208_234
GNNKGKNYTEIEDRFLVCMLHKLGFDK
>2AQ5_284_310
LCGKGDSSIRYFEITSEAPFLHYLSMF
>1XTI_358_384
NDAKILNDVQDRFEVNISELPDEIDIS
>1W5D_421_447
LSGYAETKSGKKLVFSILLNGLIDEED
>1J7X_264_290
IDSNGDYWLGGGVVPDAIVLADEALDK
>2ICS_243_269
DIGHGTDSFNFHVAETALREGMKAASI
>2IJR_74_100
AVASNLAFQHWLDLLLKDAVLDGDTIR
>2GES_92_118
IIGVAGSVAVGKSTTARVLQALLARWD
>1IAL_70_96
DNIIRAGLIPKFVSFLGKTDCSPIQFE
>1NOF_82_108
PWSPPAYMKSNNSLINGGRLLPANYSA
>1TQ4_303_329
DSDLETLKKSMKFYRTVFGVDETSLQR
>1NI5_237_263
SPQGTLQIVPMLAMSDARRAAIIRRWL
>1W8K_396_422
PERISQSTCNFYVCNCVEKRAEIKENN
>1XFK_158_184
AHFDLRTFESELAPVRPSSGTPFNQIH
>1JHN_264_290
DAPAKIPDEEATKPDGWLDDEPEYVPD
>1LC5_310_336
DLQRRLLTQRILIRSCANYPGLDSRYY
>1RMG_157_183
TCSDGEVYNMAIRGGNEGGLDGIDVWG
>1Q0H_249_275
ASASQMEVLIHPQSVIHSMVRYQDGSV
>1Q25_305_331
PLSRVEASDSLFYTSEADEYTYYLSIC
>1VFL_170_196
KYREQTVVAIDLAGDETIEGSSLFPGH
>2BG1_446_472
GKEVEVTGSTVTSYWANKSGAPATSYR
>1EA7_165_191
AAAGNSGYSQGTIGYPGALPNAIAVAA
>2D57_127_153
TVHGNLTAGHGLLVELIITFQLVFTIF
>1DS1_190_216
ARLLDRRMPCCVDVAFRGGVDDPGAIA
>1MC0_74_100
VSFPLTMGRLGQVVEDKQCIQLKDLTS
>1WAK_77_103
TETALDEIRLLKSVRNSDPNDPNREMV
>1E6U_59_85
VYLAAAKVGGIVANNTYPADFIYQNMM
>2HC9_224_250
GKAGPTPPAFVVLSHEVPGSTEHIALV
>1LRZ_381_407
KFKKGYNAEIIEYVGDFIKPINKPVYA
>1YFE_369_395
FLQSVRLLADGMESFNKHCAVGIEPNR
>1YT3_256_282
GELDSLGLSGSEIRFHGKTLLALVEKA
>2FGT_57_83
KGIKDISDQYDKAGFKSWFYGIGGSEA
>1B6A_416_442
CRRWLDRLGESKYLMALKNLCDLGIVD
>2HQ2_257_283
GNRGCVQIFTGVVEKVVPMKGWLNIFN
>2FQX_52_78
VPSLSAFADENMGLVVACGSFLVEAVI
>1RPT_70_96
VYIRSTDVDRTLMSAMTNLAALFPPEG
>1R76_31_57
YLARSEAQLSRDKASLAAELAPGQPLP
>2IMR_325_351
CPRSNHHLECGTFDWPAFAAAGVEVAL
>1PJC_202_228
RLSYLETLFGSRVELLYSNSAEIETAV
>2H8O_145_171
KFDEATAILAGDSLLTLAFDIIASDDN
>1P0H_101_127
AALAKTAGRNQFWAHGTLDPARATASA
>1OKG_308_334
TPSLGDNPKANLDTMTLKVDGAPCERP
>1JIX_191_217
RSGQRESKMVEFLFDTGLNIEFFGNAR
>1YT3_62_88
DWSPLKAILRDPSITKFLHAGSEDLEV
>1FI4_167_193
RIARKGSGSACRSLFGGYVAWEMGKAE
>1INP_326_352
RAMGGGMVDLKECLERNPDTGLDLPQL
>1VJ1_136_162
GHLSYFLGAIGMPGLTSLIGVQEKGHI
>2HC9_448_474
GEGLRWLHLDIAAPAEVGDRGTGYGPA
>1UR3_263_289
IEQVVNAWVLRLPSQPLPIIGSGKIER
>1WMD_1_27
NDVARGIVKADVAQSSYGLYGQGQIVA
>2CZ9_92_118
VSGNLPLGAGLSSSASFEVGILETLDK
>2A3N_251_277
PVSSAEFFHGALELLEKDVPLILVKGE
>1Q7E_287_313
GKPEWITDPAYSTAHARQPHIFDIFAE
>1P9R_94_120
KLDIAEKRVPQDGRISLRIGGRAVDVR
>1OC7_219_245
ATNVANYNAWSVSSPPPYTSPNPNYDE
>1EZW_55_81
ITSKIKLGPGITNPYTRHPLITASNIA
>2GG6_289_315
EVINPRLAGGEDVADLRVRSSTLKGVT
>2G62_88_114
RWIDETPPVDQPSRFGNKAYRTWYAKL
>1YS1_57_83
GPNGRGEQLLAYVKTVLAATGATKVNL
>2HBJ_287_313
SEVYSPIEKESPWKILMYQYNIPPERE
>2CY7_272_298
YVGEELIYLDPHTTQPAVEPTDGCFIP
>2G8J_15_41
QDYENLRARCLQNGVLFQDDAFPPVSH
>1R76_116_142
HYTGENVAKVKSGSNDLDAARDRDWHY
>2BKW_54_80
AAASKSQPFVLAGSGTLGWDIFASNFI
>1EDZ_171_197
EGNRLYGKKCIVINRSEIVGRPLAALL
>1R5M_223_249
PGPKGAIFVYQITEKTPTGKLIGHHGP
>1K5C_171_197
NQDDCIAINDGNNIRFENNQCSGGHGI
>1Y4I_343_369
TETLIQHPASMTHSPVAPEERLKAGIT
>1M8Z_52_78
QLVFNEILQAAYQLMVDVFGNYVIQKF
>1DT9_104_130
EGKEKKVNIDFEPFKPINTSLYLCDNK
>1R53_240_266
AMLAHAMLSIPASKGFEIGSGFQGVSV
>2CY8_98_124
LEVRWAERIVAAFPSIRKLRFTGSGTE
>1E2S_334_360
TLDGFDLSPLLLGTGKSPRQSLFFYPS
>3MBP_277_303
KEFLENYLLTDEGLEAVNKDKPLGAVA
>1JP4_146_172
IAGIINQPYYNYQAGPDAVLGRTIWGV
>1TFR_115_141
LKAYMPYIVMDIDKYEADDHIAVLVKK
>1OZ2_219_245
DYPDPDNFCWEKYLEETGASAVPTWAF
>1SIQ_33_59
LMPRILLANRNEVFHREIISEMGELGV
>1HOW_151_177
CGIIHTDIKPENVLMEIVDSPENLIQI
>1TFR_92_118
KAREESTWDWEGYFESSHKVIDELKAY
>1TVL_394_420
IPGTLDAFVEKVIPILQERGLYRQDYR
>1TO3_22_48
AVDQREAMRLMFAAAGAKTPVADSVLT
>1JMM_252_278
FVKISGSSIGEKNGMIYATDTLNFKQG
>1ZJC_368_394
MTVEEKIASGLNDSNVHVDFMIGSSDL
>1M4L_117_143
AFTHSQNRLWRKTRSVTSSSLCVGVDA
>1XIP_1_27
GASSLKDEVPTETSEDFGFKFLGQKQI
>1Y8A_167_193
SIIDVIASLSGEELFRKLDELFSRSEV
>1ISR_196_222
SAVHTEGNYGESGMDAFKELAAQEGLC
>1WMD_249_275
AYMGGTSMATPIVAGNVAQLREHFVKN
>1SE8_146_172
YTPAGDAVLSLSIAVNENYQDRQGQRQ
>1A8D_334_360
KLYVSYNNNEHIVGYPKDGNAFNNLDR
>2I1O_39_65
CNDLRVAMEATVSGPLDTWINFTGLDE
>2B4W_191_217
GVNQAYLLSSGKVGCIGHYSYEDTNEK
>1J6U_306_332
FRGVHRRFSIAFHDPETNIYVIDDYAH
>1DFA_243_269
AEKLNLCAEYKDRKEPQVAKTVNLYSK
>1Z6F_307_333
DLKASYVLNSSELHAPLQKNQVVGTIN
>1L9V_104_130
RVVSIRHLENLVIRKENPQDILFHSKD
>1VJ1_328_354
ETVAKGLENMGVAFQSMMTGGNVGKQI
>1O5T_254_280
QTKMSASDPNSSIFLTDTAKQIKTKVN
>1HXX_229_255
ANYGETRNATPITNKFTNTSGFANKTQ
>2IY9_170_196
GRNNDRLIVAAVGNDGADIRKLSAQQR
>1WCD_253_279
HGLVLGATIYLIGFDGTTVITRAVAAN
>2C1I_190_216
LYPSPVVENLEEIALPVSAFFDVIQSS
>2GTI_153_179
QRADLNGVVVEKVGDSDVEFWFAVRKD
>1V04_301_327
GSEVLRIQDILSEEPKVTVVYAENGTV
>1QNR_19_45
GYFAGTNCYWCSFLTNHADVDSTFSHI
>1ITX_35_61
PTKVTHINYAFADICWNGIHGNPDPSG
>2EX1_18_44
QLMDFTQNNEDKTHPRIFGLSRFKIPD
>1N4K_250_276
VTKLLEDLVYFVTGGTNSGQDVLEVVF
>2BJQ_134_160
GYIDMSTEVAAVGVSGKSEQVAGGPIQ
>1WER_250_276
NKHRMIMFLDELGNVPELPDTTEHSRT
>2O1B_310_336
NVFKTRRDRFEAMLAKADLPFVHAKGG
>2HJS_245_271
GDSLSVTLQCAEPVDLAAVTRVLDATK
>1JDN_2_28
REALPPQKIEVLVLLPQDDSYLFSLTR
>2B4V_57_83
PDAKVYCCGSMVTYGQMERGSDLDLAC
>1U8X_132_158
GQETCGPGGIAYGMRSIGGVLEILDYM
>1CSH_236_262
HEGGNVSAHTSHLVGSALSDPYLSFAA
>1XKS_147_173
FLTAVQGGSFILSSSGSQLIRLIPESS
>1CKO_75_101
NKYVVSEKTDGIRFMMFFTRVFGFKVC
>1ZJC_172_198
IKFIDEVFDIVRIDGNDPVENWRQHIA
>2FP3_47_73
SAILGTYKMQSRFNRGVLLMVNIMDYP
>1SJ8_12_38
QALTGTINSSMQAVQAAQATLDDFETL
>1TQ4_375_401
GYLLPKNSFLKEIFYLKYYFLDMVTED
>1WRU_323_349
DQDGLKTRVSLAPREGFLVPVESDRKN
>1MJ5_225_251
RDYAGWLSESPIPKLFINAEPGALTTG
>1DLJ_142_168
FLRESKALYDNLYPSRIIVSCEENDSP
>1G97_298_324
VVDSTIGAGAVITNSMIEESSVADGVI
>1RHC_13_39
QYRPMDALEQAIRAEKVGFDSVWVDDH
>1XAG_161_187
LDFLKTLPFKQILSGYAEVYKHALLNG
>1UA4_429_455
VAKPKSTVGIGDTISSSAFIGEFSFTL
>2D57_164_190
TGSVALAIGFSVAIGHLFAINYTGASM
>1PII_7_33
KIVADKAIWVEARKQQQPLASFQNEVQ
>2F6H_29_55
KGFEVPDAGVAIQLSKRDVVYPARILI
>1LAM_306_332
MPSGKANKPGDVVRARNGKTIQVDNTD
>1EQC_228_254
YWNNFLTVAEGQWNVVVDHHHYQVFSG
>1B63_226_252
ALAIEWQHGDLTLRGWVADPNHTTPAL
>1A26_269_295
GEVALGNMYELKNASHITKLPKGKHSV
>1PBE_297_323
KGLNLAASDVSTLYRLLLKAYREGRGE
>2B5W_40_66
TDHEVIAGGHGGFPEGEDHLVLGHEAV
>1VPT_146_172
SKIILISDVASAAGGNEPSTADLLSNY
>1T9H_268_294
HLKEPKCAVKQAVEDGELKQYRYDHYV
>1NOF_36_62
TAYGSGVGQIGLSIMRVRIDPDSSKWN
>1G41_103_129
LTDSAMKLVRQQEIAKNRARAEDVAEE
>1G4R_287_313
LALDGKLKHEDTNLASSTLLREGANRE
>1Q5N_3_29
HMSQLYASLFYQRDVTEIFSDRALVSY
>1ESC_78_104
LPFGAGELPPQQDALKQDTQLTVGSLG
>1NTY_254_280
LFTSELGVTEHVEGDPCKFALWVGRTP
>1YQS_211_237
NGYLTPDEAGGALVDSTEQTVSWAQSA
>1J7X_77_103
DSIQAENIPEDEAMLQALVNTVFKVSI
>1H6L_84_110
KKVDIAAASNRSEGKNTIEIYAIDGKN
>1OLT_4_30
QQIDWDLALIQKYNYSGPRYTSYPTAL
>1ZKL_41_67
LVSLTFHLFSLHGLIEYFHLDMMKLRR
>1FNF_121_147
IDLTNFLVRYSPVKNEEDVAELSISPS
>1BN8_302_328
PRVRFGQVHVYNNYYEGSTSSSSYPFS
>1LJ8_337_363
LDVTPNLAPVPGIDLTDYKQTLVDRFS
>1ZWX_10_36
NFKITSHNVYLFSRNIYPNWGQMHRAD
>1JFB_42_68
LAWLVTKHKDVCFVATSEKLSKVRTRQ
>1VBI_46_72
LLRLPVYVRRLEAGLVNPSPTLPLEER
>2IMR_192_218
RTHLERWRRLERPGLRLGLSPHTPFTV
>2FUZ_6_32
IGDALGITARNLKKFGDRFPHVSDGSN
>2B9E_95_121
LLDPPPGSHVIDACAAPGNKTSHLAAL
>1F20_300_326
QRQFDIQHKGMNPCPMVLVFGCRQSKI
>1FS7_171_197
AGFKTFAESTHQEKRSLVCAQCHVEYY
>1VLY_145_171
FSELPSKEKQVVKEGATTLLWFEHPAE
>1PJA_55_81
LLEYINETHPGTVVTVLDLFDGRESLR
>1UDC_89_115
SVQKPLEYYDNNVNGTLRLISAMRAAN
>2CWC_141_167
YENHPDLLSLARRAARTTHGAREALEA
>2D81_103_129
TVGPNVMNQLKAQLGNFDNSANVSYVT
>1YQS_16_42
HTALSQGAPGAMVRVDDNGTIHQLSEG
>1RCQ_177_203
FSAASQGLEGEISLRNSPAVLGWPKVP
>1YT3_184_210
RLMQMRRQEVVAPEDAWRDITNAWQLR
>1INP_230_256
IHSLLPPVSTRSNSEAQSQGTQNPSSE
>1R3S_43_69
LPEFRETRAAQDFFSTCRSPEACCELT
>1JDC_369_395
YSGLVATVSGSQQTLVVALNSDLGNPG
>1XA6_22_48
PIWKSYLYQLQQEAPRPKRIICPREVE
>2HRZ_94_120
AAIVSGEAELDFDKGYRINLDGTRYLF
>1Z05_64_90
ELAPASITKITRELIDAHLIHETTVQE
>1T6C_73_99
YKKLIDEFKVERVKAVATEAIRRAKNA
>2FQX_123_149
KAKEAGKSAVGFIVGMELGMMPLFEAG
>1OC7_55_81
NVTVDTLLVQTLSEIREANQAGANPQY
>2D81_41_67
GVFAGGPYDCARNQYYTSCMYNGYPSI
>1IIR_288_314
FAIGEVNHQVLFGRVAAVIHHGGAGTT
>2F6H_102_128
ANVRELYSFVVFALNSILTEETFKNGM
>1R5Y_72_98
YHLMLRPGAERIAKLGGLHSFMGWDRP
>2DAP_213_239
IRTMPDYFVGYEVEVNFIDEATFDSEH
>1B9H_120_146
AAAVTPRTKVIMPVHMAGLMADMDALA
>1SJ8_176_202
ESDTDPHFQDVLMQLANAVASAAAALV
>1CWV_364_390
ITYQTYSEVAVTAKSKKFPSYSVSYRF
>1B7E_139_165
HAYLQDKLAHNERFVVRSKHPRKDVES
>1T5J_112_138
ENNDYSGVDSSSCGAAMRIYPLGIVFH
>1DD9_31_57
FYQQSLQQPVATSARQYLEKRGLSHEV
>1VPK_50_76
KDGNFYICATDLETGVKATVNAAEISG
>1F1O_272_298
IGSENMTGMARVIRGYMMTAYENVPLW
>1DOZ_192_218
GDPYPDQLHESAKLIAEGAGVSEYAVG
>2GZ7_150_176
FNIDYDCVSFCYMHHMELPTGVHAGTD
>1QZ9_347_373
FEHPEGYAVIQALIDRGVIGDYREPRI
>1IR6_49_75
GTAILVRGLAALGADVHPFIPHRLEEG
>2B9W_171_197
GHFDNVPAAYVLKYLDFVTMMSFAKGD
>2B0J_262_288
AGLLAYRDAVTKILGAPADFAQMMADE
>2B4V_84_110
MFDDPYPSHEVQAKRTDKLRTVIKRYV
>1O20_91_117
IKACETVIGLKDPVGEVIDSWVREDGL
>1D5T_314_340
NDANSCQIIIPQNQVNRKSDIYVCMIS
>1QZ9_243_269
PQLCDLVPQPLSGWFGHSRQFAMEPRY
>2IMR_262_288
RMPALYPHTLAEVIGREPGPDLTPVRY
>1BIA_229_255
AGINLDRNTLAAMLIRELRAALELFEQ
>2H6O_214_240
EDGEISQVLPGDNKFNITCSGYESHVP
>2FXU_198_224
YSFVTTAEREIVRDIKEKLCYVALDFE
>3GRS_46_72
AAVVESHKLGGTCVNVGCVPKKVMWNT
>1UUR_405_431
VQPNDTAAAKKTFPDFLSEHSQFVNLL
>1XKS_367_393
GTGKFSLPQEKIVFNAQGDSVLGAGAC
>1C0P_337_363
SAGYQQSWGAAEDVAQLVDEAFQRYHG
>1O7F_328_354
TVDDLEIIYDELLHIKALSHLSTTVKR
>1UA4_325_351
EAMLKLAKKTGVKRIHFHTYGYYLALT
>1DNV_242_268
SKTVNNQCLIDVTYKPKMGLIKSPLNY
>1NI9_225_251
ALDGDMNGRLLARHDVKGDNEENRRIG
>1JXM_5_31
ASGFYIRALFDYDKTKDCGFLSQALSF
>1FS7_133_159
WAKYGDEIVNTIGCYNCHDDKSAELKS
>1PEA_47_73
RPIETLSQDPGGDPDRYRLCAEDFIRN
>1IR6_165_191
LPPPLEYADLAAVGTIADVAPLWGWNR
>1MXA_338_364
YGLIQMLDLLHPIYKETAAYGHFGREH
>1J6U_100_126
NRLHYFRDTLKREKKEEFAVTGTDGKT
>1K7I_240_266
GHYGGAPMIDDIAAIQRLYGANMTTRT
>2J3X_132_158
VRQQIINQEYTKFSFISLGLNDNSINE
>3SIL_79_105
KKIAIYNDRVNSKLSRVMDPTCIVANI
>1OLT_303_329
EGVLHRNFQGYTTQGDTDLLGMGVSAI
>1MZE_293_319
ITVNFWYKGAPTPKRIEYPLKAHQKVA
>1Z2N_272_298
LGVQLCGIDFIKENEQGNPLVVDVNVF
>1GQ8_211_237
DLQPVQSSFPTYLGRPWKEYSRTVVMQ
>1MC0_226_252
ELVAKVFDGGVVDDESYEIRIPADQGI
>1RE9_276_302
ERPERIPAACEELLRRFSLVADGRILT
>1KXU_72_98
KRLLEFCSVFKPAMPRSVVGTACMYFK
>1TQ4_276_302
QFLKQRIWLEGFAADLVNIIPSLTFLL
>2NVP_237_263
VALRYISEIAEKVYKDEELKEKADSLR
>3BCT_202_228
KQEGMEGLLGTLVQLLGSDDINVVTCA
>2GWN_374_400
IEKRGYIRPGYYADLVLVDPSSPHTVS
>1PSW_311_337
YHKVRKGDAAEGYHQSLIDITPQRVLE
>1V0D_241_267
KHSINPYGNRESRILFSTWNLDHIIEK
>1FP2_199_225
TGTTAKIICETFPKLKCIVFDRPQVVE
>2NZL_270_296
VKHGLNGILVSNHGARQLDGVPATIDV
>1GWU_2_28
QLTPTFYDNSCPNVSNIVRDTIVNELR
>1UXY_247_273
PTAPNYPQADGSVKLAAGWLIDQCQLK
>1YC9_312_338
AIGPAIYLPLFTGGRLEGQLTSAEARY
>1JR7_33_59
EQVAEWPVQALEYKSFLRFRVAKILDD
>1CKO_195_221
HPTIIKDHLKKANAIYHTDGLIIMSVD
>2FQX_9_35
MVTDSGDIDDKSFNQQVWEGISRFAQE
>1ZX5_240_266
TAEIKTGGVMNILYAAEGYFILRGKET
>2H7O_272_298
SLMDEHLVEQREKLRELTTIAERLNRL
>1XUU_271_297
RGGKKDTIIAGEKPTKDFAFASVVADK
>1YGJ_53_79
KGQVLNSDELQELYDGLKLNHVNQYDY
>1VJP_365_391
NPGPAEEKNIPRIIAYEKMRIWAGLKP
>1RK6_167_193
AVMPDLRREATADEIQAMQALADDALA
>1NUY_69_95
QVKKLDVLSNDLVINVLKSSFATCVLV
>1KNW_102_128
DVIDQATLERVSELQIPVNAGSVDMLD
>1KNW_2_28
PHSLFSTDTDLTAENLLRLPAEFGCPV
>2A2F_91_117
CMKFAEELTLSPNEVAAMVRKAANLLL
>2BF6_419_445
LSNGNIGLLYEGTPSEEMSYIEMNLKY
>2B4V_299_325
SYAVTVMFIYYLLVTRQVLWVDPWSLP
>2HKD_2_28
SHMKNSVSVDLPGSMKVLVSKSSNADG
>1SB8_111_137
ALGSVPRSINDPITSNATNIDGFLNML
>1H6S_263_289
DRAGADTAYGIGADYQFAEGVKVSGSV
>1TXD_228_254
QRRLDTSSLKLSEYPNVEELRNLDLTK
>1SP3_364_390
LAAKLGMEANPTMLEKGIKYSGEYDFA
>1XAG_267_293
QFIVANALFDSKHDISHYIQYLIQLGY
>1BCO_9_35
TVEHLDAMQWINGDGYLHNVFVRWFNG
>1L9K_247_273
MLINRFTMRHKKATYEPDVDLGSGTRN
>1ZED_230_256
GKNLVQEWLAKRQGARYVWNRTELMQA
>1NHS_293_319
EVNIALATNARKQGRFAVKNLEEPVKP
>1A5T_225_251
PSGDWYSLLAALNHEQAPARLHWLATL
>1HMY_213_239
VMTNQEIEQTTPKTVRLGIVGKGGQGE
>1YOE_149_175
PELHSKIARIVIMGGAMGLGNWTPAAE
>1QAZ_278_304
ARKFVFAAVKNPDLIKKYASEPQDTRA
>1SVB_46_72
DAIYQENPAKTREYCLHAKLSDTKVAA
>1BIA_238_264
LAAMLIRELRAALELFEQEGLAPYLSR
>1BCO_35_61
GDVIRPKTWFWQDVKTRKILGWRCDVS
>1BIF_293_319
NIKDLKVFTSQMKRTIQTAEALSVPYE
>2BJF_146_172
ISDITGKSIVVEQTKEKLNVFDNNIGV
>1KQ3_289_315
VLASLFLTDKPRKMIEEVYSFCEEVGL
>1LML_62_88
IPQAVQLHTERLKVQQVQGKWKVTDMV
>1IR6_92_118
LFLTVDCGITNHAELRELLENGVEVIV
>1R5Y_53_79
ALKPETVRATGADIILGNTYHLMLRPG
>1NU5_294_320
YGGTMLDSTVGTAAALHVYATLPSLPY
>1NI5_189_215
NFLRLRVVPLLQQRWPHFAEATARSAA
>2FGQ_270_296
KAHQITLGYVHNLSKRTALYGNLAFLK
>2H6O_234_260
GYESHVPSGGILTSTSPVATPIPGTGY
>1P8L_263_289
RDFWQNKESYIGKMVKFKYFEMGSKDC
>1GWU_82_108
DRMKAAVESACPRTVSCADLLTIAAQQ
>1K1S_127_153
RKIKQEILEKEKITVTVGVAPNKILAK
>1YKS_265_291
KGPLRISASSAAQRRGRIGRNPNRDGD
>1Q14_97_123
PSKFHYLLKLFQDKDVLKRVYTQNIDT
>2O1B_191_217
NNPTGSTATKEVFDEAIAKFKGTDTKI
>2IZR_154_180
FALAKEYIDPETKKHIPYREHKSLTGT
>1OGQ_158_184
GNRISGAIPDSYGSFSKLFTSMTISRN
>1XV5_51_77
HDHKSFSIPVILAKEYDKALKLVNDCD
>1VHN_19_45
AFRTLAFEWGADFAFSEMVSAKGFLMN
>1UA4_267_293
FAFTPDEKVREEILNVLGMFYSVGLNE
>2FYT_30_56
FSSYGHYGIHEEMLKDKIRTESYRDFI
>1F20_287_313
PGTGIAPFRSFWQQRQFDIQHKGMNPC
>1EA7_94_120
APDADLWAYKVLLDSGSGYSDDIAAAI
>1UZ5_209_235
GRALCDAINELGGEGIFMGVARDDKES
>1YFE_429_455
HKEGLTLKAAALALGYLSEAEFDSWVR
>1E5W_192_218
LKIAQDLEMYGVNYFSIKNKKGSELWL
