# Supplementary material for: Searching for universal model of amyloid signaling motifs using probabilistic context-free grammars
Source: BMC Bioinformatics. 2021 Apr 29;22:222. doi: 10.1186/s12859-021-04139-y (PMC8086366; doi:10.1186/s12859-021-04139-y)
Supplement: Supplementary file 1 — Additional file 1. Datasets [file 12859_2021_4139_MOESM1_ESM.gz › famgram_data/negative/PDBfrag_len27/negsample_27s.fasta.cnr71_8cv56_tst.fa]

>1PJX_95_121
LVVQTDGTFEEIAKKDSEGRRMQGCND
>1YDX_282_308
YSLGNIRYHEIPWFNGTGSIALEPMNN
>1Q25_106_132
VTATDCVHYFEWRTTAACKKNIFKANK
>1N67_37_63
NVTVGIDSGTTVYPHQAGYVKLNYGFS
>1DT9_180_206
HGRGGQSALRFARLRMEKRHNYVRKVA
>1U8X_9_35
SGVDLGTENLYFQSNMKKKSFSIVIAG
>1BGV_218_244
EAVMKHENDTLVGKTVALAGFGNVAWG
>1UWV_39_65
LFIPGLLPQENAEVTVTEDKKQYARAK
>2C1I_73_99
ESKDNLVFYYTEQEESGLKGVVNRNVT
>2DFW_109_135
DNAMINAGALAVHQLLVGPEASRKERL
>1YGJ_269_295
RTIKCAKAKSGEGVKPSPAQLELRMVQ
>2C81_217_243
RADSRVYCDDSSELMHGDMQLVKKGDI
>1OYG_224_250
YVEDKGHKYLVFEANTGTEDGYQGEES
>1Y42_333_359
FTFMPISEITKTMEEHIKDPSKRVAQH
>2A1X_217_243
HLVMEKGDTVFFHPLLIHGSGQNKTQG
>1EWF_339_365
VDVQAFAVLPNSALASLFLIGMHTTGS
>1WM1_73_99
GCGRSRPHASLDNNTTWHLVADIERLR
>1F1O_384_410
EKQVPFRELVEAEEKITSRLSPEKIAD
>1H09_88_114
LVLDYEDDPSGDAQANTNACLRFMQMI
>1BOO_9_35
AYTTSNGSMYIGDSLELLESFPEESIS
>1HA0_400_426
DLEKYVEDTKIDLWSYNAELLVALENQ
>2A1X_234_260
HGSGQNKTQGFRKAISCHFASADCHYI
>1P0H_124_150
TASALGLVGVRELIQMRRPLRDIPEPT
>1TDH_121_147
GRWDLGGKWQPGRGPCVLQEYQQFRES
>2EWV_248_274
DTIHRIVDIFPLNQQEQVRIVLSFILQ
>1RKD_160_186
KTIVALNPAPARELPDELLALVDIITP
>2ALA_192_218
YGSGQPGRFGDIQSRTVESNDLYANTA
>1QAZ_4_30
PFDQAVVKDPTASYVDVKARRTFLQSG
>1SVS_102_128
DARQLFVLAGAAEEGFMTAELAGVIKR
>2GWN_257_283
PTAQKRITSEVCVHHLWFSDTDYGRLG
>2MNR_328_354
LTFEGGNAVIPDLPGVGIIWREKEIGK
>2GG6_252_278
LVAALLVPGSDVTILNVLMNPTRTGLI
>2F6H_93_119
LIPSGVFWLANVRELYSFVVFALNSIL
>1J58_21_47
IPRNIERDRQNPDMLVPPETDHGTVSN
>1WER_54_80
SLLLCTLNDREISMEDEATTLFRATTL
>1W5D_13_39
KILADHPALEGAMAGITVRSAETGAVL
>1FNO_376_402
YNYHGKHEFVTLEGMEKAVQVIVRIAE
>2I1Q_160_186
MQMAEHAGIDGQTVLDNTFVARAYNSD
>2BW4_297_323
QPGVYAYVNHNLIEAFELGAAGHFKVT
>1H30_253_279
VVAHIRPAADTGVLFALWAPDLRAVPL
>1QZZ_223_249
RRFADAGLADRVTVAEGDFFKPLPVTA
>1U7L_39_65
IGGRAFVSDFKIPEFKIGSLDTLIVES
>1MGP_55_81
VVWEDGRSEPDEREPEEIMNFYKRIRE
>1ZVD_155_181
ELVDPDLHNSLVWILENDITGVLDHTF
>1B9H_130_156
IMPVHMAGLMADMDALAKISADTGVPL
>2IZR_253_279
TYLRYVRRLDFFEKPDYDYLRKLFTDL
>1JYE_154_180
TPINSIIFSHEDGTRLGVEHLVALGHQ
>1DNV_346_372
PSVHIGIQAVPALTTGALLINSSPLNS
>2BJQ_10_36
WAYNTIGSPFPDNPVRVKGQQNMYVAL
>1LJ8_220_246
AHVSFPNAMVDRITPMTSTAHRLQLHD
>2BW4_146_172
VTSGMNGAIMVLPRDGLKDEKGQPLTY
>1LC5_64_90
LHQALARHHQVPASWILAGNGETESIF
>1QYI_280_306
RPLGKPNPFSYIAALYGNNRDKYESYI
>2NVP_20_46
SGKIEDKKLQELFYNCFINTMDTTVEV
>1OZ2_71_97
RLRLHFDGYSECHDFWVNANSPDIHPA
>1SAZ_85_111
VYLVDGLMIKTLKSGKNGEHASNLGAI
>1ELV_91_117
IKNFPWQVFFDNPWAGGALINEYWVLT
>1C7Q_22_48
LSEFVKAAHHMLHERKGPGSDFLGWVD
>1OFC_59_85
FRKTVGYKVPKNTELGSDATKVQREEQ
>2EU9_88_114
SDWFNFHGHMCIAFELLGKNTFEFLKE
>1QF5_391_417
LPQAALNYIKRIEELTGVPIDIISTGP
>2C1I_181_207
FDYKDSQIILYPSPVVENLEEIALPVS
>1XFI_111_137
LRELGFRDIFKKVKDEENAKAISLFPQ
>1WYC_57_83
GHALARLGAIAAQLPDLEQRLEQTYTD
>1R6D_101_127
ETNVQGTQTLLQCAVDAGVGRVVHVST
>2BI7_193_219
MPKCGYTQMIKSILNHENIKVDLQREF
>1X19_54_80
LDLFSHMAEGPKDLATLAADTGSVPPR
>1DDI_76_102
PVTVEGKTLPLNEALQWHFELTVNTAN
>2HC9_360_386
MATLTGAQAWLSGRLHGAAMTNDEQLE
>2J0W_5_31
VVSKFGGTSVADFDAMNRSADIVLSDA
>2HKJ_221_247
IPKPPQEVKPHPYGVDREEIKILINNL
>1ZVD_37_63
ESYRQVMKMRPKDLWKRLMIKFRGEEG
>1YHT_86_112
YTGKPFLSYRQLDDIKAYAKAKGIELI
>1NTH_316_342
GWACATISEFTDILSGNQYYPCAGPCT
>2HMA_261_287
APWFVVGKDLSKNILYVGQGFYHDSLM
>1Z05_216_242
NDTRAWALAEKLFGHSQDVDNSVLISI
>1V2D_339_365
EDPPKDLFRFAFCKTEEELHLALERLG
>1RIQ_416_442
CELEEQRERARKHFKVEAKKVKPVYSH
>1CJC_22_48
AQHLLKHHSRAHVDIYEKQLVPFGLVR
>1SVB_22_48
TLVLELGGCVTITAEGKPSMDVWLDAI
>1JL5_377_403
ESVEDLRMNSHLAEVPELPQNLKQLHV
>2GNO_103_129
LKALEEPPEYAVIVLNTRRWHYLLPTI
>1SQH_260_286
IARGEEITLTAWIVATNWRSEALLKRI
>2EVX_337_363
PHYTVNSHSVMYATRGNARVQVVDNFG
>1WZZ_87_113
SWRFLKGHQPPVPDKNNATDGDLLIAL
>2IXR_61_87
DRIDGRFVDGRRANLTVFDDARVAVRG
>1WST_383_409
NTMRLNFTYVPEETIREGVRRLAETIK
>1O7F_141_167
LLRIEQEDFKALWEKYRQYMAGLLAPP
>1XHB_90_116
PVHVIRMEQRSGLIRARLKGAAVSRGQ
>1QOY_163_189
LLALDSQLTNDFSEKSSYFQSQVDKIR
>1G93_31_57
FNPFKRPEVVTMTKWKAPVVWEGTYNR
>2CFQ_293_319
LLAGTIMSVRIIGSSFATSALEVVILK
>1PB1_334_360
LFEATHGTAPKYAGQDKVNPGSIILSA
>1PFO_22_48
QPVISFSKDITDKNQSIDSGISSLSYN
>1KVK_107_133
LSLLAFLYLYLAICRKQRTLPSLDIMV
>1ITX_211_237
GKKYLLTIASGASATYAANTELAKIAA
>1FL2_173_199
LEFAPEMKADQVLQDKLRSLKNVDIIL
>1M6E_136_162
PRNTLHFIHSSYSLMWLSQVPIGIESN
>1REO_200_226
VDMIGDLMNEDSGYYVSFPESLRHDDI
>2FQX_226_252
QYMDGVYDGSKSVVLTSMVKRADVAAE
>1NC5_299_325
AYETTLLKAYQGLIQHKTETSEDGAFL
>1ZGK_116_142
GVGVIDGHIYAVGGSHGCIHHNSVERY
>1TR9_293_319
PQAEALLKKQQFSYSELKRLERWQQAS
>1VJZ_90_116
GIHICISLHRAPGYSVNKEVEEKTNLW
>1XIP_262_288
ETFDITPPFGQIVRFPYMYKVTLSGLI
>1T6C_271_297
AKVILAGIGIFLKTLEIFEKDCLIVSD
>1SI7_148_174
GNAFTLVLREVSNRDDVEQRLIDICVK
>1DNV_143_169
GWGINRAFTAFQSDQPMIPTATTAPKY
>1V4A_107_133
LALVTEESILQQLSYLAETLIVAARDW
>1VE1_189_215
ERIPHVKVIAVEPARSNVLSGGKMGQH
>1LCY_28_54
VVYIEILDRHPFLGREVPISNGSGFVV
>1SUU_148_174
NDKDFVTSAEIVFKDEKVICLSKKGSA
>1JFB_119_145
QRTVDDLLEQMKQKGCANGPVDLVKEF
>1QNR_275_301
EEYGAQQNPCTNEAPWQTTSLTTRGMG
>1D7Y_302_328
ARHLVDPTAPGYAELPWYWSDQGALRI
>1SYY_87_113
TAESLVGNNIVLAIFKHVTNPEARQYL
>1GKZ_292_318
HKDLDRVMDYHFTTAEASTQDPRISPL
>1ZHX_138_164
TVLLSEQVSHHPPVTAFSIFNDKNKVK
>2IW1_163_189
QILPPGIYPDRKYSEQIPNSREIYRQK
>1FSU_61_87
RYQIRTGLQHQIIWPCQPSCVPLDEKL
>2O1B_102_128
YNVTLDKEDEVCILYGTKNGLVAVPTC
>2A99_253_279
VQSAVTQPRPGAAVPPGELTVKGYAWS
>8OHM_46_72
TLGFGVYMSKAHGIDPNIRTGVRAITT
>1Z2N_105_131
LLIKNNIPIPNSFSVKSKEEVIQLLQS
>1WZZ_276_302
DLTTGARSPYNAPPGYLAVAECTGLDS
>1KO9_169_195
RLIQLDDVTYHGFPSLQALAGPEVEAH
>1E2S_447_473
QLDAAVTFGPSQVARGEDPALQICCHP
>1XV5_207_233
TTWKGFYQMFDFHEKFLKPAGKSTVME
>1JP4_125_151
YTEGLLDNVTVLIGIAYEGKAIAGIIN
>1IK6_307_333
SPKTGGLGAEVRALVAEKALDRLTAPV
>1HT6_102_128
RGIYCIFEGGTSDGRLDWGPHMICRDD
>1JTA_95_121
GTDAKFINGSLIIDGTDGTNNVIIRNV
>2II0_246_272
VGSVWTKEDKEINSPNLLKMIRHTTNL
>1ZYL_228_254
QDLWMLLNGDKAEQRMQLETIIEAYEE
>2AQ5_177_203
DTIYSVDWSRDGALICTSCRDKRVRVI
>1KK1_120_146
CPRPQTREHLMALQIIGQKNIIIAQNK
>1CWV_164_190
TYSAPLTSTTLGVATVTVKVDGAAFSV
>1CRZ_305_331
SQNQDADVSSDGKFMVMVSSNGGQQHI
>1QYI_210_236
QEIILRPVDEVKVLLNDLKGAGFELGI
>2EVX_16_42
WQQHRYQSPRACRLENLRAQDPVRRAE
>1TR9_138_164
QTVLKHSSAFLRGMKAVGMATTGKHFP
>1GA8_105_131
DVLVRDSLTPLWDTDLGDNWLGASIDL
>2CYG_53_79
DVPRSDVQSLASNPSAAGDWIRRNVVA
>1CWV_106_132
ADKSTLAAVPTSIIADGLMASTITLEL
>1MJ5_48_74
IMPHCAGLGRLIACDLIGMGDSDKLDP
>2HVQ_61_87
LPAEDFFGYEIILKNYADSIKAVQDIM
>1VLI_175_201
EAWRTIRAEGNNQIAIMHCVAKYPAPP
>2GG6_424_450
DDATMIATSFPEFMDLMAGLGAKIELS
>2POR_226_252
AVDHKAYGLSVDSTFGATTVGGYVQVL
>1GA8_285_311
PHRMFSTKRMLQRWRRKLSARFLRKIY
>2J4O_19_45
DDLPLCHLSGVGSASNRSYSADGKGTE
>1VE1_1_27
MRVEGAIGKTPVVRLAKVVEPDMAEVW
>2AEX_59_85
LAQVDGGANFSVDRWERKEGGGGISCV
>1I4W_297_323
GQQYFNSRITDKDLLKKCPIDLTNDEF
>1R6F_68_94
YDNQLQNGIKRVKEFLESSPNTQWELR
>1H12_227_253
QVATKSRTLLKNHFTKVSGSPHWNLPT
>1SBP_71_97
AIAERGRIDKNWIKRLPDDSAPYTSTI
>1YT3_195_221
APEDAWRDITNAWQLRTRQLACLQLLA
>2A2C_425_451
GGCTVSMVPADKLPSFLANVHKAYYQR
>1ITX_22_48
AAYGRNYNVADIDPTKVTHINYAFADI
>1QE3_440_466
AKTGNPSTEAVNWPAYHEETRETVILD
>1XM9_125_151
IADALPVLADRVIIPFSGWCDGNSNMS
>2DBN_346_372
APGRVLPVSEQWHPLLIEALTSIPKLE
>2FFE_236_262
MPACGIEVSSMGVAEYYQDFLDVFVFD
>1DT9_311_337
ALEMGAVEILIVYENLDIMRYVLHCQG
>1WAK_325_351
AGKYSKEFFTKKGDLKHITKLKPWGLF
>2A3N_157_183
NGVEYEYMLLYWLFFRVLSRNNEFASY
>2BWV_277_303
PVNGKFTQAQREIYDIVLESLETSLRL
>2ABS_316_342
VVHEVGVPVVAAEKIVDTNGAGDAFVG
>1VPR_260_286
KIGFFWEMESGRCFRIERRAFPVGPYT
>1M15_53_79
VIQSGVENLDSGVGIYAPDAESYRTFG
>1RKD_230_256
WASVNGEGQRVPGFRVQAVDTIAAGDT
>1LJ8_402_428
RAALVVAAWALYLKGVDENGVSYTIPD
>1NW3_70_96
SMQRLCDKYNRAIDSIHQLWKGTTQPM
>1RYO_91_117
PQTFYYAVAVVKKDSGFQMNQLRGKKS
>1DHS_191_217
VKWTPSKMIARLGKEINNPESVYYWAQ
>1HMY_166_192
IYMICFRNDLNIQNFQFPKPFELNTFV
>1SO7_76_102
VAQARLDGHRSMNPCPLYDAQTGTLFL
>1SVB_1_27
SRCTHLENRDFVTGTQGTTRVTLVLEL
>2AM1_7_33
EIAQVVGAKNDISIFEDTQLEKAEFDS
>4ENL_87_113
KAVDDFLISLDGTANKSKLGANAILGV
>1DQ3_68_94
VNVIWKYELGKDVTKYEIITNKGTKIL
>1ZKL_281_307
ANIQIGFMTYLVEPLFTEWARFSNTRL
>1Q35_118_144
GFDYLDLAKPEYKGKVCVRSGKNSYNV
>1NH8_202_228
IERAGTDGQDQTEARDQLVARVQGVVF
>1PGS_131_157
FDIVYGTPDYKYSAVVPVIQYNKSSID
>1IIR_262_288
IRAHGRRVILSRGWADLVLPDDGADCF
>2DE2_285_311
DHSDAVTSLHAANLGVSTGAVGQGFGA
>1R76_6_32
NEAASALTPSRVSSLPDTQRAAWQEYL
>1X19_146_172
GQKNFKGQVPYPPVTREDNLYFEEIHR
>2HBJ_223_249
WRIRPLSKPMTAAARADTHFLLNIYDQ
>1WER_181_207
RVVSGFVFLRLICPAILNPRMFNIISD
>1HX0_299_325
HDNQRGHGAGGSSILTFWDARLYKIAV
>1XTI_2_28
SPGHMSSGFRDFLLKPELLRAIVDCGF
>1WRU_207_233
YTVKGYARANGAEGDDIDAKSIVSRKG
>1F1O_126_152
EKAKEHKYTVMMGRTHGVHAEPTTFGL
>1BQC_141_167
ATDTSAAIQRLRAAGFEHTLVVDAPNW
>1O89_299_325
AWQRLVADLPESFYTQAAKEISLSEAP
>1PO5_104_130
ALRRFSLATMRDFGMGKRSVEERIQEE
>1BQG_195_221
VALAEAAYDRYGFKDFKLKGGVLRGED
>1PJX_230_256
GMDFDEDNNLLVANWGSSHIEVFGPDG
>1G41_196_222
MTNQLQSLFQNLGSDKTKKRKMKIKDA
>2FYT_179_205
VSDVNKHADRIAFWDDVYGFKMSCMKK
>1T3S_249_275
SLAPIVVYVKISSPKVLQRLIKSRGKS
>2J66_303_329
MHHHAASTFRGRSMRSNYPMEYIPVRE
>1GW1_285_311
DIEAGLYDNQWYRKLISGLKADPDARE
>1AOP_187_213
EHGNKKTYARTASEFGYLPLEHTLAVA
>1EQC_368_394
SFQTLTYNGLFPQPVTDRQFPNQCGFH
>1IUQ_18_44
SCIKKETEAGKLPPNVAAGMEELYQNY
>1L5O_311_337
MAMRLGEGSGAALAMPIVEAACAMFHN
>2J66_381_407
PVHFLGHPTPIEILKRNGSYELIRRKG
>1YLE_101_127
SRSLSIHNKIHVLSLCHDLTGNSLLTS
>1ZTU_315_341
LRTTLEYLGRLLSLQVQVKEAHHHHHH
>1BQC_225_251
EFGHDHSDGNPDEDTIMAEAERLKLGY
>1ZSY_319_345
IRRGQLTAPACSQVPLQDYQSALEASM
>1ML9_261_287
TELTFDYVNGLTGLESDAHDPSKISEM
>2HWK_76_102
RNNHWDNSPSPNMYGLNKEVVRQLSRR
>2II0_416_442
QNQPYCLRVESDIKRFFENLNPMGNSM
>1T1G_99_125
FAPNTDAGFLNAITTAVHDPTHKPSIV
>1CEO_27_53
TFITEKDIETIAEAGFDHVRLPFDYPI
>1QHU_333_359
YTLVNGYPKRLEKELGSPPVISLEAVD
>1SB8_148_174
FTYAASSSTYGDHPGLPKVEDTIGKPL
>1R4U_34_60
VCVLLEGEIETSYTKADNSVIVATDSI
>1PZD_171_197
TFSCVMKFTVKDCDPTTGEADDEGYED
>2HKJ_4_30
EKFTSLSPAEFFKRNPELAGFPNPARA
>1R6F_232_258
KNSYSYNKDNNELSHFATTCSDKSRPL
>1DQ3_387_413
KAVLVKMLRKLYEATKDEEVKRMLHLI
>1F2J_43_69
DESTGSCSKRFAGIGLSNTAEHRRQYR
>2C81_277_303
MFLNDALSKIDGIKVMKRPPQVSRQTY
>1QOY_105_131
ATQLLAAYILLFDEYNEKKASAQKDIL
>1FCQ_68_94
NGNVVARNGGVPQLGNLTKHLQVFRDH
>1ZWX_56_82
FDTSASHRLLNNLREMYPHQTPVIGRS
>2B61_152_178
ISHLKAIIGGSFGGMQANQWAIDYPDF
>1V0D_298_324
ENLKLVHIACHKKTTHKLECDRSRIYR
>1R4U_196_222
EVRSHVPKFDATWATAREVTLKTFAED
>1O7F_1_27
GSPGIPMVAAHAAHSQSSAEWIACLDK
>1QYI_297_323
NNRDKYESYINKQDNIVNKDDVFIVGD
>1YFE_80_106
VLAGQHDDEFPLAIWQTGSGTQSNMNM
>2H8O_237_263
AGSNQAERQRLRLFGEKIGLSFQLADD
>2I0O_234_260
PEDEFMVLACDGIWNFMTSEQVVQFVQ
>1P8L_135_161
HAQVKIIPLIPVEINNITELLQYERDV
>1NH1_238_264
ISSDLSQAELISLIARTHWWAASAMPD
>1TFR_156_182
GDFTQLHKYPNVKQWSPMHKKWVKIKS
>2D0B_252_278
EMEQLSRAVGLLLPKGAGAIVDEAAAR
>2BF1_276_302
VTSLIANIDWTDGNQTNITMSAEVAEL
>2A2F_169_195
SVSQTPSAMFHVARQDAEKQVGLRICS
>1WP5_118_144
VKKTELKHYKAQRYSKPLTGINLKNDD
>1MZE_87_113
IGNGDFSVYSASTHKFLYYDEKKMANF
>2B61_342_368
GVDLHFYEFPSDYGHDAFLVDYDQFEK
>2F7F_16_42
MYQINMMQTYWELGRADLHAVFECYFR
>2A99_291_317
SLDGGRTWKVARLMGDKAPPGRAWAWA
>1XMB_249_275
VSKVNGGNAFNVIPDSITIGGTLRAFT
>1OFC_270_296
NTLITLIERENIELEEKERAEKKKKAP
>1U7L_132_158
TLISNESSQLDADVRATYANYNSAKTN
>2GHS_91_117
MGSALAKISDSKQLIASDDGLFLRDTA
>1P5D_82_108
VGMVPTPVLYYAANVLEGKSGVMLTGS
>1JTV_255_281
TTERFLPLLRMRLDDPSGSNYVTAMHR
>2GES_68_94
QRLFAATAEFLGEPQQNPDRPVPFIIG
>2C0H_287_313
KKPMVIGEFNQEHGAGMSSESMFEWAY
>1Y8A_33_59
ILTDFALELCMAVFNNARFFSNLSEYD
>1PII_294_320
EQAQEVMAAAPLQYVGVFRNHDIADVV
>1V72_27_53
ALVKHSSGQAGPYGTDELTAQVKRKFC
>1VJT_366_392
ANNKRVRLFLNVENQGTLKDFPDDVVM
>2FP3_141_167
VEGKEKVEFRDGSVVDMQKIKDHFQTA
>2A3N_313_339
DEFRWIMAPCVVSTLLVDRLAAHFEKY
>1QF5_28_54
KYVVRYQGGHNAGHTLVINGEKTVLHL
>1CJC_167_193
PPDHLEKTDITEAALGALRQSRVKTVW
>2AZQ_111_137
VAGAPLAQGEVRMDDGTDPGVVMFLQG
>1EYN_324_350
TETIFENRFMHVPELIRMGAHAEIESN
>1XFI_280_306
DTSKLLIANSGNDLPVIDLSRVSQELA
>1F9V_196_222
LKKANKLRSTASTASNEHSSASHSIFI
>1Z5V_298_324
LQPKNVMVSTGRDRQTNHCYIAILNII
>1A76_156_182
QASYMAKKGDVWAVVSQDYDALLYGAP
>1OHC_16_42
DRLCFAILYSRPKSASNVHYFSIDNEL
>1W55_259_285
GAAGLGDIGELYPDTDMKFKNANSMEL
>1RU4_288_314
TSYKNGINYGFGSNVQSGQKHYFRNNV
>1OC7_38_64
AAASAVAEVPSFQWLDRNVTVDTLLVQ
>4ENL_171_197
IAPTGAKTFAEALRIGSEVYHNLKSLT
>1XA6_39_65
KRIICPREVENRPKYYGREFHGIISRE
>1MXG_305_331
TYEGQPVIFYRDFEEWLNKDKLINLIW
>2FR1_228_254
TVLVTGGTGGVGGQIARWLARRGAPHL
>1J58_209_235
SLKDDIVEGPNGEVPYPFTYRLLEQEP
>1IXH_284_310
GAKQANDLDYASLPDSVVEQVRAAWKT
>1RK6_264_290
HKVMGKLNFGRSKETLALIEAAMASQD
>1W9H_158_184
VQFVSKLGGKPWILNVDPEKGSDIIIG
>1R6W_186_212
DRIAFLEEPCKTRDDSRAFARETGIAI
>1UX5_101_127
NCDRDFLQTPSVVEFLSKSEIIEVSVN
>1NIJ_223_249
DISSIVVELDYPVDISEVSRVMENLLL
>2FK8_117_143
IGLTLSKNQHARCEQVLASIDTNRSRQ
>1KVK_350_376
RAKVEAAKQALTGCGFDCWETSIGAPG
>1IO1_235_261
DLTEAKAALTAAGVTGTASVVKMSYTD
>1NC5_245_271
DMIKSICRYQDKETGLWYQIVDKGDRS
>2C5S_274_300
MRRMMMRITERIAEERNALAITTGESL
>1JDN_384_410
GTQEVIGDYFGKEGRFEMRPNVKYPWG
>2FTP_54_80
SPKWVPQMAGSAEVFAGIRQRPGVTYA
>1J72_230_256
KEGNPEEDLTADKANAQAAALYKVSDA
>1LCY_46_72
ISNGSGFVVAADGLIVTNAHVVADRRR
>1Q44_177_203
KLAPEETADYPIEKAVEAFCEGKFIGG
>1Y0Y_232_258
FAIDVTIAADIPGTPEHKQVTHLGKGT
>1GYC_415_441
YNYNDPIFRDVVSTGTPAAGDNVTIRF
>2I1O_61_87
TGLDEVLKLLEGLDVDLYAIPEGTILF
>2B0J_245_271
LIGPVCDMCSAVTATVYAGLLAYRDAV
>1WM1_282_308
AWPEAELHIVEGAGHSYDEPGILHQLM
>1MKY_352_378
AYASYTTKVPSSAINSALQKVLAFTNL
>1H12_105_131
AYQKNPDNHPDAKKQGVYAWKLKLNQN
>1IGR_281_307
FIRNGSQSMYCIPCEGPCPKVCEEEKK
>1YRW_47_73
RLAAERGIPVYAPDNVNHPLWVERIAQ
>2CFQ_201_227
VGANHSAFSLKLALELFRQPKLWFLSL
>2A99_100_126
SRVRPVKGLPWDIGAISTARWGGARLR
>1KV7_184_210
DTLLTNGAIYPQHAAPRGWLRLRLLNG
>2EVX_135_161
DLLVVPAGVSHWMYNRGQSDLVLIVFA
>1L8Q_214_240
KGFEGLERKERKERDKLMQIVEFVANY
>1T1G_263_289
YEVVIDGETTVIGGTSAVAPLFAALVA
>2A2C_311_337
HPEPYNPEEICRCLGISLEELRTQILS
>1MUW_2_28
YQPTPEDRFTFGLWTVGWQGRDPFGDA
>1TR9_17_43
EDREILQHPTVGGVILFGRNYHDNQQL
>1U7L_301_327
INWFHIKALRVYVESVLRYGLPPHFNI
>1R9L_254_280
LFAIMQLPVADINAQNAIMHDGKASEG
>1R5M_253_279
LEFNDTNKLLLSASDDGTLRIWHGGNG
>2HZ6_264_290
YVGKYSTSLYASPSMVHEGVAVVPRGS
>1W55_88_114
DSEFVMVSDVARVLVSKNLFDRLIENL
>1XP3_147_173
DQTVNIALETMAGKGTECGRSFEEIAK
>2A2F_189_215
VGLRICSKIDEFFELSAYDWLLVEPPG
>1N93_192_218
MFNPHEAIDWINGQPWVGSFVLSLLTT
>1CX4_273_299
GPCMEIMKRNIATYEEQLVALFGTNMD
>1CPY_148_174
AGHYIPVFASEILSHKDRNFNLTSVLI
>1RJG_65_91
KAMRSSFPVMNYGTYLRTVGIDAAILE
>1L5O_169_195
LFGVGELGMANTTPAAAMVSVFTGSDA
>3GRS_106_132
YVSRLNAIYQNNLTKSHIEIIRGHAAF
>1WAK_234_260
KVKIADLGNACWVHKHFTEDIQTRQYR
>1QOY_217_243
VVEGKLIPELKNKLKSVQNFFTTLSNT
>3GCB_34_60
FQSDLTHQLATTVLKNYNADDALLNKT
>2EX1_356_382
KEDALNNPYVKVMRRLGIIDASQVIFW
>1MLA_96_122
YSALVCAGVIDFADAVRLVEMRGKFMQ
>1OWL_315_341
ENREALFTAWTQAQTGYPIVDAAMRQL
>2GUY_222_248
AAGVYCIGEVLDGDPAYTCPYQNVMDG
>1BS0_233_259
TFGKGFGVSGAAVLCSSTVADYLLQFA
>1XOV_68_94
QSANLNKIVNWHNANPADVHISVHLNA
>1A87_54_80
AKLIDAESIKGTEVYTFHTRKGQYVKV
>1WZZ_125_151
PDYIQDAMAIYGDVLNLMTMKAGPYVV
>1EYN_315_341
LVAEGTGVITETIFENRFMHVPELIRM
>4UAG_335_361
VDGTLHLLLGGDGKSADFSPLARYLNG
>1XHB_249_275
IVTCSHVGHVFRKATPYTFPGGTGQII
>1ESW_276_302
WIRRLEKALELFHLVRIDHFRGFEAYW
>1V73_231_257
NVDASKKSLKADDLLNFLFFGNGPTWY
>1KA2_92_118
RSIRIARAFPPEFIREVSETTSLATKA
>2B69_262_288
LGNPEEHTILEFAQLIKNLVGSGSEIQ
>2IJR_251_277
HWYQEPVNGIRGYDCYDRGDHVDSGEY
>1OWL_286_312
WREFYQHALYHFPSLADGPYRSLWQQF
>1OHC_183_209
PDRFIAFCGPHSRARLESGYHQHSPET
>1KS8_72_98
LAWGLIDFEAGYSSAGALDDGRKAVKW
>1MKY_25_51
KKAIVEDEEGVTRDPVQDTVEWYGKTF
>1PJC_228_254
VAEADLLIGAVLVPGRRAPILVPASLV
>1Z6A_126_152
LEDYDIILTTYAVLLRDTRLKEVEWKY
>1O5T_178_204
DSDCIGKISFPAIQAAPSFSNSFPQIF
>1HH2_247_273
IGACIGEGGSRIAAILKELKGEKLDVL
>2J0W_142_168
VRKVMRTNDRFGRAEPDIAALAELAAL
>1JND_388_414
LGGVALFDLSYDDFRGQCSGDKYPILR
>2NMT_140_166
VHKQLRSKRLTPVLIKEITRRVNKCDI
>1FI4_176_202
ACRSLFGGYVAWEMGKAEDGHDSMAVQ
>1NNF_268_294
RADVVSPFNLEPYEKLEAPVVSATTAQ
>2BU7_112_138
DVVPTMAQGVLEYKDTYGDDPVSNQNI
>2FUZ_187_213
GDDSSYHTFYFDPENGNAIRGGTHQGN
>1XA6_289_315
PMVVDICIREIEARGLKSEGLYRVSGF
>1WMD_308_334
GRVTLDKSLNVAYVNESSSLSTSQKAT
>1RP4_247_273
IQPYLPEFSFCDLVNKEIKNKMDNVIS
>1Y7E_174_200
KIQRNKKSDEIVEGENLKILIGSLPIE
>1JP4_58_84
ICSSLSRKFPKLTIIGEEDLPPGEVDQ
>1X19_255_281
PEADAVLFCRILYSANEQLSTIMCKKA
>1EWF_18_44
SQQGTAALQKELKRIKIPDYSDSFKIK
>1H12_174_200
TMLNTIKNKLMENQIIRFSPYIDNLTD
>2HKD_165_191
DKSSTEEKFNEKGEVSEKIITRADGTR
>1VPT_117_143
ILNGLRDVTLVTRFVDEEYLRSIKKQL
>2C4E_47_73
NTAVGIKKLGVNSELLSCVGYDFKNSG
>1JXM_167_193
EKDIQAHKFIEAGQYNSHLYGTSVQSV
>1ZXX_236_262
KYGDFDVRANVLGHMQRGGTPTVSDRV
>1DHS_93_119
LGYTSNLISSGIRETIRYLVQHNMVDV
>1CRZ_94_120
TGGAPGTVLAQNSYKVNKQWLRYAGHT
>2O1B_2_28
GSSHHHHHHSSGLVPRGSHMISNKLAN
>1JXM_119_145
PTKDRANDDLLSEFPDKFGSCVPHTTR
>1BQC_173_199
NTMRNNADQVYASDPTGNTVFSIHMYG
>1C0P_166_192
SLEQAFDGADLVVNATGLGAKSIAGID
>1DOZ_39_65
LQDLKDRYEAIGGISPLAQITEQQAHN
>1RKD_26_52
TPGETVTGNHYQVAFGGKGANQAVAAG
>1Z6F_133_159
MNSYVNALGLKNTHFQTVHGLDADGQY
>1YUE_149_175
FESSDSEIADARFQINKWQTAVKSRKL
>1CKO_170_196
RSLKEFKNVPEDPAILRYKEWIPLEHP
>1WST_325_351
ALEEYMPEGVEWTKPEGGMFVRVTLPE
>1MSK_239_265
PAPGYPACPEHTEKATIWELLEVEKHT
>1LI4_209_235
VMIAGKVAVVAGYGDVGKGCAQALRGF
>2D7U_175_201
VEGTQGFGLSLYYGTYPYVTSKDVTAS
>1PJC_23_49
VRTLVEAGHTVFIETQAGIGAGFADQD
>1S9J_255_281
DYIVNEPPPKLPSGVFSLEFQDFVNKC
>2FQX_196_222
AGGTGNGVIKEARDRRLNGQDVWVIGV
>1IJ5_217_243
LGFDKKSVQDALFRYADEDESDDVGFS
>1E6U_125_151
LQGTLEPTNEPYAIAKIAGIKLCESYN
>2CWC_180_206
RGAPKEALLALEPFRGADLHPALRRVV
>1OLT_317_343
GDTDLLGMGVSAISMIGDCYAQNQKEL
>1YQS_270_296
QWTTVNSTQGYGLGLRRRDLSCGISVY
>1RHC_199_225
TLKNVTIPKFEEGAREAGKDPSKMEHA
>1V2D_328_354
VALIPASAFYLEDPPKDLFRFAFCKTE
>1NXC_100_126
EVSVFEVNIRFVGGLLSAYYLSGEEIF
>1IXH_127_153
SQNIAVVRRADGSGTSFVFTSYLAKVN
>1Q0H_182_208
EQNGVVSILLTGSGGPFRETPLRDLAT
>2EX1_170_196
PVKYHFLSTDYFEKAEFLQPLKEYLAE
>1NF1_77_103
LFRGNSLASKIMTFCFKVYGATYLQKL
>1NQK_60_86
LVAASMIPVTQRLKFLVALRPSVTSPT
>1XV5_360_386
RIKELSSDRALYDREREKAYEFLYQHQ
>1I9Z_317_343
IVKVDREKKKILFEELYNQRKQEVRDA
>2BJF_173_199
LTNSPTFDWHVANLNQYVGLRYNQVPE
>1SBP_224_250
SVVDKVVEKKDTKAVAEAYLKYLYSPE
>1BIF_66_92
IGVPTREFNVGQYRRDMVKTYKSFEFF
>1H9A_374_400
DPKGAIELKLNAKSVEDAFNTRTIDLG
>1DLJ_41_67
GLSPIQDEYIEYYLKSKQLSIKATLDS
>2HC9_97_123
LKPINYPEDTKNVHFVLFAEYPDVLSH
>2AM1_72_98
VSNHPYILVDDVLTAFQSLASYYLEKT
>2PGD_373_399
GKIKDAFDRNPGLQNLLLDDFFKSAVE
>1KL1_12_38
FAAIEQERKRQHAKIELIASENFVSRA
>1A26_22_48
MIFDVESMKKAMVEFEIDLQKMPLGKL
>1PB1_362_388
MMLRHMGWTEAADLIVKGMEGAINAKT
>1W5D_207_233
GSEKDLTIEREHGTNTITIEGSVPVDA
>1OYG_73_99
NYHGYHIVFALAGDPKNADDTSIYMFY
>1YGJ_172_198
MDMLHSMGPDTVVITSSNLLSPRGSDY
>1JDN_275_301
SLQTVTLLRTVKPEFEKFSMEVKSSVE
>2BKW_286_312
HREMSDWFKDSLVNGLQLTSVSRYPSN
>1GCA_126_152
HWQANQGWDLNKDGKIQYVLLKGEPGH
>1ZKL_63_89
MKLRRFLVMIQEDYHSQNPYHNAVHAA
>2EWV_215_241
VGEMRDLETVETALRAAETGHLVFGTL
>1PFO_453_479
RIKARECTGLAWEWWRDVISEYDVPLT
>1OWL_36_62
CLDPQILQSADMAPARVAYLQGCLQEL
>1PO5_262_288
SEFHHQNLILTVLSLFFAGTETTSTTL
>2IJR_14_40
RSVFVDIMQQWVTGEEVPLYRHAIQQS
>2IW1_295_321
LPVLTTAVCGYAHYIADANCGTVIAEP
>1OHL_123_149
FPELYIICDVCLCEYTSHGHCGVLYDD
>1PJA_266_292
TLLARGAIVRCPMAGISHTAWHSNRTL
>3MBP_58_84
DIIFWAHDRFGGYAQSGLLAEITPDKA
>1LJ8_459_485
IPNSPEFVAAFERCYGSLRDNGVTTTL
>1YPX_123_149
LKEAVGDNHVAKQTIPSPAMLHYRGDI
>1EZW_37_63
CDHYNNYSYMGVLTLAAVITSKIKLGP
>2HVQ_194_220
NAEAKGEVFTAEGYVLKPCYPSWLRNG
>1D3G_238_264
DIASVVKELGIDGLIVTNTTVSRPAGL
>1PW4_210_236
TPQSCGLPPIEEYKNDYPDDYNEKAEQ
>2EWV_261_287
QQEQVRIVLSFILQGIISQRLLPKIGG
>1ZDY_107_133
FAIDGEVTGGFKKTYAFFPTDNMPGVA
>1ODM_24_50
AKMRVAQQIDAASRDTGFFYAVNHGIN
>1ZCJ_242_268
PEDVDGVLEEFGFKMGPFRVSDLAGLD
>2J0W_231_257
PRVVSAAKRIDEIAFAEAAEMATFGAK
>2GG6_90_116
PEAPLDFGNAATGCRLTMGLVGVYDFD
>1Q8K_199_225
YEGIDAVKEALRAGLNCSTENMPIKIN
>1PJC_53_79
AGAQVVPSAKDAWSREMVVKVKEPLPA
>1SUU_250_276
KKAGSVVDAIAVSEDDEILLVSKRSKA
>2AYU_34_60
LKNGNPVRAQAQEQDDKIGTINEEDIL
>1IN4_273_299
RGGPVGLNALAASLGVEADTLSEVYEP
>1T67_4_30
PEEPADSGQSLVPVYIYSPEYVSMCDS
>1VJP_315_341
GATDELMINGRINDSPALGGLLVDLVR
>2EU9_40_66
DHARGKSQVALKIIRNVGKYREAARLE
>1JY1_4_30
PGEGQDIWDMLDKGNPFQFYLTRVSGV
>1ZED_352_378
SLVTADHSHVFSFGGYPLRGSSIFGLA
>1B9H_360_386
VWLHHRVLLAGEPELHATAEIIADAVA
>1ADT_265_291
ASVHHPALIVFQCCNPVYRNSRAQGGG
>1YUE_53_79
YGIKYLNPDNEFTFKTGATYAGEAGYV
>16VP_287_313
SGYFMVLIRAKLDSYSSFTTSPSEAVM
>1R3S_293_319
ECVGKTVTLQGNLDPCALYASEEEIGQ
>1Q0H_372_398
LEKMDMREPQCVDDVLSVDANAREVAR
>1F20_209_235
QPRYYSISSSPDMYPDEVHLTVAIVSY
>1LC5_302_328
LRCEREDIDLQRRLLTQRILIRSCANY
>1R9L_154_180
ELTNTVTHNQGNYAAMMADTISRYKEG
>2DAP_21_47
LIAKQPDMDLVGIFSRRATLDTKTPVF
>1PEA_29_55
YGALLAVEQLNREGGVGGRPIETLSQD
>1W8K_382_408
FISNDKESIKCPCEPERISQSTCNFYV
>1QZ9_192_218
HECGALAIWDLAHSAGAVPVDLHQAGA
>2AEX_196_222
CDQHGPDLYPKFKKWCDDYFFIAHRGE
>2B78_281_307
RHHLTYDIIIIDPPSFARNKKEVFSVS
>1FXX_381_407
KIVLETEPRNLPALDITFVDKRIEKLL
>1UWV_230_256
LYLAPDSEILETVSGEMPWYDSNGLRL
>1OHL_46_72
FISDNPDDFTEIDSLPNINRIGVNRLK
>1KS8_190_216
NYRGKYSDSITDARNFYASADYRDELV
>1G55_84_110
IGRQGDMTDSRTNSFLHILDILPRLQK
>1GQ8_118_144
RVGSDLSAFYRCDILAYQDSLYVHSNR
>1XWI_240_266
FKKVRGPSRADPNHLVDDLLTPCSPGD
>1WW9_206_232
PGGDRKQQTRVVDDDVVGRKGVYDLIG
>1OZA_160_186
ATYQAASGAGAKNMRELLSQMGLLEQA
>2DPO_157_183
ELVPHPETSPATVDRTHALMRKIGQSP
>1XV5_215_241
MFDFHEKFLKPAGKSTVMEGLERSPAF
>2BF6_174_200
INSSTAPLKAKGTSYINLVYSDDDGKT
>1FXX_393_419
ALDITFVDKRIEKLLFNYRARNFPGTL
>1IMV_4_30
SPPEEGSPDPDSTGALVEEEDPFFKVP
>1IG8_393_419
ARLSVCGIAAICQKRGYKTGHIAADGS
>1BN8_94_120
LGLNDYKDPEYDLDKYLKAYDPSTWGK
>1JDW_110_136
QGGHYFPKDHLKKAVAEIEEMCNILKT
>1OX0_271_297
TILAEVVGYGNTCDAYHMTSPHPEGQG
>2AU3_174_200
LSPTKGVYRDLFLRRVVIPIKDPRGRV
>1X7F_18_44
LYFQSNAMERKLGISLYPEHSTKEKDM
>1G41_418_444
TVNIDAAYVADALGEVVENEDLSRFIL
>1O70_281_307
WNYKKINVYRPDVECTNGIIHVIDYPL
>1X3L_68_94
EDILDVEDGVAVTKYGYGKELKRIKVI
>1FI4_150_176
SAIAKLYQLPQSTSEISRIARKGSGSA
>1Q25_95_121
LCGKTLGTPEFVTATDCVHYFEWRTTA
>2GWD_382_408
DGLLKHVAEDVLKLAKDGLERRGYKEV
>1BQG_296_322
MIATDWRQMGHAIQLQSVDIPLADPHF
>1DFA_60_86
KSDSSREVPELLKFTCNATHELVVRTP
>1XKG_99_125
MRTVTPIRMQGGCGSAWAFSGVAATES
>1RK6_44_70
GVRGDRIAAVGDLSASSARRRIDVAGK
>1NI5_11_37
LTSRQILVAFSGGLDSTVLLHQLVQWR
>1XOV_156_182
FVDRKEDANAIHKSGMYDKLGIAIAEG
>1B6R_171_197
DGSTVFYPLTHNLHQDGILRTSVAFPQ
>2CFQ_319_345
KTLHMFEVPFLLVGCFKYITSQFEVRF
>1BHE_186_212
TAWKTTIKTPSTARNTDGIDPMSSKNI
>1JMM_138_164
ERGQSATATYTNLQNSYYNGKKISKIV
>2H6O_27_53
NVEILEFPFYPACNVCTADVNATINFD
>1H09_117_143
AGYKPIYYSYKPFTHDNVDYQQILAQF
>2H9F_368_394
GEWTVTKAIMSRSARILMEGWVRVPGD
>2HZ6_272_298
LYASPSMVHEGVAVVPRGSTLPLLEGP
>1ISR_157_183
SIDLSDKTLYKYFLRVVPSDTLQARAM
>1IR6_67_93
FIPHRLEEGYGVLMERVPEHLEASDLF
>2BJF_252_278
FFHILNNVAMVRGSTRTVEEKSDLTQY
>2ICS_165_191
NGITPLELAKQIQQENQEIPLMVHIGS
>2BI7_6_32
ILIVGAGFSGAVIGRQLAEKGHQVHII
>1BHE_9_35
PKTPSSCTTLKADSSTATSTIQKALNN
>1JL5_60_86
MAVSRLRDCLDRQAHELELNNLGLSSL
>1Z6F_299_325
TIPRGRMKDLKASYVLNSSELHAPLQK
>1R4U_231_257
MYKMAEQILARQQLIETVEYSLPNKHY
>1UZ5_62_88
RAEDTFMASEASPVRLKVIGSVHAGEE
>1WL7_175_201
TETMKPAAQAELLTIASRGEEPNAIEA
>3GCB_117_143
AYLFFYDKLEKANYFLDQIVSSADQDI
>2FEZ_197_223
LTFEHPYREPLWTQLITAYYLSDRQSD
>1A87_233_259
EKIREKSIEGYNTGNWGPLLLEVESWI
>1FI4_325_351
PNAVLYYLAENESKLFAFIYKLFGSVP
>1AB4_441_467
EHEKLLDEYKELLDQIAELLRILGSAD
>1IN4_55_81
LLAGPPGLGKTTLAHIIASELQTNIHV
>1K1S_219_245
GKAKALYLLKLAQNKYSEPVENKSKIP
>2EX2_243_269
ELKQAGITWSGTLLRQTQVNEPGTVVA
>1DNV_99_125
VVECNVKVIFRTNRIAFETSSTVTKQA
>1U16_385_411
RQAHTASGKAVHLAETKGIAINNLTLE
>1WER_24_50
VVYALSHVCGQDRTLLASILLRIFLHE
>1WST_372_398
GEAFFVHRDKKNTMRLNFTYVPEETIR
>2HOE_173_199
FPLSQIPLANLLKEKYGIEVWVENDAD
>1QOY_264_290
AIGEIKTETETTRFYVDYDDLMLSLLK
>3BCT_354_380
DTQRRTSMGGTQQQFVEGVRMEEIVEG
>1SO7_111_137
VTEQQQLQTRANVTRLCQVTSTDHGRT
>1CS6_355_381
LEDSGMYQCVAENKHGTVYASAELTVQ
>1NI9_125_151
LIVGPGAKGTIDLNLPLADNLRNVAAA
>2A3N_140_166
DSPLAQAATWHIPMRHKNGVEYEYMLL
>2GES_153_179
YNRRALMRFVTSVKSGSDYACAPVYSH
>1V72_288_314
VLGGTEANILFCRLDSAMIDALLKAGF
>1UWV_157_183
VDVKQCPILAPQLEALLPKVRACLGSL
>1UUR_182_208
NKNNPTTPLEMDSQPIYPATLTAHFPL
>1M4L_142_168
DANRNWDAGFGKAGASSSPCSETYHGK
>2FR1_388_414
RRSDGLPATAVAWGTWAGSGMAEGPVA
>2AUJ_176_202
VEAEEEGDSVHLTLFLEWTEPKDYKVA
>1LZL_180_206
PVAFQFLEIPELDDRLETVSMTNFVDT
>1R6F_100_126
MHFSLTADRIDDDILKVIVDSMNHHGD
>1ZOD_324_350
DGLVARANVMGDRLRRGLLDLMERFDC
>1Q14_142_168
FAHCHCIGCGKVYPPQVFKSKLAEHPI
>1Q44_142_168
SHLSLPESVKSSSCKIVYCCRNPKDMF
>2B20_14_40
WWQSKHGPEWQRLNDEMFEVTFWWRDP
>2II0_386_412
PEVLKRHGKELINFSKRRKVAEITGEI
>2BI7_50_76
TNVMVHVYGPHIFHTDNETVWNYVNKH
>1LC5_103_129
IVTPGFAEYGRALAQSGCEIRRWSLRE
>1V4A_184_210
GCTQGGRRELDNAQFFTRMGQRLIKVL
>2FOZ_30_56
VDLTSVLRHVQSLEPDPGTPGSERTEA
>1EUR_3_29
PGGEPLYTEQDLAVNGREGFPNYRIPA
>1Q25_78_104
TVNCKQQNHKIQSSITFLCGKTLGTPE
>1B6A_138_164
PPTQDGRTAAWRTTSEEKKALDQASEE
>1QNR_6_32
TISGTQFNIDGKVGYFAGTNCYWCSFL
>2AP1_77_103
RFGVKGSVGIGIPGMPETEDGTLYAAN
>1U16_138_164
QLIKTLVERAAIEIDVILPGYTHLQKA
>1RRK_145_171
GKDRKNPREDYLDVYVFGVGPLVNQVN
>1VJZ_229_255
DFPVPEWPNGWHFGEYWNREKLLEHYL
>1RA0_401_427
SVRGGKVIASTQPAQTTVYLEQPEAID
>1V4A_234_260
PLVLSFAALEDYYQEQGRDWERYAMVK
>1BIF_341_367
QDHYPLEFALRDQDKYRYRYPKGESYE
>2II0_35_61
PKAGIPIIKAGTVIKLIERLTYHMYAD
>1Q5N_193_219
VAQLGGAVGSLASLQDQGSIVVEAYAK
>1F9V_318_344
ISPSSSHINETLNSLRFASKVNSTRLV
>1IUC_273_299
NIDISVFFQASGVSLQQWQWISGKGWS
>1E2S_62_88
RLPVRMGMYPGVLVPSSRGGLPLEEVT
>1EDZ_145_171
KSILPCTPLAIVKILEFLKIYNNLLPE
>2G0D_162_188
IINFLSNLTKENNGLISLYIKSENQMS
>2CZ9_1_27
MIKVKSPGRVNLIGEHTDYTYGYVMPM
>1GPJ_21_47
KARFESDEAVRDIVESFGLSGSVLLQT
>1IG8_129_155
EFIADSLKAFIDEQFPQGISEPIPLGF
>2HMC_85_111
VERLVKAGIPVIVGTGAVNTASAVAHA
>2C6J_246_272
KKQWDVLSTKFSSVKKTQKIGTENIAT
>1QNR_205_231
EGLGLSTGDGAYPYTYGEGTDFAKNVQ
>1XA6_97_123
GNQTLNYRLFHDGKHFVGEKRFESIHD
>1SB8_134_160
LNMLIAARDAKVQSFTYAASSSTYGDH
>3MBP_313_339
KDPRIAATMENAQKGEIMPNIPQMSAF
>1O70_83_109
KDRLNVDKIRQKNANLIAQVPTVNNNT
>1MOQ_183_209
KGLDASIEHDIVHGLQALPSRIEQMLS
>1QF5_78_104
ALMKEMKELEDRGIPVRERLLLSEACP
>1LML_191_217
RGKNFDVPVINSSTAVAKAREQYGCDT
>1CJC_197_223
RRGPLQVAFTIKELREMIQLPGTRPML
>2HMC_40_66
QDRTPDFDALVRKGKELIADGMSAVVY
>1IOW_223_249
YFCPAGLEASQEANLQALVLKAWTTLG
>1HO8_51_77
SILVKKNIGDGLSSSNNAHSGFKVNGK
>1LJ8_432_458
EFCQGLVSDDALISQRLLAVEEIFGTA
>1IGR_83_109
YNYALVIFEMTNLKDIGLYNLRNITRG
>1WST_2_28
KKLEKKLSAEPINFDSFFSEKAMLMKA
>1G4W_224_250
KQLPPYFRGSYTFGEVHTNSQKVSSAS
>1I6L_103_129
ERMTQFKEKSAGKEAVSAGLLTYPPLM
>1MLA_121_147
MQEAVPEGTGAMAAIIGLDDASIAKAC
>2AM1_119_145
AHLLSTRYKTYKTQGNYNNEIGLPYTV
>2A84_66_92
IFVNPMQFGAGGDLDAYPRTPDDDLAQ
>2BG1_205_231
KGTGMMTLGEALNYSWNIPAYWTYRML
>2J66_330_356
DSGRRELEKVTIAGPLCTPEDCLGKDV
>2NWH_179_205
ALGDIDILFMNEAEARALTGETAENVR
>1A0I_194_220
SYEVYDMVELQQLYEQKRAEGHEGLIV
>1NTH_233_259
LNELKIDLDAISVIAHYKGNSDIIMDE
>2VTK_278_304
ALDVLAKRLRSMHVFILDYDQSPAGCR
>1LRZ_88_114
FFFNELSKYVKKHRCLYLHIDPYLPYQ
>2CZ9_215_241
GSSKEVREGELSKLPPLHRKFFGYIVR
>1D5T_383_409
VAISDLYEPIDDGSESQVFCSCSYDAT
>1XHB_339_365
RHYFSLGEIRNVETNQCLDNMARKENE
>1INP_36_62
KKEGEKNKKFAVDFKTLADVLVQEVIK
>1VLY_25_51
ASARLPLTLMTLDDWALATITGADSEK
>2IXR_20_46
PADAGARAMTDDDLRAAGVDRRVPEQK
>2CU2_25_51
PKPFLPLFEGKTLLEATLERLAPLVPP
>1TV5_377_403
IASGGIFSGLDALEKIEAGASVCQLYS
>1UUQ_105_131
YDETLLQGLDYLLVELAKRDMTVVLYF
>1X54_76_102
GIVKADERAPGGAEVHVEKLEVIQAVS
>1EA7_174_200
QGTIGYPGALPNAIAVAALENVQQNGT
>2J0W_267_293
AVRSDIPVFVGSSKDPRAGGTLVCNKT
>2AP1_119_145
RLDRDVRLDNDANCFALSEAWDDEFTQ
>1KA2_466_492
RWGSIYPPKELLKKAIGEDMDAEYFVR
>1JL5_234_260
QNLPFLTTIYADNNLLKTLPDLPPSLE
>1NTY_232_258
SLVFSKEVKDSSGRSKYLYKSKLFTSE
>1WL7_207_233
RNGYYYLFVSFDFCCRGIESTYKIAVG
>1KQ3_179_205
MGDALATWFEAESCKQKYAPNMTGRLG
>1JL5_129_155
LPPLLEYLGVSNNQLEKLPELQNSSFL
>1KVK_285_311
APVPEQYLVLEELMDMNQHHLNALGVG
>2DVZ_28_54
APGGSTDIIARLVTQRMSQELGQPMVV
>1RHC_84_110
IVAQTFATLRQMYPGRVGVAVGAGEAM
>1BGV_101_127
SIMKFLGFEQAFKDSLTTLPMGGAKGG
>2CY8_111_137
PSIRKLRFTGSGTETTLLALRVARAFT
>1K1S_21_47
PQYKGKPLVVSVYSGRTKTSGAVATAN
>1TFZ_387_413
GKAYQSGGCGGFGKGNFSELFKSIEEY
>1E2S_205_231
YASHHTHYPQFSGQSFAERSGRGPFGD
>2B4W_106_132
AILSYYGYFYRGTPDELTYFTRGPGCM
>1QZZ_212_238
VELAGPAERARRRFADAGLADRVTVAE
>1JND_55_81
ENLDIYKHQFSEVTSLKRKYPHLKVLL
>1N93_116_142
TVVKTAKFYGEKTTQRDLTELEISSIF
>1V73_253_279
GPTWYRGYFSETFTEAELDTILQHFNV
>1X54_181_207
KYAYLSQSAQLYLEAAIFGLEKVWSLT
>1R89_361_387
RNRAFRPFIENGRWWAFEMRKFTTPEE
>1FSU_359_385
VDSSPCPRNSMAPAKDDSSLPEYSAFN
>1VPT_221_247
AEMRLLSIYTGENMRLTRVTKSDAVNY
>2HBJ_247_273
YDQLRNKLIESNKLAGVLYESRNVAKR
>1WAK_197_223
WQRSGAPPPSGSAVSTAPATAGNFLVN
>1XHC_125_151
LTLRTIFDADRIKESIENSGEAIIIGG
>1GPI_246_272
DGDGCDFNSFRMGDKTFLGKGMTVDTS
>1ML9_2_28
RSFATHAQLPISIVNREDDAFLNPNFR
>2FEZ_140_166
AALREWRGPVLDDLRDFQFVEPFATAL
>1BQG_122_148
VESALLDLLGQHLQVPVAALLGEGQQR
>1MDO_106_132
VDVDRDTLMVTPEHIEAAITPQTKAII
>2B4V_236_262
VRFVPEMFMYRWDISFVGYGVKNSYLI
>2G17_249_275
RLKAGVTHAQVADVLQKAYGDKPLVRL
>2C6J_217_243
KLYYNNMAICMLPLCHDACKSYDQWIT
>1C0P_55_81
ANWTPFMTLTDGPRQAKWEESTFKKWV
>1JXM_40_66
IDAGDEEWWQARRVHSDSETDDIGFIP
>2BWM_29_55
VYIIRNSLLIQVVKVINNFGYDAGGWR
>1FNO_28_54
TEGQWKLLRLLKQQLEEMGLVNITLSE
>1PJX_126_152
YEGNLWITAPAGEVAPADYTRSMQEKF
>1PJC_301_327
PGAVPWTATQALNNSTLPYVVKLANQG
>1FI4_252_278
KRFEVMRKAIVEKDFATFAKETMMDSN
>2BOQ_151_177
RMGDAGFSPVEVVWLLASHSIAAADKV
>1B6R_204_230
ARAEEMLSAIMQELGYVGVMAMECFVT
>1D5R_243_269
VCGDIKVEFFHKQNKMLKKDKMFHFWV
>2HMA_170_196
TMFPLGHLEKPEVRRLAEEAGLSTAKK
>1GYC_388_414
ALAPGAPHPFHLHGHAFAVVRSAGSTT
>2NMT_313_339
GIGYLYYYATDADFQFKDRFDPKATKA
>1SP3_272_298
QKKKGNFVWEKMVKPQYAWYNGTANAY
>1QZ9_96_122
TTSINLFKVLSAALRVQATRSPERRVI
>2FBA_20_46
TFLDKQKEVSLYYLLQNIAYPEGQFNN
>1IR6_217_243
GYTGKAVEVAFRIAPRINAASRLGEAE
>1NH8_60_86
VNNVEFFFLRPKDIAIYVGSGELDFGI
>1WDI_37_63
PFRVAHKRVRDLPEFLRPGDVLVFNES
>1SVB_147_173
TGDYVAANETHSGRKTASFTISSEKTI
>1X3L_99_125
PIPDEKSILGAKEALSILNRARENDIV
>1G55_165_191
IAKLQSEPLPFQAPGQVLMEFPKIEIH
>1REO_261_287
VIKIQKNAEKVTVVYQTPAKEMASVTA
>1JIX_180_206
KTLDVIYGGSFRSGQRESKMVEFLFDT
>2HOE_353_379
FSKVQEPVIAFGAAVHALENYLERVTT
>1BOB_243_269
WLEDKSITEITVEDPNEAFDDLRDRND
>1RJG_244_270
GAIMQSNLKESRNLEMPTLMTYNSKEK
>2I7Q_245_271
VVFCHNDCQEGNILLLEGRENSEKQKL
>1JHN_306_332
EWEAPQIANPKCESAPGCGVWQRPMID
>1T9H_64_90
DKEGYLMEIKERTNELIRPPICNVDQA
>1SJ8_267_293
EGCVSASQAATEDGQLLRGVGAAATAV
>1T67_273_299
PMCSFNMTPVGIGKCLKYILQWQLATL
>2AP1_251_277
ERYLDLLAVCLGNILTIVDPDLLVIGG
>1DOZ_132_158
AEKLGGLTITSVESWYDEPKFVTYWVD
>1FC6_318_344
TFGKGLIQTVVDLSDGSGVAVTVARYQ
>1W78_384_410
AWDAAMADAKAEDTVLVCGSFHTVAHV
>2NVP_276_302
VYKEGFGEVYAYETDGMGNYNFMDDAN
>2H85_146_172
TEGSVKGLTPSKGPAQASVNGVTLIGE
>1ZDY_281_307
EYYKLGAYYHITDVQRGLLKAFDSLED
>1YM5_4_30
MVPFKQVDVFTEKPFMGNPVAVINFLE
>1IAL_31_57
VNWSVEDIVKGINSNNLESQLQATQAA
>2B0J_2_28
KIAILGAGCYRTHAAAGITNFMRACEV
>2CBN_14_40
PTRTRNVTAILLNLQHPTQSGLWLFDC
>1U16_252_278
HLSKMAEDLIIYSTSEFGFLTLSDAFS
>1YU0_3_29
TAVQFRGGTTAQHATFTGAAREITVDT
>1RK6_153_179
VNAACMVGHSTLRAAVMPDLRREATAD
>2II0_433_459
ENLNPMGNSMEKEFTDYLFNKSLEIEP
>1PW4_15_41
AAEIDPTYRRLRWQIFLGIFFGYAAYY
>1M7Y_58_84
WLAKNPEAAAFKKNGESIFAELALFQD
>2CY7_203_229
DRHCNGFPAGAEVTNRPSPWRPLVLLI
>1VPR_40_66
EDGLHKPMEVGGKKFESGFHYLLECHE
>1MXG_382_408
PKFAGACIHEYTGNLGGWVDKRVDSSG
>2C3F_132_158
VMTGQLKFKPAATVAYSSSTGGAVNID
>1HH2_84_110
DPLAEVGSIVKKELNVKNFGRIAAQTA
>1B7E_298_324
VSILSFVAVRLLQLRESFTLPQALRAQ
>1IHG_335_361
EIAPEDKAIQAELLKVKQKIKAQKDKE
>1P5D_73_99
VDCGCQVSDVGMVPTPVLYYAANVLEG
>1QZZ_282_308
RLLVLDRADVEGDGADRFFSTLLDLRM
>1JDC_201_227
ERVNSWMTDSADNSFCVGQLWKGPSEY
>1BN8_360_386
FSGGTALYDSGTLLNGTQINASAANGL
>1FNF_300_326
AVTVRYYRITYGETGGNSPVQEFTVPG
>1JMS_6_32
PVPGSQNVPAPAVKKISQYACQRRTTL
>1FS7_314_340
KLKDIVKQKFERKEFLQDIAFDNIGKA
>1MOQ_269_295
LIDADMPVIVVAPNNELLEKLKSNIEE
>1MZE_198_224
TPAHYDEQQNFFAQIKGYKRCILFPPD
>1EYN_347_373
IESNTVICHGVEKLSGAQVMATDLRAS
>1UA7_179_205
ELPDDGSYGSQFWPNITNTSAEFQYGE
>1NQK_185_211
ELAAEQVDLYLTWGEPPELVKEKIEQV
>1M15_303_329
KFNLQVRGTRGEHTESEGGVYDISNKR
>1N3L_231_257
KIDLLDRKEDVKKKLKKAFCEPGNVEN
>1R3S_154_180
FAGAPWTLMTYMVEGGGSSTMAQAKRW
>1JND_46_72
ENLQAYSMNENLDIYKHQFSEVTSLKR
>1BUP_181_207
IAYGLDKKVGAERNVLIFDLGGGTFDV
>2HKJ_442_468
ALMEVARKLKQYLSEKRKEQEAKKKLL
>1QZZ_129_155
VVRTGRPAYAGRYGRPFWEDLSADVAL
>2AEX_251_277
RAVVPSYIPLVKKHCDDSFTPQEKLWQ
>1XKN_186_212
KAEIEAQLRRYLGIEKVLWLGDGIAGD
>2J3X_312_338
FSFDKKENGEIIADKQKLNEFIDKWTG
>1LCY_274_300
LRPGDVILAIGEQMVQNAEDVYEAVRT
>1YS1_84_110
VGHSQGGLTSRYVAAVAPDLVASVTTI
>1N26_294_320
TPWTESRSPPAENEVSTPMQALTTNKD
>1G8P_272_298
ALYDCAALCIALGSDGLRGELTLLRSA
>1JDN_205_231
VRNIQASERVVIMCASSDTIRSIMLVA
>1HSK_90_116
GIRGIVISLLSLDHIEVSDDAIIAGSG
>1BOO_72_98
KKLKPDGSFVVDFGGAYMKGVPARSIY
>1IXH_262_288
KDQKKPEQGTEVLKFFDWAYKTGAKQA
>1YFQ_172_198
VQWFRLPLCEDDNGTIEESGLKYQIRD
>1RIQ_395_421
VDLIDEIAREKGLGIDLEGFQCELEEQ
>1WW9_31_57
PVMFSKEINEGEPKTLKLLGENLLVNR
>1WER_134_160
HLLNILSELVEKIFMASEILPPTLRYI
>1G93_42_68
MTKWKAPVVWEGTYNRAVLDNYYAKQK
>1V04_12_38
MGLALFDRQKSSFQTRFNVHREVTPVE
>1VJT_193_219
CHGVAGVYEVFEKLDLDPEEVDWQVAG
>2FP3_283_309
VGNKRTKKGSMQTGAYDNLGFNKKLYF
>1L6J_396_422
PEALMYPMYRFTEGPPLHKDDVNGIRH
>1OFL_331_357
HFNPLDERRKEYCAANRLKFETPHQLM
>2B9W_300_326
DNMRPERLGHVMVYYHRWADDPHQIIT
>1DQ3_281_307
IKARIREKLRKDGIDYVLHVEEYSSLL
>1BCO_58_84
CDVSENIDSIRLSFMDVVTRYGIPEDF
>1XC3_148_174
GLSHPEMGHIYIRRHPDDVYQGKCPYH
>1QYI_176_202
LAQEVYQEWYLGSKLYEDVEKKIARTT
>1YOE_134_160
STGPQTNVALLLNSHPELHSKIARIVI
>1X3L_304_330
IGSIVQEIAERGRPFEPPVVLVFGGET
>1VLY_224_250
QATNLQALGGISFKKGCYTGQEMVARA
>1LYV_63_89
KLNRFRDIQCRRQTAVRADLNANYIQV
>2I0O_53_79
FFAVYDGHGGAEVAQYCSLHLPTFLKT
>1GSA_275_301
IGDRLTEINVTSPTCIREIEAEFPVSI
>1FP2_63_89
VPSSKIGNVRRLMRYLAHNGFFEIITK
>1HO8_40_66
EIDASTAKALESILVKKNIGDGLSSSN
>1WM1_196_222
AAKLWSVWEGETVTLLPSRESASFGED
>2IW1_36_62
VYTQSWEGDCPKAFELIQVPVKSHTNH
>2HQ2_228_254
DLACKVSNSALAQILESAQQDGNEIMV
>7ODC_248_274
FEEITSVINPALDKYFPSDSGVRIIAE
>1NH1_66_92
CQSMYNSIRSAGDEISRGGITSFEELW
>2FP3_201_227
MEPVYTAQEEKWPDTQTEGIPSPSTNV
>1QWO_350_376
YNGTEPLSRTSVESAKELDGYSASWVV
>1J6U_28_54
VALHEFSNGNDVYGSNIEETERTAYLR
>1NE9_304_330
FKHVFVKDAPREYIGEIDKVLDPEVYA
>1ZSX_278_304
ELQAIAERLGCTLPQLAIAWCLRNEGV
>2B0J_207_233
EMKGQVYIAEGYASEEAVNKLYEIGKI
>2GG6_196_222
PIMTRDHTEKMLQGFGANLTVETDADG
>1EWF_71_97
VPNVGLKFSISNANIKISGKWKAQKRF
>2HKJ_409_435
VVMVHLCSTKIPYKSAGKESIAEVEDI
>1SNG_23_49
RRLAEAVPDGEVIWSPYSVACALGVLA
>1IN4_90_116
QGDMAAILTSLERGDVLFIDEIHRLNK
>1F42_238_264
DTWSTPHSYFSLTFCVQVQGKSKREKK
>2AZQ_230_256
GHRHLTTQINFAGDKYLWDDFAYATRD
>1JP4_154_180
YYNYQAGPDAVLGRTIWGVLGLGAFGF
>2HC9_70_96
ELAHLITVPDASSRGNTPTNAHSIYKE
>1WP5_38_64
TDRLLAMLEMNTKDVLLLFTNKGNYLY
>1J6U_422_448
ELEKVISVSENTVFLFVGAGDIIYSSR
>1SO7_296_322
LYTHPTHSWQRADLGAYLNPRPPAPEA
>1G6S_102_128
LAAALCLGSNDIVLTGEPRMKERPIGH
>2FBA_117_143
DENHKGLGEPKFNTDGSAYTGAWGRPQ
>1BQC_248_274
KLGYIGWSWSGNGGGVEYLDMVYNFDG
>1U4G_134_160
SLDVAAHEVSHGFTEQNSGLIYRGQSG
>1BS0_70_96
GIGSGGSGHVSGYSVVHQALEEELAEW
>2C0H_315_341
KGYSGAWTWSRTDVSWNNQLRGMQHLK
>1K7I_209_235
PSYNDAVYAEDSYQFSIMSFWGENETG
>1PSZ_163_189
YEKNLKEYTDKLDKLDKESKDKFNKIP
>1AC5_247_273
AHENCQNLINSASTDEAAHFSYQECEN
>1Y08_235_261
LSHTYANVRINHVINLWGADFDSNGNL
>7ODC_262_288
YFPSDSGVRIIAEPGRYYVASAFTLAV
>1PJX_144_170
YTRSMQEKFGSIYCFTTDGQMIQVDTA
>2HRZ_21_47
GAAGMVGRKLTQRLVKDGSLGGKPVEK
>2A0M_279_305
MSELNPLVEEYRSPRVAVYMFYHFVLG
>2NVP_67_93
TSQVEHYLPFVKEYPELKAIFTGLINR
>1NH1_32_58
PSQRQLEVYDQCLIGAARWPDDSSKSN
>2A99_338_364
VDSSYNVQPDSVAPIWNLRGVLSTAWH
>1IK6_215_241
VVFLEPKILYRAPREEVPEGDYVVEIG
>1O59_114_140
TAFFNGNHAPFVSIEALYDEGEEGNIV
>1U8X_399_425
TIPQFQKGLMEQQVSVEKLTVEAWAEK
>1DS1_270_296
LIVDNFRTTHARTPFSPRWDGKDRWLH
>1K5C_224_250
GVRIKAQRTATSASVSGVTYDANTISG
>1A8D_342_368
NEHIVGYPKDGNAFNNLDRILRVGYNA
>2BF1_52_78
NTSIIQESCDKHYWDTIRFRYCAPPGY
>1QE3_125_151
AQGEVIVVTLNYRLGPFGFLHLSSFDE
>1MKY_245_271
EPRTVEKYSNYRVVDSIEKADVVVIVL
>2ALA_219_245
LKLARPSPGMVHVPYTQTPSGFKYWLK
>2DE2_242_268
DLGLDERNAYASVWTVSSGLVRQRPGL
>1M6I_220_246
MGKILPEYLSNWTMEKVRREGVKVMPN
>3GCB_109_135
LKEFELSQAYLFFYDKLEKANYFLDQI
>1SVB_117_143
VKAACEAKKKATGHVYDANKIVYTVKV
>1D5R_214_240
LKVKIYSSNSGPTRREDKFMYFEFPQP
>2VTK_288_314
SMHVFILDYDQSPAGCRDALLQLTSGM
>2GUY_327_353
IYAGQEQHYAGGNDPANREATWLSGYP
>1B8P_27_53
NGDMLGKDQPVILQLLEIPNEKAQKAL
>1J8U_99_125
HACYEYNHIFPLLEKYCGFHEDNIPQL
>2AE0_178_204
FSYAGKNGHAYRSIGKVLIDRGEVKKE
>1UOU_21_47
PDPSPEPKQLPELIRMKRDGGRLSEAD
>1BGV_422_448
LGYNLVAGANIVGFQKIADAMMAQGIA
>1XHB_315_341
LRRKLQCKPFSWYLENIYPDSQIPRHY
>1J7X_184_210
STDEVYSHPKVLGKPYGSKKGVYVLTS
>1PFO_461_487
GLAWEWWRDVISEYDVPLTNNINVSIW
>1V2D_189_215
ISDEVYDELYYGERPRRLREFAPERTF
>1W9H_353_379
DNWTSEEYYHNVHEILDEIYYLSKMNW
>1IK6_274_300
SVEVVDLQTLNPLDFDTVLKSVSKTGR
>1BQC_74_100
CKQNRLICMLEVHDTTGYGEQSGASTL
>2BF6_238_264
IVVPVYYTNEKGKQSSAVIYSDDSGKN
>1BQC_233_259
GNPDEDTIMAEAERLKLGYIGWSWSGN
>1ESC_201_227
APGQTQLPFADIPQDALPVLDQIQKRL
>1OZ2_160_186
RMNPSLVCVASVTDVVDSRFLVHFDNW
>1EWF_247_273
PAAHDRMVYLGLSDYFFNTAGLVYQEA
>1YRW_97_123
PAGAFNLHGSLLPKYRGRAPLNWVLVN
>1PII_272_298
YDAGAIYGGLIFVATSPRCVNVEQAQE
>2H6O_172_198
AVVRAQGLDVTLPLSLPTSAQDSNFSV
>1QHU_233_259
CPGRGHRSSHRNSTQHGHESTRCDPDL
>1X19_273_299
LSTIMCKKAFDAMRSGGRLLILDMVID
>1MC0_237_263
VDDESYEIRIPADQGIAGHVATTGQIL
>1EZW_275_301
AEAIGKGDFGTAIGLVDEDMIEAFSIA
>1T3S_115_141
FKLHSKEKRMPFFKKTEHTPPYDVVPS
>1Q0H_280_306
GEPDMRTPIAHTMAWPNRVNSGVKPLD
>1AC5_85_111
ALVESGPFRVNSDGKLYLNEGSWISKG
>1NF1_175_201
VSQRFPQNSIGAVGSAMFLRFINPAIV
>1KVP_120_146
PKHLFQGYLNIYNNYFKAPWMPDRTEA
>1DT9_131_157
FHTEALTALLSDDSKFGFIVIDGSGAL
>1LL2_258_284
VPLLQQFGLVQDTCSYQHVEDVSGAVS
>2A62_40_66
SGDGAGTIFQINDITGDIHAIKRLDRE
>1VJ1_278_304
PPPLPPAVEAIRKERNITRERFTVLNY
>1DLJ_124_150
ITEMRQKFQTDRIIFSPEFLRESKALY
>1UYN_194_220
SALGWSGNSLTEGTLVGLAGLKLSQPL
>1ZJC_265_291
RVDGYVTNKLPLSYNGTIIDQFKLMFK
>2GWD_271_297
GKYVDCTGMTFRQFLAGKLPCLPGELP
>2BI0_310_336
RSLVYAVSDSASEPDRQVLDWRFSALQ
>1IG8_337_363
DKPFVMDTSYPARIEEDPFENLEDTDD
>1VE1_51_77
AEERGILRPGSGQVIVEPTSGNTGIGL
>2B61_143_169
QKALLEHLGISHLKAIIGGSFGGMQAN
>1F20_120_146
ESRLPPCTIFQAFKYYLDITTPPTPLQ
>1VJV_164_190
NDITVKENESDSKLQCHISGTTNFMRN
>2CU2_271_297
HENVVLGEGRHVALDTFGCVVYADRGV
>1UR3_176_202
FGVSNFTPAQFALLQSRLPFTLATNQV
>1LML_394_420
AFRPKATDGIVKSYAGLCANVQCDTAT
>2DBN_160_186
KGPGDNFFGTLSASRPEIYPIYWSQAQ
>1J72_258_284
GQMNLTKVADSSPFALELLISDDCFVL
>1IO1_253_279
SVVKMSYTDNNGKTIDGGLAVKVGDDY
>1IOM_286_312
KEYQILKIVEEEAGKVLNPRGIYPNVD
>1V73_147_173
MGNHEQMVLGGDLRYVHQRYDIATTLI
>1G55_142_168
QYQEFLLSPTSLGIPNSRLRYFLIAKL
>1RU4_183_209
ADGFGPKQKQGPGNRFVGCRAWENSDD
>1KJO_259_285
GRDKLGKIFYRALTQYLTPTSNFSQLR
>2G9D_165_191
SFAVSPKARHPVRSRSLMQFIEQAHIE
>1JP4_246_272
WDTCAPEVILHAVGGKLTDIHGNPLQY
>1JMS_283_309
HGRVHSEKSGQQEGKGWKAIRVDLVMC
>2NZL_282_308
HGARQLDGVPATIDVLPEIVEAVEGKV
>2BI7_225_251
THYDHVFYSGPLDAFYGYQYGRLGYRT
>2BLE_185_211
EMVEELILSGADIIKVGVGPGSVCTTR
>1YUE_191_217
GFDAPNFLEDLLATEMADEINKDILQS
>1U8X_153_179
EILDYMEKYSPDAWMLNYSNPAAIVAE
>1OC7_113_139
NYKAYINRIREILISFSDVRTILVIEP
>2GWD_103_129
GAPLETLHQTCAEVNSHLYQVKAVAEE
>1B63_120_146
QEAWQAYAEGRDMNVTVKPAAHPVGTT
>1OGQ_207_233
NMLEGDASVLFGSDKNTQKIHLAKNSL
>1XMB_123_149
TMLLGAAKILHEHRHHLQGTVVLIFQP
>2CJG_357_383
AVQHGKYLRARLDELAADFPAVVLDPR
>2DPO_1_27
MASPAAGDVLIVGSGLVGRSWAMLFAS
>1Q8K_59_85
LIRIGRNECVKVIRVDKEKGYIDLSKR
>1DD9_185_211
YAVASLGTSTTADHIQLLFRATNNVIC
>2BX6_150_176
WYYPELAFQFKDAGLSIFNNTWSNIHD
>1FC6_37_63
YLKKEPMDRRAQTYDAIRKMLAVLDDP
>2B69_207_233
MNDGRVVSNFILQALQGEPLTVYGSGS
>1O7F_187_213
PSEKILRAGKILRIAILSRAPHMIRDR
>2HRZ_186_212
DGIGIRLPTICIRPGKPNAAASGFFSN
>1QUS_210_236
PVDAIGSVANYFKAHGWVKGDQVAVMA
>1N93_305_331
PNLASAAFYWSKKENPTMAGYRASTIQ
>1FG7_9_35
LARENVRNLTPYQSARRLGGNGDVWLN
>1O7F_68_94
ENLEKGITLFRQGDIGTNWYAVLAGSL
>1QF5_57_83
SGILRENVTSIIGNGVVLSPAALMKEM
>2NVP_355_381
YIWHIALSMQGLTTNNQEEIDQLIKLL
>1RIQ_147_173
IPSERIWRLGEEDNFWQMGDVGPCGPS
>1TVZ_340_366
EVSVDAYETFFKRFDDVEFDEEQDAVH
>1NST_250_276
TLAFDPKKGFWCQLLEGGKTKCLGKSK
>1JND_112_138
IRSAYELVKTYGFDGLDLAYQFPKNKP
>1HT6_56_82
RLYDIDASKYGNAAELKSLIGALHGKG
>2AQ5_33_59
TTWDSGFCAVNPKFMALICEASGGGAF
>1Z05_10_36
GVDLGTENLYFQSNAMYMAQPGHIDHI
>2NZL_73_99
PRMLRNVAETDLSTSVLGQRVSMPICV
>1D5T_181_207
QDVIDFTGHALALYRTDDYLDQPCLET
>1YKS_36_62
RRLRTLVLAPTRVVLSEMKEAFHGLDV
>1N93_282_308
ADLFPFLGAIRHPDAIKLAPRSFPNLA
>1RMG_17_43
ATKTCNILSYGAVADNSTDVGPAITSA
>1XP3_41_67
MIYTGAPQNTRRKPIEELNIEAGRKHM
>1SQ9_149_175
TTYIWKFHPFADESNSLTLNWSPTLEL
>1GVH_292_318
WFHAAENGDVHAFADEVKELGQSLPRF
>1RYO_224_250
ELLCLDNTRKPVDEYKDCHLAQVPSHT
>2D2J_242_268
TRSWQTRALLIKALIDRGYKDRILVSH
>1OXX_246_272
ELEGKVTNEGVVIGSLRFPVSVSSDRA
>1XHB_354_380
QCLDNMARKENEKVGIFNCHGMGGNQV
>2NMT_8_34
WRTQPVKDFDEKVVEEGPIDKPKTPED
>7A3H_67_93
TSSGGYIDDPSVKEKVKEAVEAAIDLD
>1T2D_38_64
KNMPHGKALDTSHTNVMAYSNCKVSGS
>1XAG_45_71
YFANKFDDILSYENVHKVIIPAGEKTK
>1L5O_298_324
IALAHLSMEPYLHMAMRLGEGSGAALA
>1DD9_15_41
MHQRQTLYQLMDGLNTFYQQSLQQPVA
>1G8P_68_94
LLPEIEAVEGCPVSSPNVEMIPDWATV
>1F20_139_165
TTPPTPLQLQQFASLATNEKEKQRLLV
>1OGQ_90_116
VGPIPPAIAKLTQLHYLYITHTNVSGA
>1AOP_153_179
NDIDLHANDMNFVAIAENGKLVGFNLL
>2FGQ_187_213
LGLAQQKTAVGGLATDRDEITLGASYN
>2NMT_187_213
THRPLNWKKLYEVDFTGLPDGHTEEDM
>1SVS_145_171
YQLNDSAAYYLNDLDRIAQPNYIPTQQ
>1NH8_250_276
ITPGLESPTIAPLADPDWVAIRALVPR
>1N3L_332_358
ALKKLASAAYPDPSKQKPMAKGPAKNS
>1Q44_277_303
GKLPNGIETKTFFRKGEIGGWRDTLSE
>1SDJ_36_62
FPADNLSEAQMQLIARELGHSETAFLL
>1XTI_208_234
DPMEIFVDDETKLTLHGLQQYYVKLKD
>1XMX_152_178
GARGEFNEHQLSPQLDQQLYQLGERWA
>2H14_14_40
VKPNYALKFTLAGHTKAVSSVKFSPNG
>1VLY_80_106
KMWSNLRLFRDGDGFAWIERRSVREPQ
>1X3L_164_190
HEINTVRKHISKVKGGKLAKMIKGTGI
>1Q5N_123_149
RDALAIVQNQVQQCYETALSQAQTYRH
>1A5T_193_219
LSAGSPGAALALFQGDNWQARETLCQA
>1ZHX_146_172
SHHPPVTAFSIFNDKNKVKLQGYNQIK
>1LZL_196_222
ETVSMTNFVDTPLWHRPNAILSWKYYL
>2FBA_223_249
QQKALAYAVDIAKSFDDGDFANTLSST
>2G17_91_117
LAPQFLQAGCVVFDLSGAFRVNDRAFY
>1VQZ_226_252
EYVFSEEELAEINRIKDTKFGTWDWNY
>1A87_278_304
FLPISGLAVTALGVIGIMTISYLSSFI
>2C81_16_42
DRTRRKIEEVFQSNRWAISGYWTGEES
>1YS1_219_245
SVGGVTGATDTSTIPLVDPANALDPST
>1QZZ_234_260
VTVAEGDFFKPLPVTADVVLLSFVLLN
>1EUR_32_58
VTPDGDLLASYDGRPTGIDAPGPNSIL
>1XM9_90_116
EAVSLLRRTGNAEIQKQLTGLLWNLSS
>2FEZ_114_140
RFVAEKTAGVHAAAAGRFEQASRHLSA
>1UDX_230_256
LRHIARTRVLLYVLDAADEPLKTLETL
>1DQ3_426_452
NEPRTFYDLTVENYQNYLAGENGMIFV
>1GXN_178_204
ILKAQWKQNGVLTVWCAQHGALDYQPK
>2GY5_320_346
REGIPRMTPKIVDLPDHIEVNSGKFNP
>1PFO_428_454
WDGNYQDKTAHYSTVIPLEANARNIRI
>1NC5_38_64
RWHYHQGVFLCGVLRLWEATGEKRYFE
>1M15_294_320
RKVLEDIASKFNLQVRGTRGEHTESEG
>1JIX_325_351
SIQHDILNKTRAKKAEWQDAFKKAIDL
>1RH9_304_330
VAKRDNYFEKIYGTIFNCAKSGGPCGG
>1H4V_123_149
QFHQVNYEALGSENPILDAEAVVLLYE
>1NQK_299_325
GGAGTALVGDGPTVAARINEYAALGID
>1DS1_224_250
DADDPFLGYDRELLAPEDPADKEAVAA
>1OZ2_38_64
NKNGFKLGMKLEGIDPQHPSMYFILTV
>1H30_303_329
HTALALMEIKVCDGQEHVVTVSLRDGE
>1VLI_249_275
FTIDKNLPGADHSFALNPDELKEMVDG
>1Q1Q_244_270
LLPPSLLDHRRGAFLRKGVCGDWKNHF
>1IUC_45_71
WTGGSSQNVIGEAKLFSPLAAVTWKSA
>2D5B_118_144
YYGEYEGLYCVSCERFYTEKELVEGLC
>1RJG_109_135
DLRMLPLLQMFPHLAYVDIDYNESVEL
>1OC7_92_118
DRDCAAAASNGEWAIANNGVNNYKAYI
>2PIA_152_178
GTAFFDELTSDEWRSDVKIHHDHGDPT
>1EYB_209_235
QRGMRFSIDVFEETRGYILEVYGVHFE
>1BHE_1_27
SDSRTVSEPKTPSSCTTLKADSSTATS
>2I1O_85_111
ILFPRDANGLPVPFIRVEGRYCDFGMY
>1RMG_148_174
APAFHFTMDTCSDGEVYNMAIRGGNEG
>1G55_231_257
LLDIVQPTCRRSVCFTKGYGSYIEGTG
>2FR1_23_49
TGAGEPARLDGTWLVAKYAGTADETST
>1Y3N_237_263
WYKEGLIDPEIFTRKARSREQTFGNNI
>1A8Y_66_92
EDKGVGFGLVDSEKDAAVAKKLGLTEE
>2CAU_58_84
TLFKNQHGSLRLLQRFNEDTEKLENLR
>1AOP_145_171
TTVVIPPQNDIDLHANDMNFVAIAENG
>1H6S_237_263
TAGDQVTLYGNYAFGATTVRAYVSDID
>2B9W_161_187
WINPFTAFGYGHFDNVPAAYVLKYLDF
>2FSJ_24_50
VGLDVGYGDTKVIGVDGKRIIFPSRWA
>1PGS_2_28
PADNTVNIKTFDKVKNAFGDGLSQSAE
>1W78_144_170
ILEVGLGGRLDATNIVDADVAVVTSIA
>2B4V_353_379
GFFIFYAHHFDYEREVVSLNRNRRSYR
>1AC5_42_68
DEQDSSDLEYFFWKFTNNDSNGNVDRP
>1QNR_170_196
PRCNGCSTDVIVQWATSVSQYVKSLDS
>1UXY_288_314
LVLINEDNAKSEDVVQLAHHVRQKVGE
>2A0M_100_126
KLESKVFTVLARGAFPFVIGGGNDQSA
>1Q25_290_316
CSLSSAQHDVAVDLQPLSRVEASDSLF
>1PSZ_183_209
DKFNKIPAEKKLIVTSEGAFKYFSKAY
>1QZZ_192_218
GNGGMLAAIALRAPHLRGTLVELAGPA
>1RPT_207_233
SELSLLSLYGIHKQKEKSRLQGGVLVN
>2C3F_330_356
KDPTANDHAATKAYVDKAISELKKLIL
>1J6U_443_469
IIYSSRRFVERYQSSKSSPSRVLGSNK
>1OX0_57_83
ITKFDHSDFDVHNAAEIQDFPFDKYFV
>1GP6_301_327
WAVFCEPPKDKIVLKPLPEMVSVESPA
>1MJ5_154_180
FRSQAGEELVLQDNVFVEQVLPGLILR
>2FEZ_353_379
QHERIRSAVTLNDGDHIRICDHEFTFQ
>1M15_259_285
FSHDDRFGFLTFCPTNLGTTMRASVHI
>1O7F_219_245
TYRQCCVGTELVDWMIQQTSCVHSRTQ
>1TVL_167_193
SWEHDAFIHNKKTGQFFDQAKLHRLNH
>1WZU_110_136
VNSTAEAKAYADVTVTSANAVEVVKKL
>1RMG_336_362
IAIWTESGSSELYLCRSAYGSGYCLKD
>1WZZ_236_262
YDAIRVPLYFYWAHMLAPNVLADFTRF
>1XUU_8_34
KIGNRSVGYNHEPLIICEIGINHEGSL
>1XVT_381_407
TAAILKNIGYSENDIQELVSKGLAKVE
>2HKJ_127_153
EIETSPVNSKRIYTFKLKIDINKNEPI
>2HKJ_368_394
IVLRYANKIPLIYDEKSDVIWKVVEEL
>1UMG_56_82
IMTHTRGELDTKVHETAWNAFKEAAKV
>1DQ3_205_231
IDIKARNITSHYLKLLEGIDNGIPPQI
>1H09_139_165
ILAQFPNSLWIAGYGLNDGTANFEYFP
>1UAS_239_265
LAKAPLLIGCDVRSMSQQTKNILSNSE
>1IJ5_184_210
ANDLAALVADFRKIDTNSNGTLSRKEF
>1YFQ_3_29
IVQIEQAPKDYISDIKIIPSKSLLLIT
>1M7Y_337_363
RQKKLVSGLQKSGISCLNGNAGLFCWV
>1MKY_14_40
KSTLFNKLVKKKKAIVEDEEGVTRDPV
>1FL2_108_134
IVATGAKWRNMNVPGEDQYRTKGVTYC
>2EWV_140_166
LVTGPTGSGKSTTIASMIDYINQTKSY
>1VLO_332_358
TLGYSIALARVPEGIGETAIVQIRNRE
>2BJF_163_189
LNVFDNNIGVLTNSPTFDWHVANLNQY
>1XGK_181_207
FDPDIPLPWLDAEHDVGPALLQIFKDG
>1M15_125_151
VRCGRSLQGYPFNPCLTAEQYKEMEEK
>1YUE_363_389
VVDPESLQPSIGLLVRYALSANPYTVA
>1JTA_139_165
WNAEWDAMNITNGAHHVWIDHVTISDG
>2HQ2_154_180
NTDMAAWSELLARFITDENTPLELKAV
>2IMR_171_197
TLYFEVLNPFPDKADEVFAAARTHLER
>1D7Y_344_370
EVSLDAPKFTLIELQKGRIVGATCVNN
>1VJV_377_403
WYKFNDDKVSVVEKEKIESLAGGGESD
>1VLO_319_345
QHEGIITSGTFSPTLGYSIALARVPEG
>2F68_185_211
TIKDQIQGGQQLDLSTLNINVTGTHSN
>2C5S_325_351
PLITMDKLEIIKIAEEIGTYDISIRPY
>1MJ5_83_109
AEHRDYLDALWEALDLGDRVVLVVHDW
>2B20_355_381
NQALYAQLHPIKESIFWRQVDGGHDAL
>2AE0_24_50
VNQPDAVGAPINAGDFAEQINHIRNSS
>1XTI_281_307
HRGMPQEERLSRYQQFKDFQRRILVAT
>1O59_212_238
YVCNGAVALKYSDQHFGSVDNLLLPGR
>1HMY_279_305
CARVMGYPDSYKVHPSTSQAYKQFGNS
>1DLJ_339_365
KSKDIKIIIYEPMLNKLESEDQSVLVN
>2GZ7_271_297
LLQNGMNGRTILGSTILEDEFTPFDVV
>1G8P_108_134
DLPLGVSEDRVVGALDIERAISKGEKA
>1DQ3_183_209
NDYLEKTFGRKYSIQKDRNIYYIDIKA
>2EX2_194_220
EAQYCELDVVPGDLNRFTLTGCLPQRS
>2AM1_427_453
ESLGAHDQILLKGSNSMNLAKLVESLE
>1ZJC_203_229
YAQKLQQKNYHALHYVSEGTDLTVGLA
>1N67_10_36
HGSLVPRGSMVAADAPAAGTDITNQLT
>1U7G_252_278
LRGLPSLLGACSGAIAGLVGVTPACGY
>1MUW_79_105
DATGMTVPMATTNLFTHPVFKDGGFTA
>1D2P_172_198
DNNDMGNLITTNKYTPETTSSIGEKVW
>1UUQ_345_371
TTEYRDNYFRGVFELMLASLEQGEPSA
>1RGZ_178_204
LKPLKLDHTWINVPKAEEAHYAWGYRD
>2H85_217_243
ELAMDEFIQRYKLEGYAFEHIVYGDFS
>1O88_87_113
FTKGITIIGANGSSANFGIWIKKSSDV
>1YOE_76_102
GGAVKPLMRELIIADNVHGESGLDGPA
>1P5D_355_381
QDQRDSEHVFSAFPSDISTPEINITVT
>1R76_244_270
LEATNAAIHCIVETQVVQDGKRLGWGQ
>1XVT_30_56
PFAGQMFAEWGAEVIWIENVAWADTIR
>1F1O_361_387
LIDTGLTREEAYDTVQPKAMEAWEKQV
>1EYN_272_298
DIETGEDWISLDMHGKRPKAVTVRTAP
>1HBZ_424_450
QAGTLVREVFSDQERDDFVETVAGALK
>1UWV_170_196
EALLPKVRACLGSLQAMRHLGHVELVQ
>1PFO_297_323
LIKNTDIKNSQQYKDIYENSSFTAVVL
>1N40_120_146
LLDNLITEGAPADLRNDFADPLATALH
>1RA0_234_260
AALAHHEGMGARVTASHTTAMHSYNGA
>1XTO_30_56
GTLKATARTQSSIALSDDGVHWILCNA
>2C43_125_151
YAVLAAEPELQVGIDIMKTSFPGRGSI
>1LI4_245_271
DPINALQAAMEGYEVTTMDEACQEGNI
>1U4G_227_253
GVYNRAFYLLANSPGWDTRKAFEVFVD
>1E6U_50_76
FFASERIDQVYLAAAKVGGIVANNTYP
>1BG6_108_134
NPGATGGALEFRKILRENGAPEVTIGE
>1YHT_280_306
VPKASPTFSQDAAFAAKDVIKNWDLGV
>2FUZ_291_317
EIASQLDESDPERQRFIDAAKTTVTAL
>1VRM_161_187
DLGGIAKGYALDRARQIALSFDENATG
>1BOB_194_220
YKYWHYLGAKSFDEDIDKKFRAKISQF
>2NRJ_17_43
ANEARMKETLQKAGLFAKSMNAYSYML
>1YFE_383_409
FNKHCAVGIEPNRERINQLLNESLMLV
>2F82_199_225
EYPVVDGKLSQTCYLMALDSCYKHLCN
>1QE3_72_98
YTELPRQSEDCLYVNVFAPDTPSQNLP
>1MC0_271_297
HPLFYRGVDDSTGFRTRNILCFPIKNE
>1YRW_115_141
APLNWVLVNGETETGVTLHRMVKRADA
>2F5U_10_36
NDPPLRYDTNLPVDLLHMVYAGRGATG
>1G55_273_299
KSLTNLSQEEQITKLLILKLRYFTPKE
>1RCQ_250_276
PVGYGARYSTERRQRIGVVAMGYADGY
>1GR0_175_201
FIASDPVWAKKFTDARVPIVGDDIKSQ
>1E2S_353_379
QSLFFYPSYPDEVRGVFAVRTGKYKAH
>1BN8_262_288
YYHDHDKSSIFGSSDSKTSDDGKLKIT
>1ZCJ_260_286
RVSDLAGLDVGWKIRKGQGLTGPSLPP
>2H9F_335_361
LVNLAAGGGERSAVRFGHPSGTLRVGA
>1JFB_372_398
QKFPDLKVAVPLGKINYTPLNRDVGIV
>1CWV_319_345
GFPKTIFKNATFQLQMDNDVANNTQYE
>1XKN_111_137
RDKVIMNWEYNAWGGKYEPYDDDNAVP
>2FK8_96_122
DIGCGWGTTMRRAVERFDVNVIGLTLS
>2B78_267_293
LVVMDVFDYFKYARRHHLTYDIIIIDP
>1OEW_127_153
LAFSTLNTVSPTQQKTFFDNAKASLDS
>1LFW_172_198
IVFSPDAEYPIINGEQGIFTLEFSFKN
>1JMM_41_67
PSAQNLVYDLEPNANLSLTTDGKFLKA
>1TFZ_185_211
FERVEDASSFPLDYGIRRLDHAVGNVP
>1ZED_333_359
MFDDAIERAGQLTSEEDTLSLVTADHS
>1DD9_39_65
PVATSARQYLEKRGLSHEVIARFAIGF
>1IHG_114_140
KEGLLSMANAGSNTNGSQFFITTVPTP
>1Z05_269_295
HIQIDPQGKRCHCGNYGCLETVASSQA
>1EWF_419_445
EKLQKGFPLPTPARVQLYNVVLQPHQN
>1NI5_276_302
LVRIWQEVALAREDASPCLRLGAFEIR
>1NE9_206_232
HGITHRPIEYFQRMQAAFDADTMRIFV
>2GNO_266_292
SVSFLDSILRVKIANLNNKLTLMNILA
>2DBQ_280_306
LDNVVLTPHIGSASFGAREGMAELVAK
>1UG6_51_77
PACDHYRRYEEDIALMQSLGVRAYRFS
>1TFR_2_28
DLEMMLDEDYKEGICLIDFSQIALSTA
>1RIQ_350_376
EKRFIKTLKAGMEYIQEVIQKALEEGR
>2G62_199_225
KTYRMEPAGSQGVWGLDDFQFLPFIWG
>1H30_287_313
HSTKKLKKQLVVLAVEHTALALMEIKV
>2FYT_106_132
IRLNKLEDTITLIKGKIEEVHLPVEKV
>1BUP_141_167
NAVVTVPAYFNDSQRQATKDAGTIAGL
>1F1O_62_88
IEKDTRHDVVAFTRAVSESLGEERKWV
>1B9H_163_189
AHGARWQGKRVGELDSIATFSFQNGKL
>1I1W_232_258
EVAITELDVAGASSTDYVNVVNACLNV
>2GWN_26_52
IDGAFISRIIEGELPADDNLSADEVIE
>2GHR_244_270
LKQEYERDRDKGLNIDVPKNYFKHDNP
>1S7C_159_185
AKVINDNFGIIEGLMTTVHATTATQKT
>1XM9_252_278
NKSDKMMNNNYDCPLPEEETNPKGSGW
>1YII_241_267
KCIRSVPAYFAETLYYSMKGAGTDDDT
>1PEA_181_207
PSDDDLQRAVERIYQARADVVFSTVVG
>2GFO_34_60
CYPKAEISRLSASQIRNLNPVFGGSGP
>1BQC_23_49
GVSHPHNWYPQHTQAFADIKSHGANTV
>8OHM_361_387
TKQAGDNFPYLVAYQATVCARAQAPPP
>1SNG_233_259
AAAVPTAPLLTALHRRSASTSVELALP
>1ADT_193_219
QVAFKQIKAFMQALYPNAQTGHGHLLM
>1G93_141_167
SMMRMKTIGEHIVAHIQHEVDFLFCMD
>1MOQ_284_310
ELLEKLKSNIEEVRARGGQLYVFADQD
>2C1I_360_386
WKSKNEASILTEIQHQVANGSIVLMHD
>1VJV_217_243
KKISRLPKFLTVQYVRFFWKRSTNKKS
>1AC5_360_386
PSIHLLPGLLESGIEIVLFNGDKDLIC
>1VRM_209_235
IGVKDPRGDDVIDYIYLKSGAVATSGD
>1ZCJ_80_106
ITFTLEKEASRAHQNGQASAKPKLRFS
>1YU0_77_103
IKAGTIVEVNGKLVQFTADTAITMPAL
>1Q8K_75_101
KEKGYIDLSKRRVSPEEAIKCEDKFTK
>1X19_25_51
NDLLNYYHRANELVFKGLIEFSCMKAA
>2BOQ_82_108
DEIVSAQKPFVAKHNISAGDFIQFAGA
>1SUU_286_312
EQGKDARGIQVLFLDNDSLVSVSKFIK
>1R76_82_108
AARHVADVIVSFQTPAGGWGKNQPRDG
>1IN4_160_186
SGLLSSPLRSRFGIILELDFYTVKELK
>2AU3_36_62
NCPFHPDDTPSFYVSPSKQIFKCFGCG
>1MKY_379_405
PRGLKIFFGVQVDIKPPTFLFFVNSIE
>1NI5_254_280
RRAAIIRRWLAGQNAPMPSRDALVRIW
>1DB3_166_192
ITVNYRESYGMYACNGILFNHESPRRG
>1VLI_72_98
YQKDPGLYKTAAGKDVSIFSLVQSMEM
>1U7L_61_87
LIVESEELSKVDNQIGASIGKIIEILQ
>1NXC_63_89
GATIVDALDTLFIMGMKTEFQEAKSWI
>1Y08_293_319
SAKEIKEDNIGAQVLGLFTLSTGQDSW
>1X8V_150_176
ACLIGKKFRDQLDGRFAKLYHELERGT
>2A2C_440_466
FLANVHKAYYQRSDGSLAPEKQSLFAT
>1ZU4_164_190
VDLVKANKLNADPASVVFDAIKKAKEQ
>1B89_53_79
DSYIKADDPSSYMEVVQAANTSGNWEE
>1C7Q_269_295
EPSLHYVSEWWKQLFGESEGKDQKGLF
>1NHS_341_367
INEVMAQKLGKETKAVTVVEDYLMDFN
>2AM1_40_66
DLFVPLKGARDGHDFIETAFENGAAVT
>1MJ5_187_213
MAAYREPFLAAGEARRPTLSWPRQIPI
>2B4W_239_265
TGAKIIGTKSCYPPCEPKVPLLADCVF
>1K1S_210_236
NYNELEKITGKAKALYLLKLAQNKYSE
>1JHN_214_240
VNSGNLLNDMTPPVNPSREIEDPEDQK
>1PJC_236_262
GAVLVPGRRAPILVPASLVEQMRTGSV
>1ZHX_101_127
YCSRNESLGSEKKPLNPFLGELFVGKW
>1J58_68_94
VTVRELPISENLASVNMRLKPGAIREL
>1D3G_148_174
PLGVNLGKNKTSVDAAEDYAEGVRVLG
>1ZTU_177_203
TVRELTGFDRVMLYKFAPDATGEVIAE
>1WDI_291_317
FKVVDALFTNFHLPRSTLLMLVAAFLG
>1NIJ_288_314
WGDEKPHSTMVFIGIQLPEEEIRAAFA
>1P9R_64_90
RFRVDGVLREVLAPSRKLSSLLVSRVK
>1ZCJ_180_206
MRLLEVIPSRYSSPTTIATVMSLSKKI
>1F42_253_279
VQVQGKSKREKKDRVFTDKTSATVICR
>1KK1_182_208
LHGANIDVLVKAIEDFIPTPKRDPNKP
>1A87_46_72
SNPEYSLLAKLIDAESIKGTEVYTFHT
>1RKD_149_175
VMAAAKIAHQNKTIVALNPAPARELPD
>1CEO_305_331
EYDIGGAVWNYKKMDFEIYNEDRKPVS
>1LJ5_10_36
HLASDFGVRVFQQVAQASKDRNVVFSP
>2I1Q_21_47
EAGYIDFMKIATATVGELTDIEGISEK
>1WMD_300_326
YPNGNQGWGRVTLDKSLNVAYVNESSS
>1MLA_6_32
FVFPGQGSQTVGMLADMAASYPIVEET
>1SP3_11_37
PFTTGSEVTTQCLTCHEEQATDMMKTS
>1HO8_188_214
CIRLLQELAVIPEYRDVIWLHEKKFMP
>1EYN_37_63
EPVEIQNVPKLKDIDTTMKLLTQLGTK
>1YON_146_172
DGDYSYLADILQTVLPDVAWHNNIRAE
>1R6W_101_127
PQAANYRAAPLCNGDPDDLILKLADMP
>1PJA_122_148
SVMDDHNVDSFISLSSPQMGQYGDTDY
>1WY0_190_216
GIIGTDNEEYIKALSSWGRNVGIAFQI
>1QAZ_49_75
EATPNPQQGEMVIPRRYLSGNHGPVNP
>1SO7_218_244
TLECQVAEVETGEQRVVTLNARSHLRA
>1LTQ_180_206
DLEKCDTDVINPMVVELSKMYALMGYQ
>1RPT_314_340
GCTHSCPLEKFAELLDPVIPQDWATEC
>2BU7_361_387
YNKSAWRHYQTIQEAGDWCVPSTEPKN
>1JND_90_116
DPDHPNKYIDLLEGEKVRQIGFIRSAY
>1OZA_207_233
AKMRADNFPTDNFGAALGGSLIPWIDK
>1LC5_235_261
AMARMRRQQMPWSVNALAALAGEVALQ
>2C1I_272_298
KNVSGNEDLVKRIKSEGHVVGNHSWSH
>1N3L_10_36
KLHLITRNLQEVLGEEKLKEILKEREL
>1W58_145_171
EISKKIGALTVAVVTLPFVMEGKVRMK
>1WST_41_67
SDVISLAGGLPAPETFPVETIKKIAVE
>1GXN_30_56
TKWSASRADVVLSYQQNNGGWPKNLDY
>2O1B_318_344
RFEAMLAKADLPFVHAKGGIYVWLETP
>1PSW_275_301
VAAALNRPLVALYGPSSPDFTPPLSHK
>1XFK_74_100
QALANLAWHHPIPIYDLGNIRCEGDEL
>2DBY_46_72
EDERLYALQRTFAKGERVPPVVPTHVE
>2IW1_258_284
FSGRNDVSELMAAADLLLHPAYQEAAG
>2ABS_262_288
TALSTANKEHAVEVCTGALRLLTAGQN
>2BWM_241_267
DILGFGVAGVYTSLNNGNGTFGAVNLV
>2B4W_231_257
LDPQSRAITGAKIIGTKSCYPPCEPKV
>2ICS_65_91
EKMALYYDYPDEIGVKKGVTTVIDAGT
>1FNO_49_75
NITLSEKGTLMATLPANVEGDIPAIGF
>1ZSW_147_173
EGLRLVLLVSNGEKVEHWETWEKSEVP
>2DBN_221_247
SVIYPDRIRRRPPGTTSKGLGAHTDSG
>1V71_41_67
AEVFFKCENFQKMGAFKFRGALNALSQ
>1EQC_3_29
DYDNNVIRGVNLGGWFVLEPYMTPSLF
>2GWN_158_184
STGNMLVDNKETLEKIFGECDLLIATH
>1YU0_137_163
RKVGGFHYAPGSNAAAQAGGNTTAQIN
>1W9H_105_131
DTGVDGIMLVLPEYNTPLYYKLKSYLI
>1C7Q_304_330
DLHSMGQYVQEGRRNLIETVLHVKKPQ
>2HZ6_88_114
CRSSDGILYMGKKQDIWYVIDLLTGEK
>1B63_3_29
MPIQVLPPQLANQIAAGEVVERPASVV
>1R6D_27_53
DVPADEVIVLDSLTYAGNRANLAPVDA
>1OZA_330_356
VPVGRLRKLAMGPEYLAAFTVGDQLLW
>1A5T_47_73
YLLCQQPQGHKSCGHCRGCQLMQAGTH
>1NML_70_96
GHGWQKGPRNSPTVFNAVFNAAQFWDG
>1DFA_205_231
PKVLAYLLGLWIGDGLSDRATFSVDSR
>1Y3N_395_421
YERQWTNDVALQGIDMYIKNKYVLPQF
>1JCF_2_28
LRKDIGIDLGTANTLVFLRGKGIVVNE
>1VJV_121_147
YKQQDAEELFTQLFHSMSIVFGDKFSE
>1M4L_9_35
YATYHTLDEIYDFMDLLVAEHPQLVSK
>1WMD_169_195
TISAPGTAKNAITVGATENLRPSFGSY
>1XV5_352_378
NDMESTFERIKELSSDRALYDREREKA
>1NI5_20_46
FSGGLDSTVLLHQLVQWRTENPGVALR
>1YGJ_224_250
HKVDAVFVGTGDLFAAMLLAWTHKHPN
>1EU8_207_233
NKPENVEALQFMVDLIHKYKISPPNTY
>1WDP_148_174
RTAIEIYSDYMKSFRENMSDFLESGLI
>1R3F_128_154
ALKYQGKKLYEYARQGIEVPREARPIT
>1ZDY_18_44
AGLLGVACARDKIYPLLSTFQDTLVEG
>1PVL_270_296
NRATHTSIYEVDWENHTVKLIDTQSKE
>2AU3_6_32
DIDELRREIDIVDVISEYLNLEKVGSN
>1V71_179_205
FVCLGGGGLLSGSALAARHFAPNCEVY
>1XIP_9_35
VPTETSEDFGFKFLGQKQILPSFNEKL
>2G29_245_271
RADWVDQNPKAAKALLMAVMEAQQWCD
>1VMI_291_317
IAQRLGGYRAVGPLIQGLAAPMHDLSR
>1ZSX_158_184
RAMTHVINQGMAMYWGTSRWSSMEIME
>1ZCJ_273_299
IRKGQGLTGPSLPPGTPVRKRGNSRYS
>1GYC_245_271
SFVLNANQTVGNYWIRANPNFGTVGFA
>2F7F_102_128
ALEGDLVFNNEPLIQIEGPLAQCQLVE
>1CPY_19_45
GYLDVEDEDKHFFFWTFESRNDPAKDP
>2GFO_261_287
EKLTDNNRFYCSHCRARRDSLKKIEIW
>1FSU_108_134
GMYRKECLPTRRGFDTYFGYLLGSEDY
>1X3L_337_363
KGGKGGPNQEIALSATRKISDLEALIV
>1TQ4_123_149
VFWDLPGIGSTNFPPDTYLEKMKFYEY
>1K5C_198_224
SIGSIATGKHVSNVVIKGNTVTRSMYG
>1LFW_22_48
ELIAIDSSEDLENATEEYPVGKGPVDA
>1PEA_229_255
IASLTTSEAEVAKMESDVAEGQVVVAP
>2BU7_148_174
SRISIRMLINQHTLIFDGSTNPAHPKH
>1WRU_303_329
SKYAIKTTELLVSKVTLILNDQDGLKT
>2AP1_289_315
LAERLPRHLLPVARAPRIERARHGDAG
>2B0J_233_259
IARGKAFKMPANLIGPVCDMCSAVTAT
>1YFE_282_308
KGLAASLMKIANDVRWLASGPRCGIGE
>2NWH_265_291
IAEGKTIREALRQGAAAAAITVQSSFA
>1CEO_240_266
PKYSFMMELNNLKLNKELLRKDLKPAI
>1YM5_76_102
ELPFAGHPTIGSCKAFLEFTKNTTATS
>2NRJ_244_270
YKVTLNRVVGVAYSNINEMHKALDDAI
>2C6J_57_83
RTHSHNDITFLKLNLKRKLMYDAAVEG
>1AB4_117_143
VDNYDGTEKIPDVMPTKIPNLLVNGSS
>1LFW_146_172
DFVLGTNEETNWVGIDYYLKHEPTPDI
>1CPT_144_170
LLDFDGECDFMTDCALYYPLHVVMTAL
>1G4W_356_382
RNNRMLEDASQFVQLKAMQAQLLMTTA
>1ZX5_248_274
VMNILYAAEGYFILRGKETADLHRGYS
>2JAK_300_326
ALLKYWPKTHSPKEVMFLNELEEILDV
>1DLJ_70_96
AYKEAELVIIATPTNYNSRINYFDTQH
>1IGR_334_360
IRRGNNIASELENFMGLIEVVTGYVKI
>1BN8_113_139
YDPSTWGKKEPSGTQEEARARSQKNQK
>1US0_282_308
SSQDMTTLLSYNRNWRVCALLSCTSHK
>2D81_94_120
YMWTGSSDTTVGPNVMNQLKAQLGNFD
>1SZN_354_380
MVNTLDITATKEAKWNEIPGLSAGHYE
>2GHS_23_49
MMQPSEDKSLATVFPFAGRVLDETPML
>1TBF_233_259
FNLEDPHQKELFLAMLMTACDLSAITK
>1F9V_255_281
QVVGDRLRETQNINKSLSCLGDVIHAL
>1F1O_54_80
FDINRILEIEKDTRHDVVAFTRAVSES
>2A62_113_139
ATVPEMSILGTSVTNVTATDADDPVYG
>1REO_391_417
DIVINDLSLIHQLPREEIQTFCYPSMI
>1HOW_141_167
LLGLDYMHRRCGIIHTDIKPENVLMEI
>1IAL_266_292
IVTPALRAIGNIVTGTDEQTQKVIDAG
>1PJA_254_280
QLVYLRDSFGLKTLLARGAIVRCPMAG
>1T2D_138_164
QHSGVPKNKIIGLGGVLDTSRLKYYIS
>1HD7_157_183
VIVAEFDSFVLVTAYVPNAGRGLVRLE
>1XKU_215_241
LNNLAKLGLSFNSISAVDNGSLANTPH
>2G17_71_97
DFSADVDVVFLATAHEVSHDLAPQFLQ
>1ZCJ_402_428
GPMFYAASVGLPTVLEKLQKYYRQNPD
>1TXD_312_338
TFSPVIKLSTVLVRQVATDNKALFVIS
>2FAU_236_262
EIMDGAPVKGESIPIRLFLAGYDPTPT
>1K5C_148_174
LGHNTDGFDVSANNVTIQNCIVKNQDD
>1DS1_95_121
EAMLGLVGRRLGLHTGYRELRSGTVYH
>2GG6_134_160
LNPLREMGVQVKSEDGDRLPVTLRGPK
>1PBE_156_182
AGCDGFHGISRQSIPAERLKVFERVYP
>1QYI_125_151
CFNLNEQLPLQFLDNVKVGKNNIYAAL
>2H9F_310_336
MGKLHHAMMGTAAVAIGTAAAIPGTLV
>1V72_234_260
YRRKRAGHLSSKMRFLSAQIDAYLTDD
>1VJY_27_53
EEVAVKIFSSREERSWFREAEIYQTVM
>1FKM_219_245
YNHFQNEHVEFIQFAFRWMNCLLMREF
>1YM5_214_240
AFAPVINVYEDPVCGSGSVALARYLQE
>2F7V_224_250
LRFNIGRVDGGIKANMIAPAAELRFGF
>3BCT_45_71
IPALVKMLGSPVDSVLFYAITTLHNLL
>2F6H_137_163
VSLVTELKDDFEALSYNIYNIWLKKLQ
>1BT3_37_63
DYKLPAVTTMKVRPAAHTMDKDAIAKF
>2IXR_134_160
KSDIDAYATIVEGLTKYFQSVADVMSK
>1J6U_10_36
HHHMKIHFVGIGGIGMSAVALHEFSNG
>2DBN_67_93
AQLGDVQQIFNQLSDDIATRVAEINAL
>1ZX5_22_48
GEWIALLKGFRQSGIGESWEFSAHTSR
>1B8P_166_192
ALSQIAAKTGKPVSSIEKLFVWGNHSP
>1WD3_46_72
ISPLTAGGIADASAQDTFCANTTCLIT
>1P1M_139_165
VDSNGDDGGRLEENLKLYNEWNGFEGR
>1YHL_197_223
PAIYKRIVKYKTTFYTYLLPLVMGLFV
>1XIP_253_279
HIDGSASFQETFDITPPFGQIVRFPYM
>1HBZ_232_258
KIAGENADFHRQDLFESIAKGDHPKWD
>1JCF_95_121
KPRVVIGVPIGITDVERRAILDAGLEA
>1ISR_304_330
GGITIKLQSPEVRSFDDYFLKLRLDTN
>2BF6_251_277
QSSAVIYSDDSGKNWTIGESPNDNRKL
>1K92_352_378
ASQITGEVTLELRRGNDYSILNTVSEN
>1SZN_63_89
RVDGHIAPNATRFPDGIDGLAKKVHAL
>1N4K_26_52
KFLTCDEHRKKQHVFLRTTGRQSATSA
>1VPR_221_247
SVAKFARAKRTWKSGHYFYEPLVSGGN
>2HGS_56_82
LVPSALLEQAYAVQMDFNLLVDAVSQN
>2AEX_107_133
SEEAAKQMRSRGKVLKTKDGKLPFCAM
>1CPY_197_223
GEPSVLPSEECSAMEDSLERCLGLIES
>2GG6_51_77
LEGEDVINTGKAMQAMGARIRKEGDTW
>1Q8K_155_181
SDPSILDSLDLNEDEREVLINNINRRL
>1W3F_243_269
ENTFSKTYTATFSVRAGPGETVKAVST
>2NVP_143_169
LIHKYWKESGDETFFNDDIKKAFNMII
>1X3L_357_383
DLEALIVAFDTDGTDGPTDAAGGIVDG
>1R6W_22_48
RDRRLKTRDGLYVCLREGEREGWGEIS
>2J4O_234_260
ICGQESTRRIGDYKVKYGYTDIDLLSA
>1F1O_375_401
VQPKAMEAWEKQVPFRELVEAEEKITS
>1V72_94_120
INNDECGAPEFFSNGAKLMTVDGPAAK
>1V9M_296_322
EAVRLRLLARRAYFGLPRAQVEEEVVC
>1O20_128_154
PIGIIYESRPNVTVETTILALKSGNTI
>1H30_275_301
RAVPLSVALVDYHSTKKLKKQLVVLAV
>1AGX_164_190
TKGINIHTHAFVSQWGALGTLVEGKPY
>1P8L_82_108
QDTTSAVMTGHKMYNAKFSYYWFDYVT
>2A99_47_73
LPVPAVEPSSYRLRVDGPGGGTLSLSL
>1X8V_313_339
ETLRLHPPLIILMRVAKGEFEVQGHRI
>1FO8_182_208
PKAFWDDWMRRPEQRKGRACVRPEISR
>1QZ9_390_416
DAVQILGEILDRKTWAQAQFQVRHSVT
>1VFL_45_71
LQNIIGMDKPLTLPDFLAKFDYYMPAI
>1I6L_114_140
GKEAVSAGLLTYPPLMAADILLYNTDI
>3GRS_342_368
AIAAGRKLAHRLFEYKEDSKLDYNNIP
>1KVK_236_262
NTKVPRSTKALVAGVRSRLIKFPEIMA
>1RJG_213_239
QLLINTIMSKFSHGLWISYDPIGGSQP
>1DB3_120_146
GLEKKTRFYQASTSELYGLVQEIPQKE
>1SAZ_103_129
EHASNLGAIIAHRFSSETGVPAYVVDP
>1NC5_71_97
DLLIDDNGNLLFRRDELDAIQAGLILF
>1E2S_314_340
SSLDLLPTLAALAGAPLPNVTLDGFDL
>1AOP_211_237
AVAEAVVTTQRDWGNRTDRKNAKTKYT
>1DFA_34_60
PREVIKLPRGRETMYSVVQKSQHRAHK
>2CEY_171_197
SEVYLALQTNAVDGQENPLAAVQAQKF
>1CS6_188_214
VFSKFSQLSLAAEDARQYAPSIKAKFP
>1VFL_119_145
AEGDLTPDEVVSLVNQGLQEGERDFGV
>2GUY_110_136
RGMYLMVDVVANHMGYDGAGSSVDYSV
>1CKO_113_139
LPFKNIPRVLFQGSIFDGELCVDIVEK
>1Z70_45_71
RRVTIDAFYMDAYEVSNTEFEKFVNST
>1FOB_145_171
LGETSSYSNIGALLHSGAWGVKDSNLA
>1M13_236_262
PGVLQHRVVDQLQEQFAITLKSYIECN
>1PJC_258_284
RTGSVIVDVAVDQGGCVETLHPTSHTQ
>2AYU_177_203
SEEEQVKGIPSFWLTALENLPIVCDTI
>1QE3_450_476
VNWPAYHEETRETVILDSEITIENDPE
>1K1S_289_315
IMEDLDILSKGKKFKHGISIDNAYKVA
>1Z05_44_70
VYKLIDQKGPISRIDLSKESELAPASI
>1FNO_248_274
DEAPETTEGYEGFYHLASMKGTVDRAE
>1KA2_123_149
KAKDDFSKFEPWLDKIISLAKRAAEYL
>2GU1_138_164
FSRSLRAGDRFDILVKQQYLGEHNTGN
>1ZGK_230_256
LNSVERYDVETETWTFVAPMKHRRSAL
>1BIA_277_303
KLIIGDKEIFGISRGIDKQGALLLEQD
>1O70_248_274
VKFSQESGSVILPTFRDSLSIRVEEEA
>1AGX_8_34
ATGGTIAGAGASSTNSATYSAAKVPVD
>1Q35_242_268
NKANAVKLIEYLSGEKAQGLYAELNHE
>2D5B_452_478
LTPAMPDKMAELRRALGLKEEVRLEEA
>1MJ5_207_233
WPRQIPIAGTPADVVAIARDYAGWLSE
>1ZXX_247_273
LGHMQRGGTPTVSDRVLASKLGSEAVH
>1WZU_194_220
MIHPECIPEVQEKADIIASTGGMIKRA
>1RRK_343_369
PPTTTCQQQKEELLPAQDIKALFVSEE
>2EX2_144_170
PPAAAIVDRNCFSVSLYSAPKPGDMAF
>2AZP_82_108
NNSGYLGMCGHGTIGLVASLAHLGRIG
>8OHM_290_316
GERPSGMFDSSVLCECYDAGCAWYELT
>1MC0_283_309
GFRTRNILCFPIKNENQEVIGVAELVN
>1MOQ_115_141
TLAGLRLSKELGYLGSLAICNVPGSSL
>1U7G_221_247
GTANEIAALAFVNTVVATAAAILGWIF
>1YT3_144_170
LTERQCEYAAADVWYLLPITAKLMVET
>1XKN_152_178
GMVLEGGAIDVNGAGLLLTTTACLLNP
>1XHC_234_260
PNVDLARRSGIHTGRGILIDDNFRTSA
>1XKU_304_330
PVQYWEIQPSTFRCVYVRAAVQLGNYK
>2A84_56_82
RVPGSVVVVSIFVNPMQFGAGGDLDAY
>2PGD_280_306
IGEAVFARCLSSLKDERIQASKKLKGP
>1OEW_246_272
SVGGYVFPCSATLPSFTFGVGSARIVI
>1RA0_187_213
IPHFEFTREYGVESLHKTFALAQKYDR
>2FUZ_139_165
DPENGGRIIIDCLLNLPLLLWAGEQTG
>1UR3_202_228
VEISPVHQPLLLDGTLDQLQQLRVRPM
>1NTH_261_287
MPIFGGYAGGIEETTIVDVATHINAVL
>2C3F_274_300
TNGAGTAAQGIYINSTSGTTGKLLRIR
>1WRU_138_164
FPGFTLDHSETVYEALVRASRARGVLM
>1BCO_276_302
LMNAGVKKVVVRFDPQQLHSTVYCYTL
>2G5D_352_378
PLFVATAHPVTRKALNRLIMAQDTGSA
>1HH2_318_344
IGKGGQNARLAAKLTGWKIDIKPIMNL
>1WDI_201_227
GVELRFLTLHVGPGTFRPVKGDPEKHE
>2GHR_270_296
PNEKPLVRWRSHGNLLFSNWLNYYVYQ
>1SO7_25_51
PALLYLPGQQSLLAFAEQRASKKDEHA
>2A0M_67_93
GSVNNLELNVDASHLKLYDAGDITAST
>1NC5_274_300
WLESSGSCLYMYAIAKGINKGYLDRAY
>1O70_101_127
QVPTVNNNTFLYFNVRGEGSDTVITVE
>1FNF_103_129
FTNIGPDTMRVTWAPPPSIDLTNFLVR
>2FOZ_294_320
SLGGDTDTIATMAGAIAGAYYGMDQVP
>1JDC_152_178
DGDRFIGGDADLNTGHPQVYGMFRDEF
>1R89_231_257
SLDNLARFVHLCREFMEAPSLGFFKPK
>1KS8_300_326
MWGTLRHAANAAFIMLEAAELGLSASS
>1OXX_93_119
LYPNLTAFENIAFPLTNMKMSKEEIRK
>2BWM_329_355
NQGWRVDKHPRFVVDLTGDGCADIVGF
>1FG7_52_78
LNRYPECQPKAVIENYAQYAGVKPEQV
>1X54_367_393
DYDKLLNRILEEGMDPKDYEWYLDLRR
>1D5T_62_88
EGPPETMGRGRDWNVDLIPKFLMANGQ
>1LYV_152_178
ESKMTQQVGLGDGIMADMYTLTIREAG
>2EU9_10_36
VCRIGDWLQERYEIVGNLGEGTFGKVV
>1K7I_358_384
DNILQGGAGNDVLYGGAGADTLYGGAG
>1ZWX_73_99
PHQTPVIGRSKHGWDKTEGNYSNFALE
>1VPR_148_174
GLPEPGYVPKTNPLHGRWITVSGGQAA
>1OC7_253_279
RPLLEARGFPAQFIVDQGRSGKQPTGQ
>1XA6_234_260
WGLIAQGVRCSDCGLNVHKQCSKHVPN
>2BW0_300_326
ILFGNDDKMLLVKNIQLEDGKMILASN
>2GZ7_62_88
SNHSFLVQAGNVQLRVIGHSMQNCLLR
>1WXQ_266_292
IEYIPGASEFKVLRDMSEKQKRALMVI
>1X3L_40_66
VQGKEFEIKGKVYVIALGKAACEMARA
>1TVL_270_296
FPGISPIVADTEEEAEKKYREFAELIP
>1IOW_147_173
REGSSVGMSKVVAENALQDALRLAFQH
>1G4W_156_182
PINQQTQVKLSDGMPVPVNTLTFDGKP
>1FL2_258_284
EIIIDAKCETNVKGVFAAGDCTTVPYK
>1L6J_328_354
CVFPFTFLGKEYSTCTSEGRGDGRLWC
>2O14_223_249
AILKYIKPGDYFMLQLGINDTNPKHKE
>2C43_284_310
FNDLMSSAVPMTPEDPSFWDCFCFTEE
>1B9H_146_172
AKISADTGVPLLQDAAHAHGARWQGKR
>1OHL_287_313
YHVSGEYAMLHAAAEKGVVDLKTIAFE
>1V04_111_137
SFNPHGISTFIDDDNTVYLLVVNHPGS
>1Q5N_157_183
WLQQALPITLGHKLARWASAFKRDLDR
>1REO_185_211
TKEYLLKEGNLSPGAVDMIGDLMNEDS
>2II0_211_237
HIETFDLLTLHPIEIARQLTLLESDLY
>1MOQ_60_86
CGTSYNSGMVSRYWFESLAGIPCDVEI
>1Y7E_164_190
IPDILPHLDRKIQRNKKSDEIVEGENL
>2DBN_435_461
DYETNWEGRFTLADLNIHGKRALGMDV
>1V72_52_78
FCEIFERDVEVFLVPTGTAANALCLSA
>1ZTU_20_46
LPFFPPLYLGGPEITTENCEREPIHIP
>1F20_245_271
HHGVCSSWLNRIQADDVVPCFVRGAPS
>1OYG_343_369
ITSNDIYMLGYVSNSLTGPYKPLNKTG
>2H14_72_98
GISDVAWSSDSNLLVSASDDKTLKIWD
>1Y7E_67_93
FYTCREKSVAFAIIGKNPIEDGMNFIV
>1GCA_145_171
LLKGEPGHPDAEARTTYVVKELNDKGI
>2A2C_79_105
LPMAVEQDVLIAVEPVKTYALQLANTN
>1V72_306_332
IDALLKAGFGFYHDRWGPNVVRFVTSF
>1QZ9_294_320
GLDVFAQTDMASLRRKSLALTDLFIEL
>1R3F_52_78
TGMLPICLGEATKFSQYLLDSDKRYRV
>1SI7_343_369
WLPAGSFATSVVRELINTTGDYAHIAE
>1QLM_66_92
TEFEHDGLCLPAVQVTTDHPAVSTLAA
>1YRW_177_203
LPAIKHGNILEIAQRENEATCFGRRTP
>1KWF_143_169
NYGQEARTLINNLYNHCVEHGSYVLKP
>1O89_73_99
KIIRNFPMIPGIDFAGTVRTSEDPRFH
>1R89_185_211
FLETVKNARRWTRRTVIDVAKGEVRKG
>2B4V_379_405
RSDIGWNFPQNKKGTFSYNFCIEDPYE
>1A8D_229_255
FCKALNPKEIEKLYTSYLSITFLRDFW
>2DVZ_209_235
LRAMAIAWPTRIDAIKDVPTFADAGFP
>1QAZ_119_145
KADALLNYDPKSQSWYQVEWSAATAAF
>1PHP_309_335
ESKLVVWNGPMGVFEMDAFAHGTKAIA
>1UG6_347_373
WTGEAVVEDPERVAYLEAHVEAALRAR
>1UM8_139_165
GIVFIDEIDKISRLSENRSITRDVSGE
>1JXM_156_182
DYHFVSSREKMEKDIQAHKFIEAGQYN
>1SZN_275_301
FALWAAMKSPLLIGTDLAQLSQNNINL
>1Y0Y_150_176
EAEDMGVKIGTVITWDGRLERLGKHRF
>1WZU_101_127
YPNAPVVLYVNSTAEAKAYADVTVTSA
>1NST_117_143
FEKSANYFDSEVAPRRAAALLPKAKVL
>1M6E_21_47
NSFIQRQVISITKPITEAAITALYSGD
>1YRW_140_166
DAGAIVAQLRIAIAPDDIAITLHHKLC
>2AE0_215_241
GETHSEAEVRELLEQNPSFVFFKPQSF
>1N40_32_58
RKVRTITGAEAWLVSSYALCTQVLEDR
>3GCB_366_392
GYNLPQQKASRIRYHESLMTHAMLITG
>2EVX_85_111
KLIFVAQGFGIRGIAIPGCAETYQTDL
>1GQ8_134_160
YQDSLYVHSNRQFFINCFIAGTVDFIF
>1F42_220_246
QLKPLKNSRQVEVSWEYPDTWSTPHSY
>1IMV_145_171
RPRVLTGNPRLDLQEINNWVQAQMKGK
>1PB1_179_205
LREEMGVKKIRFPEHCGIGIKPCSEEG
>1NH1_82_108
RGGITSFEELWGRATEWRLSKLQRGEP
>1NI5_268_294
APMPSRDALVRIWQEVALAREDASPCL
>1RA0_157_183
AFPQEGILSYPNGEALLEEALRLGADV
>2EX2_279_305
LLKIMLKKSDNMIADTVFRMIGHARFN
>1EDG_196_222
INQLNQDFVNTVRATGGKNASRYLMCP
>1JND_219_245
LATFDFLTPARNPEEADYSAPIYHPDG
>1I1W_71_97
NWAQQNGKLIRGHTLVWHSQLPSWVSS
>2ICS_174_200
KQIQQENQEIPLMVHIGSAPPHLDEIL
>2GFO_246_272
SKCTLQDCLRLFSKEEKLTDNNRFYCS
>2C81_170_196
SVWNNQRAGTIGDIGAFSCQQGKVLTA
>7A3H_22_48
ERGEQVQLKGMSSHGLQWYGQFVNYES
>1IGR_289_315
MYCIPCEGPCPKVCEEEKKTKTIDSVT
>1C3P_71_97
EAERCQCVPKGAREKYNIGGYENPVSY
>2BW4_178_204
VGEQDFYVPKDEAGNYKKYETPGEAYE
>1D5T_199_225
YLDQPCLETINRIKLYSESLARYGKSP
>1INP_120_146
ALAKVVHQDVFFSDPALDSVEINIPQD
>1US5_41_67
KLVNDANVGIRANARSTGGSVANINAI
>2BMW_172_198
KDAERAANPEYQFKGFSWLVFGVPTTP
>2J4O_169_195
VVAVLLNNKLYVANVGTNRALLCKSTV
>2FTP_131_157
EAARQHQVRVRGYISCVLGCPYDGDVD
>1ULZ_133_159
SDGVLKSLEEAKALAREIGYPVLLKAT
>1INP_339_365
LERNPDTGLDLPQLVYHVGNEGAAGVD
>1Y11_201_227
AGERAAGKPLPGARQVTVAFADLVGFT
>2FGQ_34_60
ASTSRLGLRGTEDLGGGLKAGFWLEGE
>2D5B_83_109
DLLGIAYDDFIRTTEERHKKVVQLVLK
>2GWD_62_88
LLNSIAERFEWEKVMEGDKIIGLKQGK
>1JDW_338_364
ITPPTPIIPDDHPLWMSSKWLSMNVLM
>1YE3_129_155
RFTCRGKPIHHFLGTSTFSQYTVVDEI
>2A3N_197_223
LLKAKQKFDPQADAIASRYHNSDYMMW
>1WRU_255_281
TAKDAQARALREQRRRLAKSITFEAEI
>1Q7E_192_218
TGRGQRVTMSMQDAVLNLCRVKLRDQQ
>2BC9_214_240
TYSLKLKKGTSQKDETFNLPRLCIRKF
>1V2D_241_267
MPRLAGMRQWTSFSAPTPLQAGVAEAL
>1XHC_71_97
RKRGIEIRLAEEAKLIDRGRKVVITEK
>2BLE_251_277
AKAFGAGADFVMLGGMFSGHTECAGEV
>1N67_288_314
VVVNGHIDPNSKGDLALRSTLYGYNSN
>1XM9_431_457
SASPKAAEAARLLLSDMWSSKELQGVL
>1LYV_46_72
LAPATNDPRYLQACGGEKLNRFRDIQC
>1TFR_263_289
IPDNIASNIVNYYNSYKLPPRGKIYSY
>1UM8_333_359
EDFCLDIMFDLPKLKGSEVRITKDCVL
>1JCF_310_336
EPLTAVAKGAGMVLDKVNILKKLQGAG
>1XOV_274_300
LRIPVWNNTKLNSGKIKWYSPGTKLSW
>1XM9_358_384
MSRHPLLHRVMGNQVFPEVTRLLTSHT
>2BF6_98_124
IFLLVTHFPSKYGFWNAGLGSGFKNID
>1M15_174_200
SKATQQQLIDDHFLFKEGDRFLQTANA
>2ALA_45_71
EYITCEYKTVVPSPYVKCCGASECSTK
>1BG6_173_199
LEQIGSVLPQYVAVENVLHTSLTNVNA
>1YD7_4_30
HHHHGSNKRFPFPVGEPDFIQGDEAIA
>1XKG_220_246
VIIGIKDLDAFRHYDGRTIIQRDNGYQ
>1EYN_128_154
GLEKLGAEIKLEEGYVKASVNGRLKGA
>2AYU_70_96
IQDRLGSLVGQDSGYVGGLPKNVKEKL
>1Q5N_106_132
WGATSQDILDTACILQCRDALAIVQNQ
>2BWM_42_68
KVINNFGYDAGGWRVEKHVRLLADTTG
>1N67_52_78
QAGYVKLNYGFSVPNSAVKGDTFKITV
>1XHB_362_388
KENEKVGIFNCHGMGGNQVFSYTANKE
>1Y08_166_192
NGYRLSLTNHGPTPVKEGSKDPRGGIF
>1HOW_105_131
VVMVFEVLGENLLALIKKYEHRGIPLI
>2HOE_89_115
VLGIEVTRDEIAACLIDASMNILAHEA
>2C6J_261_287
KTQKIGTENIATAYDILKQELNGFKEA
>2EU9_210_236
VILELGWAQPCDVWSIGCILFEYYRGF
>1PMI_69_95
RDLVTAKPQEYLGESIITKFGSSKELP
>1J6U_370_396
GNFAKALQLADEVVVTEVYDAFEEKKN
>1IUC_141_167
GSSIHEYVWSGKWTAGASFGSTVPGTG
>1XRF_218_244
LGVPIMDHCEDDKLAYGVINEGEVSAL
>1SIQ_287_313
QKKLADMLTEITLGLHACLQLGRLKDQ
>1NF1_49_75
LFDSRHLLYQLLWNMFSKEVELADSMQ
>1M15_283_309
VHIQLPKLAKDRKVLEDIASKFNLQVR
>2A2C_27_53
ATRRVQVAEHPRLLKLKEMFNSKFGSI
>1LZL_251_277
PTYLSTMELDPLRDEGIEYALRLLQAG
>1WMD_133_159
AVNGAYTTDSRNVDDYVRKNDMTILFA
>1L6J_358_384
SNFDSDKKWGFCPDQGYSLFLVAAHEF
>2B69_289_315
FLSEAQDDPQKRKPDIKKAKLMLGWEP
>1R5M_385_411
YASYQSSQDNDYIFDLSWNCAGNKISV
>1UYN_205_231
EGTLVGLAGLKLSQPLSDKAVLFATAG
>1D5T_274_300
GEVARCKQLICDPSYVPDRVRKAGQVI
>1Y7E_420_446
GIRTIDMGPAVISMHSPMEITSKFDLY
>1RCQ_237_263
SKVISVRDLPAGEPVGYGARYSTERRQ
>1XM9_309_335
QNLTASKGLMSSGMSQLIGLKEKGLPQ
>1ZJC_296_322
IDFSAEKGEAVLKDLINTDEGSRRLGE
>2JAK_20_46
FQSMVVDAANSNGPFQPVVLLHIRDVP
>1FC6_57_83
LAVLDDPFTRFLEPSRLAALRRGTAGS
>1C3P_238_264
SLEIVKEVFEPEVYLLQLGTDPLLEDY
>1AB4_288_314
LNNLYSQTQLQVSFGINMVALHHGQPK
>2A2C_18_44
QGHMATESPATRRVQVAEHPRLLKLKE
>1YII_160_186
RDPDGRVDEALVEKDAQVLFRAGELKW
>1P5D_10_36
PASIFRAYDIRGVVGDTLTAETAYWIG
>1JCF_103_129
PIGITDVERRAILDAGLEAGASKVFLI
>1B7E_327_353
LKEAEHVESQSAETVLTPDECQLLGYL
>1BUP_129_155
EIAEAYLGKTVTNAVVTVPAYFNDSQR
>2IJR_167_193
CDMLMIIPTRLAIELNGNSQLLTGVST
>2EWV_223_249
TVETALRAAETGHLVFGTLHTNTAIDT
>1BGV_254_280
AKAVTLSGPDGYIYDPEGITTEEKINY
>1PFO_339_365
DEIRKVIKDNATFSTKNPAYPISYTSV
>4UAG_249_275
RVKGEKVLNVKEMKLSGQHNYTNALAA
>1AB4_431_457
DLRLQKLTGLEHEKLLDEYKELLDQIA
>2II0_20_46
EPDSEENIIFEENMQPKAGIPIIKAGT
>1SIG_188_214
MPKKNFITLFTGNETSDTWFNAAIAMN
>1BQG_333_359
QMCNEWGLTWGSHSNNHFDISLAMFTH
>1VAG_340_366
AVLYSFQSDKVTIVDHHSATESFIKHM
>1SI7_196_222
QRWAQTNTPVRDRNKRSFWLSAARSAL
>3THI_250_276
ISSSAGQDIPLFYSDVVSVNSKTAHPE
>2CY8_89_115
GVQYAASHPLEVRWAERIVAAFPSIRK
>1NHS_105_131
DKLIISPGAVPFELDIPGKDLDNIYLM
>2NRJ_7_33
QTNNGDTALSANEARMKETLQKAGLFA
>1PEA_66_92
CAEDFIRNRGVRFLVGCYMSHTRKAVM
>1WW9_47_73
KLLGENLLVNRIDGKLYCLKDRCLHRG
>1PJA_26_52
LAAPAPHRASYKPVIVVHGLFDSSYSF
>2G0D_119_145
EKIEGFNLENITPPDYDVIEGLSGILS
>2A62_261_287
ALFEITSDAQAQDGVIRLRKPLDFETK
>1ZJC_360_386
FNIQGGTEMTVEEKIASGLNDSNVHVD
>2G9D_273_299
FDFRFSDDVENFTAFMHGEVFGHDGDK
>2AYU_45_71
QEQDDKIGTINEEDILANQPLLLQSIQ
>1SYY_197_223
FYSGFVMILSFHRQNKMIGIGEQYQYI
>1FC6_360_386
VQLDPEVLPTDLEGVCRVLGSDAAPRL
>1BI5_352_378
KSTQNGLKTTGEGLEWGVLFGFGPGLT
>1MOQ_171_197
VLLMLVAKLSRLKGLDASIEHDIVHGL
>1JMS_79_105
MKDTEGIPCLGDKVKSIIEGIIEDGES
>2J3X_190_216
GFSIIPESAIITTIKGKDYILIEGSLS
>2FBA_100_126
NTSYNLQRTSNPSGSFDDENHKGLGEP
>2EU9_169_195
KSCEEKSVKNTSIRVADFGSATFDHEH
>1GSO_144_170
IVIKADGLAAGKGVIVAMTLEEAEAAV
>1LRZ_323_349
FEVVYYAGGTSNAFRHFAGSYAVQWEM
>1FG7_34_60
LNANEYPTAVEFQLTQQTLNRYPECQP
>1DYK_227_253
GFKVGLDLLVEFEFRTTRPTGVLLGVS
>1O5T_162_188
QKHVTFNQVKGIFGFTDSDCIGKISFP
>1T5J_145_171
KEEVIKASKITHNNKTAIAGALAIAFF
>2GJL_61_87
RCRELTDRPFGVNLTLLPTQKPVPYAE
>2CWC_276_302
WLRALHLREEMEALALALYRMSMASPR
>1V4A_14_40
TVVERLPEPLAEESLSAQAKSVLTFSD
>1YU0_171_197
KFRPAALDPRGMTLVAGAFWADIYLLG
>1W55_11_37
AGNSTRFNTKVKKQFLRLGNDPLWLYA
>1PEA_132_158
AAYLIRHYGERVVFIGSDYIYPRESNH
>2GFO_110_136
GEVAEEFGIIMKALWTGQYRYISPKDF
>1ULZ_321_347
TIKQEDVKFNGYAIECRINAEDPKKNF
>1YPV_269_295
LQREPRPFPKLRILRKVEKIDDFKAED
>1SIQ_18_44
EILIRDTFRTYCQERLMPRILLANRNE
>1GR0_62_88
VKFVAAFDVDAKKVGFDLSDAIFASEN
>1RA0_257_283
YNGAYTSRLFRLLKMSGINFVANPLVN
>1RKD_3_29
NAGSLVVLGSINADHILNLQSFPTPGE
>2CYG_165_191
NGAPLLVNVYPYFSYTGNPGQISLPYA
>1ZXX_146_172
AMDAIDKIRDTASSHHRVFIVNVMGRN
>1R3F_141_167
RQGIEVPREARPITVYELLFIRHEGNE
>1M15_329_355
RRLGLTEYQAVREMQDGILEMIKMEKA
>1DS1_3_29
SVDCTAYGPELRALAARLPRTPRADLY
>2I0Z_233_259
SLQGLALRDINLSVLNPKGKAIISHKM
>1TFZ_266_292
GTKRKSQIQTYLEHNEGAGLQHLALMS
>1D3G_17_43
LQGLLDPESAHRLAVRFTSLGLLPRAR
>1NHS_332_358
FDYKFASTGINEVMAQKLGKETKAVTV
>1Z70_283_309
DSSASNLGFRCAADRLPTMDRGSHHHH
>1MKY_123_149
LREFEREVKPELYSLGFGEPIPVSAEH
>1YPX_115_141
PFIEDFIFLKEAVGDNHVAKQTIPSPA
>2J66_137_163
IRINPDKSFGSTAIKMGGVPRQFGMDE
>1FI4_345_371
KLFGSVPGWDKKFTTEQLEAFNHQFES
>1LTQ_269_295
HFDVKLAIDDRTQVVEMWRRIGVECWQ
>1GCA_27_53
DGKSAPDVQLLMNDSQNDQSKQNDQID
>2A1X_93_119
DFQEDKELFRYCTLPEILKYVECFTGP
>1RP4_83_109
QPEILGSFNNDTMKEADDSDDECKFLD
>1EU8_29_55
KKYPGVTVELKRQATDTEQRRLDLVNA
>2B0J_286_312
ADEALTQIHNLMKEKGIANMEEALDPA
>1PSW_238_264
EQQAWCRNLAGETQLDQAVILIAACKA
>2F82_342_368
KHSDLAGKRVVMFSYGSGSTATMFSLR
>1KXU_1_27
MSHHHHHHGSMYHNSSQKRHWTFSSEE
>1RH9_27_53
NAYWLMYIAYDPSTRIKVTNTFQQASK
>2ALA_22_48
PGYSPLTLQMQVVETSLEPTLNLEYIT
>1FKM_65_91
RKEYRDSLKHTFSDQHSRDIPTWHQIE
>1NST_96_122
KGIDWYMEFFPIPSNTTSDFYFEKSAN
>8OHM_330_356
TPGLPVCQDHLEFWESVFTGLTHIDAH
>2HZ6_235_261
MSGEVGRITKWKYPFPKETEAKSKLTP
>2FEZ_37_63
AVLAMLVINRNRPVGVDALITALWEEW
>2A99_76_102
LRSRFPKHEVTATLQCAGNRRSEMSRV
>2H85_315_341
VISKVVKVTIDYAEISFMLWCKDGHVE
>1HBZ_154_180
SGLRDATMQWDFWTNNPESAHQVTYLM
>2A99_16_42
NSQKPFNAEPPAELLAERFLTPNELFF
>2G29_166_192
THDMWIRYWLAAGGMEPGKDFSTIVVP
>1E4F_236_262
VGMKHVIKDVSAVLDTSFEESERLIIT
>1LJ8_5_31
KQNLTQLAPEVKLPAYTLADTRQGIAH
>1GSA_3_29
KLGIVMDPIANINIKKDSSFAMLLEAQ
>2A99_113_139
GAISTARWGGARLRDVLLHAGFPEELQ
>1WAK_92_118
NSDPNDPNREMVVQLLDDFKISGVNGT
>1ZXX_274_300
LLLEGKGGLAVGIENGKVTSHDILDLF
>1AC5_453_479
DKSLVSRGIVDIYSNDVMIIDNNGKNV
>1HZF_32_58
TLGSEGALSPGGVASLLRLPRGCGEQT
>1USG_159_185
QDGLKAANANVVFFDGITAGEKDFSAL
>1Y11_35_61
LLEQGITPDEIRATNPPLLLATRHLVG
>3GCB_144_170
DSRLVQYLLAAPTEDGGQYSMFLNLVK
>1SP3_184_210
CHTTEKHQISGNAMGVSPGGIDHIGCE
>2HC9_411_437
FGDLKSSIADMKNSNLGKMDGPPSAVA
>1KS8_80_106
EAGYSSAGALDDGRKAVKWATDYFIKA
>2A62_31_57
GSKKIKYILSGDGAGTIFQINDITGDI
>1RK6_439_465
YADLVVFDPATVADSATFEHPTERAAG
>1XTI_147_173
SLNLKHIKHFILDECDKMLEQLDMRRD
>2BBC_277_303
LLPVLNQKSYVDLISPDCQAPRALLEP
>1R4U_87_113
FIEKYNHIHAAHVNIVCHRWTRMDIDG
>1JMS_292_318
GQQEGKGWKAIRVDLVMCPYDRRAFAL
>1VJZ_217_243
VTHYKAEWVDSKDFPVPEWPNGWHFGE
>2I7Q_188_214
NKEPKWLFGTMEKYLKEVLRIKFTEES
>2G0D_200_226
LNMGLAHGLAGVGCILAYAHIKGYSNE
>2G62_72_98
VSEAIEKLVALLNTLDRWIDETPPVDQ
>1RGZ_78_104
ARGEISLDDPVTRYWPQLTGKQWQGIR
>2O1B_173_199
KVDSQIIDKTKLIYLTYPNNPTGSTAT
>2DPO_29_55
GFRVKLYDIEPRQITGALENIRKEMKS
>2A84_128_154
EGGPRPTHFAGVLTVVLKLLQIVRPDR
>1AGX_184_210
LVEGKPYWFRSSVKKHTNNSEFNIEKI
>1TO3_75_101
QAVEQNAVAKSCAMIVAADDFIPGNGI
>1RVK_61_87
VIEKFVKKVLIGEDHRDRERLWQDLAH
>1UWV_212_238
SSADREKLERFSHSEGLDLYLAPDSEI
>1VFL_280_306
IRFKNDQVNYSLNTDDPLIFKSTLDTD
>2DBY_282_308
LDLLTFFTAGEKEVRAWTVRRGTKAPR
>1PSZ_93_119
WFTKLVENAKKTENKDYFAVSDGVDVI
>1VHN_225_251
QIKDFLRSGKYSEPSREEILRTFERHL
>1HZ4_196_222
QLNRLENLLGNGKYHSDWISNANKVRV
>1YPV_235_261
YMIAHITGLKPGDFIHTLGDAHIYLNH
>1ELV_276_302
DSGGAFAVQDPNDKTKFYAAGLVSWGP
>1KNW_223_249
SAGGGLSVPYQQGEEAVDTEHYYGLWN
>1P1M_214_240
ILNIGLKEVKTIAAHCVHLPERYFGVL
>1GYN_158_184
SKYLERMSKIGMTLEIELGCTGGEEDG
>1EU8_221_247
LIHKYKISPPNTYTEMTEEPVRLMFQQ
>1PJC_44_70
GFADQDYVQAGAQVVPSAKDAWSREMV
>1WXQ_256_282
TLRKAAKAGFIEYIPGASEFKVLRDMS
>1YIS_157_183
QTASLVTVGKRGVLWAQELLMAFQSLS
>2F82_371_397
ENQSPFSLSNIASVMDVGGKLKARHEY
>1ZXX_48_74
DIFPLESEDVAHLINVSGTFLYSARYP
>1LFW_137_163
AGFKPKKKIDFVLGTNEETNWVGIDYY
>2II0_332_358
EQIPSRQKKILEEAHELSEDHYKKYLA
>1PVL_97_123
VDYAPKNQNEEFQVQQTVGYSYGGDIN
>2HQ2_120_146
SVFHIKENTARGERQSIQFFDHQGDAL
>1FNF_164_190
VSVSSVYEQHESTPLRGRQKTGLDSPT
>1NW3_204_230
KWMKWYGKKHAEYTLERGDFLSEEWRE
>2A3N_274_300
VKGEGKCRALDERVERFASKITDNLVV
>1SIQ_123_149
AKGELLGCFGLTEPNSGSDPSSMETRA
>1UTE_115_141
SPYYRLRFKIPRSNVSVAIFMLDTVTL
>1XKS_166_192
IRLIPESSGKIHQHILPQGQGMLSGIG
>2AE0_1_27
MSSKPTDRGQQYKDGKFTQPFSLVNQP
>2FEZ_345_371
RSSNGVHVQHERIRSAVTLNDGDHIRI
>1SP3_175_201
DGNNFQCQNCHTTEKHQISGNAMGVSP
>2HVQ_298_324
TSREGITLTQADNPSLIKKELVKMVQD
>4ENL_17_43
PTVEVELTTEKGVFRSIVPSGASTGVH
>1GYN_314_340
LGNPKGEDQPNKKYYDPRVWLRAGQTS
>1M15_96_122
TDKHPPKQWGDINTLVGLDPAGQFIIS
>1R4U_185_211
TWQWKNFSGLQEVRSHVPKFDATWATA
>1K1S_52_78
KLGVKAGMPIIKAMQIAPSAIYVPMRK
>2B4W_67_93
GKDEFTAVPELSWELEDPYIAKINNEM
>1HXX_37_63
DMTYARLGFKGETQINSDLTGYGQWEY
>1SNG_87_113
SRTVLWVSADVPVRSSFRATMHDRPDS
>2O1B_201_227
EVFDEAIAKFKGTDTKIVHDFAYGAFG
>1Y0Y_4_30
RNMVDYELLKKVVEAPGVSGYEFLGIR
>1D7Y_235_261
IGVLANDALARAAGLACDDGIFVDAYG
>1YII_141_167
TGETSGHFQRLLVVLLQANRDPDGRVD
>4ENL_183_209
LRIGSEVYHNLKSLTKKRYGASAGNVG
>1ZTU_297_323
LWGLIACHHQTPYVLPPDLRTTLEYLG
>1LRZ_400_426
PINKPVYAAYTALKKVKDRIFHHHHHH
>1TFR_255_281
LVLIDFDYIPDNIASNIVNYYNSYKLP
>1X7F_100_126
DQLGISYSDLSFFAELGADGIRLDVGF
>1ZX5_216_242
FEVKGKKGMAETENFGLEVVDVTGTAE
>1MLA_106_132
DFADAVRLVEMRGKFMQEAVPEGTGAM
>1G8P_100_126
IRKPTPVVDLPLGVSEDRVVGALDIER
>1SDJ_272_298
RDGMIEVTVTIRDNQPEKVTISGTAVI
>1B8P_2_28
AKTPMRVAVTGAAGQICYSLLFRIANG
>1J09_362_388
LKEFPEKARYLFTEDYPVSEKAQRKLE
>1PO5_338_364
QRLGDLIPFGVPHTVTKDTQFRGYVIP
>2FAU_252_278
LFLAGYDPTPTMRDVNKKFSVRYFLNL
>1B6A_205_231
RKLIKENGLNAGLAFPTGCSLNNCAAH
>1RW3_115_141
NLLSGLPPSHQWYTVLDLKDAFFCLRL
>1SDJ_95_121
AKVLGLGNCTIWQTSLAGKHRVTIEKH
>1TV5_262_288
EDNKIVEKKNNFNKNNSHMMKDAKDNF
>2NLO_33_59
LDLSRTPAMHEAEGLAQGRATVYRRID
>1IGR_342_368
SELENFMGLIEVVTGYVKIRHSHALVS
>2C6J_48_74
ELTNLVNNTRTHSHNDITFLKLNLKRK
>1V04_121_147
IDDDNTVYLLVVNHPGSSSTVEVFKFQ
>1RYO_28_54
SVIPSDGPSVACVKKASYLDCIRAIAA
>1Q35_30_56
VNIIFADKGLVDRVKQEGELSPADVLL
>2AQ5_360_386
QEDLYPPTAGPDPALTAEEWLGGRDAG
>1H12_254_280
FLSRLDGSPVIGYIFNGQANPGQWYEF
>1W3U_173_199
DMSSDILSRPFDLNQFGLVYAGAQKNL
>2EX1_160_186
IARYVWQSAFPVKYHFLSTDYFEKAEF
>3MBP_285_311
LTDEGLEAVNKDKPLGAVALKSYEEEL
>2C78_154_180
VRDLLNQYEFPGDEVPVIRGSALLALE
>1UYN_282_308
NGLARYSYAGSKQYGNHSGRVGVGYRF
>1ZYL_200_226
GDCHAGNILWRDGPMFVDLDDARNGPA
>1ISR_222_248
CIAHSDKIYSNAGEKSFDRLLRKLRER
>2BOQ_181_207
IPGTPFDSTPEVFDSQFFIETQLKGRL
>1BU8_225_251
HLDFFPNGGKEMPGCQKNILSTIVDIN
>1ESW_422_448
GITFREEEEVPWALMHLGMKSVARLAV
>1VLO_230_256
PCGLGARDTLRLEAGMNLYGQEMDETI
>1IXH_60_86
SDEKLAQEGLFQFPTVIGGVVLAVNIP
>1HX0_163_189
VGLLDLALEKDYVRSMIADYLNKLIDI
>2J66_7_33
EITALTKRFETPFYLYDGDFIEAHYRQ
>1ODM_105_131
YLNPNFTPDHPRIQAKTPTHEVNVWPD
>1L6J_2_28
PRQRQSTLVLFPGDLRTNLTDRQLAEE
>1GPI_373_399
WLDSDYPTDKDPSAPGVARGTCATTSG
>1Q14_60_86
ARLKLPYPEAVFDVDFFQSDPLPFYTL
>1M4L_230_256
LKSLYGTSYKYGSIITTIYQASGGSID
>1ITX_356_382
YWNDTAKVPYLYNASNKRFISYDDAES
>1VE1_22_48
DMAEVWVKLEGLNPGGSIKDRPAWYMI
>1ZGK_92_118
LDCYNPMTNQWSPCAPMSVPRNRIGVG
>1AOP_279_305
IDDNWHLTLFIENGRILDYPARPLKTG
>1LML_327_353
GVTRHPGLPPYWQYFTDPSLAGVSAFM
>1E4F_81_107
ISFSSVSFEREDTVIERDFGEEKRSIT
>1BIF_15_41
IFMPYSNGRPALHASQRGVCMTNCPTL
>1E4F_211_237
VNLGYNFTGLIAYKNGVPIKISYVPVG
>1YQS_190_216
PLNLTDTFYVHPDTVIPGTHANGYLTP
>2CGL_441_467
LDELNNVDDFRQVVSTTANLTTFTPNP
>2AM1_16_42
NDISIFEDTQLEKAEFDSRLIGTGDLF
>1Q8K_51_77
RRIRSINKLIRIGRNECVKVIRVDKEK
>1W78_36_62
SLVAARLGVLKPAPFVFTVAGTNGKGT
>1ZYL_220_246
DARNGPAVQDLWMLLNGDKAEQRMQLE
>1WY0_73_99
VAIELIHNYSLVHDDIMDMDETRRGKP
>1RRK_414_440
LCTGGVSPYADPNTCRGDSGGPLIVHK
>1PW4_380_406
AGTAAGFTGLFGYLGGSVAASAIVGYT
>1EA7_150_176
SSAVNYAYSKGVLIVAAAGNSGYSQGT
>1XOV_233_259
KYWYKAYINDKLCYIYKSFCISNGKKD
>1UX5_254_280
TTNSMTFLNYVEKIVRLNYPSFNDFLS
>4BCL_169_195
ISGGGANFGDWIREFWFIGPAFAAINE
>1E2S_300_326
WPGHIAPGVTHELASSLDLLPTLAALA
>2B9W_153_179
GCEAARDLWINPFTAFGYGHFDNVPAA
>1SB8_166_192
VEDTIGKPLSPYAVTKYVNELYADVFS
>1ZGK_145_171
ERDEWHLVAPMLTRRIGVGVAVLNRLL
>1Q25_220_246
DRLVLSYVKEGAGQPDFCDGHSPAVTI
>1X3M_262_288
AKETGQTLSDLERVVNKESGLLGISGL
>2D81_143_169
GAGDNSCSLSTSPYISNCNYDGAGAAL
>2J66_15_41
FETPFYLYDGDFIEAHYRQLRSRTNPA
>2AZQ_278_304
GERFAELSFDFRLQGAQSPDAEARSHR
>1V72_296_322
ILFCRLDSAMIDALLKAGFGFYHDRWG
>1R6W_260_286
TAVISSSIESSLGLTQLARIAAWLTPD
>1TXD_347_373
YELVAQTVSEKTVWQDLICRMAASVKE
>1NIJ_251_277
SADKLLRYKGMLWIDGEPNRLLFQGVQ
>1G6S_291_317
DDYISCTRGELNAIDMDMNHIPDAAMT
>2EVX_34_60
AQDPVRRAEAEAGFTEVWDQDNDEFQC
>1P5D_407_433
DGVRVDYPKGWGLVRASNTTPVLVLRF
>1OC7_270_296
GRSGKQPTGQKEWGHWCNAIGTGFGMR
>1XAG_285_311
IQYLIQLGYPLDMITDLDFETLYQYML
>1DFA_196_222
SKFHLTIEGPKVLAYLLGLWIGDGLSD
>2IJR_265_291
CYDRGDHVDSGEYGAGPFLPPLKVEEV
>1ESW_354_380
DRFGLPGMKVLQFAFDDGMENPFLPHN
>2I0Z_40_66
MAAIGAAEEGANVLLLDKGNKLGRKLA
>1OFC_194_220
SRYRAPFHQLRLQYGNNKGKNYTEIED
>1XKS_227_253
SSNISKWELDDSSEKHAYSWDINRALK
>2I0Z_303_329
NSEQLFQRMLKQMKEDPKKGIKNVLKG
>1P5D_363_389
VFSAFPSDISTPEINITVTEDSKFAII
>1VB3_50_76
DFVTRSAKILSAFIGDEIPQEILEERV
>1U09_185_211
PVEHILYTRMMIGRFCAQMHSNNGPQI
>1TVL_145_171
PEHTERYEIAQEHLDVVRGLWNSWEHD
>1OHL_19_45
AGGYNHPLLRQWQSERQLTKNMLIFPL
>2A2C_417_443
SRLTGAGWGGCTVSMVPADKLPSFLAN
>1C3P_136_162
SRANGFCYINNPAVGIEYLRKKGFKRI
>2IM9_178_204
QWYNHKTIDTIRLQKQDKNEQEKRLVE
>1GR0_295_321
FGDVPLNLEYKLEVWDSPNSAGVIIDA
>1TFZ_374_400
IIQRVGCMMKDEEGKAYQSGGCGGFGK
>2AEX_170_196
GGGCDLTPTYLNQEDAVHFHRTLKEAC
>1IAL_202_228
PLDAVEQILPTLVRLLHHNDPEVLADS
>1Q1Q_117_143
TKAFFSSKAKVIYMGRNPRDVVVSLYH
>1FG7_94_120
AFCEPGKDAILYCPPTYGMYSVSAETI
>1XMB_287_313
VITKQAAVHRCNASVNLTPNGREPMPP
>1LAM_371_397
GATGVFTNSSWLWNKLFEASIETGDRV
>1CEO_230_256
EGIEEFVKNNPKYSFMMELNNLKLNKE
>1NH1_219_245
NASYLPIIKDHLNDLYRQAISSDLSQA
>2AEX_99_125
ISVVHGNLSEEAAKQMRSRGKVLKTKD
>2F6H_72_98
SFLAQVLTTIQKVVTQLKGNDLIPSGV
>2PGD_272_298
EYGVPVTLIGEAVFARCLSSLKDERIQ
>1XMB_131_157
ILHEHRHHLQGTVVLIFQPAEEGLSGA
>1WRU_284_310
WTRKDGQLWMPNLLVTIDASKYAIKTT
>1NE9_66_92
TDKKFAYASKGPVMDVTDVDLLDRLVD
>2H6O_420_446
IFSKAPESTTTSPTLNTTGFAAPNTTT
>1FNO_310_336
YIELVIEDSYYNMREKVVEHPHILDIA
>1CSH_334_360
FALKHLPSDPMFKLVAQLYKIVPNVLL
>2GZ7_38_64
CPRHVICTAEDMLNPNYEDLLIRKSNH
>2G9D_206_232
YSAEHYAAQALTLELGQVARLGENLLD
>1SP3_199_225
VSPGGIDHIGCENCHDSAPHSNKKLNT
>1WCD_113_139
LPGGVYALNGTINAVTFQGSLSELTDV
>1I1W_49_75
MKWDATEPSQGNFNFAGADYLVNWAQQ
>1CPY_178_204
LTDPLTQYNYYEPMACGEGGEPSVLPS
>1CJC_327_353
SSIGYKSRPIDPSVPFDPKLGVVPNME
>1D7Y_222_248
DGTRIAADMVVVGIGVLANDALARAAG
>2VTK_256_282
FTLFRAPELLAPNGDLYNVFAWALDVL
>1SYY_221_247
QYILRDETIHLNFGIDLINGIKEENPE
>1ULZ_223_249
LGERDCSIQRRNQKLVEIAPSLILTPE
>1PHP_324_350
MDAFAHGTKAIAEALAEALDTYSVIGG
>1X3M_29_55
SIKFSVLDVATCDVLMAGIADGMNTEN
>1NI9_233_259
RLLARHDVKGDNEENRRIGEQELARCK
>1D2P_163_189
KVKGYTTHVDNNDMGNLITTNKYTPET
>1JDW_60_86
LPKDCPVSSYNEWDPLEEVIVGRAENA
>1CX4_208_234
VRITMKRKGKSDIEENGAVEIARCLRG
>1OFC_127_153
KYGRDDIDNIAKDVEGKTPEEVIEYNA
>2HVQ_70_96
EIILKNYADSIKAVQDIMETSAVVSYQ
>2G17_101_127
VVFDLSGAFRVNDRAFYEKYYGFTHQY
>2BC9_13_39
ASEIHMTGPMCLIENTNGRLMANPEAL
>1R6D_212_238
ANVREWVHTDDHCRGIALVLAGGRAGE
>1XVT_350_376
DGRTCKGPNIMPKFKNNPGQIWRGMPS
>1NI5_101_127
AFARTLLPGEVLVTAQHLDDQCETFLL
>1U8X_322_348
SQCDMITREQSSENSEIKIDDHASYIV
>1IGR_216_242
TACVACRHYYYAGVCVPACPPNTYRFE
>2F8L_186_212
MTLLHQDGLANLLVDPVDVVISDLPVG
>2O14_154_180
KLSDQPVTNRTIYVGGDSTVCNYYPLN
>1RHC_110_136
MNEVPVTGEWPSVPVRQDMTVEAVKVM
>1DD9_149_175
QLYGLYEAQQDNAEPNRLLVVEGYMDV
>1YLE_180_206
NAVGRNFFDLNYIEAEKLSGLKSRTFL
>1XVT_42_68
EVIWIENVAWADTIRVQPNYPQLSRRN
>3BCT_339_365
GAIPRLVQLLVRAHQDTQRRTSMGGTQ
>1MSK_209_235
ERVRKVYWGYAPNENLSNEELIRENYQ
>1NXC_435_461
TLKYLYLIFSDDDLLPLEHWIFNTEAH
>16VP_75_101
PERTQIDIRAHGDVAFPTLPATRDGLG
>1PW4_350_376
MICMIVIGFLIYGPVMLIGLHALELAP
>1ISR_30_56
VPERKCGEIREQYGIQRVEAMFHTLDK
>2GTI_107_133
DLQCIESLNVLFDGRDNGALEAFKKCR
>1MJ5_11_37
KKFIEIKGRRMAYIDEGTGDPILFQHG
>1XFI_219_245
VDNSGADIILGILPFARELLRRGAQVV
>3SIL_301_327
NNDYTRSDISLYAHNLYSGEVKLIDDF
>2GY5_261_287
DPYGCSCATGWKGLQCNEACHPGFYGP
>2DE2_253_279
SVWTVSSGLVRQRPGLVQRLVDAAVDA
>1Y11_94_120
RVDDPDAVVHMRADGEAAARAQRFVEL
>2B5W_11_37
DRPVVIEKPRPEPESGEALVRTLRVGV
>1K7I_437_463
QEVMLQWDAANSITNLWLHEAGHSSVD
>1N3L_38_64
IYWGTATTGKPHVAYFVPMSKIADFLK
>1VJT_88_114
GADFIINTAYPYDPRYHDSGSQRWDEV
>1IMV_205_231
KTSLEDFYLDEERTVRVPMMSDPKAVL
>1W78_396_422
DTVLVCGSFHTVAHVMEVIDARRSGGK
>1GW1_105_131
PKTDTQKGVWPVGTSWDQTPAVVDSLP
>2CU2_118_144
YREALATMLEAAEEGFVVALGLRPTRP
>1UOU_363_389
RQLLPRAREQEELLAPADGTVELVRAL
>1OFL_246_272
RHGDHQVAINNFYIGNDQRFGYGGMFV
>1W8K_271_297
GFRQNNREMIKSAFLPVGAFNSDNFKS
>2BG1_278_304
ANNGVYHQKHVISKIEAADGRVVYEYQ
>1EDZ_115_141
CKEKDVEGLNHVYYQNLYHNVRYLDKE
>1RPT_133_159
QELKSETLKSEEFLKRLQPYKSFIDTL
>2AYU_2_28
SDPIRTKPKSSMQIDNAPTPHNTPASV
>1LFW_329_355
ASSPSMFDYEHAGKASLLNNVRYPQGT
>1P9R_183_209
TLYAGLQELNSSERNILTVEDPIEFDI
>2AUJ_263_289
VTTGDRVAPGDVLADGGKVKSEIYGRV
>1KL1_101_127
VYFTVLEHGDTVLGMNLSHGGHLTHGS
>1ZVD_265_291
DVNDWKVNTRLKHCTPDSNIVKWFWKA
>1KA2_1_27
MEEVFQNETIKQILAKYRRIWAIGHAQ
>1RH9_36_62
YDPSTRIKVTNTFQQASKYKMNVARTW
>1JL5_366_392
YNPLREFPDIPESVEDLRMNSHLAEVP
>1NIJ_12_38
FLGAGKTTLLRHILNEQHGYKIAVIEN
>1XA6_344_370
NIITGALKLYFRDLPIPVITYDTYSKF
>1B63_199_225
RQYRAVPEGGQKERRLGAICGTAFLEQ
>1X3L_313_339
ERGRPFEPPVVLVFGGETTVTIEGKGG
>1H8L_51_77
SDNPGIHEAGEPEFKYIGNMHGNEVVG
>2NRJ_209_235
AILGLPIIGGIIVGVARDNLGKLEPLL
>1Y0Y_98_124
LIAQRFKVWIDKGKFIYGVGASVPPHI
>1DDI_288_314
RIDLAWSRDQKEKVYVQDKLREQGAEL
>1QE3_133_159
TLNYRLGPFGFLHLSSFDEAYSDNLGL
>2FB9_140_166
RKGEPPVVPFDPPFFVKPANTGSSVGI
>1IZC_250_276
IFGGALSVDMVPSLIEQGYRAIAVQFD
>2BBC_326_352
ISPSYRHSVSVPAGSSLEDILKNAQEH
>1YHT_63_89
ESHLLNQRAENAVQGKDGIYINPYTGK
>1C0P_254_280
VQRILKHCLRLDPTISSDGTIEGIEVL
>1BN8_254_280
NYITMSYNYYHDHDKSSIFGSSDSKTS
>1D5R_257_283
KMLKKDKMFHFWVNTFFIPGPEEVDND
>1UWV_406_432
YTIARLAMLDMFPHTGHLESMVLFSRV
>1DKQ_75_101
KGCPQSGQVAIIADVDERTRKTGEAFA
>2FGQ_123_149
AGQGADDNGIRANNLISYYTPNFGGFN
>2CEY_260_286
FEKQGVKITHPDLVPFKESMKPYYAEF
>2NXF_105_131
PSLLSSRLNSAQRTGTDTGSDLIGDDI
>1WAK_180_206
LSVNEQYIRRLAAEATEWQRSGAPPPS
>1SI7_211_237
RSFWLSAARSALFNQIVAERLKKADVN
>1PO5_28_54
DRKGLLRSFLRLREKYGDVFTVYLGSR
>2B5W_27_53
EALVRTLRVGVCGTDHEVIAGGHGGFP
>1L8Q_161_187
LVEIELDNKTRFKIIKEKLKEFNLELR
>1F20_131_157
AFKYYLDITTPPTPLQLQQFASLATNE
>2HRZ_228_254
PESIRHWHASPRSAVGFLIHGAMIDVE
>1LAM_399_425
RMPLFEHYTRQVIDCQLADVNNIGKYR
>1UR3_100_126
EIVSKCGIATTAREENVIGHYITDRDH
>1Q25_313_339
DSLFYTSEADEYTYYLSICGGSQAPIC
>1B6R_236_262
INELAPRVHNSGHWTQNGASISQFELH
>1DB3_97_123
SPEYTADVDAMGTLRLLEAIRFLGLEK
>1J09_163_189
RGVVVYDNQEIPDVVLLKSDGYPTYHL
>1SP3_346_372
ITPKTYGKGGYWSEFDWNLAAKLGMEA
>1ITX_124_150
KTIISVGGWTWSNRFSDVAATAATREV
>4BCL_202_228
PIVVNSSNVEGGEKGPVGVTRWKFSHA
>1C3P_146_172
NPAVGIEYLRKKGFKRILYIDLDAHHC
>2F8L_80_106
ENFSNEEIRKGLQLALLKGMKHGIQVN
>1DB3_144_170
QKETTPFYPRSPYAVAKLYAYWITVNY
>1H8L_79_105
ELLLNLIEYLCKNFGTDPEVTDLVQST
>1K7I_199_225
PGEYNAGEGDPSYNDAVYAEDSYQFSI
>1XA6_433_459
LMRPPEDSTLTTLHDMRYQKLIVQILI
>2GVK_147_173
YMDGKAIIGFVDGTENPAVDENPYHFA
>1GCA_191_217
KMDAWLSGPNANKIEVVIANNDAMAMG
>1EA7_72_98
GTHVAGTALADGGSDQAGIYGVAPDAD
>2EX2_135_161
NDMTQCFSAPPAAAIVDRNCFSVSLYS
>1YD7_219_245
KLPFGDPHGDGVPPMPIFGKGYRTYVT
>1IMV_251_277
SMSIIFFLPLKVTQNLTLIEESLTSEF
>1RIQ_203_229
RDENGVLTPLPHPNIDTGMGLERIASV
>1B9H_314_340
EAGLPAFAAFRAIYRTDAFWELGAPDE
>1WDP_343_369
CLEMRDSEQPSDAKSGPQELVQQVLSG
>1UUQ_366_392
QGEPSAGYNIWAWNGYGRTTRANYWWQ
>1SDJ_143_169
ETRAAIINALHLTEDDILPGLPIQVAT
>1S7C_126_152
NTPMFVKGANFDKYAGQDIVSNASCTT
>1DB3_36_62
SSFNTERVDHIYQDPHTCNPKFHLHYG
>2BJQ_164_190
VLFRNVKAPPKGIKIYDDTWLDLKYRD
>1L8Q_153_179
VSRFEGGILVEIELDNKTRFKIIKEKL
>2GNO_149_175
KEKIGDLWEELPLLERDFKTALEAYKL
>1J8U_169_195
HGSKPMYTPEPDICHELLGHVPLFSDR
>2H85_161_187
QASVNGVTLIGESVKTQFNYFKKVDGI
>1U7G_167_193
VHINAAIAGLVGAYLIGKRVGFGKEAF
>2NZL_229_255
AYVAKAIDPSISWEDIKWLRRLTSLPI
>1J58_264_290
VEPGAMRELHWHPNTHEWQYYISGKAR
>1F2J_65_91
RRQYRALMLECEGFEQYISGVILHDET
>2B4V_411_437
GLNLVRHLHPAKFQLVKQEFLRAAQCM
>1ZSX_34_60
LRVSCLGLGTWVTFGGQITDEMAEQLM
>1RRK_287_313
LFHPNYNINGKKEAGIPEFYDYDVALI
>1H4V_163_189
LSSVGDPEDRARYNAYLREVLSPHREA
>1O20_8_34
HHHHHMDELLEKAKKVREAWDVLRNAT
>1XHB_285_311
VWMDEFKNFFYIISPGVTKVDYGDISS
>1W8K_141_167
HPAVYDEKEKTCHMLYLSAQENMGPRY
>1JFB_353_379
CIAEHLAKAELTTVFSTLYQKFPDLKV
>1IXH_75_101
VIGGVVLAVNIPGLKSGELVLDGKTLG
>1SAZ_198_224
IDVNNALDGDGPFTPERSGTLPLTQLV
>1LC5_111_137
YGRALAQSGCEIRRWSLREADGWQLTD
>1IMV_193_219
FKGQWVTKFDSRKTSLEDFYLDEERTV
>1VJT_329_355
AEEVQQNPGMKLTEEHPEIFPKGKLSG
>1KVK_20_46
HAVVHGKVALAVALNLRTFLVLRPQSN
>1TFZ_82_108
YSPSLSAGEIKPTTTASIPSFDHGSCR
>1NU5_160_186
NRFKVKLGARTPAQDLEHIRSIVKAVG
>1M13_6_32
HHHHHGSERTGTQPLGVQGLTEEQRMM
>2AE0_230_256
NPSFVFFKPQSFAPVKGASAVPLVGRA
>1JR7_52_78
RVAKILDDLCANQLQPLLLKTLLNRAE
>1UWV_260_286
PRDFIQVNAGVNQKMVARALEWLDVQP
>2BBC_315_341
KFIDVLLKVSGISPSYRHSVSVPAGSS
>1WDP_80_106
QECGLTLQAIMSFHQCGGNVGDIVNIP
>1VPT_13_39
LDSMDVVSLDKPFMYFEEIDNELDYEP
>2CGL_167_193
RLTGKMNWEYTNATTTQLVNINSDDWD
>1U7G_4_30
VADKADNAFMMICTALVLFMTIPGIAL
>1ZOD_73_99
GKLDHLFSEMLSRPVVDLATRLANITP
>1T67_206_232
GFFPGTGDVSDVGLGKGRYYSVNVPIQ
>1F8E_251_277
PTVGKCNDPYPGNNNNGVKGFSYLDGV
>1USG_28_54
QAIKDINAKGGIKGDKLVGVEYDDACD
>1YII_272_298
MVSRSEIDLLDIRHEFRKNFAKSLYQM
>2GNO_56_82
DPEGENIGIDDIRTIKDFLNYSPELYT
>1ZHX_3_29
MDPSQYASSSSWTSFLKSIASFNGDLS
>1LAM_119_145
AAEGAVLGLYEYDDLKQKRKVVVSAKL
>1SZN_129_155
LKYDNCNVPSDWQDEYVACNPDFVKTG
>1YII_174_200
DAQVLFRAGELKWGTDEETFITILGTR
>1R6F_272_298
ITSRFNSAIEALNRFIQKYDSVMQRLL
>2A84_221_247
AHAATAGAQAALDAARAVLDAAPGVAV
>1UUR_24_50
QEQTLVQMIHEQSLLLNRLPPTLDENS
>2F68_171_197
LNINNEKSYVSKDITIKDQIQGGQQLD
>2CU2_150_176
YIRLGPREGAWYRGEGFVEKPSYAEAL
>1E4F_297_323
IIHARLREIMSKSKKFFREVEAKIVEE
>2B61_274_300
KKFLERFDANSYLHLLRALDMYDPSLG
>1B6A_235_261
NAGDTTVLQYDDICKIDFGTHISGRII
>1LAM_407_433
TRQVIDCQLADVNNIGKYRSAGACTAA
>1NOF_142_168
YESCEWSGDEFKSYLKSQGSKFGSLKV
>1EYB_348_374
WGVADKTFRPPYYHRNCMSEFMGLIRG
>1HO8_454_480
ELLNHSDSRVKYEALKATQAIIGYTFK
>1J6U_334_360
PDEIRNLLQTAKEVFENEKIVVIFQPH
>2DDU_148_174
EEWTRITIAIPRSLASSKTRFRWIQES
>1VBI_38_64
LRGVGSHGLLRLPVYVRRLEAGLVNPS
>2O1B_285_311
GMFGALQDAAIYALNHYDDFLEEQSNV
>1I6L_6_32
SGIQPSGVITIGNYIGALRQFVELQHE
>1MDO_62_88
SATAGMHIALMALGIGEGDEVITPSMT
>2AEU_284_310
IDDNINIVYERTPTGFVIKRVYKDDTI
>2AEX_320_346
EYMHSPSENSKEAEILEVLRHPRDWVR
>1GYN_194_220
ALYTQPEDVDYAYTELSKISPRFTIAA
>1PVL_184_210
YHSTYGNEMFLGSRQSNLNAGQNFLEY
>1P5D_229_255
KVKAENADLGLAFDGDGDRVGVVTNTG
>2DVZ_224_250
KDVPTFADAGFPVLNQPVWYGLLAPKG
>1VFL_89_115
KAKDGVVYVEVRYSPHLLANSKVEPIP
>1IHG_208_234
DADVDLKDVDKILLISEDLKNIGNTFF
>1G4R_97_123
LTRLQERLIKKLGEHAYPFTFEIPPNL
>2NLO_268_294
LDGTRMAIHQAVDAFRLFTGLEPDVSR
>1QF5_106_132
ILDYHVALDNAREKARGAKAIGTTGRG
>1FO8_148_174
VDSSKPELLYRTDFFPGLGWLLLAELW
>2C6J_40_66
RRYQLCMKELTNLVNNTRTHSHNDITF
>2POR_19_45
WNFSSRSRVLFTMSGTTDSGLEFGASF
>1R53_21_47
VGCIVDGVPPGMSLTEADIQPQLTRRR
>2HOE_215_241
FAWILTGKGIGAGIIIDGELYRGENGY
>1H09_214_240
NGSFPYNKWEKIGGVWYYFDSKGYCLT
>1MJ5_216_242
TPADVVAIARDYAGWLSESPIPKLFIN
>1XAG_107_133
GFVAATLLRGVHFIQVPTTILAHDSSV
>1XHB_26_52
DNLPTTSVVIVFHNEAWSTLLRTVHSV
>7ODC_167_193
SVKFGATLKTSRLLLERAKELNIDVIG
>2EWV_56_82
TPEDTQKLAYSVMSEKHRQKLEENGQV
>2F5U_316_342
LPLYRADPAVELTQLFPGLAALCLDAQ
>1OXX_52_78
AGLDVPSTGELYFDDRLVASNGKLIVP
>2MNR_52_78
YTPVALKSLKQLLDDMAAMIVNEPLAP
>1RCQ_2_28
RPARALIDLQALRHNYRLAREATGARA
>1J8U_224_250
WFTVEFGLCKQGDSIKAYGAGLLSSFG
>1CX4_137_163
VTFRRIIVKNNAKKRKMYESFIESLPF
>1V73_52_78
ETKLSSEIKQIMPDTYLGIKKVVALSD
>2FGQ_205_231
EITLGASYNFGVAKLSGLLQQTKFKRD
>1ZOD_158_184
GPAAVGSFAIPAPFTYRPRFERNGAYD
>1VQZ_302_328
DVLRGVKYEREDVLKALKTIDITRYFA
>4ENL_211_237
EGGVAPNIQTAEEALDLIVDAIKAAGH
>2FSJ_178_204
YLLNQGIIEQQPGYGVVIDVGSRTTDV
>1SIG_125_151
TIKAKGRSHATAQEEILKLSEVFKQFR
>2CJG_380_406
LDPRGRGLMCAFSLPTTADRDELIRQL
>2HMA_180_206
PEVRRLAEEAGLSTAKKKDSTGICFIG
>1WXQ_105_131
LIHVVDATGKTDPEGQPTDYHDPVEDI
>1LRZ_294_320
EQKIEEGKRLQEEHGNELPISAGFFFI
>1OEW_83_109
SSSGDVYTDTVSVGGLTVTGQAVESAK
>1GPI_345_371
GLKQMGEALGNGMVLALSIWDDHAANM
>2GZ7_190_216
TAQAAGTDTTITLNVLAWLYAAVINGD
>2FUZ_163_189
QTGDPEYRRVAEAHALKSRRFLVRGDD
>1R76_166_192
APEEAAPYRDAALKGIEYLLASQFPNG
>1JFB_264_290
AQLKANPSLAPQFVEELCRYHTASALA
>1RWR_121_147
NLTLTTGRPSVNGGRIGLDVQQGTVTI
>1CRZ_238_264
TGSLNLYVMDLASGQIRQVTDGRSNNT
>1M6I_94_120
AQDLPHIENGGVAVLTGKKVVQLDVRD
>2CU2_242_268
ERVRVVLGRFPWDDVGNWRALERVFSQ
>1N93_56_82
KDIRQNAVALLDQSRRDMFHTVTPSLV
>2GHR_229_255
RQVFALGHSEYSCDTLKQEYERDRDKG
>1LML_292_318
NKCMEQSVTQWPAMFCNESEDAIRCPT
>1VJP_228_254
FTADVLSHLAQRNRYVKDVAQFNIGGN
>1YC9_135_161
ESVAARLMISTSIANAYAELARLYANQ
>1YLE_73_99
LVGCSAIVASAGFSEPFYSFRNETFVH
>1WP5_88_114
IDRDEEIIKAIPINDFELNGYFLFVTR
>1XRF_434_460
ETNLSKSRNTPLWGKVLKGKVIYTIKD
>1FKM_12_38
DNILKDKTIINQQDLRQISWNGIPKIH
>1BIA_156_182
VMAEVLRKLGADKVRVKWPNDLYLQDR
>1I6L_44_70
AITVWQDPHELRQNIRRLAALYLAVGI
>1HX0_128_154
AVPYSAWDFNDGKCKTASGGIESYNDP
>1N93_27_53
PPASLPKLPGKFLQYTVGGSDPHPGIG
>1I4W_57_83
PEELKVLDLYPGVGIQSAIFYNKYCPR
>1NH1_109_135
LYSAFASERTSDTDAVTPLVKPYKSVL
>2CJG_416_442
AGADTVRFRPPLTVSTAEIDAAIAAVR
>7A3H_94_120
IYVIIDWHILSDNDPNIYKEEAKDFFD
>1RK6_347_373
VPELQPAGAIYFMMDEPDVQRILAFGP
>1Z5V_102_128
NNWASGFSQGEKIHEDIFDIIDREADG
>1WZA_431_457
RDLYVYHNLVNRPVKIKVASGNWTLLF
>1DD9_194_220
TTADHIQLLFRATNNVICCYDGDRAGR
>1UAS_251_277
RSMSQQTKNILSNSEVIAVNQDSLGVQ
>1T5J_68_94
AICLIKSLTKEGIDIKKFANCLIAWKN
>2EVX_124_150
QHQKIRPFREGDLLVVPAGVSHWMYNR
>2IJR_183_209
GNSQLLTGVSTTHDLYSHLYGMAWPSG
>1VAG_225_251
PLLLQANGNDPELFQIPPELVLEVPIR
>1MC0_23_49
LFDLDATSLQLKVLQYLQQETQATHCC
>2A2F_226_252
SYLKSTFDSFAFKLPHIAQAACRRTFE
>2CWC_111_137
RYAATGDPYAGDEAGAGNGPLMRLAPL
>1MZE_119_145
RSNREEMKFHEFVEKLQDIQQRGGEER
>1WY0_8_34
FARIKEKAKLIDEKIFELIPEKDPRVL
>1PVL_65_91
KPNPKDTISSQFYWGSKYNISINSDSN
>1B7E_162_188
DVESGLYLYDHLKNQPELGGYQISIPQ
>1WD3_62_88
TFCANTTCLITIIYDQSGNGNHLTQAP
>2GZ7_222_248
RFTTTLNDFNLVAMKYNYEPLTQDHVD
>1EQC_32_58
FQNGNDQSGVPVDEYHWTQTLGKEAAL
>1XHB_188_214
MDRRKGDRTLPVRTPTMAGGLFSIDRD
>1VMI_214_240
LSFSSNGSARHPCVANVQQATEIVRER
>1MGP_88_114
TSQPSVEDFKKRYLKYKEEDYDVVLVL
>2BI7_322_348
MALLEKYLSLAENETNITFVGRLGTYR
>2EX2_152_178
RNCFSVSLYSAPKPGDMAFIRVASYYP
>2VTK_57_83
VLGASETIANIYTTQHRLDQGEISAGD
>1OXX_134_160
LNHFPRELSGAQQQRVALARALVKDPS
>2B4W_23_49
KGVDGYDVYNCSVPFSYKGKTHIYGRV
>2H85_107_133
TDIAKKPTESACSSLTVLFDGRVEGQV
>1MLA_49_75
QQGPAEELNKTWQTQPALLTASVALYR
>1R3S_93_119
ALGMEVTMVPGKGPSFPEPLREEQDLE
>1GWU_260_286
TIPLVRSFANSTQTFFNAFVEAMDRMG
>1NUY_23_49
KARGTGEMTQLLNSLCTAVKAISTAVR
>1YGJ_104_130
QNPRLVYVCDPVMGDQRNGEGAMYVPD
>1ITX_98_124
AGDTWDQPIAGNINQLNKLKQTNPNLK
>2GTI_308_334
LITDENSGSSKSVCTVIDLLLDDFVDI
>1YI9_102_128
TRLPKGVGFRVGGETGSKYFVLQVHYG
>1UX6_194_220
INTERDDDYAGFVFGYQSSSRFYVVMW
>1QLM_247_273
PEVVEELPSEASEDYGKPFMKIFEEAD
>1NI9_194_220
SILTCMPDSEVDVLYGIGGAPEGVVSA
>1FO8_209_235
TMTFGRKGVSHGQFFDQHLKFIKLNQQ
>2AU3_254_280
FDLLRLFSEGIRNVVAPLGTALTQNQA
>1YS1_266_292
VVSKCSALYGQVLSTSYKWNHLDEINQ
>1GA8_187_213
QDQDILNGLFKGGVCYANSRFNFMPTN
>1ADT_97_123
LWLHRCAEIEGELKCLHGSIMINKEHV
>1UUQ_29_55
GGHFELQGKPYVITGVNMWYAAYLGAP
>2B20_108_134
PSPDRLELREGWRKLLPQAIADPLNPQ
>1RH9_294_320
GKSTKTPGYTVAKRDNYFEKIYGTIFN
>2DBY_64_90
PPVVPTHVEFVDIAGLVKGAHKGEGLG
>1IK6_247_273
REGDDVTLVTYGAVVHKALEAAERVKA
>2CGL_146_172
QQPELIPHIAHALLMPDYFSYRLTGKM
>2BU7_12_38
KFSPSPLSMKQFLDFGSSNACEKTSFT
>2BG1_378_404
WIGHDDNHSLSQQAGYSNNSNYMAHLV
>2IXR_257_283
QKDNIQNDVQTLVEKYSHQNSNFDNLV
>1R6D_298_324
VSFADGLARTVRWYRENRGWWEPLKAT
>1U16_438_464
TALGGTAKSSVTTQIEQLRELMKKQKE
>1UDX_361_387
VERYLARIKGDLMEAAGYLQEVFRRQG
>1T5J_51_77
YLAGKLNKGEWTDDTEQAICLIKSLTK
>1NI9_104_130
AVLAVGDKGCFLNAPDMYMEKLIVGPG
>2GI3_259_285
IEEGVSERFEEALKLLERLGAKVERVK
>1SP3_2_28
NPHKDVLKGPFTTGSEVTTQCLTCHEE
>1NML_125_151
TLKSMPEYIERFEDAFPGQENPVTFDN
>1NH8_127_153
LAGMRIATAYPNLVRKDLATKGIEATV
>1RP4_304_330
NVTKIMDCVQCDRCRLWGKIQTTGYAT
>1XM9_276_302
SGWLYHSDAIRTYLNLMGKSKKDATLE
>1MOQ_301_327
GQLYVFADQDAGFVSSDNMHIIEMPHV
>2I7Q_299_325
YSYEKYPFFRANIRKYPTKKQQLHFIS
>2CY7_264_290
NSAHYFIGYVGEELIYLDPHTTQPAVE
>2FEZ_299_325
RGYPLQAAATRIGRLHDNDIVLDSANV
>1MKY_40_66
VQDTVEWYGKTFKLVDTCGVFDNPQDI
>1NI9_142_168
ADNLRNVAAALGKPLSELTVTILAKPR
>2A84_154_180
RVFFGEKDYQQLVLIRQLVADFNLDVA
>1R76_306_332
EAPSDAVKQAIRGGVAWLNTSVIRDRA
>1O70_210_236
DYPSAHKKLFMADFSYHSKSILERHLA
>2F82_189_215
YDFYKPNLASEYPVVDGKLSQTCYLMA
>1BU8_273_299
ASSILNPDGFLGYPCSSYEKFQQNDCF
>1JTV_188_214
VHTAFMEKVLGSPEEVLDRTDIHTFHR
>1WAK_334_360
TKKGDLKHITKLKPWGLFEVLVEKYEW
>1KKH_291_317
VNEEKEKELLKELNKEDVRIFNCRMMN
>1PII_69_95
DPARIAAIYKHYASAISVLTDEKYFQG
>1WYC_162_188
ISIDYNEDYVDPASEVQTHDRSAGWRT
>1VPR_76_102
YGGPLCEDPYGSEVQAMTEKLLKEADS
>1VPT_53_79
GQLKLLLGELFFLSKLQRHGILDGATV
>1GP6_285_311
SILHRGLVNKEKVRISWAVFCEPPKDK
>1F42_15_41
WYPDAPGEMVVLTCDTPEEDGITWTLD
>1MKY_343_369
DRMIDAMNLAYASYTTKVPSSAINSAL
>2HKD_86_112
TLVSKKVTSKDKSSTEEKFNEKGELSE
>2D0B_147_173
METVPHAVTVLDNPQYNRWQRSGMPQT
>1SZN_342_368
WAGPSSKGHLVLMVNTLDITATKEAKW
>2BJQ_87_113
TEQFKKTGFWYEWRPYKDRVNDQLLQL
>2BBC_378_404
EREFWQVLRDPDTPLQQGIADYRPKDG
>1ZWX_95_121
NFALEDGGVAVVSQWPIVEKSQHIFQR
>1M4L_126_152
WRKTRSVTSSSLCVGVDANRNWDAGFG
>2AP1_140_166
DDEFTQYPLVMGLILGTGVGGGLVLNG
>1XOV_86_112
VHISVHLNAGKGTGVEVWYYAGDEKGR
>1RKD_258_284
NGALITALLEEKPLPEAIRFAHAAAAI
>1Y0Y_13_39
KKVVEAPGVSGYEFLGIRDVVIEEIKD
>1VE1_66_92
VEPTSGNTGIGLAMIAASRGYRLILTM
>1ADT_245_271
FALSNAEDLDADLISDKSVLASVHHPA
>1WDP_306_332
ENHAAELTAGYYNLNDRDGYRPIARML
>1NHS_161_187
GIEAAEAFAKAGKKVTVIDILDRPLGV
>1PW4_32_58
GIFFGYAAYYLVRKNFALAMPYLVEQG
>2AEU_127_153
ESDKVGEILNKIDKDTLVIITGSTMDL
>1SYY_167_193
DPNFRTDSVEGLQEFVKNLVGYYIIME
>2G5D_28_54
PDPAGTTVAGGGAVYTVVPHLSMPHWA
>1TVZ_163_189
AHNPSILALNEDAVAYTEDVYDFWRPT
>1T2D_103_129
NKIMIEIGGHIKKNCPNAFIIVVTNPV
>1L6J_259_285
TRDGNADGKPCQFPFIFQGQSYSACTT
>2H6O_363_389
KCKWTLTSGTPSGCENISGAFASNRTF
>2A1X_198_224
GVNKMFHGIQDYEENKARVHLVMEKGD
>1UG6_258_284
DPPPVPILSRDLELVARPLDFLGVNYY
>1Q7E_279_305
WENTCKAIGKPEWITDPAYSTAHARQP
>1K7I_319_345
EGSFSDVGGLKGNVSIAHGVTIENAIG
>1SQ9_357_383
VFDVKFLKKGWRSGMGADLNESLCCVC
>1YM5_136_162
EMIADYEKAIGLKFIKPPALLHTGPEW
>1X3L_347_373
IALSATRKISDLEALIVAFDTDGTDGP
>1NH1_149_175
MQDNLFGDLNVKVYRQTAYLHGNVIPL
>1G4R_297_323
DTNLASSTLLREGANREILGIIVSYKV
>1RVK_53_79
APEIVRPHVIEKFVKKVLIGEDHRDRE
>1R5Y_61_87
ATGADIILGNTYHLMLRPGAERIAKLG
>1XC3_250_276
KIMNSYLDFSELSDDISDYIVPPRLGS
>1U94_164_190
GDSHMGLAARMMSQAMRKLAGNLKQSN
>1FC6_1_27
MVTSEQLLFLEAWRAVDRAYVDKSFNG
>1L8Q_223_249
ERKERDKLMQIVEFVANYYAVKVEDIL
>1GYC_267_293
TVGFAGGINSAILRYQGAPVAEPTTTQ
>1QUS_141_167
TLSFNYPRRAEYFSGELETFLLMARDE
>2I1Q_32_58
TATVGELTDIEGISEKAAAKMIMGARD
>1M6I_380_406
SSLPTVGVFAKATAQDNPKSATEQSGT
>1EYN_257_283
DTLDAVLAKLREAGADIETGEDWISLD
>1IGR_399_425
QQLWDWDHRNLTIKAGKMYFAFNPKLC
>2CZ9_47_73
SEHFGEERKFSLNDLRKENSWIDYVKG
>1MKY_205_231
RALVSPIPGTTRDPVDDEVFIDGRKYV
>1LJ8_112_138
AQALIDKLASPEIRIVSLTITEGGYCI
>1WYC_355_381
LTDSVIVKLSSWPDPDTEHWHRLQNGI
>1G8P_231_257
RDTYDADPKAFLEEWRPKDMDIRNQIL
>1AC5_230_256
EKKLIDESNPNFKHLTNAHENCQNLIN
>2NMT_258_284
KEEFEHNFIGEESLPLDKQVIFSYVVE
>1F9V_56_82
FDKIFDQQDTNVDVFKEVGQLVQSSLD
>1LML_384_410
FSDAARCIDGAFRPKATDGIVKSYAGL
>1P0H_250_276
RGLGQMLTSIGIVSLARRLGGRKTLDP
>1Z6F_145_171
THFQTVHGLDADGQYSSARDMALIGQA
>1YT3_152_178
AAADVWYLLPITAKLMVETEASGWLPA
>2HC9_352_378
LKATTIFDMATLTGAQAWLSGRLHGAA
>1PEA_101_127
LLCYPTPYEGFEYSPNIVYGGPAPNQN
>1X19_83_109
MLLETLRQMRVINLEDGKWSLTEFADY
>2CJG_370_396
ELAADFPAVVLDPRGRGLMCAFSLPTT
>2B61_63_89
LICHALTGDAEPYFDDGRDGWWQNFMG
>1HO8_268_294
KYLSDFLDLLKLVKITIKEKVSRLCIS
>1IZC_57_83
KVLAATKPDFVWIDVEHGMFNRLELHD
>1U8X_254_280
IPKTEAEAVEASWNDTFAKARDVQAAD
>2B9E_168_194
PRYHEVHYILLDPSCSGSGMPSRQLEE
>1RVK_95_121
QLTDRTLAVVDCALWDLAGRSLGQPVY
>1CPY_357_383
YDEEFASQKVRNWTASITDEVAGEVKS
>1AOP_259_285
EPIRPYEFTGRGDRIGWVKGIDDNWHL
>1Y4I_274_300
KIARFLEGHPSITRVYYPGLSSHPQYE
>1NTH_195_221
GRPGMGVKGPETSLSAQGNISADCTGG
>2PGD_1_27
AQADIALIGLAVMGQNLILNMNDHGFV
>2BI7_83_109
VNRVKATVNGQVFSLPINLHTINQFFS
>1XM9_187_213
IDSLMAYVQNCVAASRCDDKSVENCMC
>1NHS_149_175
VNNVVVIGSGYIGIEAAEAFAKAGKKV
>1JDN_145_171
MLALFRHHHWSRAALVYSDDKLERNCY
>1POT_270_296
YPTPNLAARKLLSPEVANDKTLYPDAE
>1QF5_269_295
YSTRVGAGPFPTELFDETGEFLCKQGN
>1K1S_174_200
DFLNELDIDEIPGIGSVLARRLNELGI
>1FC6_23_49
KSFNGQSWFKLRETYLKKEPMDRRAQT
>2FR1_215_241
AAPATDDEWKPTGTVLVTGGTGGVGGQ
>1LML_151_177
IASRYDQLVTRVVTHEMAHALGFSGPF
>1M7Y_383_409
KIVYEVHLNISPGSSCHCTEPGWFRVC
>2C0H_171_197
GESSSEPCFDTRHLSGSGAGWAGHLYS
>1D7Y_268_294
VYALGDVTRQRNPLSGRFERIETWSNA
>1GVH_28_54
FYDRMFTHNPELKEIFNMSNQRNGDQR
>2ABS_339_365
AFVGGFLYALSQGKTVKQCIMCGNACA
>1WYC_71_97
PDLEQRLEQTYTDAFLVLRGTEVVAEY
>1WD3_15_41
VAAHSTTRALYSSFSGALYQLQRGSDD
>1I9Z_24_50
NVKIFVASYNLNGCSATTKLENWLFPE
>1UUQ_412_438
FDTDTSTIAIMKEFNARFQPKLEHHHH
>1VPR_92_118
MTEKLLKEADSDRTLCFNNFQDPCPQL
>1OYG_47_73
IKNISSAKGLDVWDSWPLQNADGTVAN
>2I0O_160_186
GKALEMSFDHKPEDTVEYQRIEKAGGR
>2BI7_214_240
DLQREFIVEERTHYDHVFYSGPLDAFY
>1YQS_88_114
NTYLPGLLPDDRITVRQVMSHRSGLYD
>1DD9_56_82
EVIARFAIGFAPPGWDNVLKRFGGNPE
>1KXU_129_155
NVSSPQFVGNLRESPLGQEKALEQILE
>1ZED_103_129
VKGNFQTIGLSAAARFNQCNTTRGNEV
>1OFL_87_113
AWKSHGPGLVAIYGSYNRITACVFDCF
>1J58_46_72
SNMKFSFSDTHNRLEKGGYAREVTVRE
>2HKJ_379_405
IYDEKSDVIWKVVEELDWKRYGIESDQ
>1MUW_320_346
RADPEVQEALRASRLDELAQPTAADGV
>1H30_57_83
RLQPTRLVAEFDFRTFDPEGILLFAGG
>2O1B_237_263
ASENGKDVAIEIYSLSKGYNMSGFRVG
>1RI6_221_247
DMMPENFSDTRWAADIHITPDGRHLYA
>4BCL_38_64
PAAIPLLPTDCNIRIDAKPLDAQKGVV
>1GSO_327_353
EWDERASLGVVMAAGGYPGDYRTGDVI
>1SBP_94_120
TSTIVFLVRKGNPKQIHDWNDLIKPGV
>2HQ2_96_122
LNGHAGLILNPRALDLRLFLNQWASVF
>1G4W_115_141
VIAKELKNVTAELEKIEAGAPMPQTMS
>1RE9_345_371
VSHTTFGHGSHLCLGQHLARREIIVTL
>2BI0_227_253
ARLTLNIAATHHDWRVSGRRLVYGGHT
>1IOW_257_283
DVMLDSDGQFYLLEANTSPGMTSHSLV
>2D5B_181_207
IRPEGYRNEVLAMLAEPIGDLSISRPK
>1GCA_199_225
PNANKIEVVIANNDAMAMGAVEALKAH
>1Q25_5_31
QGAEFPELCSYTWEAVDTKNNMLYKIN
>1N26_254_280
LQHHCVIHDAWSGLRHVVQLRAQEEFG
>2GUY_119_145
VANHMGYDGAGSSVDYSVFKPFSSQDY
>1KL1_228_254
LRGPRGGMILCQEQFAKQIDKAIFPGI
>2G29_82_108
LGSASGGIDGAHILTPMPYLITMGTVT
>1A5T_21_47
GRGHHALLIQALPGMGDDALIYALSRY
>1DKQ_129_155
KTGVCQLDNANVTDAILSRAGGSIADF
>1Z6A_35_61
KANLRPYQIKGFSWMRFMNKLGFGICL
>1VFL_205_231
KSGVHRTVHAGEVGSANVVKEAVDTLK
>1DYK_347_373
QFGLTTNIRFRGCIRSLKLTKGTGKPL
>1KK1_266_292
EPITTEIVSLQAGGQFVEEAYPGGLVG
>1TFZ_217_243
LTYVAGFTGFHQFAEFTADDVGTAESG
>2I0Z_412_438
EVLDIHGYTGGYNITSALVTGRIAGTT
>1A76_107_133
EAIKKEDFEEAAKYAKRVSYLTPKMVE
>1A8D_138_164
IWTLKDSAGEVRQITFRDLPDKFNAYL
>1DDI_269_295
EDFLYQVEWQRYVKEGVLTRIDLAWSR
>1K7I_331_357
NVSIAHGVTIENAIGGSGNDILVGNSA
>1NI9_262_288
GIEAGKVLRLGDMARSDNVIFSATGIT
>1VLY_198_224
SQQWLALNIEAGFPVIDAANSGQFIPQ
>1OFL_320_346
NAFINVNGYAIHFNPLDERRKEYCAAN
>1KK1_215_241
RSFDVNKPGTPPEKLVGGVLDGSIVQG
>1VRM_125_151
VPSREEIEEALKHTGYKNVLFDDKNMR
>1GYN_202_228
VDYAYTELSKISPRFTIAASFGNVHGV
>1FNO_194_220
TVDGGGVGELEFENFNAASVNIKIVGN
>1HZ4_145_171
LWAWARLDEAEASARSGIEVLSSYQPQ
>2FR1_340_366
GARNLHELTRELDLTAFVLFSSFASAF
>1W8K_155_181
LYLSAQENMGPRYCSPDAQNRDAVFCF
>1WRU_272_298
AKSITFEAEIDGWTRKDGQLWMPNLLV
>1NST_279_305
KYPEMDLDSRAFLKDYYRDHNIELSKL
>16VP_232_258
GALTVRGVPIEARRLRELNHIREHLNL
>1GPJ_207_233
LARDLGGEAVRFDELVDHLARSDVVVS
>1E5W_130_156
VQSKYGDFNKEVHKSGYLAGDKLLPQR
>1IO1_361_387
AALAQVDTLRSDLAAVQNRFNSAITNL
>1KVP_320_346
VDGTDQTSLGQFSGRVQQTYKHSVPRF
>1OZ2_272_298
VASVEDVEDHRIKIHFDGWSHGYDFWI
>1YON_59_85
DFLATSDLLLVTLKAWQVSDAVKSLAS
>1ZXX_118_144
NSIGLPGTIDNDIPYTDATIGYDTACM
>1ULZ_361_387
GGFGIRVEHAAARGFEVTPYYDSMIAK
>1KMJ_76_102
ASLFINARSAEELVFVRGTTEGINLVA
>1DDI_194_220
GGASSFLADRVEEEGEVRVFIEHNDNF
>2FEZ_73_99
HSYVSNLRKLLGGAGIDPRVVLAAAPP
>1T3S_292_318
QCPPELFDVILDENQLEDACEHLADYL
>1IMV_114_140
KNLKSASRIVFEKKLRIKSSFVAPLEK
>1R5M_22_48
DTNSIDSSDDLDGFVKILKEIVKLDNI
>1KS8_200_226
TDARNFYASADYRDELVWAAAWLYRAT
>1J7X_170_196
TKIHLFTLHNRQQNSTDEVYSHPKVLG
>1KO9_88_114
PTPDELEAVRKYFQLDVTLAQLYHHWG
>1KQ3_214_240
RLCYETLLEYGVLAKRSVEEKSVTPAL
>1NF1_307_333
NRDHKAVGRRPFDKMATLLAYLGPPEH
>2C5S_209_235
KRGVSVEAVHFHSPPFTSERAKQKVID
>2G62_41_67
WKRSQAYADYIGFILTLNEGVKGKKLT
>1B9H_224_250
RRYFHKIAGSNMRLNEFSASVLRAQLA
>2GES_57_83
ARLIHLQVAARQRLFAATAEFLGEPQQ
>2HWK_260_286
RASESIIGAIARQFKFSRVCKPKSSLE
>1G41_143_169
WGEVENHDSHSSTRQAFRKKLREGQLD
>1T6C_166_192
LPIGIVNLTETFFKQDPPTEEEVKRFF
>1YPX_157_183
DAEKFANDLATAYQKAIQAFYDAGCRY
>2C78_353_379
VQLPPGVEMVMPGDNVTFTVELIKPVA
>2CJG_59_85
MFTFVASSALGMNPPALVDDREFHAEL
>1OWL_410_436
SQAKKFDATATYIKRWLPELRHVHPKD
>1E4F_225_251
NGVPIKISYVPVGMKHVIKDVSAVLDT
>1ZTU_235_261
LRLTADTRAAAVPLDPVLNTQTNAPTP
>1V4A_132_158
DWLYDACCREWGTPCNAQGEAQPLLIL
>1U09_50_76
VVLDEVIFSKHKGDTKMSAEDKALFRR
>1AB4_355_381
AVALANIDPIIELIRHAPTPAEAKTAL
>1KK1_283_309
EEAYPGGLVGVGTKLDPYLTKGDLMAG
>1S7C_47_73
YDSTHGRFDGTVEVKDGHLIVNGKKIR
>1LCY_209_235
LHRGEKKNSSSGISGSQRRYIGVMMLT
>2VTK_29_55
KTTTTQLLVALGSRDDIVYVPEPMTYW
>1XC3_186_212
AIEARWGKKAADLSDIAQVWELEGYYI
>4UAG_111_137
GSNGKSTVTTLVGEMAKAAGVNVGVGG
>1FS7_217_243
TLPWSKGISTEQMEAYYDEINFADWTH
>3GCB_90_116
AWLFAATNQLRLNVLSELNLKEFELSQ
>2FB9_148_174
PFDPPFFVKPANTGSSVGISRVERFQD
>1RA0_138_164
KAMLEVKQEVAPWIDLQIVAFPQEGIL
>1CX4_254_280
AIGTVKCLAMDVQAFERLLGPCMEIMK
>1UDC_291_317
RREGDLPAYWADASKADRELNWRVTRT
>1VLO_193_219
DLFIATTGYTGEAGYEIALPNEKAADF
>1XRF_350_376
DHAPHQTFEKELVEFAMPGIIGLQTAL
>1G4W_256_282
DQYNMQLSCGEKRYTIPVLHVKNWPDH
>2H9F_291_317
ASGKLVAAGDIDLLVRALSMGKLHHAM
>1ZCJ_321_347
QYDKPLGRIHKPDPWLSTFLSQYREVH
>1JDC_268_294
ADWKHGLNGNPDPRWREVAVTFVDNHD
>1SO7_256_282
DFQESQLVKKLVEPPPQGCQGSVISFP
>1WER_153_179
LPPTLRYIYGCLQKSVQHKWPTNTTMR
>1UG6_126_152
LEERGGWRSRETAFAFAEYAEAVARAL
>1L6J_349_375
DGRLWCATTSNFDSDKKWGFCPDQGYS
>1V9M_39_65
LLSETVYGGELAGQGLPDVDRAVLRTQ
>1HT6_319_345
IPCIFYDHFFNWGFKDQIAALVAIRKR
>1QAZ_76_102
DYEPVVTLYRDFEKISATLGNLYVATG
>1XFK_141_167
FLATGVKQPRIGIINFDAHFDLRTFES
>1LJ8_141_167
SNGEFMAHLPQIQHDLAHPSSPKTVFG
>1UWV_190_216
GHVELVQATSGTLMILRHTAPLSSADR
>1QUB_159_185
HAMFGNDTITCTTHGNWTKLPECREVK
>1JXM_136_162
FGSCVPHTTRPKREYEIDGRDYHFVSS
>1WD3_340_366
PGYTTRYIAHTDTTVNTQVVDDDSSTT
>1D5R_10_36
YQEDGFDLDLTYIYPNIIAMGFPAERL
>1OX0_22_48
LNRVVVTGYGVTSPIGNTPEEFWNSLA
>1YII_151_177
LLVVLLQANRDPDGRVDEALVEKDAQV
>1SP3_110_136
KDPAGAGEPMAKLDLAKIAQNVGAPVR
>1SYY_207_233
FHRQNKMIGIGEQYQYILRDETIHLNF
>1X3M_294_320
VLEKAWHEGHERARLAIKTFVHRIARH
>2PIA_221_247
HFESFGATNTNARENTPFTVRLSRSGT
>1IJ5_148_174
LAKYADTIPEGPLKKLFVMVENDTKGR
>1YFE_404_430
ESLMLVTALNTHIGYDKAAEIAKKAHK
>1RHC_159_185
FLYTKPDDEVPLYFSGMGPKGAKLAGM
>1HBZ_110_136
RGFALRFYTEEGNYDLVGNNTPIFFLR
>1LL2_149_175
LLHVASEQGSFDGGDQGLLNTFFNSWA
>2BF6_336_362
EKDTNVLEPYCQLSVINYSQKVDGKDA
>1FS7_284_310
GAVKYSDHKVGNPLDNMDKSCMNCHRE
>1OEW_74_100
WSISYGDGSSSSGDVYTDTVSVGGLTV
>1BT3_3_29
IQAPEISKCVVPPADLPPGAVVDNCCP
>1T6C_248_274
FDTFKEIPSEERSKRFRQVEDRRAKVI
>1BI5_167_193
GGTVLRLAKDLAENNKGARVLVVCSEV
>1ZTU_213_239
LGHRFPASDIPAQARALYTRHLLRLTA
>2IM9_26_52
NSAAIEEQANSSIRKLYHTLNTMPNTS
>2G5D_233_259
DPVELFFMHIQGSGRLKTPSGKYIRIG
>1N67_62_88
FSVPNSAVKGDTFKITVPKELNLNGVT
>1RK6_132_158
GSFRFARFSDYLEALRAAPPAVNAACM
>1U16_160_186
HLQKAQPIRWSQFLLSHAVALTRDSER
>1MZE_17_43
EPREEAGALGPAWDESQLRSYSFPTRP
>1Q5N_13_39
YQRDVTEIFSDRALVSYMVEAEVALAQ
>1ZKL_289_315
TYLVEPLFTEWARFSNTRLSQTMLGHV
>1GWU_27_53
LRSDPRIAASILRLHFHDCFVNGCDAS
>1RW3_373_399
VAYLSKKLDPVAAGWPPCLRMVAAIAV
>1UAS_112_138
EEQDVKTFASWGVDYLKYDNCNDAGRS
>1GCA_8_34
TIYKYDDNFMSVVRKAIEKDGKSAPDV
>1J6U_276_302
FHNVLNALAVIALFDSLGYDLAPVLEA
>1ZSY_36_62
GDPAKVVELKNLELAAVRGSDVRVKML
>1MSK_191_217
MVKALADRLAEAFAEYLHERVRKVYWG
>1QYI_70_96
KSLGLNSNWDMLFIVFSIHLIDILKKL
>2PGD_364_390
GCIIRSVFLGKIKDAFDRNPGLQNLLL
>1LYV_209_235
LVDQTAETKRNMYESKGSSAVADDSKL
>1UR3_289_315
RVRAAVEAETLKMTRQQWFRIRKAALG
>1SNG_140_166
RGMIRELLPQGAVTPDLRAILTNALWA
>1T1G_255_281
GNADPATGYEVVIDGETTVIGGTSAVA
>1KA2_285_311
MFTPIAGGVSLGIHESQSRFWENIIGR
>1WZA_304_330
QNRILDQLGQDRNKARVAASIYLTLPG
>1L8Q_35_61
SLYNPIFIYGSVGTGKTHLLQAAGNEA
>1UZ5_374_400
DADGFVEIPETVESLDEGEEVEVTLFK
>1P8L_13_39
LLAATLENIEDVQFPCLATPKIDGIRS
>1UX5_44_70
ADLEKAFAAREIKSLASKRKEDLQKIT
>1HZ4_265_291
LLGEFEPAEIVLEELNENARSLRLMSD
>2I0O_243_269
CDGIWNFMTSEQVVQFVQERINKPGMK
>2BF6_389_415
YENGEPKYEFDWKYNKLVKPGYYAYSC
>1Z05_72_98
KITRELIDAHLIHETTVQEAISRGRPA
>1YI9_192_218
AYRVHTHHLGKVVSGYRVRNGQWTLIG
>1VJO_252_278
WYLDMNLLGKYWGSERVYHHTAPINLY
>1X8V_335_361
QGHRIHEGDLVAASPAISNRIPEDFPD
>2A2C_276_302
KYKSLQWDKVLRLEEVQAKLGISLEEM
>1VPR_231_257
TWKSGHYFYEPLVSGGNLLGVWVLPEE
>2D5B_147_173
HGRPVERRKEGNYFFRMEKYRPWLQEY
>1HA0_430_456
DLTDSEMNKLFEKTRRQLRENAEEMGN
>2H9F_35_61
RVPGEARDRLFMRVIGSPDPYAAHIDG
>2A62_4_30
WNQMFVLEEFSGPEPILVGRLHTDLDP
>1ADT_153_179
RNVVQISNTDARCCVHDAACPANQFSG
>1GR0_12_38
ASTEVRVAIVGVGNCASSLVQGVEYYY
>1ODM_166_192
KEENFFARHFKPDDTLASVVLIRYPYL
>1O20_144_170
TILALKSGNTILLRGGSDALNSNKAIV
>1HMY_158_184
GIPQKRERIYMICFRNDLNIQNFQFPK
>1XAG_130_156
DSSVGGKVGINSKQGKNLIGAFYRPTA
>1H30_361_387
SPVLTFAGGLPDVPVTSAPVTAFYRGC
>1TO3_37_63
GAKTPVADSVLTDFKVNAAKILSPYAS
>1XIP_307_333
IWDSKQVIEPSQDSERAVLPISEETDK
>2POR_97_123
RGGNDIPYLTGDERLTAEDNPVLLYTY
>1PII_387_413
QRFDWSLLNGQSLGNVLLAGGLGADNC
>2HMA_132_158
YARVARDEDGTVHMLRGVDNGKDQTYF
>1HA0_444_470
RRQLRENAEEMGNGCFKIYHKCDNACI
>1IR6_178_204
GTIADVAPLWGWNRALVKEGLARIPAS
>2IY9_95_121
SLIASRYGIYGVYPHALISSRRVIPDG
>1ODM_217_243
VSLITVLYQSNVQNLQVETAAGYQDIE
>1NF1_194_220
RFINPAIVSPYEAGILDKKPPPIIERG
>1M13_132_158
MFKGIISFAKVISYFRDLPIEDQISLL
>1RMG_167_193
AIRGGNEGGLDGIDVWGSNIWVHDVEV
>1R53_220_246
TCVVRNLPTGLGEPCFDKLEAMLAHAM
>2DBN_18_44
HNKDYDIPTTENLYFQGSSGSSGMAST
>2IY9_284_310
AMTSCNPRATATELKRTLLESADKYPS
>1Y3N_296_322
PINSKGQRWEEDARQIPRPDGWAITAT
>1JXM_64_90
FIPSKRRVERREWSRLKAKDWGSSSGS
>1JX6_235_261
VDFIYACSTDVALGAVDALAELGREDI
>1SJ8_67_93
DAITAGTASVVNLTAGDPAETDYTAVG
>2BKW_212_238
SLCSSRFMDYALNDSKNGHVHGYFSSL
>1V04_264_290
FDTLVDNISVDPVTGDLWVGCHPNGMR
>1SQ9_288_314
FAHSSWVMSLSFNDSGETLCSAGWDGK
>1LZL_188_214
IPELDDRLETVSMTNFVDTPLWHRPNA
>1AOP_337_363
KIEKIAKESGLMNAVTPQRENSMACVS
>1I4W_100_126
AKFEGSPLQILKRDPYDWSTYSNLIDE
>1QUS_41_67
EILSQAKRLDSVLRLMDNQAPTTSVKP
>1TJY_203_229
AAAQAAENLKRNNLAIVGFSTPNVMRP
>1R6F_6_32
GSSVLEELVQLVAAANIDISIKYDPRK
>2F82_245_271
FHSPYNKLVQKSFARLLYNDFLRNASS
>1ZHX_375_401
PEEGALVPEKDDTFLKLASALNLSTKN
>1N3L_51_77
AYFVPMSKIADFLKAGCEVTILFADLH
>1HBZ_205_231
AQGEKHWVKYHFISQQGVHNLSNDEAT
>1SVS_154_180
YLNDLDRIAQPNYIPTQQDVLRTRVPT
>1N40_19_45
PDAVAELRTREPIRKVRTITGAEAWLV
>1YFE_154_180
LALRKQLIPQLKTLTQTLNEKSRAFAD
>1ZSX_58_84
QLMTLAYDNGINLFDTAEVYAAGKAEV
>2HMA_92_118
AEYRAGRTPNPDVMCNKEIKFKAFLDY
>2J3X_110_136
GINFSIRDVELDRDISDETLDKVRQQI
>1MXA_213_239
AEWLTSATKFFINPTGRFVIGGPMGDC
>1YPV_171_197
NPDDRRIIMCAWNPRDLPLMALPPCHA
>1NIJ_68_94
SRSNELEDALLDLLDNLDKGNIQFDRL
>2A84_46_72
GHLALVRAAKRVPGSVVVVSIFVNPMQ
>1EU8_352_378
ELRAVFENAVPRPIVPYYPQLSEIIQK
>1X54_118_144
LLDYRHLHIRTPKASAIMKVKETLIMA
>1TD6_280_306
VNLKDELIKLIVHTLYEQLDRPVGDEN
>1T5J_162_188
IAGALAIAFFVSSALKDRKDFSLLDEC
>2HZ6_289_315
GSTLPLLEGPQTDGVTIGDKGESVITP
>1Z6A_253_279
DLPDKIETNVYCNLTPEQAAMYKAEVE
>1IO1_178_204
YAKVTVTGGTGKDGYYEVSVDKTNGEV
>1QOY_43_69
NKYLDQVIPWQTFDETIKELSRFKQEY
>1HD7_37_63
AAGEGPALYEDPPDQKTSPSGKPATLK
>1OEW_263_289
FGVGSARIVIPGDYIDFGPISTGSSSC
>1Q5N_243_269
VLGIITGNVGKMARDWSLMMQTEIAEV
>1IXH_52_78
FGASDAPLSDEKLAQEGLFQFPTVIGG
>1EYN_161_187
VSVGATVTIMSAATLAEGTTIIENAAR
>1B89_143_169
LLYNNVSNFGRLASTLVHLGEYQAAVD
>2AP1_183_209
RLPVDALTLMGFDFPLRRCGCGQMGCI
>1JDC_2_28
QAGKSPNAVRYHGGDEIILQGFHWNVV
>1DLJ_295_321
AKQIINVLKEQESPVKVVGVYRLIMKS
>1XRF_273_299
VHIQHVSTKLSLEIIEFFKEKGVKITC
>2BI7_266_292
CAVMNYCSVDVPYTRITEHKYFSPWEQ
>1K7I_94_120
FVKFNAEQIEQAKLSLQSWSDVANLTF
>1GQE_192_218
LRTETGVHRLVRKSPFDSGGRRHTSFS
>2H6O_129_155
DVYFQDVFGTMWCHHAEMQNPVYLIPE
>1UYN_43_69
LRVIAQTQQDGGTWEQGGVEGKMRGST
>1J7X_25_51
IPTLLQHLPNLDYSTVISEEDIAAKLN
>2B9W_133_159
HYNKVHEDLMLPFDEFLALNGCEAARD
>1UR3_138_164
LATDHLDLLLIHRPDPLMDADEVADAF
>1B89_225_251
ELITMLEAALGLERAHMGMFTELAILY
>1OHL_296_322
LHAAAEKGVVDLKTIAFESHQGFLRAG
>1GPJ_215_241
AVRFDELVDHLARSDVVVSATAAPHPV
>2FAU_194_220
VGKIYFLLVRIKIQHMELQLIKKEITG
>1U94_5_31
AIDENKQKALAAALGQIEKQFGKGSIM
>1VAG_307_333
RYNILEEVAKKMDLDMRKTSSLWKDQA
>2CWC_99_125
FGLGHATRRALERYAATGDPYAGDEAG
>1POT_51_77
DGAYDLVVPSTYYVDKMRKEGMIQKID
>4UAG_386_412
QTETMEQAMRLLAPRVQPGDMVLLSPA
>1UYN_13_39
VYADSTAAHADMQGRRLKAVSDGLDHN
>1GQE_290_316
QMKAKLYEVEMQKKNAEKQAMEDNKSD
>1RI6_50_76
RYLYVGVRPEFRVLAYRIAPDDGALTF
>1UWV_268_294
AGVNQKMVARALEWLDVQPEDRVLDLF
>1U16_417_443
SPLFSSDVSQVFNFVNSVEQYTALGGT
>1XRF_200_226
SPVMDSSVMRKALELASQLGVPIMDHC
>1Q7E_13_39
LDFTGVQSGPSCTQMLAWFGADVIKIE
>1HA0_193_219
RVTVSTRRSQQTIIPNIGSRPWVRGLS
>1FC6_264_290
ADSQGIRDIYSADGNSIDSATPLVVLV
>1BIA_40_66
IQTLRDWGVDVFTVPGKGYSLPEPIQL
>1VLO_349_375
TAIVQIRNREMPVKVTKPVFVRNGKAV
>1XKG_36_62
VKYVQSNGGAINHLSDLSLDEFKNRFL
>1UA7_167_193
ADGFRFDAAKHIELPDDGSYGSQFWPN
>1BHE_67_93
IDKGVTLRAVNNAKSFENAPSSCGVVD
>2BF1_85_111
DTNYSGFMPKCSKVVVSSCTRMMETQT
>2H85_14_40
KGHFDGHAGEAPVSIINNAVYTKVDGI
>1YC9_200_226
ASVEAELLGIQESIQLQKNALAALVGQ
>1CEO_162_188
EIDSTMWLYIGGNNYNSPDELKNLADI
>2C78_260_286
PETRKTVVTGVEMHRKTLQEGIAGDNV
>1FI4_236_262
VATSELFKERIEHVVPKRFEVMRKAIV
>1Z5V_382_408
TSISSLFERTCRQYDKLRKREAFLEQF
>1EWF_238_264
PFAPPVMEFPAAHDRMVYLGLSDYFFN
>1B6A_283_309
ATNTGIKCAGIDVRLCDVGEAIQEVME
>2BW0_49_75
VGVFTVPDKDGKADPLGLEAEKDGVPV
>1KA1_144_170
IDGTKGFLRGEQFAVCLALIVDGVVQL
>2GHS_268_294
VPGKQTTCPAFIGPDASRLLVTSAREH
>2C6J_227_253
MLPLCHDACKSYDQWITRKKKQWDVLS
>2HJS_61_87
VDSFDFSSVGLAFFAAAAEVSRAHAER
>2H6O_429_455
TTSPTLNTTGFAAPNTTTGLPSSTHVP
>1SE8_123_149
VRMSGAMNEVLVLGNVTRDPEIRYTPA
>1U8X_60_86
LKLYDNDKERQDRIAGACDVFIREKAP
>1TBF_165_191
NDESVLEHHHFDQCLMILNSPGNQILS
>1IO1_265_291
KTIDGGLAVKVGDDYYSATQNKDGSIS
>2FQX_97_123
QDRDNVVSAVFGQNEGSFLVGVAAALK
>1AB4_23_49
MNVLGNDWNKAYKKSARVVGDVIGKYH
>2GVK_244_270
IVRANMPFANTSKGEYGTYFIGYASTF
>2BU7_86_112
LDKDPEDHRTLSQFTDALVTIRNRHND
>1M4L_101_127
DSMDIFLEIVTNPDGFAFTHSQNRLWR
>1UAS_33_59
DALVNTGLAKLGYQYVNIDDCWAEYSR
>1CS6_299_325
DVITDTEADIGSDLRWSCVASGKPRPA
>2GWD_123_149
VKAVAEEMGIGFLGMGFQPKWRREDIP
>1LI4_320_346
NIKPQVDRYRLKNGRRIILLAEGRLVN
>1W78_229_255
YSVTDHDWAFSDAHGTLENLPLPLVPQ
>1TD6_177_203
ALNQIPGFQGEQVEYFNSKLKQKFTLT
>1EDZ_249_275
VITGVPSENYKFPTEYIKEGAVCINFA
>1O20_17_43
LEKAKKVREAWDVLRNATTREKNKAIK
>1J09_35_61
RFIVRIEDTDRARYVPGAEERILAALK
>1ESC_147_173
TGDGKQWLDDQFERVGAELEELLDRIG
>2BWM_123_149
LRKTGRADIVGFGDGGIYISRNNGGGQ
>1LAM_458_484
DEVPYLRKGMAGRPTRTLIEFLFRFSQ
>1G41_9_35
IVSELDQHIIGQADAKRAVAIALRNRW
>1BHE_245_271
NDFGTGHGMSIGSETMGVYNVTVDDLK
>1DHS_171_197
FEDWLMPILDQMVMEQNTEGVKWTPSK
>1XTO_123_149
PLFNMLSHWNGGLQWNRIELEGSFVID
>1P8L_144_170
IPVEINNITELLQYERDVLSKGFEGVM
>1Z70_54_80
MDAYEVSNTEFEKFVNSTGYLTEAEKF
>1D5T_261_287
IMENGKVVGVKSEGEVARCKQLICDPS
>1HX0_2_28
YAPQTQSGRTSIVHLFEWRWVDIALEC
>1MUW_171_197
QGYDIRFAIEPKPNEPRGDILLPTVGH
>1W9Y_158_184
KVSNYPPCPKPDLIKGLRAHTDAGGII
>1RYO_101_127
VKKDSGFQMNQLRGKKSCHTGLGRSAG
>2FK8_135_161
SIDTNRSRQVLLQGWEDFAEPVDRIVS
>1BGV_378_404
LVSGFEMSQNSERLSWTAEEVDSKLHQ
>1NI5_129_155
LKRGSGPAGLSAMAEVSEFAGTRLIRP
>1FNO_286_312
QFEARKRKMMEIAKKVGKGLHPDCYIE
>1XA6_352_378
LYFRDLPIPVITYDTYSKFIDAAKISN
>1JCF_318_344
GAGMVLDKVNILKKLQGAGGSHHHHHH
>1Y7E_123_149
GGIKKYQWLSTPLSIRGVVFLKNGEKV
>1RRK_441_467
RSRFIQVGVISWGVVDVCKNQKRQKQV
>1HD7_47_73
DPPDQKTSPSGKPATLKICSWNVDGLR
>1UMG_272_298
MPVSQRDAKATRFDGPPRLLGLGFNVK
>1ZSW_42_68
NENNHFYKNVLGLRRVKMTVNQDDPSM
>2HOE_107_133
SMNILAHEAHPLPSQSDREETLNVMYR
>1U09_213_239
SAVGCNPDVDWQRFGTHFAQYRNVWDV
>1RK6_284_310
AAMASQDVSLDAYPYVAGSTMLKQDRV
>1VPB_369_395
EKGILVTGFNGGNNNSSTGDFSYGIEG
>1TVL_320_346
EPFPDIGDVGKNAFQSTTDRIKREAKA
>1X3M_125_151
SPLAPLHNYANLSGIDAARHLFPAVRQ
>2BDE_428_454
CIYMEKLSDLLEHSPMTYFRANRRLLA
>1T9H_278_304
QAVEDGELKQYRYDHYVEFMTEIKDRK
>1NUY_253_279
HRTLVYGGIFMYPANKKSPKGKLRLLY
>1YT3_172_198
ASGWLPAALDECRLMQMRRQEVVAPED
>1NRI_254_280
ATDCNKTLAEQTLLEADQNAKLAIMMI
>1N11_335_361
ADVNAKTKLGYSPLHQAAQQGHTDIVT
>1PMI_374_400
IEGLNGPSIVIATNGKGTIQITGDDST
>1SO7_197_223
FCFLSHDHGRTWARGHFVAQDTLECQV
>1VJO_164_190
ALVHAETSTGARQPLEGVGELCREFGT
>1OFC_157_183
ERCTELQDIERIMGQIERGEGKIQRRL
>1ZKL_4_30
LNILDDDYNGQAKCMLEKVGNWNFDIF
>1WCD_342_368
YPGALRPVTLVAYERVATGSVVTVAGV
>1SYY_230_256
HLNFGIDLINGIKEENPEIWTPELQQE
>2ALA_67_93
ECSTKEKPDYQCKVYTGVYPFMWGGAY
>2F68_246_272
QGYGSYNSFSINYKTKITNEQQKEFVN
>1YU0_245_271
MTHHGKRLPNYNEFQALAFGTTEATSS
>1OQ9_324_350
QDYVCRLPPRIRRLEERAQGRAKEAPT
>2DE2_330_356
ERTQQFLLTNNLLQEPVALDQWAAPEF
>1W9H_32_58
GLRNYGPYEVPSLKYNQIALIHNNQFS
>1A0I_46_72
TANSYWLSRVSKTIPALEHLNGFDVRW
>1Q7E_119_145
PRLIFGSIKGFDECSPYVNVKAYENVA
>1JTA_254_280
NNVFKGDAKDPVYRYQYSFGIGTSGSV
>1I1W_213_239
GQGASVLQALPLLASAGTPEVAITELD
>1ZXX_71_97
ARYPEFAEEEGQLAGIEQLKKHGIDAV
>1CA1_245_271
EGNDPSVGKNVKELVAYISTSGEKDAG
>1VJ1_72_98
TGTDYLAPWQLAQVADGGGIGIVEESK
>1MXA_11_37
SEGHPDKIADQISDAVLDAILEQDPKA
>2HGS_293_319
KCPDIATQLAGTKKVQQELSRPGMLEM
>1OFC_50_76
ELLDQEIYYFRKTVGYKVPKNTELGSD
>1HH2_8_34
ALDQLEEEKGISKEEVIPILEKALVSA
>1OWL_135_161
PDQILSGSGNPYSVYGPFWKNWQAQPK
>1Y8A_65_91
EVRREGYEAGYTLKLLTPFLAAAGVKN
>1ZTU_57_83
TADGHSGEVLQMSLNAATFLGQEPTVL
>2FYT_81_107
FAAKAGAKKVLGVDQSEILYQAMDIIR
>1RU4_362_388
PETSLFRLSANSKLINAGTKESNISYS
>2AEU_81_107
GFNRTSSAILATILALKPKKVIHYLPE
>2F6H_64_90
FGLTKQSESFLAQVLTTIQKVVTQLKG
>1R6F_153_179
NKHLSSSGTINIHDKSINLMDKNLYGY
>1BU8_103_129
CICVDWRRGSRTEYTQASYNTRVVGAE
>1S7C_149_175
SCTTNCLAPLAKVINDNFGIIEGLMTT
>1T3S_136_162
YDVVPSMRPVVLVGPSLKGYEVTDMMQ
>1IK6_110_136
ILGFAMGMAMAGLKPVAEIQFVDFIWL
>1R3F_258_284
LTSSVYFKNGNPVRTSGAPLEGLVRVT
>2DFW_83_109
VDRQVGLNPSGEAFNELSLEAESHRPD
>1KV7_279_305
IAPFDKPHPVMRIQPIAISASGALPDT
>1I9Z_133_159
TVKKTGLGGVSGNKGAVAIRFDYEDTG
>1HOW_92_118
LDHFNHKGPNGVHVVMVFEVLGENLLA
>1CA1_169_195
CKTNEDFYADILKNKDFNAWSKEYARG
>1S9J_169_195
YMSPERLQGTHYSVQSDIWSMGLSLVE
>2FUZ_247_273
KRMARHFLARVPEDGVVYWDFEVPQEP
>1Z6A_323_349
RSGKMIRTMEIIEEALDEGDKIAIFTQ
>1ZHX_72_98
CLIDPEVESPELARMLAVTKWFISTLK
>1DNV_374_400
TDSMGYIDVMSSCTVMEAQPTHFPFST
>1UDX_144_170
EGEKRRLRLELMLIADVGLVGYPNAGK
>1FSU_230_256
SLMDEAVGNVTAALKSSGLWNNTVFIF
>1JR7_119_145
QYYARFVVKNVDNSDSYLRQPHRVMEL
>1AL3_201_227
FTGRSELDTAFNRAGLTPRIVFTATDA
>1UA7_214_240
DAAYANYMDVTASNYGHSIRSALKNRN
>1UWV_276_302
ARALEWLDVQPEDRVLDLFCGMGNFTL
>2FOZ_207_233
EGDAQSVLDARELGMEERPYSSRLKKI
>2HKJ_335_361
ASITRKPKAYQGHPFIVEAGVAFGGSI
>1X8V_21_47
EFRTDPIGLMQRVRDELGDVGTFQLAG
>1I9Z_168_194
AAGYTNYDERDHDYRTIASGLRFRRGR
>1SAZ_351_377
KPKNYSEESRRWRERYDSYLDGILRHH
>1LRZ_186_212
VKKNGVKVRFLSEEELPIFRSFMEDTS
>1WDI_153_179
EVPLPPYIKAKIPMERYQTVYARRPGS
>1A0I_166_192
TLLMQEHVKNMLPLLQEYFPEIEWQAA
>1TQ4_3_29
QLFSSPKSDENNDLPSSFTGYFKKFNT
>1CA1_158_184
RKEQYKINTVGCKTNEDFYADILKNKD
>1TFZ_4_30
KLVGFSKFVRKNPKSDKFKVKRFHHIE
>1T3S_10_36
LEEDREAVRREAERQAQAQLEKAKTKP
>1HO8_235_261
TNSNHLGIQLQYHSLLLIWLLTFNPVF
>1XVT_12_38
FGPLAGLRVVFSGIEIAGPFAGQMFAE
>1WXQ_197_223
KWSQDDLLAFASEIRRVNKPMVIAANK
>2FK8_212_238
FETARFIKFIVTEIFPGGRLPSTEMMV
>1RKD_173_199
LPDELLALVDIITPNETEAEKLTGIRV
>1PVL_25_51
SDSDKLKISQILTFNFIKDKSYDKDTL
>1PW4_24_50
RLRWQIFLGIFFGYAAYYLVRKNFALA
>1JDW_35_61
TFQSTQAATASSRNSCAADDKATEPLP
>1SAZ_208_234
GPFTPERSGTLPLTQLVDLCFSGKFTY
>1CSH_105_131
VSWVSKEWAKRAALPSHVVTMLDNFPT
>1HXX_137_163
ATYRNSNFFGLVDGLNFAVQYLGKNER
>2CEY_274_300
PFKESMKPYYAEFVKQTGQKGESALKQ
>1GSO_312_338
LCLAACESKLDEKTSEWDERASLGVVM
>1CJC_81_107
EVGRDVTVQELQDAYHAVVLSYGAEDH
>1UDX_264_290
DPALLRRPSLVALNKVDLLEEEAVKAL
>1MXA_236_262
MGDCGLTGRKIIVDTYGGMARHGGGAF
>1OX0_320_346
NAHGTSTPANEKGESGAIVAVLGKEVP
>1WL4_333_359
KELGLNPEKVNIEGGAIALGHPLGASG
>2GJL_220_246
IRAADERSTDLIMRSLRNTARVARNAI
>1EA7_120_146
IRHAADQATATGTKTIISMSLGSSANN
>1N4K_110_136
VDPDQDASRSRLRNAQEKMVYSLVSVP
>2B9E_52_78
HFLLDPLMPELLVFPAQTDLHEHPLYR
>2CY8_56_82
GNVYLDFFGGHGALVLGHGHPRVNAAI
>1K5C_112_138
FEVLNSPAQAISVGPTDAHLTLDGITV
>1RE9_138_164
LIESLRPQGQCNFTEDYAEPFPIRIFM
>1RU4_84_110
VAAANCGRAVFDFSFPDSQWVQASYGF
>1G4W_188_214
SYPKNTPDALEAHMKMLLEKECSCLVV
>2AEX_239_265
KEEVFRFVQSCARAVVPSYIPLVKKHC
>16VP_46_72
LPTNADLYRECKFLSTLPSDVVEWGDA
>1WD3_356_382
TQVVDDDSSTTLKEEASWTVVTGLANS
>1X54_281_307
RISYDEAIDILQSKGVNVEWGDDLGAD
>1IGR_272_298
ECMQECPSGFIRNGSQSMYCIPCEGPC
>2B9W_7_33
SRIAIIGAGPAGLAAGMYLEQAGFHDY
>2AYU_375_401
EADEDEDEEEDDDHGLEDDDGESAEEQ
>1O5T_133_159
GFDINKTFIFSDLDYMGMSSGFYKNVV
>2B9E_64_90
VFPAQTDLHEHPLYRAGHLILQDRASC
>1BU8_410_436
INLFRPTLGASQITVQSGVDGKEYNFC
>1J6U_381_407
EVVVTEVYDAFEEKKNGISGKMIWDSL
>1ZSX_185_211
AYSVARQFNLTPPICEQAEYHMFQREK
>1FKM_104_130
YQFKSVQNSLQRILYLWAIRHPASGYV
>1PZD_32_58
APLAEQRTESTPVTAAKQPEKVAATRQ
>1L9V_68_94
RGMNFETIMFTKVAMLICEALNSLKVT
>1LFW_268_294
AHASAPQVGKNSATFLALFLDQYAFAG
>1JDN_358_384
AGQVSIDANGDRYGDFSVIAMTDVEAG
>2IMR_229_255
YAAGEGLPLQIHVAEHPTELEMFRTGG
>1GVH_316_342
PRFTAHTWYRQPSEADRAKGQFDSEGL
>2MNR_214_240
GVTWIEEPTLQHDYEGHQRIQSKLNVP
>1WY0_203_229
LSSWGRNVGIAFQIWDDVLDLIADEKK
>1RU4_192_218
QGPGNRFVGCRAWENSDDGFDLFDSPQ
>2CY8_15_41
VFWAQRARSVMPDGVTADTRAFDPHGL
>1RI6_42_68
PMVVSPDKRYLYVGVRPEFRVLAYRIA
>1BCO_82_108
EDFHITIDNTRGAANKWLTGGAPNRYR
>1V4A_387_413
INDEQTQTLPSDELNRARLAWAMDFAD
>1GQE_146_172
SMLERMYLRWAESRGFKTEIIEESEGE
>1NRI_136_162
IHFSKNDVLVGIAASGRTPYVIAGLQY
>1JP4_85_111
ELIEDGQSEEILKQPCPSQYSAIKEED
>1RMG_356_382
SGYCLKDSSSHTSYTTTSTVTAAPSGY
>2H7O_69_95
NSLILKTYRVIEDYVKGREGDTKNSST
>1BUP_49_75
RLIGDAAKNQVAMNPTNTVFDAKRLIG
>2BX6_195_221
VQDYVPIPTTEELKAVRVSTEANRSIV
>1NNF_210_236
KSRLYFVRHQDPGALVSYSGAAVLKAS
>1XKN_269_295
LPMPEPVYYDGERLPASYANFYIANTV
>2FB9_108_134
AGVAASALCMDKDLSKRVLAQAGVPVV
>2AP1_128_154
NDANCFALSEAWDDEFTQYPLVMGLIL
>1PFO_12_38
SIAMALCLFSQPVISFSKDITDKNQSI
>1GSO_303_329
LRMKSDLVELCLAACESKLDEKTSEWD
>2BOQ_20_46
ILDDIQENLFDGAQCGEEVHESLRLTF
>1MLA_149_175
EAAEGQVVSPVNFNSPGQVVIAGHKEA
>2BOQ_142_168
FDSVDSILARMGDAGFSPVEVVWLLAS
>1LML_93_119
GDFKVPQAHITEGFSNTDFVMYVASVP
>1OLT_169_195
MGVQDFNKEVQRLVNREQDEEFIFALL
>1USG_59_85
VAVANKIVNDGIKYVIGHLCSSSTQPA
>1OZA_339_365
AMGPEYLAAFTVGDQLLWGAAEPVRRI
>2CYG_44_70
RNSNIQVLLDVPRSDVQSLASNPSAAG
>1W3U_84_110
IPMNFLKEGQTANYVMTGSWASKALKE
>1IR6_337_363
SAVEALRSAEDLLLRYGGHKEAAGFAM
>1JIX_262_288
NDNFITLRVWETMASDAVMLIDEEFDT
>1ZSW_289_315
NGILFEIATDGPGFTVDGDVEHLGEKL
>2H8O_118_144
HCYSLVHDDLPAMDDDDLRRGQPTVHR
>1LFW_2_28
DLNFKELAEAKKDAILKDLEELIAIDS
>2CY8_181_207
LLIRPDDIEGMREVFANHGSDIAAFIA
>1VYR_197_223
NQRTDQYGGSVENRARLVLEVVDAVCN
>1MKY_67_93
ISQKMKEVTLNMIREADLVLFVVDGKR
>2F5U_116_142
AADDSDRAPVTFGDLLGRLPRYLACLA
>1XHC_173_199
HRGAMFLGLDEELSNMIKDMLEETGVK
>2G8J_302_328
VKMEDGEFWMSFRDFIREFTKLEICNL
>1M15_104_130
WGDINTLVGLDPAGQFIISTRVRCGRS
>2GG6_392_418
NASGAAVATHLDHRIAMSFLVMGLVSE
>2BU7_120_146
GVLEYKDTYGDDPVSNQNIQYFLDRFY
>2CY7_338_364
QVKKLSLLGGALPMFELVEQQPSHLAC
>1FNO_165_191
IKVAFTPDEEVGKGAKHFDVEAFGAQW
>1N93_97_123
HGGVPRESYLSTPVTRGEQTVVKTAKF
>1RH9_93_119
EAKKYGIHLIMSLVNNWDAFGGKKQYV
>2F6H_327_353
YQVADYESPIPQEILRYVADIVKKEAA
>1D5T_106_132
VVEGSFVYKGGKIYKVPSTETEALASN
>1LFW_235_261
VKLAYESFLADKELDGSFEINDESADI
>1A5T_287_313
QAILGDVCHIREQLMSVTGINRELLIT
>1FXX_447_473
LQMLVQQYADDKEKVALLKALWQYADE
>1EDG_270_296
GTNAWNINDSKDQSEVTWFMDNIYNKY
>1RE9_316_342
DQILLPQMLSGLDERENACPMHVDFSR
>2CBN_153_179
EHDAPGALNAQALKAAGVPPGPLFQEL
>2AUJ_224_250
AIDPEEEVIAEAEGVVHLHEPASILVV
>1B6R_161_187
EVSLVGARGFDGSTVFYPLTHNLHQDG
>1M6E_44_70
YSGDTVTTRLAIADLGCSSGPNALFAV
>1R89_30_56
ELRRRLDELGVEYVFVGSYARNTWLKG
>1LI4_91_117
AIAKAGIPVYAWKGETDEEYLWCIEQT
>2BW4_138_164
PEGMVPWHVTSGMNGAIMVLPRDGLKD
>1Z5V_343_369
RKLANFIPWGPASIQVALSRKSPYLPS
>1OKG_136_162
AAGLEMESGEPSSLPRPATHWPFKTAF
>2CJG_36_62
VLDLTRSGGSYLVDAITGRRYLDMFTF
>1NH1_274_300
FAARAIASAHGIELPPFRNGNVSDIEA
>1DB3_128_154
YQASTSELYGLVQEIPQKETTPFYPRS
>1QNR_316_342
AQSNSDPYTVWYNSSNWQCLVKNHVDA
>1XKU_27_53
FRCQCHLRVVQCSDLGLEKVPKDLPPD
>8OHM_2_28
PAVPQTFQVAHLHAPTGSGKSTKVPAA
>1Z05_296_322
IRDQVTARIQAGEPSCLATVEEISIED
>1R6F_252_278
SDKSRPLNDLVSQKTTQLSDITSRFNS
>1B6R_133_159
RLRANETEQLPAECYGECIVEQGINFS
>1ELV_258_284
TPNMICAGGEKGMDSCKGDSGGAFAVQ
>1B6A_116_142
PSVPICDLYPNGVFPKGQECEYPPTQD
>1N67_217_243
PNTDSNALIDQQNTSIKVYKVDNAADL
>1R4U_73_99
VTPPELFGSILGTHFIEKYNHIHAAHV
>1Q44_131_157
LPSPRLMNTHISHLSLPESVKSSSCKI
>2GJL_154_180
GEDDIPGLVLLPAAANRLRVPIIASGG
>1AL3_48_74
IFARSGKHLTQVTPAGQEIIRIAREVL
>1NTH_289_315
SSASWHLDGPVHIRWGSTNTRETLMIA
>1BCO_162_188
ALAGAYTGPNPQAKPDNYGDRAVDAEL
>2AU3_266_292
NVVAPLGTALTQNQANLLSKFTKKVYI
>1IAL_100_126
ALTNIASGTSEQTKAVVDGGAIPAFIS
>1ZOD_371_397
TKEPADGLGAKITRECMNLGLSMNIVQ
>2DE2_318_344
VPRLDHDALALLERTQQFLLTNNLLQE
>1KVP_213_239
KGRTIKTGQLGIGPVDAGFLVAQNTAQ
>2GWD_342_368
LLYDEDVLQSVLDLTADWTPAEREMLR
>1SO7_101_127
FLFFIAIPGQVTEQQQLQTRANVTRLC
>1P8L_127_153
TVHPHILEHAQVKIIPLIPVEINNITE
>1HO8_277_303
LKLVKITIKEKVSRLCISIILQCCSTR
>2GS8_13_39
SYANIAIIKYWGKENQAKMIPSTSSIS
>1NHS_212_238
ETVERYEGDGRVQKVVTDKNAYDADLV
>1KXU_256_282
SQLLDIMKSMRNLVKKYEPPRSEEVAV
>1OHC_254_280
TDAIVKEFLDICENAEGAIAVHCKAGL
>1CS6_90_116
SREASLRFGFLQEFSAEERDPVKITEG
>1DFA_309_335
TDNIGTRETFLAGLIDSDGYVTDEHGI
>1YDX_14_40
SGHIDDDDKHMTPKLKLNNNINWTKRT
>1H8L_314_340
RGILNATISVADINHPVTTYKDGDYWR
>1SAZ_77_103
LLDPIPGGVYLVDGLMIKTLKSGKNGE
>2BI7_116_142
EARALIAEKGDSTIADPQTFEEEALRF
>1YOE_119_145
MAKTLRESAEPVTIVSTGPQTNVALLL
>1M6E_263_289
EAEILKEGSFLIDHIEASEIYWSSCTK
>2FP3_256_282
IQKFCQVMADHAHDTDLEDILKKTSEA
>2CYG_219_245
FAALERVGGANVAVVVSESGWPSAGGG
>1LRZ_52_78
VIAACLLTAVPVMKVFKYFYSNRGPVI
>2B20_327_353
KLKAGEVSAEGLRIVLEAGIREPMIMR
>2HKJ_21_47
LAGFPNPARALYQTVRELIENSLDATD
>1O70_291_317
PDVECTNGIIHVIDYPLLEEKDVVVAG
>1YS1_76_102
TGATKVNLVGHSQGGLTSRYVAAVAPD
>2FGQ_54_80
GFWLEGEIFGDDGNASGFNFKRRSTVS
>1LI4_157_183
TTTGVHNLYKMMANGILKVPAINVNDS
>2NZL_174_200
YKAIFVTVDTPYLGNRLDDVRNRFKLP
>2C43_79_105
KLVAEKLNIPWNHIRLQRTAKGKPVLA
>1U7G_304_330
RLLRVDDPCDVFGVHGVCGIVGCIMTG
>1LCY_173_199
AGGPLVNLDGEVIGVNTMKVTAGISFA
>2AEX_272_298
QEKLWQQLRRGRYVEFNLLYDRGTKFG
>1RKD_16_42
DHILNLQSFPTPGETVTGNHYQVAFGG
>2HQ2_7_33
HHHHGSMNHYTRWLELKEQNPGKYARD
>2IJR_141_167
VASWSSHINGADCWTKLGVMQEHACNC
>1MSK_80_106
LFKDANDMLDKLSAEKTLNPRGVVGLF
>1R4U_204_230
FDATWATAREVTLKTFAEDNSASVQAT
>1P5J_331_357
LPSLVVIVCGGSNISLAQLRALKEQLG
>1N40_341_367
GQHFCPGSALGRRHAQIGIEALLKKMP
>1JDC_279_305
DPRWREVAVTFVDNHDTGYSPGQNGGQ
>1PJX_1_27
MEIPVIEPLFTKVTEDIPGAEGPVFDK
>1J58_307_333
AGDVGYVPFAMGHYVENIGDEPLVFLE
>2GY5_387_413
FTIHRILPPDSGVWVCSVNTVAGMVEK
>1GYC_294_320
TTSVIPLIETNLHPLARMPVPGSPTPG
>1ISR_390_416
HGLQNMHHALCPGHVGLCDAMKPIDGR
>2BJQ_317_343
MEKATAGLAGKDSAVSGPAVGDFLVLC
>2HC9_388_414
EIIKAGKASGDLVAPMLFAPDLFFGDL
>2GES_33_59
ELVGLRGLGEQIDLLEVEEVYLPLARL
>1F1O_173_199
AGIEVGKISGAVGTYANIDPFVEQYVC
>1VJV_293_319
RKFDPSSSENVMTPREQYETQVALNES
>2FFE_29_55
VVNTAEDLWVSGNLISPDLDTVLYLFS
>1MJ5_176_202
GLILRPLSEAEMAAYREPFLAAGEARR
>1LL2_131_157
CFNSGVFVYQPSVETYNQLLHVASEQG
>2BBC_266_292
KTFQNPLMISQLLPVLNQKSYVDLISP
>1ZWX_196_222
LNVNYGTDEYHDMLKLLNVSSPANFNG
>1LJ5_294_320
GMTDMFRQFQADFTSLSDQEPLHVAQA
>2NVP_401_427
TKFTRDWFAWSNSLFSHFIYEKVINKK
>2BWM_281_307
KHVRCVSSLTNKKVGDIIGFGDAGVYV
>1JDN_265_291
HDFEAKQAYSSLQTVTLLRTVKPEFEK
>1L9V_288_314
LLFQKMKPEKNPFKGLSTDRKMDEVSQ
>1CJC_108_134
QALDIPGEELPGVFSARAFVGWYNGLP
>1BT3_89_115
CAYCNGGYDQVNFPDQEIQVHNSWLFF
>1DFA_52_78
QKSQHRAHKSDSSREVPELLKFTCNAT
>1CPY_156_182
ASEILSHKDRNFNLTSVLIGNGLTDPL
>1DNV_208_234
SSFTFLQNYYCMYQQTNQGTGGWPCLA
>1XV5_82_108
NSVPATSVQEATINNYKKLLDNIKPSI
>1F8E_46_72
DECRFYALSQGTTIRGKHSNGTIHDRS
>1GWU_268_294
ANSTQTFFNAFVEAMDRMGNITPLTGT
>1AC5_350_376
GTKLSNPISKPSIHLLPGLLESGIEIV
>1NH1_119_145
SDTDAVTPLVKPYKSVLARVVDHEDAH
>1UDC_143_169
GTPQSPYGKSKLMVEQILTDLQKAQPD
>2GWN_65_91
DQVHFREPGLTHKATIASESRAAVAGG
>1IR6_25_51
LLEEALRQGKRIRVHGDYDADGLTGTA
>1H12_131_157
NGFVYKVDEGPAPDGEEYFAFALLNAS
>2BMW_146_172
DPEANVIMLAGGTGITPMRTYLWRMFK
>1MGP_72_98
IMNFYKRIREAGSVPKTSQPSVEDFKK
>1OFL_98_124
IYGSYNRITACVFDCFDEANSAYITTS
>1JDN_392_418
YFGKEGRFEMRPNVKYPWGPLKLRIDE
>1K7I_398_424
VAAYDWIADFQKGIDKIDLSAFRNEGQ
>2DDU_206_232
SGVCFCDLGYTAAQGTCVSNTPNHSEM
>1F42_78_104
SLLLLHKKEDGIWSTDILKDQKEPKNK
>1J58_38_64
PETDHGTVSNMKFSFSDTHNRLEKGGY
>1MOQ_247_273
KEISYIHAEAYAAGELKHGPLALIDAD
>1VBI_181_207
GKVFLAREKGERIPPSWGVDREGSPTD
>2A99_26_52
PAELLAERFLTPNELFFTRNHLPVPAV
>1WDP_133_159
EYLTVGVDNEPIFHGRTAIEIYSDYMK
>2NWH_53_79
GFEVRIIAPRGGDVTGEVVAEAARQAG
>1WL7_238_264
ITGPYVDKNGVSMMQGGGTILDAGNDR
>2J4O_339_365
SDTFASGGERARFCPRHEDMTLLVRNF
>1T67_310_336
NTARCWTYLTGVILGKTLSSEIPDHEF
>2D57_221_247
LAGALYEYVFCPDVELKRRLKEAFSKA
>1QUS_33_59
GFDRQQLQEILSQAKRLDSVLRLMDNQ
>1MZE_206_232
QNFFAQIKGYKRCILFPPDQFECLYPY
>1WP5_186_212
KGMNLKEGDYIVSGQLITSKDESIVVA
>1JFB_364_390
TTVFSTLYQKFPDLKVAVPLGKINYTP
>2IZR_192_218
KEQSRRDDLEALGHMFMYFLRGSLPWQ
>1JDC_360_386
DSAISFHSGYSGLVATVSGSQQTLVVA
>1OC7_205_231
IYEDAGKPRAVRGLATNVANYNAWSVS
>1US0_59_85
IQEKLREQVVKREELFIVSKLWCTYHE
>1A0I_99_125
DFNTGSGLLRTKWTDTKNQEFHEELFV
>1TD6_73_99
KTAQSRCEEELAAPYLPKPLVSFFQSL
>2F7F_120_146
PLAQCQLVETALLNMVNFQTLIATKAA
>1RK6_216_242
IIEVCRPLITHGGVYATHMRDEGEHIV
>1XFK_117_143
HARAIVLGGGHEIAWATFQGLAQHFLA
>1FG7_177_203
GKAIVVADEAYIEFCPQASLAGWLAEY
>2POR_48_74
HESVGAETGEDGTVFLSGAFGKIEMGD
>2B4V_336_362
FSPLYDCDPTELGRLLHGFFIFYAHHF
>2PGD_396_422
SAVENCQDSWRRAISTGVQAGIPMPCF
>1ZED_429_455
EETHAGEDVAVFARGPQAHLVHGVQEQ
>2HOE_136_162
DRAKDMMEKLGSKLSALTVAAPGPIDT
>1ZU4_266_292
STSKGGIGLAIKELLNIPIKMIGVGEK
>1ITX_234_260
KIAAIVDWINIMTYDFNGAWQKISAHN
>2BI0_81_107
STLATQRVKANLFYRGLRFHRFPAVGD
>1X8V_268_294
TLIELMRHRDAYAAVIDELDELYGDGR
>2B20_316_342
RGGQQEGVLLEKLKAGEVSAEGLRIVL
>1VPR_315_341
IPLQSRDYTALAGRDNAPTNLGKPYPT
>1G41_135_161
LLPPAKNQWGEVENHDSHSSTRQAFRK
>1TQN_354_380
RVCKKDVEINGMFIPKGVVVMIPSYAL
>1LRZ_60_86
AVPVMKVFKYFYSNRGPVIDYENQELV
>1MXG_183_209
YAAYLRSIGFDGWRFDYVKGYGAWVVR
>1VPT_295_321
KAKVLFLQQSIFRFLNIPTTSTEKVSH
>1NH8_97_123
AQVRERLALGFGSSSFRYAAPAGRNWT
>1Z2N_295_321
VNVFPSYGGKVDFDWFVEKVALCYTEV
>1YD7_248_274
THDEKGRPRTVDREVHERLIKRIVEKI
>1VFL_268_294
TGAWKPDTEHAVIRFKNDQVNYSLNTD
>1O20_279_305
IAKEFLPVIVEELRKHGVEVRGCEKTR
>1W5D_143_169
WSDEYTYYGAPISALTASPNEDYDAGT
>1H4V_262_288
DYYVRTAFEVHHEEIGAQSALGGGGRY
>1JND_195_221
VLPNVNSTWYFDIPALNGLVDFVNLAT
>2FGT_247_273
NLVQSTSYQTGELIKKSQKYLEDTGSW
>1XA6_281_307
VKAHNTQRPMVVDICIREIEARGLKSE
>1XGK_239_265
RVTYVQVPKVEIKVNIPVGYREQLEAI
>1N67_76_102
ITVPKELNLNGVTSTAKVPPIMAGDQV
>1SP3_163_189
YPDKATDVHMDSDGNNFQCQNCHTTEK
>2NWH_238_264
ILHPPLIREVKDVTGAGDAMASGYLAA
>1NU5_168_194
ARTPAQDLEHIRSIVKAVGDRASVRVD
>1WAK_317_343
KVPRKLIVAGKYSKEFFTKKGDLKHIT
>1BIA_90_116
TNQYLLDRIGELKSGDACIAEYQQAGR
>2NXF_88_114
VDVHHVWGNHEFYNFSRPSLLSSRLNS
>1VB3_211_237
ANSINISRLLAQICYYFEAVAQLPQET
>2BI7_15_41
GAVIGRQLAEKGHQVHIIDQRDHIGGN
>1GQE_77_103
LEDVSGLLELAVEADDEETFNEAVAEL
>1UWV_59_85
KQYARAKVVRRLSDSPERETPRCPHFG
>1IAL_374_400
VHCGIIEPLMNLLSAKDTKIIQVILDA
>2AM1_332_358
MKLILETFSAIPANEGGKKIAVLADMK
>2PGD_109_135
MRRCRDLKDKGILFVGSGVSGGEDGAR
>1SQH_84_110
SLHRDIVQSVSFFSWQPDGAAELWECL
>4ENL_192_218
NLKSLTKKRYGASAGNVGDEGGVAPNI
>1OFC_233_259
DKENVYEELRAAIRASPQFRFDWFIKS
>4BCL_1_27
ALFGTKDTTTAHSDYEIILEGGSSSWG
>1FXX_434_460
VFTPEFLQGYADELQMLVQQYADDKEK
>1D3G_272_298
TGGLSGKPLRDLSTQTIREMYALTQGR
>1SNG_56_82
TRTELTTLLGTDPAPLLAALDRAVTDS
>2CY8_426_452
TTFDRVLDRLADENLLSWQGTNLSGNQ
>1Y4I_294_320
SSHPQYELGQRQMSLPGGIISFEIAGG
>1BN8_279_305
TSDDGKLKITLHHNRYKNIVQRAPRVR
>1PJX_207_233
GPAKIENKKVWGHIPGTHEGGADGMDF
>1JTA_155_181
VWIDHVTISDGNFTDDMYTTKDGETYV
>1SIQ_140_166
SDPSSMETRAHYNSSNKSYTLNGTKTW
>2BW0_178_204
PDDTVSTLYNRFLFPEGIKGMVQAVRL
>1UTE_64_90
DKRFQETFEDVFSDPSLRNVPWHVLAG
>1FP2_326_352
KLFIEAGFQHYKISPLTGFLSLIEIYP
>1BCO_216_242
SFDDVFEREYARTIVRKPTEEQKRMLL
>1CWV_260_286
TEQPDSYTATVVGNSVGDVTITPQVDT
>1GQ8_151_177
FIAGTVDFIFGNAAVVLQDCDIHARRP
>1WDP_205_231
EFQCYDKYLKADFKAAVARAGHPEWEL
>1FNO_259_285
GFYHLASMKGTVDRAEMHYIIRDFDRK
>2CAU_39_65
SEESRAQNNPYLFRSNKFLTLFKNQHG
>1WCD_379_405
LAKNLVTEYGRFDPGAMNYTKLILSER
>1WL7_79_105
EDHLWAPDICFYNGIYYLYYSVSTFGK
>1MXG_192_218
FDGWRFDYVKGYGAWVVRDWLNWWGGW
>1NC5_284_310
MYAIAKGINKGYLDRAYETTLLKAYQG
>1UYN_250_276
ATAATGKTGARNMPHTRLVAGLGADVE
>1AC5_275_301
LNLLLSYTRESSQKGTADCLNMYNFNL
>2FB9_3_29
FMRVLLIAGGVSPEHEVSLLSAEGVLR
>1QF5_287_313
GEFLCKQGNEFGATTGRRRRTGWLDTV
>1J72_292_318
IYIWKGRKANEKERQAALQVAEGFISR
>1RP4_270_296
NVISQLDTKIFNEDLVFANDLSLTLKD
>2CBN_138_164
YPLEHPLECYGYRIEEHDAPGALNAQA
>2BJQ_79_105
LTATEQDPTEQFKKTGFWYEWRPYKDR
>2II0_282_308
ETENLEERVAVVSRIIEILQVFQELNN
>1TXD_40_66
VRTLKVLDQVFYQRVSREGILSPSELR
>2D5B_343_369
TRYEADLADDLGNLVQRTRAMLFRFAE
>1H9A_284_310
FVRAQYGAGDSADFKPYLEELDVPADS
>1JMS_255_281
TFEKFKQPSRKVDALDHFQKCFLILKL
>1LZL_38_64
GAMLADLSFDGVSLRELSAPGLDGDPE
>1F1O_280_306
MARVIRGYMMTAYENVPLWHERDISHS
>2C1I_25_51
KDDQLSEGNQKEHFRQGQAEVIAYYPL
>1JMM_340_366
PGKDNTDGKKPNIWYSLNGKIRAVNVP
>1BGV_77_103
YRVQFNGAIGPYKGGLRFAPSVNLSIM
>1U16_446_472
SSVTTQIEQLRELMKKQKEQAHHHHHH
>1VE1_88_114
LILTMPAQMSEERKRVLKAFGAELVLT
>1UX5_237_263
AQGFKLSTLQRLTFIKDTTNSMTFLNY
>1Z6A_420_446
DRWWNPAVEDQATDRVYRIGQTRNVIV
>7ODC_365_391
RIVERCNLPEMHVGDWMLFENMGAYTV
>1HOW_35_61
VWLAKDMVNNTHVAMKIVRGDKVYTEA
>1ZSY_152_178
PCTAYRMLMDFEQLQPGDSVIQNASNS
>2B9W_382_408
GWYEKVEGMQGRRNTFYAGEIMSFGNF
>1U16_276_302
AFSTGSSLMPQKKNPDSLELIRSKAGR
>1GA8_1_27
MDIVFAADDNYAAYLCVAAKSVEAAHP
>2DE2_111_137
ITAAADLAGRRIGVSASAIRILRGQLG
>2FAU_260_286
TPTMRDVNKKFSVRYFLNLVLVDEEDR
>1CJC_413_439
LLDSRGVWPVSFSDWEKLDAEEVSRGQ
>1W9Y_289_315
YAGLKFQAKEPRFEAMKAMETDVKMDP
>1WF3_238_264
RPSQKAIVIGEGGRKIKEIGQATRKQL
>1RPT_31_57
WPQGFGQLTKWGMGQHYELGSYIRRRY
>1FKM_46_72
LIGYLPVNTKRQEGFLQRKRKEYRDSL
>1ULZ_351_377
TRVIERYYVPGGFGIRVEHAAARGFEV
>1N40_242_268
LTTALISLIQRPQLRNLLHEKPELIPA
>2DFW_49_75
RLHCAGDADVEFTIQSASKPFTYAAAL
>1RW3_411_437
QPLVIKAPHAVEALVKQPPDRWLSNAR
>2GNO_35_61
SLELPEYVEKFPPKASDVLEIDPEGEN
>1JTA_71_97
YTDFADQKARSQINIPANTTVIGLGTD
>2ABS_30_56
TGPMRVFAIGNPILDLVAEVPSSFLDE
>1EYN_108_134
QVSLPGGCAIGARPVDLHIFGLEKLGA
>1HD7_127_153
GYSGVGLLSRQCPLKVSYGIGDEEHDQ
>2AM1_287_313
QEGVSEEQIRLAFQHLELTRNRTEWKK
>1U4G_173_199
AAEFYMRGKNDFLIGYDIKKGSGALRY
>1G4W_348_374
VRADFRDSRNNRMLEDASQFVQLKAMQ
>1XOV_114_140
LAVEISAKMAKALGLPNRGAKATKDLR
>1IR6_209_235
LRLLAEAVGYTGKAVEVAFRIAPRINA
>1REO_6_32
PLEECFRETDYEEFLEIARNGLKATSN
>2F7V_103_129
GVCDIKGAAAALVAAANAGDGDAAFLF
>1EWF_205_231
INYGLVAPPATTAETLDVQMKGEFYSE
>1LL2_27_53
KQHRTSRRLAVLTTPQVSDTMRKALEI
>1OGQ_183_209
RNRLTGKIPPTFANLNLAFVDLSRNML
>1TD6_248_274
LVSYFPLHPPVPLAQLAAKIYEYVSQI
>2NZL_32_58
DYEQHAKSVLPKSIYDYYRSGANDEET
>1Y42_209_235
VSFAEFTYPIMQGWDWFELFYQQGVQM
>1S7C_171_197
GLMTTVHATTATQKTVDGPSHKDWRGG
>2A84_83_109
PRTPDDDLAQLRAEGVEIAFTPTTAAM
>1NXC_366_392
YYILRPEVIETYMYMWRLTHDPKYRTW
>1P5J_127_153
TPALTIERLKNEGATCKVVGELLDEAF
>1UDX_214_240
GIIEGASEGKGLGLEFLRHIARTRVLL
>1Y8A_299_325
EIYIMENSDFGEVLEKSKRMRVRLRGL
>1USG_184_210
ALIARLKKENIDFVYYGGYYPEMGQML
>1EQC_64_90
HWSTWITEQDFKQISNLGLNFVRIPIG
>1EDG_24_50
NFVKGLRLGWNLGNTFDAFNGTNITNE
>1WZA_404_430
NPVFYTGKIEIINGGLNVVAFRRYNDK
>1OKG_343_369
THLHAGEAATVYFKSGRVVTIEVPVVP
>1VYR_308_334
AEDLIGKGLIDAVAFGRDYIANPDLVA
>8ABP_2_28
NLKLGFLVKQPEEPWFQTEWKFADKAG
>1QE3_105_131
GGAFYLGAGSEPLYDGSKLAAQGEVIV
>1DT9_404_430
KGFGGIGGILRYRVDFQGMEYQGGDDE
>1J7X_99_125
FKVSILPGNIGYLRFDQFADVSVIAKL
>2GNO_213_239
LLERFSKVESKEFFALFDQVTNTITGK
>1US0_14_40
PILGLGTWKSPPGQVTEAVKVAIDVGY
>2BWV_82_108
DLTAEIWFGRRLGQDAAPEKLGVDRAL
>1T3S_229_255
LQLVVLDADTINHPAQLSKTSLAPIVV
>1VPK_10_36
HHHMKVTVTTLELKDKITIASKALAKK
>1AB4_406_432
EWLEPEFGVRDGLYYLTEQQAQAILDL
>1TJY_191_217
DAIIAPDANALPAAAQAAENLKRNNLA
>1KVP_1_27
SNIQTGAERMPHDLSHLGFLAGQIGRL
>1XMB_65_91
YRYPVAITGVIGYIGTGEPPFVALRAD
>1RP4_199_225
HLSKEYLNTKTGKWEPNLDLFMARIGN
>1RE9_88_114
IPREAGEAYDFIPTSMDPPEQRQFRAL
>1FG7_265_291
MRERVAQIIAEREYLIAALKEIPCVEQ
>2DVZ_201_227
MPQIQAGKLRAMAIAWPTRIDAIKDVP
>1VFL_32_58
RRGIALPADTPEELQNIIGMDKPLTLP
>1LJ8_102_128
ISDMLLAEDSAQALIDKLASPEIRIVS
>1QAZ_196_222
EATIIGVISKDDELFRWGLGRYVQAMG
>1L9V_10_36
PHLENDSYKFIPFNNLAIKAMLTAKVD
>1I6L_172_198
PEARIPKVGARIMSLVDPTKKMSKSDP
>1Q35_186_212
KEGICDYSIGNSYYYGKMLDDEKQKSW
>1YIS_362_388
TDNVKKIVEDEIAFLGLEKAMMMLTEE
>2ICS_233_259
WQAYNKGVVFDIGHGTDSFNFHVAETA
>2G0D_341_367
LNTKKFDSYMEEFNVNSEQILEEYGDE
>2A62_229_255
VLGTAIGRVKANDQDIGENAQSSYDII
>1OLT_193_219
ALLNHAREIGFTSTNIDLIYGLPKQTP
>2ABS_193_219
ATPKNALEVAGYAHGIPNAIFTLNLSA
>2B0J_141_167
GADIVITWLPKGNKQPDIIKKFADAIP
>1NUY_203_229
KKKGSIYSINEGYAKEFDPAITEYIQR
>1A76_129_155
PKMVENCKYLLSLMGIPYVEAPSEGEA
>1OWL_194_220
KQLGFDWDGGFPVEPGETAAIARLQEF
>1T3S_76_102
FNNDWWIGRLVKEGCEIGFIPSRVKLE
>1LTQ_207_233
IVVVSGRESGTKEDPTKYYRMTRKWVE
>1Q0H_260_286
PQSVIHSMVRYQDGSVLAQLGEPDMRT
>1EQC_133_159
GSQNGFDNSGLRDSYNFQNGDNTQVTL
>1M4L_264_290
KYSFTFELRDTGRYGFLLPASQIIPTA
>1YD7_36_62
AGCRFYAGYPITPASEIFEAMALYMPL
>1ZWX_131_157
KGFAYVKIMKNGKPYHIIGTHTQADDS
>1T5J_200_226
AKKLLEIKNFNNLDYIYDYFGTGVKTD
>1MKY_362_388
SSAINSALQKVLAFTNLPRGLKIFFGV
>8ABP_81_107
YDMKVIAVDDQFVNAKGKPMDTVPLVM
>1NRI_36_62
VRLMNEEDKLVPLAIESCLPQISLAVE
>1PFO_232_258
TVSADLPKNPSDLFDDSVTFNDLKQKG
>2A3N_117_143
ESVAIAEWCKAQGIRVVAITKNADSPL
>2FK8_292_318
LRGCEHYFTDEMLDCSLVTYLKPGAAA
>1B89_113_139
LEEFINGPNNAHIQQVGDRCYDEKMYD
>1FOB_302_328
IGNAGLGSSCADNLMVDYTTDEVYESI
>2C78_70_96
YETAKRHYSHVDCPGHADYIKNMITGA
>2B78_229_255
AAAMGGAMATTSVDLAKRSRALSLAHF
>1ZDY_174_200
LYFSELSAQTLEAESVLALVRELGLHV
>1EZW_118_144
NPEAEDEVGPATAIREVKEVIYQYLEG
>2H9F_111_137
GAGAFALHAGLVDPARIPEDGICEVRI
>2HMA_275_301
LYVGQGFYHDSLMSTSLEASQVHFTRE
>1Q1Q_263_289
CGDWKNHFTVAQSEAFDRAYRKQMRGM
>1BU8_367_393
GNSKQYEIFKGSLKPEARHVRDIDVDI
>1OFC_90_116
EAEPLTEEEIQEKENLLSQGFTAWTKR
>1SUU_65_91
SNEGKLYLINAYEIKDSSRASKGQNIS
>1Q14_225_251
VVGTSLAVYPFASLPEEIPRKVKRVLC
>1PZD_229_255
DEFQKEETFTLSTIKTLEEAVGNIVKF
>2IY9_215_241
VIRVAALAQYRKGETPVLHGGGITGSR
>1VPT_204_230
YIPHGNKMLQPFAPSYSAEMRLLSIYT
>1VJP_134_160
LDPDVIVNTCTTEAFVPFGNKEDLLKA
>1O70_260_286
PTFRDSLSIRVEEEAGRYVIIWNYKKI
>1HX0_281_307
GEGWGFMPSDRALVFVDNHDNQRGHGA
>1RVK_145_171
GGLATPEDYGRFAETLVKRGYKGIKLH
>1VPB_317_343
ERRSIFDKGVLNTYFIDTYNAKKMGVD
>1J72_249_275
ALYKVSDATGQMNLTKVADSSPFALEL
>1VLO_8_34
DPALRAAQQTPLYEQHTLCGARMVDFH
>1C0P_77_103
FKKWVELVPTGHAMWLKGTRRFAQNED
>2F5U_18_44
TNLPVDLLHMVYAGRGATGSSGVVFGT
>2BOQ_285_311
PPALVGAAHLPAGFSLSDVEQACAATP
>1DFA_425_451
ELKEDDYYGITLSDDSDHQFLLANQVV
>1ZDY_116_142
GFKKTYAFFPTDNMPGVAELSAIPSMP
>1MGP_18_44
ENLYFQGHMKVKILVDSTADVPFSWME
>1IR6_37_63
RVHGDYDADGLTGTAILVRGLAALGAD
>1VLI_57_83
GADAVKFQMFQADRMYQKDPGLYKTAA
>1YIS_210_236
GDESKVEALDELVTKKANFSNRFLITG
>1L5O_207_233
PSRIDNKVDVVRRAIAINQPNPRDGID
>2MNR_158_184
FRAVKTKIGYPALDQDLAVVRSIRQAV
>1HZF_3_29
EIPGNSDPNMIPDGDFNSYVRVTASDP
>1PO5_82_108
IAVVDPIFQGYGVIFANGERWRALRRF
>1M13_78_104
AAKWSQVRKDLCSLKVSLQLRGEDGSV
>2HKJ_69_95
YKVNVVDNGIGIPPQEVPNAFGRVLYS
>1SAZ_189_215
IAAHRKGRVIDVNNALDGDGPFTPERS
>1GQE_7_33
VNNRIQDLTERSDVLRGYLDYDAKKER
>1UWV_126_152
GYRRRARLSLNYLPKTQQLQMGFRKAG
>1X3L_408_434
ALKKVGGLLFTGPTGTNVNSIVIAIVT
>1I24_307_333
QFSVNELASLVTKAGSKLGLDVKKMTV
>2BF6_316_342
SGYLNIATSFDGGATWDETVEKDTNVL
>1W5D_303_329
HAEVLVKEMGKVKKGEGSWEKGLEVLN
>1F1O_264_290
AMPHKRNPIGSENMTGMARVIRGYMMT
>1A8D_80_106
YNDMFNNFTVSFWLRVPKVSASHLEQY
>1KV7_456_482
VKFNHDAPKEHAYMAHCHLLEHEDTGM
>1UA7_321_347
DRGSALFEDQAITAVNRFHNVMAGQPE
>1P1M_38_64
VDLDLSGKLVMPALFNTHTHAPMTLLR
>1INP_200_226
VINQPFVSQDLHTRRWKGQCYWGLSYL
>2FYT_89_115
KVLGVDQSEILYQAMDIIRLNKLEDTI
>2IY9_70_96
SFTQDGSPFPVKKSEALYIHGTAMASL
>2GHR_18_44
EENIFVMTKERAETQDIRALKIAILNL
>2MNR_300_326
ISAHLLAATPTAHWLERLDLAGSVIEP
>1GYN_228_254
VYKPGNVVLTPTILRDSQEYVSKKHNL
>1FP2_20_46
LYKHIYAFIDSMSLKWAVEMNIPNIIQ
>2CAU_183_209
LPSYLSAFSKNFLEASYDSPYDEIEQT
>1KQ3_102_128
GGGKTLDTAKAVAYKLKKPVVIVPTIA
>1OC7_245_271
EKHYIEAFRPLLEARGFPAQFIVDQGR
>2D2J_124_150
HGIEDTGIRAGIIKVATTGKATPFQEL
>2H9F_211_237
KATMINAGIPTVFVNAEEIGYRGTELR
>1BU8_328_354
YLNTGDSGNFTRWRYKVSVTLSGAKKL
>1BG6_20_46
AAYLALKGQSVLAWDIDAQRIKEIQDR
>1XKU_241_267
HLRELHLNNNKLVKVPGGLADHKYIQV
>1G8P_80_106
VSSPNVEMIPDWATVLSTNVIRKPTPV
>1WXQ_313_339
VFDLLKLIPVYPVHDENKLTDQFGNVL
>1BT3_69_95
LMKALPADDPRNFYQQALVHCAYCNGG
>1I6L_19_45
YIGALRQFVELQHEYNCYFCIVDQHAI
>2JAK_39_65
LLHIRDVPPADQEKLFIQKLRQCCVLF
>1M7Y_1_27
MRMLSRNATFNSHGQDSSYFLGWQEYE
>1TJY_48_74
GQVQLVNNFVNQGYDAIIVSAVSPDGL
>2C78_52_78
KAPEERARGITINTAHVEYETAKRHYS
>1GVH_204_230
RQYSLTRKPDGKGYRIAVKREEGGQVS
>1Y11_191_217
RHMMETEAVNAGERAAGKPLPGARQVT
>1RIQ_62_88
ATSCQKCLRVSGKHNDLEQVGYTSRHH
>1IOM_140_166
EGKEPIPPREDLSHAANFLYMANGVEP
>1JDC_223_249
GPSEYPNWDWRNTASWQQIIKDWSDRA
>1EVY_13_39
LYLNKAVVFGSGAFGTALAMVLSKKCR
>2B9E_82_108
LILQDRASCLPAMLLDPPPGSHVIDAC
>1XAG_5_31
TTYPSNNYPIYVEHGAIKYIGTYLNQF
>2DVZ_86_112
TMAVNPACRPKDLPYDPIKDFQPVTNF
>1YPV_120_146
SLGFSTREEGDLGPVYGFQWRHFGAEY
>1NQK_258_284
AQAAFARTDSVGQQRMAALHNGKRDNL
>1GQ8_80_106
GSTTFNSATVAAVGAGFLARDITFQNT
>2B3H_176_202
DLNETFFVGEVDDGARKLVQTTYECLM
>2NRJ_65_91
RIVQDQKNARAHAVTWDTKVKKQLLDT
>1C0P_153_179
QKLGATFERRTVTSLEQAFDGADLVVN
>2D5B_462_488
ELRRALGLKEEVRLEEAERWGLAEPRP
>1O59_270_296
FIEKIIVDTAHFRGNFPQFITVEGCLK
>1VB3_66_92
EIPQEILEERVRAAFAFPAPVANVESD
>1O5T_201_227
PQIFRDRTDIQCLIPCAIDQDPYFRMT
>1HX0_375_401
DTTCGNDWVCEHRWREIRNMVWFRNVV
>1IMV_184_210
SILLLGVAHFKGQWVTKFDSRKTSLED
>1UM8_58_84
SNVELEHLEEVELSKSNILLIGPTGSG
>1UUQ_292_318
FDKTKPAETWPSAWEKAQNYMRAHIDV
>1WM1_205_231
GETVTLLPSRESASFGEDDFALAFARI
>2CAU_269_295
TPEKNSQLRDLDILLNCLQMNEGALFV
>1NST_38_64
WSKEKTCDRFPKLLIIGPQKTGTTALY
>1U16_83_109
QSDEDIHTANERRLKELIGDIAGKLHT
>1SIG_312_338
YRRGYKFSTYATWWIRQAITRSIADQA
>1YPX_36_62
LELRKIENTEIKYIVEKQKEVGLKSIT
>1IUC_10_36
IAAISWAATGGRQQRVYFQDLNGKIRE
>2MNR_177_203
VRSIRQAVGDDFGIMVDYNQSLDVPAA
>2ABS_271_297
HAVEVCTGALRLLTAGQNTSATKLVVM
>1OLT_295_321
DELAVAQREGVLHRNFQGYTTQGDTDL
>2BU7_213_239
EINAANSKQPIHMVYVPSHLYHMLFEL
>1VPT_238_264
RVTKSDAVNYEKKMYYLNKIVRNKVVV
>1UUR_233_259
VTTTVESDASNPFVVITNECQWEGSAG
>2GTI_49_75
PFPTNVAVELFAKRSIRPHPELKLFRN
>1HXX_51_77
INSDLTGYGQWEYNFQGNNSEGADAQT
>1KS8_6_32
KQVLRDSLLFYEAQRSGRLPADQKVTW
>1XKG_142_168
LVDCASQHGCHGDTIPRGIEYIQHNGV
>1YUE_282_308
LAASGWLKHKPEDDKYLSQNAYGFLAN
>1DYK_121_147
KIKIVRVKQEGILYVDDASSQTISPKK
>1OQ9_283_309
SAVAQRLGVYTAKDYADILEFLVGRWK
>2FR1_262_288
PDADGAGELVAELEALGARTTVAACDV
>1VPK_307_333
SPDYGEVVDEVEVQKEGEDLVIAFNPK
>2HKD_52_78
GVLEGVKADASKVKLTISDDLGQTTLE
>1RH9_137_163
TNPMVKGFYKNNVKVVLTRVNTITKVA
>1A8Y_277_303
TDNPDLSIIWIDPDDFPLLVPYWEKTF
>1WCD_49_75
VGDTGSGLIVFFPGFPGSIVGAHYTLQ
>2CBN_22_48
AILLNLQHPTQSGLWLFDCGEGTQHQL
>1ELV_191_217
SPICLPGTSSDYNLMDGDLGLISGWGR
>1A5T_6_32
WLRPDFEKLVASYQAGRGHHALLIQAL
>2C1I_405_431
QGYTFVTIPEMLNTRLKAHELYYSRDE
>1TOI_50_76
KKAEQYLLENETTKLYLGIDGIPEFGR
>1D3G_106_132
FRLPEDQAVINRYGFNSHGLSVVEHRL
>1K7I_342_368
NAIGGSGNDILVGNSADNILQGGAGND
>1R5M_174_200
ILWNVISGTVMQHFELKETGGSSINAE
>1O7F_229_255
LVDWMIQQTSCVHSRTQAVGMWQVLLE
>1V0D_180_206
MVDEAAQEEYLRVLGSMCQKLKSVQYN
>2C43_133_159
ELQVGIDIMKTSFPGRGSIPEFFHIMK
>2HWK_59_85
LDLDSGLFSAPTVPLSIRNNHWDNSPS
>1E6U_4_30
QRVFIAGHRGMVGSAIRRQLEQRGDVE
>2G5D_211_237
HTRNQINGGALDGKAPILGYAEDPVEL
>1T2D_189_215
LKRYITVGGIPLQEFINNKLISDAELE
>1WER_143_169
VEKIFMASEILPPTLRYIYGCLQKSVQ
>2BU7_95_121
TLSQFTDALVTIRNRHNDVVPTMAQGV
>1QE3_299_325
GIPLLIGTTRDEGYLFFTPDSDVHSQE
>1XMX_249_275
ANGEWLETLVHSTVKQIQDDMPTIQDR
>1RA0_222_248
IDDEQSRFVETVAALAHHEGMGARVTA
>1R6W_222_248
DFAFVAEEGVRAVVIKPTLTGSLEKVR
>1GW1_167_193
LYHANTGSWFWWGDKQSTPEQYKQLFR
>2NVP_153_179
DETFFNDDIKKAFNMIIDLWRVEQYHR
>1UXY_29_55
NAWQYATAEGQPVLILGEGSNVLFLED
>1QHU_15_41
GLCWSLATVNSVPLTSAHGNVTEGESG
>1U7G_229_255
LAFVNTVVATAAAILGWIFGEWALRGL
>1WM1_8_34
YPPLAAYDSGWLDTGDGHRIYWELSGN
>2ALA_98_124
SENTQLSEAYVDRSDVCRHDHASAYKA
>1AC5_238_264
NPNFKHLTNAHENCQNLINSASTDEAA
>1FO8_44_70
EETAQVIASYGSAVTHIRQPDLSNIAV
>1VPB_104_130
LAKDEARVLADPSRYYKGGKPDLKLYD
>1XKS_210_236
LSSVLWDRERSSFYSLTSSNISKWELD
>1Y0Y_50_76
GNVIAHKKGEGPKVMIAAHMDQIGLMV
>1FSU_3_29
PPHLVFLLADDLGWNDVGFHGSRIRTP
>1P9R_287_313
PFLISSSLLGVLAQRLVRTLCPDCKEP
>1RI6_104_130
NAGNVSVTRLEDGLPVGVVDVVEGLDG
>1Y3N_419_445
PQFTGVNLTVEEREIYDKYWPDVKTYM
>2GG6_41_67
ASGETRITGLLEGEDVINTGKAMQAMG
>2D57_87_113
KISIAKSVFYITAQCLGAIIGAGILYL
>1Y42_178_204
LEVLRRVGHALRIGPMLSRDTVKNKMT
>1C3P_326_352
AKELLKSIDFEEFDDEVDRSYMLETLK
>1VBI_313_339
RALAEGMALPERVVAELKALGERYGVP
>1NNF_2_28
ITVYNGQQKEAATAVAKAFEQETGIKV
>2G17_122_148
GFTHQYPELLEQAVYGLAEWNVDKLNT
>1KK1_249_275
IEIRPGVPYEEHGRIKYEPITTEIVSL
>1NUY_143_169
STDEPSEKDALQPGRNLVAAGYALYGS
>1V9M_88_114
LLRNDLHNLQALLRAKATGRPFEEVLL
>1P5D_309_335
SLIKKKMKETGALLAGEMSGHVFFKER
>2BWV_400_426
GIGIRIEDDIVITETGNENLTASVVKK
>2D0B_155_181
TVLDNPQYNRWQRSGMPQTKMKALLHN
>1EWF_365_391
SMEVSAESNRLVGELKLDRLLLELKHS
>1NIJ_60_86
LTNGCICCSRSNELEDALLDLLDNLDK
>2BC9_80_106
STVQSHTKGIWMWCVPHPKKPGHILVL
>2BU7_187_213
VVKDAYDMAKLLCDKYYMASPDLEIQE
>1WRU_33_59
FELGVNVPPGTDLSGLAPGKKFTLEIG
>1CJC_96_122
HAVVLSYGAEDHQALDIPGEELPGVFS
>1BOO_212_238
ISNSESNGQYLANCKLMGIKAHPARFP
>2EX1_242_268
GTTTAEGNTDVREYYAQQQLNLLNHFT
>1RJG_185_211
LLDVCTKREIPTIVISECLLCYMHNNE
>1YHT_213_239
TRMWNDGLIKNTFEQINPNIEITYWSY
>1T5J_208_234
NFNNLDYIYDYFGTGVKTDEVVPSAIA
>2B3H_282_308
DETWPDGWTAVTRDGKRSAQFEHTLLV
>1UUR_347_373
TLWQEGIIYGYMGRQEVNDALQNQDPG
>1VAG_171_197
DGKHDFRVWNSQLIRYAGYKQPDGSTL
>1M4L_221_247
QVAKSAVAALKSLYGTSYKYGSIITTI
>2H14_46_72
SSADKLIKIWGAYDGKFEKTISGHKLG
>2B4V_48_74
LQGLADKWTPDAKVYCCGSMVTYGQME
>1YFQ_240_266
CHRLNLKDTNLAYPVNSIEFSPRHKFL
>1MC0_247_273
PADQGIAGHVATTGQILNIPDAYAHPL
>1I6L_223_249
DSEGTIRYDKEAKPGISNLLNIYSTLS
>1X7F_281_307
TEVEKRATLQELHVRRGDITEYMVRST
>2HC9_379_405
MTNDEQLENEIIKAGKASGDLVAPMLF
>1K5C_257_283
LISQSYPDDVGNPGTGAPFSDVNFTGG
>1XKN_199_225
IEKVLWLGDGIAGDDTDGHVDDMARFV
>1U4G_265_291
YNSGACGVIRSAQNRNYSAADVTRAFS
>1DT9_336_362
QGTEEEKILYLTPEQEKDKSHFTDKET
>2B20_72_98
QRIAGTDVWQWTTQLNANWRGSYCFIP
>2POR_190_216
AKFGATNVKAYYADGELDRDFARAVFD
>1YD7_209_235
RKLPRNEEEAKLPFGDPHGDGVPPMPI
>1CRZ_174_200
PLMSPAWSPDGSKLAYVTFESGRSALV
>1R6F_37_63
FANRVITDDIELLKKILAYFLPEDAIL
>1XWI_252_278
NHLVDDLLTPCSPGDPGAIEMTWMDVP
>2FK8_43_69
DVSDDFFALFQDPTRTYSCAYFEPPEL
>1VJZ_260_286
LRQKGIEVFCGEMGAYNKTPHDVVLKW
>1XMX_169_195
QLYQLGERWASNALELGPGLATLNYLA
>1ULZ_202_228
IENPKHIEYQVLGDKHGNVIHLGERDC
>1RPT_226_252
LQGGVLVNEILKNMKLATQPQKARKLI
>1H4V_275_301
EIGAQSALGGGGRYDGLSELLGGPRVP
>1TCA_176_202
IVPTTNLYSATDEIVQPQVSNSPLDSS
>1FCQ_148_174
RVEQEAKRRFEKYGQLFMEETLKAAKR
>1A8D_103_129
LEQYGTNEYSIISSMKKHSLSIGSGWS
>1VE1_140_166
DQFKNPANVRAHYETTGPELYEALEGR
>1ZOD_285_311
TSAAIEERAHELGYLFYTTHVSDPLPA
>2A62_269_295
AQAQDGVIRLRKPLDFETKKSYTLKVE
>1WD3_38_64
GSDDTTTTISPLTAGGIADASAQDTFC
>1P5D_272_298
VSRNPGADIIFDVKCTRRLIALISGYG
>1FC6_195_221
GAAKQQLGYVRLATFNSNTTAAAQQAF
>2BW0_272_298
NTSGLVPEGDALPIPGAHRPGVVTKAG
>1OFC_262_288
ALELQRRCNTLITLIERENIELEEKER
>2BI0_260_286
QATRLLPNLATVLDWESCDHTAPVHEG
>1R9L_98_124
IDKKTADQYKITNIAQLKDPKIAKLFD
>2HKD_78_104
EVFKSDGSTLVSKKVTSKDKSSTEEKF
>1FNO_140_166
DDKAGVAEIMTALAVLKGNPIPHGDIK
>2F7V_95_121
TEDRVIGLGVCDIKGAAAALVAAANAG
>1NXC_171_197
ILAEFGTLHLEFMHLSHLSGDPVFAEK
>1PHP_256_282
KGVRFYMPVDVVVADRFANDANTKVVP
>1O7F_177_203
NDRIPDKENVPSEKILRAGKILRIAIL
>1FS7_264_290
GIHGQKGVSCADCHMPYTQEGAVKYSD
>1KA1_315_341
DVPLDFGNGRTLATKGVIASSGPRELH
>2PGD_232_258
IEITASILKFQDADGKHLLPKIRDSAG
>1YFQ_290_316
AKFNEDSVVKIACSDNILCLATSDDTF
>1ISR_188_214
KRYNWTYVSAVHTEGNYGESGMDAFKE
>1FKM_198_224
PGILRQVKNLSQLVKRIDADLYNHFQN
>2B61_249_275
GRATKSDGSFWGDYFQVESYLSYQGKK
>1DHS_79_105
LTQSRRPLTSCTIFLGYTSNLISSGIR
>2AU3_82_108
AALELAKRYGKKLDLEKISKDEKVYVA
>1QOY_35_61
ADGALDLYNKYLDQVIPWQTFDETIKE
>1KJO_106_132
YSQGYNNAFWNGSQMVYGDGDGQTFIP
>1KA1_125_151
IDFGNYEGGRKGRFWCLDPIDGTKGFL
>1AGX_102_128
LNLVVHTDKPIVLVGSMRPSTALSADG
>2GNO_158_184
ELPLLERDFKTALEAYKLGAEKLSGLM
>1X7F_64_90
SVNRPKEEIVAEFKEIINHAKDNNMEV
>1RP4_354_380
TKYELIALLQTFGRLSESIESVNMFEK
>2NXF_215_241
LSDHKQERVLIFSHLPVHPCAADPICL
>1LW7_45_71
KLFYDSKMKRMPTVQDRLRWMQQIFKY
>1H30_170_196
IPFHEKDLVQPINPRLDGCMRSWNWLN
>2F6H_231_257
VVTTLLNYVDAICFNELIMKRNFLSWK
>1UOZ_47_73
NPPNAELTSVANTPQSYWLDQAFPPAT
>1F2J_158_184
RNVYKIQNGTVSEAVVRFNAETLARYA
>1E5W_210_236
NKKGSELWLGVDALGLNIYEQNDRLTP
>1C3P_156_182
KKGFKRILYIDLDAHHCDGVQEAFYDT
>2AZP_51_77
CILEPRGSDVLVGALLCAPVDPEACAG
>1J09_189_215
LANVVDDHLMGVTDVIRAEEWLVSTPI
>1ZYL_104_130
AVFPSVGGRQFEADNIDQMEAVGRYLG
>1KNW_291_317
GSRHFVLVDAGFNDLMRPAMYGSYHHI
>1RHC_100_126
VGVAVGAGEAMNEVPVTGEWPSVPVRQ
>7ODC_22_48
DILDQKINEVSSSDDKDAFYVADLGDI
>2HZ6_99_125
KKQDIWYVIDLLTGEKQQTLSSAFADS
>1UX6_163_189
GKELVQTVNSDPGLAVGYDEFNAVDFS
>2AEX_17_43
HRCSSFMAPPVTDLGELRRRPGDMKTK
>1T2D_177_203
HIVGAHGNKMVLLKRYITVGGIPLQEF
>1AL3_174_200
PEHPLATKGSVSIEELAQYPLVTYTFG
>1G8P_289_315
RGELTLLRSARALAALEGATAVGRDHL
>1UX5_53_79
REIKSLASKRKEDLQKITFLSRDISQQ
>1DOZ_124_150
YNKRAKEEAEKLGGLTITSVESWYDEP
>1RMG_112_138
VQGFGYVYHAEGTYGARILRLTDVTHF
>1KV7_435_461
AAHRAGWKDTVKVEGNVSEVLVKFNHD
>1YE3_43_69
TGICRSDDHVVSGTLVTPLPVIAGHEA
>2G29_284_310
SKREWFKVPFEDIIDRSKGIYNFGNGQ
>2ABS_280_306
LRLLTAGQNTSATKLVVMTRGHNPVIA
>1YU0_214_240
DGSASPKKSTKFGGDGSAAYSDGAWYN
>2F5U_159_185
DKLPKTQFAAGGGRYEHGALASHIVIA
>2IW1_55_81
PVKSHTNHGRNAEYYAWVQNHLKEHPA
>2BX6_120_146
RDCRKLEVFLCCATQPIIESSSNIKFG
>1PEA_90_116
AVMPVVERADALLCYPTPYEGFEYSPN
>1QWO_325_351
PLNATMYVDFSHDNSMVSIFFALGLYN
>2NMT_132_158
SVEINFLCVHKQLRSKRLTPVLIKEIT
>1VE1_112_138
VLTDPERRMLAAREEALRLKEELGAFM
>1BS0_122_148
KEDRIAADRLSHASLLEAASLSPSQLR
>2CY8_284_310
EDVMGVLSRGSDRKVLHQGTFTGNPIT
>1IMV_55_81
TTNVLLSPLSVATALSALSLGADERTE
>1CA1_191_217
EYARGFAKTGKSIYYSHASMSHSWDDW
>1SZN_334_360
NVTYPAEFWAGPSSKGHLVLMVNTLDI
>1OX0_99_125
YAAQEAVNHANLDVEALNRDRFGVIVA
>1LI4_258_284
EVTTMDEACQEGNIFVTTTGCIDIILG
>3BCT_111_137
ILAYGNQESKLIILASGGPQALVNIMR
>2CJG_323_349
VPSRLNSTWGGNLTDMVRARRILEVIE
>1VJY_219_245
GIHEDYQLPYYDLVPSDPSVEEMRKVV
>1QUS_170_196
DPLNLKGSFAGAMGYGQFMPSSYKQYA
>1IOM_190_216
TFTAIAAFSTETDLYSAITAAVASLKG
>1RCQ_280_306
AADGTLVFIDGKPGRLVGRVSMDMLTV
>2NXF_148_174
DAYDLSVIGREEESEKHTHSWRILTQH
>2FK8_125_151
QHARCEQVLASIDTNRSRQVLLQGWED
>1XVT_169_195
YTADYFSGLTATTAALAALHKVRETGK
>1FI4_303_329
SWCHTINQFYGETIVAYTFDAGPNAVL
>1XTO_237_263
RTGREMGHLAQNGPGGMLEVLDGFPRQ
>1YIS_67_93
VFDWPFIRSEERKLKHDVMAHNHAFGK
>1VAG_44_70
QHTRKPEDVRTKDQLFPLAKEFLDQYY
>1EWF_324_350
PHLSVQPTGLTFYPAVDVQAFAVLPNS
>1UX5_200_226
LRKVDKAVSALQESDNLRNVFNVILAV
>1W58_175_201
EGLERLKQHTDTLVVIPNEKLFEIVPN
>1IO1_223_249
TEDVKNVQVANADLTEAKAALTAAGVT
>1ZJC_70_96
LKFENESVEHFANHEIKSYDVEARMDY
>1OGQ_215_241
VLFGSDKNTQKIHLAKNSLAFDLGKVG
>1M15_210_236
IFHNDAKTFLVWVNEEDHLRIISMQKG
>2F82_121_147
AALLNCVNWVESNSWDGRYGLVICTDS
>1K92_328_354
RLLYQGRWFDSQALMLRDSLQRWVASQ
>2B4W_164_190
LNSIDELGAEVIAKAPPLDILSENAWG
>1Q1Q_222_248
LGSVVAHSTFSAMKANTMSNYTLLPPS
>1GYC_360_386
QTAQDLLPAGSVYPLPAHSTIEITLPA
>1KO9_251_277
ADCICLMALDKPQAVPVDVHMWHIAQR
>2A2C_193_219
EICAKSERYIGTEGGGMDQSISFLAEE
>1VJV_385_411
VSVVEKEKIESLAGGGESDSALILMYK
>1ML9_92_118
GAKKGLLRDRVLQSQEPIYECHQGCAC
>2PGD_179_205
GHFVKMVHNGIEYGDMQLICEAYHLMK
>1RYO_57_83
ADAVTLDAGLVYDAYLAPNNLKPVVAE
>1U7G_325_351
GCIMTGIFAASSLGGVGFAEGVTMGHQ
>1VJV_330_356
KHFPPNLEKGENPSCVYNLIGVITHQG
>1P5J_13_39
GLVPRGSHMASMTGGQQMGRGSEFMMS
>2DBY_201_227
AKPVIYVANVAEEDLPDGRGNPQVEAV
>1MXG_169_195
KEWDQYWLWKSNESYAAYLRSIGFDGW
>1B6R_97_123
WQLLAERSEWPAVFDRLGELAIVKRRT
>2AEU_89_115
ILATILALKPKKVIHYLPELPGHPSIE
>2GFO_329_355
GPKNNLKKYNLFSVSNHYGGLDGGHYT
>1H8L_170_196
PFVLSANLHGGSLVVNYPFDDDEQGIA
>1Y42_53_79
KEHIAELMRTRRIGAYVGIDPTAPSLH
>2CAU_105_131
DSDLLVLVLEGQAILVLVNPDGRDTYK
>1K1S_304_330
HGISIDNAYKVAEDLLRELLVRDKRRN
>2GJL_287_313
WSAGMVQGLIDDEPACAELLRDIVEQA
>1XOV_284_310
LNSGKIKWYSPGTKLSWYDNKKGYLEL
>1VLI_298_324
SSYKTTTAIEGEIRNFAYRGIFTTAPI
>2II0_77_103
KPQELLSLIIERFEIPEPEPTEADRIA
>1TQ4_90_116
RGIGNEEEGAAKTGVVEVTMERHPYKH
>1HSK_4_30
SHHHHHHTDPINKDIYQALQQLIPNEK
>1HXX_125_151
SDDFFVGRVGGVATYRNSNFFGLVDGL
>2HC9_125_151
AAIARTFCKFSMKTSGIRELNVNIDVV
>1O5T_78_104
VGHLIPFIFTKWLQDVFNVPLVIQMTD
>1LFW_312_338
YGKKLGIFHHDDLMGDLASSPSMFDYE
>7ODC_145_171
AHPKAKLVLRIATDDSKAVCRLSVKFG
>2AUJ_48_74
GVVSRMDGVALYRFPRRVRVDYLRKER
>2GU1_47_73
MIQPGEELELMMDDMGQLSRLIYHMSI
>2H6O_267_293
TPRPVSRFLGNNSILYVFYSGNGPKAS
>1QAZ_128_154
PKSQSWYQVEWSAATAAFALSTMMAEP
>2D0B_234_260
VHVSVAAASIIARYVFLEEMEQLSRAV
>2A2C_206_232
GGGMDQSISFLAEEGTAKLIEFSPLRA
>2I0Z_257_283
HKMDMLFTHFGLSGPAALRCSQFVVKA
>1UOZ_101_127
HRDCGSYASGGFATGTDYRGWIDAVAS
>1R3S_117_143
DLERLRDPEVVASELGYVFQAITLTRQ
>1BOO_84_110
FGGAYMKGVPARSIYNFRVLIRMIDEV
>1XRF_311_337
REVLNSGANARVNPPLRKKEDRLALIE
>1CSH_293_319
DASDEKLRDYIWNTLNSGRVVPGYGHA
>1FSU_435_461
DIDRDPEERHDLSREYPHIVTKLLSRL
>2B69_142_168
SEVYGDPEVHPQSEDYWGHVNPIGPRA
>2EVX_328_354
VLYSNAMVAPHYTVNSHSVMYATRGNA
>1XRF_162_188
GLCRVLPTGTITKGRKGKEIADFYSLK
>1Y4I_160_186
NPTLSLVDIETVAGIAHQQGALLVVDN
>1IOM_158_184
LYMANGVEPSPEQARLMDAALILHAEH
>2C43_261_287
SRHQDVPSQDDSKPTQRQFTILNFNDL
>1HO8_408_434
VRNGDVNAKQEKIIIQVALNDITHVVE
>1B8P_213_239
NDDAWNRDTFLPTVGKRGAAIIDARGV
>1Y3N_318_344
AITATNKNPVETIKLFDFYFGPKGREL
>1GTK_157_183
SKLDNGEYDAIILAVAGLKRLGLESRI
>1OC7_262_288
PAQFIVDQGRSGKQPTGQKEWGHWCNA
>1VJY_207_233
VFWEIARRCSIGGIHEDYQLPYYDLVP
>1KK1_98_124
TTMLAGASLMDGAILVIAANEPCPRPQ
>1L8Q_176_202
KEKLKEFNLELRKEVIDYLLENTKNVR
>1A8Y_154_180
NKDSEHYKAFKEAAEEFHPYIPFFATF
>1TD6_53_79
TTFFLHQFDKVMELVKQKDFKTAQSRC
>1T3S_99_125
VKLENMRLQHEQRAKEFKLHSKEKRMP
>1EZW_29_55
NGFEYAWICDHYNNYSYMGVLTLAAVI
>1PII_329_355
AAVQLHGNEEQLYIDTLREALPAHVAI
>1GA8_178_204
EQYKDVMQYQDQDILNGLFKGGVCYAN
>2DBQ_290_316
GSASFGAREGMAELVAKNLIAFKRGEI
>2FQX_108_134
GQNEGSFLVGVAAALKAKEAGKSAVGF
>1SDJ_264_290
GHQGRALGRDGMIEVTVTIRDNQPEKV
>1AOP_163_189
NFVAIAENGKLVGFNLLVGGGLSIEHG
>1UUQ_219_245
GNSQTTAEEKQIYIDWVHAAAAYIKTL
>1KNW_154_180
KTNTGGENSKHGIWYTDLPAALDVIQR
>1DDI_176_202
VHVTVGVVRYDVEGRARAGGASSFLAD
>1CPT_272_298
TSSSSGGAIIGLSRNPEQLALAKSDPA
>1E6U_183_209
ALLRRFHEATAQKAPDVVVWGSGTPMR
>1YON_276_302
PENTRLFEMVKRKESEYERIGTGLPRP
>1NI9_73_99
KVGTGRGDAVDIAVDPIEGTRMTAMGQ
>4UAG_366_392
LYCFGRDGAQLAALRPEVAEQTETMEQ
>1XVT_311_337
VKERFAELNIACAKVLTVPELESNPQY
>2DE2_121_147
RIGVSASAIRILRGQLGDYLELDPWRQ
>1I9Z_252_278
ELPITFPPTYKFDIGTDIYDTSDKHRV
>1A5T_206_232
QGDNWQARETLCQALAYSVPSGDWYSL
>2GWN_148_174
VPGLKLFLGSSTGNMLVDNKETLEKIF
>1I1W_4_30
QSVDQLIKARGKVYFGVATDQNRLTTG
>2HKJ_314_340
SVIGEDLIELGLKKIFNPDFAASITRK
>2BJQ_235_261
DSADKTLANFGWGGQENAGAEIGSFQM
>1VB3_128_154
TILTATSGDTGAAVAHAFYGLPNVKVV
>1SZN_148_174
NPDFVKTGPNGTCTTALDPTLAPPGYD
>1IUC_215_241
AAISWGSTPNIRVYWQKGREELYEAAY
>1OEW_193_219
FWEWTSTGYAVGSGTFKSTSIDGIADT
>1B9H_240_266
FSASVLRAQLARLDEQIAVRDERWTLL
>2FGT_329_355
NYSLGTNPIKTSETELMGGSEVKMLLS
>1W78_79_105
GVYSSPHLVRYTERVRVQGQELPESAH
>1UDX_196_222
LGVVEVSEEERFTLADIPGIIEGASEG
>1QZZ_16_42
DLDVLLKNLGNLVTPMALRVAATLRLV
>1VAG_261_287
LGLKWYGLPAVSNMLLEIGGLEFSACP
>1XWI_207_233
LGRKTDGYSGADISIIVRDALMQPVRK
>1XHB_372_398
CHGMGGNQVFSYTANKEIRTDDLCLDV
>2C4E_72_98
SGYERYLKNLDINISKLYYSEEEETPK
>1D5T_41_67
YGGESSSITPLEELYKRFQLLEGPPET
>1XIP_276_302
FPYMYKVTLSGLIEPDANVNVLASSCS
>2O1B_293_319
AAIYALNHYDDFLEEQSNVFKTRRDRF
>2B3H_136_162
KSCCTSVNEVICHGIPDRRPLQEGDIV
>1WZA_25_51
DLKGIIEKLDYLNDGDPETIADLGVNG
>1H4V_44_70
FEETQVFEKGVGAATDIVRKEMFTFQD
>1UM8_117_143
DVENILTRLLQASDWNVQKAQKGIVFI
>1LJ8_367_393
IADQLERVCSDGSSKFPKFTVPTINRL
>1CRZ_314_340
SDGKFMVMVSSNGGQQHIAKQDLATGG
>1FC6_345_371
TPAGVDINKIGVSPDVQLDPEVLPTDL
>1DDI_156_182
RPLTPRLYSIASSQAEVENEVHVTVGV
>1K92_250_276
GKTFSDDVEMMLEANRIGGRHGLGMSD
>2A2C_355_381
VYSEAARVLQFKKICEEAPENMVQLLG
>1ZU4_283_309
PIKMIGVGEKVDDLLAFDIDQYIVHLS
>1LZL_220_246
YYLGESYSGPEDPDVSIYAAPSRATDL
>1JYE_258_284
TESGLRVGADISVVGYDDTEDSSCYIP
>2DVZ_171_197
VHVPYKGSGPAVADAVGGQIELIFDNL
>1JDN_178_204
HEVFQEEGLHTSIYSFDETKDLDLEDI
>1HO8_399_425
QLIELLQAKVRNGDVNAKQEKIIIQVA
>2I0O_252_278
SEQVVQFVQERINKPGMKLSKICEELF
>1H12_14_40
SGTYRNLAQEMGKTNIQQKVNSTFDNM
>1TQN_213_239
EVLNICVFPREVTNFLRKSVKRMKESR
>1V9M_158_184
TQDLARVEALLAKRFFEDVAKAAKGLD
>1O5T_45_71
FSHRDMNQVLDAYENKKPFYLYTGRGP
>1OYG_172_198
NVSASDSSLNINGVEDYKSIFDGDGKT
>1KMJ_23_49
PLAYLDSAASAQKPSQVIDAEAEFYRH
>1F9V_14_40
ALKNLENSDTSLINVNEFDDNSGVQSM
>1YIS_266_292
RVLQAFGELLEPFEKDQIGSSAMPYKK
>1PBE_99_125
VYGQTEVTRDLMEAREACGATTVYQAA
>1T67_348_374
ITPSCRPDRNEPHRIQQILNYIKGNLK
>2BF6_89_115
LIQDDETGRIFLLVTHFPSKYGFWNAG
>2HBJ_239_265
DTHFLLNIYDQLRNKLIESNKLAGVLY
>1NRI_28_54
DRQSTLEIVRLMNEEDKLVPLAIESCL
>1K7I_310_336
SNNQRINLNEGSFSDVGGLKGNVSIAH
>1VJP_337_363
VDLVRLGKIALDRKEFGTVYPVNAFYM
>2B4V_398_424
FCIEDPYEDVGTGGLNLVRHLHPAKFQ
>1LTQ_233_259
EDIAGVPLVMQCQREQGDTRKDDVVKE
>2GES_271_297
EIWRTINRPNLVENILPTRPRATLVLR
>1XVT_182_208
AALAALHKVRETGKGESIDIAMYEVML
>1XMX_285_311
LGEREVRNELDVATVVNNKLHIIECKT
>1R6D_113_139
CAVDAGVGRVVHVSTNQVYGSIDSGSW
>2HBJ_121_147
YYGIVCLMQISTRERDYLVDTLKLREN
>1A87_120_146
EEKEKNEKEALLKASELVSGMGDKLGE
