# Supplementary material for: Searching for universal model of amyloid signaling motifs using probabilistic context-free grammars
Source: BMC Bioinformatics. 2021 Apr 29;22:222. doi: 10.1186/s12859-021-04139-y (PMC8086366; doi:10.1186/s12859-021-04139-y)
Supplement: Supplementary file 1 — Additional file 1. Datasets [file 12859_2021_4139_MOESM1_ESM.gz › famgram_data/negative/PDBfrag_len21/negsample_21s.fasta.cnr70_8cv21_val.fa]

>1XRF_247_267
LSSRAPEAEEIQIARDGILAQ
>1VPB_142_162
IEMAKAVAEEALGKDERIISV
>1N3L_98_118
ENVIKAMLESIGVPLEKLKFI
>1Y4I_66_86
TDALEKKLAVLERGEAGLATA
>4ENL_167_187
QEFMIAPTGAKTFAEALRIGS
>2GY5_250_270
EGCKSYVFCLPDPYGCSCATG
>2HQ2_331_351
TEGEQEQAQWRKQIASLIPEG
>1JFB_313_333
IASNQSANRDEEVFENPDEFN
>1RPT_253_273
MYSAHDTTVSGLQMALDVYNG
>1Y08_109_129
QKINFNGEQMFDVKEAIDTKN
>2DE2_156_176
EARALLHTLEHGELGVDDVEL
>1GA8_38_58
AGISEANRAAVAANLRGGGGN
>1J72_48_68
YLVLHNGPEEVSHLHLWIGQQ
>1O59_247_267
ETKRSRQPGHTDWAVIQLGRE
>1HMY_217_237
QEIEQTTPKTVRLGIVGKGGQ
>2EX2_190_210
RGSAEAQYCELDVVPGDLNRF
>1W78_243_263
GTLENLPLPLVPQPNAATALA
>2FBA_98_118
YINTSYNLQRTSNPSGSFDDE
>4UAG_81_101
LSAAADAGIEIVGDIELFCRE
>1F2J_3_23
RVEVLLTQLPAYNRLKTPYEA
>2I7Q_121_141
AMVLESVMFAILAERSLGPKL
>1H30_24_44
ILPCVPFSVAKSVKSLYLGRM
>2BKW_167_187
SPETFFVVDAVCSIGCEEFEF
>1Z05_233_253
DVDNSVLISIHHGLGAGIVLD
>1M15_279_299
MRASVHIQLPKLAKDRKVLED
>1TQ4_351_371
FKPTDEETIQERLSRYIQEFC
>2BJQ_201_221
AGGRKVKSDDGTEMFQYVALW
>2J4O_345_365
GGERARFCPRHEDMTLLVRNF
>2HRZ_75_95
APGEAEKLVEARPDVIFHLAA
>1P1M_83_103
IEDRLTEKMAYYGTILAQMEM
>1TCA_119_139
PSIRSKVDRLMAFAPDYKGTV
>1F1O_280_300
MARVIRGYMMTAYENVPLWHE
>1IUC_242_262
GGSWNTPGQIKDASRPTPSLP
>8OHM_289_309
PGERPSGMFDSSVLCECYDAG
>1GYN_170_190
TLEIELGCTGGEEDGVDNSHM
>2D5B_386_406
GLAGRLRPLVRELKFHVALEE
>1X54_19_39
VRLAGWVYTNMRVGKKIFLWI
>1KJO_40_60
FTYDAKYRTTLPGSLWADADN
>2POR_3_23
KLSGDARMGVMYNGDDWNFSS
>2CWC_231_251
AFARGRDFEEGMRLAVNLGGD
>1HZF_315_335
HLLLHEGKAEMADQASAWLTR
>2H8O_140_160
PTVHRKFDEATAILAGDSLLT
>1FNF_26_46
STTPDITGYRITTTPTNGQQG
>1QZ9_235_255
SQAFVWVSPQLCDLVPQPLSG
>1SB8_125_145
SNATNIDGFLNMLIAARDAKV
>2D81_76_96
SWSGNQIASVANLGQRKIYMW
>2A99_95_115
RRSEMSRVRPVKGLPWDIGAI
>1MC0_242_262
YEIRIPADQGIAGHVATTGQI
>2BG1_149_169
NQNNHAFDTKRSPASTTKPLL
>1FC6_365_385
EVLPTDLEGVCRVLGSDAAPR
>1NIJ_106_126
PIIQTFFSHEVLCQRYLLDGV
>1DKQ_191_211
TQALPSELKVSADNVSLTGAV
>2CFQ_190_210
DAPSSATVANAVGANHSAFSL
>1U94_31_51
MRLGEDRSMDVETISTGSLSL
>1KL1_291_311
RLASALQNEGFTLVSGGTDNH
>1MC0_348_368
QYRSHLANEMMMYLEHHHHHH
>2FXU_320_340
LAPSTMKIKIIAPPERKYSVW
>1XHC_330_350
IEDNTKVFYENGKIIGAVVFN
>1XHB_254_274
HVGHVFRKATPYTFPGGTGQI
>2CEY_203_223
FLAMTNHILNDQLYLVSNETY
>1BQG_353_373
SLAMFTHVAAAAPGNITAIDT
>2H85_181_201
FKKVDGIIQQLPETYFTQSRD
>2BLE_289_309
YGMSSDTAMNKHAGGVAEYRA
>1VJO_298_318
QRHQKNVEYLWERLEDIGLSL
>1W58_187_207
LVVIPNEKLFEIVPNMPLKLA
>1BT3_42_62
AVTTMKVRPAAHTMDKDAIAK
>1WP5_248_268
RISGFVVAQDSDTIYLQTEKS
>2I0Z_326_346
VLKGYVPERYFLFLLEKNEID
>1DB3_94_114
SFESPEYTADVDAMGTLRLLE
>1B6A_432_452
LKNLCDLGIVDPYPPLCDIKG
>1Y7E_69_89
TCREKSVAFAIIGKNPIEDGM
>1RJG_21_41
SVGYLPSSGLQRLSVDLSKKY
>2A3N_317_337
WIMAPCVVSTLLVDRLAAHFE
>1HZF_50_70
LPRGCGEQTMIYLAPTLAASR
>1Q5N_345_365
TLDVLKGMEVNAENMHQNIEC
>1L9K_41_61
GIQEVDRTLAKEGIKRGETDH
>1WYC_329_349
QWWCTGNERGNVSGIGIHGQN
>2B78_182_202
SYNVFLNDGLMTGIFLDQRQV
>1DFA_310_330
DNIGTRETFLAGLIDSDGYVT
>1SBP_213_233
PSESILAEPTVSVVDKVVEKK
>1NF1_228_248
LQSIANHVLFTKEEHMRPFND
>1RWR_238_258
GLGVRQLGSLSSPSAITVSSQ
>2EVX_271_291
SESENGLEETICTLRLKQNIG
>1H30_286_306
YHSTKKLKKQLVVLAVEHTAL
>1RMG_47_67
CKSGGLVYIPSGNYALNTWVT
>1B7E_301_321
LSFVAVRLLQLRESFTLPQAL
>1VAG_244_264
LVLEVPIRHPKFDWFKDLGLK
>1U8X_33_53
IAGGGSTFTPGIVLMLLDHLE
>1E2S_320_340
PTLAALAGAPLPNVTLDGFDL
>1E4F_169_189
VYEMFYNFLQDTVKSPFQLKS
>1CPT_397_417
KLKSVELSGPPRLVATNFVGG
>1WD3_315_335
KYVVGSLVSGPSFTSGEVVSL
>1UUR_152_172
LVVLVLTGARSNFHINGPVKA
>1YFQ_126_146
VIDPRNYGDGVIAVKNLNSNN
>2F82_405_425
TMKLMEHRYGAKEFVTSKEGI
>1LYV_17_37
RATAPSTVSPYGPEARAELSS
>2B4V_354_374
FFIFYAHHFDYEREVVSLNRN
>1VJP_300_320
DKKFIAIHIEYVSFNGATDEL
>1E4F_149_169
LDMKASKIAIEYTSIVVPLKV
>1GPJ_30_50
VRDIVESFGLSGSVLLQTSNR
>1OFL_225_245
KSQENVYYGNTYLNCQGTMNF
>1TXD_277_297
TLLLEDILVLLQKQDDRLVLR
>1YKS_290_310
GDSYYYSEPTSENNAHHVCWL
>1L6J_61_81
LPETGELDSATLKAMRTPRCG
>1EQC_128_148
LHGAPGSQNGFDNSGLRDSYN
>1ODM_203_223
AADGTKLSFEWHEDVSLITVL
>1VPR_271_291
RCFRIERRAFPVGPYTFMRQA
>1CEO_301_321
SLLEEYDIGGAVWNYKKMDFE
>1GA8_47_67
AVAANLRGGGGNIRFIDVNPE
>1HBZ_280_300
TKTISQKDYPRIKVGTLTLNR
>2FQX_110_130
NEGSFLVGVAAALKAKEAGKS
>1A5T_162_182
HYLAPPPEQYAVTWLSREVTM
>2CFQ_54_74
LFSLLFQPLFGLLSDKLGLRK
>1E2S_272_292
SRGGCSGLLRCGKGTTYEGGV
>1I24_185_205
PKQASSFYHLSKVHDSHNIAF
>1MOQ_291_311
SNIEEVRARGGQLYVFADQDA
>1ZED_53_73
RILKGQKKDKLGPEIPLAMDR
>2J66_56_76
LAKLFRQWGLGVEVASAGELA
>1PFO_53_73
LASNGDKIESFVPKEGKKAGN
>1F42_151_171
ATLSAERVRGDNKEYEYSVEC
>1KA2_128_148
FSKFEPWLDKIISLAKRAAEY
>1WER_64_84
EISMEDEATTLFRATTLASTL
>1BGV_380_400
SGFEMSQNSERLSWTAEEVDS
>2HQ2_1_21
MGSSHHHHHHGSMNHYTRWLE
>1F42_262_282
EKKDRVFTDKTSATVICRKNA
>1FI4_203_223
IADSSDWPQMKACVLVVSDIK
>2EX1_183_203
KAEFLQPLKEYLAENYQKMDW
>1T3S_61_81
AISFEAKDFLHVKEKFNNDWW
>1R53_353_373
MTALVLADALLIQKARDFSRS
>1UOU_156_176
PGFNVIQSPEQMQVLLDQAGC
>2FBA_148_168
ALRAYAISRYLNDVNSLNEGK
>1TO3_178_198
AIIDAAKELGDSGADLYKVEM
>1H8L_139_159
DLNRNFPDQFFQVTDPPQPET
>2GG6_336_356
AFAEGATVMNGLEELRVKESD
>1SO7_19_39
AHAYRIPALLYLPGQQSLLAF
>1XTO_55_75
NASPDIRAQLQAFAPMQPARA
>1TD6_39_59
EAFNDYHKHNGDELTTFFLHQ
>1EU8_237_257
TEEPVRLMFQQGNAAFERNWP
>1PII_17_37
EARKQQQPLASFQNEVQPSTR
>1YS1_112_132
TPHRGSEFADFVQGVLAYDPT
>1WZU_87_107
NMLKVEHILEAKRKYPNAPVV
>2DE2_27_47
CPVPNALLTASESGFLDAAGI
>1V71_14_34
ASASERIKKFANKTPVLTSST
>1RK6_151_171
PAVNAACMVGHSTLRAAVMPD
>2G29_8_28
TGTGTGSSTDQAISPLVEGEN
>1Z6A_78_98
SDAKKENELTPSLVICPLSVL
>2J66_400_420
YELIRRKGTADDIVATQLQTE
>1SUU_29_49
KLQGTGGKGLSSFDLNDGDEI
>1X54_26_46
YTNMRVGKKIFLWIRDSTGIV
>1IIR_188_208
FGYTDHPWVAADPVLAPLQPT
>1A87_168_188
GRNIRSYNEAMASLNKVLANP
>1EYB_405_425
EKASKVKLAPERIADGTMAFM
>1P8L_265_285
FWQNKESYIGKMVKFKYFEMG
>1F1O_28_48
ILACEAWAELGVIPKEDVKVM
>2I7Q_299_319
YSYEKYPFFRANIRKYPTKKQ
>2AM1_434_454
QILLKGSNSMNLAKLVESLEN
>2HMC_104_124
TASAVAHAVHAQKVGAKGLMV
>1XKU_128_148
VHENEITKVRKSVFNGLNQMI
>1W9Y_83_103
DMDWESTFFLKHLPISNISEV
>1HD7_189_209
DEAFRKFLKGLASRKPLVLCG
>1PVL_230_250
SRKQNAAKKSKITVTYQREMD
>1YGJ_233_253
TGDLFAAMLLAWTHKHPNNLK
>2GY5_25_45
SGWRPHEPITIGRDFEALMNQ
>1YKS_33_53
CARRRLRTLVLAPTRVVLSEM
>1GA8_56_76
GGNIRFIDVNPEDFAGFPLNI
>2DE2_332_352
TQQFLLTNNLLQEPVALDQWA
>1UM8_105_125
ATSLTEAGYVGEDVENILTRL
>1OKG_320_340
DTMTLKVDGAPCERPDAEVQS
>2G5D_273_293
RYMADKGYLKLGQTSMQGIKA
>1TR9_321_341
NMQRLIEQFSEEGGSHHHHHH
>1QUB_132_152
ATLRVYKPSAGNNSLYRDTAV
>2G5D_388_408
FWGYGDEAGELAGKQKTTGYV
>1OC7_333_353
CGLEDALKPAPEAGQWFNEYF
>2FEZ_136_156
RHLSAALREWRGPVLDDLRDF
>1LI4_404_424
VKLTKLTEKQAQYLGMSCDGP
>2AZQ_88_108
QDAKDAEAGLGGGTPRTIEGP
>1W5D_348_368
SGISHIDAVSSDQLSQLLYDI
>1T6C_17_37
IDIGSYSVRLTIAQIKDGKLS
>1ULZ_115_135
KARSKEVMKKAGVPVVPGSDG
>1GP6_303_323
VFCEPPKDKIVLKPLPEMVSV
>1OZA_328_348
LSVPVGRLRKLAMGPEYLAAF
>1P9R_56_76
TFEKTLSIRFRVDGVLREVLA
>2IJR_41_61
IRLFLAGCAGILKPVKCMEYP
>2CWC_48_68
HRLPPGFWTDDTSQALCLAES
>1Q8K_60_80
IRIGRNECVKVIRVDKEKGYI
>2B4V_448_468
KSILGVKRADLRHFERDRDRE
>1PB1_364_384
LRHMGWTEAADLIVKGMEGAI
>2ALA_138_158
GNVNQTVDVYVNGDHAVTIGG
>2D5B_266_286
AVFWPTMLKAAGIPMYRHLNV
>1XUU_236_256
HFTDRMDRPGPDIVCSMNPDT
>1MSK_82_102
KDANDMLDKLSAEKTLNPRGV
>1P0H_209_229
FGDSPRERPGRLLGFHWTKVH
>1N40_114_134
RDTANSLLDNLITEGAPADLR
>1LTQ_52_72
YTKKKEGIVTGMQFDTAKSIL
>1RPT_234_254
EILKNMKLATQPQKARKLIMY
>1T1G_137_157
APASIAAMNRAFLDAAALGVT
>1D3G_86_106
FVEIGSVTPKPQEGNPRPRVF
>1SZN_393_413
LSSYKAAVAAHDTAVILVGKK
>2B4W_206_226
IGHYSYEDTNEKQQPQSVYVN
>1LAM_285_305
VSAAKLDLPINIVGLAPLCEN
>1IJ5_131_151
SAVSGSGKFSFQDLKQVLAKY
>1R89_144_164
KENEVRLLKGFLKANGIYGAE
>1GCA_230_250
IPVFGVDALPEALALVKSGAM
>1MLA_27_47
PIVEETFAEASAALGYDLWAL
>1YFQ_181_201
EDDNGTIEESGLKYQIRDVAL
>1VAG_352_372
IVDHHSATESFIKHMENEYRC
>1CWV_392_412
PNRWIYDGGRSLVSSLEASRQ
>1SIG_193_213
FITLFTGNETSDTWFNAAIAM
>1KWF_51_71
QRDASTNYDTVSQGMGYGLLL
>1KA1_336_356
GPRELHDLVVSTSCDVIQSRN
>1SIQ_257_277
GASEFCLHTARQYALDRMQFG
>1TO3_101_121
IPVDNVVLDKKINAQAVKRDG
>1XKU_51_71
PPDTALLDLQNNKITEIKDGD
>1ZED_360_380
HVFSFGGYPLRGSSIFGLAPG
>1TQ4_102_122
TGVVEVTMERHPYKHPNIPNV
>2ABS_113_133
AIGDDPRGQVLKELCDKEGLA
>2I0Z_221_241
PILSNEPFIRDRSLQGLALRD
>1H12_96_116
FDNLWRFAKAYQKNPDNHPDA
>1U16_392_412
GKAVHLAETKGIAINNLTLED
>2EWV_179_199
FKHKKSIVNQREVGEDTKSFA
>1CSH_56_76
LDPDEGIRFRGFSIPECQKLL
>1VLI_235_255
CAAVRLGAKLIEKHFTIDKNL
>1TV5_120_140
EIGTITPRGQTGNAKPRIFRD
>2F4Q_163_183
DGNTVTFRFKGKHGVSQHKAT
>2J4O_39_59
ADGKGTESHPPEDSWLKFRSE
>1NI5_274_294
DALVRIWQEVALAREDASPCL
>1PZD_189_209
EADDEGYEDEYVLEDLEVTIA
>1R76_70_90
PLDKPAAWYTSKAARHVADVI
>2G17_300_320
GEHLIVVATEDNLLKGAAAQA
>1P5D_238_258
GLAFDGDGDRVGVVTNTGTII
>1VJT_196_216
VAGVYEVFEKLDLDPEEVDWQ
>1XUU_267_287
LKLARGGKKDTIIAGEKPTKD
>2B0J_131_151
VTSDDREAVEGADIVITWLPK
>1TVL_358_378
MAFPRTLFIGTPERVASLIET
>1FXX_187_207
VYATIAMAKLVKTRQPRLFDY
>1T5J_110_130
KLENNDYSGVDSSSCGAAMRI
>1J8U_15_35
TVPWFPRTIQELDRFANQILS
>1LJ8_180_200
GIPAFTVMSCDNLPHNGAVTR
>1RPT_129_149
CPRFQELKSETLKSEEFLKRL
>1F1O_225_245
TLALIATSIEKFAVEIRGLQK
>1CSH_235_255
DHEGGNVSAHTSHLVGSALSD
>1KS8_30_50
VTWRKDSALNDQGDQGQDLTG
>1AB4_165_185
CLAYIDDEDISIEGLMEHIPG
>1SQH_283_303
LKRIGYQKDLVNEWIKLVPNS
>1PBE_13_33
SGLLLGQLLHKAGIDNVILER
>2G9D_180_200
SLMQFIEQAHIEAVMLSNAPS
>1WCD_5_25
QDQTQQIVPFIRSLLMPTTGP
>1RW3_367_387
GPWRRPVAYLSKKLDPVAAGW
>1Y3N_196_216
NFWGARSTGSNTWMDFYVENG
>1J72_201_221
RQGKAQVEIVTDGEEPAEMIQ
>1NC5_163_183
ELFDQVVLQESLMRKHTKDAK
>1GA8_271_291
LTTVPEEWRGKLAVPHRMFST
>1QWO_167_187
AAPAISVIIPESETFNNTLDH
>1PW4_408_428
DFFGWDGGFMVMIGGSILAVI
>1OQ9_199_219
TFISHGNTARQAKEHGDIKLA
>1ZSX_184_204
EAYSVARQFNLTPPICEQAEY
>1MXG_121_141
PFVGDYTWTDFSKVASGKYTA
>1ZSX_202_222
AEYHMFQREKVEVQLPELFHK
>1VFL_52_72
DKPLTLPDFLAKFDYYMPAIA
>1HH2_295_315
VEILDKENKAARVLVPPTQLS
>2GUY_254_274
IYYPLLNAFKSTSGSMDDLYN
>1YGJ_268_288
QRTIKCAKAKSGEGVKPSPAQ
>1JMM_239_259
HNSIEMAKDYSGKFVKISGSS
>2HKJ_201_221
EFIFKDPEGNVTYYPRLTNKI
>1JCF_36_56
STTGEILKVGLEAKNMIGKTP
>1X7F_26_46
ERKLGISLYPEHSTKEKDMAY
>1BU8_68_88
LDRKTRFIVHGFIDKGEDGWL
>1UAS_98_118
SQTCSNKMPGSLDHEEQDVKT
>1MZE_300_320
KGAPTPKRIEYPLKAHQKVAI
>1P5D_19_39
IRGVVGDTLTAETAYWIGRAI
>1GR0_5_25
QSLPAPEASTEVRVAIVGVGN
>1ZXX_81_101
GQLAGIEQLKKHGIDAVVVIG
>1XC3_178_198
FEGLASGPAIEARWGKKAADL
>1TXD_243_263
NVEELRNLDLTKRKMIHEGPL
>1M8Z_197_217
PILEELHQHTEQLVQDQYGNY
>2G9D_46_66
PAQTDAATKNMVISCGIHGDE
>2BW0_225_245
IQKKETAKINWDQPAEAIHNW
>1NML_158_178
AYEATLITPEAPFDKYLRGDT
>2F8L_311_331
PPKEVLLANLSSLTDPSVTAP
>1TCA_11_31
QPKSVLDAGLTCQGASPSSVS
>2HMC_56_76
LIADGMSAVVYCGSMGDWPLL
>1BI5_78_98
KENPNVCEYMAPSLDARQDMV
>1GQ8_63_83
GDGRTSTIITASKNVQDGSTT
>1W8K_322_342
TCLINDKNFIATTALSHPQEV
>1TOI_12_32
PILGLADLFRADERPGKINLG
>1E5W_186_206
DAVLEYLKIAQDLEMYGVNYF
>1QLM_73_93
LCLPAVQVTTDHPAVSTLAAQ
>1DS1_156_176
YVMLACSRADHERTAATLVAS
>1JYE_195_215
RLRLAGWHKYLTRNQIQPIAE
>1M15_119_139
FIISTRVRCGRSLQGYPFNPC
>1P5J_311_331
AAVYSHVIQKLQLEGNLRTPL
>2HC9_98_118
KPINYPEDTKNVHFVLFAEYP
>1JDN_382_402
EAGTQEVIGDYFGKEGRFEMR
>1N3L_238_258
KEDVKKKLKKAFCEPGNVENN
>1H9A_147_167
EKPFGTSYDTAAELQNDLENA
>3BCT_409_429
QLLYSPIENIQRVAAGVLCEL
>1VJO_169_189
ETSTGARQPLEGVGELCREFG
>1O5T_351_371
EHQARRKEVTDEIVKEFMTPR
>1ZSW_197_217
TLTEIFGYTEVSRNDQEAIFQ
>1SQH_263_283
GEEITLTAWIVATNWRSEALL
>2BX6_213_233
STEANRSIVPISRGQRQKSSD
>1MXA_279_299
RYVAKNIVAAGLADRCEIQVS
>1ESC_97_117
QLTVGSLGGNTLGFNRILKQC
>2B78_210_230
SAAGKTVLNLFSYTAAFSVAA
>1RK6_42_62
DVGVRGDRIAAVGDLSASSAR
>1M6E_271_291
SFLIDHIEASEIYWSSCTKDG
>1B9H_323_343
FRAIYRTDAFWELGAPDESVD
>1BT3_71_91
KALPADDPRNFYQQALVHCAY
>1MGP_179_199
KNKDFKAIFYVSNFDYLVKGG
>1KA1_294_314
DHAAGNVIVHEAGGIHTDAME
>1FNO_117_137
FPVLHQLLGQTLITTDGKTLL
>1TO3_15_35
SGGFAMLAVDQREAMRLMFAA
>1BI5_58_78
RMCDKSMIKRRYMYLTEEILK
>1VBI_71_91
ERGPVALLDGEHGFGPRVALK
>1YHT_5_25
KGNSIYPQKTSTKQTGLMLDI
>1QZ9_381_401
LYTTFTEVWDAVQILGEILDR
>1JL5_212_232
DLPLSLESIVAGNNILEELPE
>2CFQ_62_82
LFGLLSDKLGLRKYLLWIITG
>1MOQ_64_84
YNSGMVSRYWFESLAGIPCDV
>2FP3_21_41
LGALTPYVGVVDGPEVKKSKK
>1OWL_168_188
PTELVDLSPEQLTAIAPLLLS
>1W78_332_352
MLHDKDIAGTLAWLKSVVDDW
>1BT3_152_172
VLPDFLNDSTSSLYDSNRNQS
>1GA8_65_85
NPEDFAGFPLNIRHISITTYA
>1N40_356_376
QIGIEALLKKMPGVDLAVPID
>1Y08_127_147
TKNHQLDSKLFEYFKEKAFPY
>1UZ5_297_317
VFGLPGYPTSCLTNFTLLVVP
>2O14_104_124
AAEGVFQVINMTGDGAEDTFQ
>1V72_217_237
AAEAIVLFNTSLATEMSYRRK
>1JL5_383_403
RMNSHLAEVPELPQNLKQLHV
>1DS1_67_87
GLPVEADADLPTTPSSTPAPE
>2J66_86_106
ENIIFSGPGKKRSELEIAVQS
>2F7F_415_435
PVLQDIFVEGKRVYELPTLDE
>1G55_174_194
PFQAPGQVLMEFPKIEIHRKN
>1M15_106_126
DINTLVGLDPAGQFIISTRVR
>1EDG_182_202
PELTNSDVVDSINCINQLNQD
>2NZL_249_269
RLTSLPIVAKGILRGDDAREA
>1PSW_122_142
VLDKEAWPLMVERYIALAYDK
>1TQ4_190_210
TNEADGEPQTFDKEKVLQDIR
>1GTK_114_134
DSLDALPAGSIVGTSSLRRQC
>1SQ9_250_270
IAHDSNSFGCITLYETEFGER
>2B9E_105_125
IDACAAPGNKTSHLAALLKNQ
>1FNO_213_233
VNIKIVGNNVHPGTAKGVMVN
>1K1S_287_307
IAIMEDLDILSKGKKFKHGIS
>1F2J_311_331
YARALQSSAIKRWGGKESGVE
>2H85_104_124
CTMTDIAKKPTESACSSLTVL
>1H9A_116_136
MSVAPRFFGTIAKYLKSEGLL
>1UWV_40_60
FIPGLLPQENAEVTVTEDKKQ
>1C3P_320_340
EKLNNKAKELLKSIDFEEFDD
>1T67_3_23
EPEEPADSGQSLVPVYIYSPE
>2CGL_66_86
KVCAAGIAIDSIGIDTWGVDF
>2G0D_40_60
IILMLAELKNKDNSKIYQKKI
>1C0P_229_249
RPGGEVICGGTYGVGDWDLSV
>1K7I_268_288
DSVYGFNSNTDRDFYTATDSS
>1XVT_316_336
AELNIACAKVLTVPELESNPQ
>1SAZ_82_102
PGGVYLVDGLMIKTLKSGKNG
>1QOY_102_122
CGVATQLLAAYILLFDEYNEK
>1LML_89_109
GDICGDFKVPQAHITEGFSNT
>1R53_239_259
EAMLAHAMLSIPASKGFEIGS
>2A1X_12_32
QQFQYTLDNNVLTLEQRKFYE
>2O1B_164_184
PPHYLPDWSKVDSQIIDKTKL
>1FI4_378_398
ELDLELQKDVARVILTQVGSG
>1PB1_385_405
NAKTVTYDFERLMDGAKLLKC
>1HD7_286_306
LLSHSLLPALCDSKIRSKALG
>1SJ8_199_219
AALVLKAKSVAQRTEDSGLQT
>1F8E_145_165
TQESECVCHNGVCPVVFTDGS
>1FNO_272_292
RAEMHYIIRDFDRKQFEARKR
>1VRM_117_137
TGNYENLRVPSREEIEEALKH
>2C1I_241_261
TFNDGPNPATTPQVLETLAKY
>1ISR_106_126
NRCLPDGQTLPPGRTKKPIAG
>1H6L_274_294
TDGPETDGTSDTDGIDVLGFG
>1ELV_218_238
TEKRDRAVRLKAARLPVAPLR
>1ZSX_101_121
VITTKIFWGGKAETERGLSRK
>1FOB_283_303
AVVEATTDGLGVYYWEPAWIG
>2D0B_185_205
VKLVDAIAPAEPEAIIIDEFL
>1VJT_309_329
VERPKFHEQLRRARERLIKLA
>1UA7_139_159
LGLYDWNTQNTQVQSYLKRFL
>1XTI_98_118
RFSKYMPNVKVAVFFGGLSIK
>1R6D_125_145
VSTNQVYGSIDSGSWTESSPL
>2IJR_114_134
VKWETIPEGARQIITQLMARQ
>1GYC_98_118
HVPDQAGTFWYHSHLSTQYCD
>2FOZ_163_183
QLTHASSLGYNGAILQALAVH
>1U7L_255_275
FIPREFNYSEELIDQLKKEHD
>2BI7_54_74
VHVYGPHIFHTDNETVWNYVN
>1YE3_73_93
VESIGEGVTTVRPGDKVIPLF
>1R6W_283_303
LTPDTIPGLDTLDLMQAQQVR
>1RMG_62_82
LNTWVTLTGGSATAIQLDGII
>2C81_335_355
TFYLHPPYLPVHKNPLFCPWT
>1NXC_156_176
SGIGRNWPWASGGSSILAEFG
>1UUR_69_89
NTEMSALDATKKGMILEPTDL
>1NTH_49_69
GEFIPTDKDMMEKLFKAGFEM
>2C5S_12_32
TYEYILVRYGEMTTKGKNRSK
>1RRK_105_125
VPPEGWNRTRHVIILMTDGLH
>1R89_131_151
PFHHKWLEGRIKGKENEVRLL
>2FSJ_25_45
GLDVGYGDTKVIGVDGKRIIF
>1XMB_244_264
SKVVTVSKVNGGNAFNVIPDS
>1MXG_336_356
LAGGSTTIVYYDNDELIFVRN
>2HMA_58_78
DYKDVVAVADQIGIPYYSVNF
>1IOM_289_309
QILKIVEEEAGKVLNPRGIYP
>1DFA_39_59
KLPRGRETMYSVVQKSQHRAH
>1XHC_259_279
SAKDVYAIGDCAEYSGIIAGT
>1ESW_338_358
LAEDLGVITPEVEALRDRFGL
>1SB8_68_88
LDEVRSLVSEKQWSNFKFIQG
>1YII_141_161
TGETSGHFQRLLVVLLQANRD
>1X8V_172_192
LERGTDPLAYVDPYLPIESFR
>1ITX_374_394
FISYDDAESVGYKTAYIKSKG
>2A3N_235_255
LFSMCILEEMQWKRTRPVSSA
>1IR6_311_331
RILEATLRPVFLVAQGKGTVR
>1XMB_21_41
AKSPEVFDWMVKIRRKIHENP
>1RPT_159_179
LPSLSGFEDQDLFEIWSRLYD
>2A84_41_61
GALHEGHLALVRAAKRVPGSV
>2DFW_243_263
YDAAGQWLADVGIPAKSGVAG
>2IJR_205_225
AWPSGQNIIWQRDRINSLRLD
>4BCL_333_353
QNLEEYRWSGGAYARWVEHVC
>1HO8_427_447
NDITHVVELLPESIDVLDKTG
>2ABS_157_177
TLCTHLGACGSFRLPEDWTTF
>2MNR_239_259
VPVQMGENWLGPEEMFKALSI
>1CWV_4_24
VQQPQLTLTAAVIGDGAPANG
>1V73_120_140
HQVNEVLWFMYQLDQQARDAG
>1EUR_163_183
ASGEGIQLRYGPHAGRLIQQY
>2I1O_339_359
CHRIEVVPANVQEKTCICGGS
>1UX6_73_93
ACDHDDDNDGIPDDKDNCRLV
>1SQ9_307_327
CSAGWDGKLRFWDVKTKERIT
>1SJ8_283_303
LRGVGAAATAVTQALNELLQH
>1J09_75_95
GPHGPYRQSERLPLYQKYAEE
>1P1M_285_305
NSLNLFFEMRLASLLQKAQNP
>1L5O_219_239
RAIAINQPNPRDGIDVLSKVG
>2J0W_384_404
EGLALVALIGNDLSKACGVGK
>1LFW_120_140
DKGPSLTAYYGMLLLKEAGFK
>1EDG_33_53
WNLGNTFDAFNGTNITNELDY
>2ALA_204_224
QSRTVESNDLYANTALKLARP
>1NOF_32_52
EQINTAYGSGVGQIGLSIMRV
>1CEO_190_210
DDYIVYNFHFYNPFFFTHQKA
>1JND_58_78
DIYKHQFSEVTSLKRKYPHLK
>2H14_99_119
VSSGKCLKTLKGHSNYVFCCN
>2HRZ_94_114
AAIVSGEAELDFDKGYRINLD
>1QWO_179_199
ETFNNTLDHGVCTKFEASQLG
>2C0H_82_102
VTGIDNTLISDMRAYLHAAQR
>1KWF_11_31
YGPTSIADNQSEVTAMLKAEW
>1A0I_252_272
VWGTKGLANEGKVIGFEVLLE
>1GR0_313_333
NSAGVIIDAVRAAKIAKDRGI
>2B4W_99_119
RVRKNGNAILSYYGYFYRGTP
>2B4W_1_21
MKQVKAAFEANKRVYESVLLT
>1KK1_301_321
LTKGDLMAGNVVGKPGKLPPV
>1JY1_429_449
PYDLPPELYGSKDRPWIWNIP
>2GTI_217_237
LARGTIFTQSRLLSSFTPRSE
>1N11_172_192
PNAAGKNGLTPLHVAVHHNNL
>1DHS_10_30
LKHSSTLPPESTQVRGYDFNR
>1VAG_67_87
DQYYSSIKRFGSKAHMDRLEE
>1MOQ_21_41
NAIKNTLTGRISHGQVDLSEL
>1VFL_263_283
WSSYLTGAWKPDTEHAVIRFK
>1CPY_14_34
VTQYTGYLDVEDEDKHFFFWT
>2I0O_202_222
AIGDHGYKMNKSLPAEEQMIS
>1Q44_152_172
SSSCKIVYCCRNPKDMFVSLW
>1I1W_234_254
AITELDVAGASSTDYVNVVNA
>1JK7_129_149
SINRIYGFYDECKRRYNIKLW
>1DKQ_77_97
CPQSGQVAIIADVDERTRKTG
>1FS7_137_157
GDEIVNTIGCYNCHDDKSAEL
>1N11_355_375
GHTDIVTLLLKNGASPNEVSS
>1Q25_380_400
FGGEECSSGFQRMSVINFECN
>1CWV_457_477
YWVKKTSTDFETMNMDTGALQ
>1N4K_1_21
MKWSDNKDDILKGGDVVRLFH
>2D7U_123_143
KIGTTGSGCGPANADRVMRKA
>1H9A_434_454
NGVSIAWKFVDAISAVYTADK
>2EU9_62_82
AARLEINVLKKIKEKDKENKF
>1ZXX_139_159
YDTACMTAMDAIDKIRDTASS
>2G5D_349_369
LGAPLFVATAHPVTRKALNRL
>1UR3_135_155
LINLATDHLDLLLIHRPDPLM
>1BS0_123_143
EDRIAADRLSHASLLEAASLS
>1YUE_285_305
SGWLKHKPEDDKYLSQNAYGF
>4UAG_312_332
VRWINDSKATNVGSTEAALNG
>1B63_240_260
GWVADPNHTTPALAEIQYCYV
>1ISR_13_33
VIIGALFSVHHQPPAEKVPER
>1G93_148_168
IGEHIVAHIQHEVDFLFCMDV
>1HA0_238_258
NSNGNLIAPRGYFKMRTGKSS
>1J58_28_48
DRQNPDMLVPPETDHGTVSNM
>1V9M_144_164
GHPLARALRAVLRETQDLARV
>2B61_70_90
GDAEPYFDDGRDGWWQNFMGA
>2J0W_181_201
TQGFIGSENKGRTTTLGRGGS
>1WL7_196_216
PNAIEAPFIVCRNGYYYLFVS
>1Q35_208_228
KQKSWAEAAIINFPSGEHGTH
>1ODM_307_327
DREPLSYGDYLQNGLVSLINK
>1LL2_149_169
LLHVASEQGSFDGGDQGLLNT
>1BT3_81_101
FYQQALVHCAYCNGGYDQVNF
>1ZCJ_310_330
RFGQKTGKGWYQYDKPLGRIH
>1OLT_389_409
EQQWDLLFADYFAEDLKLLAP
>1JDW_290_310
RVHIISFKDPNPMHIDATFNI
>1VB3_155_175
ILYPRGKISPLQEKLFCTLGG
>1DKQ_10_30
SVVIVSRAGVRAPTKATQLMQ
>2MNR_306_326
AATPTAHWLERLDLAGSVIEP
>1VPK_178_198
LRLVASDGFRLALAEEQIENE
>2C3F_301_321
NLSDDKFYVKSDGGFYAKETS
>1REO_91_111
LPEKHRIVREYIRKFGLQLNE
>1PHP_51_71
GAKVILASHLGRPKGKVVEEL
>1IK6_119_139
MAGLKPVAEIQFVDFIWLGAD
>1Q0H_116_136
LPTLAAIRAGKTILLANKESL
>1YRW_138_158
RADAGAIVAQLRIAIAPDDIA
>2FTP_17_37
RDGLQNEKQPIEVADKIRLVD
>1AC5_295_315
NMYNFNLKDSYPSCGMNWPKD
>1LW7_47_67
FYDSKMKRMPTVQDRLRWMQQ
>1HXX_118_138
FGGDTAYSDDFFVGRVGGVAT
>1YHT_264_284
AKGFTVLNYNSYYLYIVPKAS
>1I1W_9_29
LIKARGKVYFGVATDQNRLTT
>1PJX_7_27
EPLFTKVTEDIPGAEGPVFDK
>1UUR_22_42
SEQEQTLVQMIHEQSLLLNRL
>1U7G_331_351
IFAASSLGGVGFAEGVTMGHQ
>1HA0_59_79
IDALLGDPHCDVFQNETWDLF
>2HWK_149_169
EHPQSDFSSFVSKLKGRTVLV
>1JK7_12_32
IIQRLLEVRGSKPGKNVQLQE
>1LJ5_174_194
QWKTPFPDSSTHRRLFHKSDG
>1O20_356_376
TENYSNAKKFVSEIDAAAVYV
>1WL4_302_322
KQAVTKAGWSLEDVDIFEINE
>1Y0Y_239_259
AADIPGTPEHKQVTHLGKGTA
>1VJV_70_90
EEIHKQIVIEMKRCFENLQNK
>1QAZ_168_188
LNRVARHQTSFPGGDTSCCNN
>1QUB_266_286
KFKNGMLHGDKVSFFCKNKEK
>1EUR_299_319
SRSQGTIRMSCDDGQTWPVSK
>1YDX_110_130
SNCTLNLLDPLELDLKFAYYA
>1VPK_207_227
LKSMKEVQNVLDNTTEPTITV
>1US0_77_97
SKLWCTYHEKGLVKGACQKTL
>1V0D_10_30
CVKLRALHSACKFGVAARSCQ
>1KNW_381_401
SMSSNYNSRPLLPEVLFDNGQ
>2BW0_71_91
DGVPVFKYSRWRAKGQALPDV
>1QHU_48_68
VIEQCSDGWSFDATTLDDNGT
>2H9F_1_21
GMAHPPQIRIPATYLRGGTSK
>1RHC_121_141
SVPVRQDMTVEAVKVMRMLWE
>1W5D_304_324
AEVLVKEMGKVKKGEGSWEKG
>1OFC_7_27
ANYAVDAYFREALRVSEPKAP
>1LFW_270_290
ASAPQVGKNSATFLALFLDQY
>1XVT_335_355
PQYVARESITQWQTMDGRTCK
>1CPY_83_103
SWNSNATVIFLDQPVNVGFSY
>1UDC_109_129
SAMRAANVKNFIFSSSATVYG
>2A3N_113_133
GDTKESVAIAEWCKAQGIRVV
>1OEW_247_267
VGGYVFPCSATLPSFTFGVGS
>1QZZ_116_136
VSHADLAFTGLLDVVRTGRPA
>1QZZ_66_86
LSRLVRHLTVVGVLEGGEKQG
>2C78_232_252
TGRGTVATGRIERGKVKVGDE
>1NH8_99_119
VRERLALGFGSSSFRYAAPAG
>1JTA_67_87
GGTPYTDFADQKARSQINIPA
>1B6A_77_97
EDKERDEDDEDGDGDGDGATG
>1PJA_176_196
CNYWHDPHHDDLYLNASSFLA
>1WM1_252_272
VPLIRHIPAVIVHGRYDMACQ
>1INP_338_358
CLERNPDTGLDLPQLVYHVGN
>1CX4_55_75
DAMFEKLVKEGEHVIDQGDDG
>1A8Y_55_75
ELILELAAQVLEDKGVGFGLV
>1RJG_30_50
LQRLSVDLSKKYTEWHRSYLI
>2BU7_317_337
LPISRLYAKYFQGDLQLFSME
>1KVP_138_158
PWMPDRTEANPNELNQDDARY
>1NHS_47_67
YLEGKVKDVNSVRYMTGEKME
>1Z6A_340_360
EGDKIAIFTQFVDMGKIIRNI
>2CWC_13_33
GAFLGLAVGDALGAQVEGLPK
>2A1X_248_268
ISCHFASADCHYIDVKGTSQE
>1K92_364_384
RRGNDYSILNTVSENLTYKPE
>1QHU_431_451
LYCYRHVDKLNAAKNLPQPQR
>1I6L_266_286
GVFKADLAQVVIETLRPIQER
>2FFE_28_48
VVVNTAEDLWVSGNLISPDLD
>1YFE_218_238
SLPHVAELALGGTAVGTGLNT
>1HH2_303_323
KAARVLVPPTQLSLAIGKGGQ
>1OWL_17_37
DNIGLAAARAQSAQLIGLFCL
>1ZHX_315_335
LESRKAWYDVAGAIKLGDFNL
>1M6I_154_174
GAEVKSRTTLFRKIGDFRSLE
>2C43_185_205
RNWALKESFIKAIGVGLGFEL
>1J7X_120_140
SVIAKLAPFIVNTVWEPITIT
>1VJP_289_309
IKPTGYLEPLGDKKFIAIHIE
>2H14_37_57
SPNGEWLASSSADKLIKIWGA
>2BBC_383_403
QVLRDPDTPLQQGIADYRPKD
>1JYE_287_307
TTIKQDFRLLGQTSVDRLLQL
>1W58_153_173
LTVAVVTLPFVMEGKVRMKNA
>2PGD_286_306
ARCLSSLKDERIQASKKLKGP
>1X19_95_115
NLEDGKWSLTEFADYMFSPTP
>2FAU_177_197
HIEFEYNKSKYHLKDVIVGKI
>1HH2_201_221
PEFVIGLMKLEIPEVENGIVE
>1K5C_159_179
ANNVTIQNCIVKNQDDCIAIN
>1FNF_88_108
SDTIIPAVPPPTDLRFTNIGP
>1W9H_350_370
IVSDNWTSEEYYHNVHEILDE
>1LML_99_119
QAHITEGFSNTDFVMYVASVP
>1QAZ_255_275
AETASRQGIDLYAYKENGRDI
>1NH8_106_126
GFGSSSFRYAAPAGRNWTTAD
>1FSU_314_334
PTLVKLARGHTNGTKPLDGFD
>1WAK_152_172
IQQVLQGLDYLHTKCRIIHTD
>1ELV_20_40
STLFGSVIRYTCEEPYYYMEN
>1NST_118_138
EKSANYFDSEVAPRRAAALLP
>1F42_285_305
SVRAQDRYYSSSWSEWASVPC
>2EWV_85_105
SFGVRGVGRFRANVFYQRGSV
>1DB3_153_173
RSPYAVAKLYAYWITVNYRES
>1SZN_200_220
LSMCIWGQADVFSWGNSTGIS
>1DYK_296_316
QWHKVTAKKIKNRLELVVDGN
>2G29_149_169
AFAKVTDPKVAMTFPGGTHDM
>1VLI_109_129
YCREKQVIFLSTVCDEGSADL
>1DKQ_218_238
TEIFLLQQAQGMPEPGWGRIT
>1Z6A_294_314
KGMILSTLLKLKQIVDHPALL
>1TVZ_197_217
DGALSKDAYIRSFQQSWNEYA
>1UG6_397_417
YTRRFGLYYVDFPSQRRIPKR
>1OYG_278_298
RTAELANGALGMIELNDDYTL
>1M8Z_302_322
IDVAEPGQRKIVMHKIRPHIA
>1X8V_88_108
VFDASPERRKEMLHNAALRGE
>2MNR_138_158
HSLDGVKLATERAVTAAELGF
>1G4R_57_77
LTCAFRYGREDLDVLGLTFRK
>1WD3_450_470
VLYAASNGGVQTFDSKTSFNN
>1YII_264_284
DDDTLIRVMVSRSEIDLLDIR
>1PB1_97_117
VAIKGPLTTPVGGGIRSLNVA
>1BT3_175_195
PPVVVDLGYNGADTDVTDQQR
>1W58_133_153
GGTGTGSAPVVAEISKKIGAL
>1SQH_66_86
KQFYTHRRGNFRTWGTYVSLH
>1T2D_274_294
FGGTPVVLGANGVEQVIELQL
>1NXC_218_238
YLNPSSGQWGQHHVSVGGLGD
>1UUR_344_364
HISTLWQEGIIYGYMGRQEVN
>1ESW_472_492
NWAWRLLPGELSPEHGARLRA
>1YIS_78_98
RKLKHDVMAHNHAFGKLCPTA
>1XKG_110_130
GCGSAWAFSGVAATESAYLAY
>2A99_229_249
KGFSPCVDWDTVDYRTAPAIQ
>1AC5_220_240
QSLSYLPFAMEKKLIDESNPN
>1TVL_300_320
AVTYLARFFDDYDLSVYPLDE
>2GI3_21_41
EEREKLPQLSLETIKRLDPHV
>1OFL_313_333
FDMLIANNAFINVNGYAIHFN
>1JL5_115_135
SLLVDNNNLKALSDLPPLLEY
>1O88_182_202
YNYIHGVKKVGLDGSSSSDTG
>1MDO_213_233
KFHGLGVDAWDRQSGGRAPQA
>1E4F_84_104
SSVSFEREDTVIERDFGEEKR
>1ULZ_105_125
HWKVIELMGDKARSKEVMKKA
>1UA7_320_340
GDRGSALFEDQAITAVNRFHN
>1QWO_313_333
TNSTLVSNPATFPLNATMYVD
>1I1W_62_82
NFAGADYLVNWAQQNGKLIRG
>2B5W_221_241
LDATYVDSRQTPVEDVPDVYE
>1VPB_253_273
PMNSSRLLSPMISALNGSALQ
>2AP1_204_224
GQMGCIENYLSGRGFAWLYQH
>1HT6_11_31
ESWKQSGGWYNMMMGKVDDIA
>2F6H_136_156
YVSLVTELKDDFEALSYNIYN
>1ZVD_308_328
TGSSRVPLQGFKALQGAAGPR
>1T3S_291_311
AQCPPELFDVILDENQLEDAC
>1RPT_246_266
QKARKLIMYSAHDTTVSGLQM
>1IHG_25_45
GGERVGRIVLELFADIVPKTA
>1IG8_73_93
FPTGKESGDFLAIDLGGTNLR
>2D0B_93_113
AIGSDEVGTGDYFGPIVVAAA
>2GI3_298_318
VIAPAEASSNLARFDGVKYGL
>1TDH_96_116
HAHLRFYTAPPGPRLALCFVD
>2BU7_111_131
NDVVPTMAQGVLEYKDTYGDD
>1KWF_122_142
DEDIALALIFADKLWGSSGAI
>1E6U_116_136
KQPMAESELLQGTLEPTNEPY
>2A2C_218_238
EEGTAKLIEFSPLRATDVKLP
>1O7F_42_62
TRLKGVKAFEKFHPNLLRQIC
>1J8U_97_117
KTHACYEYNHIFPLLEKYCGF
>1LJ8_351_371
LTDYKQTLVDRFSNQAIADQL
>1FSU_135_155
YSHERCTLIDALNVTRCALDF
>2B20_190_210
GDVTAEERPLAVLLDGEFWAQ
>1IR6_292_312
AIVLLDPEGHPGVMGIVASRI
>1OEW_130_150
STLNTVSPTQQKTFFDNAKAS
>2G0D_62_82
NYIEYIVSKLSTYGLLTGSLY
>1PB1_288_308
QILLRPAEYDVIACMNLNGDY
>1R5M_324_344
ALSIVDGVPIFAGRISQDGQK
>1QHU_92_112
WKNFIGPVDAAFRHGHTSVYL
>2I0Z_159_179
TIEYENGQTKAVILQTGEVLE
>1Z6F_298_318
LTIPRGRMKDLKASYVLNSSE
>1Z5V_82_102
YAKLYNPENIYLSEHGGGAGN
>1JCF_261_281
VRTTLEKTPPELVSDIIERGI
>2I1Q_216_236
TFRNEYTGRGKLAERQQKLGR
>1BHE_313_333
VYEKKEGSNVPDWSDITFKDV
>1VJO_247_267
TKVANWYLDMNLLGKYWGSER
>1BG6_199_219
AVMHPLPTLLNAARCESGTPF
>1FP2_169_189
ASDSKLINLALRDCDFVFDGL
>2G29_125_145
GQGIQLGNNYKDLKVGTDAAP
>1XM9_307_327
ALQNLTASKGLMSSGMSQLIG
>1CS6_31_51
ARANPPATYRWKMNGTELKMG
>1DOZ_65_85
NLEQHLNEIQDEITFKAYIGL
>2ALA_261_281
IKTNPVRAMNCAVGNIPVSMN
>1UXY_131_151
CAYVDSVELATGKQVRLTAKE
>1CS6_267_287
EDEGTYECEAENIKGRDTYQG
>1R9L_51_71
TSLASGDATFTAVNWTPLHDN
>1IXH_1_21
EASLTGAGATFPAPVYAKWAD
>1LI4_100_120
YAWKGETDEEYLWCIEQTLYF
>1X8V_428_448
NDHSKMVVQLAQPAAVRYRRR
>2FQX_3_23
GDFVVGMVTDSGDIDDKSFNQ
>1JMS_295_315
EGKGWKAIRVDLVMCPYDRRA
>1DOZ_2_22
RKKMGLLVMAYGTPYKEEDIE
>1ELV_65_85
KCVPVCGVPREPFEEKQRIIG
>1XFK_81_101
WHHPIPIYDLGNIRCEGDELE
>1UMG_41_61
ILDYYITHVGDDLQLIMTHTR
>1BS0_140_160
ASLSPSQLRRFAHNDVTHLAR
>1IK6_313_333
LGAEVRALVAEKALDRLTAPV
>1V71_73_93
RKAGVLTFSSGNHAQAIALSA
>1UUR_195_215
QPIYPATLTAHFPLKFLAGTR
>2HRZ_254_274
EKVGPRRNLSMPGLSATVGEQ
>1XV5_294_314
LSKLNQKYLQRSLEYTHLELG
>1BQC_260_280
GGGVEYLDMVYNFDGDNLSPW
>1VJV_155_175
TTIKDTANDNDITVKENESDS
>1Q5N_75_95
TGLAGNIAIPFVKQLTAIVKD
>1V2D_280_300
REGYRRRRDLLAGGLRAMGLR
>1LZL_43_63
DLSFDGVSLRELSAPGLDGDP
>1USG_314_334
VIGPLNWDEKGDLKGFDFGVF
>2A1X_209_229
YEENKARVHLVMEKGDTVFFH
>1O5T_44_64
FFSHRDMNQVLDAYENKKPFY
>1DT9_5_25
PSAADRNVEIWKIKKLIKSLE
>1HO8_313_333
QLLLLGNALPTVQSLSERKYS
>1RMG_144_164
ILVDAPAFHFTMDTCSDGEVY
>1R3S_261_281
FAKDGHFALEELAQAGYEVVG
>2C1I_89_109
GLKGVVNRNVTKQIYDLVAFK
>1OQ9_322_342
KAQDYVCRLPPRIRRLEERAQ
>1XTI_256_276
FVKSVQRCIALAQLLVEQNFP
>1KWF_114_134
GDGAATDADEDIALALIFADK
>1CX4_122_142
TITATSPGALWGLDRVTFRRI
>1CSH_88_108
EGLFWLLVTGQIPTPEQVSWV
>1ITX_307_327
GRGWDGCAQAGNGQYQTCTGG
>1TD6_224_244
TQIQQLFLKEPVNAEFANEII
>1BHE_245_265
NDFGTGHGMSIGSETMGVYNV
>1MLA_34_54
AEASAALGYDLWALTQQGPAE
>1XHC_214_234
VLTNSGFIEGKVKICAIGIVP
>1NH1_141_161
HEDAHDEIMQDNLFGDLNVKV
>1R6W_248_268
REQVQAAHALGLTAVISSSIE
>1J72_122_142
ESGFKHVVPNEVVVQRLYQVK
>1NI9_36_56
GAAVNAMRIMLNQVNIDGTIV
>1ZSX_149_169
PNTPMEETVRAMTHVINQGMA
>1W58_80_100
KADKKILIGKKLTRGLGAGGN
>1TCA_164_184
TTALRNAGGLTQIVPTTNLYS
>1ZHX_85_105
RMLAVTKWFISTLKSQYCSRN
>1KVK_372_392
IGAPGVSMHSATSIEDPVRQA
>1RK6_104_124
VVTGNCGISLAPLAHANPPAP
>1OLT_9_29
DLALIQKYNYSGPRYTSYPTA
>1VJT_184_204
WTGANIVGFCHGVAGVYEVFE
>3MBP_135_155
LDKELKAKGKSALMFNLQEPY
>1JY1_277_297
LTLGKESKTPGKSSVPLYLIY
>1GSA_56_76
TLNVKQNYEEWFSFVGEQDLP
>1YKS_325_345
MVAPLYGVEGTKTPVSPGEMR
>1DYK_359_379
CIRSLKLTKGTGKPLEVNFAK
>1CWV_139_159
PQAGANVAFDTTLGNMGVITD
>1MKY_370_390
QKVLAFTNLPRGLKIFFGVQV
>1G93_38_58
EVVTMTKWKAPVVWEGTYNRA
>1YHL_240_260
HLIGEYFQVQDDVMDCFTPPE
>1FSU_373_393
KDDSSLPEYSAFNTSVHAAIR
>1U16_221_241
EFASISLNSMDAISERDFVVE
>1I24_331_351
MTVPNPRVEAEEHYYNAKHTK
>1YQS_25_45
GAMVRVDDNGTIHQLSEGVAD
>1TV5_6_26
HHHHHGMASMTGGQQMGRDLY
>1ULZ_1_21
MVNKVLVANRGEIAVRIIRAC
>1V0D_43_63
PMPGSRLCLYEDGTEVTDDCF
>1BIA_34_54
AAINKHIQTLRDWGVDVFTVP
>2FK8_174_194
DDFFKRCFNIMPADGRMTVQS
>2HC9_351_371
TLKATTIFDMATLTGAQAWLS
>1QLM_295_315
STGKTYTAGEINVDVLKESFS
>1LML_40_60
IVTCTAEDILTNEKRDILVKH
>1Q1Q_60_80
WMIEIICLILKEGDPSWIRSV
>1HOW_56_76
KVYTEAAEDEIKLLQRVNDAD
>2IJR_88_108
LLKDAVLDGDTIRQIDRIYLQ
>2GTI_241_261
DFMDLDDDVFIAKYSLQDYAF
>2A84_79_99
LDAYPRTPDDDLAQLRAEGVE
>2HZ6_193_213
GDVLWIQNYASPVVAFYVWQR
>1XKS_367_387
GTGKFSLPQEKIVFNAQGDSV
>1ELV_192_212
PICLPGTSSDYNLMDGDLGLI
>1LAM_251_271
GITFDSGGISIKAAANMDLMR
>1OZA_103_123
LMKDDAIIVLDPVNQHVISEG
>2G17_31_51
TITALTVSAQSNDAGKLISDL
>1TCA_43_63
TGPQSFDSNWIPLSTQLGYTP
>1JMS_149_169
QSDKSLRFTQMQKAGFLYYED
>1LYV_285_305
KDEQLDVLIKLAEGQGRPLLN
>1JL5_185_205
LEELPELQNLPFLTAIYADNN
>1HOW_6_26
GFHPAFKGEPYKDARYILVRK
>1OFL_67_87
RGEHLILEGIWFKDGNRAIQA
>1GW1_162_182
PVIFRLYHANTGSWFWWGDKQ
>1V73_71_91
KKVVALSDVHGQYDVLLTLLK
>1PSW_85_105
YVLPNSFKSALVPLFAGIPHR
>1XFK_107_127
CAQVIQQALPHARAIVLGGGH
>1GR0_283_303
RKWAYVRLEGRAFGDVPLNLE
>1RK6_15_35
QPDATPFDYILSGGTVIDGTN
>1Y8A_176_196
SGEELFRKLDELFSRSEVRKI
>1Y11_253_273
TAPPVWFIKTIGDAVMLVCPD
>1Y7E_88_108
GMNFIVSHTDSPRLDAKPSPI
>2B61_41_61
LSYINVAYQTYGTLNDEKNNA
>1DD9_239_259
QLRFMFLPDGEDPDTLVRKEG
>2C6J_6_26
TFLQNNVMDKCNDKRKRGERD
>2AU3_117_137
RESLLKNREASEYVKSRGIDP
>1R53_282_302
NRLRTKTNNSGGVQGGISNGE
>1KS8_355_375
PTRPHHRSSSCPPAPATCDWN
>1UWV_385_405
VYVSCNPATLARDSEALLKAG
>1KVK_357_377
KQALTGCGFDCWETSIGAPGV
>1M7Y_183_203
QEAEKRNLRVKGVLVTNPSNP
>1WDI_136_156
RLLRFQGDLVAHLEEVGEVPL
>1SVS_269_289
KKDLFEEKIKKSPLTICYPEY
>2GES_39_59
GLGEQIDLLEVEEVYLPLARL
>1F2J_284_304
LSEVMASEYLNAMNNCPLPRP
>1BIF_242_262
LMNIHVTPRSIYLCRHGESEL
>2D57_3_23
AFKGVWTQAFWKAVTAEFLAM
>1U8X_337_357
EIKIDDHASYIVDLARAIAYN
>1RU4_320_340
VTVSNADAKSNSWDTGPAASA
>1R3F_283_303
VTEGENGKFIGMGEIDDEGRV
>1LJ5_355_375
DRPFLFVVRHNPTGTVLFMGQ
>1EUR_33_53
TPDGDLLASYDGRPTGIDAPG
>2G8J_117_137
QEGYAGIFHFQLWQFGEWVDV
>1CJC_163_183
ILLTPPDHLEKTDITEAALGA
>1T67_92_112
DSIEYGLGYDCPATEGIFDYA
>1NIJ_178_198
ARAPVYTVTHGDIDLGLLFNT
>1M8Z_120_140
SDQQNEMVRELDGHVLKCVKD
>1ESC_44_64
VATRSLADKGITLDVQADVSC
>2NVP_53_73
VITGDIPAMWLRDSTSQVEHY
>2GS8_109_129
SSSSGLSALVKACDQLFDTQL
>1OHL_102_122
GTAADDPAGPVIQGIKFIREY
>1F20_208_228
LQPRYYSISSSPDMYPDEVHL
>1UM8_324_344
GARGLRAIIEDFCLDIMFDLP
>2B69_23_43
MEKDRKRILITGGAGFVGSHL
>1N26_83_103
PAGTVHLLVDVPPEEPQLSCF
>1GTK_68_88
VALLENRADIAVHSMKDVPVE
>1WAK_373_393
LPMLELIPEKRATAAECLRHP
>1RGZ_103_123
IRMLDLATYTAGGLPLQVPDE
>1BIA_181_201
DRKLAGILVELTGKTGDAAQI
>2IJR_69_89
HGTGSAVASNLAFQHWLDLLL
>1M6E_217_237
RASTECCLIWQLLAMALNQMV
>2H14_192_212
LIDDDNPPVSFVKFSPNGKYI
>2BI0_169_189
GDDLSRIGADAPAPAADPTAH
>1Q8K_126_146
SLFQRTAWVFDDKYKRPGYGA
>1BGV_314_334
VDIIMPCATQNDVDLEQAKKI
>2NRJ_129_149
RGEIQQNQKYAQQLIEELTKL
>1D5T_46_66
SSITPLEELYKRFQLLEGPPE
>1SUU_262_282
SEDDEILLVSKRSKALRTVAG
>2EWV_71_91
KHRQKLEENGQVDFSFGVRGV
>1RH9_344_364
FDDGYQVVLQESPSTSRVILL
>1EUR_18_38
GREGFPNYRIPALTVTPDGDL
>1HH2_75_95
ISLEEAKKIDPLAEVGSIVKK
>1X7F_145_165
LNVSNDIAYLENILSHQANKS
>1V04_252_272
ANWTLTPLRVLSFDTLVDNIS
>1D3G_103_123
PRVFRLPEDQAVINRYGFNSH
>1H30_266_286
LFALWAPDLRAVPLSVALVDY
>2NWH_68_88
GEVVAEAARQAGVEDTPFTFL
>1PVL_179_199
YGRDSYHSTYGNEMFLGSRQS
>2FYT_216_236
LDPKTLISEPCGIKHIDCHTT
>1BIA_287_307
GISRGIDKQGALLLEQDGIIK
>1Q7E_98_118
NFHPGAIDHMGFTWEHIQEIN
>1H4V_59_79
DIVRKEMFTFQDRGGRSLTLR
>2GU1_190_210
YDRAGNSLERAFNRYPVDKAY
>1P0H_120_140
PARATASALGLVGVRELIQMR
>1E4F_43_63
RGLDEGEIKDAIAFKESVNTL
>2G8J_316_336
FIREFTKLEICNLTPDLEHHH
>1WW9_169_189
SNWRLAVENGFDPSHIYIHKD
>2GWD_129_149
EMGIGFLGMGFQPKWRREDIP
>1DD9_275_295
AFLFNSLMPQVDLSTPDGRAR
>1OWL_204_224
FPVEPGETAAIARLQEFCDRA
>1CJC_81_101
EVGRDVTVQELQDAYHAVVLS
>1CPY_177_197
GLTDPLTQYNYYEPMACGEGG
>2PGD_316_336
KSFLEDIRKALYASKIISYAQ
>1DD9_232_252
PYMTDGRQLRFMFLPDGEDPD
>1QLM_90_110
LAAQKAGWQVQVGDYFAMGSG
>2J66_152_172
MGGVPRQFGMDESMLDAVMDA
>2BG1_21_41
SDMLRQDFLPSGTVTGISQDY
>1FSU_109_129
MYRKECLPTRRGFDTYFGYLL
>1C0P_55_75
ANWTPFMTLTDGPRQAKWEES
>1UUR_328_348
FWVWFGKSMQTLRYQRHISTL
>1SAZ_59_79
EETGYSLSSFSAFVSRGGLLD
>1BGV_414_434
AAAAERYGLGYNLVAGANIVG
>1LC5_139_159
ILEALTPDLDCLFLCTPNNPT
>2II0_45_65
GTVIKLIERLTYHMYADPNFV
>2D7U_131_151
CGPANADRVMRKAKQAKDVKE
>1CPT_16_36
ILPQGYADDEVIYPAFKWLRD
>2FOZ_255_275
IAAFESVPTAIYCFLRCMEPD
>1UYN_189_209
FAEKGSALGWSGNSLTEGTLV
>1N26_130_150
LVRKFQNSPAEDFQEPCQYSQ
>2FSJ_229_249
AISALSRKIAKETGFVVPFDL
>1SIQ_307_327
LGRLKDQDKAAPEMVSLLKRN
>1VB3_162_182
ISPLQEKLFCTLGGNIETVAI
>1EU8_99_119
FFQSVINLADKQGGKLYALPV
>1WDP_150_170
AIEIYSDYMKSFRENMSDFLE
>1OHC_3_23
RRDPQDDVYLDITDRLCFAIL
>1FL2_118_138
MNVPGEDQYRTKGVTYCPHCD
>1VBI_216_236
RPLGGPKGYALALLVEVLSGV
>1ZX5_26_46
ALLKGFRQSGIGESWEFSAHT
>2B5W_44_64
VIAGGHGGFPEGEDHLVLGHE
>1GQ8_108_128
GAAKHQAVALRVGSDLSAFYR
>1KV7_123_143
QVAMGLAGLVVIEDDEILKLM
>1DS1_170_190
AATLVASVRKALPLLDERTRA
>1WDP_157_177
YMKSFRENMSDFLESGLIIDI
>1ZHX_103_123
SRNESLGSEKKPLNPFLGELF
>1EVY_158_178
IEVATGVFTCVSIASADINVA
>1BQC_221_241
LIIGEFGHDHSDGNPDEDTIM
>1VPK_305_325
SKSPDYGEVVDEVEVQKEGED
>3GCB_319_339
VDNETLSKLVVKRLQNNKAVF
>3SIL_155_175
ETNIHDIVTKNGTISAMLGGV
>1L9K_53_73
GIKRGETDHHAVSRGSAKLRW
>1WCD_247_267
VFRTSVHGLVLGATIYLIGFD
>1TDH_282_302
QGDPGPLAPKGRKSRKKKSKA
>1T6C_61_81
DRIEETIQVLKEYKKLIDEFK
>1SVB_284_304
KSGHVTCEVGLEKLKMKGLTY
>1Q5N_419_439
YFNPSQLDEIFKPESYLGNIQ
>1HZF_208_228
LKQRVEASISKASSFLGEKAS
>1XOV_83_103
PADVHISVHLNAGKGTGVEVW
>1IK6_241_261
GKARVAREGDDVTLVTYGAVV
>1K7I_374_394
AGADTLYGGAGRDTFVYGSGQ
>1UX6_172_192
SDPGLAVGYDEFNAVDFSGTF
>1JND_150_170
KSIKKLFTGDFIVDPHAALHK
>2GWN_52_72
ECSGLRLFPGCIDDQVHFREP
>1QUS_288_308
YGLPNFYTITRYNHSTHYAMA
>1UX5_75_95
DISQQFGINLHMYSSLSVADL
>1POT_151_171
QMALRKLGYSGNTTDPKEIEA
>1HH2_249_269
ACIGEGGSRIAAILKELKGEK
>1BIA_129_149
ANLYLSMFWRLEQGPAAAIGL
>2BW4_299_319
GVYAYVNHNLIEAFELGAAGH
>2HMA_65_85
VADQIGIPYYSVNFEKEYWDR
>1HO8_231_251
RIVATNSNHLGIQLQYHSLLL
>1TFZ_90_110
EIKPTTTASIPSFDHGSCRSF
>1NTY_13_33
IMAELIQTEKAYVRDLRECMD
>2HGS_326_346
EAVARLRATFAGLYSLDVGEE
>1WDI_148_168
LEEVGEVPLPPYIKAKIPMER
>1ZVD_77_97
LSHEMLNPYYGLFQYSRDDIY
>1NQK_246_266
LISHLDDETIAKAQAAFARTD
>1NNF_215_235
FVRHQDPGALVSYSGAAVLKA
>1CA1_36_56
KNLEILKENMHELQLGSTYPD
>2GTI_112_132
ESLNVLFDGRDNGALEAFKKC
>1B8P_89_109
LVGARPRGPGMERKDLLEANA
>1DFA_153_173
AYFEWTIEARDLSLLGSHVRK
>1ULZ_312_332
IKIAAGEPLTIKQEDVKFNGY
>1B8P_194_214
MYADYRYAQIDGASVKDMIND
>1KS8_116_136
QVGQGDADHAFWGRPEDMTMA
>1XFI_183_203
FLASCQNLVPRPWVIDDLENF
>2IZR_51_71
LHLEYRFYKQLGSGDGIPQVY
>1IAL_140_160
VWALGNIAGDGSAFRDLVIKH
>1EYB_211_231
GMRFSIDVFEETRGYILEVYG
>1CRZ_105_125
NSYKVNKQWLRYAGHTASDEV
>1FL2_29_49
LMGERFGGQILDTVDIENYIS
>1K5C_120_140
QAISVGPTDAHLTLDGITVDD
>1R9L_187_207
TWTPYWVSNELKPGKDVVWLQ
>1LZL_282_302
LHSFPGTFHGSALVATAAVSE
>1UG6_365_385
HVEAALRAREEGVDLRGYFVW
>1UM8_210_230
AFDGLAEIIKKRTTQNVLGFT
>1V2D_228_248
GYRVGWIVGPKEFMPRLAGMR
>1U7G_58_78
LWVVYGYSLASGEGNNFFGNI
>1QE3_327_347
LDAALEYLLGKPLAEKAADLY
>1Q0H_20_40
SIGCSTLDVVRHNPEHFRVVA
>1Z6F_36_56
ADVRRDPASLTKMMTSYVIGQ
>1PFO_164_184
KWNEKYSSTHTLPARTQYSES
>1IOW_123_143
EKGLSDKQLAEISALGLPVIV
>2IY9_112_132
ISSRRVIPDGVQDSWIRAIES
>1NE9_308_328
FVKDAPREYIGEIDKVLDPEV
>2A2C_89_109
IAVEPVKTYALQLANTNPLYP
>2BWV_84_104
TAEIWFGRRLGQDAAPEKLGV
>1H30_258_278
RPAADTGVLFALWAPDLRAVP
>1EU8_246_266
QQGNAAFERNWPYAWGLHNAD
>1EA7_38_58
NTSHPDLVNNVEQCKDFTGAT
>1G55_231_251
LLDIVQPTCRRSVCFTKGYGS
>3GCB_89_109
RAWLFAATNQLRLNVLSELNL
>1J09_258_278
AEGFLPEALRNYLCLMGFSMP
>2CWC_272_292
IPGRWLRALHLREEMEALALA
>2CZ9_158_178
EGNVIFLDTHTLDYEYIPFPK
>1IR6_375_395
VEAYAARFPDPVREVALLDLL
>1D3G_214_234
GLRRVHRPAVLVKIAPDLTSQ
>2BLE_24_44
PRIDADLKLDFKDVLLRPKRS
>1WAK_82_102
DEIRLLKSVRNSDPNDPNREM
>1YIS_277_297
PFEKDQIGSSAMPYKKNPMKS
>1A8D_209_229
LKLDRCNNNNQYVSIDKFRIF
>1RW3_95_115
DLREVNKRVEDIHPTVPNPYN
>1R6D_1_21
MRLLVTGGAGFIGSHFVRQLL
>1ULZ_248_268
PEKREYYGNIVTKAAKEIGYY
>1GYN_143_163
IDLSEESLQENIEICSKYLER
>1AB4_7_27
DVRDGLKPVHRRVLYAMNVLG
>1N40_255_275
LRNLLHEKPELIPAGVEELLR
>1OYG_74_94
YHGYHIVFALAGDPKNADDTS
>1EDG_209_229
ATGGKNASRYLMCPGYVASPD
>1TVZ_360_380
EEQDAVHEDRHIFYLSNIENN
>1QF5_223_243
AQGTLLDIDHGTYPYVTSSNT
>2NMT_79_99
RFNYTKEFFNWALKSPGWKKD
>1DNV_243_263
KTVNNQCLIDVTYKPKMGLIK
>2B9W_259_279
FLDYSDADDDEREYFSKIIHQ
>1OQ9_271_291
YDGRDDNLFDHFSAVAQRLGV
>1DT9_415_435
YRVDFQGMEYQGGDDEFFDLD
>1CJC_39_59
KQLVPFGLVRFGVAPDHPEVK
>1UDX_222_242
GKGLGLEFLRHIARTRVLLYV
>1UUR_85_105
EPTDLAKLFALKQDLQIQFKQ
>2G8J_226_246
SINISDIRDLEAITFKNLVRG
>1R89_191_211
NARRWTRRTVIDVAKGEVRKG
>1ZVD_170_190
ENDITGVLDHTFCVEHNAYGE
>1PMI_385_405
ATNGKGTIQITGDDSTKQKID
>1VB3_405_425
DLPLLSHNLPADFAALRKLMM
>1N26_186_206
TQTFQGCGILQPDPPANITVT
>1W8K_183_203
PDKDESFENLVYLSKNVRNDW
>1US5_284_304
RFFGLEKAVKGLPIPLHPGAE
>1MKY_113_133
TILVANKAENLREFEREVKPE
>2BMW_80_100
YSIASTRHGDDVDDKTISLCV
>1SO7_123_143
VTRLCQVTSTDHGRTWSSPRD
>1O5T_56_76
AYENKKPFYLYTGRGPSSEAM
>2EU9_55_75
NVGKYREAARLEINVLKKIKE
>1OWL_445_465
IERRGYPAPIVNHNLRQKQFK
>1EWF_131_151
TCSSCSSHINSVHVHISKSKV
>1TOI_267_287
TVDRAFSQMKAAIRDNYSSPP
>1VPK_236_256
LSTNDVETVMRVVDAEFPDYK
>1HO8_194_214
ELAVIPEYRDVIWLHEKKFMP
>1UG6_218_238
LNFAPAYGEDPEAVDVADRYH
>1VYR_189_209
HQFLSPSSNQRTDQYGGSVEN
>1YII_5_25
RGTVTAFSPFDARADAEALRK
>2F82_89_109
KSIKTFLMQLFEKCGNTDVEG
>2F4Q_257_277
ESSERQAKKVLVDCVKFVADD
>1XHB_132_152
LEPLLARIKHDRRTVVCPIID
>2C6J_46_66
MKELTNLVNNTRTHSHNDITF
>1L6J_341_361
TCTSEGRGDGRLWCATTSNFD
>1M4L_257_277
WSYNQGIKYSFTFELRDTGRY
>3BCT_220_240
DDINVVTCAAGILSNLTCNNY
>1B63_39_59
AGATRIDIDIERGGAKLIRIR
>2ALA_167_187
SSAWTPFDNKIVVYKDEVFNQ
>1BOO_81_101
VVDFGGAYMKGVPARSIYNFR
>1HOW_338_358
KDTLGMEEIRVPDRELYGSGS
>1FSU_71_91
QIIWPCQPSCVPLDEKLLPQL
>1SZN_336_356
TYPAEFWAGPSSKGHLVLMVN
>1XP3_205_225
DGVLNEFDKIVGIDRLQVLHI
>1RU4_25_45
SSNNGSSFNAPMSFSAAMAAV
>1A5T_170_190
QYAVTWLSREVTMSQDALLAA
>1P8L_138_158
VKIIPLIPVEINNITELLQYE
>1G41_49_69
TPKNILMIGPTGVGKTEIARR
>1W3U_85_105
PMNFLKEGQTANYVMTGSWAS
>1GQ8_100_120
DITFQNTAGAAKHQAVALRVG
>2C81_224_244
CDDSSELMHGDMQLVKKGDIQ
>2FR1_181_201
ELARHLAAVVSGGAGEDQLAL
>1GKZ_108_128
DFPPIKDQADEAQYCQLVRQL
>1YHL_93_113
HYLVEDDIMDGSVMRRGKPCW
>1T3S_175_195
GRISITRVTADISLAKRSVLN
>1I9Z_282_302
TDRILYRGELVPHSYQSVPLY
>1U09_119_139
LPWALQGKRRGALIDFENGTV
>1U09_410_430
AILSFARRGTIQEKLISVAGL
>1XKN_16_36
ASTWLSWPHKLESWPGKFEPV
>1D7Y_64_84
IRLDCKRAPEVEWLLGVTAQS
>1T3S_7_27
DVSLEEDREAVRREAERQAQA
>1YHL_232_252
MNLVERVAHLIGEYFQVQDDV
>2CJG_350_370
AEGLFERAVQHGKYLRARLDE
>1RKD_189_209
TEAEKLTGIRVENDEDAAKAA
>1YHT_288_308
SQDAAFAAKDVIKNWDLGVWD
>2POR_103_123
PYLTGDERLTAEDNPVLLYTY
>1WD3_397_417
IRHYNFELLLNANDGTKQFHE
>2H7O_80_100
EDYVKGREGDTKNSSTEVSPY
>1QHU_193_213
ALRWLGRYYCFQGNQFLRFNP
>1JDC_263_283
QNGSIADWKHGLNGNPDPRWR
>1R5M_316_336
SLKQNTLLALSIVDGVPIFAG
>2FUZ_61_81
EQYREGAVRTVASFRERLDRF
>1IG8_19_39
VPKELMQQIENFEKIFTVPTE
>1HOW_94_114
HFNHKGPNGVHVVMVFEVLGE
>1UDC_305_325
KADRELNWRVTRTLDEMAQDT
>1RPT_115_135
SLSEDRLLYLPFRDCPRFQEL
>1WZA_18_38
SDGDGIGDLKGIIEKLDYLND
>2GFO_226_246
HKKSRTFEAFMYLSLPLASTS
>2B20_144_164
VSALEMPQAPLQPGWDCPQAP
>1IR6_329_349
TVRSLAPISAVEALRSAEDLL
>1W78_86_106
LVRYTERVRVQGQELPESAHT
>1IUC_258_278
TPSLPDTFIAANSSGNIDISV
>2ABS_38_58
IGNPILDLVAEVPSSFLDEFF
>2FBA_107_127
RTSNPSGSFDDENHKGLGEPK
>1KNW_392_412
LPEVLFDNGQARLIRRRQTIE
>1D5R_94_114
LIKPFCEDLDQWLSEDDNHVA
>1DOZ_88_108
IEPFIEDAVAEMHKDGITEAV
>1XHC_144_164
GEAIIIGGGFIGLELAGNLAE
>1UMG_325_345
ADYMRRHGPFMPHRLEPTEME
>1TO3_214_234
QRLNGHINMPWVILSSGVDEK
>1ULZ_359_379
VPGGFGIRVEHAAARGFEVTP
>2CFQ_214_234
LELFRQPKLWFLSLYVIGVSC
>1ITX_9_29
ADSYKIVGYYPSWAAYGRNYN
>1HA0_339_359
IDGWYGFRHQNSEGTGQAADL
>1CS6_51_71
GPDSRYRLVAGDLVISNPVKA
>1GQE_85_105
ELAVEADDEETFNEAVAELDA
>1E2S_17_37
DLGCYGHPSSTTPNLDQLAAG
>2EX2_263_283
EPGTVVASKQSAPLHDLLKIM
>1VJY_85_105
HGSLFDYLNRYTVTVEGMIKL
>1RK6_282_302
IEAAMASQDVSLDAYPYVAGS
>1CPY_254_274
NVYDIRKDCEGGNLCYPTLQD
>1Z6A_95_115
LSVLKNWEEELSKFAPHLRFA
>1FP2_176_196
NLALRDCDFVFDGLESIVDVG
>1Z5V_291_311
LDVMRRLLQPKNVMVSTGRDR
>1ZED_290_310
EMTEAALRLLSRNPRGFFLFV
>1JDW_96_116
KANTYEKYWPFYQKQGGHYFP
>1HO8_73_93
KVNGKTLIPLIHLLSTSDNED
>1RGZ_193_213
AEEAHYAWGYRDGKAVRAVRV
>1HX0_25_45
ALECERYLGPKGFGGVQVSPP
>1G4W_205_225
LEKECSCLVVLTSEDQMQAKQ
>2GG6_225_245
TIRLEGRGKLTGQVIDVPGDP
>1CWV_258_278
PITEQPDSYTATVVGNSVGDV
>1Z2N_303_323
GKVDFDWFVEKVALCYTEVAK
>1WDP_385_405
RYDATAYNQIILNARPQGVNN
>1QLM_269_289
FEEADYDFYKIDPGVFAPARV
>1UG6_231_251
VDVADRYHNRFFLDPILGKGY
>2D57_260_280
DNRSQVETEDLILKPGVVHVI
>3THI_282_302
ANVMASADTVEQALRPQADGQ
>2AM1_238_258
QGAELEITDLVERKDSLTFKA
>1YLE_145_165
RGRLLFMASHPERFADAVVVE
>1BUP_200_220
LGGGTFDVSILTIEDGIFEVK
>1KWF_176_196
SSVTNPSYFAPAWYKVYAQYT
>2CJG_193_213
WPRIDAPYMRPGLDEPAMAAL
>1B63_131_151
DMNVTVKPAAHPVGTTLEVLD
>2C6J_198_218
DYMSELPKEQGKLNEKCASKL
>1GTK_20_40
AHYVKDKLMASHPGLVVELVP
>2FGQ_270_290
KAHQITLGYVHNLSKRTALYG
>1W9Y_141_161
GYLKNAFYGSKGPNFGTKVSN
>2G29_344_364
RWGYLPASTDTKAIVDKVNRE
>2GY5_383_403
SVAIFTIHRILPPDSGVWVCS
>1XTO_251_271
GGMLEVLDGFPRQRKVLIHIN
>1YHT_70_90
RAENAVQGKDGIYINPYTGKP
>1QF5_197_217
LTSMVVDVSDLLDQARQRGDF
>1IOW_280_300
HSLVPMAARQAGMSFSQLVVR
>1OYG_181_201
NINGVEDYKSIFDGDGKTYQN
>1I4W_324_344
IYLTKLFMEWPFKPDILMDFV
>1YI9_4_24
TIGPVTPLDASDFALDIRMPG
>1P5D_34_54
WIGRAIGSESLARGEPCVAVG
>1Z5V_139_159
HSIAGGTGSGLGSYLLERLND
>2A3N_120_140
AIAEWCKAQGIRVVAITKNAD
>2IJR_179_199
IELNGNSQLLTGVSTTHDLYS
>1G97_389_409
KNKYKTVIGNNVFVGSNSTII
>1PEA_347_367
ARGVFQVRWQSPEPIRPDPYV
>1JY1_322_342
TAEKQNWLHSYFHKWSAETSG
>1XKN_312_332
ILQQCFPKREVVGIDCSDLIW
>1SAZ_213_233
ERSGTLPLTQLVDLCFSGKFT
>1C7Q_151_171
RIFRDYMEKKYGKEEARKRIY
>2NVP_33_53
YNCFINTMDTTVEVSEGDAFV
>1EDZ_266_286
KEGAVCINFACTKNFSDDVKE
>2B9E_3_23
GPASQLPRFVRVNTLKTCSDD
>1LL2_101_121
MDADTLVLANIDDLFEREELS
>2FXU_276_296
ETTYNSIMKCDIDIRKDLYAN
>1Q1Q_323_343
SLEREPRPNSSPSPSPGQASE
>1M6E_232_252
ALNQMVSEGLIEEEKMDKFNI
>1JY1_158_178
YPRIADGTHKSGESPTHFKAN
>1NXC_34_54
NYKRYAWGLNELKPISKEGHS
>1M4L_102_122
SMDIFLEIVTNPDGFAFTHSQ
>1ODM_71_91
WDLAIRAYNKEHQDQVRAGYY
>1N67_95_115
PIMAGDQVLANGVIDSDGNVI
>1KL1_210_230
HPNPVPYAHFVTTTTHKTLRG
>1JDN_395_415
KEGRFEMRPNVKYPWGPLKLR
>1GQE_101_121
AELDALEEKLAQLEFRRMFSG
>1VAG_278_298
IGGLEFSACPFSGWYMGTEIG
>1MKY_137_157
LGFGEPIPVSAEHNINLDTML
>2GJL_83_103
VPYAEYRAAIIEAGIRVVETA
>1ZKL_283_303
IQIGFMTYLVEPLFTEWARFS
>2AM1_377_397
PDVLDIVIFYGEDIAQLAQLA
>1VHN_216_236
AIGRPWIFKQIKDFLRSGKYS
>1R89_110_130
DVVPCYKLKEPKNIKSAVDRT
>1N11_406_426
VLVSDKHRMSFPETVDEILDV
>1BI5_134_154
GVDMPGADYQLTKLLGLRPYV
>1VB3_78_98
AAFAFPAPVANVESDVGCLEL
>2B0J_308_328
ALDPAALLGTADSMCFGPLAE
>1KVP_98_118
NTTGYIDHAAFLGTINPDTNK
>1BS0_133_153
HASLLEAASLSPSQLRRFAHN
>1UZ5_305_325
TSCLTNFTLLVVPLLLRALGR
>1O20_349_369
GHSESILTENYSNAKKFVSEI
>1W78_115_135
ARGDISLTYFEYGTLSALWLF
>2HMA_213_233
FLSNYLPAQPGRMMTVDGRDM
>1KMJ_39_59
VIDAEAEFYRHGYAAVHRGIH
>1Q8K_212_232
GLNCSTENMPIKINLIAPPRY
>1W78_139_159
QLDVVILEVGLGGRLDATNIV
>1YQS_33_53
NGTIHQLSEGVADRATGRAIT
>1UA7_182_202
DDGSYGSQFWPNITNTSAEFQ
>1HXX_244_264
FTNTSGFANKTQDVLLVAQYQ
>1BCO_119_139
LFLLMGAKMHWTSVVAGKGWG
>1KL1_166_186
LIVAAASAYPRIIDFAKFREI
>1H4V_275_295
EIGAQSALGGGGRYDGLSELL
>1D7Y_356_376
ELQKGRIVGATCVNNARDFAP
>2D81_225_245
VALHGCLQSYSSIGSRFIQNT
>2HKJ_189_209
YIKRTYIITPYAEFIFKDPEG
>1LI4_301_321
HFDVEIDVKWLNENAVEKVNI
>1Z5V_453_473
DGGEQKLISEEDLLLEHHHHH
>3SIL_313_333
AHNLYSGEVKLIDDFYPKVGN
>1SJ8_27_47
AAQATLDDFETLPPLGQDAAS
>2I7Q_349_369
EMLLEVNRFALASHFLWGLWS
>1XUU_214_234
DHTLDNYACLGAVALGGSILE
>1CSH_75_95
LLPKAGGGEEPLPEGLFWLLV
>2G29_282_302
ILSKREWFKVPFEDIIDRSKG
>1A8Y_115_135
LVEFLLDVLEDPVELIEGERE
>1Y3N_383_403
AQIPIGFWQDYEYERQWTNDV
>2B69_181_201
CYAYMKQEGVEVRVARIFNTF
>1XMX_98_118
RHRLLSAYEVFRSYHWPIFVV
>1YPX_172_192
AIQAFYDAGCRYLQLDDTSWS
>1W3F_27_47
RNSPSPDVGLSPVNDQATDQY
>1VYR_105_125
GRISHSSIQPGGQAPVSASAL
>1H6S_136_156
TYSISGVNLYLSYVDPDQTVD
>1FO8_319_339
TFLFRGRRVHLAPPQTWDGYD
>1MXG_7_27
EEGGVIMQAFYWDVPGGGIWW
>1ESC_36_56
QAKENYPAVATRSLADKGITL
>1WZA_156_176
MYYGYFWSGMPDLNYNNPEVQ
>1UAS_78_98
ALADYVHAKGLKLGIYSDAGS
>1RJG_174_194
CDLNDITETTRLLDVCTKREI
>2F5U_385_405
GEVIHAHDALAIQYEQGLGLL
>1M15_135_155
PFNPCLTAEQYKEMEEKVSST
>1IN4_19_39
LRPKSLDEFIGQENVKKKLSL
>1UTE_101_121
QIAYSKISKRWNFPSPYYRLR
>1PMI_203_223
KVFGKLMNTDDDVIKQQTAKL
>1P1M_121_141
IAKAVRDFGMRALLTRGLVDS
>1B89_18_38
NLDRAYEFAERCNEPAVWSQL
>1QWO_300_320
ARLTRSPVQDHTSTNSTLVSN
>1VAG_41_61
LPSQHTRKPEDVRTKDQLFPL
>2F7F_191_211
AGKIFGIPVSGTHAHSLVQSY
>1Y11_197_217
EAVNAGERAAGKPLPGARQVT
>1YFE_16_36
VPADKLWGAQTQRSLEHFRIS
>3GCB_255_275
EYVDKDKKIHTIKSTPLEFAS
>1JDC_145_165
NYPNDCDDGDRFIGGDADLNT
>1LCY_119_139
RQGEFVVAMGSPFALQNTITS
>1W58_52_72
TITRLKMEGIEGAKTVAINTD
>2I0O_188_208
TLDGRVNGGLNLSRAIGDHGY
>1GXN_252_272
YLEGYTYDSSLAATNPIVPRA
>1U4G_43_63
NSSTDDSKTTPFRFACPTNTY
>1SE8_91_111
PEGGKRSAVNVKALRMEQLGT
>1HD7_81_101
LDWVKEEAPDILCLQETKCSE
>2GVK_65_85
FSCTMGFGADAWTRLFPDKGK
>1G4R_267_287
TFCKVYTLTPFLANNREKRGL
>1M7Y_199_219
NPSNPLGTTMTRNELYLLLSF
>1U09_247_267
NHCSDAMNIMFEEVFRTEFGF
>1XMB_254_274
GGNAFNVIPDSITIGGTLRAF
>1OXX_89_109
QTWALYPNLTAFENIAFPLTN
>1X54_136_156
KVKETLIMAAREWLLKDGWHE
>1MXA_336_356
RPYGLIQMLDLLHPIYKETAA
>1YHL_331_351
EVESLIEQLKVKSPTFAESVA
>3BCT_431_451
QDKEAAEAIEAEGATAPLTEL
>1SP3_166_186
KATDVHMDSDGNNFQCQNCHT
>1K92_422_442
AKTGLLSSSAASGVPQVENLE
>1LRZ_30_50
YELKLAEGYETHLVGIKNNNN
>1Y4I_334_354
CLLAVSLGDTETLIQHPASMT
>1GP6_4_24
VERVESLAKSGIISIPKEYIR
>2A2F_120_140
SFSGCLSVVFRQPSITLTQLI
>1G6S_323_343
LFAKGTTTLRNIYNWRVKETD
>1JDW_300_320
NPMHIDATFNIIGPGIVLSNP
>1DNV_159_179
MIPTATTAPKYEPVTGDTGYR
>1H30_386_406
GCMTLEVNRRLLDLDEAAYKH
>1NOF_104_124
ANYSAYTSHLLDFSKYMQTNG
>1TOI_344_364
QNGMFSFSGLTKEQVLRLREE
>1R3S_307_327
PCALYASEEEIGQLVKQMLDD
>1QZZ_294_314
DGADRFFSTLLDLRMLTFMGG
>2IY9_162_182
WTELLSRMGRNNDRLIVAAVG
>1PJA_242_262
YDANETVLEMEEQLVYLRDSF
>1TJY_1_21
GSAERIAFIPKLVGVGFFTSG
>2D5B_460_480
MAELRRALGLKEEVRLEEAER
>1V9M_195_215
EVDAENLRTAFKLQGSGLAPD
>3SIL_130_150
DKAPDTDWDLVLYKSTDDGVT
>1HOW_235_255
FEPDEGHSYTKDDDHIAQIIE
>2BJQ_276_296
WIPYKEAKAGGPFKPLHVGEC
>1SZN_168_188
LAPPGYDWSTSKSAERFGAMR
>2HGS_211_231
QEKERNIFDQRAIENELLARN
>1J58_221_241
EVPYPFTYRLLEQEPIESEGG
>1Y08_92_112
DQNKDQIKRYLEEHPEKQKIN
>2CU2_224_244
VYAGLPKISIDYGVMEKAERV
>1DD9_182_202
GINYAVASLGTSTTADHIQLL
>1YFE_138_158
QSSNDVFPTAMHVAALLALRK
>1JHN_96_116
FLFDTKPLIVQYEVNFQNGIE
>1JMS_361_381
SEEEIFAHLGLDYIEPWERNA
>1FXX_4_24
DGKQQSTFLFHDYETFGTHPA
>1BOB_251_271
EITVEDPNEAFDDLRDRNDIQ
>2MNR_272_292
IGGVTGWIRASALAQQFGIPM
>1KMJ_48_68
RHGYAAVHRGIHTLSAQATEK
>1L8Q_144_164
KLDGVSDRLVSRFEGGILVEI
>1Z5V_379_399
ANHTSISSLFERTCRQYDKLR
>1EQC_274_294
DAKKESHWNVAGEWSAALTDC
>2AP1_299_319
PVARAPRIERARHGDAGGMRG
>1LJ5_228_248
YHGDTLSMFIAAPYEKEVPLS
>1JIX_293_313
INDARFYVNNRAELIDRVNEL
>1R6D_298_318
VSFADGLARTVRWYRENRGWW
>1YHL_215_235
LPLVMGLFVSEAAASVEMNLV
>2C5S_220_240
HSPPFTSERAKQKVIDLAQEL
>1Z70_59_79
VSNTEFEKFVNSTGYLTEAEK
>1ZED_334_354
FDDAIERAGQLTSEEDTLSLV
>1OZ2_40_60
NGFKLGMKLEGIDPQHPSMYF
>1XKN_232_252
IAVEEDPEDENYKPLRENYEL
>2GI3_111_131
NLDEFAMGSSTERSAFFPTRN
>2H9F_201_221
DLEVPGVGTFKATMINAGIPT
>2GUY_400_420
TDGSQIVTILSNKGASGDSYT
>1G4W_279_299
WPDHQPLPSTDQLEYLADRVK
>1JY1_105_125
SLCQAKLDIAFGTHHTKMMLL
>1A8D_50_70
QLVPGINGKAIHLVNNESSEV
>2IMR_215_235
PFTVSHRLMRLLSDYAAGEGL
>1SAZ_74_94
RGGLLDPIPGGVYLVDGLMIK
>2GES_60_80
IHLQVAARQRLFAATAEFLGE
>1S9J_133_153
PSNILVNSRGEIKLCDFGVSG
>1ZVD_14_34
ELSQQQPQAGHCRIEVSREEI
>1FC6_168_188
QLTRQKVTINPVTFTTCSNVA
>2FB9_274_294
FFLAEGELYLNELNTIPGFTP
>2FGT_365_385
IDQIFLAYQLVSTSTNDDPLV
>1F8E_321_341
WSGYSGSFMDYWAEGECYRAC
>1SDJ_209_229
PFQIRPGKNETDGRMFSPAIG
>1IGR_81_101
LFYNYALVIFEMTNLKDIGLY
>2BBC_303_323
PALETPPQAKVPKFIDVLLKV
>1YU0_198_218
VNHLTDGTSKYNVTIADGSAS
>1VPB_362_382
DGLIAGVEKGILVTGFNGGNN
>1PZD_212_232
IQKVMKLNFEAAWDEVGDEFQ
>1DFA_383_403
IYMSGGDVLLNVLSKCAGSKK
>1VPR_3_23
EKGFEAGDNKLGGALNAKHVE
>1US5_97_117
KPVKTIRALAALYPEVVHVVA
>2HKJ_273_293
LELAGLKPNKKVKNLTEEEIT
>1OX0_83_103
VKKDTNRFDNYSLYALYAAQE
>1H8L_30_50
ITRLYSVGKSVELRELYVMEI
>2PGD_441_461
LIQAQRDYFGAHTYELLAKPG
>1H09_276_296
SGAMVTGWVKYKNNWYYMTNE
>1OWL_286_306
WREFYQHALYHFPSLADGPYR
>1RK6_440_460
ADLVVFDPATVADSATFEHPT
>1W9H_250_270
TLHVSGKRPKMKDGETKILKE
>1YE3_331_351
LVADFMAKKFALDPLITHVLP
>2DDU_296_316
SKTSGITCIKPRARNEGLVVQ
>1CX4_190_210
IIAQGDSADSFFIVESGEVRI
>1DQ3_218_238
KLLEGIDNGIPPQILKEGKNA
>1KVK_118_138
AICRKQRTLPSLDIMVWSELP
>2GFO_282_302
KKIEIWKLPPVLLVHLKRFSY
>1YKS_128_148
ANESATILMTATPPGTSDEFP
>1JDC_93_113
AQLRQAASALGGAGVKVLYDV
>1ZED_325_345
YRALTETIMFDDAIERAGQLT
>1ZXX_187_207
DAIVIPERPYDVEEIANRLKQ
>1A5T_28_48
LIQALPGMGDDALIYALSRYL
>1H4V_306_326
AFGVERVALALEAEGFGLPEE
>1R6D_173_193
VRITRCCNNYGPYQHPEKLIP
>1A76_143_163
GIPYVEAPSEGEAQASYMAKK
>1OQ9_69_89
PDPASDGFDEQVRELRERAKE
>1GW1_231_251
GDEWVDVLGFDTYGPVADNAD
>1XGK_199_219
ALLQIFKDGPQKWNGHRIALT
>1OHC_33_53
VHYFSIDNELEYENFYADFGP
>1N93_131_151
RDLTELEISSIFSHCCSLLIG
>1REO_180_200
YDTYSTKEYLLKEGNLSPGAV
>1O7F_222_242
QCCVGTELVDWMIQQTSCVHS
>1IZC_131_151
EVREFVKEMYYGPIGRRSFSP
>1Z05_113_133
MRLGRGYLTIALHELGGEVLI
>2D5B_291_311
LGPDGRKMSKTLGNVVDPFAL
>1GVH_243_263
VKLVAPAGDFFMAVADDTPVT
>1YPX_248_268
IAEGGYGPVAETLFGKLNIDG
>1NQK_361_381
PLNPQGEAVANDFIPRKVAQS
>2GTI_301_321
DSSIHSYLITDENSGSSKSVC
>1SZN_260_280
EVGNGNLTAAETRTHFALWAA
>1WF3_6_26
YSGFVAIVGKPNVGKSTLLNN
>1GKZ_99_119
YIRAFQKLTDFPPIKDQADEA
>1ZWX_39_59
AQADYMKNNDVVILNEAFDTS
>1LAM_75_95
GIDEQENWHEGKENIRAAVAA
>1O7F_2_22
SPGIPMVAAHAAHSQSSAEWI
>2ALA_160_180
QFIFGPLSSAWTPFDNKIVVY
>1CS6_260_280
HIQNVDFEDEGTYECEAENIK
>1TVZ_7_27
KINFYVPKYYVDMAKLAEARQ
>1A8D_226_246
FRIFCKALNPKEIEKLYTSYL
>1UOZ_59_79
TPQSYWLDQAFPPATVGGTVA
>1VJT_112_132
DEVTKVGEKHGYYRGIDSQEL
>1I24_194_214
LSKVHDSHNIAFTCKAWGIRA
>1OFC_228_248
HKLGFDKENVYEELRAAIRAS
>2HKD_29_49
KYDLIATVDALELSGTSDKNN
>1RWR_75_95
AILAEVTDTSPSRLAGTLEVY
>2IM9_91_111
DGFDCDTYVNTVLSLALANSL
>1FNF_33_53
GYRITTTPTNGQQGNSLEEVV
>1Z5V_275_295
PLTTDQSVASVRKTTVLDVMR
>1YUE_322_342
YVIVGVVENIGEKEIVGSIFY
>1KK1_368_388
GLGKDEIEVKLQIPVCAEPGD
>1BCO_232_252
KPTEEQKRMLLLPAEAVNVSR
>1L8Q_53_73
LLQAAGNEAKKRGYRVIYSSA
>2CGL_437_457
QLMTLDELNNVDDFRQVVSTT
>1RE9_361_381
HLARREIIVTLKEWLTRIPDF
>2FBA_452_472
GSLNEQLNRYTGYSTGAYSLT
>2GWN_355_375
FSIEEIVSKTAHIPATLFAIE
>1BQG_264_284
YAEDPCGAENGYSGREVMAEF
>1AOP_152_172
QNDIDLHANDMNFVAIAENGK
>1TBF_186_206
GNQILSGLSIEEYKTTLKIIK
>2A84_277_297
TRLLDNIAIEIGTFAGTDRPD
>1V9M_160_180
DLARVEALLAKRFFEDVAKAA
>1USG_158_178
VQDGLKAANANVVFFDGITAG
>1UA4_128_148
PVIVHVPQLSRLQANLFLDGP
>1DB3_77_97
VQPDEVYNLGAMSHVAVSFES
>1I6L_208_228
DDAKTIEKKIKSAVTDSEGTI
>1TV5_387_407
DALEKIEAGASVCQLYSCLVF
>1X3M_324_344
HAASLHRLDGIIFTGGIGENS
>1F2J_318_338
SAIKRWGGKESGVEAGRRAFM
>1RJG_161_181
PFLIDQGRYKLAACDLNDITE
>1X3M_227_247
RNGQSVDTSMGMTPLEGLMMG
>2C78_112_132
PMPQTREHILLARQVGVPYIV
>2IW1_334_354
ALTQSPLRMAWAENARHYADT
>1XA6_385_405
AVHEVLMLLPPAHYETLRYLM
>1T3S_209_229
RSSLAEVQSEIERIFELARTL
>1P0H_176_196
AFAGHPEQGGWTAVQLAERRG
>1JXM_55_75
SDSETDDIGFIPSKRRVERRE
>1Q44_213_233
WYASRENPNKVLFVTYEELKK
>2IJR_61_81
PPFPRLVSHGTGSAVASNLAF
>2II0_352_372
HYKKYLAKLRSINPPCVPFFG
>1UUR_289_309
ATKQDPVRPKRPLSSYDLKYI
>1SQH_59_79
LNHISLRKQFYTHRRGNFRTW
>1W58_309_329
SRLDPNATIIWGATIDENLEN
>1Z2N_277_297
CGIDFIKENEQGNPLVVDVNV
>2G0D_309_329
ESAMQRKLGIDSYMICHGYSG
>1KL1_358_378
IGTAAVTTRGFGLEEMDEIAA
>1EWF_317_337
HVSASTPPHLSVQPTGLTFYP
>1M15_145_165
YKEMEEKVSSTLSSMEDELKG
>2HWK_132_152
LVPVNRRLPHALVLHHNEHPQ
>1Z5V_201_221
CLVVLDNTALNRIATDRLHIQ
>1UOZ_97_117
YGIPHRDCGSYASGGFATGTD
>1UX5_124_144
VSVNLARNYAPYSTDWEGVRN
>1RMG_194_214
TNKDECVTVKSPANNILVESI
>2GZ7_50_70
LNPNYEDLLIRKSNHSFLVQA
>1BT3_277_297
VDRMWTIWQQLAGKPRKRDYT
>1ZDY_98_118
TQKHLPVSMFAIDGEVTGGFK
>2GY5_136_156
NGSFIHSVPRHEVPDILEVHL
>1N93_94_114
AFVHGGVPRESYLSTPVTRGE
>1FS7_236_256
INFADWTHGISKTPMLKAQHP
>2HZ6_239_259
VGRITKWKYPFPKETEAKSKL
>1JY1_237_257
DHASSMPNAESWPVVGQFSSV
>1N11_364_384
LKNGASPNEVSSDGTTPLAIA
>1NST_264_284
LEGGKTKCLGKSKGRKYPEMD
>1FS7_117_137
PRIIEQDGELEYFTGKWAKYG
>1V0D_235_255
LESCLSKHSINPYGNRESRIL
>2FGT_41_61
NALYEEIWSDLPHWDVKGIKD
>1M6I_44_64
EDPELPYMRPPLSKELWFSDD
>2B78_273_293
FDYFKYARRHHLTYDIIIIDP
>1DQ3_108_128
FKIVEKRADELKEGDILIGGM
>1Y42_224_244
WFELFYQQGVQMQIGGSDQYG
>1QOY_177_197
KSSYFQSQVDKIRKEAYAGAA
>1P8L_145_165
PVEINNITELLQYERDVLSKG
>2F4Q_204_224
FQTVDAGGGERRRIHSTELNA
>1IOM_159_179
YMANGVEPSPEQARLMDAALI
>1X3L_62_82
EMARAIEDILDVEDGVAVTKY
>2D2J_190_210
SPSRVCIGHSDDTDDLSYLTG
>1Y7E_132_152
STPLSIRGVVFLKNGEKVEIN
>1N93_218_238
TDFESPGKEFMDQIKLVASYA
>1QWO_282_302
AGNPLGPAQGIGFTNELIARL
>1RWR_213_233
GAYAIDGTAAGAMYGKHITLV
>1GSA_159_179
LKPLDGMGGASIFRVKEGDPN
>1ZJC_222_242
TDLTVGLAKNHIWEDATSYVN
>1B8P_29_49
DMLGKDQPVILQLLEIPNEKA
>2GFO_324_344
SQYVIGPKNNLKKYNLFSVSN
>1LC5_232_252
DDAAMARMRRQQMPWSVNALA
>1V4A_324_344
REIEFIVQVFQLIRGGREPSL
>2HKJ_148_168
NKNEPIIVERGSVENTRGFHG
>2BC9_57_77
LYRTGKSYLMNKLAGKKKGFS
>2FR1_85_105
EVAGVLSLLAVDEAEPEEAPL
>2O14_29_49
YIGVRASDRYDRSKGYGFQTP
>1CPT_53_73
IATKHADVMQIGKQPGLFSNA
>1UA4_101_121
KRWGWNELRMGGQAGIMANLL
>1YDX_124_144
LKFAYYALKSQQERIEALAFG
>1AGX_7_27
VATGGTIAGAGASSTNSATYS
>1RCQ_37_57
YGHGAVRCAEALAAEADGFAV
>1BQC_51_71
VVLSNGVRWSKNGPSDVANVI
>1HBZ_177_197
TYLMGPRGLPRTWREMNGYGS
>1YPX_202_222
VVRQRGFDPETLQETYKNLIN
>1GW1_290_310
LYDNQWYRKLISGLKADPDAR
>3MBP_143_163
GKSALMFNLQEPYFTWPLIAA
>1FL2_190_210
RSLKNVDIILNAQTTEVKGDG
>1VLI_152_172
KYVARLNRPMIFSTAGAEISD
>1G6S_71_91
TRCEIIGNGGPLHAEGALELF
>1GYN_60_80
FSNGGASFIAGKGVKSDVPQG
>1TQ4_369_389
EFCLANGYLLPKNSFLKEIFY
>1WXQ_3_23
IGVVGKPNVGKSTFFSAATLV
>1H6L_137_157
HSQKTGKYYAMVTGKEGEFEQ
>1XTI_369_389
RFEVNISELPDEIDISSYIEQ
>2FOZ_129_149
GKGSYGNGGAMRVAGISLAYS
>1A8Y_282_302
LSIIWIDPDDFPLLVPYWEKT
>1ELV_232_252
LPVAPLRKCKEVKVEKPTADA
>1J7X_149_169
YNVGGSSTAVPLLLSYFLDPE
>1L6J_379_399
VAAHEFGHALGLDHSSVPEAL
>2FQX_249_269
VAAERISKMAYDGSFPGGQSI
>1ZCJ_99_119
AKPKLRFSSSTKELSTVDLVV
>2H85_199_219
SRDLEDFKPRSQMETDFLELA
>1NI9_69_89
YIGEKVGTGRGDAVDIAVDPI
>1QF5_363_383
DDWKGVEPIYETMPGWSESTF
>1D5T_338_358
MISYAHNVAAQGKYIAIASTT
>1ZOD_321_341
VQRDGLVARANVMGDRLRRGL
>2CY8_348_368
KGLNWLAYGRFSGFHLMPGLP
>1IOM_327_347
EFFTPIFAVARISGWVGHILE
>1GR0_60_80
RDVKFVAAFDVDAKKVGFDLS
>1EYN_12_32
LQGEVTISGAKNAALPILFAA
>2IW1_63_83
GRNAEYYAWVQNHLKEHPADR
>2C5S_322_342
VIRPLITMDKLEIIKIAEEIG
>2A2F_165_185
NTERSVSQTPSAMFHVARQDA
>2B20_289_309
SALYAGLHWPERFGCVLSQSG
>2C78_277_297
LQEGIAGDNVGVLLRGVSREE
>2EVX_369_389
GEVREGQVLMIPQNFVVIKRA
>1J7X_214_234
ATAAEEFAYLMQSLSRATIIG
>2B20_183_203
RVWIFTTGDVTAEERPLAVLL
>2G9D_208_228
AEHYAAQALTLELGQVARLGE
>1DDI_13_33
VASLSVNQKITGRNSEKDVRH
>1NIJ_61_81
TNGCICCSRSNELEDALLDLL
>1E5W_10_30
TTMDAELEFAIQPNTTGKQLF
>1U7G_346_366
VTMGHQLLVQLESIAITIVWS
>2BW4_255_275
HLIGGHGDYVWATGKFRNPPD
>1EU8_337_357
VYDDPAVVSKSPHLKELRAVF
>1YQS_78_98
EGKLDLDASVNTYLPGLLPDD
>1B89_85_105
QMARKKARESYVETELIFALA
>1ZU4_228_248
PHEVLLVIDATTGQNGVIQAE
>1JL5_132_152
LLEYLGVSNNQLEKLPELQNS
>2BWV_210_230
HLEGEIHHEFNRHGARYPSYN
>2DBN_56_76
AAIRQMKHALRAQLGDVQQIF
>1UM8_345_365
KLKGSEVRITKDCVLKQAEPL
>1LW7_1_21
EKKVGVIFGKFYPVHTGHINM
>2BG1_156_176
DTKRSPASTTKPLLAYGIAID
>2BW4_111_131
LTQVNPGEETTLRFKATKPGV
>2FR1_337_357
KVLGARNLHELTRELDLTAFV
>1V9M_169_189
AKRFFEDVAKAAKGLDQPALR
>1EYB_98_118
PFESIDEGHVTHNWDEVDPDP
>1ZSY_231_251
MKNFFKDMPQPRLALNCVGGK
>1WDI_117_137
LAPVPGLQAEVVAVEEDGVRL
>1KVK_1_21
MLSEVLLVSAPGKVILHGEHA
>1UA4_192_212
APRENRFIGSADDYNTTLFIR
>1SO7_274_294
CQGSVISFPSPRSGPGSPAQW
>2IM9_121_141
TRYKNGKRSYINRNHFTSIDW
>1C3P_170_190
HHCDGVQEAFYDTDQVFVLSL
>1XV5_304_324
RSLEYTHLELGACGTIPVFWK
>1YIS_142_162
SLKNKEVVTVGRTHYQTASLV
>1SZN_299_319
INLLKNKHLLAFNQDSVYGQP
>1NRI_264_284
QTLLEADQNAKLAIMMILSTL
>1DS1_297_317
RVYIRTDRNGQLSGGERAGDV
>1EUR_206_226
WRAGEAVGVGMDENKTVELSD
>4ENL_130_150
YKHLADLSKSKTSPYVLPVPF
>1VRM_95_115
FAELTDGAFDPTVGRLLELWG
>1GKZ_167_187
RLGIRMLATHHLALHEDKPDF
>1A5T_286_306
LQAILGDVCHIREQLMSVTGI
>1WRU_139_159
PGFTLDHSETVYEALVRASRA
>1U16_59_79
ELEKILSGLEKISEEWSKGVF
>1YPV_20_40
RDAEPRPPHGELQYLGQIQHI
>2EX1_73_93
QYPGNIELNIHLNIAHSVQLI
>1NI5_32_52
QLVQWRTENPGVALRAIHVHH
>1D7Y_16_36
GLASVSFVAELRQAGYQGLIT
>1XHB_36_56
VFHNEAWSTLLRTVHSVINRS
>1O70_16_36
KENAENGALRKFYEVIMDNGG
>1G41_277_297
GVQRDLLPLVEGSTVSTKHGM
>1W9H_204_224
KDGTMLWNEISPIVTSSEYLT
>1XC3_188_208
EARWGKKAADLSDIAQVWELE
>1LJ5_69_89
KGMAPALRHLYKELMGPWNKD
>1XFK_255_275
LDVFPAASAPGVSAPAARGVS
>1N4K_122_142
RNAQEKMVYSLVSVPEGNDIS
>2B0J_17_37
AGITNFMRACEVAKEVGKPEI
>1A8Y_91_111
EEDSIYVFKEDEVIEYDGEFS
>1Z5V_170_190
SVFPNQDEMSDVVVQPYNSLL
>1MC0_192_212
THLDDVSVLLQEIITEARNLS
>1OC7_300_320
NTGHQYVDAFVWVKPGGECNG
>2EU9_285_305
DGRYVKENCKPLKSYMLQDSL
>1ZJC_355_375
GSAYAFNIQGGTEMTVEEKIA
>1X54_149_169
LLKDGWHEVFPPILVTGAVEG
>1YDX_247_267
LEEGKFPYYGAGIDNTGFVAE
>1EA7_287_307
DIKGGYGAAIGDDYASGFGFA
>2ABS_361_381
GNACAQDVIQHVGFSLSFTFT
>1X19_232_252
NAAEKGVADRMRGIAVDIYKE
>2IY9_48_68
VSVVDSGVAFIGGLSDSEFAK
>1BQG_169_189
GYRSEHEADNEWFRLRNKEAL
>1H6L_144_164
YYAMVTGKEGEFEQYELNADK
>1J09_410_430
AALEALLRGFAAEKGVKLGQV
>2BJQ_46_66
GRAWNDNGNVECSFPYNKVEL
>1XC3_69_89
TSQTYGTITATPKAGWRHYPF
>1DS1_163_183
RADHERTAATLVASVRKALPL
>1S7C_151_171
TTNCLAPLAKVINDNFGIIEG
>1PZD_232_252
QKEETFTLSTIKTLEEAVGNI
>1R89_285_305
KPDIVDDNLYPQLERASRKIF
>2G29_29_49
APEVTTAKLGFIALTDAAPLI
>1E6U_104_124
FLGSSCIYPKLAKQPMAESEL
>1ADT_75_95
LQAYLQSFAEVTYKHHEPTGC
>2HMC_48_68
ALVRKGKELIADGMSAVVYCG
>2AU3_384_404
FALASEFHTKYKVPMEILLMK
>1QUS_118_138
GIIGVETRWGRVMGKTRILDA
>1H12_384_404
SLYMLAMLHVSGNFKFYNNTF
>1BCO_147_167
AFGVGGLEEYVDKHPALAGAY
>1YFE_229_249
GTAVGTGLNTHPEYARRVADE
>2BF6_83_103
SVIDTTLIQDDETGRIFLLVT
>1MJ5_271_291
AHFIQEDSPDEIGAAIAAFVR
>1XFI_261_281
ELTEILSQLKDENGQLLGVDT
>2B9W_78_98
GDKVDGPKLRREFLHEDGEIY
>2J66_117_137
EELFYIEELAEKENKTARVAI
>1QLM_41_61
EAAGGFEAGLLFSEVCMGGLA
>1LJ5_341_361
VIVSARMAPEEIIMDRPFLFV
>1CPT_46_66
EGYDPMWIATKHADVMQIGKQ
>2BI7_148_168
YEAFFKGYTIKQWGMQPSELP
>1JFB_370_390
LYQKFPDLKVAVPLGKINYTP
>1XHB_54_74
NRSPRHMIEEIVLVDDASERD
>1FO8_312_332
AGYRGIVTFLFRGRRVHLAPP
>1JK7_239_259
HDLDLICRAHQVVEDGYEFFA
>1YOE_72_92
IPVAGGAVKPLMRELIIADNV
>1LZL_85_105
IHGGGFAIGTAESSDPFCVEV
>1Y7E_312_332
IKKSEYNNLHVQKALWNSKSI
>1DT9_234_254
TELSQSDMFDQRLQSKVLKLV
>1VFL_201_221
AEAVKSGVHRTVHAGEVGSAN
>1G4R_137_157
GKACGVDYEVKAFCAENLEEK
>1XM9_341_361
QSGNSDVVRSGASLLSNMSRH
>1WXQ_265_285
FIEYIPGASEFKVLRDMSEKQ
>1NNF_151_171
KMKGDKVALNWLKGLKENGKL
>1O20_64_84
VEKARERGVKESLVDRLALND
>2HGS_23_43
VDRALAEGVLLRTSQEPTSSE
>1KVP_255_275
LSNATSIDIMGLQAAYANLHT
>1D5T_238_258
QGFARLSAIYGGTYMLNKPVD
>1UAS_159_179
FSLCEWGKENPATWAGRMGNS
>1GA8_160_180
NLKKWRRHDIFKMSSEWVEQY
>1VJT_92_112
IINTAYPYDPRYHDSGSQRWD
>1OFL_111_131
DCFDEANSAYITTSLTEDGKV
>1BCO_267_287
AKNVYYNMALMNAGVKKVVVR
>1IOM_47_67
TFLLLHGRLPRRQELEEFSAA
>1XKS_99_119
PSGEAHSTQAVAVMVATREGS
>2FAU_265_285
DVNKKFSVRYFLNLVLVDEED
>2FFE_57_77
QIDRKRWWGIENDTFGTYERM
>2J66_388_408
PTPIEILKRNGSYELIRRKGT
>1G4R_352_372
MHPKPKEEPPHREVPEHETPV
>2D81_163_183
DGAGAALKWIYGSLNARNTGT
>1KNW_265_285
LEIEPGRFLVAQSGVLITQVR
>1X3L_102_122
DEKSILGAKEALSILNRAREN
>1SVS_192_212
DLHFKMFDVGGQRSERKKWIH
>1JDW_46_66
SRNSCAADDKATEPLPKDCPV
>2FTP_200_220
EVPRERLAGHFHDTYGQALAN
>1WP5_146_166
VVDVHLTDGMNELFLVTHNGY
>2I0Z_229_249
IRDRSLQGLALRDINLSVLNP
>1IN4_280_300
NALAASLGVEADTLSEVYEPY
>1T9H_64_84
DKEGYLMEIKERTNELIRPPI
>1C0P_138_158
SVHAPKYCQYLARELQKLGAT
>1RWR_160_180
FDVVARLVKLQGAVSSKQGKP
>1GPI_141_161
LYLSAMDADGGMSKYPGNKAG
>1LC5_120_140
CEIRRWSLREADGWQLTDAIL
>1RGZ_15_35
VTPLMKAQSVPGMAVAVIYQG
>1C7Q_166_186
ARKRIYVTTDRTKGALKKLAD
>1O7F_292_312
EKKECDEELQDTMLLLSQMGP
>1VJO_198_218
TSLGGVPIFLDAWGVDLAYSC
>2B5W_133_153
KYLVRIPRSQAELGFLIEPIS
>1I1W_276_296
RASTTPLLFDGNFNPKPAYNA
>1VMI_142_162
VLRAGLRIIGLQPGCKTLSSI
>2FEZ_1_21
MAGSATVEKRLDFGLLGPLQM
>2FTP_193_213
LIEAVASEVPRERLAGHFHDT
>1V2D_205_225
RLREFAPERTFTVGSAGKRLE
>1BOB_130_150
NGEEFVVYKSSLVDDFARRMH
>1XMB_34_54
RRKIHENPELGYEELETSKLI
>2FSJ_125_145
GSGTPLGTFDLEVKAAKEALE
>1A8Y_317_337
VTDADSVWMEMDDEEDLPSAE
>2NZL_259_279
GILRGDDAREAVKHGLNGILV
>2D5B_442_462
VEGLRIASILLTPAMPDKMAE
>2CY8_411_431
FLSAQHEREHVEHLVTTFDRV
>2CBN_148_168
GYRIEEHDAPGALNAQALKAA
>1J8U_135_155
CTGFRLRPVAGLLSSRDFLGG
>1GYC_411_431
GSTTYNYNDPIFRDVVSTGTP
>1CEO_322_342
IYNEDRKPVSQELVNILARRK
>1YFQ_21_41
PSKSLLLITSWDGSLTVYKFD
>1O70_205_225
QKTELDYPSAHKKLFMADFSY
>1TFR_91_111
GKAREESTWDWEGYFESSHKV
>2A3N_151_171
IPMRHKNGVEYEYMLLYWLFF
>1M7Y_30_50
PYHEVHNTNGIIQMGLAENQL
>1RU4_312_332
NNVSLSASVTVSNADAKSNSW
>1G97_147_167
AEVLRIVEQKDATDFEKQIKE
>1ZHX_254_274
IYKDSKDSKDKEKALYTISGQ
>2ICS_220_240
ILDQATDKIKDFAWQAYNKGV
>2EVX_154_174
DLVLIVFADTRNVANQIDPYL
>1JP4_190_210
HIITTTRSHSNKLVTDCIAAM
>2D5B_379_399
EELAEGTGLAGRLRPLVRELK
>1R76_239_259
IRTRALEATNAAIHCIVETQV
>1VJ1_179_199
CGSLAGQIGHLLGCSRVVGIC
>1VJZ_218_238
THYKAEWVDSKDFPVPEWPNG
>1NU5_13_33
VPTRRPLQMSFTTVHKQSYVI
>1INP_11_31
VSEKAANIARACRQQETLFQL
>1VJV_392_412
KIESLAGGGESDSALILMYKG
>1JL5_244_264
ADNNLLKTLPDLPPSLEALNV
>1BUP_134_154
YLGKTVTNAVVTVPAYFNDSQ
>1AB4_90_110
AMRYTEIRLAKIAHELMADLE
>1GYN_279_299
SYGVVKMNIDTDTQWATWEGV
>1JTA_198_218
ISNSLIDQHDKTMLIGHNDTN
>1LC5_254_274
LAGEVALQDSAWQQATWHWLR
>1XM9_210_230
NCMCVLHNLSYRLDAEVPTRY
>1YHL_278_298
AVTFLGKANAAQVAEFKANYG
>1NRI_134_154
QSIHFSKNDVLVGIAASGRTP
>1B6A_416_436
CRRWLDRLGESKYLMALKNLC
>1V71_121_141
GQVIMYDRYKDDREKMAKEIS
>1G6S_39_59
TVLTNLLDSDDVRHMLNALTA
>1ZVD_125_145
AVFHGHYIDGGFTLPFYKQLL
>1ZU4_146_166
AGATQQLEEWIKTRLNNKVDL
>1SQH_52_72
AQIPRNDLNHISLRKQFYTHR
>1QUS_168_188
QDDPLNLKGSFAGAMGYGQFM
>2FOZ_78_98
AFDEVDMAHRFAQEYKKDPDR
>1LAM_37_57
EILNISGPPLKAGKTRTFYGL
>1SYY_186_206
VGYYIIMEGIFFYSGFVMILS
>1IAL_349_369
KTQKEAAWAITNYTSGGTVEQ
>1O89_157_177
MALEDAGVRPQDGEIVVTGAS
>1SYY_297_317
DRRLERIGLKPIYHTKNPFPW
>1O5T_27_47
IERATGQRPHHFLRRGIFFSH
>1B9H_291_311
YMAMFRIPGLTEERRNALVDR
>1WF3_54_74
RRQIVFVDTPGLHKPMDALGE
>1KMJ_72_92
VRKRASLFINARSAEELVFVR
>1RE9_273_293
ELIERPERIPAACEELLRRFS
>1RK6_347_367
VPELQPAGAIYFMMDEPDVQR
>1RE9_334_354
CPMHVDFSRQKVSHTTFGHGS
>1A26_48_68
LSKRQIQSAYSILNEVQQAVS
>1P5D_2_22
STAKAPTLPASIFRAYDIRGV
>1X19_278_298
CKKAFDAMRSGGRLLILDMVI
>1JK7_247_267
AHQVVEDGYEFFAKRQLVTLF
>1GPI_312_332
NIPGVDPVNSITDNFCAQQKT
>1KO9_247_267
GTKVADCICLMALDKPQAVPV
>1HZF_329_349
ASAWLTRQGSFQGGFRSTQDT
>1QF5_300_320
TTGRRRRTGWLDTVAVRRAVQ
>1RCQ_3_23
PARALIDLQALRHNYRLAREA
>1TJY_236_256
VKEFGLWDVVQQGKISVYVAN
>2NWH_190_210
EAEARALTGETAENVRDWPNI
>1Z6F_71_91
IGNDAWATGNPVFKGSSLMFL
>2FQX_163_183
VVVEVANTFSDPQKGQALAAK
>1US0_153_173
LVKAIGISNFNHLQVEMILNK
>1XKN_193_213
LRRYLGIEKVLWLGDGIAGDD
>2AZP_125_145
LHEDGSVSVRNVPAYRYRRQV
>2D2J_269_289
DWLFGFSSYVTNIMDVMDRIN
>1J09_226_246
EAPRFYHMPLLRNPDKTKISK
>1RHC_252_272
PSMFKYKVYDPKEVQLHANLV
>1X3M_251_271
GDVDFGAMAWIAKETGQTLSD
>1ZOD_214_234
SSGGIIELPDGYMAALKRKCE
>1FL2_253_273
RNRMGEIIIDAKCETNVKGVF
>1JYE_121_141
GLIINYPLDDQDAIAVEAACT
>1OZ2_79_99
YSECHDFWVNANSPDIHPAGW
>2DAP_151_171
GHSDALRRIPGVQKAVQYTLP
>1IMV_350_370
GTTPSPGLQPAHLTFPLDYHL
>1VJT_177_197
ITQAVRRWTGANIVGFCHGVA
>1PB1_223_243
DSVTLVHKGNIMKFTEGAFKD
>1GXN_107_127
VNSQYSTGALPQFYPLKGGYS
>2H6O_375_395
GCENISGAFASNRTFDITVSG
>1VRM_263_283
WSVTIIAEDATTADALSTAGF
>1NW3_208_228
WYGKKHAEYTLERGDFLSEEW
>2I0O_150_170
GDSRCVVCRNGKALEMSFDHK
>1E4F_156_176
IAIEYTSIVVPLKVYEMFYNF
>1WRU_299_319
TIDASKYAIKTTELLVSKVTL
>1YS1_16_36
GLTGTDKYAGVLEYWYGIQED
>1H4V_342_362
AEAFYLAEALRPRLRAEYALA
>1V73_178_198
NKLYGADTEIGQWLRSKNTII
>2EVX_202_222
SGEKSGNIFSGFADEFLEEAF
>1WYC_75_95
QRLEQTYTDAFLVLRGTEVVA
>2HVQ_91_111
AVVSYQVFGEFAGPGIQKNVD
>1H6L_293_313
FGLGPEYPFGLFVAQNGENID
>1CKO_129_149
DGELCVDIVEKKFAFVLFDAV
>2F82_234_254
EFSINDADYFVFHSPYNKLVQ
>1BGV_7_27
VIAEVEKKYADEPEFVQTVEE
>1Z70_286_306
ASNLGFRCAADRLPTMDRGSH
>1P8L_219_239
DNFGYSKRSTHKSGKVEEDVM
>1Q1Q_85_105
RAPWCETIVGAFSLPDQYSPR
>2DDU_306_326
PRARNEGLVVQYSNDNGILWH
>2I1Q_48_68
AAAKMIMGARDLCDLGFKSGI
>1DOZ_41_61
DLKDRYEAIGGISPLAQITEQ
>1DNV_359_379
TTGALLINSSPLNSWTDSMGY
>2D57_79_99
TVAMVCTRKISIAKSVFYITA
>2FUZ_23_43
RFPHVSDGSNKYVLNDNTDWT
>1L5O_335_355
FHNMGELAASNIVLPEGNANA
>1VJZ_155_175
PDPQIMSVEDHNSLIKRTITE
>1WM1_296_316
HSYDEPGILHQLMIATDRFAG
>1T67_200_220
LHKFSPGFFPGTGDVSDVGLG
>2H8O_129_149
AMDDDDLRRGQPTVHRKFDEA
>2J66_327_347
VREDSGRRELEKVTIAGPLCT
>1FNO_27_47
STEGQWKLLRLLKQQLEEMGL
>2J0W_128_148
EILRERDVQAQWFDVRKVMRT
>1EYN_226_246
YRVLPDRIETGTFLVAAAISG
>1FP2_42_62
PNIIQNHGKPISLSNLVSILQ
>1XMX_220_240
LLLSDLVEAKIASYENGILTF
>1KMJ_2_22
IFSVDKVRADFPVLSREVNGL
>1UX5_171_191
NLESYWGSRMRALTVVTSYER
>1P5J_278_298
FSEVISDQEAVAAIEKFVDDE
>1LJ8_300_320
NGSHLALTYLGFLKGYRFVHE
>1M8Z_187_207
LEHCLPDQTLPILEELHQHTE
>1AB4_50_70
PHGDSAVYDTIVRMAQPFSLR
>1SIG_37_57
EQYNRVEAEEARLSDLITGFV
>1UDX_81_101
GEDLVIEVPRGTRVFDADTGE
>1OQ9_253_273
LAFADMMRKKISMPAHLMYDG
>1AB4_304_324
NMVALHHGQPKIMNLKDIIAA
>1W78_123_143
YFEYGTLSALWLFKQAQLDVV
>1W55_74_94
DTRAESLKKALELIDSEFVMV
>2DBN_118_138
QREQIKRRGCAVIKGHFPREQ
>2BKW_277_297
EGLHKRWDLHREMSDWFKDSL
>1IOW_108_128
GLPVAPWVALTRAEFEKGLSD
>2B9E_19_39
TCSDDVVDYFKRQGFSYQGRA
>1FNO_306_326
HPDCYIELVIEDSYYNMREKV
>1E6U_84_104
MMIESNIIHAAHQNDVNKLLF
>1TD6_13_33
MINKPNQFVNHLSALKKHFAS
>2BF6_74_94
IIMDYPDKSSVIDTTLIQDDE
>1J58_350_370
AMLPETFVQAHLDLGKDFTDV
>1O7F_380_400
TSWYIILKGSVNVVIYGKGVV
>2B9W_250_270
LVLTVPLEKFLDYSDADDDER
>1XTO_6_26
LGSAAGGGFPQWNCNCVNCKG
>1JHN_306_326
EWEAPQIANPKCESAPGCGVW
>1IR6_15_35
PLKGLREAAALLEEALRQGKR
>2DBY_144_164
ERRLERLRKEARADRERLPLL
>1SIQ_335_355
IARQARDMLGGNGISDEYHVI
>1LJ8_21_41
TLADTRQGIAHIGVGGFHRAH
>1T6C_117_137
ITPEQEGRYAYLAVAYSLKPE
>1MOQ_239_259
ALEGALKLKEISYIHAEAYAA
>2HZ6_256_276
KSKLTPTLYVGKYSTSLYASP
>1RA0_70_90
TTQTAGQPNWNQSGTLFEGIE
>2FGQ_190_210
AQQKTAVGGLATDRDEITLGA
>2D57_147_167
QLVFTIFASCDSKRTDVTGSV
>1W8K_124_144
THAASFVMAGDQNSNYRHPAV
>2GY5_108_128
TMTVDKGDNVNISFKKVLIKE
>1TOI_374_394
RVNVAGMTPDNMAPLCEAIVA
>2GTI_311_331
DENSGSSKSVCTVIDLLLDDF
>2I1O_37_57
DKCNDLRVAMEATVSGPLDTW
>1T67_250_270
EVYQAFNPKAVVLQLGADTIA
>1XGK_162_182
YPLFQMELMPDGTFEWHAPFD
>1VJT_205_225
KLDLDPEEVDWQVAGVNHGIW
>1DYK_64_84
EVRTEAESGLLFYMARINHAD
>1KK1_27_47
TKALTGVWTDTHSEELRRGIT
>1LFW_39_59
YPVGKGPVDAMTKFLSFAKRD
>2G29_260_280
LMAVMEAQQWCDQAENKEEMC
>1W9H_330_350
PYLKRNGLEMVTPIKPLSVEI
>1SUU_166_186
ICLSKKGSAFIFNSRDVRLTN
>1JTV_152_172
NDVYCASKFALEGLCESLAVL
>1OZA_83_103
YPKLKATGWDGYWVDAASALL
>1AC5_434_454
YDRNLTFVSVYNASHMVPFDK
>1VB3_356_376
VAYRALRDQLNPGEYGLFLGT
>2B3H_45_65
PSYIQRPDYADHPLGMSESEQ
>1MDO_296_316
WHLFIIRVDEARCGITRDALM
>1Q8K_119_139
TKDEQLESLFQRTAWVFDDKY
>4UAG_268_288
NYTNALAALALADAAGLPRAS
>1H09_157_177
GTANFEYFPSMDGIRWWQYSS
>1V2D_174_194
LEAIARLARAHDLFLISDEVY
>3SIL_327_347
FYPKVGNASGAGYSCLSYRKN
>1G4R_29_49
DHIDLVEPVDGVVLVDPEYLK
>1HZ4_157_177
SARSGIEVLSSYQPQQQLQCL
>1WDP_462_482
KPSAPKIPIEVLLEATKPTLP
>1NQK_193_213
LYLTWGEPPELVKEKIEQVRA
>2FTP_260_280
LLNGLEIHTGVDMHALVDAGQ
>2C0H_332_352
NQLRGMQHLKSRTDHGQVQFG
>1G93_284_304
HIGLPADIKLVKMSWQTKEYN
>1XV5_11_31
GLEGCGVTKFSLEQRDWFIKN
>1LAM_375_395
VFTNSSWLWNKLFEASIETGD
>1WST_205_225
RKKLLELANEYDFLIVEDGPY
>1CWV_11_31
LTAAVIGDGAPANGKTAITVE
>1MSK_118_138
YRDETRTHVINVSHHLRQQTE
>2H8O_292_312
LRGEAWAREKLQEQVAEASEL
>2CU2_120_140
EALATMLEAAEEGFVVALGLR
>1G4W_271_291
IPVLHVKNWPDHQPLPSTDQL
>1KJO_171_191
IFGTLVEFYANKNPDWEIGED
>1H8L_278_298
AEELPKYWEQNRRSLLQFIKQ
>1EYN_374_394
ASLVLAGCIAEGTTVVDRIYH
>1NC5_182_202
AKTGLFYHAWDEAKKMPWANE
>1L5O_285_305
LIPSHFSAEKGARIALAHLSM
>1KVP_27_47
LITISTTPVIAGDSFEMDAVG
>1XTI_326_346
DMPEDSDTYLHRVARAGRFGT
>2CU2_169_189
KPSYAEALEYIRKGYVWNGGV
>2J66_289_309
KASKGEVFVIVDGGMHHHAAS
>1OQ9_76_96
FDEQVRELRERAKEIPDDYFV
>2BJQ_141_161
EVAAVGVSGKSEQVAGGPIQD
>1YFQ_317_337
KTNAAIDQTIELNASSIYIIF
>1M6E_119_139
GVCFINGVPGSFYGRLFPRNT
>1LC5_323_343
RSCANYPGLDSRYYRVAIRSA
>1U7G_21_41
LFMTIPGIALFYGGLIRGKNV
>1XTI_300_320
QRRILVATNLFGRGMDIERVN
>1J8U_142_162
PVAGLLSSRDFLGGLAFRVFH
>1P5D_161_181
KQIRDDIAMAKPMKVVVDCGN
>1W78_342_362
LAWLKSVVDDWYCAPLEGPRG
>2ICS_302_322
EIIEKVTKAPAENFHLTQKGT
>8OHM_172_192
GGRHLIFCHSKKKCDELAAKL
>1JL5_1_21
MFINPRNVSNTFLQEPLRHSS
>1NF1_185_205
GAVGSAMFLRFINPAIVSPYE
>1U4G_280_300
NYSAADVTRAFSTVGVTCPSA
>2FK8_271_291
SNKDKAIEVTSEEVYNRYMKY
>1UUQ_150_170
GEPVQDPNVTNEWEAFMAKSA
>1R3F_216_236
LEHLRELVEQAEQQDIPAAEL
>1LRZ_351_371
NYALNHGIDRYNFYGVSGKFT
>1U16_349_369
VISTLQISKENMEKALTPEML
>2AEU_26_46
GRDALYDLSGLSGGFLIDEKD
>1X3M_273_293
ERVVNKESGLLGISGLSSDLR
>1EUR_40_60
ASYDGRPTGIDAPGPNSILQR
>1BG6_116_136
LEFRKILRENGAPEVTIGETS
>1T6C_231_251
PQKVHGKVLTYGQIKKWFDTF
>1BN8_196_216
SSGNWNSQYDNITINGGTHIW
>8OHM_165_185
IPIEVIRGGRHLIFCHSKKKC
>1Z05_57_77
IDLSKESELAPASITKITREL
>1ADT_102_122
CAEIEGELKCLHGSIMINKEH
>1M13_132_152
MFKGIISFAKVISYFRDLPIE
>1BOO_300_320
SEEKITDIYNRILNGESLDLN
>1QZZ_206_226
HLRGTLVELAGPAERARRRFA
>1B6R_305_325
YDKEVRPGRKVGHLNLTDSDT
>1W8K_302_322
FNWANFDSVKKKCYIFNTKPT
>1RK6_236_256
DEGEHIVQALEETFRIGRELD
>1J58_363_383
LGKDFTDVLSKEKHPVVKKKC
>1FP2_235_255
YVGGDMFTSIPNADAVLLKYI
>1Z6A_57_77
FGICLADDMGLGKTLQTIAVF
>1W8K_270_290
QGFRQNNREMIKSAFLPVGAF
>1A8Y_243_263
EDDMDGIHIVAFAEEADPDGY
>1NML_213_233
PFGLVAKPGAEILPEGDKGRF
>2BX6_115_135
QQFRVRDCRKLEVFLCCATQP
>1FCQ_102_122
KSFPGVGVIDFESWRPIFRQN
>2JAK_372_392
SDNAAKILPIMFPSLYRNSKT
>1VJT_397_417
WVDCCGIHREKVEPDLTHRIK
>2C78_14_34
VGTIGHVDHGKTTLTAALTYV
>2D7U_80_100
VFFHELEQLKDFNVKDRVGID
>2HKD_179_199
VSEKIITRADGTRLEYTGIKS
>1LML_181_201
ARIVANVPNVRGKNFDVPVIN
>1UX5_323_343
SKFHPLDKVLIKTLPVLPEAR
>1KL1_10_30
QVFAAIEQERKRQHAKIELIA
>1GW1_211_231
AYSPNNFWDVTEANYLERYPG
>2HMC_140_160
AHFKAILSAAPEIPAVIYNSP
>1JR7_125_145
VVKNVDNSDSYLRQPHRVMEL
>1XIP_152_172
DLRTKSTKQLAQNVTSFDVTN
>1QHU_351_371
PVISLEAVDAAFVCPGSSRLH
>1PZD_296_316
LLDTVTMQVTARSSEELPVDI
>1CRZ_181_201
SPDGSKLAYVTFESGRSALVI
>1GW1_50_70
GTQSDTFNAVGDFAAVYGWDT
>1I1W_22_42
TDQNRLTTGKNAAIIQANFGQ
>1WZU_38_58
SLELARRATRVDADVIVFAGV
>1IUQ_337_357
VAMQYNVLKTAISGKQGLGAS
>2BWV_390_410
PDAEVPEQYRGIGIRIEDDIV
>2AZQ_36_56
RVLQDTARLIEDLEITEDEFW
>1NRI_188_208
AIETIVGPEILTGSSRLKSGT
>2B20_48_68
TIKRVWVYITGVTDHHQNSQP
>1NH1_103_123
LQRGEPLYSAFASERTSDTDA
>1HMY_4_24
IKDKQLTGLRFIDLFAGLGGF
>1TVZ_235_255
PFTKMGKKALESIIDNADETT
>2IM9_16_36
LAPPAPAITTNSAAIEEQANS
>1O5T_248_268
PALQGAQTKMSASDPNSSIFL
>2ABS_222_242
CVELYKDAMQSLLLHTNILFG
>1KVP_337_357
QTYKHSVPRFFVPEHGTMFTL
>2I0Z_128_148
PVSNKAQSVVDALLTRLKDLG
>1H30_349_369
QERLAVLERHLRSPVLTFAGG
>1UOZ_28_48
GKPFYVDPASAAMVAARNANP
>2A2F_127_147
VVFRQPSITLTQLIQIIIDTQ
>2FP3_91_111
HLFQELNFTIFPYGNVNQDQF
>1E2S_292_312
VREPALAFWPGHIAPGVTHEL
>1N3L_73_93
FADLHAYLDNMKAPWELLELR
>1WYC_96_116
EYYRAGFAPDDRHLLMSVSKS
>1D5T_140_160
RRFRKFLVFVANFDENDPKTF
>1JX6_70_90
LYKLNINYQLNQVFTRPNADI
>1P5D_56_76
DGRLSGPELVKQLIQGLVDCG
>1PEA_289_309
AYWQTLLLGRAAQAAGNWRVE
>2F68_44_64
GKIQNGDMIKVAWPTSGTVKI
>2ICS_87_107
IDAGTTGAENIHEFYDLAQQA
>1MKY_276_296
GITRQDQRMAGLMERRGRASV
>1NXC_15_35
ATIREKRAKIKEMMTHAWNNY
>1TBF_162_182
LMYNDESVLEHHHFDQCLMIL
>1H09_34_54
ISESTTYLNPCLSAQVEQSNP
>1ZSX_209_229
REKVEVQLPELFHKIGVGAMT
>2F6H_54_74
LIIVLSEMWRFGLTKQSESFL
>1P5D_87_107
TPVLYYAANVLEGKSGVMLTG
>1GWU_236_256
VNLEEQKGLIQSDQELFSSPN
>1ZKL_179_199
QQMETQIGALILATDISRQNE
>4UAG_140_160
GLPALMLLDDECELYVLELSS
>2I1O_213_233
SVLLIDTYMDEKFAAIKIAEM
>1N3L_224_244
SSSEEESKIDLLDRKEDVKKK
>1G4R_284_304
KRGLALDGKLKHEDTNLASST
>1NC5_87_107
LDAIQAGLILFPLYEQTKDER
>1CJC_197_217
RRGPLQVAFTIKELREMIQLP
>1VPK_273_293
ELRESLKRVMVIASKGSESVK
>2NRJ_188_208
VLGSVNYYKQLESDGFNVMKG
>3SIL_1_21
EKSVVFKAEGEHFTDQKGNTI
>1C3P_18_38
PKNHPLKIPRVSLLLRFKDAM
>2HOE_245_265
IGYTRVFNGNEYVFLEDVCNE
>1PII_396_416
GQSLGNVLLAGGLGADNCVEA
>1N4K_214_234
PAEVRDLDFANDASKVLGSIA
>1HH2_241_261
DPNVDPIGACIGEGGSRIAAI
>1OGQ_175_195
LFTSMTISRNRLTGKIPPTFA
>1D7Y_317_337
PWYWSDQGALRIQVAGLASGD
>1YC9_326_346
RLEGQLTSAEARYQEAVAQYN
>1WST_322_342
MLEALEEYMPEGVEWTKPEGG
>1P8L_200_220
EATIISMTALFKNTNTKTKDN
>1VFL_136_156
LQEGERDFGVKVRSILCCMRH
>1YQS_136_156
SYQDLITLSLKHGVTNAPGAA
>1ZSX_253_273
SLKGYQWLKDKILSEEGRRQQ
>3BCT_177_197
HLTDPSQRLVQNCLWTLRNLS
>2GJL_272_292
RGRQVYQQGDTDLGIWSAGMV
>1B6A_179_199
VRKYVMSWIKPGMTMIEICEK
>1O88_11_31
AGGNVTGAVSKTATSMQDIVN
>1FNF_280_300
RDLEVVAATPTSLLISWDAPA
>1R5Y_5_25
TAQETDRPRFSFSIAAREGKA
>1WW9_145_165
LARDTPPNFLDDDMEILGKNQ
>1RK6_366_386
QRILAFGPTMIGSDGLPHDER
>1NH8_62_82
NVEFFFLRPKDIAIYVGSGEL
>1PII_8_28
IVADKAIWVEARKQQQPLASF
>1BCO_73_93
DVVTRYGIPEDFHITIDNTRG
>2D7U_315_335
RVGVPVGLIKTGPELEHIIDR
>1LML_67_87
QLHTERLKVQQVQGKWKVTDM
>2NRJ_276_296
MSTQWHDLDSQYSGVLGHIEN
>1FXX_278_298
TLRERLYTAKTDLGDNAAVPV
>1F8E_367_387
CSSTEFLGQWDWPDGAKIEYF
>2A99_169_189
SPAADVLLAYEMNGTELPRDH
>1RU4_98_118
FPDSQWVQASYGFYVTGDYWY
>1T67_218_238
GLGKGRYYSVNVPIQDGIQDE
>1VPB_44_64
SSNTSFELRDAKMDRLQQASE
>1ZTU_88_108
LAALLPEQWPALQAALPPGCP
>1SNG_121_141
RTNPEGVRATVNADIADATRG
>1PBE_201_221
YANHPRGFALCSQRSATRSRY
>1T6C_248_268
FDTFKEIPSEERSKRFRQVED
>1C0P_317_337
GSARAAKEKEVTLVHAYGFSS
>2AYU_21_41
PHNTPASVLNPSYLKNGNPVR
>1YD7_130_150
QPTLPAQGDIMQAIWGTHGDH
>1TQN_150_170
TLKDVFGAYSMDVITSTSFGV
>1KWF_206_226
DKCYQIVEEVKKYNNGTGLVP
>1VPT_278_298
MYFMLRTVYCNKTFPTTKAKV
>1KKH_210_230
NEVAKIENKDEIFKEIDKVID
>2F8L_58_78
QKEELSSEKQLKLQASYESIE
>1A8Y_299_319
WEKTFDIDLSAPQIGVVNVTD
>1CRZ_214_234
SFPRHNGAPAFSPDGSKLAFA
>2H8O_180_200
ALVISLARAAGIGGMAGGQAL
>2DBN_387_407
VAPVENQQGWGNVMYIPAAPM
>1B6A_280_300
VKDATNTGIKCAGIDVRLCDV
>1KVP_316_336
SGYDVDGTDQTSLGQFSGRVQ
>1PII_94_114
QGSFNFLPIVSQIAPQPILCK
>1GSO_303_323
LRMKSDLVELCLAACESKLDE
>1X19_62_82
EGPKDLATLAADTGSVPPRLE
>1F9V_91_111
YGQTGSGKTFTMLNPGDGIIP
>1QLM_211_231
PIAPVADDDGEAMGRTNDCIL
>1YKS_231_251
DIAEMGANLCVERVLDCRTAF
>2HZ6_302_322
GVTIGDKGESVITPSTDVKFD
>1REO_253_273
EKVHLNAQVIKIQKNAEKVTV
>1MOQ_305_325
VFADQDAGFVSSDNMHIIEMP
>1F2J_304_324
PWKLTFSYARALQSSAIKRWG
>2D81_184_204
LSGSVLSFAQSGSYGANGMDT
>1I6L_179_199
VGARIMSLVDPTKKMSKSDPN
>1BOB_204_224
SFDEDIDKKFRAKISQFLIFP
>1OYG_35_55
EKYQVPEFDSSTIKNISSAKG
>1NNF_283_303
LEAPVVSATTAQDKEHAIKLI
>1SQ9_335_355
DIEIEEDILAVDEHGDSLAEP
>1Y7E_188_208
ENLKILIGSLPIETKEKNKVK
>1H9A_20_40
RKLYPSVFNLYKKGYLQKHFA
>2GVK_134_154
GAVVSVDETHGFRYMDGKAII
>1GSO_188_208
IEEFLDGEEASFIVMVDGEHV
>7A3H_260_280
ANWSLTHKDESSAALMPGANP
>1XV5_359_379
ERIKELSSDRALYDREREKAY
>3GRS_153_173
LIATGGMPSTPHESQIPGASL
>1YDX_346_366
IKVPYVKSFQLQRKAGKIVFL
>1KK1_97_117
MTTMLAGASLMDGAILVIAAN
>1FG7_188_208
IEFCPQASLAGWLAEYPHLAI
>1AOP_275_295
WVKGIDDNWHLTLFIENGRIL
>1BI5_167_187
GGTVLRLAKDLAENNKGARVL
>1IAL_357_377
AITNYTSGGTVEQIVYLVHCG
>1HZ4_263_283
QILLGEFEPAEIVLEELNENA
>1OC7_231_251
SSPPPYTSPNPNYDEKHYIEA
>1WF3_25_45
NNLLGVKVAPISPRPQTTRKR
>1C7Q_261_281
AIELLVNYEPSLHYVSEWWKQ
>2F7V_292_312
RAEERRLAARDVADALDLPIG
>1NHS_409_429
QAKMTIEDLAYADFFFQPAFD
>1JMM_19_39
ASIKAALAELEKHKNEDGNLT
>2C81_259_279
LDQLQELDDKNAIREKNAMFL
>2BF1_160_180
GGNWKDAIKEMKQTIVKHPRY
>1VPR_43_63
LHKPMEVGGKKFESGFHYLLE
>1ZTU_202_222
AEARREGLHAFLGHRFPASDI
>1BI5_300_320
WIAHPGGPAILDQVEQKLALK
>1YUE_63_83
EFTFKTGATYAGEAGYVDREQ
>1OHC_203_223
HQHSPETYIQYFKNHNVTTII
>2BDE_5_25
KVFVNRIINMRKIKLIGLDMD
>1VBI_298_318
EEVFLPGELEARRRERALAEG
>1CX4_98_118
CVGNYDNRGSFGELALMYNTP
>2GU1_28_48
PYSILQKILSVDLDHLQLDMI
>1O89_199_219
SGRESTHEYLKSLGASRVLPR
>1C7Q_319_339
LIETVLHVKKPQIELTIQEDP
>1FNF_313_333
TGGNSPVQEFTVPGSKSTATI
>2HVQ_100_120
EFAGPGIQKNVDYGDKDFYVF
>1N11_14_34
GLTPLHVASFMGHLPIVKNLL
>4BCL_226_246
SHAGSGVVDSISRWTELFPVE
>1MOQ_228_248
LFLGRGDQYPIALEGALKLKE
>1IGR_62_82
GLESLGDLFPNLTVIRGWKLF
>1G97_428_448
KDVPADAIAIGRGRQINKDEY
>1EUR_234_254
RDSARSGYRKVAVSTDGGHSY
>2GJL_258_278
GAGYADIAALVSGQRGRQVYQ
>1POT_144_164
DDAREVFQMALRKLGYSGNTT
>1VPB_104_124
LAKDEARVLADPSRYYKGGKP
>1FCQ_239_259
GLVGGRVKEALRIARQMTTSR
>1TVZ_285_305
LISLLENRDLQAGETIGLFSY
>1I1W_47_67
NSMKWDATEPSQGNFNFAGAD
>1KQ3_228_248
KRSVEEKSVTPALEKIVEANT
>2F82_51_71
DVISMSFNAVTSLLEKYKIDP
>1DQ3_307_327
LRFYELIGKNLQNEEKREKLE
>1QWO_356_376
LSRTSVESAKELDGYSASWVV
>1SQH_228_248
QNDFSGLGMLQVLPKAERRGL
>2B5W_270_290
ALLGVPSDWAFEVDAGAFHRE
>1J7X_43_63
EEDIAAKLNYELQSLTEDPRL
>1VQZ_204_224
ITVEKFRDLLLEYMKKEYPEM
>1Z6A_418_438
HFDRWWNPAVEDQATDRVYRI
>1BUP_43_63
AFTDTERLIGDAAKNQVAMNP
>1MUW_275_295
ESAGYEGPRHFDFKPPRTEDI
>1HD7_31_51
KKNDKEAAGEGPALYEDPPDQ
>1DS1_33_53
DAAHTAAASLPGALATALDTF
>2BC9_274_294
VQQVADFCSYIFSNSKTKTLS
>2C81_63_83
TTSGSTALMLALEALGIGEGD
>2AEU_279_299
KELKAIDDNINIVYERTPTGF
>2F5U_13_33
PLRYDTNLPVDLLHMVYAGRG
>2GUY_275_295
MINTVKSDCPDSTLLGTFVEN
>2A2C_168_188
SALVCCAGLVTLTVLGRNLSK
>1EZW_104_124
DKMGLPFPCKIPIWNPEAEDE
>1XWI_229_249
QPVRKVQSATHFKKVRGPSRA
>2IM9_172_192
ALINKPQWYNHKTIDTIRLQK
>1X3M_74_94
EDALKAIAFELEKRDLTDSVA
>2C6J_287_307
ATFENEINKRDNLYNHLCPCV
>1YU0_181_201
GMTLVAGAFWADIYLLGVNHL
>2D81_217_237
GATVCSLHVALHGCLQSYSSI
>2ICS_205_225
KGDVLTHCFNGKENGILDQAT
>1Q7E_254_274
GWILKCKGWETDPNAYIYFTI
>1Y42_47_67
KDTAGTKEHIAELMRTRRIGA
>1XOV_67_87
TQSANLNKIVNWHNANPADVH
>1IZC_267_287
GYRAIAVQFDVWGLSRLVHGS
>2F7V_190_210
DPAASALHQAMRWGGKALDHV
>1F8E_350_370
RPKEDKVWWTSNSIVSMCSST
>1H12_375_395
TGDYRYYNGSLYMLAMLHVSG
>2I1Q_67_87
GIDLLKQRSTVWKLSTSSSEL
>1GVH_358_378
QFYLCGPVGFMQFTAKQLVDL
>1W3F_15_35
LLGFASRQVIFARNSPSPDVG
>1RPT_17_37
PIETFPNDPIKESSWPQGFGQ
>1VPR_192_212
KIVADTDHHQTGGMYLRINQF
>1CKO_162_182
ASRFFAMKRSLKEFKNVPEDP
>1JYE_157_177
NSIIFSHEDGTRLGVEHLVAL
>1G41_372_392
DAVKKIAEAAFRVNEKTENIG
>1RW3_347_367
FELFVDEKQGYAKGVLTQKLG
>1ZJC_64_84
DPTLKRLKFENESVEHFANHE
>1WRU_150_170
YEALVRASRARGVLMTSNAAG
>1U16_170_190
SQFLLSHAVALTRDSERLGEV
>1RWR_224_244
AMYGKHITLVSSDSGLGVRQL
>1VPK_35_55
KKSVKPILAGFLFEVKDGNFY
>2GZ7_133_153
NHTIKGSFLNGSCGSVGFNID
>1GCA_164_184
KELNDKGIQTEQLALDTAMWD
>2I7Q_262_282
GRENSEKQKLMLIDFEYSSYN
>1FOB_183_203
GWSWDQQNYFYETVLATGELL
>1RIQ_274_294
LRAITFAISDGVIPSNEGRGY
>1LTQ_214_234
ESGTKEDPTKYYRMTRKWVED
>1B63_287_307
QPAFVLYLEIDPHQVDVNVHP
>2HQ2_128_148
TARGERQSIQFFDHQGDALLK
>1J72_238_258
LTADKANAQAAALYKVSDATG
>2FSJ_33_53
TKVIGVDGKRIIFPSRWAVTE
>1WAK_145_165
LPCVKKIIQQVLQGLDYLHTK
>1GSA_271_291
GLDIIGDRLTEINVTSPTCIR
>2BG1_408_428
QQASPSIWGNERFALDPSVVK
>1V9M_54_74
LPDVDRAVLRTQAKLVGDLPR
>1J6U_58_78
IPIFVPHSADNWYDPDLVIKT
>2B61_252_272
TKSDGSFWGDYFQVESYLSYQ
>1L8Q_188_208
KEVIDYLLENTKNVREIEGKI
>1GXN_45_65
QNNGGWPKNLDYNSVGNGGGG
>2GU1_83_103
NDGSFSYDFQEISGEWREILF
>1KK1_232_252
GVLDGSIVQGKLKVGDEIEIR
>1WW9_199_219
ALPLGFAPGGDRKQQTRVVDD
>1WL4_365_385
TLLHTLERMGRSRGVAALCIG
>1H09_132_152
DNVDYQQILAQFPNSLWIAGY
>2FOZ_303_323
ATMAGAIAGAYYGMDQVPESW
>1SDJ_279_299
TVTIRDNQPEKVTISGTAVIL
>2POR_262_282
YYGLGASYDLGGGASIVGGIA
>2BI7_17_37
VIGRQLAEKGHQVHIIDQRDH
>1EWF_110_130
GMSISADLKLGSNPTSGKPTI
>16VP_110_130
FFHAELRAREESYRTVLANFC
>1TCA_223_243
DHAGSLTSQFSYVVGRSALRS
>1Z6A_12_32
SGLVPRGSHMASKSFQLLEPY
>1O89_190_210
KLGYQVVAVSGRESTHEYLKS
>2BJQ_78_98
ILTATEQDPTEQFKKTGFWYE
>1BG6_139_159
LFTCRSERPGQVTVNAIKGAM
>1DOZ_122_142
QSYNKRAKEEAEKLGGLTITS
>1WAK_235_255
VKIADLGNACWVHKHFTEDIQ
>1J6U_432_452
NTVFLFVGAGDIIYSSRRFVE
>1JX6_132_152
LILQNITTPVREWDKHQPFLY
>1JIX_128_148
IKSPIKVISQGINLDIAKAAH
>1EYB_367_387
EFMGLIRGHYEAKQGGFLPGG
>1PII_305_325
LQYVGVFRNHDIADVVDKAKV
>1IOM_152_172
SHAANFLYMANGVEPSPEQAR
>1C0P_306_326
DRTKSPLSLGRGSARAAKEKE
>1PGS_231_251
CSANPINNQSPGNWTPDRAGW
>1CJC_187_207
SRVKTVWIVGRRGPLQVAFTI
>1JYE_212_232
PIAEREGDWSAMSGFQQTMQM
>1KJO_221_241
YTGTQDNGGVHINSGIINKAA
>2AUJ_66_86
RVDYLRKERAALRIPLSAWVE
>1WAK_177_197
NILLSVNEQYIRRLAAEATEW
>1UG6_105_125
RLLASGITPFLTLYHWDLPLA
>1E4F_367_387
PSIINADEVANDPSFAAAFGN
>1YT3_311_331
KSLITDVSETHKISAELLASR
>1MXA_11_31
SEGHPDKIADQISDAVLDAIL
>1IMV_40_60
NFGYDLYRVRSSMSPTTNVLL
>1LAM_200_220
VFIRPKSWIEEQEMGSFLSVA
>1SB8_136_156
MLIAARDAKVQSFTYAASSST
>1ZU4_198_218
DTAGRLQNKTNLMAELEKMNK
>2GES_76_96
EFLGEPQQNPDRPVPFIIGVA
>1SQ9_70_90
VLQAIERDAFELCLVATTSFS
>4BCL_324_344
RYAAPQFRSQNLEEYRWSGGA
>2B4V_84_104
MFDDPYPSHEVQAKRTDKLRT
>1Y3N_340_360
KGRELSNFGVPGLTYDIKNGK
>1I24_74_94
LTGKSIELYVGDICDFEFLAE
>2A0M_104_124
KVFTVLARGAFPFVIGGGNDQ
>1N3L_35_55
ELKIYWGTATTGKPHVAYFVP
>1XRF_282_302
LSLEIIEFFKEKGVKITCEVN
>1REO_173_193
CSYILNKYDTYSTKEYLLKEG
>1KV7_315_335
LEGLTVRKLQLSMDPMLDMMG
>1UUQ_285_305
WIRNWSWFDKTKPAETWPSAW
>1K7I_261_281
NMTTRTGDSVYGFNSNTDRDF
>1TVL_270_290
FPGISPIVADTEEEAEKKYRE
>1U09_52_72
LDEVIFSKHKGDTKMSAEDKA
>1VJ1_158_178
EKGHISAGSNQTMVVSGAAGA
>1HT6_361_381
GDAYVAEIDGKVVVKIGSRYD
>1Z5V_351_371
WGPASIQVALSRKSPYLPSAH
>2NRJ_284_304
DSQYSGVLGHIENAAQKADQN
>1R5Y_140_160
SIEIQHLLGSDIVMAFDECTP
>1M4L_136_156
SLCVGVDANRNWDAGFGKAGA
>1FO8_175_195
AELEPKWPKAFWDDWMRRPEQ
>1VAG_237_257
LFQIPPELVLEVPIRHPKFDW
>2AU3_211_231
DKSPKYINSPDSRVFKKGENL
>1CKO_179_199
PEDPAILRYKEWIPLEHPTII
>2D0B_86_106
HQLGSLSAIGSDEVGTGDYFG
>1MOQ_1_21
DAGDKGIYRHYMQKEIYEQPN
>1NXC_453_473
HWIFNTEAHPFPILREQKKEI
>1G6S_101_121
PLAAALCLGSNDIVLTGEPRM
>2BJQ_93_113
TGFWYEWRPYKDRVNDQLLQL
>1LFW_86_106
GHMDVVPAGEGWTRDPFKMEI
>1LC5_283_303
ALCQLPLLTVYPGRANYLLLR
>2AEX_72_92
RWERKEGGGGISCVLQDGCVF
>1ZHX_308_328
PLEEQHPLESRKAWYDVAGAI
>1W58_19_39
ELELSPEDKELLEYLQQTKAK
>2CBN_121_141
EIGAGEILDDGLRKVTAYPLE
>1Q35_3_23
EVNVYSYRQPYLIEPMLKNFE
>1EUR_291_311
FSNAASQTSRSQGTIRMSCDD
>1PB1_34_54
GDGIGVDVTPAMLKVVDAAVE
>2IMR_323_343
VTCPRSNHHLECGTFDWPAFA
>1PMI_1_21
SSEKLFRIQCGYQNYDWGKIG
>1KS8_56_76
GDFVKFGFPMAYTATVLAWGL
>1ZSW_21_41
QSNAMYEIKGHHHISMVTKNA
>1GPJ_268_288
PRDVEEGVENIEDVEVRTIDD
>2EX1_280_300
YKIYFKGHPRGGEINDYILNN
>1WZZ_1_21
MRGSHHHHHHGSDPAPDAVAQ
>1GPJ_125_145
IVFRRAINLGKRAREETRISE
>1HZF_230_250
GLLGAHAAAITAYALTLTKAP
>1PZD_55_75
ATRQEIFQEQLAAVPEFQGLG
>1W9H_124_144
YKLKSYLINSIPSQFMRYDIL
>1VPK_318_338
EVQKEGEDLVIAFNPKFIEDV
>1PHP_82_102
ELLERPVAKTNEAVGDEVKAA
>2FGT_115_135
DHILIPFNETKANKKIYLVSY
>1MUW_282_302
PRHFDFKPPRTEDIDGVWASA
>2NRJ_312_332
NLNAAKDSWKTLRTDAVTLKE
>1B7E_41_61
EDTTSLSYRHQVAEELGKLGS
>1GA8_186_206
YQDQDILNGLFKGGVCYANSR
>1G8P_189_209
VLVGSGNPEEGDLRPQLLDRF
>2I0Z_279_299
FVVKALKKFKTNTIQMSIDAL
>1WZU_106_126
VVLYVNSTAEAKAYADVTVTS
>1JFB_247_267
NMIALGVATLAQHPDQLAQLK
>1XP3_76_96
IIHAPYIINVGNTTKPETFQL
>2H8O_105_125
EAGLHVGAALECLHCYSLVHD
>1PSZ_72_92
KTSEADLIFYNGINLETGGNA
>1X3M_91_111
DSVALIGHRIAHGGELFTQSV
>1QNR_106_126
LIIPFVNNWSDYGGINAYVNA
>1RIQ_355_375
KTLKAGMEYIQEVIQKALEEG
>1XMX_179_199
SNALELGPGLATLNYLATTCR
>1UWV_8_28
KRRTTTRQIITVSVNDLDSFG
>1RVK_298_318
LAEAFGMECEVHGNTAMNLHV
>2CBN_286_306
RECRSIFPATELANDFTVFNV
>1PJX_68_88
GYGGIPAGCQCDRDANQLFVA
>1NH8_9_29
SSHHHHHHSSGMMLRVAVPNK
>1VLO_19_39
LYEQHTLCGARMVDFHGWMMP
>1XHB_328_348
LENIYPDSQIPRHYFSLGEIR
>1G97_282_302
GQTKIGAETVLTNGTYVVDST
>2GWD_174_194
MLRTCTVQVNLDFSSEADMIR
>1D2P_154_174
VKYTVEELTKVKGYTTHVDNN
>1PB1_177_197
KFLREEMGVKKIRFPEHCGIG
>1IUQ_222_242
GSQLIWIAPSGGRDRPDPSTG
>1KK1_4_24
RKSRQAEVNIGMVGHVDHGKT
>2G29_335_355
DQWFLTENIRWGYLPASTDTK
>1TVL_382_402
AEAADGFIVGSDIPGTLDAFV
>1WL4_174_194
SREDQDKVAVLSQNRTENAQK
>2FBA_40_60
PEGQFNNGVPGTVIASPSTSN
>2J3X_370_390
SEGAIGAFIYGFSGFQDEQEI
>1ML9_188_208
YLFALDKFSDPDSLDPLLAGQ
>1A26_193_213
QRYKPFKQLHNRQLLWHGSRT
>2I0Z_256_276
SHKMDMLFTHFGLSGPAALRC
>1IXH_119_139
LNPGLKLPSQNIAVVRRADGS
>1SI7_103_123
AVTEQWLCARVPGKEMPDLSA
>2A0M_6_26
HHHMAARTDDPRLLSLFSAQR
>1ZDY_68_88
PTSHGDPYATVVEKGLFPATG
>2FOZ_58_78
YYTDDTAMARALVQSLLAKEA
>1IG8_82_102
FLAIDLGGTNLRVVLVKLGGD
>2ALA_337_357
ATLQEATAKVKTAGKVTLHFS
>1P0H_105_125
KTAGRNQFWAHGTLDPARATA
>1KNW_45_65
QFDVVRFAQKACSNIHILRLM
>1JTA_297_317
ACKVVKKFNGSIFSDNGSVLN
>1H8L_15_35
DMEIFLRRYANEYPSITRLYS
>1O89_9_29
HHLESTSLYKKAGLQALLLEQ
>2BBC_240_260
GSLRPSVELGTACLKAKAALQ
>1BU8_168_188
EGHVGRITGLDPAEPCFQGLP
>1X19_326_346
KEQARYKEILESLGYKDVTMV
>2AE0_105_125
VIQARHTRQGEFQYPIYRMPP
>1ZSX_9_29
HSSGRENLYFQGHMLQFYRNL
>1E6U_165_185
NLYGPHDNFHPSNSHVIPALL
>1IOM_119_139
EKGLDLIAKFATIVAANKRLK
>2I1Q_274_294
GGHIVGHAATFRFFVRKGKGD
>1RA0_47_67
ENSLDAEQGLVIPPFVEPHIH
>1I4W_166_186
IGNKNWLYRFGKVKMLLWMPS
>1ADT_322_342
PRMVVPQFKWSTKHQYRNVSL
>2FXU_313_333
MQKEITALAPSTMKIKIIAPP
>1UDX_178_198
TRAHPKIAPYPFTTLSPNLGV
>1GVH_15_35
PLLVETGPKLTAHFYDRMFTH
>1A8Y_36_56
LYHEPPEDDKASQRQFEMEEL
>2FEZ_253_273
RILRQQPLDAKKSAKTTAAGT
>1PHP_89_109
AKTNEAVGDEVKAAVDRLNEG
>1LRZ_122_142
ITGNAGNDWFFDKMSNLGFEH
>1AB4_78_98
GNFGSIDGDSAAAMRYTEIRL
>2AYU_202_222
TITDRDAEVLEYLQDIGLEYL
>1IK6_9_29
GLVPRGSGMKETAAAKFERNH
>1Y08_76_96
LLSGAATAGNMLHWWFDQNKD
>2B4V_183_203
NVEGIRVDRTTYGCRIAIQCT
>2BF1_214_234
YCKMNWFLNWVEDRDVTNQRP
>1WAK_98_118
PNREMVVQLLDDFKISGVNGT
>1FXX_40_60
FNVIGEPEVFYCKPADDYLPQ
>1A5T_82_102
EKGKNTLGVDAVREVTEKLNE
>1VLY_82_102
WSNLRLFRDGDGFAWIERRSV
>1VJV_291_311
KRRKFDPSSSENVMTPREQYE
>1Q0H_43_63
AGKNVTRMVEQCLEFSPRYAV
>2HMA_79_99
EKEYWDRVFEYFLAEYRAGRT
>1N67_55_75
YVKLNYGFSVPNSAVKGDTFK
>1VFL_170_190
KYREQTVVAIDLAGDETIEGS
>1RP4_245_265
WKIQPYLPEFSFCDLVNKEIK
>1Q35_115_135
LPAGFDYLDLAKPEYKGKVCV
>1D7Y_186_206
PATLADFVARYHAAQGVDLRF
>1G41_134_154
ALLPPAKNQWGEVENHDSHSS
>1H09_140_160
LAQFPNSLWIAGYGLNDGTAN
>1ZTU_63_83
GEVLQMSLNAATFLGQEPTVL
>1MGP_131_151
SKEVDIPVYVVDTLLASGAIP
>1M4L_82_102
FAKKFTEDYGQDPSFTAILDS
>2GG6_203_223
TEKMLQGFGANLTVETDADGV
>1VFL_11_31
VELHVHLDGAIKPETILYYGK
>1XP3_242_262
IGFGHIGYKALHHIVHHPQLT
>1ZXX_115_135
HGFNSIGLPGTIDNDIPYTDA
>1H30_250_270
EVEVVAHIRPAADTGVLFALW
>1F1O_65_85
DTRHDVVAFTRAVSESLGEER
>1J8U_184_204
ELLGHVPLFSDRSFAQFSQEI
>1V9M_62_82
LRTQAKLVGDLPRLVTGEARE
>1LZL_115_135
NVEYRLAPETTFPGPVNDCYA
>1LJ5_24_44
AQASKDRNVVFSPYGVASVLA
>1M15_10_30
LEAGFKKLQEASDCKSLLKKH
>1QWO_133_153
FIRASGSDRVIASGEKFIEGF
>1GPI_14_34
LQSQQCTTSGGCKPLSTKVVL
>2HKJ_181_201
KAKSRIYEYIKRTYIITPYAE
>2FXU_249_269
TIGNERFRCPETLFQPSFIGM
>1GR0_230_250
VGGNMDFLNMLERERLESKKI
>2NZL_281_301
NHGARQLDGVPATIDVLPEIV
>1BI5_190_210
CSEVTAVTFRGPSDTHLDSLV
>2D5B_394_414
LVRELKFHVALEEAMAYVKAL
>2NVP_321_341
VYQNTRKFILSKNNRFFFEGK
>2FBA_91_111
LAKAVEYYINTSYNLQRTSNP
>1XKG_185_205
RPNAQRFGISNYCQIYPPNAN
>1XHB_43_63
STLLRTVHSVINRSPRHMIEE
>1DB3_30_50
GIKRRASSFNTERVDHIYQDP
>1CA1_11_31
HAMIVTQGVSILENDLSKNEP
>1V73_242_262
DDLLNFLFFGNGPTWYRGYFS
>2BX6_283_303
EKAPDFLPLLNKGPVIALEFN
>1QOY_95_115
TQTVYEWCGVATQLLAAYILL
>1VJ1_73_93
GTDYLAPWQLAQVADGGGIGI
>1YOE_122_142
TLRESAEPVTIVSTGPQTNVA
>1G8P_10_30
PSASGAKTRPVFPFSAIVGQE
>1WER_88_108
YMKATATQFVHHALKDSILKI
>1O5T_204_224
FRDRTDIQCLIPCAIDQDPYF
>2F68_182_202
KDITIKDQIQGGQQLDLSTLN
>2BDE_294_314
GGDEILYIGDHIYGDILRLKK
>1OWL_1_21
MAAPILFWHRRDLRLSDNIGL
>1X3M_107_127
FTQSVIITDEIIDNIRRVSPL
>1VJP_329_349
SPALGGLLVDLVRLGKIALDR
>1Y42_132_152
MTKIHYQLKKLWENVDTQMRA
>8ABP_193_213
HPEVKHWLIVGMNDSTVLGGV
>2FYT_195_215
VYGFKMSCMKKAVIPEAVVEV
>1SO7_44_64
ASKKDEHAELIVLRRGDYDAP
>1A87_31_51
ITITPDNSKPGRYISSNPEYS
>2GTI_131_151
KCRNGVYINTTKIKSLSMIKG
>2HKJ_352_372
EAGVAFGGSIPVGEEPIVLRY
>2B3H_95_115
LDVAAGMIKPGVTTEEIDHAV
>1VFL_129_149
VSLVNQGLQEGERDFGVKVRS
>2A62_302_322
DPRFSSRGPFKDTATVKIVVE
>1GW1_29_49
HSIMFGHQHETTQGLTITRTD
>1QNR_272_292
CVFEEYGAQQNPCTNEAPWQT
>1EDG_55_75
TSWSGIKTTKQMIDAIKQKGF
>2DFW_332_352
QGVIRFGGAEAVLDALTDLRT
>1N3L_263_283
FIKHVLFPLKSEFVILRDEKW
>1IAL_68_88
PIDNIIRAGLIPKFVSFLGKT
>1DFA_131_151
PISEGPERANELVESYRKASN
>1KV7_289_309
MRIQPIAISASGALPDTLSSL
>1NRI_249_269
RIVMQATDCNKTLAEQTLLEA
>1JND_234_254
ADYSAPIYHPDGSKDRLAHLN
>2FB9_52_72
ALTALEAKAAPEGEHPFPPPL
>1MJ5_169_189
FVEQVLPGLILRPLSEAEMAA
>1M13_114_134
GGKEIFSLLPHMADMSTYMFK
>1QAZ_214_234
LGRYVQAMGLINEDGSFVHEM
>1ZKL_276_296
HTESIANIQIGFMTYLVEPLF
>2IMR_372_392
RQLYPGLDPRVLVRAAVKGGQ
>2HBJ_319_339
LYQWRDLIARRDDESPRFVMP
>1U7L_43_63
AFVSDFKIPEFKIGSLDTLIV
>2II0_272_292
LTLWFEKCIVETENLEERVAV
>1K92_190_210
YSTDSNMLGATHEAKDLEYLN
>1W55_35_55
LYATKNLSSFYPFKKIVVTSS
>1CRZ_372_392
SVLNLVSTDGRFKARLPATDG
>1DT9_93_113
LVVYCGTIVTEEGKEKKVNID
>1Z2N_55_75
EPNAIITKRTHPVGKMADEMR
>1JXM_223_243
IAIFIRPRSLENVLEINKRIT
>1R76_354_374
RFYSLDGNKPVFGDRDKTIHD
>1NST_222_242
KLLRTEPAKVMDMVQKFLGVT
>1YHT_13_33
KTSTKQTGLMLDIARHFYSPE
>1AOP_144_164
KTTVVIPPQNDIDLHANDMNF
>2FGT_64_84
DQYDKAGFKSWFYGIGGSEAK
>2ALA_191_211
PYGSGQPGRFGDIQSRTVESN
>1KWF_95_115
NGLMHWHIDANNNVTSHDGGD
>1CWV_60_80
ITEKTDANGVARIALTNTTDG
>1IG8_358_378
LEDTDDLFQNEFGINTTVQER
>1VLO_126_146
NSATREKDLSWITQHAEPFGI
>2AU3_336_356
FGKEELRRLINSSGELFETLI
>1TFR_196_216
GDKKDNVASVKVRSDFWFTRV
>1OFC_87_107
KIDEAEPLTEEEIQEKENLLS
>1D7Y_103_123
GTLVLATGAAPRALPTLQGAT
>1INP_149_169
GIWVDPIDSTYQYIKGSADIT
>1KA2_260_280
FRRTILSTVHEFGHALYELQQ
>1JL5_143_163
LEKLPELQNSSFLKIIDVDNN
>1INP_3_23
DILQELLRVSEKAANIARACR
>2I0Z_308_328
FQRMLKQMKEDPKKGIKNVLK
>1GP6_256_276
KWVTAKCVPDSIVMHIGDTLE
>1K5C_147_167
NLGHNTDGFDVSANNVTIQNC
>1SQ9_208_228
TVQISELSTLRPLYNFESQHS
>1IMV_223_243
MMSDPKAVLRYGLDSDLSCKI
>2B78_155_175
FKGIDNVSAHLYGQEAPEQFL
>1TVL_160_180
VVRGLWNSWEHDAFIHNKKTG
>1B9H_88_108
FISSSQAAQRLGAVTVPVDVD
>1ZSW_168_188
EKSEVPAKHQIQGMGSVELTV
>2B4V_19_39
VWGKAIMAENNRRVGPEHMFR
>1ISR_22_42
HHQPPAEKVPERKCGEIREQY
>1RRK_98_118
MMSWPDDVPPEGWNRTRHVII
>1D7Y_34_54
LITVVGDEAERPYDRPPLSKD
>1KL1_22_42
QHAKIELIASENFVSRAVMEA
>1UWV_133_153
LSLNYLPKTQQLQMGFRKAGS
>1BCO_133_153
VAGKGWGQAKPVERAFGVGGL
>1HX0_455_475
GDKVGNSCTGIKVYVSSDGTA
>1HSK_152_172
AGAYGGEVKDCIDYALCVNEQ
>1A8Y_216_236
EEIVNFVEEHRRSTLRKLKPE
>1CS6_78_98
QCVATNARGTVVSREASLRFG
>1D2P_118_138
ELYQDGKATGKTAILNESNNW
>1LAM_454_474
MTNKDEVPYLRKGMAGRPTRT
>1HMY_280_300
ARVMGYPDSYKVHPSTSQAYK
>1JND_204_224
YFDIPALNGLVDFVNLATFDF
>2A2C_230_250
LRATDVKLPSGAVFVIANSCV
>1I4W_173_193
YRFGKVKMLLWMPSTTARKLL
>1BN8_189_209
QWDPTDGSSGNWNSQYDNITI
>1YD7_170_190
AFNLSEKYRTPVILLTDAEVG
>2FYT_258_278
TAIAGYFDIYFEKNCHNRVVF
>1H9A_289_309
YGAGDSADFKPYLEELDVPAD
>1X3M_312_332
TFVHRIARHIAGHAASLHRLD
>2D7U_196_216
KDVTASSVAADVGIGPTRVDE
>2F7V_318_338
WTEASLFSAGGYTALVYGPGD
>1Q8K_84_104
KRRVSPEEAIKCEDKFTKSKT
>1P5D_124_144
ETLANEQIQALRERIEKNDLA
>1LCY_150_170
RDLGLPQTNVEYIQTDAAIDF
>1HMY_208_228
DRKDLVMTNQEIEQTTPKTVR
>1L5O_33_53
PGSLGRLETLAVQLAGMPGLN
>2EWV_189_209
REVGEDTKSFADALRAALRED
>2C5S_163_183
EIRSGYSYIMCDERMGAGGLP
>1EYB_31_51
KYISGFGNECSSEDPRCPGSL
>2FYT_291_311
QTVFLLEKPFSVKAGEALKGK
>1E5W_202_222
GVNYFSIKNKKGSELWLGVDA
>2DBY_226_246
AVRRKALEEGAEVVVVSARLE
>1IJ5_138_158
KFSFQDLKQVLAKYADTIPEG
>1RYO_160_180
PCADGTDFPQLCQLCPGCGCS
>1IN4_140_160
SAKSIRIDIQPFTLVGATTRS
>2H6O_298_318
CIQSNIVFSDEIPASQDMPTN
>1AGX_144_164
AKNKGVMVLMNDSIFAARDVT
>1L9K_138_158
GVDVFFIPPERCDTLLCDIGE
>2VTK_251_271
IGDTLFTLFRAPELLAPNGDL
>1JMS_82_102
TEGIPCLGDKVKSIIEGIIED
>1GW1_9_29
DSQATMETRSLFAFMQEQRRH
>1LML_229_249
AGSAGSHIKMRNAQDELMAPA
>1N26_15_35
VLTSLPGDSVTLTCPGVEPED
>1H6L_94_114
RSEGKNTIEIYAIDGKNGTLQ
>1N93_184_204
GETATLLQMFNPHEAIDWING
>2C6J_294_314
NKRDNLYNHLCPCVVEEARKN
>1VYR_180_200
LHSAHGYLLHQFLSPSSNQRT
>1WDI_286_306
RPPYTFKVVDALFTNFHLPRS
>2FQX_171_191
FSDPQKGQALAAKLYDSGVNV
>1QAZ_148_168
STMMAEPNVDTAQRERVVKWL
>1IGR_444_464
KGDINTRNNGERASCESDVDD
>1EYN_324_344
TETIFENRFMHVPELIRMGAH
>1PBE_5_25
VAIIGAGPSGLLLGQLLHKAG
>1YON_164_184
AWHNNIRAELWRKLAVNCVIN
>1DYK_303_323
KKIKNRLELVVDGNQVDAQSP
>2D7U_37_57
VGTNAGHSVVINGKKYAVRQI
>1XVT_381_401
TAAILKNIGYSENDIQELVSK
>1GQ8_25_45
AVAAAPEDSKTRYVIRIKAGV
>2GWN_294_314
KESDREALRAAVRNGRIDIIA
>1W78_402_422
GSFHTVAHVMEVIDARRSGGK
>1U16_111_131
RSRNEQVVTDLKLFMKNSLSI
>1VMI_80_100
IDPHGNLAMREEFAHRWLARA
>2NMT_318_338
YYYATDADFQFKDRFDPKATK
>1UM8_199_219
DTSDILFICAGAFDGLAEIIK
>1MXG_107_127
VVINHRAGGDLEWNPFVGDYT
>1PW4_71_91
ISIAYGFSKFIMGSVSDRSNP
>1QE3_175_195
AFGGDPDNVTVFGESAGGMSI
>1LI4_167_187
MMANGILKVPAINVNDSVTKS
>1SQ9_288_308
FAHSSWVMSLSFNDSGETLCS
>1E4F_267_287
VYNDLKEEEIQYRGLDGNTIK
>1T1G_161_181
AAGDSGSTDGEQDGLYHVDFP
>2AU3_240_260
YIKEEGFAILVEGYFDLLRLF
>1VJP_178_198
AAALYANKRGGAAFVNVIPTF
>1AL3_177_197
PLATKGSVSIEELAQYPLVTY
>1UX6_65_85
HDKDGKGDACDHDDDNDGIPD
>1H12_196_216
DNLTDPSYHIPAFYDYFANNV
>1XIP_10_30
PTETSEDFGFKFLGQKQILPS
>7A3H_251_271
FMDERNLSWANWSLTHKDESS
>1GPJ_112_132
RAARLGTLDEALKIVFRRAIN
>1FNO_192_212
AYTVDGGGVGELEFENFNAAS
>1W3U_274_294
LIYDAIDQSGGFYRGCVDVDS
>1T67_265_285
GADTIAGDPMCSFNMTPVGIG
>1D7Y_257_277
VDAYGRTTCPDVYALGDVTRQ
>2CZ9_100_120
AGLSSSASFEVGILETLDKLY
>2HJS_143_163
APLLATLDCRQLNLTACLSVS
>1A0I_282_302
ISRALMDEFTETVKEATLSQW
>1YPV_27_47
PHGELQYLGQIQHILRCGVRK
>2F6H_344_364
VADIVKKEAALSSSGNDSKGH
>1NXC_396_416
AVEALESHCRVNGGYSGLRDV
>2D5B_332_352
QDTPVSEEALRTRYEADLADD
>1NW3_356_376
PTKGPEGKVAGPADAPMDSGA
>1T6C_125_145
YAYLAVAYSLKPEGEVCVVDQ
>1GKZ_249_269
NAMRATMESHLDTPYNVPDVV
>1R5M_244_264
IGHHGPISVLEFNDTNKLLLS
>1AB4_174_194
ISIEGLMEHIPGPDFPTAAII
>1M7Y_351_371
SCLNGNAGLFCWVDMRHLLRS
>1R5Y_30_50
IEMKRGVIRTPAFMPVGTAAT
>1WD3_334_354
SLRVTTPGYTTRYIAHTDTTV
>1SYY_213_233
MIGIGEQYQYILRDETIHLNF
>1TOI_191_211
LEQWQTLAQLSVEKGWLPLFD
>2C0H_100_120
AQRHNILIFFTLWNGAVKQST
>1NQK_56_76
EDAWLVAASMIPVTQRLKFLV
>1UXY_251_271
NYPQADGSVKLAAGWLIDQCQ
>2I1O_371_391
GKRTSEYPRPKEIRSRSMKEL
>1JK7_55_75
LEAPLKICGDIHGQYYDLLRL
>1WF3_222_242
ERENGVLYIKAILYVERPSQK
>2GWD_293_313
PGELPTYNDWENHLTTIFPEV
>1W55_4_24
MSLIMLAAGNSTRFNTKVKKQ
>2CGL_446_466
NVDDFRQVVSTTANLTTFTPN
>1KJO_202_222
LRSMSDPAKYGDPDHYSKRYT
>1DNV_325_345
DIEKSQVLHKGPWGHENPQIQ
>1DNV_221_241
QQTNQGTGGWPCLAEHLQQFD
>1A5T_258_278
RHHGAAQVTNVDVPGLVAELA
>2HKJ_54_74
NIKITIDLIDDARQIYKVNVV
>1DD9_21_41
LYQLMDGLNTFYQQSLQQPVA
>2BI7_363_383
AEVYLNSLTENQPMPVFTVSV
>1V72_45_65
TAQVKRKFCEIFERDVEVFLV
>1R5M_343_363
QKYAVAFMDGQVNVYDLKKLN
>2BDE_53_73
HYPEEIKKFKFNFDDAIRGLV
>1OLT_145_165
EVDPREIELDVLDHLRAEGFN
>4UAG_296_316
FTGLPHRFEVVLEHNGVRWIN
>2CY7_261_281
GKPNSAHYFIGYVGEELIYLD
>2PGD_127_147
VSGGEDGARYGPSLMPGGNKE
>1TOI_300_320
NDALRAIWEQELTDMRQRIQR
>2FUZ_286_306
ACGLLEIASQLDESDPERQRF
>1HX0_372_392
INADTTCGNDWVCEHRWREIR
>1OLT_86_106
LDALEQEIVHRAPLFAGRHVS
>2IY9_5_25
LWTYILFLLFISASARAEKPW
>1WDP_64_84
PKQYDWRAYRSLLQLVQECGL
>1SIG_251_271
DINRRMSIGEAKARRAKKEMV
>2F7F_85_105
DFLTYLANFEFKCTVRSALEG
>1V73_39_59
LQVNRPEHCGDLPETKLSSEI
>1AL3_46_66
IQIFARSGKHLTQVTPAGQEI
>1JMM_125_145
SNNSQVKWGSVLLERGQSATA
>2HJS_318_338
VRKGAALNAVLLGELLIKHYL
>1TR9_67_87
GRVQRFREGFSRIPPAQYYAR
>2BW4_44_64
TIEEKKLVIDREGTEIHAMTF
>1ZDY_241_261
VPSSDEGDIEKFHNYATKAPY
>2A99_246_266
PAIQELPVQSAVTQPRPGAAV
>1O7F_271_291
KYLFYRFLDDEREDAPLPTEE
>1W8K_47_67
YRIPAGRCPVFGKGIVIENSD
>8OHM_106_126
TDSTSILGIGTVLDQAETAGA
>1KNW_121_141
AGSVDMLDQLGQVSPGHRVWL
>1DLJ_115_135
IKSTIPIGFITEMRQKFQTDR
>1NI9_221_241
AVIRALDGDMNGRLLARHDVK
>1ZJC_75_95
ESVEHFANHEIKSYDVEARMD
>1NML_128_148
SMPEYIERFEDAFPGQENPVT
>1OHC_195_215
RARLESGYHQHSPETYIQYFK
>1RI6_253_273
SLITVFSVSEDGSVLSKEGFQ
>1V9M_29_49
LDLSFADFLRLLSETVYGGEL
>1TCA_103_123
TWSQGGLVAQWGLTFFPSIRS
>1ZYL_139_159
QLFIHRPTIGLNEYLIEPRKL
>1R76_28_48
WQEYLARSEAQLSRDKASLAA
>1PVL_260_280
HWIGNNYKDENRATHTSIYEV
>2I1Q_240_260
TLNKLADLFNCVVLVTNQVSA
>2GES_110_130
LQALLARWDHHPRVDLVTTDG
>1PHP_138_158
ADLYVNDAFGAAHRAHASTEG
>2HRZ_229_249
ESIRHWHASPRSAVGFLIHGA
>1CWV_214_234
TPDILADGTMSSTLSFVPVDK
>1HT6_252_272
GILNAAVEGELWRLIDPQGKA
>1VLI_306_326
IEGEIRNFAYRGIFTTAPIQK
>1ZSW_230_250
KYLDGPTEKPGRGSIHHLAIR
>1WST_212_232
ANEYDFLIVEDGPYSELRYSG
>1YM5_229_249
SGSVALARYLQEVYKFEKTTD
>2HBJ_163_183
VFHGAFMDIIWLQRDLGLYVV
>1A5T_21_41
GRGHHALLIQALPGMGDDALI
>2CAU_321_341
EQQQQQGLESMQLRRYAATLS
>1YRW_39_59
KAFYGSVARLAAERGIPVYAP
>1EZW_206_226
AVPKIEEGAKEAGRSLDEIDV
>1TV5_192_212
TVNIVDDLKYCINKIGRYADY
>1KA1_255_275
NISKSLHLDSQAKYCLLALGL
>2II0_440_460
NSMEKEFTDYLFNKSLEIEPR
>1CX4_271_291
LLGPCMEIMKRNIATYEEQLV
>2F8L_148_168
VINQLELKGDVDVHASGVDVD
>1HX0_309_329
GSSILTFWDARLYKIAVGFML
>1M6E_280_300
SEIYWSSCTKDGDGGGSVEEE
>1XIP_177_197
VLLKDRSFQSFAWRNGEMEKQ
>1IAL_116_136
VDGGAIPAFISLLASPHAHIS
>1EVY_346_366
GLQDEGLPPLFKRSASTPSKL
>1MC0_220_240
FLLDQNELVAKVFDGGVVDDE
>1DKQ_63_83
RQRLVADGLLAKKGCPQSGQV
>1IOW_217_237
LSDETQYFCPAGLEASQEANL
>1SVB_260_280
QTGVLLKALAGVPVAHIEGTK
>1F9V_101_121
TMLNPGDGIIPSTISHIFNWI
>2DDU_229_249
HSEMFDRFEGKLSPLWYKITG
>1WMD_65_85
TNGHGTHVAGSVLGNGSTNKG
>1FG7_29_49
NGDVWLNANEYPTAVEFQLTQ
>1X8V_394_414
CVGAAFAIMQIKAIFSVLLRE
>1K1S_112_132
TNKVEGNFENGIELARKIKQE
>2BF1_204_224
MWTNCRGEFLYCKMNWFLNWV
>1FKM_106_126
FKSVQNSLQRILYLWAIRHPA
>2A99_222_242
HWQQNDYKGFSPCVDWDTVDY
>2CBN_222_242
DLAKGVDVMVHEATLDITMEA
>1CX4_222_242
ENGAVEIARCLRGQYFGELAL
>2FFE_36_56
LWVSGNLISPDLDTVLYLFSD
>1AC5_441_461
VSVYNASHMVPFDKSLVSRGI
>1G8P_266_286
VEAPNTALYDCAALCIALGSD
>1YDX_84_104
KNTISVIVGGSCGYVRLADKN
>1TOI_274_294
QMKAAIRDNYSSPPAHGASVV
>1N67_231_251
SIKVYKVDNAADLSESYFVNP
>1WZA_70_90
DYYKINPDYGTLEDFHKLVEA
>2DPO_131_151
LFTGLAHVKQCIVAHPVNPPY
>1NOF_2_22
TVKIDANVNYQIIQGFGGMSG
>1EVY_122_142
VCTKGIERSTLKFPAEIIGEF
>2G0D_275_295
DAWCYGGPGISLLYLYGGLAL
>2B61_48_68
YQTYGTLNDEKNNAVLICHAL
>1R5M_165_185
ISMDVENVTILWNVISGTVMQ
>1B7E_160_180
RKDVESGLYLYDHLKNQPELG
>1P9R_114_134
GRAVDVRVSTMPSSHGERVVM
>1GYN_246_266
EYVSKKHNLPHNSLNFVFHGG
>1VJO_114_134
IGVAGYFGNRLVDMAGRYGAD
>1FXX_89_109
HSLFTVPKTCILGYNNVRFDD
>1MC0_330_350
YCGISIAHSLLYKKVNEAQYR
>2BJQ_126_146
TKDGKDLLGYIDMSTEVAAVG
>1PSZ_116_136
VDVIYLEGQNEKGKEDPHAWL
>1PEA_230_250
ASLTTSEAEVAKMESDVAEGQ
>2NLO_145_165
KLDSVVQVGAGGVGNAVAYAL
>1BOO_15_35
GSMYIGDSLELLESFPEESIS
>1P0H_92_112
RGIGTAMARAALAKTAGRNQF
>1SBP_78_98
IDKNWIKRLPDDSAPYTSTIV
>8ABP_28_48
GKDLGFEVIKIAVPDGEKTLN
>1JX6_301_321
KWDLEDKPVPTVYSGDFEIVT
>1NRI_87_107
VLDASECPPTFGVSTEMVKGI
>1KKH_179_199
KIKGEFEEFLKNCKFLIVYAE
>2DAP_119_139
WDPGMFSINRVYAAAVLAEHQ
>1M15_1_21
MVDQATLDKLEAGFKKLQEAS
>2ICS_54_74
AGWIDDHVHCFEKMALYYDYP
>2CY7_134_154
MGVGEGKSIGQWYGPNTVAQV
>1JP4_286_306
AALRNYEYYASRVPESVKSAL
>1GTK_58_78
GKGLFVKELEVALLENRADIA
>1UYN_115_135
HDAGDIGYLKGLFSYGRYKNS
>1VLO_355_375
RNREMPVKVTKPVFVRNGKAV
>1BN8_213_233
THIWIDHCTFNDGSRPDSTSP
>1EU8_199_219
DGKWVPTLNKPENVEALQFMV
>2HWK_272_292
QFKFSRVCKPKSSLEETEVLF
>1XGK_104_124
TIQHYIYSSMPDHSLYGPWPA
>2HOE_314_334
GISKIVIGGFFKELGENFLKK
>1ISR_230_250
YSNAGEKSFDRLLRKLRERLP
>2ABS_183_203
IFYATAYTLTATPKNALEVAG
>1P5D_12_32
SIFRAYDIRGVVGDTLTAETA
>2BW4_246_266
SQANRDTRPHLIGGHGDYVWA
>1RU4_81_101
PIYVAAANCGRAVFDFSFPDS
>2BG1_60_80
QRDNVSAKELKNEATQKFYRD
>1UXY_268_288
DQCQLKGMQIGGAAVHRQQAL
>1C0P_333_353
YGFSSAGYQQSWGAAEDVAQL
>1K92_342_362
MLRDSLQRWVASQITGEVTLE
>2AE0_195_215
LIDRGEVKKEDMSMQAIRHWG
>1CWV_31_51
EFTVADFEGKPLAGQEVVITT
>1F9V_68_88
DVFKEVGQLVQSSLDGYNVCI
>2DE2_298_318
LGVSTGAVGQGFGADFQQRLV
>16VP_117_137
AREESYRTVLANFCSALYRYL
>1MUW_320_340
RADPEVQEALRASRLDELAQP
>2HBJ_119_139
RSYYGIVCLMQISTRERDYLV
>2O14_20_40
FGSGSMEPGYIGVRASDRYDR
>1CWV_330_350
FQLQMDNDVANNTQYEWSSSF
>1XHC_21_41
FELAKQLSQTYEVTVIDKEPV
>4ENL_219_239
QTAEEALDLIVDAIKAAGHDG
>1SAZ_183_203
MGGGISIAAHRKGRVIDVNNA
>2G62_144_164
SVGNSTRIDYGTGHEAAFAAF
>1UWV_31_51
VARHNGKTLFIPGLLPQENAE
>2FK8_278_298
EVTSEEVYNRYMKYLRGCEHY
>1UDX_91_111
GTRVFDADTGELLADLTEEGQ
>1H30_31_51
SVAKSVKSLYLGRMFSGTPVI
>1MXG_207_227
VVRDWLNWWGGWAVGEYWDTN
>2GU1_12_32
VKVGDTLSGIFAQLGVPYSIL
>1GYC_257_277
YWIRANPNFGTVGFAGGINSA
>2G5D_283_303
LGQTSMQGIKAYMRQNPQRLA
>1SVB_363_383
TIENNGGGFIEMQLPPGDNII
>4UAG_200_220
RIYENAKVCVVNADDALTMPI
>1XM9_251_271
SNKSDKMMNNNYDCPLPEEET
>2J66_296_316
FVIVDGGMHHHAASTFRGRSM
>1BOO_22_42
SLELLESFPEESISLVMTSPP
>1QHU_407_427
MEKPLGPNSCSTSGPNLYLIH
>2GNO_239_259
KDAFLLIQRLTRIILHENTWE
>1YFE_42_62
TSLIHALALTKRAAAKVNEDL
>1O88_221_241
LQRGGLVHAYNNLYTNITGSG
>1XAG_118_138
HFIQVPTTILAHDSSVGGKVG
>1R53_195_215
ASVAGLMVKEIEKYRGNKDSI
>2BW4_56_76
GTEIHAMTFNGSVPGPLMVVH
>1QNR_62_82
NTQPSPGQIWFQKLSATGSTI
>1BHE_74_94
RAVNNAKSFENAPSSCGVVDK
>1UG6_358_378
RVAYLEAHVEAALRAREEGVD
>2IW1_304_324
GYAHYIADANCGTVIAEPFSQ
>1CA1_236_256
IYRFLHDVSEGNDPSVGKNVK
>1LJ8_43_63
AYYTDALMNTGEGLDWSICGV
>1WL7_176_196
ETMKPAAQAELLTIASRGEEP
>1X7F_90_110
VILDVAPAVFDQLGISYSDLS
>1Y7E_338_358
AAINPLFSSVHDEQNAPQLGY
>1H09_215_235
GSFPYNKWEKIGGVWYYFDSK
>1V72_187_207
LVSLGCSPAEMTWKAGVDALS
>1HMY_224_244
PKTVRLGIVGKGGQGERIYST
>2F8L_217_237
DENAKTFELCREEGHSFAHFL
>1ZOD_103_123
DRALLLSTGAESNEAAIRMAK
>2HOE_216_236
AWILTGKGIGAGIIIDGELYR
>1ZED_153_173
HASPAGTYAHTVNRNWYSDAD
>2B3H_10_30
HSSGLVPRGSHMLEDPYRYTG
>8ABP_15_35
PWFQTEWKFADKAGKDLGFEV
>1EA7_163_183
IVAAAGNSGYSQGTIGYPGAL
>1SBP_114_134
DLIKPGVSVITPNPKSSGGAR
>1TD6_161_181
LTDSELLELKRFSFFQALNQI
>2DPO_296_316
AARREWRDECLKRLAKLKRQM
>1WCD_216_236
FSSQYQPGGVTITLFSANIDA
>2B4V_259_279
SYLIRHYLHNGPVAARHTAMA
>1FKM_156_176
DVEIKDPSTYMVDEQITDLEA
>1XA6_438_458
EDSTLTTLHDMRYQKLIVQIL
>1IZC_70_90
DVEHGMFNRLELHDAIHAAQH
>2BOQ_11_31
NAACCILFPILDDIQENLFDG
>1G55_96_116
NSFLHILDILPRLQKLPKYIL
>2NVP_362_382
SMQGLTTNNQEEIDQLIKLLK
>1PSZ_96_116
KLVENAKKTENKDYFAVSDGV
>2FYT_223_243
SEPCGIKHIDCHTTSISDLEF
>2BMW_99_119
CVRQLEYKHPESGETVYGVCS
>1GCA_222_242
LKAHNKSSIPVFGVDALPEAL
>1OHL_25_45
PLLRQWQSERQLTKNMLIFPL
>1QE3_410_430
LDGLERMAKAEITDEVKQLSH
>4BCL_217_237
PVGVTRWKFSHAGSGVVDSIS
>1WER_194_214
PAILNPRMFNIISDSPSPIAA
>1XTO_145_165
SFVIDACPNLKFTPFPLRSAA
>1G6S_286_306
TICWGDDYISCTRGELNAIDM
>2D5B_324_344
LLREIPYGQDTPVSEEALRTR
>1R89_301_321
SRKIFEFLERENFMPLRSAFK
>1WY0_62_82
GGDPLRAIYPAVAIELIHNYS
>1UXY_62_82
INRIKGIEIHDEPDAWYLHVG
>1REO_23_43
ARNGLKATSNPKHVVVVGAGM
>1WZU_124_144
VTSANAVEVVKKLDSDVVIFG
>2G5D_196_216
TAIKGRFEGSRFLPYHTRNQI
>2B4W_47_67
GRVEKRDIWAASHVRLFEETG
>1OQ9_209_229
QAKEHGDIKLAQICGTIAADE
>1N3L_287_307
KTYTAYVDLEKDFAAEVVHPG
>1I9Z_265_285
IGTDIYDTSDKHRVPAWTDRI
>1TQN_112_132
LSPTFTSGKLKEMVPIIAQYG
>1M6I_185_205
IIGGGFLGSELACALGRKARA
>1DLJ_296_316
KQIINVLKEQESPVKVVGVYR
>1O70_175_195
YKMGKFSHFNDQLNNTQRRFT
>1PII_130_150
QADACLLMLSVLDDDQYRQLA
>1LJ8_129_149
LTITEGGYCIDDSNGEFMAHL
>4UAG_90_110
EIVGDIELFCREAQAPIVAIT
>1YFQ_258_278
EFSPRHKFLYTAGSDGIISCW
>8ABP_240_260
LSKAQATGFYGSLLPSPDVHG
>1PJC_128_148
LLTPMSIIAGRLSVQFGARFL
>1X54_262_282
IEMFRDDLTTLKNTEPPFPRI
>1N11_67_87
LQNKAKVNAKAKDDQTPLHCA
>2HKJ_137_157
RIYTFKLKIDINKNEPIIVER
>1A26_99_119
LSNLEYIQAKVQMLDNLLDIE
>1I9Z_96_116
CTSGPGYVQLRSGQLVGTALM
>1JMM_298_318
SSDAPNSWYGAGAIKMSGPNN
>2GTI_157_177
LNGVVVEKVGDSDVEFWFAVR
>1R5Y_235_255
EGQDEMFRVLDFSVPMLPDDK
>2AUJ_1_21
GSHMQLLTDEEYRELRYGKQE
>1S7C_61_81
KDGHLIVNGKKIRVTAERDPA
>1VB3_107_127
KDFGGRFMAQMLTHIAGDKPV
>1UUR_281_301
TLQRHFLIATKQDPVRPKRPL
>1IK6_273_293
ASVEVVDLQTLNPLDFDTVLK
>1RIQ_165_185
GDVGPCGPSSEIYVDRGEEYE
>1D3G_147_167
LPLGVNLGKNKTSVDAAEDYA
>1UR3_223_243
LRVRPMAWSCLGGGRLFNDDY
>1T9H_255_275
REKSSSCKFRGCLHLKEPKCA
>1MXG_160_180
GGFPDICHHKEWDQYWLWKSN
>1ESW_29_49
ARDFLRFLKEAGGRYWQVLPL
>2G5D_113_133
SLAGTVTGYYEPVLKGDGRRT
>1KV7_219_239
ATSDNRPLYVIASDGGLLPEP
>1P5J_234_254
AHSFHAATTAGKLVSLPKITS
>2BDE_157_177
AQDVQYCVDKVHSDGTLKNII
>2HWK_48_68
VLNQLCVRFFGLDLDSGLFSA
>1PBE_262_282
EKSIAPLRSFVVEPMQHGRLF
>2ABS_106_126
GSAGYMGAIGDDPRGQVLKEL
>1L8Q_152_172
LVSRFEGGILVEIELDNKTRF
>1JMM_320_340
VTVGATSATNVMPVSDMPVVP
>2BF1_153_173
GAGWCWFGGNWKDAIKEMKQT
>1KXU_214_234
YLLYTPSQIALTAILSSASRA
>1OFC_49_69
FELLDQEIYYFRKTVGYKVPK
>1PJX_156_176
YCFTTDGQMIQVDTAFQFPNG
>2NMT_363_383
FNALTSQDNTLFLDDLKFGPG
>1BIA_222_242
GWITLQEAGINLDRNTLAAML
>2HQ2_9_29
HHGSMNHYTRWLELKEQNPGK
>4BCL_9_29
TTAHSDYEIILEGGSSSWGQV
>1TVL_150_170
RYEIAQEHLDVVRGLWNSWEH
>1F2J_66_86
RQYRALMLECEGFEQYISGVI
>1DQ3_53_73
VKSFDPESKRVVKGKVNVIWK
>2BG1_86_106
IENGGYKITTTIDQKIHSAMQ
>1M13_224_244
LMQAISLFSPDRPGVLQHRVV
>1EQC_216_236
PVIIHDAFQVFGYWNNFLTVA
>2G0D_121_141
IEGFNLENITPPDYDVIEGLS
>1H6S_215_235
KARGGGGDAGTVGLNWYDNGL
>1RP4_149_169
RFTGYGGKQAGQIWSTIYQDN
>1ZCJ_64_84
VAVESDPKQLDAAKKIITFTL
>1I9Z_191_211
RRGRSIFNHDYVVWFGDFNYR
>1PJA_41_61
VVHGLFDSSYSFRHLLEYINE
>1YS1_203_223
THLLYSWAGTAIQPTISVGGV
>1EWF_397_417
PVELLQDIMNYIVPILVLPRV
>1PJC_340_360
GLNVQAHRLVHPAVQQVFPDL
>1PFO_238_258
PKNPSDLFDDSVTFNDLKQKG
>1Q44_274_294
NKEGKLPNGIETKTFFRKGEI
>2D0B_280_300
IRARGEEMLETCAKLHFANTK
>1R76_362_382
KPVFGDRDKTIHDDVMGISQE
>1QHU_251_271
ESTRCDPDLVLSAMVSDNHGA
>1TFZ_28_48
HIEFWCGDATNVARRFSWGLG
>1WYC_216_236
CSANTDVLAWIVERVTGLRYV
>2HMA_236_256
HAGLMYYTIGQRGGLGIGGQH
>1MGP_76_96
YKRIREAGSVPKTSQPSVEDF
>1IJ5_146_166
QVLAKYADTIPEGPLKKLFVM
>2H6O_19_39
TRDDPGFFNVEILEFPFYPAC
>1XMB_122_142
VTMLLGAAKILHEHRHHLQGT
>1USG_11_31
MSGPIAQWGDMEFNGARQAIK
>1R53_104_124
HADFTYSEKYGIKASSGGGRA
>1GXN_302_322
TQMSLERRTGYSWGGNYGTSI
>1T67_99_119
GYDCPATEGIFDYAAAIGGAT
>1YHL_139_159
AWHYFADRPFLKDLLCLFQKV
>2B9W_187_207
FVTMMSFAKGDLWTWADGTQA
>2NMT_298_318
SLPFTILNNTKYKDLGIGYLY
>1JFB_343_363
PLGFGFGDHRCIAEHLAKAEL
>2HKD_291_311
TVQQYDSNGTSLEGSAVEITK
>2H14_78_98
WSSDSNLLVSASDDKTLKIWD
>1KK1_195_215
EDFIPTPKRDPNKPPKMLVLR
>2HKJ_109_129
LGVKAAVLYSQMHQDKPIEIE
>1XKN_47_67
LSRSETVNINVLDDAMEAQAR
>1BT3_98_118
QVNFPDQEIQVHNSWLFFPFH
>3BCT_212_232
TLVQLLGSDDINVVTCAAGIL
>1OHC_173_193
AENGDLNWIIPDRFIAFCGPH
>1ZCJ_196_216
IATVMSLSKKIGKIGVVVGNC
>1PVL_45_65
SYDKDTLILKAAGNIYSGYTK
>2GUY_341_361
PANREATWLSGYPTDSELYKL
>2FEZ_33_53
PKQRAVLAMLVINRNRPVGVD
>1RH9_352_372
LQESPSTSRVILLQSLRLSKL
>1XGK_1_21
MAQQKKTIAVVGATGRQGASL
>1FNF_10_30
LEANPDTGVLTVSWERSTTPD
>1NUY_21_41
GRKARGTGEMTQLLNSLCTAV
>1EA7_218_238
YVIQEGDIEISAPGSSVYSTW
>1BUP_336_356
LVGGSTRIPKIQKLLQDFFNG
>2ALA_152_172
HAVTIGGTQFIFGPLSSAWTP
>1BS0_169_189
QQMVVTEGVFSMDGDSAPLAE
>1PJC_285_305
PTYEVFGVVHYGVPNMPGAVP
>2G9D_224_244
ARLGENLLDRLLAFDLAMRDL
>1VRM_157_177
GVKIDLGGIAKGYALDRARQI
>1D3G_294_314
LTQGRVPIIGVGGVSSGQDAL
>1MUW_365_385
AARGMAFERLDQLAMDHLLGA
>1LRZ_375_395
EDAGVVKFKKGYNAEIIEYVG
>1OHC_254_274
TDAIVKEFLDICENAEGAIAV
>1Q44_20_40
TRALISSLPKEKGWLVSEIYE
>2II0_458_478
EPRNPKPLPRFPKKYSYPLKS
>1NI5_243_263
QIVPMLAMSDARRAAIIRRWL
>1DYK_278_298
GRFTAIYDAEIPGHMCNGQWH
>1Y3N_289_309
KLVPMAPPINSKGQRWEEDAR
>1LRZ_232_252
YKDRVLVPLAYINFDEYIKEL
>1REO_331_351
CTKKFWEDEGIHGGKSTTDLP
>1EDG_175_195
GHANEWWPELTNSDVVDSINC
>1QHU_106_126
GHTSVYLIKGDKVWVYTSEKN
>2AYU_157_177
VESLNETELLVDEEEKAQNDS
>1H6L_226_246
HLTPDIEGLTIYYAADGKGYL
>1QUS_16_36
ANNPNAQQFIDKMVNKHGFDR
>1TBF_143_163
LDHPGVSNQFLINTNSELALM
>2H6O_408_428
TATNATTTTHKVIFSKAPEST
>2BKW_36_56
FVSIFQRVLKNTRAVFKSAAA
>1QOY_69_89
YSQAASVLVGDIKTLLMDSQD
>1YPV_269_289
LQREPRPFPKLRILRKVEKID
>1FOB_276_296
EFLEKLAAVVEATTDGLGVYY
>1X19_112_132
SPTPKEPNLHQTPVAKAMAFL
>1DKQ_348_368
IQVSLVFQTLQQMRDKTPLSL
>1Z6F_13_33
PQIDAESYILIDYNSGKVLAE
>1LYV_135_155
GMPDYFRQSGTYGSITVESKM
>2GWD_83_103
GLKQGKQSISLEPGGQFELSG
>1U7L_184_204
FVLNSEHLTTVLVAVPKSLKS
>2HMA_50_70
NGVCTATEDYKDVVAVADQIG
>1UUQ_298_318
AETWPSAWEKAQNYMRAHIDV
>1L5O_151_171
LLLEVSRYTCDLAQRGVTLFG
>1R9L_129_149
GKADLTGCNPGWGCEGAINHQ
>2J3X_314_334
FDKKENGEIIADKQKLNEFID
>1H9A_446_466
ISAVYTADKAPLETYKSGSMG
>1MDO_144_164
DAIYALGERYGIPVIEDAAHA
>1VQZ_149_169
AYINGRIMHHGCLLFDVDLSV
>1LW7_345_365
LNEEEISELQNTTFPIKGTSQ
>1YDX_367_387
LDQKLDQYKKELSSLTVIRDT
>1EQC_281_301
WNVAGEWSAALTDCAKWLNGV
>3GRS_347_367
RKLAHRLFEYKEDSKLDYNNI
>1U8X_59_79
KLKLYDNDKERQDRIAGACDV
>1WAK_222_242
VNPLEPKNAEKLKVKIADLGN
>1I9Z_296_316
YQSVPLYYSDHRPIYATYEAN
>1RU4_256_276
GNHRITRSVAFGNVSKGFDQN
>2B9W_177_197
PAAYVLKYLDFVTMMSFAKGD
>1OEW_177_197
AYTGSITYTAVSTKQGFWEWT
>3SIL_98_118
PTCIVANIQGRETILVMVGKW
>1UX5_92_112
VADLVKKILNCDRDFLQTPSV
>1DOZ_9_29
VMAYGTPYKEEDIERYYTHIR
>1P5J_24_44
MTGGQQMGRGSEFMMSGEPLH
>2EU9_87_107
MSDWFNFHGHMCIAFELLGKN
>1CJC_332_352
KSRPIDPSVPFDPKLGVVPNM
>1XUU_178_198
ALLHCTNIYPTPYEDVRLGGM
>1VQZ_54_74
IVGRHQNTIEEINRDYVRENG
>2D0B_119_139
HIAKIAALGVKDSKQLNDEAI
>2B20_297_317
WPERFGCVLSQSGSYWWPHRG
>1UA4_73_93
LLGSILWSIRRGKAAELFVES
>1JDC_203_223
VNSWMTDSADNSFCVGQLWKG
>1ZHX_366_386
FKDFDYSVTPEEGALVPEKDD
>1JDN_319_339
HDAILLYVLALHEVLRAGYSK
>1ISR_365_385
NESLEENYVQDSKMGFVINAI
>1JIX_155_175
IEFEYFPIEQYKIHMNDFQLS
>1O59_68_88
RDPTRFVHSGAWYDGWETRRH
>1CRZ_224_244
FSPDGSKLAFALSKTGSLNLY
>1VPT_94_114
RDHFYNLGVIIKWMLIDGRHH
>2AYU_59_79
ILANQPLLLQSIQDRLGSLVG
>2C6J_65_85
TFLKLNLKRKLMYDAAVEGDL
>2FXU_40_60
HQGVMVGMGQKDSYVGDEAQS
>1RRK_329_349
CLPCTEGTTRALRLPPTTTCQ
>1SE8_32_52
ATVAGEDRVIGNDGRERNLPW
>1PVL_131_151
GGNGSKSFSETINYKQESYRT
>1TFZ_232_252
FTADDVGTAESGLNSAVLASN
>1B6R_214_234
MQELGYVGVMAMECFVTPQGL
>1OQ9_315_335
GLSAEGQKAQDYVCRLPPRIR
>2G29_363_383
REDLWREAAQALEVPADQIPS
>2B3H_78_98
SEDIEGMRLVCRLAREVLDVA
>1SIQ_369_389
GTHDIHALILGRAITGIQAFT
>1ESC_142_162
GEFFGTGDGKQWLDDQFERVG
>2H8O_27_47
CQRARMDAQMTNFETRLRENA
>1DLJ_334_354
VIDILKSKDIKIIIYEPMLNK
>1U4G_55_75
RFACPTNTYKQVNGAYSPLND
>1BT3_115_135
FPFHRWYLYFYERILGKLIGD
>1YGJ_254_274
VACEKTVSAMHHVLQRTIKCA
>4BCL_144_164
FHDILMKVPLDNNDLVDTWEG
>1QYI_219_239
EVKVLLNDLKGAGFELGIATG
>1TVL_112_132
LMSLDHISGGRAGWNLVTSPQ
>2NRJ_93_113
NGIVEYDTTFDNYYETMVEAI
>8OHM_67_87
VRAITTGGPITYSTYGKFLAD
>2FK8_23_43
EKPISPTKTRTRFEDIQAHYD
>1BIA_164_184
LGADKVRVKWPNDLYLQDRKL
>1JND_115_135
AYELVKTYGFDGLDLAYQFPK
>2FXU_178_198
LDLAGRDLTDYLMKILTERGY
>1YDX_285_305
GNIRYHEIPWFNGTGSIALEP
>1SVS_75_95
NTIQSIIAIIRAMGRLKIDFG
>1JDN_252_272
SSYGDGSWKRGDKHDFEAKQA
>2FR1_412_432
PVADRFRRHGVIEMPPETACR
>1XFK_234_254
DHLTQLQHFIDDCDYLYLTID
>3THI_225_245
GRAFIGYSESMMRMGDYAEQV
>2H9F_157_177
VQETGDFELDGVTFPAAEIVL
>2GY5_161_181
PQDAGVYSARYIGGNLFTSAF
>1YU0_137_157
RKVGGFHYAPGSNAAAQAGGN
>1USG_178_198
GEKDFSALIARLKKENIDFVY
>1NOF_55_75
DPDSSKWNIQLPSARQAVSLG
>1R5M_299_319
GDDKVISCSMDGSVRLWSLKQ
>1WF3_13_33
VGKPNVGKSTLLNNLLGVKVA
>1XKU_139_159
SVFNGLNQMIVVELGTNPLKS
>1B6R_158_178
FSGEVSLVGARGFDGSTVFYP
>1XMB_93_113
DALPIQEGVEWEHKSKIAGKM
>2BBC_7_27
EVDSTLVERLGQRLLPWMDRL
>1S7C_179_199
TTATQKTVDGPSHKDWRGGRG
>1MZE_213_233
KGYKRCILFPPDQFECLYPYP
>1WL4_181_201
VAVLSQNRTENAQKAGHFDKE
>1FL2_111_131
TGAKWRNMNVPGEDQYRTKGV
>1S7C_269_289
KGVLGYTEDDVVSTDFNGEVC
>1ZSX_313_333
NADQLMENIGAIQVLPKLSSS
>1R5M_180_200
SGTVMQHFELKETGGSSINAE
>1HOW_175_195
IQIKIADLGNACWYDEHYTNS
>1XRF_298_318
TCEVNPNHLLFTEREVLNSGA
>2CU2_42_62
LERLAPLVPPERTLLAVRRDQ
>1PFO_42_62
ISSLSYNRNEVLASNGDKIES
>1F20_164_184
LVLSKGLQEYEEWKWGKNPTM
>1SI7_14_34
LVPRGSHMIEFDNLTYLHGKP
>2CY8_290_310
LSRGSDRKVLHQGTFTGNPIT
>1WW9_341_361
VDFYADDKGWVNEILFESDEA
>1SVB_131_151
VYDANKIVYTVKVEPHTGDYV
>1H30_150_170
AGDLFQPERGLYHLNLTVGGI
>2G17_66_86
MSDVRDFSADVDVVFLATAHE
>1NH1_202_222
ALKQHLQRYNPDRIDHTNASY
>2II0_187_207
NGPGHNITFQSSPPTVEWHIS
>1T3S_78_98
NDWWIGRLVKEGCEIGFIPSR
>2A84_170_190
QLVADFNLDVAVVGVPTVREA
>2F5U_109_129
LYRNTHGAADDSDRAPVTFGD
>2C6J_142_162
KQDRKQWWNESKEHIWRAMMF
>2BC9_109_129
TEGLGDVEKGDNQNDSWIFAL
>1VJ1_66_86
CKMNEDTGTDYLAPWQLAQVA
>1GP6_169_189
TSEYAKCLRLLATKVFKALSV
>1J6U_330_350
YAHTPDEIRNLLQTAKEVFEN
>1RRK_371_391
KKLTRKEVYIKNGDKKGSCER
>2C3F_118_138
SKQELDKKLNLKGGVMTGQLK
>1VPR_89_109
VQAMTEKLLKEADSDRTLCFN
>1OKG_229_249
IRHNIMTVVQGAGDAADLSSF
>2FTP_226_246
LEGIAVFDSSVAGLGGCPYAK
>1XMX_52_72
KRNISTDFFEIPAGSNTSAIK
>1XUU_139_159
PLIKLVASFGKPIILSTGMNS
>1QUB_288_308
CSYTEDAQCIDGTIEVPKCFK
>1WER_221_241
AKSVQNLANLVEFGAKEPYME
>1RIQ_371_391
ALEEGRKTLSGKEVFTAYDTY
>2ABS_337_357
GDAFVGGFLYALSQGKTVKQC
>1NOF_185_205
LKDSDASKYVSIIGGHLYGTT
>1SI7_267_287
RVNDKELMITAALPGSGEWGT
>1BN8_6_26
LATALFLGLTPAGANAADLGH
>1VHN_97_117
KVVKEGAGGALLKDLRHFRYI
>1QAZ_248_268
MLPLTMIAETASRQGIDLYAY
>2HWK_139_159
LPHALVLHHNEHPQSDFSSFV
>1MSK_284_304
WYFSHPDSKYYAVAQIQRDQV
>1MKY_269_289
IVLDATQGITRQDQRMAGLME
>1WM1_83_103
LDNNTTWHLVADIERLREMAG
>1U94_328_348
RELLLSNPNSTPDFSVDDSEG
>2C81_108_128
FVDVEADTYCIDPQLIKSAIT
>2J66_18_38
PFYLYDGDFIEAHYRQLRSRT
>2GI3_376_396
NEVLSQYDAILTPTSPVTAFK
>1O89_259_279
AACGLAGGFTLPTTVMPFILR
>1YFQ_250_270
LAYPVNSIEFSPRHKFLYTAG
>1PO5_127_147
IQEEARCLVEELRKSKGALLD
>1DFA_277_297
RNNLNTENPLWDAIVGLGFLK
>1WW9_334_354
IWAREAMVDFYADDKGWVNEI
>1ZSX_165_185
NQGMAMYWGTSRWSSMEIMEA
>1JYE_22_42
RVVNQASHVSAKTREKVEAAM
>2DBY_39_59
NVGVVPLEDERLYALQRTFAK
>1XFI_309_329
SSDADLVIVEGMGRGIETNLY
>2GVK_122_142
FEFASILDEKLKGAVVSVDET
>1ITX_264_284
NYDPAASAAGVPDANTFNVAA
>1XKS_393_413
CGGVPIIFSRNSGLVSITSRE
>2AP1_14_34
GTENLYFQSNAMYYGFDIGGT
>1QYI_199_219
ARTTFKTGYIYQEIILRPVDE
>1IUC_193_213
CWDSNSWYVGGFSASASAGVS
>2EX1_249_269
NTDVREYYAQQQLNLLNHFTQ
>1WL7_123_143
PDYEWKDMGPVIHSTASDNYN
>1HO8_273_293
FLDLLKLVKITIKEKVSRLCI
>1N11_180_200
LTPLHVAVHHNNLDIVKLLLP
>1BOO_177_197
DPDKFYTPKTRPSGHDIGKSF
>1XRF_171_191
TITKGRKGKEIADFYSLKEAG
>1XM9_15_35
DEKYQAIGAYYIQHTCFQDES
>1BT3_4_24
QAPEISKCVVPPADLPPGAVV
>1QF5_3_23
NVVVLGTQWGDEGKGKIVDLL
>1Q1Q_214_234
GRPLGKEALGSVVAHSTFSAM
>1T3S_96_116
PSRVKLENMRLQHEQRAKEFK
>2BJQ_119_139
STPVIMKTKDGKDLLGYIDMS
>1DKQ_183_203
KQDESCSLTQALPSELKVSAD
>1SUU_252_272
AGSVVDAIAVSEDDEILLVSK
>1NRI_211_231
KMVLNMLTTASMILLGKCYEN
>2CEY_263_283
QGVKITHPDLVPFKESMKPYY
>1KS8_268_288
TNKQAYKDTVQSYVNYLINNQ
>1D5T_15_35
GLTECILSGIMSVNGKKVLHM
>2AEU_243_263
LLAGIYRALKNFNLERIRKAF
>2HKJ_243_263
LINNLKRDYTIKEFLVNEFQS
>2FXU_262_282
FQPSFIGMESAGIHETTYNSI
>1V04_119_139
TFIDDDNTVYLLVVNHPGSSS
>1PFO_135_155
LPGLKGENSIKVDDPTYGKVS
>1X3M_49_69
DGMNTENAFLSINGDKPINLA
>1BUP_323_343
DAKLDKSQIHDIVLVGGSTRI
>1Z05_104_124
NNLGWQFLSMRLGRGYLTIAL
>1EUR_329_349
STLTALPDGTYGLLYEPGTGI
>1NXC_436_456
LKYLYLIFSDDDLLPLEHWIF
>1V73_32_52
KTTSIEKLQVNRPEHCGDLPE
>2H7O_179_199
LNTLQQQQESAKAQLSILINR
>2DBY_64_84
PPVVPTHVEFVDIAGLVKGAH
>2F7F_63_83
LENLTFTESDIAYLREVEEYP
>1YM5_161_181
EWIVALVEDAETCFNANPNFA
>1MZE_90_110
GDFSVYSASTHKFLYYDEKKM
>2F8L_292_312
SEQARKSILILEKADVDVKPP
>1GSA_126_146
LFTAWFSDLTPETLVTRNKAQ
>1BGV_239_259
GNVAWGAAKKLAELGAKAVTL
>1DT9_38_58
IIPPKDQISRVAKMLADEFGT
>1N11_305_325
DATTRMGYTPLHVASHYGNIK
>1ELV_251_271
DAEAYVFTPNMICAGGEKGMD
>1REO_158_178
EESLGKVVEELKRTNCSYILN
>1LJ8_448_468
LLAVEEIFGTAIPNSPEFVAA
>2A2F_174_194
PSAMFHVARQDAEKQVGLRIC
>3BCT_347_367
LLVRAHQDTQRRTSMGGTQQQ
>2EWV_203_223
RAALREDPDVIFVGEMRDLET
>2G9D_19_39
HPMVAQTVRTEQGVTLKLHQR
>1UG6_188_208
ALRAAHHLLLGHGLAVEALRA
>1M7Y_375_395
EAEMELWKKIVYEVHLNISPG
>4UAG_98_118
FCREAQAPIVAITGSNGKSTV
>1JMS_196_216
DALVTMTGGFRRGKMTGHDVD
>1V71_152_172
YDHPHVLAGQGTAAKELFEEV
>2VTK_269_289
GDLYNVFAWALDVLAKRLRSM
>3GCB_27_47
INSWNKEFQSDLTHQLATTVL
>2NLO_276_296
HQAVDAFRLFTGLEPDVSRMR
>1RW3_59_79
IQRLLDQGILVPCQSPWNTPL
>1INP_99_119
TEEETVALLSKVLNGNKLASE
>1WZU_193_213
LMIHPECIPEVQEKADIIAST
>1WY0_79_99
HNYSLVHDDIMDMDETRRGKP
>1LFW_159_179
GIDYYLKHEPTPDIVFSPDAE
>2I1O_3_23
GGGGMNVFNTASDEDIKKGLA
>1CSH_224_244
ELMRLYLTIHSDHEGGNVSAH
>1P5D_385_405
KFAIIEALQRDAQWGEGNITT
>2GUY_451_471
VPVPMAGGLPRVLYPTEKLAG
>1PO5_273_293
VLSLFFAGTETTSTTLRYGFL
>1TQN_50_70
VWGFYDGQQPVLAITDPDMIK
>3BCT_258_278
TVLRAGDREDITEPAICALRH
>2FTP_281_301
RICAVLGKSNGSRAAKALLAK
>1WW9_294_314
HYYFQTLGKPCANDEERKKYE
>1IK6_291_311
VLKSVSKTGRLIIAHDSPKTG
>2B69_32_52
ITGGAGFVGSHLTDKLMMDGH
>1BN8_345_365
VIDVPGLSAAKTISVFSGGTA
>1QUB_139_159
PSAGNNSLYRDTAVFECLPQH
>1T3S_227_247
RTLQLVVLDADTINHPAQLSK
>1A8Y_233_253
LKPESMYETWEDDMDGIHIVA
>1SYY_159_179
MEITGKVLDPNFRTDSVEGLQ
>1GW1_1_21
KPVTVKLVDSQATMETRSLFA
>1YKS_301_321
ENNAHHVCWLEASMLLDNMEV
>1W8K_102_122
NLKERYKDNVEMMKLNDIALC
>1IR6_176_196
AVGTIADVAPLWGWNRALVKE
>1GPI_380_400
TDKDPSAPGVARGTCATTSGV
>2D57_234_254
VELKRRLKEAFSKAAQQTKGS
>1T1G_119_139
THKPSIVSISWGGPEDSWAPA
>1WRU_68_88
IDSRRRQMTADSMKITVAGRD
>1RCQ_227_247
DRLRPVMTLESKVISVRDLPA
>3BCT_186_206
VQNCLWTLRNLSDAATKQEGM
>1Q14_239_259
PEEIPRKVKRVLCNLETVGDF
>1XFK_226_246
AFSPLSLKDHLTQLQHFIDDC
>1VAG_361_381
SFIKHMENEYRCRGGCPADWV
>2BWV_380_400
LTVEPGLYIAPDAEVPEQYRG
>1RHC_92_112
LRQMYPGRVGVAVGAGEAMNE
>1YHT_126_146
KLVQKDRGVKYLQGLKSRQVD
>1AOP_393_413
GVSDEHIVMRVTGCPNGCGRA
>1VPR_113_133
DPCPQLTKEQVAMCKGFDYGD
>1T5J_220_240
GTGVKTDEVVPSAIATYLLTD
>1T67_143_163
HAKKDEASGFCYLNDAVLGIL
>1YE3_222_242
VDINKDKFAKAKEVGATECVN
>1GQE_318_338
GWGSQIRSYVLDDSRIKDLRT
>1W9Y_55_75
GHYKKCMEQRFKELVASKALE
>1Q35_144_164
VSLFAAMIEHYGIEKTKAFLE
>1PGS_192_212
GHAKPYDAGSRGCAEWCFRTH
>1SVS_226_246
LSDYDLVLAEDEEMNRMHESM
>2F7F_211_231
YGNDYEAFMAYAKTHRDCVFL
>2BW4_219_239
VFNGAVGALTGDHALTAAVGE
>1MGP_161_181
LENGATIEEVLKKLDERMKNK
>1QWO_347_367
LGLYNGTEPLSRTSVESAKEL
>3MBP_90_110
YPFTWDAVRYNGKLIAYPIAV
>2BMW_236_256
YIQDRVAEHADQLWQLIKNQK
>1T6C_132_152
YSLKPEGEVCVVDQGGGSTEY
>1H6S_159_179
LVTEEFGIAADWSNDMISLAA
>2CJG_259_279
ELCDEFDALLIFDEVQTGCGL
>2CAU_298_318
YNSRATVILVANEGRAEVELV
>1IIR_94_114
CAAVVTTGLLAAAIGVRSVAE
>1RYO_170_190
LCQLCPGCGCSTLNQYFGYSG
>2AEX_298_318
GLFTPGSRIESILMSLPLTAR
>1R89_20_40
EVRKGREAEEELRRRLDELGV
>1W3F_130_150
FWNHPQTEVFDDQYFTFLFED
>2GY5_3_23
DLILINSLPLVSDAETSLTCI
>1N11_255_275
EGHAEMVALLLSKQANGNLGN
>1VJY_213_233
RRCSIGGIHEDYQLPYYDLVP
>1XOV_228_248
VYEHNKYWYKAYINDKLCYIY
>2B9E_232_252
TCSLCQEENEDVVRDALQQNP
>1E5W_74_94
SPLLFKFRAKFYPEDVSEELI
>2C6J_261_281
KTQKIGTENIATAYDILKQEL
>2BF1_292_312
NITMSAEVAELYRLELGDYKL
>1F42_255_275
VQGKSKREKKDRVFTDKTSAT
>1YC9_399_419
LDVLVAEESLLNNQRALVNLQ
>2D81_92_112
KIYMWTGSSDTTVGPNVMNQL
>1FKM_357_377
NPPTKDWTETDIEMLLSEAFI
>2JAK_71_91
PLSDLKWKEVKRAALSEMVEY
>1MUW_108_128
RDVRRYALRKTIRNIDLAVEL
>1WER_54_74
SLLLCTLNDREISMEDEATTL
>2G62_126_146
VPTHLAAAVPEVAVYLKESVG
>1X19_20_40
HMMSNNDLLNYYHRANELVFK
>1T9H_24_44
YVLDESEDSDKVIQCRGRGIF
>1F9V_162_182
GLKHEIRHDQETKTTTITNVT
>1X3L_344_364
NQEIALSATRKISDLEALIVA
>2BF1_144_164
YYNLTMKCRGAGWCWFGGNWK
>1BGV_70_90
KVHVNTGYRVQFNGAIGPYKG
>1SP3_385_405
GEYDFAATEMWWRINHMVSPK
>1SE8_278_298
SRSGGLDIDQGLDDFPPEEDD
>1ITX_51_71
NGIHGNPDPSGPNPVTWTCQN
>1L8Q_67_87
RVIYSSADDFAQAMVEHLKKG
>1Y11_348_368
EADGFQWSFAGPRRLRGIRGD
>1N11_39_59
SPNVSNVKVETPLHMAARAGH
>1GKZ_198_218
KKIIEKWVDFARRLCEHKYGN
>2IJR_50_70
GILKPVKCMEYPPFPRLVSHG
>1JFB_82_102
KAKPTFVDMDPPEHMHQRSMV
>1OFL_102_122
YNRITACVFDCFDEANSAYIT
>1U7L_150_170
ANYNSAKTNLAAAERKKTGDL
>1U7G_144_164
AHMVWGGGLLASHGALDFAGG
>1YD7_155_175
LSPSTVQEAFDFTIRAFNLSE
>2BBC_28_48
SQEQLNPSIYVGLRLSSLQAG
>1QZ9_157_177
ELPQAIDQDTAVVMLTHVNYK
>2I1O_45_65
AMEATVSGPLDTWINFTGLDE
>1G41_91_111
YVGKEVDSIIRDLTDSAMKLV
>1X3L_402_422
EHNSYEALKKVGGLLFTGPTG
>1IHG_138_158
PTPHLDGKHVVFGQVIKGMGV
>2GU1_337_357
SSNQKTSFLARVSEFDHEGHH
>1D5R_41_61
RNNIDDVVRFLDSKHKNHYKI
>1Y4I_88_108
GISAITTTLLTLCQQGDHIVS
>1EQC_289_309
AALTDCAKWLNGVNRGARYEG
>1KA2_339_359
YLYFNIVRPDFIRTEADVVTY
>1NIJ_44_64
SVDDQLIGDRATQIKTLTNGC
>1LYV_113_133
AENRTPVLAVLASSSEIANQR
>1MJ5_140_160
WADFPEQDRDLFQAFRSQAGE
>1W78_262_282
LAALRASGLEVSENAIRDGIA
>2B4V_144_164
YTPLSEEEDRKARTALLDVRN
>1G41_410_430
SASDMNGQTVNIDAAYVADAL
>1XVT_21_41
VFSGIEIAGPFAGQMFAEWGA
>1SI7_95_115
FAGQKDKHAVTEQWLCARVPG
>1VPB_288_308
ASDRLTLTDEPHLVKASGARY
>1ULZ_86_106
ENAEFAKMCEEAGITFIGPHW
>1G97_54_74
HKAELVEEVLAGQTEFVTQSE
>1GPI_332_352
TAFGDTNWFAQKGGLKQMGEA
>1PEA_362_382
RPDPYVVVHNLDDWSASMGGG
>1QLM_13_33
ERMIERAELLNVEVQELENGT
>1E5W_154_174
PQRVLEQHKLNKDQWEERIQV
>2NXF_145_165
VLLDAYDLSVIGREEESEKHT
>1T67_114_134
AIGGATITAAQCLIDGMCKVA
>2B9E_159_179
DFLAVSPSDPRYHEVHYILLD
>1HT6_22_42
MMMGKVDDIAAAGVTHVWLPP
>1GP6_248_268
GLQLFYEGKWVTAKCVPDSIV
>1NXC_127_147
RKKAVELGVKLLPAFHTPSGI
>1OKG_198_218
MPGHIEGARNLPYTSHLVTRG
>2EX2_390_410
GVDGKVSAKTGSLQGVYNLAG
>1HXX_135_155
GVATYRNSNFFGLVDGLNFAV
>1DKQ_290_310
GVTLPTSVLFIAGHDTNLANL
>1XTI_112_132
FGGLSIKKDEEVLKKNCPHIV
>1QE3_134_154
LNYRLGPFGFLHLSSFDEAYS
>2HJS_248_268
LSVTLQCAEPVDLAAVTRVLD
>1Y4I_47_67
ARFALEESGYIYTRLGNPTTD
>1AB4_99_119
AKIAHELMADLEKETVDFVDN
>1OWL_62_82
LQQRYQQAGSRLLLLQGDPQH
>2B0J_46_66
YGAELLHLVPDVKEVIVSDPC
>2BBC_48_68
GAKEAHYLHSLKLSYQQSLLR
>1VPR_334_354
NLGKPYPTLAKDLDYPKKRDG
>2C1I_152_172
SFIEDKKIEQDQSEQIVKNFS
>1LC5_340_360
IRSAAQNERLLAALRNVLTGI
>1XWI_18_38
EGAKEALKEAVILPIKFPHLF
>2BDE_287_307
FTEDLGVGGDEILYIGDHIYG
>1XAG_270_290
VANALFDSKHDISHYIQYLIQ
>2FGT_93_113
IPIDIFQTLFKWSNQSFEYSS
>1GCA_103_123
DKAYYVGTDSKESGVIQGDLI
>2A3N_242_262
EEMQWKRTRPVSSAEFFHGAL
>1OZ2_246_266
KVRPPHSFLVNMKLEAVDRRN
>2C4E_73_93
GYERYLKNLDINISKLYYSEE
>3BCT_88_108
QKMVALLNKTNVKFLAITTDC
>2O1B_212_232
GTDTKIVHDFAYGAFGFDAKN
>1SJ8_218_238
QTQVIAAATQCALSTSQLVAC
>1SDJ_253_273
LPHDGNVLRVKGHQGRALGRD
>1NTY_76_96
LEKYEQLPEDVGHCFVTWADK
>2A62_168_188
LPNMDREAKEEYLVVIQAKDM
>1DKQ_17_37
AGVRAPTKATQLMQDVTPDAW
>2H8O_1_21
MPSSRRVRSRCCAFGITKRFA
>1OQ9_182_202
ENSPYLGFIYTSFQERATFIS
>1Q25_258_278
TIPKLTAKSNCRFEIEWVTEY
>1T67_41_61
VHSLIEAYALHKQMRIVKPKV
>1UWV_281_301
WLDVQPEDRVLDLFCGMGNFT
>2FUZ_81_101
FENLDHHDIGFLYSLSAKAQW
>2AM1_396_416
LASQMFPIGHVYYFKKTEDQD
>1D5T_267_287
VVGVKSEGEVARCKQLICDPS
>1US0_262_282
PKSVTPERIAENFKVFDFELS
>2EWV_9_29
QKKELKILEIIKEAIELGASD
>1Q7E_281_301
NTCKAIGKPEWITDPAYSTAH
>1VE1_239_259
QVWEEDAFPLARRLAREEGLF
>2AQ5_376_396
AEEWLGGRDAGPLLISLKDGY
>2G29_245_265
RADWVDQNPKAAKALLMAVME
>1BGV_178_198
GQYRKIVGGFYNGVLTGKARS
>1TDH_292_312
GRKSRKKKSKATQLSPEDRVE
>1GQ8_167_187
LQDCDIHARRPGSGQKNMVTA
>1OEW_15_35
DAYITPVQIGTPAQTLNLDFD
>1ZKL_58_78
FHLDMMKLRRFLVMIQEDYHS
>1LRZ_308_328
GNELPISAGFFFINPFEVVYY
>1FSU_279_299
SLWEGGVRGVGFVASPLLKQK
>1VE1_130_150
LKEELGAFMPDQFKNPANVRA
>1J6U_178_198
SEFSPNYLIITNARGDHLENY
>1DNV_388_408
VMEAQPTHFPFSTEANTNPGN
>1WCD_294_314
LVIPTNEITQPITSIKLEIVT
>1U09_200_220
CAQMHSNNGPQIGSAVGCNPD
>1OLT_363_383
LTRDDCIRRDVIKSLICNFRL
>2NMT_114_134
AFISAIPVTLGVRGKQVPSVE
>1FKM_94_114
IPRTNPHIPLYQFKSVQNSLQ
>1CX4_260_280
CLAMDVQAFERLLGPCMEIMK
>1VJT_433_453
EAYISRDRKVLEEILIRDPRT
>1O88_329_349
CVKDKLPGYAGVGKNLATLTS
>1OLT_341_361
KELKQYYQQVDEQGNALWRGI
>1RYO_69_89
DAYLAPNNLKPVVAEFYGSKE
>1QZ9_362_382
RGVIGDYREPRIMRFGFTPLY
>1VPB_173_193
AYRLISNGFEGETKSTWYSLS
>1FC6_69_89
EPSRLAALRRGTAGSVTGVGL
>1FP2_227_247
LSGSNNLTYVGGDMFTSIPNA
>1EG2_255_275
VTARVAIQEGRNSICTDAAPV
>1DT9_241_261
MFDQRLQSKVLKLVDISYGGE
>2DAP_192_212
THKRQCFVVADAADHERIEND
>1LYV_99_119
YPLQSQLESHFRMLAENRTPV
>1E6U_172_192
NFHPSNSHVIPALLRRFHEAT
>1UUR_59_79
QKQITLSGQMNTEMSALDATK
>2BF6_223_243
PGRGIQIKNGEHKGRIVVPVY
>1V71_256_276
DILTVSDEELIDCLKFYAARM
>1WF3_128_148
DAAKYPEEAMKAYHELLPEAE
>1XKU_76_96
KNLHTLILINNKISKISPGAF
>1UR3_234_254
GGGRLFNDDYFQPLRDELAVV
>2HZ6_118_138
LSSAFADSLSPSTSLLYLGRT
>1YS1_76_96
TGATKVNLVGHSQGGLTSRYV
>1REO_210_230
DSGYYVSFPESLRHDDIFAYE
>2BG1_166_186
KPLLAYGIAIDQGLMGSETIL
>1OZA_337_357
KLAMGPEYLAAFTVGDQLLWG
>1JL5_93_113
LESLVASCNSLTELPELPQSL
>1NI9_79_99
GDAVDIAVDPIEGTRMTAMGQ
>1PMI_126_146
PKNYPDDNHKPEMAIAVTDFE
>1X8V_112_132
GHAATIEDQVRRMIADWGEAG
>1SB8_192_212
SRCYGFSTIGLRYFNVFGRRQ
>1MGP_274_294
TLRKSYEVVDEIISPMGKVIT
>2H9F_25_45
FRLEDLPESCRVPGEARDRLF
>2IXR_184_204
IQQVIDHLPTMQLPKGADIAR
>2CEY_48_68
DDRAMLKQLKDGSLDFTFAES
>2BWV_114_134
NQQLYQLLNGLDVVYHAQGEY
>1GWU_229_249
IFDNKYYVNLEEQKGLIQSDQ
>2FUZ_16_36
NLKKFGDRFPHVSDGSNKYVL
>2CY8_233_253
QYGALFILDEVISGFRVGNHG
>1XKS_282_302
KQNCDGLVILAAAWHSADNPC
>1QUS_261_281
LTPQQPLGNHQQASLLRLDVG
>1ZCJ_321_341
QYDKPLGRIHKPDPWLSTFLS
>1RHC_18_38
DALEQAIRAEKVGFDSVWVDD
>3GRS_63_83
CVPKKVMWNTAVHSEFMHDHA
>2GZ7_259_279
IAVLDMCAALKELLQNGMNGR
>1T67_48_68
YALHKQMRIVKPKVASMEEMA
>1NU5_39_59
GGLVGIGEGGSVGGPTWGSES
>1TVL_193_213
HKGKYFQVEGPLNIGRSKQGE
>1IOW_202_222
RIQPSGTFYDYEAKFLSDETQ
>2PIA_16_36
KEKIARDIWSFELTDPQGAPL
>1O70_290_310
RPDVECTNGIIHVIDYPLLEE
>2F7F_309_329
KIDVWGVGTKLITAYDQPALG
>1WZA_404_424
NPVFYTGKIEIINGGLNVVAF
>2FOZ_195_215
FLKQLLGHMEDLEGDAQSVLD
>1H4V_197_217
RLEENPMRILDSKSERDQALL
>1QE3_154_174
SDNLGLLDQAAALKWVRENIS
>2J3X_141_161
YTKFSFISLGLNDNSINESVP
>1G8P_317_337
RVATMALSHRLRRDPLDEAGS
>1KA1_21_41
TKRIQSEVISHKDSTTITKND
>1NML_21_41
IDGNELTQAKVELGKMEFFEP
>1A5T_148_168
PERLLATLRSRCRLHYLAPPP
>1WDP_116_136
ESNHDIFYTNRSGTRNKEYLT
>1IOM_112_132
ISREALYEKGLDLIAKFATIV
>3GCB_113_133
ELSQAYLFFYDKLEKANYFLD
>1JTA_186_206
ALDIKRGSDYVTISNSLIDQH
>2NRJ_175_195
GADVDADQKRLEEVLGSVNYY
>1B8P_136_156
ANTNAYIAMKSAPSLPAKNFT
>1BUP_247_267
RKHKKDISENKRAVRRLRTAC
>2DDU_122_142
PASAGKGCEGNSRELSEPTVY
>2I0Z_340_360
LEKNEIDGSEQAGQVSHEKIR
>1PSW_202_222
YAELAKQLIDEGYQVVLFGSA
>1YU0_71_91
GNATASIKAGTIVEVNGKLVQ
>1CEO_83_103
LGLVLDMHHAPGYRFQDFKTS
>1M8Z_82_102
GSLEQKLALAERIRGHVLSLA
>1J6U_256_276
KAMVEKNGKRYLELKLKVPGF
>1FNF_339_359
GVDYTITVYAVTGRGDSPASS
>1VPT_327_347
KISSKNSMSKNRNSKRSVRSN
>1WY0_256_276
EKDKQRFLKIFGKYAGDVKGR
>1TV5_394_414
AGASVCQLYSCLVFNGMKSAV
>1XOV_210_230
MDFKSSPIKMYKAGSSLLVYE
>1DB3_327_347
HEKLGWKPEITLREMVSEMVA
>1GXN_267_287
PIVPRAGSKMWYRFYDLNTNR
>1REO_34_54
KHVVVVGAGMSGLSAAYVLSG
>1OZ2_277_297
DVEDHRIKIHFDGWSHGYDFW
>1NTY_49_69
GIVNKELIIFGNMQEIYEFHN
>1IOW_75_95
MLELMGLPYTGSGVMASALSM
>1Q35_35_55
ADKGLVDRVKQEGELSPADVL
>1ULZ_287_307
EMNTRIQVEHPVSEMVTGIDI
>1U8X_255_275
PKTEAEAVEASWNDTFAKARD
>1NE9_298_318
DDSLYVFKHVFVKDAPREYIG
>1R6F_277_297
NSAIEALNRFIQKYDSVMQRL
>2C43_13_33
SGRENLYFQGHMEGVRWAFSC
>1WXQ_363_383
GKGFLYAINARTKRRVGEDYE
>1B6A_240_260
TVLQYDDICKIDFGTHISGRI
>1SZN_291_311
LAQLSQNNINLLKNKHLLAFN
>2F7V_23_43
TRNPPRAIAAEGGIFDYLRAQ
>1F20_174_194
EEWKWGKNPTMVEVLEEFPSI
>1Z05_216_236
NDTRAWALAEKLFGHSQDVDN
>2CU2_246_266
VVLGRFPWDDVGNWRALERVF
>1RK6_432_452
GQVQPGYYADLVVFDPATVAD
>1Q5N_175_195
SAFKRDLDRINAIKARVLVAQ
>1DLJ_261_281
LPKDTKQLLANYNNIPQTLIE
>1PFO_128_148
PININIDLPGLKGENSIKVDD
>1VPT_9_29
GGGILDSMDVVSLDKPFMYFE
>1MOQ_203_223
RIEQMLSQDKRIEALAEDFSD
>2HWK_119_139
NTGTLRNYDPRINLVPVNRRL
>2GTI_201_221
GNPGGNRVGDLSGNEALARGT
>1S9J_189_209
MGLSLVEMAVGRYPIPPPDAK
>1B89_146_166
NNVSNFGRLASTLVHLGEYQA
>2VTK_228_248
QLSGTAVPPQGAEPQSNAGPR
>1YRW_259_279
VISVAPLLIACGDGALEIVTG
>1VMI_151_171
GLQPGCKTLSSIFLMLPQYSG
>2CJG_359_379
QHGKYLRARLDELAADFPAVV
>1ULZ_403_423
RAALETYEITGVKTTIPLLIN
>2GY5_178_198
TSAFTRLIVRRCEAQKWGPEC
>1MUW_335_355
DELAQPTAADGVQELLADRTA
>1M7Y_121_141
TSANETFIFCLADPGEAVLIP
>1WL4_137_157
IGEMPLTDSILCDGLTDAFHN
>1P5J_79_99
RGIGHFCKRWAKQGCAHFVCS
>1HBZ_57_77
AKGSGAFGEFEVTEDVSKYTK
>1Y42_183_203
RVGHALRIGPMLSRDTVKNKM
>1L9K_244_264
ISRMLINRFTMRHKKATYEPD
>1L5O_126_146
VNMRVARGCGNIAVGPAMSRL
>1ZJC_200_220
LSVYAQKLQQKNYHALHYVSE
>2FFE_133_153
PVSTYIETAEGIMHFQDFWIG
>1V4A_388_408
NDEQTQTLPSDELNRARLAWA
>2A62_293_313
KVEAANIHIDPRFSSRGPFKD
>1LRZ_112_132
PYQYLNHDGEITGNAGNDWFF
>1TCA_178_198
PTTNLYSATDEIVQPQVSNSP
>1W5D_68_88
ENYSFTTEVRTDGTLKGKKLN
>1K92_292_312
EAPGMALLHIAYERLLTGIHN
>1J58_190_210
EISNLPGKEKYIFENQLPGSL
>1V0D_58_78
VTDDCFPGLPNDAELLLLTAG
>1IUQ_344_364
LKTAISGKQGLGASTADVSLS
>1JY1_202_222
DLSETNVYLIGSTPGRFQGSQ
>1R9L_92_112
AAQGYLIDKKTADQYKITNIA
>1KWF_270_290
CDMLTKFFARDGAKGIVDGYT
>2FB9_147_167
VPFDPPFFVKPANTGSSVGIS
>1XVT_280_300
GTQLIHRIECPYGPLVEEKLD
>2DBQ_167_187
KRAKGFNMRILYYSRTRKEEV
>1HMY_86_106
ISGKQKGFEDSRGTLFFDIAR
>1K5C_127_147
TDAHLTLDGITVDDFAGDTKN
>1J58_114_134
IVDEKGRSFIDDVGEGDLWYF
>1UA4_200_220
GSADDYNTTLFIREEFRESFS
>2AYU_243_263
FTNDILCKTYFYQKELGYSGD
>1NNF_132_152
KIGYVSTSGAFLEQVVALSKM
>1SUU_37_57
GLSSFDLNDGDEIVIALCVNT
>2B9W_365_385
EQTWYYFPHVSSEDYKAGWYE
>1X8V_331_351
EFEVQGHRIHEGDLVAASPAI
>2O1B_27_47
ANIPDSYFGKTMGRKIEHGPL
>1BUP_255_275
ENKRAVRRLRTACERAKRTLS
>1VBI_254_274
DRPQDVGHFLLALDPGRFVGK
>1TFZ_326_346
KKRVGDVLSDDQIKECEELGI
>2F4Q_66_86
AFGRDAAGRLQYRYHPDFVQA
>1DQ3_209_229
ARNITSHYLKLLEGIDNGIPP
>1J6U_248_268
RSASRAEQKAMVEKNGKRYLE
>1PGS_171_191
KNIQLPTNTEKAYLRTTISGW
>1Y8A_18_38
YFQGHMFFTDWEGPWILTDFA
>2GWN_152_172
KLFLGSSTGNMLVDNKETLEK
>1U94_181_201
KLAGNLKQSNTLLIFINQIRM
>2AYU_40_60
VRAQAQEQDDKIGTINEEDIL
>1ZX5_55_75
KGQQLSMIELFSKHRDELLGR
>2BJQ_319_339
KATAGLAGKDSAVSGPAVGDF
>1G97_257_277
PEATYIDIDVEIASEVQIEAN
>1BQC_19_39
FIIRGVSHPHNWYPQHTQAFA
>1JTA_340_360
DVQPMTTELAQSITDNAGSGK
>1JTA_146_166
MNITNGAHHVWIDHVTISDGN
>1TR9_200_220
VLDAMMPAHVVYPHYDAQPAS
>2GUY_168_188
DNTVSLPDLDTTKDVVKNEWY
>1MXA_189_209
HSEEIDQKSLQEAVMEEIIKP
>1G55_58_78
GITLEEFDRLSFDMILMSPPC
>2FR1_362_382
FASAFGAPGLGGYAPGNAYLD
>8OHM_373_393
AYQATVCARAQAPPPSWDQMW
>1TFR_188_208
DCMTKILKGDKKDNVASVKVR
>2GI3_169_189
QPASLCGVVGYKPTYGLVSRY
>1XTI_72_92
PVTGQVSVLVMCHTRELAFQI
>1D5R_54_74
KHKNHYKIYNLCAERHYDTAK
>2JAK_31_51
NGPFQPVVLLHIRDVPPADQE
>3GRS_124_144
EIIRGHAAFTSDPKPTIEVSG
>2BW4_86_106
INPDTNTLLHNIDFHAATGAL
>2FP3_245_265
THRDLDTGSWYIQKFCQVMAD
>1XA6_301_321
ARGLKSEGLYRVSGFTEHIED
>2GTI_21_41
GELPCAVIGEKVIAKIQNEDV
>1YD7_68_88
IQMEDEIASIAAAIGASWAGA
>1NTH_123_143
KPIVQGGPTGSPISEDVFMPV
>1HX0_473_493
GTAQFSISNSAEDPFIAIHAE
>1R5Y_254_274
DKPHYLMGVGKPDDIVGAVER
>1G4W_92_112
GEVERWVDKASTHELTQAVKK
>1BOB_261_281
FDDLRDRNDIQRLRKLGYDAV
>1VJ1_304_324
YKDKFEPGILQLSQWFKEGKL
>1P0H_47_67
QQRTEHLLVAGSRPGGPIIGY
>2BF6_361_381
DAVIFSNPNARSRSNGTVRIG
>1L6J_191_211
WSLGKGVVVPTRFGNADGAAC
>2B3H_212_232
VRYRELGNIIQKHAQANGFSV
>1KK1_188_208
DVLVKAIEDFIPTPKRDPNKP
>1Z05_13_33
LGTENLYFQSNAMYMAQPGHI
>1GPJ_17_37
EELEKARFESDEAVRDIVESF
>1XP3_259_279
PQLTHVPKILETPYVGEDKKD
>1KV7_75_95
HGLEVPGEVDGGPQGIIPPGG
>1JP4_21_41
KAGTIVRCVIAEGDLGIVQKT
>1IHG_91_111
NGTGGESIYGEKFEDENFHYK
>1UUR_351_371
EGIIYGYMGRQEVNDALQNQD
>1FC6_17_37
DRAYVDKSFNGQSWFKLRETY
>1RI6_282_302
FNVDHSGKYLIAAGQKSHHIS
>1LCY_135_155
NTITSGIVSSAQRPARDLGLP
>1JR7_63_83
NQLQPLLLKTLLNRAEGALLI
>1NXC_233_253
VGGLGDSFYEYLLKAWLMSDK
>1HO8_162_182
LVEKLLKNNNLINILQNIEQM
>2CGL_425_445
PVEASTLGNIGIQLMTLDELN
>1SO7_165_185
HCLQLNDRARSLVVPAYAYRK
>1G55_154_174
GIPNSRLRYFLIAKLQSEPLP
>1VRM_20_40
ELRDFALGTSVRIVVSSQKIN
>1O70_59_79
NSSNINNVLRDRNKMRQILNM
>1NH8_53_73
DLTVIDPVNNVEFFFLRPKDI
>1LI4_312_332
NENAVEKVNIKPQVDRYRLKN
>2NLO_178_198
LDTSRAQALADVINNAVGREA
>1IO1_325_345
GKTYAASKAEGHNFKAQPDLA
>2G62_193_213
VMRKLQKTYRMEPAGSQGVWG
>2HC9_383_403
EQLENEIIKAGKASGDLVAPM
>2GS8_244_264
KTANPPFSYLTKESYQAMEAV
>1G6S_145_165
QENYPPLRLQGGFTGGNVDVD
>2ALA_33_53
VVETSLEPTLNLEYITCEYKT
>1INP_199_219
GVINQPFVSQDLHTRRWKGQC
>1SIG_51_71
DLITGFVDPNAEEDLAPTATH
>1PJA_96_116
PIMAKAPQGVHLICYSQGGLV
>1Q44_44_64
LWHTQAILQGILICQKRFEAK
>1QYI_1_21
MKKILFDVDGVFLSEERCFDV
>1I6L_187_207
VDPTKKMSKSDPNPKAYITLL
>1I9Z_183_203
TIASGLRFRRGRSIFNHDYVV
>1F2J_186_206
LSQLCGLVPIVEPEVMIDGTH
>1A8Y_27_47
FKKYEVLALLYHEPPEDDKAS
>1FOB_303_323
GNAGLGSSCADNLMVDYTTDE
>1EDZ_60_80
TSESMGFRYDLRVIEDKDFLE
>1XFK_120_140
AIVLGGGHEIAWATFQGLAQH
>1SZN_42_62
GLLDAGYNYVNIDDCWSMKDG
>2B69_214_234
SNFILQALQGEPLTVYGSGSQ
>2BG1_220_240
WNIPAYWTYRMLRENGVDVKG
>1JCF_213_233
VFPSKENDELETTVSGIDLST
>2MNR_172_192
QDLAVVRSIRQAVGDDFGIMV
>1YD7_37_57
GCRFYAGYPITPASEIFEAMA
>1EVY_70_90
ASNITFTSDVEKAYNGAEIIL
>2GWD_208_228
ALFANSPFTEGKPNGFLSMRS
>1UR3_124_144
RDHIIKSAEQSLINLATDHLD
>2IW1_205_225
DFGRKGVDRSIEALASLPESL
>2DDU_344_364
IDLPREAKTPATAFRWWQPQH
>1WZA_43_63
TIADLGVNGIWLMPIFKSPSY
>1VHN_190_210
GDIFTPEDAKRALEESGCDGL
>1TVL_425_445
RENLGLGIPQHQSVLHSSHHE
>2EWV_230_250
AAETGHLVFGTLHTNTAIDTI
>1C0P_19_39
LSSALILARKGYSVHILARDL
>1PBE_61_81
VDRRMARDGLVHEGVEIAFAG
>2BC9_120_140
NQNDSWIFALAVLLSSTFVYN
>1G93_123_143
LRSFKVFKIKPEKRWQDISMM
>1R6F_209_229
KKIVSIKDFLGSENKRTGALG
>2IMR_246_266
TELEMFRTGGGPLWDNRMPAL
>1JDN_292_312
FSMEVKSSVEKQGLNMEDYVN
>1VJY_264_284
LRVMAKIMRECWYANGAARLT
>1V4A_79_99
NVSDEAGLMRELRLFRRRIMV
>2F7F_331_351
VFKLVSIEGEDGQMKDTIKLS
>2HGS_139_159
ALKQIEINTISASFGGLASRT
>2B20_208_228
WAQSMPVWPVLTSLTHRQQLP
>1FSU_156_176
RDGEEVATGYKNMYSTNIFTK
>2IM9_263_283
ELDISHLGFAIWINNELFFRQ
>2C4E_45_65
AANTAVGIKKLGVNSELLSCV
>2AYU_313_333
FNFFDPPKIQNEDQDEELEED
>1I24_353_373
MELGLEPHYLSDSLLDSLLNF
>1OFL_168_188
GPAMYHRVDHCFFSNPQKPGN
>2EWV_166_186
YHIITIEDPIEYVFKHKKSIV
>1KQ3_313_333
VGLPTTLAEIGLDGVSDEDLM
>1X8V_356_376
PEDFPDPHDFVPARYEQPRQE
>1MDO_233_253
AEVLAPGYKYNLPDLNAAIAL
>1HT6_168_188
LKSDLGFDAWRLDFARGYSPE
>2A62_98_118
DINDNAPEFLNGPYHATVPEM
>1W78_368_388
LLEHLGNGKSFDSVAQAWDAA
>1WER_171_191
KWPTNTTMRTRVVSGFVFLRL
>1TV5_371_391
NKQIPIIASGGIFSGLDALEK
>2AP1_30_50
DIGGTKIALGVFDSTRRLQWE
>1IK6_266_286
EAAERVKASVEVVDLQTLNPL
>3GRS_227_247
DSMISTNCTEELENAGVEVLK
>1CPT_120_140
WFQPASIRKLEENIRRIAQAS
>2F6H_198_218
NTEEYTMDDILTFFNSIYWCM
>1HXX_259_279
LVAQYQFDFGLRPSIAYTKSK
>1YGJ_154_174
AELLTGRKIHSQEEALEVMDM
>2IMR_208_228
LGLSPHTPFTVSHRLMRLLSD
>1KVP_427_447
SYVSPAYHLLEGFPFIQEPPS
>1UX5_216_236
LRNVFNVILAVGNFMNDTSKQ
>1SQH_35_55
HYLLLYNQRKWDRQLSEAQIP
>1KVP_293_313
FGGKTSYDADNRPLLVMRSNL
>2HBJ_200_220
HSLAYLLENFANFKTSKKYQL
>1V0D_108_128
QQLSDEQAPLRQKLLADLLHH
>1QHU_423_443
LYLIHGPNLYCYRHVDKLNAA
>1ZHX_412_432
EDRKEDLSSIHWRFQRELWDE
>1NOF_327_347
SDQMLSLNISNANVTKFEKYS
>1TO3_259_279
SSVIGLPDTELMLRDVSAPKL
>1XKS_332_352
PFQSEDLILCQLTVPNFSNQT
>2B3H_66_86
ALKGTSQIKLLSSEDIEGMRL
>2CFQ_295_315
AGTIMSVRIIGSSFATSALEV
>1XKS_300_320
NPCLIYYSLITIEDNGCQMSD
>1Y4I_101_121
QQGDHIVSASAIYGCTHAFLS
>2H6O_150_170
VYLIPETVPYIKWDNCNSTNI
>2BG1_279_299
NNGVYHQKHVISKIEAADGRV
>2FBA_124_144
GEPKFNTDGSAYTGAWGRPQN
>1H8L_322_342
SVADINHPVTTYKDGDYWRLL
>1SZN_317_337
GQPATPYKWGINPDWTFNVTY
>1V2D_64_84
PALREALAEEFAVEPESVVVT
>1WL7_62_82
VFPSLPDWCKQYVPEKDEDHL
>1Z6A_426_446
AVEDQATDRVYRIGQTRNVIV
>1J6U_415_435
YFVEKLPELEKVISVSENTVF
>1GW1_274_294
PVISEIGIRAPDIEAGLYDNQ
>1WD3_278_298
GGDNSNGAQGTFYEGVMTSGY
>1PSW_175_195
SLSSERPMIGFCPGAEFGPAK
>1XTO_114_134
VHQDLTTGFPLFNMLSHWNGG
>1O7F_82_102
IGTNWYAVLAGSLDVKVSETS
>1FC6_309_329
KRGLIAGERTFGKGLIQTVVD
>1H09_80_100
NVPMQVKYLVLDYEDDPSGDA
>1Q25_138_158
AFDRELKKHDLNPLIKTSGAY
>1YUE_346_366
TEGLDLDDPEHVGAFKVVVDP
>1SZN_184_204
FGAMRNALAKQSHEIVLSMCI
>1G6S_349_369
ATELRKVGAEVEEGHDYIRIT
>1UXY_212_232
RTTKLPDPKVNGNAGAFFKNP
>1UTE_182_202
LVAGHYPVWSIAEHGPTHCLV
>1IUQ_80_100
VFSSHHKAIREPFDYYIFGQN
>2C43_116_136
NFNISHQGDYAVLAAEPELQV
>2G29_384_404
SPSRGIETFFDGITFDPENPQ
>2C3F_33_53
KRMKAAEWARSDVILLESEIG
>1OC7_108_128
NNGVNNYKAYINRIREILISF
>2C78_247_267
VKVGDEVEIVGLAPETRKTVV
>1TQN_58_78
QPVLAITDPDMIKTVLVKECY
>1OZA_76_96
GDYTNEVYPKLKATGWDGYWV
>2HZ6_208_228
FYVWQREGLRKVMHINVAVET
>1IIR_45_65
EVGVPHVPVGPSARAPIQRAK
>1KO9_96_116
VRKYFQLDVTLAQLYHHWGSV
>1WDP_192_212
YPQSQGWEFPGIGEFQCYDKY
>1E2S_61_81
GRLPVRMGMYPGVLVPSSRGG
>1VJ1_322_342
GKLKVKETVAKGLENMGVAFQ
>2BW4_158_178
PRDGLKDEKGQPLTYDKIYYV
>1ZHX_135_155
FGETVLLSEQVSHHPPVTAFS
>2DE2_213_233
VLASGDVDALYSWLPWAGELQ
>1P5D_357_377
QRDSEHVFSAFPSDISTPEIN
>1P5D_183_203
VAGVIAPQLIEALGCSVIPLY
>2FYT_283_303
QSTKTHWKQTVFLLEKPFSVK
>1MSK_251_271
EKATIWELLEVEKHTGMKLTE
>1XKN_160_180
IDVNGAGLLLTTTACLLNPNR
>1H9A_239_259
NHTMQIVGWLAMEKPESFTDK
>1G6S_377_397
AEIATYNDHRMAMCFSLVALS
>1TFR_260_280
FDYIPDNIASNIVNYYNSYKL
>2ALA_227_247
GMVHVPYTQTPSGFKYWLKEK
>1IHG_1_21
MSHPSPQAKPSNPSNPRVFFD
>1Q44_94_114
FPVSSSGNHPLLVTNPHLLVP
>1OXX_272_292
AIIGIRPEDVKLSKDVIKDDS
>2BDE_378_398
HDLQLQISTVDLQISRLLQEQ
>2CGL_252_272
AAYLSSGTWSLMGFESQTPFT
>1BGV_118_138
TLPMGGAKGGSDFDPNGKSDR
>1USG_285_305
QSLATALERTGSDEPLALVKD
>1I9Z_273_293
SDKHRVPAWTDRILYRGELVP
>1L8Q_75_95
DFAQAMVEHLKKGTINEFRNM
>1ZYL_232_252
MLLNGDKAEQRMQLETIIEAY
>2GWN_265_285
SEVCVHHLWFSDTDYGRLGNR
>2J0W_279_299
SKDPRAGGTLVCNKTENPPLF
>1K7I_363_383
GGAGNDVLYGGAGADTLYGGA
>2BF1_111_131
TSTWFGFNGTRAENRTYIYWH
>1C7Q_254_274
ILYRKGKAIELLVNYEPSLHY
>1IK6_18_38
KETAAAKFERNHMDSPDLGTD
>1G41_364_384
GVNIAFTTDAVKKIAEAAFRV
>2O1B_109_129
EDEVCILYGTKNGLVAVPTCV
>1GVH_302_322
HAFADEVKELGQSLPRFTAHT
>2BU7_372_392
IQEAGDWCVPSTEPKNTSTYR
>1HOW_302_322
FSKDEAKEISDFLSPMLQLDP
>1R53_71_91
FGKTLGTPIAMMIKNEDQRPH
>1MXA_232_252
IGGPMGDCGLTGRKIIVDTYG
>1HH2_39_59
FGNSKNVEVVIDRNTGNIKVY
>2CY8_404_424
IGGRGSVFLSAQHEREHVEHL
>1REO_149_169
EGKSAGQLYEESLGKVVEELK
>2F8L_210_230
PVGYYPDDENAKTFELCREEG
>1M6I_339_359
VVSGRLAGENMTGAAKPYWHQ
>1Z5V_210_230
LNRIATDRLHIQNPSFSQINQ
>1OC7_319_339
NGTSDTTAARYDYHCGLEDAL
>1O70_255_275
GSVILPTFRDSLSIRVEEEAG
>4ENL_340_360
DALLLKVNQIGTLSESIKAAQ
>1CJC_248_268
LLLRTATEKPGVEEAARRASA
>1UUR_134_154
SQPFPVVISKGKQLGENQLVV
>2IMR_45_65
VLYTGMGGAQSPGGVVVVGET
>1Y42_13_33
KINEAEENWQARAEAIKKGKK
>2EX2_231_251
DGASYAGAILKYELKQAGITW
>1WST_283_303
IDLCTNTFGQAIAWKYVENGY
>2AUJ_46_66
APGVVSRMDGVALYRFPRRVR
>2AZP_14_34
GGEPTRLVIGGFPDLGQGDMA
>1B89_341_361
FKPLLLNDLLMVLSPRLDHTR
>1DKQ_270_290
PLLDLIKTALTPHPPQKQAYG
>1D7Y_349_369
APKFTLIELQKGRIVGATCVN
>1BT3_315_335
AVKVRIGDSLDNQKMGYKYAK
>2G8J_96_116
IASLTLNETILHRVVPYGQSF
>1LI4_387_407
PKKLDEAVAEAHLGKLNVKLT
>1MZE_155_175
TVGRKIVMDFLGFNWNWINKQ
>2ABS_322_342
VPVVAAEKIVDTNGAGDAFVG
>1ZED_461_481
VMAFAACLEPYTACDLAPPAG
>1INP_297_317
CVILGLADIYIFSEDTTFKWD
>1CKO_254_274
IGIFDPNLRKNVPVGKLDGYY
>2FAU_216_236
KEITGIGPSTTTETETIAKYE
>1O89_105_125
LLTGWGVGENHWGGLAEQARV
>2GHS_281_301
PDASRLLVTSAREHLDDDAIT
>1DNV_288_308
NMRGAVVTNPPEATQNVAEST
>2CZ9_48_68
EHFGEERKFSLNDLRKENSWI
>2IXR_133_153
GKSDIDAYATIVEGLTKYFQS
>1CWV_124_144
MASTITLELKDTYGDPQAGAN
>1UDC_313_333
RVTRTLDEMAQDTWHWQSRHP
>1D5T_284_304
CDPSYVPDRVRKAGQVIRIIC
>1YT3_136_156
RTDWLARPLTERQCEYAAADV
>1IMV_323_343
FSKITGKPIKLTQVEHRAGFE
>2AZP_81_101
FNNSGYLGMCGHGTIGLVASL
>1Z70_179_199
QPKGQHYANIWQGEFPVTNTG
>1T9H_32_52
SDKVIQCRGRGIFRKNKITPL
>1JMS_179_199
AEAVSMLVKEAVVTFLPDALV
>1OFC_237_257
VYEELRAAIRASPQFRFDWFI
>1UUR_49_69
NSLAPLKSLSQKQITLSGQMN
>1N40_214_234
AYSHVSDELFATIGVTFFGAG
>2NMT_232_252
KKEDIDQVFELFKRYQSRFEL
>2FGQ_119_139
RNWAAGQGADDNGIRANNLIS
>1GXN_12_32
RMLTLDGNPAANWLNNARTKW
>1VBI_31_51
WALVEADLRGVGSHGLLRLPV
>2D0B_22_42
GALSDRLPAGALFAVKRPDVV
>1YGJ_13_33
HVVRGYVGNRAATFPLQVLGF
>1TVL_66_86
EKSIPHFLNRFEPITILSALA
>1X3L_326_346
FGGETTVTIEGKGGKGGPNQE
>2HRZ_10_30
LYFQGMHIAIIGAAGMVGRKL
>2A2C_154_174
VDGNIPPSSGLSSSSALVCCA
>1J72_13_33
PGSVQDPGLHVWRVEKLKPVP
>1B63_84_104
SLDDLEAIISLGFRGEALASI
>2GJL_76_96
LLPTQKPVPYAEYRAAIIEAG
>1H6S_24_44
DTIISSRLRINIVGTTETDQG
>1C0P_62_82
TLTDGPRQAKWEESTFKKWVE
>1BQG_1_21
MEALNQSQAATGAPVITDLKV
>1K92_18_38
SGGLDTSAALLWMRQKGAVPY
>1X3L_185_205
IKGTGIVLIISDVVGDNLEAI
>2BJQ_168_188
NVKAPPKGIKIYDDTWLDLKY
>1WZZ_92_112
KGHQPPVPDKNNATDGDLLIA
>2CAU_58_78
TLFKNQHGSLRLLQRFNEDTE
>1WXQ_371_391
NARTKRRVGEDYELQFNDIVK
>1EDG_126_146
DKVKGYFPSSQYMASSKKYIT
>2GI3_367_387
VRRKISDELNEVLSQYDAILT
>1LTQ_20_40
REFIAKNPGFYNINRDDYRQS
>1FXX_252_272
HPENRNAVIMVDLAGDISPLL
>1LCY_192_212
VTAGISFAIPSDRLREFLHRG
>1I24_111_131
RSAPYSMIDRSRAVYTQHNNV
>1TCA_266_286
LTPEQKVAAAALLAPAAAAIV
>2CWC_114_134
ATGDPYAGDEAGAGNGPLMRL
>2FB9_302_322
FEAGGVAYPELLRRLVELALT
>1YS1_24_44
AGVLEYWYGIQEDLQQRGATV
>2FR1_77_97
AERLRSVGEVAGVLSLLAVDE
>1ZVD_187_207
AYGEIIQHELKPNGKSIPVNE
>1T6C_241_261
YGQIKKWFDTFKEIPSEERSK
>1EA7_257_277
SGLAAKIWAENPSLSNTQLRS
>1HOW_209_229
GAPWGCGADIWSTACLIFELI
>1GA8_72_92
FPLNIRHISITTYARLKLGEY
>1GYC_224_244
DGINSQPLLVDSIQIFAAQRY
>1P1M_49_69
PALFNTHTHAPMTLLRGVAED
>3SIL_297_317
AQNKNNDYTRSDISLYAHNLY
>1MSK_211_231
VRKVYWGYAPNENLSNEELIR
>1G4R_84_104
VQSFPPAPEDKKPLTRLQERL
>1QF5_93_113
VRERLLLSEACPLILDYHVAL
>2CWC_144_164
HPDLLSLARRAARTTHGAREA
>1NIJ_69_89
RSNELEDALLDLLDNLDKGNI
>2DDU_216_236
TAAQGTCVSNTPNHSEMFDRF
>2H85_303_323
DFVEIIKSQDLSVISKVVKVT
>16VP_189_209
TREILWAAYAEQMMRPDLFDC
>2F68_150_170
SVFYYKTGDMLPEDTTHVRWF
>2HZ6_272_292
LYASPSMVHEGVAVVPRGSTL
>2ABS_287_307
QNTSATKLVVMTRGHNPVIAA
>1FOB_198_218
ATGELLSTDFDYFGVSYYPFY
>2IW1_324_344
QEQLNEVLRKALTQSPLRMAW
>2B69_140_160
STSEVYGDPEVHPQSEDYWGH
>2C5S_299_319
SLGQVASQTLDSMHTINEVTN
>1B7E_336_356
QSAETVLTPDECQLLGYLDKG
>2C43_206_226
QRLEFDLSPLNLDIGQVYKET
>1W8K_217_237
FGLWVDGNCEEIPYVKEVEAE
>1R4U_235_255
AEQILARQQLIETVEYSLPNK
>1Z6A_108_128
FAPHLRFAVFHEDRSKIKLED
>2GUY_7_27
RSQSIYFLLTDRFARTDGSTT
>1ADT_6_26
SAWEKGMEAARALMDKYHVDN
>1ML9_113_133
HQGCACSKDCPNRVVERGRTV
>1NF1_125_145
DPTRLEPSESLEENQRNLLQM
>1N93_250_270
LAECMDATLTIPVVAYEIRDF
>1Q1Q_95_115
AFSLPDQYSPRLMSSHLPIQI
>1G4W_10_30
PLLDIALKGLKRTLPQLEQMD
>1DDI_5_25
PYSKDAPLVASLSVNQKITGR
>1F2J_76_96
EGFEQYISGVILHDETVYQKA
>1Q7E_352_372
LRQSGSVVEVEQPLRGKYLTV
>1F1O_402_422
RLSPEKIADCFDYNYHLKNVD
>1UDC_167_187
QPDWSIALLRYFNPVGAHPSG
>2EVX_171_191
DPYLRKFYLAGRPEQVERGVE
>1R53_57_77
RDEKDRVEIQSGTEFGKTLGT
>1VJT_241_261
DEWIEKKLPEWEPKNPWDTQM
>1SQ9_231_251
NNSNSIRSVKFSPQGSLLAIA
>1MDO_340_360
RERFPTLTLPDTEWNSERICS
>1YC9_182_202
YANGLETLGSVSQAKAVAASV
>2GHS_69_89
LERELHELHLASGRKTVHALP
>2A1X_159_179
IVCAWTAMEHISRNNGCLVVL
>2I1O_187_207
PHALSIMLGDEEAWKLTLENT
>1QF5_379_399
SESTFGVKDRSGLPQAALNYI
>2II0_159_179
IGTVRGKAMKKWVESITKIIQ
>1QNR_282_302
NPCTNEAPWQTTSLTTRGMGG
>1WYC_82_102
TDAFLVLRGTEVVAEYYRAGF
>1IUQ_232_252
GGRDRPDPSTGEWYPAPFDAS
>2FOZ_222_242
EERPYSSRLKKIGELLDQASV
>1UX6_290_310
WRLSHRPKTGFIRVVMYEGKK
>1G97_6_26
IILAAGKGTRMKSDLPKVLHK
>2EU9_134_154
HALRFLHENQLTHTDLKPENI
>1X54_389_409
LDLRRYGSVPHSGFGLGVERL
>1WM1_33_53
GNPNGKPAVFIHGGPGGGISP
>2FBA_404_424
LSTINSAYQSSDSVTIKSGSD
>1GSA_31_51
RGYELHYMEMGDLYLINGEAR
>1VJV_35_55
YLNATLQALYRVNDLRDMILN
>1UAS_152_172
TYGKNIFFSLCEWGKENPATW
>1PII_109_129
QPILCKDFIIDPYQIYLARYY
>1QZ9_98_118
SINLFKVLSAALRVQATRSPE
>1M4L_187_207
GNFKAFLSIHSYSQLLLYPYG
>1BOB_69_89
VKYSAKLGDDNIVDVEKKLLS
>1MXG_78_98
TVETRFGSKEELVRLIQTAHA
>1MZE_106_126
DEKKMANFQNFKPRSNREEMK
>1F1O_233_253
IEKFAVEIRGLQKSETREVEE
>2GHS_97_117
KISDSKQLIASDDGLFLRDTA
>2AU3_36_56
NCPFHPDDTPSFYVSPSKQIF
>1SDJ_268_288
RALGRDGMIEVTVTIRDNQPE
>1VJT_278_298
GDTVRNGSWKYHYNLETKKKW
>2IXR_70_90
GRRANLTVFDDARVAVRGHAR
>1VMI_160_180
SSIFLMLPQYSGPALGFADCS
>7ODC_105_125
AERVIYANPCKQVSQIKYAAS
>1VB3_123_143
GDKPVTILTATSGDTGAAVAH
>2A2F_134_154
ITLTQLIQIIIDTQYLEKAGP
>1LC5_54_74
ERYPDADYFHLHQALARHHQV
>2BW4_228_248
TGDHALTAAVGERVLVVHSQA
>1U8X_304_324
PNHTRANEVMEGREAFIFSQC
>1RI6_189_209
EQYAYCVNELNSSVDVWELKD
>1IG8_42_62
QAVTKHFISELEKGLSKKGGN
>2A2C_432_452
VPADKLPSFLANVHKAYYQRS
>1GYC_177_197
SASTPTAALAVINVQHGKRYR
>2HGS_175_195
EAGKILSNNPSKGLALGIAKA
>1CPY_267_287
LCYPTLQDIDDYLNQDYVKEA
>2HKJ_224_244
PPQEVKPHPYGVDREEIKILI
>1KKH_268_288
IGNRFGFGAKLTGAGGGGCVI
>1H9A_90_110
ASYAVLKEAIEEAADKFDIDG
>8OHM_393_413
WKSLTRLKPTLHGPTPLLYRL
>2GHS_204_224
MRVPLDARTGLPTGKAEVFID
>2HQ2_307_327
DGYVTSLELFAHDGTQIAQLY
>1E6U_300_320
SLEAGLASTYQWFLENQDRFR
>2G5D_216_236
INGGALDGKAPILGYAEDPVE
>1R76_208_228
ITYNDDALVHVAELLSDIAAG
>1IMV_237_257
SDLSCKIAQLPLTGSMSIIFF
>1YS1_68_88
YVKTVLAATGATKVNLVGHSQ
>1XA6_73_93
GVEGAYILRESQRQPGCYTLA
>2BG1_1_21
DISSISEITYSDGTVIASIES
>2GES_97_117
GSVAVGKSTTARVLQALLARW
>1JYE_15_35
VSYQTVSRVVNQASHVSAKTR
>2C6J_58_78
THSHNDITFLKLNLKRKLMYD
>1RGZ_168_188
PYEQAMTTRVLKPLKLDHTWI
>1XP3_233_253
GAGKDRHENIGFGHIGYKALH
>2BI0_37_57
AAAHQSIVGNRLRLALDSDLC
>1PII_376_396
YVLDNGQGGSGQRFDWSLLNG
>1OYG_148_168
KIRLFYTDFSGKHYGKQTLTT
>1R76_374_394
DDVMGISQERRTGYAWYTTSP
>2DVZ_145_165
SYGSSGTCGVLHLMGESFKMA
>1SIG_165_185
RVMMDRVRTQERLIMKLCVEQ
>2C78_366_386
DNVTFTVELIKPVALEEGLRF
>1W9H_117_137
EYNTPLYYKLKSYLINSIPSQ
>1R53_150_170
EIVAFVTQIGEIKMNRDSFDP
>1IOW_240_260
LVLKAWTTLGCKGWGRIDVML
>2CZ9_35_55
IEAEKHGEVILYSEHFGEERK
>1WCD_169_189
LPTSYDLGYVRLGDPIPAIGL
>1W9Y_42_62
PREVMDTVEKMTKGHYKKCME
>2NXF_302_322
YEDRMVMKGRGRVEDLTITYS
>1EYN_354_374
CHGVEKLSGAQVMATDLRASA
>1W78_97_117
GQELPESAHTASFAEIESARG
>1YUE_383_403
ANPYTVAKDEKEARIIDGGDM
>1DYK_345_365
LNQFGLTTNIRFRGCIRSLKL
>1RK6_467_487
HSVYVNGAAVWEDQSFTGQHA
>1WY0_88_108
IMDMDETRRGKPTVHRIWGVN
>1LFW_216_236
TNVTPQVTRATISGPDLEAVK
>1YM5_142_162
EKAIGLKFIKPPALLHTGPEW
>2FXU_218_238
YVALDFENEMATAASSSSLEK
>1TFZ_70_90
TSGDLRFLFTAPYSPSLSAGE
>1NOF_253_273
YSAYVWWYIRRSYGLLTEDGK
>1ZJC_22_42
GMNVQPKQPVFIRSSVETLEL
>1E4F_253_273
FEESERLIITHGNAVYNDLKE
>2D0B_56_76
KAAEQEAAKWISGASASNETA
>1J09_206_226
AEEWLVSTPIHVLLYRAFGWE
>1QOY_127_147
QKDILIKVLDDGITKLNEAQK
>1YOE_21_41
DPGHDDAIAIVLALASPELDV
>1Q5N_167_187
GHKLARWASAFKRDLDRINAI
>2H7O_230_250
AIHRQMMAAHAAITLQEVSEF
>1O70_43_63
NSLTEVTILAPSNEAWNSSNI
>2D0B_212_232
RYLSDEDRIIRERVHCLPKAE
>1YM5_43_63
AIANWTNLSETTFLFKPSDKK
>2F7F_282_302
AGFTEAKIYASNDLDENTILN
>1A5T_311_331
LITDLLLRIEHYLQPGVVLPV
>1GSO_7_27
VIGNGGREHALAWKAAQSPLV
>1U7L_3_23
TALYTANDFILISLPQNAQPV
>1VPT_161_181
NEPSTADLLSNYALQNVMISI
>1CEO_17_37
YQVFSKEHFDTFITEKDIETI
>1SIG_286_306
TNRGLQFLDLIQEGNIGLMKA
>16VP_5_25
SPPMPVPPAALFNRLLDDLGF
>1RU4_149_169
NRNTGLEINNGGSYNTVINSD
>1ZKL_195_215
SRQNEYLSLFRSHLDRGDLCL
>1TDH_62_82
PLPGAQPQQEPLALVFRFGMS
>1JTV_160_180
FALEGLCESLAVLLLPFGVHL
>1LML_75_95
VQQVQGKWKVTDMVGDICGDF
>1O5T_255_275
TKMSASDPNSSIFLTDTAKQI
>1Q35_153_173
HYGIEKTKAFLEGLKANLARK
>1V4A_159_179
GMGKLGGGELNFSSDIDLIFA
>1HBZ_379_399
RSTYVPNSNGDSWSDETGPVD
>1UXY_169_189
FAIVAVGLRLPKEWQPVLTYG
>2NMT_69_89
NYVEDRDAGFRFNYTKEFFNW
>1IJ5_94_114
SLLKDLEDDASGYNRLRPSKP
>1J6U_283_303
LAVIALFDSLGYDLAPVLEAL
>2GUY_348_368
WLSGYPTDSELYKLIASANAI
>1EYN_344_364
HAEIESNTVICHGVEKLSGAQ
>1J58_106_126
IYGSARVTIVDEKGRSFIDDV
>1VPT_18_38
VVSLDKPFMYFEEIDNELDYE
>2FUZ_145_165
RIIIDCLLNLPLLLWAGEQTG
>1JYE_223_243
MSGFQQTMQMLNEGIVPTAML
>1S7C_102_122
TDETARKHITAGAKKVVMTGP
>1WL7_22_42
LWAHDPVIAKEGSRWYVFHTG
>1BIF_339_359
EIQDHYPLEFALRDQDKYRYR
>1QUS_148_168
RRAEYFSGELETFLLMARDEQ
>1NUY_14_34
TRFVMEEGRKARGTGEMTQLL
>2FAU_32_52
KTEDGKVEKHYLFYDGESVSG
>1TR9_265_285
VAGCDMILICNKREAAVEVLD
>1GQE_123_143
YDSADCYLDIQAGSGGTEAQD
>1M4L_17_37
EIYDFMDLLVAEHPQLVSKLQ
>1NTH_268_288
AGGIEETTIVDVATHINAVLM
>1ELV_211_231
LISGWGRTEKRDRAVRLKAAR
>1BHE_50_70
SVFLSGPLSLPSGVSLLIDKG
>1NIJ_268_288
PNRLLFQGVQRLYSADWDRPW
>1JR7_288_308
DLRRELMRQRGYFAYASNHYQ
>1UM8_179_199
LVNIPPKGGRKHPEGNFIQID
>1RYO_274_294
FGKDKSKEFQLFSSPHGKDLL
>2B61_309_329
SRIKARYTLVSVTTDQLFKPI
>1RVK_270_290
WIKAGACDILRTGVNDVGGIT
>1I4W_61_81
KVLDLYPGVGIQSAIFYNKYC
>1G55_31_51
AIDVNTVANEVYKYNFPHTQL
>1RHC_130_150
VEAVKVMRMLWESDKPVTFKG
>2HGS_149_169
SASFGGLASRTPAVHRHVLSV
>1XRF_344_364
IDCFATDHAPHQTFEKELVEF
>1SZN_83_103
AKKVHALGLKLGIYSTAGTAT
>1WZA_425_445
RRYNDKRDLYVYHNLVNRPVK
>2C81_346_366
HKNPLFCPWTKNRYLKSVRKT
>1UMG_1_21
KTTISVIKADIGSLAGHHIVH
>1Z2N_127_147
QLLQSKQLILPFIVKPENAQG
>1LCY_217_237
SSSGISGSQRRYIGVMMLTLS
>1EYN_396_416
DRGYERIEDKLRALGANIERV
>1I24_102_122
DSVVHFGEQRSAPYSMIDRSR
>2NVP_412_432
NSLFSHFIYEKVINKKLEHHH
>1MXA_353_373
ETAAYGHFGREHFPWEKTDKA
>2B9E_243_263
VVRDALQQNPGAFRLAPALPA
>1XFI_84_104
LEDLKKDPESHGGPPDGILLC
>1DQ3_115_135
ADELKEGDILIGGMPDGEDYK
>2CY7_25_45
TSEPVWILGRKYSIFTEKDEI
>1KVK_276_296
ERVLGEMAAAPVPEQYLVLEE
>1UA7_91_111
VIVDAVINHTTFDYAAISNEV
>1GYN_98_118
EHYGVPVILHTDHCAKKLLPW
>2NXF_234_254
CAADPICLAWNHEAVLSVLRS
>1TD6_242_262
EIIDAFLVSYFPLHPPVPLAQ
>1IR6_336_356
ISAVEALRSAEDLLLRYGGHK
>1YON_103_123
IEELQNIQQPLLMGTTTHAAR
>2GZ7_13_33
VEGCMVQVTCGTTTLNGLWLD
>1XC3_52_72
SLQAIGIGSFGPVDNDKTSQT
>2AZQ_108_128
PLYVAGAPLAQGEVRMDDGTD
>1LRZ_225_245
YYNRLKYYKDRVLVPLAYINF
>2C6J_88_108
KKNNYQYNKEFCKDIRWGLGD
>2C1I_254_274
VLETLAKYDIKATFFVLGKNV
>1PW4_399_419
ASAIVGYTVDFFGWDGGFMVM
>1GXN_158_178
VFSDNDRTRFKTAVTKGTDYI
>1SZN_193_213
KQSHEIVLSMCIWGQADVFSW
>1UA4_231_251
LSGLQALTKENYKEPFEIVKS
>1MGP_226_246
IPYRKVRGDKKAIEALIEKLR
>1YI9_194_214
RVHTHHLGKVVSGYRVRNGQW
>1EYB_117_137
DPNQLRWKPFEIPKASQKKVD
>2NLO_57_77
RIDTLGSRASGQDLKTLLDAA
>1JYE_204_224
YLTRNQIQPIAEREGDWSAMS
>1EQC_260_280
NINDHISVACNWGWDAKKESH
>1TDH_129_149
WQPGRGPCVLQEYQQFRESVL
>1LML_280_300
PWGQNAGCAFLTNKCMEQSVT
>1TV5_361_381
KFICEMYNYTNKQIPIIASGG
>1RE9_14_34
LPPHVPEHLVFDFDMYNPSNL
>2D7U_288_308
YDKEAFGVTDYDKLPRKAKEF
>2H9F_220_240
PTVFVNAEEIGYRGTELREEI
>1PII_246_266
HAAVRRVLLGENKVCGLTRGQ
>1VJV_307_327
REQYETQVALNESEKDQWLEE
>1ML9_130_150
GRTVPLQIFRTKDRGWGVKCP
>2A2F_27_47
VFREILDKEQFLPMVVQNTEE
>2B4V_313_333
TRQVLWVDPWSLPHPAHLPRY
>1XGK_169_189
LMPDGTFEWHAPFDPDIPLPW
>1V4A_122_142
LAETLIVAARDWLYDACCREW
>1QOY_257_277
KLTTEIAAIGEIKTETETTRF
>2H9F_235_255
ELREEINGDPQQLARFERIRV
>2DBQ_43_63
VKEVDALVTMLSERIDKEVFE
>1BCO_296_316
TVYCYTLDGRFICEAECLAPV
>1F1O_172_192
KAGIEVGKISGAVGTYANIDP
>1SI7_122_142
SAFQLEGCQVLEYARHKRKLR
>1LTQ_29_49
FYNINRDDYRQSIMAHEERDE
>1KS8_87_107
GALDDGRKAVKWATDYFIKAH
>1OKG_170_190
EIPPQAIITDARSADRFASTV
>1VAG_210_230
IQQGWKAPRGRFDVLPLLLQA
>1VJO_240_260
EKLQRRRTKVANWYLDMNLLG
>1Z05_23_43
NAMYMAQPGHIDHIKQINAGR
>1H8L_268_288
IELGCVKYPKAEELPKYWEQN
>1OFL_285_305
ELSETIKSRGNAALYLNPGAM
>1RK6_223_243
LITHGGVYATHMRDEGEHIVQ
>1SIG_110_130
EKFAELRAQYVVTRDTIKAKG
>1J6U_134_154
HVLKHLRKSPTVFLGGIMDSL
>1VBI_178_198
SAMGKVFLAREKGERIPPSWG
>1RK6_193_213
ASGAIGISTGAFYPPAAHAST
>2O14_254_274
FKEVMRDMIRQVKAKGADVIL
>1W5D_432_452
KLVFSILLNGLIDEEDGKDIE
>1WST_84_104
GFTPLRLALARWMEKRYDIPM
>1LZL_1_21
MTTFPTLDPELAAALTMLPKV
>4UAG_402_422
QPGDMVLLSPACASLDQFKNF
>1FKM_84_104
IPTWHQIEIDIPRTNPHIPLY
>1U16_129_149
LSIISTHLLQLIKTLVERAAI
>1XMX_106_126
EVFRSYHWPIFVVEPNSDCLC
>1XVT_388_408
IGYSENDIQELVSKGLAKVED
>1JP4_246_266
WDTCAPEVILHAVGGKLTDIH
>1KKH_283_303
GGGCVIILVNEEKEKELLKEL
>1DT9_185_205
QSALRFARLRMEKRHNYVRKV
>1BT3_216_236
LFLGKAYRAGDAPSPGAGSIE
>3MBP_98_118
RYNGKLIAYPIAVEALSLIYN
>1U09_428_448
AGLAVHSGPDEYRRLFEPFQG
>1RMG_201_221
TVKSPANNILVESIYCNWSGG
>1GYC_28_48
NGVFPSPLITGKKGDRFQLNV
>1M15_231_251
ISMQKGGDLKTVYKRLVTAVD
>2A84_163_183
QQLVLIRQLVADFNLDVAVVG
>1ZVD_285_305
VKWFWKAVEFFDEERRARLLQ
>1F9V_76_96
LVQSSLDGYNVCIFAYGQTGS
>1BHE_11_31
TPSSCTTLKADSSTATSTIQK
>2DBN_283_303
VEEYTVDNTTKCSVFRTFQGW
>1YT3_31_51
FVRTRTYYPQLGLIQLFDGEH
>1E4F_195_215
AEGVLTTPEKDRGVVVVNLGY
>1F2J_329_349
GVEAGRRAFMHRAKMNSLAQL
>1RW3_253_273
LLKEGQRWLTEARKETVMGQP
>1OX0_63_83
SDFDVHNAAEIQDFPFDKYFV
>1RH9_133_153
DDFFTNPMVKGFYKNNVKVVL
>1NOF_147_167
WSGDEFKSYLKSQGSKFGSLK
>1T2D_96_116
DDLLPLNNKIMIEIGGHIKKN
>2ABS_122_142
VLKELCDKEGLATRFMVAPGQ
>2NZL_320_340
TDVLKALALGAKAVFVGRPIV
>2HWK_93_113
KEVVRQLSRRYPQLPRAVATG
>1SAZ_149_169
RKSIFHALNQKTVAKEVARMM
>2AZP_267_287
IGSQFEGRYEWLDGQPGGPIV
>2HKJ_76_96
NGIGIPPQEVPNAFGRVLYSS
>1BN8_54_74
YTVSNRNQLVSALGKETNTTP
>1C7Q_185_205
ADQEGYETFVIPDNIGGRYSV
>1Z05_176_196
LPGLVNSEQGIVLQMPHYNVK
>1BIF_54_74
YISKKLTRYLNFIGVPTREFN
>1X7F_345_365
LQIILKEMPIDERKNIVGTIA
>1MXA_107_127
DRADPLEQGAGDQGLMFGYAT
>2DBY_175_195
QEGKPARTFPPSEAVARFLKE
>1VAG_378_398
ADWVWIVPPMSGSITPVFHQE
>1O7F_348_368
LSTTVKRELAGVLIFESHAKG
>2CYG_70_90
GDWIRRNVVAYWPSVSFRYIA
>1Z05_209_229
GLPVFVANDTRAWALAEKLFG
>1CPY_34_54
TFESRNDPAKDPVILWLNGGP
>1JR7_277_297
LHGRDRFTPHPDLRRELMRQR
>7A3H_103_123
LSDNDPNIYKEEAKDFFDEMS
>1USG_296_316
SDEPLALVKDLKANGANTVIG
>1ZHX_340_360
KTELEETQRELRKEEEAKGIS
>1MDO_1_21
MAEGKMMSDFLPFSRPAMGAE
>1VRM_290_310
WRKVVLDFPNMGAHLLIVLEG
>2IM9_99_119
VNTVLSLALANSLESFQECLK
>1N26_103_123
FRKSPLSNVVCEWGPRSTPSL
>1MDO_8_28
SDFLPFSRPAMGAEELAAVKT
>1WZA_434_454
YVYHNLVNRPVKIKVASGNWT
>1ZVD_208_228
ENKKEYVRLYVNWRFLRGIEA
>1SVS_110_130
AGAAEEGFMTAELAGVIKRLW
>1JIX_204_224
FDTGLNIEFFGNAREKQFKNP
>2B5W_28_48
ALVRTLRVGVCGTDHEVIAGG
>1DQ3_177_197
ETFEIINDYLEKTFGRKYSIQ
>1D7Y_6_26
LKAPVVVLGAGLASVSFVAEL
>1GWU_28_48
RSDPRIAASILRLHFHDCFVN
>1KWF_186_206
PAWYKVYAQYTGDTRWNQVAD
>1KV7_403_423
RWVISGVGDMMLHPFHIHGTQ
>2G0D_264_284
EKVIREASFIRDAWCYGGPGI
>2FAU_234_254
KYEIMDGAPVKGESIPIRLFL
>1AOP_462_482
IGRWAKEREAGEGFGDFTVRA
>1DFA_299_319
GVKNIPSFLSTDNIGTRETFL
>2C78_174_194
SALLALEQMHRNPKTRRGENE
>2B4V_246_266
RWDISFVGYGVKNSYLIRHYL
>1RH9_115_135
KKQYVEWAVQRGQKLTSDDDF
>1YC9_46_66
SPSLCMAMARLKGAQGFARQA
>1QOY_11_31
GILDSMAEIVADKTVEVVKNA
>1TVZ_333_353
ALLNNRTEVSVDAYETFFKRF
>1XGK_56_76
FQGPLLNNVPLMDTLFEGAHL
>1WY0_310_330
MIKKANEALRILPKSKARMDL
>1T1G_261_281
TGYEVVIDGETTVIGGTSAVA
>1YGJ_85_105
TRDKSFLAMVVDIVQELKQQN
>1YE3_229_249
FAKAKEVGATECVNPQDYKKP
>1XHB_354_374
QCLDNMARKENEKVGIFNCHG
>1WAK_276_296
IWSTACMAFELATGDYLFEPH
>2AZP_56_76
RGSDVLVGALLCAPVDPEACA
>1LYV_180_200
KTISVPVVHVGNWPDQTAVSS
>1I6L_236_256
PGISNLLNIYSTLSGQSIEEL
>1JP4_231_251
GKASAYVFASPGCKKWDTCAP
>1U94_159_179
IEGEIGDSHMGLAARMMSQAM
>1XHB_195_215
RTLPVRTPTMAGGLFSIDRDY
>2GES_32_52
EELVGLRGLGEQIDLLEVEEV
>2PIA_120_140
GIGITPMLSMARQLRAEGLRS
>1VJP_61_81
VGSYDVDRAKIGKKLSEVVKQ
>2BBC_326_346
ISPSYRHSVSVPAGSSLEDIL
>1L9K_1_21
MRGSHHHHHHGSNIGETLGEK
>1PJC_144_164
GARFLERQQGGRGVLLGGVPG
>2CFQ_138_158
FEFGRARMFGCVGWALGASIV
>1ZJC_398_418
GIFEDGSKELVFENGNWASTF
>8OHM_358_378
LSQTKQAGDNFPYLVAYQATV
>1M6I_77_97
NGKERSIYFQPPSFYVSAQDL
>3GCB_134_154
QIVSSADQDIDSRLVQYLLAA
>1V73_308_328
KVGKSGELLLLENNRLIRGLY
>1N67_193_213
YRQTIYVNPSGDNVIAPVLTG
>2BLE_220_240
QLSAVIECADSAHGLKGHIIS
>2CY8_306_326
GNPITAAAAIAAIDTILEDDV
>1Y3N_300_320
KGQRWEEDARQIPRPDGWAIT
>1RP4_312_332
VQCDRCRLWGKIQTTGYATAL
>1XMX_342_362
VSFRPLRHNDITRAEDLGLAL
>1G41_103_123
LTDSAMKLVRQQEIAKNRARA
>1QAZ_98_118
YVATGKPVYATCLLNMLDKWA
>1UXY_152_172
CRFGYRDSIFKHEYQDRFAIV
>2GWN_105_125
TTMWERLLEKRQIGADTAWAN
>1ITX_334_354
EAGSFDFYDLEANYINKNGYT
>1Y3N_90_110
IPLNKLIDQNAPNLKAFFKTH
>1NTH_320_340
ATISEFTDILSGNQYYPCAGP
>1VAG_338_358
NIAVLYSFQSDKVTIVDHHSA
>2GES_249_269
DPESHFHHYAAFSDSQAVVAA
>1T1G_65_85
TNQPTGDPNGPDGEVELDIEV
>2CJG_154_174
PALGTQVLHLRGAFHGRSGYT
>1AGX_311_331
MALALTKTNDAKEIQNMFWNY
>1DDI_170_190
AEVENEVHVTVGVVRYDVEGR
>1BI5_118_138
GQPKSKITHLIVCTTSGVDMP
>1V04_53_73
EDLEILPNGLAFISSGLKYPG
>1BQC_133_153
DSATVAAWATDTSAAIQRLRA
>1IHG_323_343
YDQALADLKKAQEIAPEDKAI
>1NH1_14_34
PQTSFNEASRTSFRALPGPSQ
>1YII_239_259
VVKCIRSVPAYFAETLYYSMK
>2D5B_69_89
AFVDRVSGRFKRAWDLLGIAY
>3GCB_309_329
LGGDAVIYLNVDNETLSKLVV
>2J66_365_385
DLVCVLNSGAYGLSFSPVHFL
>2B5W_263_283
LAPNGVGALLGVPSDWAFEVD
>1HMY_164_184
ERIYMICFRNDLNIQNFQFPK
>1YI9_289_309
TKNVAPDMFRTIPAEANIPIP
>1EZW_77_97
ASNIATLDWISGGRAIIGMGP
>2GWD_121_141
YQVKAVAEEMGIGFLGMGFQP
>1RHC_244_264
RFWAGCLVPSMFKYKVYDPKE
>1U7L_196_216
VAVPKSLKSDFEKSYETLSKN
>1IO1_285_305
NKDGSISINTTKYTADDGTSK
>1XRF_430_450
ILNEETNLSKSRNTPLWGKVL
>1YRW_218_238
HNMVRAVADPWPGAFSYVGNQ
>2C43_131_151
EPELQVGIDIMKTSFPGRGSI
>2IXR_84_104
AVRGHARAQRNLLERLETELL
>2H7O_164_184
FLNRLAEAKITLSQQLNTLQQ
>1OC7_343_363
PEAGQWFNEYFIQLLRNANPP
>1HZF_108_128
GSYAAWLSRDSSTWLTAFVLK
>1UOZ_108_128
ASGGFATGTDYRGWIDAVASG
>1BIF_18_38
PYSNGRPALHASQRGVCMTNC
>2AM1_343_363
PANEGGKKIAVLADMKELGDQ
>2EX1_65_85
EALFTILDQYPGNIELNIHLN
>1HXX_166_186
ARRSNGDGVGGSISYEYEGFG
>1BIA_76_96
LDGGSVAVLPVIDSTNQYLLD
>1GP6_188_208
SVGLGLEPDRLEKEVGGLEEL
>1P8L_87_107
AVMTGHKMYNAKFSYYWFDYV
>1OC7_157_177
AASTYRELTIYALKQLDLPHV
>1A0I_85_105
DGFMLDGELMVKGVDFNTGSG
>1WAK_133_153
KWIIKSNYQGLPLPCVKKIIQ
>2PIA_62_82
DSQERNRYVIAVKRDSNGRGG
>1LC5_1_21
MALFNTAHGGNIREPATVLGI
>1BHE_202_222
DGIDPMSSKNITIAYSNIATG
>1V0D_296_316
TAENLKLVHIACHKKTTHKLE
>1FO8_107_127
EDDLEVAPDFFEYFQATYPLL
>1NML_71_91
HGWQKGPRNSPTVFNAVFNAA
>2FSJ_221_241
SLQIGVGDAISALSRKIAKET
>1YFE_329_349
QCEALTMLCCQVMGNDVAINM
>2NLO_266_286
ETLDGTRMAIHQAVDAFRLFT
>1RP4_254_274
FSFCDLVNKEIKNKMDNVISQ
>1V0D_97_117
EPHAGVIQAARQQLSDEQAPL
>2G17_182_202
VINATSGVSGAGRKAAISNSF
>1NML_100_120
DLAEQAKGPVQAGVEMSSTPD
>1NE9_72_92
YASKGPVMDVTDVDLLDRLVD
>1WP5_119_139
KKTELKHYKAQRYSKPLTGIN
>2GG6_394_414
SGAAVATHLDHRIAMSFLVMG
>2AE0_97_117
QFTGYYTPVIQARHTRQGEFQ
>1SIQ_97_117
VQSSLVMHPIYAYGSEEQRQK
>1PO5_67_87
EALVDQAEAFSGRGKIAVVDP
>1IN4_185_205
LKEIIKRAASLMDVEIEDAAA
>2FSJ_108_128
LWESGIHNDGSPVDLVIGSGT
>2C78_257_277
GLAPETRKTVVTGVEMHRKTL
>1T9H_248_268
GYTFPDIREKSSSCKFRGCLH
>2POR_60_80
TVFLSGAFGKIEMGDALGASE
>1NI9_200_220
PDSEVDVLYGIGGAPEGVVSA
>2CY8_377_397
ITRAEVARPDVKMIAAMRMAL
>1E2S_459_479
VARGEDPALQICCHPGCTPRP
>1ULZ_270_290
AGTMEFIADQEGNLYFIEMNT
>1JXM_90_110
SQGREDSVLSYETVTQMEVHY
>7ODC_1_21
MSSFTKDEFDCHILDEGFTAK
>1L8Q_293_313
HAIRSVEEEKKKDRKFKHLVG
>1YON_23_43
GHEVQGWLRVPQPYCSVNLVE
>1WXQ_86_106
HEGRGLGNKFLDDLRMASALI
>3GCB_75_95
STDSTPVTNQKSSGRAWLFAA
>2AQ5_155_175
VILVWDVGTGAAVLTLGPDVH
>2DBY_288_308
FTAGEKEVRAWTVRRGTKAPR
>1SAZ_269_289
WAKRVYRAMAYQIAKWIGKMA
>1J6U_302_322
ALEEFRGVHRRFSIAFHDPET
>2HKD_249_269
NDTDSSAATKKTAAWNSGTST
>1XFK_304_324
SFDIDQHTARLAARLCWDIAN
>1NUY_173_193
LVLAMVNGVNCFMLDPAIGEF
>1V2D_196_216
ELYYGERPRRLREFAPERTFT
>1LL2_239_259
TMTHPQFLNVWWDIFTTSVVP
>1Y3N_376_396
NQMYDIGAQIPIGFWQDYEYE
>1XV5_2_22
MRICIFMARGLEGCGVTKFSL
>1IAL_397_417
ILDAISNIFQAAEKLGETEKL
>1HX0_414_434
SNQVAFGRGNRGFIVFNNDDW
>2FFE_154_174
KRGEPDVRGVDIRGVSEASIS
>1POT_269_289
GYPTPNLAARKLLSPEVANDK
>1A87_219_239
LGKAFKVADLAIKVEKIREKS
>1QHU_344_364
EKELGSPPVISLEAVDAAFVC
>2O1B_358_378
QEKSILVAPGKPFGENGNRYV
>1XRF_36_56
LYDDDDKDRWMLKLIVKNGYV
>1H09_312_332
WYFMNTNGELADNPSFTKEPD
>1CJC_23_43
QHLLKHHSRAHVDIYEKQLVP
>1ZED_60_80
KDKLGPEIPLAMDRFPYVALS
>1H4V_19_39
MHQRIVATARKVLEAAGALEL
>1SJ8_256_276
VEAGRLVAKAVEGCVSASQAA
>1SIQ_47_67
HREIISEMGELGVLGPTIKGY
>2NMT_124_144
GVRGKQVPSVEINFLCVHKQL
>2PIA_127_147
LSMARQLRAEGLRSFRLYYLT
>1VJO_155_175
LETHRPAILALVHAETSTGAR
>1E2S_100_120
TGMAGKWHLGVGPEGAFLPPH
>1XOV_146_166
KGTAVLLEVCFVDRKEDANAI
>1KA1_206_226
AFYSPSSDAESWTKIHVRHLK
>1WW9_162_182
GKNQIIKSNWRLAVENGFDPS
>2NLO_78_98
LYLGFNGLNITHPYKQAVLPL
>1NTH_277_297
VDVATHINAVLMSSASWHLDG
>1HOW_253_273
IIELLGELPSYLLRNGKYTRT
>2HQ2_292_312
EESIAEAWVTRKPTSDGYVTS
>1Q25_48_68
CMHDLKTDSFHSVGDSLLKTA
>1A0I_217_237
GLIVKDPMCIYKRGKKSGWWK
