# Supplementary material for: Searching for universal model of amyloid signaling motifs using probabilistic context-free grammars
Source: BMC Bioinformatics. 2021 Apr 29;22:222. doi: 10.1186/s12859-021-04139-y (PMC8086366; doi:10.1186/s12859-021-04139-y)
Supplement: Supplementary file 1 — Additional file 1. Datasets [file 12859_2021_4139_MOESM1_ESM.gz › famgram_data/negative/PDBfrag_len21/negsample_21s.fasta.cnr70_8cv50_val.fa]

>2CYG_14_34
PPSEVVSLYKSNNIARMRLYD
>1OWL_358_378
FLTKDLIIDWRRGEQFFMQHL
>1F1O_268_288
KRNPIGSENMTGMARVIRGYM
>3GCB_201_221
LREFAETLRTALKERSADDSI
>1DLJ_382_402
YDNELQDVKNKVYSRDIFGRD
>2B61_62_82
VLICHALTGDAEPYFDDGRDG
>1YT3_47_67
FDGEHLALIDPLGITDWSPLK
>1R53_28_48
VPPGMSLTEADIQPQLTRRRP
>2FXU_114_134
ANREKMTQIMFETFNVPAMYV
>1JR7_269_289
LLINNLFWLHGRDRFTPHPDL
>1WCD_338_358
HGGNYPGALRPVTLVAYERVA
>1J58_12_32
RGDKGATVKIPRNIERDRQNP
>2GY5_302_322
DRFQGCLCSPGWQGLQCEREG
>1GCA_270_290
KNLAEGKGAADGTSWKIENKI
>2F4Q_125_145
ALMTRLLHVARFRVGSDIYAR
>1IN4_45_65
KMRGEVLDHVLLAGPPGLGKT
>1G4W_163_183
VKLSDGMPVPVNTLTFDGKPV
>1UX5_198_218
AKLRKVDKAVSALQESDNLRN
>1NF1_248_268
DFVKSNFDAARRFFLDIASDC
>1O20_273_293
LLVHEKIAKEFLPVIVEELRK
>1RW3_317_337
WGPDQQKAYQEIKQALLTAPA
>1EQC_311_331
YDNAPYIGSCQPLLDISQWSD
>1YU0_19_39
TGAAREITVDTDKNTVVVHDG
>1D5R_115_135
AIHCKAGKGRTGVMICAYLLH
>1KK1_124_144
QTREHLMALQIIGQKNIIIAQ
>1ZTU_290_310
SVVVGGQLWGLIACHHQTPYV
>1H6L_128_148
DEVYGFSLYHSQKTGKYYAMV
>1W5D_119_139
KVIKGNLIGDDTWHDDMRLSP
>2HC9_331_351
NNTDAEGRLILADGVFYAKET
>1L8Q_44_64
GSVGTGKTHLLQAAGNEAKKR
>1W8K_251_271
ASDQPTQYEEEMTDYQKIQQG
>1D5R_184_204
PVALLFHKMMFETIPMFSGGT
>1PMI_413_433
APGSSIELTADSANQDQDFTT
>1RE9_198_218
EALYDYLIPIIEQRRQKPGTD
>1EDZ_284_304
VKEKASLYVPMTGKVTIAMLL
>1OQ9_246_266
IDPDGTVLAFADMMRKKISMP
>1PJC_121_141
LPNRSLPLLTPMSIIAGRLSV
>2B0J_294_314
HNLMKEKGIANMEEALDPAAL
>1LW7_206_226
FVFEKLGGDEQAMQYSDYPQM
>1N4K_80_100
FRFKHLATGHYLAAEVDPDFE
>1JDW_103_123
YWPFYQKQGGHYFPKDHLKKA
>2B69_206_226
HMNDGRVVSNFILQALQGEPL
>2GI3_141_161
GSSGGSAAAVSAGMVVAALGS
>1OXX_158_178
DPSLLLLDEPFSNLDARMRDS
>1EYB_397_417
HGPDADCFEKASKVKLAPERI
>1U8X_16_36
ENLYFQSNMKKKSFSIVIAGG
>2CZ9_213_233
GKGSSKEVREGELSKLPPLHR
>1SP3_130_150
NVGAPVRDNCGSCHFYGGGGD
>1BGV_30_50
SSLGPVVDAHPEYEEVALLER
>1ZWX_230_250
TTNSMLKESYPKAAPEYLDYI
>1YHL_199_219
IYKRIVKYKTTFYTYLLPLVM
>1LL2_1_21
MTDQAFVTLTTNDAYAKGALV
>1JTA_60_80
KGTIDISGGTPYTDFADQKAR
>1A76_80_100
DGEPPKLKEKTRKVRREMKEK
>1YHL_79_99
DACVGGWMIEFLQAHYLVEDD
>1VJ1_6_26
IHHHHHHMIIQRVVLNSRPGK
>1XUU_105_125
MIFISTPFSRAAALRLQRMDI
>1E2S_166_186
NLSVEAQPPWLPGLEARYMAF
>1DB3_313_333
PAEVETLLGDPTKAHEKLGWK
>1TXD_251_271
DLTKRKMIHEGPLVWKVNRDK
>2CEY_95_115
KALFDTEFGKDLIKKMDKDLG
>1G8P_96_116
STNVIRKPTPVVDLPLGVSED
>2F8L_95_115
LLKGMKHGIQVNHQMTPDSIG
>1RP4_274_294
QLDTKIFNEDLVFANDLSLTL
>2AYU_189_209
WLTALENLPIVCDTITDRDAE
>1ZOD_44_64
AILDFTSGQMSAVLGHCHPEI
>1IAL_414_434
TEKLSIMIEECGGLDKIEALQ
>2EX2_158_178
SLYSAPKPGDMAFIRVASYYP
>1SP3_328_348
PFKVHTGKQIYDKKLNIFITP
>1PVL_100_120
APKNQNEEFQVQQTVGYSYGG
>1YII_274_294
SRSEIDLLDIRHEFRKNFAKS
>2CAU_151_171
PDNNQNLRILKFAITFRRPGT
>1WDI_14_34
EQIAQEGVEPRDMARLMVVYR
>2GNO_151_171
KIGDLWEELPLLERDFKTALE
>1BS0_7_27
INAALDARRAADALRRRYPVA
>1Y08_18_38
GSHMIRYSEVTPYHVTSVWTK
>1OC7_252_272
FRPLLEARGFPAQFIVDQGRS
>1N67_125_145
KDDVKATLTMPAYIDPENVKK
>1POT_82_102
TNFSNLDPDMLNKPFDPNNDY
>1U7G_214_234
GFNAGSAGTANEIAALAFVNT
>1QE3_12_32
KVKGTTENGVHKWKGIPYAKP
>1DD9_135_155
YLNSPETDIFHKGRQLYGLYE
>1XAG_161_181
LDFLKTLPFKQILSGYAEVYK
>1O7F_74_94
ITLFRQGDIGTNWYAVLAGSL
>1NXC_102_122
SVFEVNIRFVGGLLSAYYLSG
>2FSJ_100_120
AFPLIAAALWESGIHNDGSPV
>1N93_164_184
AEQIKKRFKTMMAALNRPSHG
>1ZCJ_183_203
LEVIPSRYSSPTTIATVMSLS
>2HBJ_193_213
KAIGLPRHSLAYLLENFANFK
>1U09_239_259
VDYSAFDANHCSDAMNIMFEE
>3SIL_18_38
GNTIVGSGSGGTTKYFRIPAM
>1OFL_292_312
SRGNAALYLNPGAMASEHALA
>2O14_302_322
LALAEEEKTYLIDLNVLSSAY
>2GFO_12_32
SGLVPRGSPTVTPTVNRENKP
>1IG8_343_363
DTSYPARIEEDPFENLEDTDD
>2EVX_22_42
QSPRACRLENLRAQDPVRRAE
>1MOQ_28_48
TGRISHGQVDLSELGPNADEL
>2ALA_253_273
TKAPFGCQIKTNPVRAMNCAV
>2EU9_108_128
TFEFLKENNFQPYPLPHVRHM
>1B63_122_142
AWQAYAEGRDMNVTVKPAAHP
>1W78_203_223
PEMPSTIADVAQEKGALLQRR
>2CBN_191_211
RQINGADYLAAPVPGKALAIF
>2GS8_258_278
YQAMEAVKELRQEGFACYFTM
>1CX4_212_232
MKRKGKSDIEENGAVEIARCL
>1ODM_2_22
GSVSKANVPKIDVSPLFGDDQ
>1WMD_298_318
LGYPNGNQGWGRVTLDKSLNV
>1O5T_108_128
YLWKDLTLDQAYSYAVENAKD
>1OEW_220_240
GTTLLYLPATVVSAYWAQVSG
>1AB4_199_219
GIEEAYRTGRGKVYIRARAEV
>2NZL_202_222
QLRMKNFETSTLSFSPEENFG
>1U4G_122_142
FGDGATMFYPLVSLDVAAHEV
>1RRK_188_208
VKDMECLEDVFYQMIDESQSL
>1E2S_398_418
ASSSLTAHEPPLLYDLSKDPG
>1G55_301_321
ANLLGFPPEFGFPEKITVKQR
>1SIQ_115_135
RQKYLPQLAKGELLGCFGLTE
>1H12_53_73
YTENGVYKAHYIKAINPDEGD
>2FFE_285_305
LMTSTEKSKELAEIVVQAFLE
>2IW1_184_204
EIYRQKNGIKEQQNLLLQVGS
>1XAG_100_120
GATGDFAGFVAATLLRGVHFI
>1KWF_1_21
AGVPFNTKYPYGPTSIADNQS
>2FTP_166_186
RELQQMGCYEVSLGDTIGVGT
>1ZED_146_166
VTTTRVQHASPAGTYAHTVNR
>1HXX_156_176
QYLGKNERDTARRSNGDGVGG
>2BWV_354_374
HWLGLDVADVGVYGQDRSRIL
>1RHC_189_209
HLMTVAAAPSTLKNVTIPKFE
>1XM9_265_285
PLPEEETNPKGSGWLYHSDAI
>1XIP_93_113
VCFHGDQVLVSTRNALYSLDL
>2CBN_181_201
AGKTITLEDGRQINGADYLAA
>1KA1_30_50
SHKDSTTITKNDNSPVTTGDY
>1Z6F_326_346
NQVVGTINFQLDGKTIEQRPL
>2FB9_118_138
DKDLSKRVLAQAGVPVVPWVA
>1TJY_15_35
VGFFTSGGNGAQEAGKALGID
>1RRK_270_290
IKVSVGGEKRDLEIEVVLFHP
>1YU0_112_132
YVCDDGTVRADSNFSAPTGYT
>1R53_293_313
GVQGGISNGENIYFSVPFKSV
>1SVB_238_258
AERLVEFGAPHAVKMDVYNLG
>1MKY_123_143
LREFEREVKPELYSLGFGEPI
>1CX4_198_218
DSFFIVESGEVRITMKRKGKS
>2B20_331_351
GEVSAEGLRIVLEAGIREPMI
>2B9W_355_375
FGHPVEKIIEEQTWYYFPHVS
>1L9V_185_205
IEYKVTLNEDKPISDVHVKEL
>2DAP_299_319
VLEVAPYLLSPENLDDLIARD
>2H6O_341_361
ANSPNVTVTAFWAWPNNTETD
>1ZCJ_403_423
PMFYAASVGLPTVLEKLQKYY
>2I0Z_263_283
FTHFGLSGPAALRCSQFVVKA
>1BCO_204_224
TGRETEMCGGKLSFDDVFERE
>1PO5_49_69
VYLGSRPVVVLCGTDAIREAL
>1EVY_11_31
ELLYLNKAVVFGSGAFGTALA
>1V71_80_100
FSSGNHAQAIALSAKILGIPA
>1R76_159_179
AQVVSQLAPEEAAPYRDAALK
>1X7F_287_307
ATLQELHVRRGDITEYMVRST
>1UMG_248_268
EALEAFAFPHLVPGWMRGSHY
>2EVX_141_161
AGVSHWMYNRGQSDLVLIVFA
>1YUE_94_114
TLNKGDLFKYNNIVYKVLEDT
>2F7V_272_292
AAAHFEETFRGPSLPSGDIAR
>2GTI_164_184
KVGDSDVEFWFAVRKDGDDVI
>1MOQ_262_282
LKHGPLALIDADMPVIVVAPN
>1FL2_224_244
GDIHNIELAGIFVQIGLLPNT
>2POR_155_175
AYTFGNYTVGLGYEKIDSPDT
>1V2D_98_118
LVGPGDEVVVLEPFFDVYLPD
>1PJX_191_211
IVAETPTKKLWSYDIKGPAKI
>2IMR_130_150
GVAAAQAGADTLTRLGAGGVG
>1U16_33_53
RLSEVDIQASIAYAKALEKAG
>1A76_200_220
LNEVLEDLRISLDDLIDIAIF
>1E4F_398_418
ETPVKSENPLKKIFRLFKELM
>2F5U_131_151
LGRLPRYLACLAAVIGTEGGR
>1S9J_83_103
MEHMDGGSLDQVLKKAGRIPE
>1UX6_97_117
DQKDSDGDGRGDACKDDFDHD
>1IZC_189_209
GVENVDAIAAMPEIHGLMFGP
>1T1G_226_246
PLPSWQERANVPPSANPGAGS
>1IJ5_211_231
REHFVRLGFDKKSVQDALFRY
>2CY8_243_263
VISGFRVGNHGMQALLDVQPD
>1P5D_247_267
RVGVVTNTGTIIYPDRLLMLF
>2F82_387_407
VGGKLKARHEYAPEKFVETMK
>1MXG_96_116
AHAYGIKVIADVVINHRAGGD
>1WY0_219_239
DVLDLIADEKKLGKPVGSDIR
>2B61_91_111
GLALDTDRYFFISSNVLGGCK
>1S7C_186_206
VDGPSHKDWRGGRGASQNIIP
>1SIQ_34_54
MPRILLANRNEVFHREIISEM
>1EU8_50_70
LDLVNALRGKSSDPDVFLMDV
>2G0D_143_163
ILSYLLLINDEQYDDLKILII
>7ODC_30_50
EVSSSDDKDAFYVADLGDILK
>1GKZ_19_39
TVTSFYNQSAIDVVAEKPSVR
>2BBC_133_153
RTSYYQYSLGILALCVHQKRV
>1G4W_325_345
VGRTGTMAAALVLKDNPHSNL
>1XC3_168_188
QGKCPYHGDCFEGLASGPAIE
>2F5U_392_412
DALAIQYEQGLGLLAQQARIG
>1VQZ_172_192
NALKVSKDKFESKGVKSVRAR
>1VJV_61_81
GVSNSGAQDEEIHKQIVIEMK
>2BC9_233_253
PRLCIRKFFPKKKCFVFDRPV
>1N11_27_47
LPIVKNLLQRGASPNVSNVKV
>1KXU_167_187
HLIVHNPYRPFEGFLIDLKTR
>1C7Q_337_357
EDPENIDGLNFLAGKTLDEVN
>1Q5N_218_238
AKQLKLGQTACTWHGERDRIV
>2DBN_255_275
PAYQRVFANVFNGNLAQYDPW
>1TXD_34_54
YTERAHVRTLKVLDQVFYQRV
>1KVP_408_428
GDSSKKFKIAEGQWYRYAPSY
>1RRK_360_380
DIKALFVSEEEKKLTRKEVYI
>1PJX_206_226
KGPAKIENKKVWGHIPGTHEG
>1IJ5_302_322
DDSKSLSYQEFVMLVLLMFHD
>1MXA_145_165
VQRQAEVRKNGTLPWLRPDAK
>1MJ5_46_66
RNIMPHCAGLGRLIACDLIGM
>1XTI_276_296
PAIAIHRGMPQEERLSRYQQF
>1JDN_129_149
SHLTRVAPAYAKMGEMMLALF
>2BJF_185_205
NLNQYVGLRYNQVPEFKLGDQ
>1XHC_122_142
EYLLTLRTIFDADRIKESIEN
>1WL4_276_296
PLARIVSWSQVGVEPSIMGIG
>1XTI_249_269
EFNQVVIFVKSVQRCIALAQL
>1VJT_152_172
LEIAEKMKKMAPKAYLMQTAN
>2B4W_247_267
KSCYPPCEPKVPLLADCVFAS
>1WZU_23_43
YQLPEVQDIADFIGDSLELAR
>1SVB_253_273
DVYNLGDQTGVLLKALAGVPV
>2DPO_255_275
YSEGMKRVLKSFGSIPEFSGA
>1BG6_178_198
SVLPQYVAVENVLHTSLTNVN
>2H7O_171_191
AKITLSQQLNTLQQQQESAKA
>2C4E_5_25
MEKITCVGHTALDYIFNVEKF
>1UM8_137_157
QKGIVFIDEIDKISRLSENRS
>2A1X_81_101
YAPSEKMITKVQDFQEDKELF
>1VAG_386_406
PMSGSITPVFHQEMLNYRLTP
>1SVS_179_199
PTTGIVETHFTFKDLHFKMFD
>1QE3_29_49
YAKPPVGQWRFKAPEPPEVWE
>1P9R_374_394
EQAMEKHIRATTPSIRDDGLD
>1N4K_268_288
GQDVLEVVFSKPNRERQKLMR
>2B4W_230_250
VLDPQSRAITGAKIIGTKSCY
>1PW4_333_353
IATIVYWMNPAGNPTVDMICM
>2HVQ_311_331
PSLIKKELVKMVQDVLRPAWI
>1EDZ_171_191
EGNRLYGKKCIVINRSEIVGR
>1B6A_69_89
RQLERSALEDKERDEDDEDGD
>1UXY_190_210
DLTRLDPTTVTPQQVFNAVCH
>1YS1_131_151
PTGLSSTVIAAFVNVFGILTS
>1Y3N_464_484
NDYQQQLKNRGFYQVMIVMQK
>1MGP_43_63
MEKYDIDSIPLYVVWEDGRSE
>1IGR_458_478
CESDVDDDDKEQKLISEEDLN
>1OYG_233_253
LVFEANTGTEDGYQGEESLFN
>1C0P_42_62
DVSSQTFASPWAGANWTPFMT
>1PEA_63_83
YRLCAEDFIRNRGVRFLVGCY
>2GI3_232_252
KVDFLSEIEEGVSGMKFAVPE
>1ZX5_82_102
KFPILVRLIDAASPTQVHVHP
>1N93_299_319
LAPRSFPNLASAAFYWSKKEN
>1ZXX_296_316
ILDLFDESHRGDYDLLKLNAD
>2G29_61_81
GMPDVEVLKQASWGTTRDNLV
>1KO9_225_245
LQQLRESSYEEAHKALCILPG
>1PBE_120_140
TVYQAAEVRLHDLQGERPYVT
>1RVK_109_129
WDLAGRSLGQPVYKLIGGYRD
>1YM5_74_94
RSELPFAGHPTIGSCKAFLEF
>2FR1_460_480
TAQRPTRLFDEIDDARRAAPQ
>1H6S_31_51
LRINIVGTTETDQGVTFGAKL
>2CY7_96_116
GRDWRWTQRKRQPDSYFSVLN
>1NI9_107_127
AVGDKGCFLNAPDMYMEKLIV
>1NH8_172_192
IADVVGSGRTLSQHDLVAFGE
>1U7G_82_102
MLKNIELTAVMGSIYQYIHVA
>2A3N_130_150
IRVVAITKNADSPLAQAATWH
>1PO5_30_50
KGLLRSFLRLREKYGDVFTVY
>1HBZ_164_184
DFWTNNPESAHQVTYLMGPRG
>1M7Y_382_402
KKIVYEVHLNISPGSSCHCTE
>2GFO_299_319
RFSYDGRWKQKLQTSVDFPLE
>1WDI_276_296
AGEGETRLFIRPPYTFKVVDA
>2FGQ_55_75
FWLEGEIFGDDGNASGFNFKR
>1YI9_31_51
DTYFCMSMRLPVDEEAFVIDF
>1F42_203_223
SSFFIRDIIKPDPPKNLQLKP
>1OXX_241_261
IGEINELEGKVTNEGVVIGSL
>1JFB_11_31
FSRASGPEPPAEFAKLRATNP
>1DLJ_17_37
VLLSLQNEVTIVDILPSKVDK
>1SYY_240_260
GIKEENPEIWTPELQQEIVEL
>1UZ5_262_282
DLTASVIEELGEVKVHGIAIQ
>2J66_163_183
ESMLDAVMDAVRSLQFTKFIG
>1WL7_240_260
GPYVDKNGVSMMQGGGTILDA
>1FS7_326_346
KEFLQDIAFDNIGKAHLETGK
>1NH8_2_22
SGRPVLGSSHHHHHHSSGMML
>1SNG_171_191
TTPFEAHLTRAGTFRTPRGPK
>1EYB_67_87
AEQLSGSAFTCPRSTNKRSWL
>1W9Y_3_23
NFPIISLDKVNGVERAATMEM
>1JDW_369_389
RVMVDANEVPIQKMFEKLGIT
>1I9Z_289_309
GELVPHSYQSVPLYYSDHRPI
>1K7I_34_54
HDRGDGLTVNGKTSYSIDQAA
>1O70_198_218
VPRDKGWQKTELDYPSAHKKL
>1CS6_108_128
RDPVKITEGWGVMFTCSPPPH
>1JIX_2_22
KIAIINMGNNVINFKTVPSSE
>1N40_132_152
DLRNDFADPLATALHCKVLGI
>2HC9_106_126
TKNVHFVLFAEYPDVLSHVAA
>1LJ8_262_282
VQWVLEDKFVNGRPAWEKVGV
>1AOP_302_322
LKTGLLEIAKIHKGDFRITAN
>2HGS_422_442
CISELGIFGVYVRQEKTLVMN
>1NRI_272_292
NAKLAIMMILSTLSKSEAKVL
>1UDX_390_410
AALRAKGVRAGDLVRIGGLEF
>1B7E_367_387
QWAYMAIARLGGFMDSKRTGI
>2A2F_97_117
ELTLSPNEVAAMVRKAANLLL
>2IY9_217_237
RVAALAQYRKGETPVLHGGGI
>1CEO_242_262
YSFMMELNNLKLNKELLRKDL
>1D3G_334_354
GPPVVGKVKRELEALLKEQGF
>2J3X_58_78
TDILFSSLTAIEIMKEDENQN
>1NUY_226_246
YIQRKKFPPDNSAPYGARYVG
>1EYN_250_270
VCRNAQPDTLDAVLAKLREAG
>1WP5_68_88
HELPDIRWKDLGQHIANIIPI
>2BW0_189_209
FLFPEGIKGMVQAVRLIAEGK
>1N3L_342_362
PDPSKQKPMAKGPAKNSEPEE
>1JFB_283_303
YHTASALAIKRTAKEDVMIGD
>1CWV_347_367
SSSFTPNVSVNDQGQVTITYQ
>1LCY_209_229
LHRGEKKNSSSGISGSQRRYI
>1P5J_333_353
SLVVIVCGGSNISLAQLRALK
>1CPT_154_174
MTDCALYYPLHVVMTALGVPE
>1AC5_71_91
IWLNGGPGCSSMDGALVESGP
>1P5D_284_304
VKCTRRLIALISGYGGRPVMW
>1XKS_150_170
AVQGGSFILSSSGSQLIRLIP
>1UDX_345_365
EVVPVAEGVYEVRAPEVERYL
>2HRZ_179_199
YSRRGFFDGIGIRLPTICIRP
>2JAK_356_376
ERALYYWNNEYIMSLISDNAA
>1UZ5_231_251
DDKESLKALIEKAVNVGDVVV
>1PHP_363_383
ADKMDHISTGGGASLEFMEGK
>1D5R_276_296
GPEEVDNDKEYLVLTLTKNDL
>1BI5_362_382
GEGLEWGVLFGFGPGLTIETV
>1TO3_279_299
LQRLGEIVDEMMGKRREGGSH
>1Q7E_219_239
RLDKLGYLEEYPQYPNGTFGD
>1GVH_329_349
EADRAKGQFDSEGLMDLSKLE
>1BIA_297_317
ALLLEQDGIIKPWMGGEISLR
>2II0_361_381
RSINPPCVPFFGIYLTNILKT
>2IW1_169_189
IYPDRKYSEQIPNSREIYRQK
>1K1S_25_45
GKPLVVSVYSGRTKTSGAVAT
>1MKY_60_80
FDNPQDIISQKMKEVTLNMIR
>1V73_104_124
FGEGHMVMTGDIFDRGHQVNE
>2C81_133_153
AIIPVHLFGSMANMDEINEIA
>1WCD_303_323
QPITSIKLEIVTSKSGGQAGD
>4BCL_297_317
HHGMVGKFNDFTVDTQLKIVL
>2BI0_156_176
LPASPDWKPGAVPGDDLSRIG
>1OFL_446_466
RPYWLKEMPGTYALTARLSAD
>1W8K_11_31
MSNPWKAFMEKYDIERTHSSG
>1VB3_176_196
NIETVAIDGDFDACQALVKQA
>1EU8_5_25
KIVFAVGGAPNEIEYWKGVIA
>1GW1_155_175
DEQGRLIPVIFRLYHANTGSW
>2DBY_136_156
LLADLATLERRLERLRKEARA
>1JY1_151_171
GIWLSPLYPRIADGTHKSGES
>1W8K_67_87
DVSFLRPVATGDQKLKDGGFA
>1DKQ_225_245
QAQGMPEPGWGRITDSHQWNT
>1DT9_117_137
FKPINTSLYLCDNKFHTEALT
>1GA8_243_263
SHYCGPAKPWHRDCTAWGAER
>1SVB_268_288
LAGVPVAHIEGTKYHLKSGHV
>1GSO_279_299
DKQGNPKVIEFNCRFGDLETQ
>2GU1_275_295
KTRYLHLDKILVKKGQLVKRG
>1YDX_40_60
TIDSLFDLKKGEMLEKELITP
>2B4W_269_289
IVMRSDGKVDLYSGVGDSHEG
>1XOV_33_53
LSEIKEAEKVLNAASDELKRE
>1SI7_110_130
CARVPGKEMPDLSAFQLEGCQ
>1WP5_86_106
IPIDRDEEIIKAIPINDFELN
>2C43_176_196
EWTQLDMFYRNWALKESFIKA
>1RP4_112_132
CQTSKKPVDIEDTINYCDVND
>1OXX_214_234
LVKGKLVQVGKPEDLYDNPVS
>1D5R_229_249
EDKFMYFEFPQPLPVCGDIKV
>2G5D_78_98
WQDVCAQAFQTPIHSFQAKRF
>2C81_179_199
TIGDIGAFSCQQGKVLTAGEG
>2BW4_286_306
GTAGAAFYTFRQPGVYAYVNH
>1JX6_294_314
IAMAEAIKWDLEDKPVPTVYS
>1BIF_47_67
LPARGKTYISKKLTRYLNFIG
>1RU4_53_73
LKPGTYTIPYTQGKGNTITFN
>1KA1_163_183
IVDGVVQLGCIGCPNLVLSSY
>1T67_107_127
GIFDYAAAIGGATITAAQCLI
>1EYN_110_130
SLPGGCAIGARPVDLHIFGLE
>2A62_216_236
AQSLYHFSVPEDVVLGTAIGR
>2FK8_109_129
VERFDVNVIGLTLSKNQHARC
>1DB3_21_41
LLEKGYEVHGIKRRASSFNTE
>1OKG_339_359
QSAATHLHAGEAATVYFKSGR
>1H12_263_283
VIGYIFNGQANPGQWYEFDAW
>1YOE_79_99
VKPLMRELIIADNVHGESGLD
>1T9H_199_219
LRTNEISEHLGRGKHTTRHVE
>1R53_128_148
ETIGRVASGAIAEKFLAQNSN
>1VLO_45_65
QIDEHHAVRTDAGMFDVSHMT
>2IZR_21_41
NFGELRLGKNLYTNEYVAIKL
>1RVK_29_49
PAHQVEQAMLTVRTEDGQEGH
>2AU3_272_292
GTALTQNQANLLSKFTKKVYI
>3GCB_4_24
HHHHASENLAFQGAMASSIDI
>1U94_166_186
SHMGLAARMMSQAMRKLAGNL
>1FXX_220_240
LIDVPQMKPLVHVSGMFGAWR
>1DLJ_251_271
NPSFGYGGYSLPKDTKQLLAN
>1GPI_82_102
YGITSTGTALTLKFVTGSNVG
>1XM9_103_123
IQKQLTGLLWNLSSTDELKEE
>2FGT_253_273
SYQTGELIKKSQKYLEDTGSW
>1TDH_38_58
VPFESSAYRISASARGKELRL
>2DBN_408_428
CEKNLAYAHKVKAALEKGASP
>1YPV_293_313
AEDFQIEGYNPHPTIKMEMAV
>2F5U_351_371
RRVVDMSSGARQAALVRLTAL
>1GKZ_88_108
CNPTILHVHELYIRAFQKLTD
>1KNW_162_182
SKHGIWYTDLPAALDVIQRHH
>1MGP_255_275
LRVIGVHADNEAGVVELLNTL
>1K92_180_200
FDYKMSVEKAYSTDSNMLGAT
>2EVX_194_214
ERSSRKGSSGEKSGNIFSGFA
>1V2D_287_307
RDLLAGGLRAMGLRVYVPEGT
>1VAG_323_343
RKTSSLWKDQALVEINIAVLY
>1UOU_170_190
LLDQAGCCIVGQSEQLVPADG
>1J72_174_194
FAWCGGKSNILERNKARDLAL
>1EQC_71_91
EQDFKQISNLGLNFVRIPIGY
>2DE2_325_345
ALALLERTQQFLLTNNLLQEP
>1EA7_153_173
VNYAYSKGVLIVAAAGNSGYS
>1WER_235_255
AKEPYMEGVNPFIKSNKHRMI
>1UG6_30_50
PSIWDAFAQRPGAIRDGSTGE
>1IUQ_47_67
AVIESGNPKADEIVLSNMTVA
>1KA2_192_212
EEGKVPREHPLEKEKYEREWM
>1VPT_63_83
FFLSKLQRHGILDGATVVYIG
>1HX0_214_234
LHNLNTNWFPAGSRPFIFQEV
>1R53_50_70
QSKLSTPRDEKDRVEIQSGTE
>1AC5_280_300
SYTRESSQKGTADCLNMYNFN
>1PVL_4_24
ITPVSEKKVDDKITLYKTTAT
>1JDN_7_27
PQKIEVLVLLPQDDSYLFSLT
>1VJZ_120_140
TAQEAFIHHWSFIARRYKGIS
>1NTH_159_179
GVMTSVRGKSPIPKSPYEVLA
>1OGQ_139_159
GTLPPSISSLPNLVGITFDGN
>2CY8_137_157
TGRRMILRFEGHYHGWHDFSA
>1JK7_190_210
MRPTDVPDQGLLCDLLWSDPD
>1C7Q_239_259
DLLTNESYQYAAVRNILYRKG
>1EQC_12_32
VNLGGWFVLEPYMTPSLFEPF
>1BN8_379_399
NASAANGLSSSVGWTPSLHGS
>1B9H_212_232
FLRHSCGRPRDDRRYFHKIAG
>1KO9_58_78
VLADQVWTLTQTEEQLHCTVY
>1K7I_95_115
VKFNAEQIEQAKLSLQSWSDV
>1JY1_193_213
EWIDVIHKHDLSETNVYLIGS
>2GS8_14_34
YANIAIIKYWGKENQAKMIPS
>2AUJ_237_257
GVVHLHEPASILVVKARVYPF
>2GNO_198_218
KVLSKGLEGYLACRELLERFS
>1BU8_215_235
LGFGMSQKVGHLDFFPNGGKE
>1IMV_142_162
YGTRPRVLTGNPRLDLQEINN
>1K7I_205_225
GEGDPSYNDAVYAEDSYQFSI
>1LW7_24_44
EAFSKVDELHVIVCSDTVRDL
>2HJS_171_191
KELARQTAELLNARPLEPRLF
>1MLA_41_61
GYDLWALTQQGPAEELNKTWQ
>1D5T_358_378
TVETTDPEKEVEPALGLLEPI
>1HO8_251_271
LIWLLTFNPVFANELVQKYLS
>1TQN_299_319
ELATHPDVQQKLQEEIDAVLP
>1FP2_307_327
MDVNMACLNGKERNEEEWKKL
>1YKS_198_218
RKAGKSVVVLNRKTFEREYPT
>1JDN_333_353
LRAGYSKKDGGKIIQQTWNRT
>2GWD_346_366
EDVLQSVLDLTADWTPAEREM
>1PW4_249_269
LPNKLLWYIAIANVFVYLLRY
>1BT3_286_306
QLAGKPRKRDYTDSDWLNATF
>1TJY_68_88
AVSPDGLCPALKRAMQRGVKI
>1NUY_105_125
VEPEKRGKYVVCFDPLDGSSN
>2D81_298_318
IGGVQMAAIVGQVKQIVSGFQ
>2BI7_319_339
MGEMALLEKYLSLAENETNIT
>1V4A_420_440
ALTAHMTNVRRVFNELIGDDE
>1MZE_221_241
FPPDQFECLYPYPVHHPCDRQ
>1ZED_312_332
GGRIDHGHHESRAYRALTETI
>1YKS_369_389
WQVAKAGLKTNDRKWCFEGPE
>2FGQ_289_309
YGNLAFLKNKDASTLGLQAKG
>1UAS_212_232
WNDPDMLEVGNGGMSEAEYRS
>1SNG_188_208
RGPKRVPFMHRTKTMPYATAR
>2FBA_47_67
GVPGTVIASPSTSNPDYYYQW
>1N67_250_270
NPENFEDVTNSVNITFPNPNQ
>1XV5_220_240
EKFLKPAGKSTVMEGLERSPA
>1JND_242_262
HPDGSKDRLAHLNADFQVEYW
>2BX6_251_271
RKLIDEMVGKGFFLVQTKEVS
>1DB3_131_151
STSELYGLVQEIPQKETTPFY
>1JFB_111_131
VKNLQPYIQRTVDDLLEQMKQ
>1XVT_127_147
SGFGQYGTEEYTNLPAYNTIA
>1XFK_14_34
RHDPEDGQAGRRVHHIACPIQ
>2CU2_185_205
WNGGVFAFAPATMAELFRRHL
>1GSO_22_42
AQSPLVETVFVAPGNAGTALE
>1H30_376_396
TSAPVTAFYRGCMTLEVNRRL
>1R3S_135_155
FQAITLTRQRLAGRVPLIGFA
>1P5D_137_157
RIEKNDLASGVGSVEQVDILP
>1TBF_276_296
FDQGDRERKELNIEPTDLMNR
>1ZGK_139_159
VERYEPERDEWHLVAPMLTRR
>1US0_189_209
PYLTQEKLIQYCQSKGIVVTA
>1WZU_264_284
LKNIYESLKDMKYKVEVPEEI
>1TCA_110_130
VAQWGLTFFPSIRSKVDRLMA
>2DFW_67_87
KPFTYAAALVDRGFAAVDRQV
>2CWC_174_194
LLREALRGAPKEALLALEPFR
>1E5W_133_153
KYGDFNKEVHKSGYLAGDKLL
>1YPX_145_165
YRGDIEYQPYLDDAEKFANDL
>1LJ8_457_477
TAIPNSPEFVAAFERCYGSLR
>1JCF_292_312
GLDTLLQKETGISVIRSEEPL
>1PGS_213_233
TIAINNANTFQHQLGALGCSA
>1L9K_171_191
LRVLNLVENWLSNNTQFCVKV
>2CAU_390_410
IPRQVSDLTFPGSGEEVEELL
>2CU2_52_72
ERTLLAVRRDQEAVARPYADG
>1AOP_476_496
GDFTVRAGIIRPVLDPARDLW
>1OZ2_191_211
DYWCDPSSPYIHPVGWCQKQG
>2NZL_87_107
SVLGQRVSMPICVGATAMQRM
>1E6U_91_111
IHAAHQNDVNKLLFLGSSCIY
>1VRM_65_85
RSVVKKINDHPNEWVEVDEET
>1N11_326_346
LVKFLLQHQADVNAKTKLGYS
>3SIL_123_143
KTWGAYRDKAPDTDWDLVLYK
>1ODM_118_138
QAKTPTHEVNVWPDETKHPGF
>2HKJ_84_104
EVPNAFGRVLYSSKYVNRQTR
>1QF5_307_327
TGWLDTVAVRRAVQLNSLSGF
>1VFL_332_352
SFLPEDEKKELLDLLYKAYRM
>1F1O_411_431
CFDYNYHLKNVDLIFERLGLA
>1OHC_295_315
YRMTAAETIAWVRICRPGSVI
>1XAG_186_206
NGESATQDIEQHFKDREILQS
>1UA4_91_111
VESCPVRFYMKRWGWNELRMG
>1ZKL_86_106
VHAADVTQAMHCYLKEPKLAN
>1AGX_236_256
AKAGVKAIIHAGTGNGSMANY
>2IMR_399_419
TPFLRRGETWQEGFRWELSRD
>1H12_66_86
AINPDEGDDIRTEGQSWGMTA
>1LJ5_162_182
RLVLVNALYFNGQWKTPFPDS
>1ISR_453_473
QYTEANRYDYVHVGTWHEGVL
>1FCQ_11_31
FNVYWNVPTFMCHKYGLRFEE
>1XMX_239_259
TFINEEARRFANGEWLETLVH
>1NTH_145_165
MSYALEKEVDTIVNGVMTSVR
>1YFE_53_73
RAAAKVNEDLGLLSEEKASAI
>1BU8_392_412
DINVGEIQKVKFLWNNKVINL
>2G29_170_190
WIRYWLAAGGMEPGKDFSTIV
>1B6A_383_403
YMKNFDVGHVPIRLPRTKHLL
>1NW3_20_40
YPWPLPVYDKHHDAAHEIIET
>2BI0_128_148
APTGLAGLRMTTIDRTDRLVL
>1OHC_154_174
YGFLNFNSFNLDEYEHYEKAE
>1EG2_157_177
EEIAWFAKTKKYFFDLDAVRE
>1I4W_240_260
LFSAAEIWPTKGKPIALVEMD
>3BCT_27_47
HNLSHHREGLLAIFKSGGIPA
>1DQ3_326_346
LEKVLSNHKGGNFGLPLNFNA
>1BQG_340_360
LTWGSHSNNHFDISLAMFTHV
>1EDG_268_288
DGGTNAWNINDSKDQSEVTWF
>1R4U_187_207
QWKNFSGLQEVRSHVPKFDAT
>1G8P_3_23
TAVARLQPSASGAKTRPVFPF
>1JX6_287_307
RMNDDTGIAMAEAIKWDLEDK
>1G41_220_240
KDALKALIDDEAAKLINPEEL
>1O20_89_109
EMIKACETVIGLKDPVGEVID
>1KNW_83_103
ALAAGYNPQTHPDDIVFTADV
>1BIF_279_299
REFSKHLAQFISDQNIKDLKV
>1ZJC_380_400
DSNVHVDFMIGSSDLTIYGIF
>1A26_121_141
AYSLLRGGNEDGDKDPIDINY
>1HX0_108_128
AAGTGTTCGSYCNPGNREFPA
>1XFI_198_218
DDLENFQAKWINKSWKKAVIF
>2HZ6_97_117
MGKKQDIWYVIDLLTGEKQQT
>2D57_197_217
GPAVIMGNWENHWIYWVGPII
>1CPT_182_202
KLTQDFFGVHEPDEQAVAAPR
>2AQ5_110_130
EIPDGGLVLPLREPVITLEGH
>2GU1_122_142
SSQVANITQVMKDKIDFSRSL
>1LC5_211_231
LRSLTKFYAIPGLRLGYLVNS
>1U09_313_333
IYVLYALRRHYEGVELDTYTM
>2C78_200_220
WELLDAIDEYIPTPVRDVDKP
>1KNW_7_27
STDTDLTAENLLRLPAEFGCP
>1XAG_196_216
QHFKDREILQSLNGMDKYIAK
>1LZL_147_167
LGIDPSRIAVGGQSAGGGLAA
>2ALA_81_101
YTGVYPFMWGGAYCFCDSENT
>1XMX_335_355
LQARAMLVSFRPLRHNDITRA
>1NI9_271_291
LGDMARSDNVIFSATGITKGD
>1O20_255_275
VIINAKTQRPGTCNAAEKLLV
>2J4O_212_232
EDELFRLSQLGLDAGKIKQVG
>1ZOD_228_248
ALKRKCEARGMLLILDEAQTG
>1NTH_137_157
EDVFMPVHMSYALEKEVDTIV
>2G5D_357_377
TAHPVTRKALNRLIMAQDTGS
>1KK1_257_277
YEEHGRIKYEPITTEIVSLQA
>1XHB_115_135
GQVITFLDAHCECTAGWLEPL
>1RVK_77_97
DRERLWQDLAHWQRGSAAQLT
>1GPJ_276_296
ENIEDVEVRTIDDLRVIAREN
>1ZSY_107_127
KPGDWVIPANAGLGTWRTEAV
>1XA6_119_139
ESIHDLVTDGLITLYIETKAA
>1V04_289_309
MRIFFYDAENPPGSEVLRIQD
>1N4K_254_274
LEDLVYFVTGGTNSGQDVLEV
>2CAU_86_106
YRVLEYCSKPNTLLLPHHSDS
>1J6U_34_54
SNGNDVYGSNIEETERTAYLR
>2FR1_290_310
DRESVRELLGGIGDDVPLSAV
>1WCD_311_331
EIVTSKSGGQAGDQMSWSARG
>1XV5_213_233
YQMFDFHEKFLKPAGKSTVME
>2BX6_268_288
KEVSMKAEDAQRVFREKAPDF
>2BBC_82_102
PSMGQLALYLLALRANCEFIG
>1TQN_173_193
DSLNNPQDPFVENTKKLLRFD
>1EZW_17_37
TKIAHLIKVAEDNGFEYAWIC
>1Y3N_424_444
VNLTVEEREIYDKYWPDVKTY
>1Q0H_192_212
TGSGGPFRETPLRDLATMTPD
>1VJP_260_280
LTDDGKNKSKEFTKSSIVKDI
>2AUJ_178_198
AEEEGDSVHLTLFLEWTEPKD
>2H9F_342_362
GGERSAVRFGHPSGTLRVGAE
>1IN4_238_258
INTDIVLKTMEVLNIDDEGLD
>1LJ5_261_281
HWKGNMTRLPRLLVLPKFSLE
>2A0M_93_113
TLEEAHEKLESKVFTVLARGA
>2HMA_262_282
PWFVVGKDLSKNILYVGQGFY
>2C1I_393_413
NALPRVIEYLKNQGYTFVTIP
>1LJ8_387_407
VPTINRLIADGRETERAALVV
>2F7F_73_93
IAYLREVEEYPEDFLTYLANF
>1MZE_61_81
EEPVVLTDTNLVYPALKWDLE
>1BQG_117_137
HAVTAVESALLDLLGQHLQVP
>2ICS_110_130
NVFGLVNISKWGIVAQDELAD
>1MOQ_246_266
LKEISYIHAEAYAAGELKHGP
>1N4K_8_28
DDILKGGDVVRLFHAEQEKFL
>2HRZ_129_149
KDGYKPRVVFTSSIAVFGAPL
>1S7C_289_309
CTSVFDAKAGIALNDNFVKLV
>1W3U_244_264
GIYMVNEVLKWIEERGGLEGV
>1HO8_155_175
NGLHNVKLVEKLLKNNNLINI
>1UOZ_295_315
EPQAGRFVSQYAIDLAHNAGQ
>1K5C_5_25
VKSVDDAKDIAGCSAVTLNGF
>1SQ9_28_48
FTVSCSGDGYLKVWDNKLLDN
>1UUQ_247_267
AHHLVSSGSEGEMGSVNDMQV
>2D81_173_193
YGSLNARNTGTLSGSVLSFAQ
>1CEO_276_296
LYCGEFGVIAIADLESRIKWH
>1QAZ_295_315
YASEPQDTRAFKPGRGDLNWI
>1HXX_94_114
GSFDYGRNYGVVFDALGYTDM
>1LAM_113_133
CGDAQAAAEGAVLGLYEYDDL
>1WM1_11_31
LAAYDSGWLDTGDGHRIYWEL
>1MUW_21_41
GRDPFGDATRPALDPVETVQR
>2D0B_70_90
SASNETADHQPSALAAHQLGS
>1WER_1_21
MEKIMPEEEYSEFKELILQKE
>1SO7_236_256
LNARSHLRARVQAQSTNDGLD
>2CGL_121_141
RDIYQRSGIQFLPFNTLYQLR
>1OKG_327_347
DGAPCERPDAEVQSAATHLHA
>1LCY_142_162
VSSAQRPARDLGLPQTNVEYI
>1MXA_196_216
KSLQEAVMEEIIKPILPAEWL
>2NRJ_1_21
SLSEIEQTNNGDTALSANEAR
>1Q5N_68_88
FDALATATGLAGNIAIPFVKQ
>2FOZ_140_160
RVAGISLAYSSVQDVQKFARL
>1GVH_179_199
AVAEYRPGQYLGVWLKPEGFP
>1JDW_249_269
FEPCFDAADFIRAGRDIFAQR
>2O14_12_32
EPKVYQFDFGSGSMEPGYIGV
>1GQE_332_352
RIKDLRTGVETRNTQAVLDGS
>1MZE_23_43
GALGPAWDESQLRSYSFPTRP
>1TVL_349_369
LTLREVAQEMAFPRTLFIGTP
>1RW3_410_430
GQPLVIKAPHAVEALVKQPPD
>1K7I_453_473
WLHEAGHSSVDFLVRIVGQAA
>1K92_431_451
AASGVPQVENLENKGQSVEHH
>1FC6_56_76
MLAVLDDPFTRFLEPSRLAAL
>1H30_199_219
DTTIQETVKVNTRMQCFSVTE
>1Z6F_197_217
NRNGLLWDNSLNVDGIKTGHT
>2C0H_290_310
MVIGEFNQEHGAGMSSESMFE
>1UXY_241_261
ALLSQFPTAPNYPQADGSVKL
>1KS8_213_233
DELVWAAAWLYRATNDNTYLN
>1PEA_89_109
KAVMPVVERADALLCYPTPYE
>1EU8_322_342
KGFAMNLGWNPGRVDVYDDPA
>1KS8_2_22
AYDYKQVLRDSLLFYEAQRSG
>2CAU_3_23
FSARFPLWLLLGVVLLASVSA
>1LJ5_6_26
SYVAHLASDFGVRVFQQVAQA
>1F20_5_25
NKFRLTYVAEAPDLTQGLSNV
>2BWV_236_256
GENGCILHYTENECEMRDGDL
>2B20_17_37
SKHGPEWQRLNDEMFEVTFWW
>1GWU_194_214
PDPTLNTTYLQTLRGLCPLNG
>2BG1_269_289
QHTNGYQTLANNGVYHQKHVI
>2I0Z_21_41
QSNAMHYDVIVIGGGPSGLMA
>1YT3_235_255
VNFVVREEHLWSVARYMPGSL
>1HO8_343_363
NLKEILENEYQELTSFDEYVA
>1Q35_54_74
VLLTVDISRVMEIVNADLAQK
>1F1O_43_63
EDVKVMRENASFDINRILEIE
>2ICS_94_114
AENIHEFYDLAQQAKTNVFGL
>1W9H_71_91
KIDEVWHIHNINISEFIYDSP
>1N11_347_367
PLHQAAQQGHTDIVTLLLKNG
>1J8U_118_138
HEDNIPQLEDVSQFLQTCTGF
>1FP2_191_211
SIVDVGGGTGTTAKIICETFP
>1JND_222_242
FDFLTPARNPEEADYSAPIYH
>1HH2_214_234
EVENGIVEIKAIAREPGVRTK
>1CEO_208_228
QKAHWSESAMAYNRTVKYPGQ
>1GPI_174_194
PKDIKFINGEANVGNWTETGS
>1FS7_378_398
HGSFFHAPEEVLRLLASGNEE
>1M15_246_266
LVTAVDNIESKLPFSHDDRFG
>2A2C_127_147
WHNYFLCGLKGIQEHFGLSNL
>1N11_414_434
MSFPETVDEILDVSEDEGEEL
>2CJG_2_22
AAVVKSVALAGRPTTPDRVHE
>1BQC_61_81
KNGPSDVANVISLCKQNRLIC
>1H30_105_125
YNGVGRVTSSGPVINHGMWQT
>1KV7_365_385
MNHMNHGGKFDFHHANKINGQ
>1CS6_39_59
YRWKMNGTELKMGPDSRYRLV
>1Q0H_33_53
PEHFRVVALVAGKNVTRMVEQ
>1GVH_188_208
YLGVWLKPEGFPHQEIRQYSL
>2CEY_24_44
FAKEVKEKSQGKIEISLYPSS
>1NNF_45_65
EGDKTPADVFYTEQTATFADL
>2GNO_232_252
VTNTITGKDAFLLIQRLTRII
>1JMS_186_206
VKEAVVTFLPDALVTMTGGFR
>1PII_163_183
EVSNEEEQERAIALGAKVVGI
>1X54_55_75
VGEETFEKAKKLGRESSVIVE
>1IHG_224_244
EDLKNIGNTFFKSQNWEMAIK
>1CSH_381_401
QYYGMTEMNYYTVLFGVSRAL
>2FAU_1_21
MGMSFLGGFFGPICEIDIVLN
>1GQE_289_309
KQMKAKLYEVEMQKKNAEKQA
>1E2S_150_170
CDGGCDQGLVPIPLLANLSVE
>1L6J_328_348
CVFPFTFLGKEYSTCTSEGRG
>1HO8_239_259
HLGIQLQYHSLLLIWLLTFNP
>1Y42_124_144
SSSDATMNMTKIHYQLKKLWE
>4ENL_100_120
ANKSKLGANAILGVSLAASRA
>1GYC_327_347
NLAFNFNGTNFFINNASFTPP
>2CY7_191_211
PCAGATAFPADSDRHCNGFPA
>1W5D_276_296
SSDVLLSHRSMPLSKLFVPFM
>2BWM_118_138
RFMADLRKTGRADIVGFGDGG
>2FQX_298_318
FEEKIVSKEIVVPVRSARMMN
>1JX6_251_271
DALAELGREDIMINGWGGGSA
>1N67_324_344
NEVAFNNGSGSGDGIDKPVVP
>1Q0H_360_380
RFTDIAALNLSVLEKMDMREP
>2DDU_259_279
LNDGRSLYFNGLGKREARTVP
>1MUW_137_157
GGREGAESGAAKDVRVALDRM
>3GCB_365_385
IGYNLPQQKASRIRYHESLMT
>1UZ5_64_84
EDTFMASEASPVRLKVIGSVH
>1BQG_132_152
QHLQVPVAALLGEGQQRDAVE
>1UTE_154_174
ERPRNLALARTQLAWIKKQLA
>1H6S_90_110
DSVALTYDSEMGYEASSFGDA
>2EX1_104_124
LDRVSIQQLNLYDDGSMEYVD
>1R5Y_190_210
KEQAENAALFGIQQGSVFENL
>1ESW_351_371
ALRDRFGLPGMKVLQFAFDDG
>2J4O_62_82
CFLYGVFNGYDGNRVTNFVAQ
>2HBJ_126_146
CLMQISTRERDYLVDTLKLRE
>2GUY_106_126
ALHERGMYLMVDVVANHMGYD
>1ZU4_299_319
FDIDQYIVHLSSGFMQGDEVE
>2ALA_104_124
SEAYVDRSDVCRHDHASAYKA
>2C5S_44_64
KLKKFPNIKIDATHDRMYIQL
>1JHN_241_261
PEDWDERPKIPDPDAVKPDDW
>1AOP_184_204
LSIEHGNKKTYARTASEFGYL
>1YPV_136_156
GFQWRHFGAEYRDMESDYSGQ
>2DPO_110_130
DSIVDDRVVLSSSSSCLLPSK
>2BF6_139_159
FTVRENVVYDKDSNKTEYTTN
>1YI9_96_116
ARNAPPTRLPKGVGFRVGGET
>1LJ8_281_301
GVQFTDDVTPYEEMKIGLLNG
>2D81_3_23
LPAFNVNPNSVSVSGLASGGY
>1O7F_205_225
RAPHMIRDRKYHLKTYRQCCV
>2BW4_239_259
ERVLVVHSQANRDTRPHLIGG
>1KS8_328_348
RQFAQTQIDYALGDGGRSFVC
>1Y8A_227_247
VGDSISDYKMFEAARGLGGVA
>1K92_117_137
MKEDGVNIWGDGSTYKGNDIE
>1WF3_63_83
PGLHKPMDALGEFMDQEVYEA
>1X19_167_187
FEEIHRSNAKFAIQLLLEEAK
>1U7L_25_45
APGSKTDSWFNETLIGGRAFV
>1SDJ_201_221
KIGCNGFFPFQIRPGKNETDG
>1NOF_210_230
PLAQNAGKQLWMTEHYVDSKQ
>2J66_10_30
ALTKRFETPFYLYDGDFIEAH
>1OLT_19_39
SGPRYTSYPTALEFSEDFGEQ
>2CAU_354_374
VALKAASDLNMVGIGVNAENN
>1XWI_190_210
LHLGTTQNSLTEADFRELGRK
>1PJC_59_79
PSAKDAWSREMVVKVKEPLPA
>2CFQ_275_295
IMFFAPLIINRIGGKNALLLA
>1UZ5_41_61
DIYSPIDVPPFDRATVDGYAV
>1ZJC_1_21
GSHMTNYKEKLQQYAELLVKV
>2CY7_338_358
QVKKLSLLGGALPMFELVEQQ
>1LJ8_464_484
EFVAAFERCYGSLRDNGVTTT
>2CFQ_206_226
SAFSLKLALELFRQPKLWFLS
>1KQ3_181_201
DALATWFEAESCKQKYAPNMT
>2AM1_130_150
KTQGNYNNEIGLPYTVLHMPE
>1LC5_332_352
DSRYYRVAIRSAAQNERLLAA
>1L5O_108_128
AKVHVIDVGIDAEPIPGVVNM
>1SAZ_137_157
DVARVSGHPNYQRKSIFHALN
>1RRK_338_358
RALRLPPTTTCQQQKEELLPA
>1OHL_319_339
LRAGARLIITYLAPEFLDWLD
>2IZR_269_289
YDYLRKLFTDLFDRKGYMFDY
>2D7U_308_328
FIEEIEERVGVPVGLIKTGPE
>1EG2_171_191
DLDAVREPYDEETKAAYMKDK
>2B69_57_77
VDNFFTGRKRNVEHWIGHENF
>1JDN_42_62
GNGTGRRLLPPGTRFQVAYED
>2DBN_307_327
SDMLPGQGLLHVVPIPEAMAY
>1FNF_200_220
NSFTVHWIAPRATITGYRIRH
>1KS8_308_328
ANAAFIMLEAAELGLSASSYR
>2B4V_104_124
TVIKRYVPHYLRNNLLGLTEA
>1XHB_441_461
TEEDSQVPSIRDCTGSRSQQW
>1BIF_259_279
ESELNLKGRIGGDPGLSPRGR
>2FGQ_7_27
FGIVDTNVAYVNKDAAGDSRY
>1Y3N_56_76
EQFNLMMASGQLPDIVGGDNL
>1MUW_211_231
YGVNPEVGHEQMAGLNFPHGI
>1YU0_27_47
VDTDKNTVVVHDGATAGGFPL
>1B7E_249_269
EPVESLAQALRVIDIYTHRWR
>1IUC_210_230
AGVSIAAISWGSTPNIRVYWQ
>1DYK_189_209
QAPVDLDQPTSSFHVGTCFAN
>1BIA_85_105
PVIDSTNQYLLDRIGELKSGD
>1EDG_220_240
MCPGYVASPDGATNDYFRMPN
>2D7U_203_223
VAADVGIGPTRVDEVIVVFKS
>2BU7_184_204
VSEVVKDAYDMAKLLCDKYYM
>1ODM_146_166
YWDVFGLSSALLKGYALALGK
>1EUR_178_198
RLIQQYTIINAAGAFQAVSVY
>1WDP_449_469
ANPQKYNHAITPLKPSAPKIP
>1LYV_31_51
ARAELSSRLTTLRNTLAPATN
>1RP4_171_191
FTIGETGESLAKDAFYRLVSG
>2ICS_264_284
MKAASISTDIYIRNRENGPVY
>1UX5_242_262
LSTLQRLTFIKDTTNSMTFLN
>1CKO_242_262
TIDFIIMSEDGTIGIFDPNLR
>1BOB_219_239
QFLIFPPYQNKGHGSCLYEAI
>1C0P_102_122
EDGLLGHWYKDITPNYRPLPS
>1F20_308_328
KGMNPCPMVLVFGCRQSKIDH
>1A26_287_307
KLPKGKHSVKGLGKTAPDPTA
>1OHC_226_246
NKRMYDAKRFTDAGFDHHDLF
>1XKN_82_102
RIVFHRIPTNDAWCRDHGPNY
>2D2J_128_148
DTGIRAGIIKVATTGKATPFQ
>2DDU_22_42
YEKPAFDYPMNQMSVWLMLAN
>1B9H_363_383
HHRVLLAGEPELHATAEIIAD
>1RH9_264_284
EAQDKWASQWIQVHIDDSKML
>3THI_322_342
YPIYSELAQIVNKPSNRVFRL
>2NRJ_163_183
NKELLQSILKNQGADVDADQK
>2J4O_186_206
NRALLCKSTVDGLQVTQLNVD
>2B5W_297_317
ALVGSVNSHVEHFEAATVTFT
>1L5O_252_272
GAARCGLPVLLDGFLSYSAAL
>1KA1_106_126
FLFTNDQFPLKSLEDVRQIID
>1YRW_104_124
HGSLLPKYRGRAPLNWVLVNG
>2FAU_101_121
GELTQSRSYDFEFMQVEKPYE
>2HZ6_14_34
VSTLDGSLHAVSKRTGSIKWT
>1P5D_78_98
QVSDVGMVPTPVLYYAANVLE
>2BDE_347_367
AMAIKKELEQKYVDLCTRSID
>1Z2N_116_136
SFSVKSKEEVIQLLQSKQLIL
>1T6C_84_104
RVKAVATEAIRRAKNAEEFLE
>1R5M_405_425
AGNKISVAYSLQEGSVVAIPG
>2ABS_190_210
TLTATPKNALEVAGYAHGIPN
>1KVK_110_130
LAFLYLYLAICRKQRTLPSLD
>16VP_182_202
LHLYLFLTREILWAAYAEQMM
>2GUY_332_352
EQHYAGGNDPANREATWLSGY
>1SAZ_157_177
NQKTVAKEVARMMNKRYEEMN
>1XTO_46_66
DDGVHWILCNASPDIRAQLQA
>1KL1_150_170
IDYDDVREKARLHRPKLIVAA
>1O88_22_42
TATSMQDIVNIIDAARLDANG
>2C78_61_81
ITINTAHVEYETAKRHYSHVD
>1VFL_66_86
YYMPAIAGCRDAIKRIAYEFV
>1W9H_91_111
PHFDSIKSQVDNAIDTGVDGI
>2GNO_47_67
PKASDVLEIDPEGENIGIDDI
>1IIR_123_143
AFHCPSYVPSPYYPPPPLGEP
>1O89_114_134
NHWGGLAEQARVKGDWLVAMP
>1XFK_294_314
MIADIAEYNPSFDIDQHTARL
>1DNV_51_71
ANNVIGPTGTGTTAVNRLLTT
>1HH2_194_214
ILVSRRVPEFVIGLMKLEIPE
>1Q35_292_312
IKLEDIAKNYEAALKLVDEVK
>1RH9_236_256
FISNNQVQGIDFTTIHMYPNQ
>2BU7_120_140
GVLEYKDTYGDDPVSNQNIQY
>1O88_171_191
IKGASNTVTVSYNYIHGVKKV
>1MLA_126_146
PEGTGAMAAIIGLDDASIAKA
>2J0W_190_210
KGRTTTLGRGGSDYTAALLAE
>1T1G_329_349
RIYQAGPGWDPCTGLGSPIGI
>1NC5_12_32
SPLTYAEALANTIMNTYTVEE
>1KKH_160_180
DTSTITYKGILEIKNNKFRKI
>1DKQ_24_44
KATQLMQDVTPDAWPTWPVKL
>1Y3N_431_451
REIYDKYWPDVKTYMFEMGQS
>1NW3_395_415
RKKKLNKKGRKMAGRKRGRPK
>2IJR_157_177
LGVMQEHACNCDMLMIIPTRL
>2AZP_208_228
IDHIELFADDPHADSRNFVLC
>1DKQ_333_353
LVFERWRRLSDNSQWIQVSLV
>2HBJ_363_383
GVTEHVRQNAKLLANLIRDAL
>1T1G_45_65
YFASLGVSAPQVVSVSVDGAT
>1RJG_132_152
SVELKNSILRESEILRISLGL
>1I24_23_43
CGWATALHLSKKNYEVCIVDN
>1AC5_26_46
IPQMHAGHIPLRSEDADEQDS
>1M7Y_190_210
LRVKGVLVTNPSNPLGTTMTR
>1YKS_412_432
PLRPRWCDERVSSDQSALSEF
>1BQG_215_235
GVLRGEDEIAAVTALSERFPD
>1XM9_75_95
STTNKLETRRQNGIREAVSLL
>2EX1_122_142
YVDLEKEENKDISAEIKQAEK
>2A99_85_105
VTATLQCAGNRRSEMSRVRPV
>1WL4_255_275
NDGAAAVVLMKKSEADKRGLT
>1YKS_88_108
TYRMLEPTRVVNWEVIIMDEA
>1QUB_252_272
ATVVYQGERVKIQEKFKNGML
>2GTI_346_366
VVNVNVDFKDFQFMLWCNEEK
>1O59_269_289
SFIEKIIVDTAHFRGNFPQFI
>2BBC_259_279
LQASLQHKTFQNPLMISQLLP
>2AQ5_103_123
DCTVMVWEIPDGGLVLPLREP
>2CGL_339_359
FINPDEMCSEIQAACREMAQP
>1SVB_298_318
KMKGLTYTMCDKTKFTWKRAP
>2J66_220_240
CECINLGGGFGVPYFSHEKAL
>1MDO_18_38
MGAEELAAVKTVLDSGWITTG
>1GWU_60_80
TSFRTEKDAFGNANSARGFPV
>1NH8_283_303
MDELAAIGAKAILASDIRFCR
>1XTO_39_59
QSSIALSDDGVHWILCNASPD
>1TOI_169_189
AQAGDVVLFHGCCHNPTGIDP
>2IM9_79_99
NARYDQFPRYRVDGFDCDTYV
>1SBP_194_214
NEALLATNELGKDKFEIVTPS
>1PEA_133_153
AYLIRHYGERVVFIGSDYIYP
>2CBN_199_219
LAAPVPGKALAIFGDTGPCDA
>2IW1_222_242
PESLRHNTLLFVVGQDKPRKF
>1Y3N_277_297
FNDALSKNIPGFKLVPMAPPI
>1KV7_453_473
EVLVKFNHDAPKEHAYMAHCH
>2G9D_158_178
IRGSKHYSFAVSPKARHPVRS
>1JMM_155_175
YNGKKISKIVYKYTVDPKSKF
>2AM1_278_298
AMIASYVALQEGVSEEQIRLA
>1LAM_234_254
YKGSPNASEPPLVFVGKGITF
>2IW1_23_43
IASTVAARGHHVRVYTQSWEG
>1I9Z_211_231
RISLTYEEVVPCIAQGKLSYL
>3GRS_314_334
IVDEFQNTNVKGIYAVGDVCG
>1FCQ_191_211
NLTPNQPSAQCEATTMQENDK
>2EX1_161_181
ARYVWQSAFPVKYHFLSTDYF
>2FK8_243_263
KAGFTVPEPLSLRPHYIKTLR
>1BQC_79_99
LICMLEVHDTTGYGEQSGAST
>1LTQ_267_287
APHFDVKLAIDDRTQVVEMWR
>1F1O_343_363
RNMDRTLGLIYSQRVLLALID
>1VHN_113_133
HFRYIVRELRKSVSGKFSVKT
>1XTO_211_231
MHGADCLLVDGTLWEDDEMQR
>1V04_166_186
SVNDIVAVGPEHFYATNDHYF
>2GG6_140_160
MGVQVKSEDGDRLPVTLRGPK
>1TOI_136_156
VFNSAGLEVREYAYYDAENHT
>2C6J_106_126
LGDFGDIIMGTNMEGIGYSQV
>8OHM_235_255
SVIDCNTCVTQTVDFSLDPTF
>1XKN_303_323
CPRDQQAIDILQQCFPKREVV
>1R5Y_183_203
RDAFDSRKEQAENAALFGIQQ
>1KKH_290_310
LVNEEKEKELLKELNKEDVRI
>1C0P_324_344
EKEVTLVHAYGFSSAGYQQSW
>2NRJ_11_31
GDTALSANEARMKETLQKAGL
>1DHS_328_348
PVKVYADASLVFPLLVAETFA
>1RP4_285_305
VFANDLSLTLKDEFRSRFKNV
>1ZYL_224_244
GPAVQDLWMLLNGDKAEQRMQ
>1PMI_55_75
SVPSKAIDLNNQTLRDLVTAK
>1QUS_93_113
VFWNQYEDALNRAWQVYGVPP
>1O70_77_97
LNMHIIKDRLNVDKIRQKNAN
>1WRU_284_304
WTRKDGQLWMPNLLVTIDASK
>1KMJ_162_182
DEKTRLLAITHVSNVLGTENP
>1JFB_218_238
EQVKPGNIDKSDAVQIAFLLL
>1MKY_303_323
DLVVHREKRYDEFTKLFREKL
>1QE3_45_65
PEVWEDVLDATAYGPICPQPS
>2DBN_337_357
VPEDELCGVAPGRVLPVSEQW
>1FOB_84_104
DTWADPSDQTTPSGWSTTDLG
>2G5D_342_362
IDRHYITLGAPLFVATAHPVT
>1T5J_213_233
DYIYDYFGTGVKTDEVVPSAI
>1PMI_229_249
REPQVFKDIDSRLPELIQRLN
>1C0P_70_90
AKWEESTFKKWVELVPTGHAM
>1ZHX_212_232
VASPFVELEGKSYIQSSTGLL
>2C3F_102_122
KLQQKADKETVYTKAESKQEL
>1CS6_2_22
SYGPVFEEQPAHTLFPEGSAE
>1QUS_83_103
ITPDNVQNGVVFWNQYEDALN
>2H7O_73_93
LKTYRVIEDYVKGREGDTKNS
>2ALA_244_264
LKEKGTALNTKAPFGCQIKTN
>1JIX_87_107
MAKYKSKIYYLFTDIRLPFSQ
>1KMJ_233_253
IGILYVKEALLQEMPPWEGGG
>1JDN_421_441
IVEHTNSSPCKSCGLEESAVT
>1XVT_367_387
PGQIWRGMPSHGMDTAAILKN
>2O14_96_116
GNTARASVAAEGVFQVINMTG
>1YIS_215_235
VEALDELVTKKANFSNRFLIT
>1ZXX_98_118
VVIGGDGSYHGALQLTRHGFN
>1YIS_199_219
GTQDSFLTLFAGDESKVEALD
>1DT9_106_126
KEKKVNIDFEPFKPINTSLYL
>1GW1_20_40
FAFMQEQRRHSIMFGHQHETT
>1YRW_13_33
CLGIEALLAAGYEISAIFTHT
>1EWF_117_137
LKLGSNPTSGKPTITCSSCSS
>1LI4_127_147
MILDDGGDLTNLIHTKYPQLL
>1TBF_121_141
KIQNKLTDLEILALLIAALSH
>2BWM_212_232
VNNFCIGAGGWTISAHPRVVA
>1QWO_21_41
SHLWGQYSPFFSLEDELSVSS
>1NC5_312_332
IQHKTETSEDGAFLVKDICVG
>1REO_15_35
DYEEFLEIARNGLKATSNPKH
>1XKN_294_314
TVVLVPTYRCPRDQQAIDILQ
>1WF3_279_299
KVYPDWRKDPEALRELGYRSS
>2A2C_329_349
EELRTQILSPNTQDVLIFKLY
>2VTK_155_175
LAFVALIPPTLPGTNIVLGAL
>1GPJ_261_281
LIIDIANPRDVEEGVENIEDV
>1G41_270_290
GADVSREGVQRDLLPLVEGST
>1YUE_308_328
NGLPLYCDTNSPLDYVIVGVV
>2HWK_300_320
KARTHNPYKLSSTLTNIYTGS
>2F4Q_297_317
RYLDGKVLDDYEPRTERQEAE
>8OHM_267_287
VSRSQRRGRTGRGRRGIYRFV
>1Q1Q_2_22
ASPPPFHSQKLPGEYFRYKGV
>1WDP_184_204
AGELRYPSYPQSQGWEFPGIG
>1R6F_241_261
NNELSHFATTCSDKSRPLNDL
>1M8Z_257_277
KCVTHASRTERAVLIDEVCTM
>2C3F_110_130
ETVYTKAESKQELDKKLNLKG
>1BU8_253_273
IWEGTQNFVACNHLRSYKYYA
>1Q5N_227_247
ACTWHGERDRIVEIASVLGII
>1ZED_353_373
LVTADHSHVFSFGGYPLRGSS
>1FG7_71_91
AGVKPEQVLVSRGADEGIELL
>2GWD_198_218
AGLALQPIATALFANSPFTEG
>2DE2_305_325
VGQGFGADFQQRLVPRLDHDA
>1P9R_35_55
KLINAMLGEAIKEGASDIHIE
>1G41_158_178
AFRKKLREGQLDDKEIEIDVS
>1V2D_30_50
LGQGFPSNPPPPFLLEAVRRA
>1M8Z_127_147
VRELDGHVLKCVKDQNGNHVV
>1IXH_61_81
DEKLAQEGLFQFPTVIGGVVL
>1ODM_158_178
KGYALALGKEENFFARHFKPD
>1LAM_59_79
EDFPSVVVVGLGKKTAGIDEQ
>1YFE_80_100
VLAGQHDDEFPLAIWQTGSGT
>1HX0_16_36
LFEWRWVDIALECERYLGPKG
>2BBC_346_366
LKNAQEHGRFRFRTQASLSGP
>1OFL_126_146
TEDGKVPQHCRIDHCSFTDKI
>1G4R_325_345
VKLVVSRGGLLGDLASSDVAV
>1MUW_176_196
RFAIEPKPNEPRGDILLPTVG
>1WXQ_280_300
DMSEKQKRALMVIKEKVLDRF
>2O14_271_291
DVILSTPQGRATDFTSEGIHS
>1UA4_354_374
KGEHVRDALLFAALAAAAKAM
>1S7C_245_265
VRLEKAATYEQIKAAVKAAAE
>2B0J_221_241
EEAVNKLYEIGKIARGKAFKM
>2C78_87_107
DYIKNMITGAAQMDGAILVVS
>1N93_38_58
FLQYTVGGSDPHPGIGHEKDI
>1NTH_258_278
DEQMPIFGGYAGGIEETTIVD
>1RPT_199_219
AMTKLKELSELSLLSLYGIHK
>1A5T_59_79
CGHCRGCQLMQAGTHPDYYTL
>3BCT_265_285
REDITEPAICALRHLTSRHQE
>1INP_156_176
DSTYQYIKGSADITPNQGIFP
>1HXX_147_167
LVDGLNFAVQYLGKNERDTAR
>1R3S_45_65
EFRETRAAQDFFSTCRSPEAC
>1XOV_75_95
IVNWHNANPADVHISVHLNAG
>1XKG_226_246
DLDAFRHYDGRTIIQRDNGYQ
>2F7F_454_474
DLNPQKYPVDLSTDCWNHKMN
>2EVX_211_231
SGFADEFLEEAFQIDGGLVRK
>1VMI_14_34
IIERCRELALRAPARVVFPDA
>1FSU_389_409
HAAIRHGNWKLLTGYPGCGYW
>1IOW_158_178
VAENALQDALRLAFQHDEEVL
>1Q35_235_255
VIAKHSPNKANAVKLIEYLSG
>1P5J_200_220
ALSVGGGGLLCGVVQGLQECG
>1VBI_283_303
ALWQALKATPPAPGHEEVFLP
>1Q1Q_256_276
AFLRKGVCGDWKNHFTVAQSE
>1LYV_205_225
ALASLVDQTAETKRNMYESKG
>1WZZ_158_178
GFTKKDSVILNLSYYVMPSLL
>1T5J_141_161
LKKLKEEVIKASKITHNNKTA
>2C4E_158_178
SFDPGQDLPQYSKEMLLEIIE
>1ULZ_122_142
MKKAGVPVVPGSDGVLKSLEE
>1G4R_119_139
IPPNLPCSVTLQPGPEDTGKA
>1KQ3_31_51
NILEEELSRFGERAFVVIDDF
>1LJ5_235_255
MFIAAPYEKEVPLSALTNILS
>1K7I_102_122
IEQAKLSLQSWSDVANLTFTE
>1YUE_9_29
RESTTTNSNSIGRPNLVALTR
>1FC6_86_106
GVGLEITYDGGSGKDVVVLTP
>1OFC_96_116
EEEIQEKENLLSQGFTAWTKR
>1H4V_129_149
YEALGSENPILDAEAVVLLYE
>1NNF_100_120
GRSRVVVYDHTKLSEKDMEKS
>1US5_51_71
RANARSTGGSVANINAINAGE
>1X54_196_216
AIFGLEKVWSLTPSFRAEKSR
>1LRZ_254_274
EERDILNKDLNKALKDIEKRP
>1D5T_38_58
NPYYGGESSSITPLEELYKRF
>1YE3_311_331
GRTWKGAIFGGFKSKDSVPKL
>1IR6_382_402
FPDPVREVALLDLLPEPGLLP
>1B6R_142_162
LPAECYGECIVEQGINFSGEV
>1VJZ_269_289
CGEMGAYNKTPHDVVLKWLED
>1BHE_186_206
TAWKTTIKTPSTARNTDGIDP
>1H9A_455_475
APLETYKSGSMGPEASDKLLA
>2D81_83_103
ASVANLGQRKIYMWTGSSDTT
>1QUS_51_71
SVLRLMDNQAPTTSVKPPSGP
>2GG6_370_390
VDCDEGETSLVVRGRPDGKGL
>1Q25_216_236
LVSNDRLVLSYVKEGAGQPDF
>1JMS_55_75
NEGSCLAFMRASSVLKSLPFP
>1UDC_274_294
NAFSKACGKPVNYHFAPRREG
>1R53_331_351
ILAAKGRHDPAVTPRAIPIVE
>1TD6_154_174
LQRLQFVLTDSELLELKRFSF
>1IMV_188_208
LGVAHFKGQWVTKFDSRKTSL
>2EU9_278_298
VWDENSSDGRYVKENCKPLKS
>2BU7_218_238
NSKQPIHMVYVPSHLYHMLFE
>1D7Y_292_312
SNAQNQGIAVARHLVDPTAPG
>1Q5N_293_313
ASVLAAANRVPALMSSIYQSM
>2O14_188_208
GQMLPHYIDKHTFQVRNMASG
>2DAP_171_191
PSEDALEKARRGEAGDLTGKQ
>2B9W_211_231
HLNATLEHPAERNVDITRITR
>2F5U_181_201
HIVIATLMHHGVLPAAPGDVP
>1V9M_127_147
AYEAQDPAGMAQVLAVPGHPL
>7ODC_118_138
SQIKYAASNGVQMMTFDSEIE
>2A62_145_165
VYSILEGQPYFSIEPETAIIK
>1BOB_196_216
YWHYLGAKSFDEDIDKKFRAK
>2FTP_159_179
RQVAWVARELQQMGCYEVSLG
>1WZA_106_126
HTSERHPWFLKASRDKNSEYR
>2BWM_159_179
NFGYAQGWRLDRHLRFLADVT
>2C4E_214_234
TKGSKGSVIYTKDKKIEIPCI
>1HOW_15_35
PYKDARYILVRKLGWGHFSTV
>1RIQ_442_462
HLKELGKTSAFVGAAALEHHH
>1W5D_402_422
TPAQGKVRAKTGSLSTVSSLS
>1BIA_189_209
VELTGKTGDAAQIVIGAGINM
>1UAS_297_317
NRKAVVLWNRQSYQATITAHW
>1TVL_288_308
YREFAELIPIENAVTYLARFF
>1WL4_191_211
NAQKAGHFDKEIVPVLVSTRK
>1YII_119_139
AEVQNIKQVYMQEYEANLEDK
>1Q14_200_220
WLNDSEWLREKITTSGKHPQQ
>1JP4_169_189
IWGVLGLGAFGFQLKEAPAGK
>1GWU_151_171
DSFRNVGLNRSSDLVALSGGH
>1BIF_191_211
FMRRIECYENSYESLDEEQDR
>2F7V_42_62
AQLPGFQVEVIDHGDGAVSLY
>2HMA_24_44
VTALLLKEQGYDVIGIFMKNW
>1GCA_171_191
IQTEQLALDTAMWDTAQAKDK
>1OX0_254_274
SGMLVLESLEHAEKRGATILA
>1H12_20_40
LAQEMGKTNIQQKVNSTFDNM
>2FK8_134_154
ASIDTNRSRQVLLQGWEDFAE
>2BW4_175_195
IYYVGEQDFYVPKDEAGNYKK
>1Y42_295_315
GKSAGNAIWLDPYQTSVFDFY
>1CKO_221_241
DEPVIYGRNFNLFKLKPGTHH
>1A8D_201_221
IREDNNITLKLDRCNNNNQYV
>1ZWX_59_79
SASHRLLNNLREMYPHQTPVI
>1LJ5_85_105
PWNKDEISTTDAIFVQRDLKL
>1VRM_187_207
GFVEAGGDVRIIGPKFGKYPW
>1I24_201_221
HNIAFTCKAWGIRATDLNQGV
>1K5C_277_297
DVNFTGGATTIKVNNAATRVT
>1CJC_325_345
VLSSIGYKSRPIDPSVPFDPK
>2GNO_110_130
PEYAVIVLNTRRWHYLLPTIK
>2HKD_63_83
KVKLTISDDLGQTTLEVFKSD
>1TV5_25_45
LYDDDDKFESYNPEFFLYDIF
>1HX0_240_260
EAIKSSEYFGNGRVTEFKYGA
>1VHN_88_108
DLNAGCPVRKVVKEGAGGALL
>1VJV_12_32
HPEQQVQQFAQLPVGFKNMGN
>1W9Y_251_271
YNPGSDAVIYPAPALVEKEAE
>1V2D_303_323
VPEGTYFLMAELPGWDAFRLV
>1QUS_189_209
PSSYKQYAVDFSGDGHINLWD
>1E6U_202_222
WGSGTPMREFLHVDDMAAASI
>1N40_304_324
LVLVLLEGANFDPEHFPNPGS
>2GU1_206_226
VDKAYRQITSGFNPKRKHPVT
>1B6A_61_81
GASVDEVARQLERSALEDKER
>1FL2_246_266
WLEGAVERNRMGEIIIDAKCE
>1GSA_133_153
DLTPETLVTRNKAQLKAFWEK
>2BU7_146_166
YLSRISIRMLINQHTLIFDGS
>1FP2_97_117
TVASELLVRGSDLCLAPMVEC
>2BMW_220_240
TYAISREQKNPQGGRMYIQDR
>2BC9_183_203
VSFFPDFVWTLRDFSLDLEAD
>1IUC_203_223
GFSASASAGVSIAAISWGSTP
>1YC9_191_211
SVSQAKAVAASVEAELLGIQE
>1V73_292_312
VLGLFHNKVIAVDSSIKVGKS
>1VFL_178_198
AIDLAGDETIEGSSLFPGHVQ
>2O1B_219_239
HDFAYGAFGFDAKNPSILASE
>1MXG_152_172
HCCDEGTFGGFPDICHHKEWD
>2GUY_211_231
VQKDFWPGYNKAAGVYCIGEV
>1RGZ_266_286
SMYQGLGWEMLNWPVEANTVV
>1SAZ_280_300
QIAKWIGKMAAVLKGEVDFIV
>1Q5N_334_354
IFQLTAGALERTLDVLKGMEV
>1OZA_122_142
EGLKKGIKTFVGGNCTVSLML
>1M15_258_278
PFSHDDRFGFLTFCPTNLGTT
>2GY5_69_89
EKASKINGAYFCEGRVRGEAI
>1CKO_63_83
SIERKDFEKLKQNKYVVSEKT
>2B0J_67_87
FAEEPGLVVIDEFDPKEVMEA
>2VTK_11_31
QKMPTLLRVYIDGPHGMGKTT
>1XKG_212_232
AQTHSAIAVIIGIKDLDAFRH
>1C7Q_95_115
SHTFHNQMNDTTQIYFAGQNI
>2IY9_33_53
TETTMSLTDKNTPVVVSVVDS
>1AL3_167_187
NRSIVVTPEHPLATKGSVSIE
>1FCQ_200_220
QCEATTMQENDKMSWLFESED
>1JYE_31_51
SAKTREKVEAAMAELNYIPNR
>1G6S_10_30
ARVDGTINLPGSKSVSNRALL
>1ZED_305_325
GFFLFVEGGRIDHGHHESRAY
>1FG7_87_107
GIELLIRAFCEPGKDAILYCP
>1EUR_269_289
NASIIRAFPDAPAGSARAKVL
>1A8D_193_213
AEITGLGAIREDNNITLKLDR
>1BU8_96_116
FQVEKVNCICVDWRRGSRTEY
>1ULZ_45_65
ADEAYMIGTDPLDTYLNKQRI
>1KQ3_15_35
TTTIFPGRYVQGAGAINILEE
>1PBE_283_303
LAGDAAHIVPPTGAKGLNLAA
>1RGZ_177_197
VLKPLKLDHTWINVPKAEEAH
>2IZR_218_238
QGLKADTLKERYQKIGDTKRA
>2HQ2_199_219
RAMTDVHQFFTLLKRHNLTRQ
>7ODC_190_210
DVIGVSFHVGSGCTDPDTFVQ
>1W58_240_260
KAVMNNGGLAMIGIGESDSEK
>1O7F_179_199
RIPDKENVPSEKILRAGKILR
>1YGJ_61_81
ELQELYDGLKLNHVNQYDYVL
>1QLM_191_211
KLLEVLEYDVTRVKYATGTAP
>1IZC_84_104
AIHAAQHHSEGRSLVIVRVPK
>2H85_90_110
YKREAPAHVSTIGVCTMTDIA
>2A2F_244_264
QAACRRTFEHIAEKIYSIMYD
>1PJA_135_155
LSSPQMGQYGDTDYLKWLFPT
>2FXU_188_208
YLMKILTERGYSFVTTAEREI
>1RWR_262_282
ALGDATVQRGPLSLKGAGVVS
>1A8D_412_432
IGNDPNRDILIASNWYFNHLK
>1SB8_242_262
ETSRDFCYIENTVQANLLAAT
>2A2C_161_181
SSGLSSSSALVCCAGLVTLTV
>1M6E_305_325
ARCMRAVAEPLLLDHFGEAII
>1JND_27_47
EIALQFCSHLVYGYAGLRGEN
>1G41_116_136
IAKNRARAEDVAEERILDALL
>1GP6_195_215
PDRLEKEVGGLEELLLQMKIN
>1W5D_269_289
KTGEAPSSSDVLLSHRSMPLS
>1SO7_92_112
LYDAQTGTLFLFFIAIPGQVT
>1U8X_410_430
QQVSVEKLTVEAWAEKSFQKL
>1O7F_134_154
VTRESSELLRIEQEDFKALWE
>1PMI_74_94
AKPQEYLGESIITKFGSSKEL
>1IO1_21_41
IAQTTEGALNEINNNLQRVRE
>1OGQ_191_211
PPTFANLNLAFVDLSRNMLEG
>1HO8_402_422
ELLQAKVRNGDVNAKQEKIII
>1OC7_38_58
AAASAVAEVPSFQWLDRNVTV
>1JDC_37_57
NILRQQAATIAADGFSAIWMP
>1V73_3_23
NTATEFDGPYVITPISGQSTA
>1VRM_44_64
IAEAILEDMKRITYKFSFTDE
>1SB8_234_254
DVYINGDGETSRDFCYIENTV
>1Y0Y_255_275
GKGTAIKIMDRSVICHPTIVR
>2D5B_226_246
VWFDALLNYVSALDYPEGEAY
>1D7Y_225_245
RIAADMVVVGIGVLANDALAR
>2BX6_191_211
EDAVVQDYVPIPTTEELKAVR
>1XKU_91_111
ISPGAFAPLVKLERLYLSKNQ
>2GWD_91_111
ISLEPGGQFELSGAPLETLHQ
>1AOP_386_406
DNLMAKHGVSDEHIVMRVTGC
>1PGS_22_42
GLSQSAEGTFTFPADVTTVKT
>1EYN_277_297
EDWISLDMHGKRPKAVTVRTA
>1F9V_61_81
DQQDTNVDVFKEVGQLVQSSL
>1Y42_37_57
WDLFEERGYVKDTAGTKEHIA
>1IN4_176_196
ELDFYTVKELKEIIKRAASLM
>1BU8_367_387
GNSKQYEIFKGSLKPEARHVR
>1CPT_217_237
ATFYDYFNGFTVDRRSCPKDD
>2H85_236_256
HIVYGDFSHGQLGGLHLMIGL
>1LZL_239_259
APSRATDLTGLPPTYLSTMEL
>1T6C_108_128
REVGLVVEVITPEQEGRYAYL
>1DT9_177_197
PKKHGRGGQSALRFARLRMEK
>2DVZ_117_137
NVVAVNPKFPAKDFKGFLEEL
>2H14_214_234
AATLDNTLKLWDYSKGKCLKT
>2D0B_289_309
ETCAKLHFANTKKALAIAKRR
>1RW3_113_133
PYNLLSGLPPSHQWYTVLDLK
>1WAK_297_317
SGEEYTRDEDHIALIIELLGK
>2O14_228_248
IKPGDYFMLQLGINDTNPKHK
>2H85_134_154
DLFRNARNGVLITEGSVKGLT
>1MGP_86_106
PKTSQPSVEDFKKRYLKYKEE
>1H12_106_126
YQKNPDNHPDAKKQGVYAWKL
>1VPB_325_345
GVLNTYFIDTYNAKKMGVDPT
>1VJV_44_64
YRVNDLRDMILNYNPSQGVSN
>1WW9_286_306
YVPIDENTHYYFQTLGKPCAN
>1LFW_27_47
DSSEDLENATEEYPVGKGPVD
>2I1Q_136_156
SKGEVAQPKAVYIDTEGTFRP
>1JXM_30_50
SFRFGDVLHVIDAGDEEWWQA
>1TFZ_382_402
MKDEEGKAYQSGGCGGFGKGN
>1UUQ_381_401
YGRTTRANYWWQEGDDFMGDP
>1LRZ_404_424
PVYAAYTALKKVKDRIFHHHH
>1OFC_275_295
LIERENIELEEKERAEKKKKA
>1SP3_410_430
NCNDCHNKGTRLDWQALGYQG
>1EUR_62_82
STDGGRTWGEQQVVSAGQTTA
>1NI9_251_271
GEQELARCKAMGIEAGKVLRL
>1JFB_26_46
LRATNPVSQVKLFDGSLAWLV
>1I6L_17_37
GNYIGALRQFVELQHEYNCYF
>1YUE_265_285
STYTATFCVASARAAAILAAS
>1KS8_374_394
WNTFNSPDPNYHVLSGALVGG
>1REO_383_403
ALDFKDCADIVINDLSLIHQL
>1HO8_258_278
NPVFANELVQKYLSDFLDLLK
>2GJL_124_144
KCTAVRHALKAERLGVDAVSI
>1W9Y_242_262
GARMSLASFYNPGSDAVIYPA
>1H09_301_321
VSNEFIKSGKGWYFMNTNGEL
>1PFO_331_351
NKVVTKDFDEIRKVIKDNATF
>1QZ9_164_184
QDTAVVMLTHVNYKTGYMHDM
>1GQ8_202_222
QKSRIGATSDLQPVQSSFPTY
>1US0_253_273
PMQRNLVVIPKSVTPERIAEN
>2HVQ_262_282
YVTLNRVNNVISKIGEIGPKD
>1B9H_31_51
QWWRMGGDEVNSFEREFAAHH
>1Z6A_271_291
AAMYKAEVENLFNNIDSVTGI
>1XFK_156_176
FDAHFDLRTFESELAPVRPSS
>1YFE_67_87
EEKASAIRQAADEVLAGQHDD
>1T3S_159_179
DMMQKALFDFLKHRFEGRISI
>1KXU_117_137
TCAFLACKVDEFNVSSPQFVG
>1IMV_198_218
VTKFDSRKTSLEDFYLDEERT
>2DPO_220_240
LDLVMSDGLGMRYAFIGPLET
>2BW4_265_285
WATGKFRNPPDLDQETWLIPG
>1CKO_307_327
YEKTLLNIEENITIDELLDLF
>1YOE_192_212
GIPVVMAGLDVTHKAQIHVED
>2D2J_135_155
IIKVATTGKATPFQELVLKAA
>1V4A_309_329
RRGLTDNIKLGAGGIREIEFI
>1EYN_331_351
RFMHVPELIRMGAHAEIESNT
>2FYT_128_148
PVEKVDVIISEWMGYFLLFES
>1AOP_423_443
KAPGRYNLHLGGNRIGTRIPR
>1FO8_252_272
YDRDFLARVYGAPQLQVEKVR
>2A0M_198_218
VRDHQGHLMWLSEVRKKGAVA
>1VE1_102_122
RVLKAFGAELVLTDPERRMLA
>1XA6_416_436
KDNFMNAENLGIVFGPTLMRP
>1TXD_85_105
QMKAVRKRNETSVIDQIGEDL
>1VRM_81_101
VDEETYSLIKAACAFAELTDG
>1ZED_247_267
VWNRTELMQASLDPSVTHLMG
>1VB3_195_215
QAFDDEELKVALGLNSANSIN
>1UMG_175_195
EAVMLSAPQEIYDLLALIGTP
>1L6J_2_22
PRQRQSTLVLFPGDLRTNLTD
>2H14_270_290
NLQTKEIVQKLQGHTDVVIST
>1B6R_44_64
SVITAEIERWPETALTRQLAR
>1ZVD_359_379
SYEKLYEKLLTAIEETCGFAV
>1WL4_284_304
SQVGVEPSIMGIGPIPAIKQA
>2G17_14_34
GYAGAELVSYVNRHPHMTITA
>1K92_311_331
HNEDTIEQYHAHGRQLGRLLY
>1RMG_17_37
ATKTCNILSYGAVADNSTDVG
>1DLJ_150_170
YDNLYPSRIIVSCEENDSPKV
>2ICS_250_270
SFNFHVAETALREGMKAASIS
>1VLI_120_140
TVCDEGSADLLQSTSPSAFKI
>1PGS_131_151
FDIVYGTPDYKYSAVVPVIQY
>1G93_17_37
RGSHMESKLKLSDWFNPFKRP
>1H9A_98_118
AIEEAADKFDIDGNRIFYMSV
>1QHU_57_77
SFDATTLDDNGTMLFFKDEFV
>1A76_306_326
DKLYNLIANKTKQKTLDAWFK
>1UOU_98_118
WPEAWRQQLVDKHSTGGVGDK
>1NNF_242_262
AQKFVDFLASKKGQEALVAAR
>1R5Y_271_291
AVERGIDMFDCVLPTRSGRNG
>1NTY_117_137
HAGSYFDEIQQRHGLANSISS
>1VJP_46_66
PLARELPIGFEDIKIVGSYDV
>2JAK_173_193
QKFVLQLLELFDSEDPRERDF
>1TQ4_60_80
DALKEIDSSVLNVAVTGETGS
>1XFI_299_319
SRVSQELAYLSSDADLVIVEG
>2DFW_191_211
YVAQCAVLVTVKDLAVMGACL
>1SDJ_49_69
IARELGHSETAFLLHSDDSDV
>2C81_212_232
LIQQLRADSRVYCDDSSELMH
>1WM1_213_233
SRESASFGEDDFALAFARIEN
>1XWI_46_66
RGILLFGPPGTGKSYLAKAVA
>1YHT_204_224
YFLEKKGLKTRMWNDGLIKNT
>1OX0_375_395
HNFVPMTAGTSEVSDYIEANV
>1IOW_49_69
QLKSMGFQKVFIALHGRGGED
>2NRJ_55_75
TINGYVDLPGRIVQDQKNARA
>1M13_13_33
ERTGTQPLGVQGLTEEQRMMI
>2JAK_24_44
VVDAANSNGPFQPVVLLHIRD
>1CS6_124_144
SPPPHYPALSYRWLLNEFPNF
>1FNO_61_81
TLPANVEGDIPAIGFISHVDT
>1FXX_458_478
KEKVALLKALWQYADEIVEHH
>2HMA_111_131
KFKAFLDYAITLGADYVATGH
>1B8P_201_221
AQIDGASVKDMINDDAWNRDT
>1DHS_271_291
IILGGGVVKHHIANANLMRNG
>2CAU_252_272
RSRDPIYSNNYGKLYEITPEK
>1SNG_93_113
VSADVPVRSSFRATMHDRPDS
>1PO5_162_182
SIVFGKRFDYKDPVFLRLLDL
>1Z05_324_344
CAAAADGDPLAVDVIQQLGRY
>2BWV_420_440
TASVVKKPEEIEALMVAARKQ
>1WZZ_132_152
MAIYGDVLNLMTMKAGPYVVL
>1UX5_208_228
SALQESDNLRNVFNVILAVGN
>1U09_439_459
YRRLFEPFQGLFEIPSYRSLY
>2EVX_83_103
APKLIFVAQGFGIRGIAIPGC
>2EX1_27_47
EDKTHPRIFGLSRFKIPDNII
>1M13_183_203
CGRLSYCLEDTAGGFQQLLLE
>2MNR_231_251
QRIQSKLNVPVQMGENWLGPE
>1FOB_216_236
PFYSASATLASLKTSLANLQS
>1KL1_199_219
AHIAGLVAAGLHPNPVPYAHF
>1TQ4_264_284
PNITDSVIEKKRQFLKQRIWL
>1QHU_369_389
RLHIMAGRRLWWLDLKSGAQA
>1R3F_139_159
YARQGIEVPREARPITVYELL
>1PZD_48_68
KQPEKVAATRQEIFQEQLAAV
>1GSO_181_201
DAGHRIVIEEFLDGEEASFIV
>1IG8_350_370
IEEDPFENLEDTDDLFQNEFG
>2F68_255_275
SINYKTKITNEQQKEFVNNSQ
>2CY8_250_270
GNHGMQALLDVQPDLTCLAKA
>1UDX_158_178
ADVGLVGYPNAGKSSLLAAMT
>2F4Q_230_250
IGPFTAKDFRTWGGTLLAAEY
>1G4R_253_273
VAMEEADDTVAPSSTFCKVYT
>2B78_325_345
GLIIASTNAANMTVSQFKKQI
>2F6H_225_245
NEVFHAVVTTLLNYVDAICFN
>1IHG_330_350
LKKAQEIAPEDKAIQAELLKV
>1VJY_17_37
GEVWRGKWRGEEVAVKIFSSR
>1X19_54_74
LDLFSHMAEGPKDLATLAADT
>1XFI_166_186
DLGSAQLAEVFSRDGMSFLAS
>1O70_1_21
AAAADTTVTQFLQSFKENAEN
>1AL3_254_274
PDLVKLDANGIFSHSTTKIGF
>2J4O_273_293
HGAQPLDGVTGFLVLMSEGLY
>1FKM_296_316
DFQSPTTALSNMTPNNAVEDS
>2O1B_258_278
SGFRVGFAVGNKDMIQALKKY
>1GYN_133_153
TGKPLFSSHMIDLSEESLQEN
>2FQX_29_49
ISRFAQENNAKCKYVTASTDA
>1ZDY_144_164
AVAENAELFARYGLDKVQMTS
>1WXQ_328_348
ENKLTDQFGNVLPHVFLMKKG
>1DDI_104_124
VENYATLTRSETLLPLVGDKA
>1OZ2_29_49
FQDSQAVTHNKNGFKLGMKLE
>1YGJ_214_234
VVTQRIRMEMHKVDAVFVGTG
>2H85_145_165
ITEGSVKGLTPSKGPAQASVN
>1VJO_183_203
ELCREFGTLLLVDTVTSLGGV
>1E2S_229_249
FGDSLMELDAAVGTLMTAIGD
>1AOP_198_218
ASEFGYLPLEHTLAVAEAVVT
>1ZXX_197_217
DVEEIANRLKQAQESGKDHGL
>1R5Y_155_175
FDECTPYPATPSRAASSMERS
>1RGZ_309_329
PVKASWVHKTGSTGGFGSYVA
>1RU4_88_108
NCGRAVFDFSFPDSQWVQASY
>1QOY_217_237
VVEGKLIPELKNKLKSVQNFF
>2D2J_259_279
GYKDRILVSHDWLFGFSSYVT
>1EVY_139_159
IGEFLPSPLLSVLAGPSFAIE
>1JHN_66_86
MKETKLPGDKGLVLMSRAKHH
>1LCY_5_25
PPPASPRSQYNFIADVVEKTA
>1EG2_238_258
ALSHPGSTVLDFFAGSGVTAR
>1JFB_168_188
LTQQNAIRTNGSSTAREASAA
>1KA1_302_322
VHEAGGIHTDAMEDVPLDFGN
>1XIP_100_120
VLVSTRNALYSLDLEELSEFR
>1YKS_95_115
TRVVNWEVIIMDEAHFLDPAS
>1X19_148_168
KNFKGQVPYPPVTREDNLYFE
>2EWV_332_352
QTLYKLYKQGLITLEDAMEAS
>2FUZ_105_125
KDESARKLALDAADVLMRRWR
>1DLJ_132_152
QTDRIIFSPEFLRESKALYDN
>1X7F_60_80
TCLLSVNRPKEEIVAEFKEII
>1DFA_77_97
ATHELVVRTPRSVRRLSRTIK
>2I1Q_162_182
MAEHAGIDGQTVLDNTFVARA
>2FEZ_322_342
SANVSRHHAVIVDTGTNYVIN
>1UDC_264_284
GVGNSVLDVVNAFSKACGKPV
>1F42_35_55
GITWTLDQSSEVLGSGKTLTI
>1OXX_281_301
VKLSKDVIKDDSWILVGKGKV
>2DDU_163_183
SSKTRFRWIQESSSQKNVPPF
>1DQ3_3_23
DGKAKIIFENEGEEHLTTMEE
>1C0P_270_290
SDGTIEGIEVLRHNVGLRPAR
>1B6A_49_69
SAAGEQEPDKESGASVDEVAR
>2AM1_386_406
YGEDIAQLAQLASQMFPIGHV
>1N93_67_87
DQSRRDMFHTVTPSLVFLCLL
>1WP5_36_56
KDTDRLLAMLEMNTKDVLLLF
>1F1O_298_318
WHERDISHSSAERIILPDATI
>2GZ7_117_137
CYNGSPSGVYQCAMRPNHTIK
>1NI5_317_337
QSENIVPWQTWLQPLELPAGL
>2HMC_199_219
NITSRDDEVTLMIGVDTAVVH
>1Q5N_134_154
QQCYETALSQAQTYRHQVMMG
>1ZSY_128_148
FSEEALIQVPSDIPLQSAATL
>1ZX5_107_127
AESLGEAEGGVESAWLVFNKG
>1WRU_207_227
YTVKGYARANGAEGDDIDAKS
>1XAG_332_352
IVVQHVDQLTLQHACEQLKTY
>1V4A_412_432
ADWPQLTGALTAHMTNVRRVF
>1XRF_437_457
LSKSRNTPLWGKVLKGKVIYT
>1RYO_127_147
GWNIPIGLLYCDLPEPRKPLE
>1U16_40_60
QASIAYAKALEKAGILTKTEL
>2I0O_72_92
HLPTFLKTVEAYGRKEFEKAL
>2DDU_238_258
GKLSPLWYKITGGQVGTGCGT
>1M6I_220_240
MGKILPEYLSNWTMEKVRREG
>1KK1_53_73
ADAEIRRCPNCGRYSTSPVCP
>1MC0_210_230
NLSNAEICSVFLLDQNELVAK
>1P5J_256_276
AKALGVKTVGSQALKLFQEHP
>2C3F_67_87
HNRFSDLGYISPLDYNLLTNK
>1O88_296_316
WTADTKPYVNADSWTSTGTFP
>1RKD_264_284
ALLEEKPLPEAIRFAHAAAAI
>2HRZ_317_337
LGFTAESSFEEIIQVHIEDEL
>1ZU4_104_124
RLNIFMLVGVNGTGKTTSLAK
>1YC9_335_355
EARYQEAVAQYNGTLVQALHE
>2VTK_59_79
GASETIANIYTTQHRLDQGEI
>1YD7_88_108
AKAMTATSGPGFSLMQENIGY
>2IXR_61_81
DRIDGRFVDGRRANLTVFDDA
>1YC9_344_364
QYNGTLVQALHEIADVVTSSQ
>2AU3_60_80
GCGVGGDAIKFVSLYEDISYF
>2B3H_25_45
PYRYTGKLRPHYPLMPTRPVP
>1KK1_328_348
EVHLLERVVGTEQELKVEPIK
>2NXF_105_125
PSLLSSRLNSAQRTGTDTGSD
>1F2J_118_138
DCGLEPLVEGAKGEQMTAGLD
>1UZ5_219_239
LGGEGIFMGVARDDKESLKAL
>1Q25_282_302
RDYLESRSCSLSSAQHDVAVD
>2FYT_87_107
AKKVLGVDQSEILYQAMDIIR
>1TCA_257_277
DCNPLPANDLTPEQKVAAAAL
>1QWO_210_230
FAPDIRARAEKHLPGVTLTDE
>1XIP_86_106
EIPDVIFVCFHGDQVLVSTRN
>1CEO_24_44
HFDTFITEKDIETIAEAGFDH
>1NU5_92_112
RAVTGNLSAKAAIDIALHDLK
>1IO1_28_48
ALNEINNNLQRVRELAVQSAN
>1G4W_134_154
APMPQTMSGPTLGLARFAVSS
>1ZKL_321_341
SWKGLQREQSSSEDTDAAFEL
>1V0D_123_143
ADLLHHVSQNITAETREQDPS
>2DBY_346_366
WVRLEGKDYEVQDGDVIYVLF
>1R3F_126_146
YSALKYQGKKLYEYARQGIEV
>2GWN_145_165
KHLVPGLKLFLGSSTGNMLVD
>1BI5_47_67
EHKTELKEKFQRMCDKSMIKR
>1LFW_337_357
YEHAGKASLLNNVRYPQGTDP
>1RCQ_67_87
REAGIRQPILLLEGFFEASEL
>1Q14_50_70
SPGTGLYHNLARLKLPYPEAV
>2IMR_336_356
TFDWPAFAAAGVEVALGTDSV
>1P1M_90_110
KMAYYGTILAQMEMARHGIAG
>1U4G_184_204
FLIGYDIKKGSGALRYMDQPS
>1I6L_69_89
GIDPTQATLFIQSEVPAHAQA
>1LW7_132_152
EVSLVDPDRTFFNVSATKIRT
>2FUZ_270_290
PQEPSSYRDSSASAITACGLL
>1R4U_263_283
SWHKGLQNTGKNAEVFAPQSD
>1GR0_84_104
FASENNTIKIADVAPTNVIVQ
>1CKO_138_158
EKKFAFVLFDAVVVSGVTVSQ
>1XKS_252_272
LKENITDAIWGSESNYEAIKE
>2C81_70_90
LMLALEALGIGEGDEVIVPSL
>1CX4_163_183
FLKSLEVSERLKVVDVIGTKV
>1RPT_59_79
RFLNNSYKHDQVYIRSTDVDR
>1HA0_79_99
FVERSKAFSNCYPYDVPDYAS
>1H4V_222_242
VRPMLDFLGEEARAHLKEVER
>16VP_13_33
AALFNRLLDDLGFSAGPALCT
>1WRU_268_288
RRRLAKSITFEAEIDGWTRKD
>1MXG_88_108
ELVRLIQTAHAYGIKVIADVV
>1M15_187_207
LFKEGDRFLQTANACRYWPTG
>2IMR_293_313
GVLAARPTLVHMVNVTPDDIA
>1EVY_182_202
QRIMSTGDRSFVCWATTDTVG
>2FGQ_212_232
YNFGVAKLSGLLQQTKFKRDI
>2F8L_186_206
MTLLHQDGLANLLVDPVDVVI
>1E5W_96_116
DITQRLFFLQVKEGILNDDIY
>1YPX_129_149
DNHVAKQTIPSPAMLHYRGDI
>1VB3_274_294
NVNDTVPRFLHDGQWSPKATQ
>2J4O_179_199
YVANVGTNRALLCKSTVDGLQ
>2BJQ_238_258
DKTLANFGWGGQENAGAEIGS
>1E4F_326_346
IGIPGGVVLTGGGAKIPRINE
>1K5C_198_218
SIGSIATGKHVSNVVIKGNTV
>2C0H_283_303
NFRLKKPMVIGEFNQEHGAGM
>2CAU_173_193
EDFFLSSTKRLPSYLSAFSKN
>1OQ9_174_194
GSGMDPRTENSPYLGFIYTSF
>1NHS_234_254
DADLVVVAVGVRPNTAWLKGT
>1N3L_323_343
PIREKFNTPALKKLASAAYPD
>1JFB_268_288
ANPSLAPQFVEELCRYHTASA
>1A5T_103_123
HARLGGAKVVWVTDAALLTDA
>2CY7_81_101
CGQMIFAQALVCRHLGRDWRW
>1D7Y_23_43
VAELRQAGYQGLITVVGDEAE
>1DS1_25_45
RADLYAFLDAAHTAAASLPGA
>2D2J_248_268
RALLIKALIDRGYKDRILVSH
>1J58_35_55
LVPPETDHGTVSNMKFSFSDT
>1US0_16_36
LGLGTWKSPPGQVTEAVKVAI
>1GYC_88_108
ASGHSFLYDFHVPDQAGTFWY
>1A26_82_102
RFYTLIPHDFGMKKPPLLSNL
>1UXY_41_61
VLILGEGSNVLFLEDYRGTVI
>1MDO_163_183
HATGTSYKGRHIGARGTAIFS
>1FS7_221_241
SKGISTEQMEAYYDEINFADW
>1EDG_227_247
SPDGATNDYFRMPNDISGNNN
>1HOW_347_367
RVPDRELYGSGSDIPGWFEEV
>1PVL_201_221
LNAGQNFLEYHKMPVLSRGNF
>2D2J_55_75
LRHARAAGVQTIVDVSTFDIG
>1MXA_302_322
IGVAEPTSIMVETFGTEKVPS
>1VPK_11_31
HHMKVTVTTLELKDKITIASK
>1O70_165_185
LESDPMMSDTYKMGKFSHFND
>1TVL_247_267
KAFYADVKSRAADEGRDPSSV
>1JHN_176_196
AKRPDADLKTYFTDKKTHLYT
>1SP3_16_36
SEVTTQCLTCHEEQATDMMKT
>1XUU_10_30
GNRSVGYNHEPLIICEIGINH
>2GHR_254_274
KGLNIDVPKNYFKHDNPNEKP
>1XA6_445_465
LHDMRYQKLIVQILIENEDVL
>1XHC_52_72
YIAGFIPRNRLFPYSLDWYRK
>1M13_125_145
MADMSTYMFKGIISFAKVISY
>1VJT_390_410
VVMELPVWVDCCGIHREKVEP
>1PO5_117_137
GMGKRSVEERIQEEARCLVEE
>1VRM_195_215
VRIIGPKFGKYPWVIGVKDPR
>1H12_221_241
DKNYWRQVATKSRTLLKNHFT
>2IJR_186_206
QLLTGVSTTHDLYSHLYGMAW
>1R4U_147_167
SGLTVLKSTNSQFWGFLRDEY
>1J7X_256_276
VTVPIINFIDSNGDYWLGGGV
>1JY1_41_61
IKDILSPLFGTLVSSAQFNYC
>1FI4_230_250
QGMQLTVATSELFKERIEHVV
>2A62_27_47
DLDPGSKKIKYILSGDGAGTI
>1BOO_209_229
LLQISNSESNGQYLANCKLMG
>2DPO_38_58
EPRQITGALENIRKEMKSLQQ
>1YKS_318_338
NMEVRGGMVAPLYGVEGTKTP
>2B78_129_149
YQIRDEIVAAFRQVYPNFLGA
>3BCT_165_185
IVEAGGMQALGLHLTDPSQRL
>1ZVD_1_21
KRDLVQKLKILRQELSQQQPQ
>1WXQ_188_208
KLNLPEDPTKWSQDDLLAFAS
>2B5W_21_41
PEPESGEALVRTLRVGVCGTD
>2A99_9_29
RHPGLRVNSQKPFNAEPPAEL
>1VPR_345_365
DLDYPKKRDGWLEKNEKEMLR
>2CGL_307_327
LQERQINDLPALIAATQALPA
>1HA0_196_216
VSTRRSQQTIIPNIGSRPWVR
>1TBF_266_286
RIAELVATEFFDQGDRERKEL
>2BC9_284_304
IFSNSKTKTLSGGIQVNGPRL
>1EYN_121_141
PVDLHIFGLEKLGAEIKLEEG
>1HT6_284_304
VTFVDNHDTGSTQAMWPFPSD
>1IGR_129_149
LILDAVSNNYIVGNKPPKECG
>1HX0_91_111
VRIYVDAVINHMCGSGAAAGT
>1R3F_6_26
RRGRDINGVLLLDKPQGMSSN
>1KA2_107_127
EVSETTSLATKAWEEAKAKDD
>2FGT_1_21
TESTVRVKHKIEKTTQKLSET
>1XMB_192_212
SFLAGAGVFEAVITGKGGHAA
>1W3U_302_322
FRLASEELEKEFVKASEQEGF
>1PW4_133_153
QGMGWPPCGRTMVHWWSQKER
>1R6W_109_129
APLCNGDPDDLILKLADMPGE
>1Y11_328_348
ARPGAVLVADSVREALGDAPE
>1B89_278_298
AAEQAHLWAELVFLYDKYEEY
>1N3L_105_125
LESIGVPLEKLKFIKGTDYQL
>1GWU_185_205
LYNFSNTGLPDPTLNTTYLQT
>2BG1_415_435
WGNERFALDPSVVKSEVLKST
>1UUR_268_288
DGQLEITWAQFINTLQRHFLI
>2FEZ_167_187
VEDKVLAHTAKAEAEIACGRA
>1XOV_115_135
AVEISAKMAKALGLPNRGAKA
>1V73_88_108
TLLKKQKIIDSDGNWAFGEGH
>1E6U_209_229
REFLHVDDMAAASIHVMELAH
>1WDP_238_258
YNDVPESTGFFKSNGTYVTEK
>1F1O_104_124
YLLKQANDILLKDLERFVDII
>1CS6_222_242
GQMVTLECFAFGNPVPQIKWR
>2GJL_156_176
DDIPGLVLLPAAANRLRVPII
>1JND_317_337
SYAEICGKLSNPQNQFLKGNE
>1D5R_101_121
DLDQWLSEDDNHVAAIHCKAG
>1VJO_9_29
HHHHMAQIISINDNQRLQLEP
>1GSA_66_86
WFSFVGEQDLPLADLDVILMR
>1NOF_95_115
LINGGRLLPANYSAYTSHLLD
>1KQ3_217_237
YETLLEYGVLAKRSVEEKSVT
>2GFO_335_355
KKYNLFSVSNHYGGLDGGHYT
>1NF1_100_120
LQKLLDPLLRIVITSSDWQHV
>1XV5_18_38
TKFSLEQRDWFIKNGHEVTLV
>1NRI_7_27
IILKSLSTLITEQRNPNSVDI
>1X8V_157_177
FRDQLDGRFAKLYHELERGTD
>1Q8K_35_55
EYNNIEGMIHLSELSRRRIRS
>1OZ2_16_36
LEEQKAITAPVSLFQDSQAVT
>1LRZ_75_95
GPVIDYENQELVHFFFNELSK
>1XFK_219_239
VWYVEDKAFSPLSLKDHLTQL
>1T6C_37_57
SIILERGRITSLGTKVKETGR
>2O1B_317_337
DRFEAMLAKADLPFVHAKGGI
>1VE1_265_285
GGIVWAALQVARELGPGKRVA
>2BJF_112_132
NFSSVEEVKEALKNANIVDIP
>1W8K_341_361
EVDLEFPCSIYKDEIEREIKK
>2H14_85_105
LVSASDDKTLKIWDVSSGKCL
>1B89_234_254
LGLERAHMGMFTELAILYSKF
>1BI5_32_52
EQSTYPDFYFKITNSEHKTEL
>1ZX5_154_174
KTLLNTFETTPYDTFVIRPGI
>1Q7E_309_329
DIFAEIEKYTVTIDKHEAVAY
>1IN4_38_58
SLALEAAKMRGEVLDHVLLAG
>1IGR_167_187
INNEYNYRCWTTNRCQKMCPS
>1Z6A_411_431
TSANRVIHFDRWWNPAVEDQA
>1SVB_104_124
HCGLFGKGSIVACVKAACEAK
>1BHE_291_311
VNGVRYSNVVMKNVAKPIVID
>1DDI_20_40
QKITGRNSEKDVRHIEIDLGD
>1Q8K_51_71
RRIRSINKLIRIGRNECVKVI
>1IG8_49_69
ISELEKGLSKKGGNIPMIPGW
>1H6L_190_210
EYGSLYIAEEDEAIWKFSAEP
>1GPI_134_154
PCGLNGALYLSAMDADGGMSK
>4BCL_155_175
NNDLVDTWEGFQQSISGGGAN
>1DHS_289_309
RNGADYAVYINTAQEFDGSDS
>1IXH_251_271
PITSTTFILIHKDQKKPEQGT
>1RHC_167_187
EVPLYFSGMGPKGAKLAGMYG
>1XTI_207_227
QDPMEIFVDDETKLTLHGLQQ
>1HMY_103_123
DIARIVREKKPKVVFMENVKN
>1HBZ_111_131
GFALRFYTEEGNYDLVGNNTP
>1UDC_137_157
VESFPTGTPQSPYGKSKLMVE
>1VB3_203_223
KVALGLNSANSINISRLLAQI
>1H12_138_158
DEGPAPDGEEYFAFALLNASA
>2B9W_48_68
SPNYHGRRYEMGAIMGVPSYD
>1IO1_68_88
NEIDRVSGQTQFNGVKVLAQD
>2HWK_191_211
TFRARLDLGIPGDVPKYDIIF
>1I1W_246_266
TDYVNVVNACLNVSSCVGITV
>2C78_225_245
VEDVFTITGRGTVATGRIERG
>1RCQ_189_209
SLRNSPAVLGWPKVPSDWVRP
>2II0_393_413
GKELINFSKRRKVAEITGEIQ
>1WXQ_14_34
STFFSAATLVDVEIANYPFTT
>1RW3_299_319
AEMAAPLYPLTKTGTLFNWGP
>1KJO_233_253
NSGIINKAAYLISQGGTHYGV
>1LW7_236_256
YAVRHSHKIAFIDTDFITTQA
>1X19_86_106
ETLRQMRVINLEDGKWSLTEF
>1VFL_194_214
PGHVQAYAEAVKSGVHRTVHA
>1EQC_205_225
YNSLRQTGSVTPVIIHDAFQV
>2I1O_296_316
GVGTSISSAKPFDFAMDIVEV
>1RK6_245_265
LEETFRIGRELDVPVVISHHK
>1YOE_249_269
PLHDPCTIAWLLKPELFTSVE
>3THI_12_32
PDPARFQAAVLDQWQRQEPGV
>2II0_313_333
LEVVSAMNSSPVYRLDHTFEQ
>2HGS_79_99
VSQNAAFLEQTLSSTIKQDDF
>1ZU4_216_236
MNKIIQQVEKSAPHEVLLVID
>1VLO_12_32
RAAQQTPLYEQHTLCGARMVD
>2CY7_325_345
FCKTEDDFNDWCQQVKKLSLL
>2F6H_33_53
VPDAGVAIQLSKRDVVYPARI
>1TD6_83_103
LAAPYLPKPLVSFFQSLLQLV
>2DVZ_276_296
LDDQGSAPSGNTPEEFAKEIK
>1A26_319_339
GNGISTGINDTCLLYNEYIVY
>1QZ9_42_62
VAALARAQAVIAEEWGNGLIR
>1P9R_391_411
DGLDKVRQGITSLEEVMRGSR
>4UAG_65_85
ADLIVASPGIALAHPSLSAAA
>1VPB_422_442
SLVATGNDPRLNSSWRIPSLV
>1VPT_180_200
SILNPVASSLKWRCPFPDQWI
>1VFL_232_252
TERLGHGYHTLEDTTLYNRLR
>1IGR_55_75
LLLFRVAGLESLGDLFPNLTV
>1H9A_57_77
LVRDSIKDFTDDQAQAEAFIE
>2FK8_222_242
VTEIFPGGRLPSTEMMVEHGE
>1OYG_44_64
SSTIKNISSAKGLDVWDSWPL
>1RJG_145_165
ILRISLGLSKEDTAKSPFLID
>1U09_188_208
HILYTRMMIGRFCAQMHSNNG
>1ZU4_72_92
ENIKDALVESLYQAYTDNDWT
>2CY7_366_386
DVLNLSLDSSDVERLERFFDS
>1EDZ_105_125
AQDQYLQQVVCKEKDVEGLNH
>1NI9_100_120
ANALAVLAVGDKGCFLNAPDM
>1HA0_440_460
FEKTRRQLRENAEEMGNGCFK
>1G6S_336_356
NWRVKETDRLFAMATELRKVG
>1BGV_407_427
TDIHDGSAAAAERYGLGYNLV
>1NW3_387_407
KKPSPSKARKKKLNKKGRKMA
>2D2J_3_23
DLINTVRGPIPVSEAGFTLTH
>2F7F_397_417
FHPVHTFINKYVRDFEARPVL
>1ML9_260_280
GTELTFDYVNGLTGLESDAHD
>1QAZ_161_181
RERVVKWLNRVARHQTSFPGG
>1MUW_219_239
HEQMAGLNFPHGIAQALWAGK
>1UUQ_398_418
MGDPPQEEQGMYGVFDTDTST
>1C7Q_47_67
VDWPIRYDKNEFSRIKQAAER
>1U16_358_378
ENMEKALTPEMLATDLALYLV
>1WCD_349_369
VTLVAYERVATGSVVTVAGVS
>2DFW_163_183
VSDRNLSLAHMLRSYGVLQDS
>2CBN_260_280
REAGVGKLIITHVSSRYDDKG
>2CY7_375_395
SDVERLERFFDSEDEDFEILS
>1L5O_199_219
VGIGANLPPSRIDNKVDVVRR
>1JP4_50_70
ADRMVQMSICSSLSRKFPKLT
>1YU0_309_329
WGNEFGGVNGASEYTANTGGR
>1Q8K_44_64
HLSELSRRRIRSINKLIRIGR
>1JX6_181_201
LYFSEGYISDVRGDTFIHQVN
>1L8Q_137_157
ASDRHPQKLDGVSDRLVSRFE
>3SIL_206_226
FIYSTDGITWSLPSGYCEGFG
>1TQ4_304_324
SDLETLKKSMKFYRTVFGVDE
>1NUY_307_327
PTDIHQRAPIILGSPEDVTEL
>1M6I_51_71
MRPPLSKELWFSDDPNVTKTL
>2H85_152_172
GLTPSKGPAQASVNGVTLIGE
>1JHN_289_309
PDPDAEKPEDWDEDMDGEWEA
>1FO8_275_295
DRKELGEVRVQYTGRDSFKAF
>1P8L_174_194
PDGKYKFGRSTLKEGILLKMK
>2DFW_235_255
SVMTSSGMYDAAGQWLADVGI
>1BQG_254_274
LCRDQHHVLAYAEDPCGAENG
>1ZOD_328_348
ARANVMGDRLRRGLLDLMERF
>1DQ3_64_84
VKGKVNVIWKYELGKDVTKYE
>1EG2_214_234
NGNSLERVGHPTQKPAAVIER
>1NNF_222_242
GALVSYSGAAVLKASKNQAEA
>1G55_138_158
NCGFQYQEFLLSPTSLGIPNS
>1K5C_264_284
DDVGNPGTGAPFSDVNFTGGA
>1VHN_43_63
LMNSQKTEELLPQPHERNVAV
>2FGT_304_324
AKPFGATSAITVQWANDDILS
>1NU5_282_302
VAAVAEAAGISSYGGTMLDST
>1ZU4_49_69
MGMKMVLKVSNLVRKKTKRDT
>1KVP_90_110
NATPLPTVNTTGYIDHAAFLG
>2DBN_290_310
NTTKCSVFRTFQGWTALSDML
>1OZ2_212_232
KPLTPPQDYPDPDNFCWEKYL
>1PEA_164_184
YRQHGGTVLEEIYIPLYPSDD
>1ITX_142_162
AATAATREVFANSAVDFLRKY
>1TDH_344_364
CRPRKVKADIPSLEPEGTSAS
>1MKY_152_172
NLDTMLETIIKKLEEKGLDLE
>1ZWX_221_241
NGQMATWDPTTNSMLKESYPK
>1B8P_117_137
KAIDAVASRNIKVLVVGNPAN
>2G17_163_183
QLSLKPLIDGGLLDLTQWPVI
>1USG_141_161
IAIIHDKQQYGEGLARSVQDG
>2FR1_398_418
VAWGTWAGSGMAEGPVADRFR
>1O5T_37_57
HFLRRGIFFSHRDMNQVLDAY
>1ZKL_78_98
SQNPYHNAVHAADVTQAMHCY
>2AUJ_82_102
SAWVEKEAYRPGEVLAELSEP
>1RHC_233_253
DPDYDKAVEALRFWAGCLVPS
>1GQ8_139_159
YVHSNRQFFINCFIAGTVDFI
>2GJL_170_190
RLRVPIIASGGFADGRGLVAA
>2C3F_14_34
LVPRGSHMSSENIPLRVQFKR
>1XMX_229_249
KIASYENGILTFINEEARRFA
>1R4U_227_247
VQATMYKMAEQILARQQLIET
>2HWK_292_312
FVFIGYDRKARTHNPYKLSST
>1OHL_117_137
KFIREYFPELYIICDVCLCEY
>1HBZ_366_386
AFEGQMWYDHTGDRSTYVPNS
>1QWO_126_146
LARSVVPFIRASGSDRVIASG
>1JMS_109_129
KAVLNDERYKSFKLFTSVFGV
>2F7F_160_180
FGTRRAQELDAAIWGTRAAYI
>1ZCJ_144_164
AFLCTNTSALNVDDIASSTDR
>1R5Y_201_221
IQQGSVFENLRQQSADALAEI
>1LI4_51_71
AGCLHMTVETAVLIETLVTLG
>1OHC_186_206
FIAFCGPHSRARLESGYHQHS
>1TJY_296_316
GIVLLPERVIFNKDNIDKYDF
>2H9F_335_355
LVNLAAGGGERSAVRFGHPSG
>1ZXX_229_249
QFMAELKKYGDFDVRANVLGH
>1M13_201_221
LLEPMLKFHYMLKKLQLHEEE
>1ZOD_1_21
MSLNDDATFWRNARHHLVRYG
>1BQC_144_164
TSAAIQRLRAAGFEHTLVVDA
>2C43_254_274
ALRKPDGSRHQDVPSQDDSKP
>1Y08_224_244
KKELTEGKALGLSHTYANVRI
>1V04_322_342
AENGTVLQGSTVAAVYKGKLL
>1UOZ_275_295
ADAYLWIKRPGESDGTCGRGE
>1YOE_3_23
GSHHHHHHGSALPILLDCDPG
>1ZHX_37_57
ILSPISLTEFSQYWAEHPELF
>1R53_14_34
GESHCKSVGCIVDGVPPGMSL
>2HMA_293_313
ASQVHFTREMPEEFTLECTAK
>1WDI_163_183
KIPMERYQTVYARRPGSVAAP
>1R6W_23_43
DRRLKTRDGLYVCLREGEREG
>1LAM_294_314
INIVGLAPLCENMPSGKANKP
>1UMG_302_322
LVGPTDLFDDPAFDETRRLAN
>1XKS_159_179
SSSGSQLIRLIPESSGKIHQH
>1H09_247_267
NEKWYYLKDNGAMATGWVLVG
>1VJV_91_111
SFKSVLPVVLLNTLRKCYPQF
>1PGS_55_75
TCDEWDRYANVYVKNKTTGEW
>1NTH_248_268
HYKGNSDIIMDEQMPIFGGYA
>1RH9_205_225
DSNHLLEIGLEGFYGNDMRQY
>1E4F_211_231
VNLGYNFTGLIAYKNGVPIKI
>1LW7_8_28
FGKFYPVHTGHINMIYEAFSK
>1ZOD_375_395
ADGLGAKITRECMNLGLSMNI
>1HZF_161_181
FQDPCPVLDRSMQGGLVGNDE
>1SI7_333_353
WDDVTVEIRFWLPAGSFATSV
>1REO_165_185
VEELKRTNCSYILNKYDTYST
>1ISR_124_144
IAGVIGPGSSSVAIQVQNLLQ
>2BOQ_4_24
DDGRTTANAACCILFPILDDI
>1IAL_224_244
VLADSCWAISYLTDGPNERIE
>2C78_210_230
IPTPVRDVDKPFLMPVEDVFT
>1EWF_390_410
HSNIGPFPVELLQDIMNYIVP
>1PB1_295_315
EYDVIACMNLNGDYISDALAA
>1N11_381_401
LAIAKRLGYISVTDVLKVVTD
>1PHP_72_92
RLDAVAKRLGELLERPVAKTN
>1KO9_170_190
LIQLDDVTYHGFPSLQALAGP
>1CSH_275_295
ANQEVLLWLSQLQKDLGADAS
>1EQC_296_316
KWLNGVNRGARYEGAYDNAPY
>2CZ9_282_302
ELDFFVERALKLGAYGARLTG
>1D3G_249_269
DGLIVTNTTVSRPAGLQGALR
>1DT9_150_170
VIDGSGALFGTLQGNTREVLH
>2BU7_197_217
LLCDKYYMASPDLEIQEINAA
>1V73_111_131
MTGDIFDRGHQVNEVLWFMYQ
>1ZCJ_298_318
YSPLGDMLCEAGRFGQKTGKG
>2G9D_288_308
MHGEVFGHDGDKPLMAKNEGE
>2HRZ_61_81
GFSGAVDARAADLSAPGEAEK
>1OFC_158_178
RCTELQDIERIMGQIERGEGK
>1IO1_194_214
EVSVDKTNGEVTLAGGATSPL
>2I0Z_190_210
KSVPQTGSTGDGYAWAEKAGH
>2CJG_231_251
DIACFVAEPIQGEGGDRHFRP
>1Q0H_91_111
QAACDMAALEDVDQVMAAIVG
>1X7F_138_158
PYGLKIELNVSNDIAYLENIL
>2ICS_192_212
APPHLDEILALMEKGDVLTHC
>1SE8_141_161
DPEIRYTPAGDAVLSLSIAVN
>1MXG_245_265
FPLYYKMDEAFDNNNIPALVY
>1YE3_300_320
NLSMNPMLLLSGRTWKGAIFG
>1YQS_268_288
MQQWTTVNSTQGYGLGLRRRD
>1CPT_333_353
KRGDRIMLSYPSANRDEEVFS
>1W78_186_206
REKAGIFRSEKPAIVGEPEMP
>1LCY_35_55
DRHPFLGREVPISNGSGFVVA
>1U16_104_124
AGKLHTGRSRNEQVVTDLKLF
>1TJY_127_147
EKAKVAFFYSSPTVTDQNQWV
>3MBP_51_71
AATGDGPDIIFWAHDRFGGYA
>1YPX_31_51
GEITALELRKIENTEIKYIVE
>1DB3_139_159
VQEIPQKETTPFYPRSPYAVA
>1FOB_53_73
SDGSYDLDYNLELAKRVKAAG
>2GVK_6_26
QNSFGGHIPQDVAGKQGENVI
>2B20_86_106
LNANWRGSYCFIPTERDDIFS
>1PVL_124_144
ISNGLSGGGNGSKSFSETINY
>1DFA_67_87
VPELLKFTCNATHELVVRTPR
>1SDJ_64_84
SDDSDVRIRYFTPTVEVPICG
>2C6J_134_154
IFGTDEKAKQDRKQWWNESKE
>1US0_7_27
LNNGAKMPILGLGTWKSPPGQ
>1VJ1_58_78
LSVDPYMRCKMNEDTGTDYLA
>1BQC_188_208
TGNTVFSIHMYGVYSQASTIT
>1H9A_375_395
PKGAIELKLNAKSVEDAFNTR
>2FSJ_82_102
SGNNIRVPQGDGRLASKEAFP
>1WRU_359_379
IDALVEDYYRRHPEKTPPWKE
>1YFQ_280_300
LQTRKKIKNFAKFNEDSVVKI
>2BF6_32_52
KEGTLIASIDARRHGGADAPN
>2HOE_336_356
KIEVETHLLYKHSVDMSFSKV
>1J6U_191_211
RGDHLENYGNSLTRYRSAFEK
>1W3U_218_238
PKHLPTMLRYDTYVKNNSLYN
>1EU8_262_282
LHNADDSPVKGKVGVAPLPHF
>1M6E_170_190
NTCPQSVLNAYYKQFQEDHAL
>2C1I_24_44
EKDDQLSEGNQKEHFRQGQAE
>2A84_27_47
LRLTGRRVMLVPTMGALHEGH
>2G5D_256_276
IRIGYADKNEHPYVSIGRYMA
>1UDX_362_382
ERYLARIKGDLMEAAGYLQEV
>1FC6_178_198
PVTFTTCSNVAAAALPPGAAK
>2GVK_166_186
DENPYHFAVIGEEDADFAGGS
>1K5C_257_277
LISQSYPDDVGNPGTGAPFSD
>1MDO_256_276
LQKLDALNARRAAIAAQYHQA
>2IMR_1_21
SLLRFSAVSRHHRGASIDPMT
>1RH9_305_325
AKRDNYFEKIYGTIFNCAKSG
>1QUS_34_54
FDRQQLQEILSQAKRLDSVLR
>2BKW_55_75
AASKSQPFVLAGSGTLGWDIF
>2EX1_236_256
AKFIFTGTTTAEGNTDVREYY
>1JDW_353_373
MSSKWLSMNVLMLDEKRVMVD
>2DAP_242_262
MPHGGHVITTGDTGGFNHTVE
>1B6A_132_152
GQECEYPPTQDGRTAAWRTTS
>1Z6A_278_298
VENLFNNIDSVTGIKRKGMIL
>1KA2_100_120
FPPEFIREVSETTSLATKAWE
>1DB3_278_298
TGVEEKGIVVSVTGHDAPGVK
>2GY5_194_214
WGPECNHLCTACMNNGVCHED
>1FP2_162_182
TSFNDAMASDSKLINLALRDC
>1ZTU_317_337
TTLEYLGRLLSLQVQVKEAHH
>3SIL_78_98
NKKIAIYNDRVNSKLSRVMDP
>3GRS_175_195
ITSDGFFQLEELPGRSVIVGA
>2BC9_48_68
PMVVVAIVGLYRTGKSYLMNK
>1R6D_231_251
LAGGRAGEIYHIGGGLELTNR
>1KS8_159_179
LAAASIVFRNVDGTYSNNLLT
>1RMG_158_178
CSDGEVYNMAIRGGNEGGLDG
>1NW3_201_221
EFRKWMKWYGKKHAEYTLERG
>2J3X_170_190
TTFDYGVLNDKETVSLLLNQG
>1SVB_175_195
TMGEYGDVSLLCRVASGVDLA
>1DT9_50_70
KMLADEFGTASNIKSRVNRLS
>1WZU_95_115
LEAKRKYPNAPVVLYVNSTAE
>1X8V_98_118
EMLHNAALRGEQMKGHAATIE
>1UR3_76_96
YGGYQCEAAFGEALKLAPHLR
>1Q35_62_82
RVMEIVNADLAQKIDSKVLEK
>2GG6_133_153
VLNPLREMGVQVKSEDGDRLP
>1AL3_263_283
GIFSHSTTKIGFRRSTFLRSY
>2GUY_261_281
AFKSTSGSMDDLYNMINTVKS
>1BG6_3_23
ESKTYAVLGLGNGGHAFAAYL
>1FP2_146_166
LGSGFWDFLDKNPEYNTSFND
>2IM9_310_330
KGINIQVVLPEKPVSNGCQLF
>2H14_52_72
IKIWGAYDGKFEKTISGHKLG
>1UA4_316_336
DPVDPIAVTEAMLKLAKKTGV
>1QUB_201_221
AKPTLYYKDKATFGCHDGYSL
>2G5D_151_171
PLPAGLRGGKNLVRIRQTGKN
>2ABS_73_93
RIYSTLDQFNPTSLPGGSALN
>1CKO_27_47
KLHKVVGESRDDIVAKMKDLA
>2D2J_303_323
FLREKGVPPETLAGVTVANPA
>1L5O_266_286
LSYSAALAACQIAPAVRPYLI
>2BI0_239_259
DWRVSGRRLVYGGHTIGLALA
>2C4E_25_45
FPEPNTSIQIPSARKYYGGAA
>2AYU_306_326
ITPIESFFNFFDPPKIQNEDQ
>1VYR_238_258
GTFQNVDNGPNEEADALYLIE
>1DLJ_139_159
SPEFLRESKALYDNLYPSRII
>1CSH_336_356
LKHLPSDPMFKLVAQLYKIVP
>1FKM_212_232
KRIDADLYNHFQNEHVEFIQF
>1RRK_160_180
VFGVGPLVNQVNINALASKKD
>1JL5_261_281
ALNVRDNYLTDLPELPQSLTF
>1P5D_70_90
QGLVDCGCQVSDVGMVPTPVL
>1LFW_349_369
VRYPQGTDPDTMIKQVLDKFS
>2EX1_308_328
PANISFEVLMMTGLLPDKVGG
>2A62_48_68
FQINDITGDIHAIKRLDREEK
>1JTV_263_283
LRMRLDDPSGSNYVTAMHREV
>2BMW_251_271
LIKNQKTHTYICGPPPMEEGI
>1HH2_50_70
DRNTGNIKVYQLLEVVEEVED
>1SVB_123_143
AKKKATGHVYDANKIVYTVKV
>1SE8_236_256
GNANSGYAAATPAAPRTQTAS
>1O59_169_189
LTKERFTHIKLKMYPDGGIAR
>1G41_227_247
IDDEAAKLINPEELKQKAIDA
>1RYO_37_57
VACVKKASYLDCIRAIAANEA
>2I7Q_326_346
SYLPAFQNDFENLSTEEKSII
>1SVB_213_233
WQVHRDWFNDLALPWKHEGAQ
>1AOP_309_329
IAKIHKGDFRITANQNLIIAG
>1X8V_67_87
DDDLDQAKAYPFMTPIFGEGV
>1G8P_112_132
GVSEDRVVGALDIERAISKGE
>1VPK_85_105
DVIQKMVKVLPDEITELSLEG
>1W8K_132_152
AGDQNSNYRHPAVYDEKEKTC
>1YPV_113_133
GSRDFLDSLGFSTREEGDLGP
>1U16_294_314
ELIRSKAGRVFGRLASILMVL
>1ZWX_188_208
EIIFIGGDLNVNYGTDEYHDM
>1Z5V_441_461
PDYISWGTQVDVDGGEQKLIS
>1J58_262_282
VTVEPGAMRELHWHPNTHEWQ
>2CAU_182_202
RLPSYLSAFSKNFLEASYDSP
>1JDC_46_66
IAADGFSAIWMPVPWRDFSSW
>2DDU_266_286
YFNGLGKREARTVPLDTRNIR
>7ODC_8_28
EFDCHILDEGFTAKDILDQKI
>1FXX_291_311
GDNAAVPVKLVHINKCPVLAQ
>1MXG_225_245
DTNVDALLSWAYESGAKVFDF
>1QE3_36_56
QWRFKAPEPPEVWEDVLDATA
>1HD7_227_247
KKNAGFTPQERQGFGELLQAV
>1V2D_139_159
RLDLSALEKALTPRTRALLLN
>1PO5_103_123
RALRRFSLATMRDFGMGKRSV
>1FSU_347_367
RIELLHNIDPNFVDSSPCPRN
>1M4L_129_149
TRSVTSSSLCVGVDANRNWDA
>1GA8_99_119
VLYLDIDVLVRDSLTPLWDTD
>1QUB_219_239
YSLDGPEEIECTKLGNWSAMP
>1BIF_61_81
RYLNFIGVPTREFNVGQYRRD
>1B6R_246_266
SGHWTQNGASISQFELHLRAI
>1LFW_283_303
LALFLDQYAFAGRDKNFLHFL
>1N3L_121_141
TDYQLSKEYTLDVYRLSSVVT
>1GVH_7_27
IATVKATIPLLVETGPKLTAH
>1Y0Y_262_282
IMDRSVICHPTIVRWLEELAK
>1LI4_412_432
KQAQYLGMSCDGPFKPDHYRY
>1OC7_90_110
LPDRDCAAAASNGEWAIANNG
>1VB3_375_395
GTAHPAKFKESVEAILGETLD
>1M6E_210_230
LGRRSEDRASTECCLIWQLLA
>1M6I_332_352
VEHHDHAVVSGRLAGENMTGA
>1LYV_264_284
QLSVEDMVSQMRVQRNGIMVQ
>2A2C_134_154
GLKGIQEHFGLSNLTGMNCLV
>2B61_216_236
DYYEGTPPDQGLSIARMLGML
>2BX6_18_38
ENEEERPKQYSWDQREKVDPK
>2GFO_170_190
LNKADNRKRYKEENNDHLDDF
>1I24_239_259
RLDYDAVFGTALNRFCVQAAV
>1FNO_281_301
DFDRKQFEARKRKMMEIAKKV
>1IZC_197_217
AAMPEIHGLMFGPGDYMIDAG
>1JMS_353_373
KRVFLEAESEEEIFAHLGLDY
>2NXF_73_93
DRALDTVMAELDACSVDVHHV
>2AYU_365_385
LEFEFEEDEEEADEDEDEEED
>1ZX5_137_157
VKIEELEEKLKEEDFDFKTLL
>1INP_251_271
QNPSSEGSCRFSVVISTSEKE
>1FNO_13_33
SLDTQSKSGVRQVPSTEGQWK
>1UG6_4_24
NAEKFLWGVATSAYQIEGATQ
>2F5U_37_57
SSGVVFGTWYRTIQDRTITDF
>1T2D_142_162
VPKNKIIGLGGVLDTSRLKYY
>1JR7_21_41
LTFTEQTTKQFLEQVAEWPVQ
>1V2D_221_241
GKRLEATGYRVGWIVGPKEFM
>1D2P_12_32
DDKDNQDGKRPEKVSVNLLAN
>1W5D_164_184
DYDAGTVIVEVTPNQKEGEEP
>2BX6_315_335
VNEIFNGTKMFVSESKETASG
>1Q8K_227_247
IAPPRYVMTTTTLERTEGLSV
>1SZN_124_144
WGVDYLKYDNCNVPSDWQDEY
>1YDX_150_170
IRISDLKELEIPFTSNKNEQH
>1QF5_411_431
DIISTGPDRTETMILRDPFDA
>2HKJ_36_56
RELIENSLDATDVHGILPNIK
>1M7Y_87_107
GLPAFKKAMVDFMAEIRGNKV
>2G8J_105_125
ILHRVVPYGQSFQEGYAGIFH
>1MGP_17_37
TENLYFQGHMKVKILVDSTAD
>1M4L_71_91
REWITQATGVWFAKKFTEDYG
>1R5M_354_374
VNVYDLKKLNSKSRSLYGNRD
>1KA2_399_419
PRKYSEGILQDIHWAHGSIGY
>1QZ9_244_264
QLCDLVPQPLSGWFGHSRQFA
>1GQE_149_169
ERMYLRWAESRGFKTEIIEES
>2F6H_398_418
IPAWLSLPSTKRIVDLVAQQV
>1BU8_264_284
NHLRSYKYYASSILNPDGFLG
>1ZOD_185_205
YLAELDYAFDLIDRQSSGNLA
>1XKS_37_57
VDDQLTINIDEGGWACLVCKE
>1P0H_58_78
SRPGGPIIGYLNLSPPRGAGG
>1NH1_87_107
SFEELWGRATEWRLSKLQRGE
>1PEA_126_146
QNSAPLAAYLIRHYGERVVFI
>1HA0_426_446
QHTIDLTDSEMNKLFEKTRRQ
>1RU4_293_313
GINYGFGSNVQSGQKHYFRNN
>1RVK_333_353
LHPFLEYDDGHDYLKSLSDPM
>1UDC_192_212
DPQGIPNNLMPYIAQVAVGRR
>1WXQ_220_240
AANKADAASDEQIKRLVREEE
>2B78_120_140
LFSWYNSFVYQIRDEIVAAFR
>1X3L_391_411
EKGIDVEKVLKEHNSYEALKK
>1NNF_59_79
TATFADLSEAGLLAPISEQTI
>1CEO_68_88
LSYIDRCLEWCKKYNLGLVLD
>2H14_252_272
TGGKWIVSGSEDNLVYIWNLQ
>1XM9_183_203
YSGLIDSLMAYVQNCVAASRC
>1RRK_279_299
RDLEIEVVLFHPNYNINGKKE
>2CY7_127_147
SIHQIAQMGVGEGKSIGQWYG
>1IHG_182_202
GELKEGDDWGIFPKDGSGDSH
>2AU3_289_309
KVYILYDGDDAGRKAMKSAIP
>1WY0_239_259
RKGKKTLIVAHFFENADEKDK
>2EX2_118_138
IDTSIFASHDKAPGWPWNDMT
>1EWF_168_188
NKMNSQVCEKVTNSVSSELQP
>2DFW_114_134
NAGALAVHQLLVGPEASRKER
>1BUP_165_185
AGLNVLRIINEPTAAAIAYGL
>1E5W_307_327
AQAREEKHQKQMERAMLENEK
>1UOU_312_332
GHAGTQAQGAARVAAALDDGS
>1M6E_134_154
LFPRNTLHFIHSSYSLMWLSQ
>1G41_42_62
EPLRHEVTPKNILMIGPTGVG
>1LYV_145_165
TYGSITVESKMTQQVGLGDGI
>1D3G_112_132
QAVINRYGFNSHGLSVVEHRL
>1W9Y_185_205
LLFQDDKVSGLQLLKDGQWID
>1BQG_390_410
IKGGLVEVPKKPGLGVELDWD
>1NXC_49_69
SKEGHSSSLFGNIKGATIVDA
>1ZOD_196_216
IDRQSSGNLAAFIAEPILSSG
>1TOI_156_176
TLDFDALINSLNEAQAGDVVL
>1D2P_285_305
TKNWDDNNNQDGKRPTEIKVE
>1J6U_263_283
GKRYLELKLKVPGFHNVLNAL
>1YKS_144_164
SDEFPHSNGEIEDVQTDIPSE
>1H6L_51_71
GLAVYSLEGKMLHSYHTGKLN
>1CWV_313_333
NFATDKGFPKTIFKNATFQLQ
>2CEY_249_269
FVDGEKDLVTFFEKQGVKITH
>1IK6_26_46
ERNHMDSPDLGTDDDDKMVAG
>2BF1_66_86
DTIRFRYCAPPGYALLRCNDT
>1V2D_262_282
GVAEALKLARREGFYEALREG
>1G41_35_55
WRRMQLQEPLRHEVTPKNILM
>2GWN_284_304
NRIKWNPAIKKESDREALRAA
>7ODC_183_203
RAKELNIDVIGVSFHVGSGCT
>1K1S_159_179
SKPNGLGVIRPTEVQDFLNEL
>2B69_255_275
NVSSPVNLGNPEEHTILEFAQ
>1PSZ_145_165
AKNIAKQLSAKDPNNKEFYEK
>1V71_45_65
FKCENFQKMGAFKFRGALNAL
>1G55_194_214
NQQDSDLSVKMLKDFLEDDTD
>1FOB_166_186
KDSNLATTPKIMIHLDDGWSW
>1QNR_165_185
ELGNEPRCNGCSTDVIVQWAT
>1CPT_61_81
MQIGKQPGLFSNAEGSEILYD
>1WW9_39_59
NEGEPKTLKLLGENLLVNRID
>1WST_67_87
EVLEEHADKALQYGTTKGFTP
>1IUQ_92_112
FDYYIFGQNYIRPLIDFGNSF
>1AOP_343_363
KESGLMNAVTPQRENSMACVS
>1SDJ_86_106
ATVAAHYVRAKVLGLGNCTIW
>2FBA_443_463
VILDHINDDGSLNEQLNRYTG
>2NLO_210_230
VIAAADGVVNATPMGMPAHPG
>2IY9_246_266
WVDIAAPGQNITFLRPDAKTG
>2GFO_275_295
RARRDSLKKIEIWKLPPVLLV
>2GG6_55_75
DVINTGKAMQAMGARIRKEGD
>1HO8_108_128
SDKYGDDTVKFFQEDPKQLEQ
>1YFE_354_374
GNFELNVFRPMVIHNFLQSVR
>1SP3_214_234
DSAPHSNKKLNTHTATVACQT
>1X8V_121_141
VRRMIADWGEAGEIDLLDFFA
>1YKS_191_211
NVMAASLRKAGKSVVVLNRKT
>2BW0_240_260
EAIHNWIRGNDKVPGAWTEAC
>1HX0_179_199
IADYLNKLIDIGVAGFRIDAS
>2HZ6_171_191
DYKMSHFVSNGDGLVVTVDSE
>1IG8_299_319
QTFEKMSSGYYLGEILRLALM
>1O70_143_163
TNGYVHIIDHVLGVPYTTVLG
>2BWV_274_294
RTFPVNGKFTQAQREIYDIVL
>1VRM_236_256
YERYFVVDGVRYHHILDPSTG
>2B3H_36_56
YPLMPTRPVPSYIQRPDYADH
>2HC9_255_275
VYDTGGLQIKTKTGMPNMKRD
>1H09_104_124
TNACLRFMQMIADAGYKPIYY
>2CJG_343_363
RILEVIEAEGLFERAVQHGKY
>2O14_347_367
GADALARLAVQELKRQGIAGF
>2NXF_129_149
DDIYAYEFSPAPNFRFVLLDA
>1NF1_52_72
SRHLLYQLLWNMFSKEVELAD
>1ZVD_315_335
LQGFKALQGAAGPRLFTIHQI
>1OXX_165_185
DEPFSNLDARMRDSARALVKE
>1W55_283_303
MELLKQAYDKVREIGFELINI
>1Z2N_231_251
KQDIIENSANRFGSKILEDPI
>2EVX_10_30
FQGSEVWQQHRYQSPRACRLE
>1RU4_355_375
RDNDGTLPETSLFRLSANSKL
>1QWO_85_105
FKGKFAFLKTYNYTLGADDLT
>2IMR_151_171
DIVWAPEVMDALLAREDLSGT
>1DD9_14_34
SMHQRQTLYQLMDGLNTFYQQ
>1H6S_119_139
SKYDASGALDNYNGIAVTYSI
>1DYK_9_29
PAFPFPVPTMVHGPCVAESEP
>1HH2_102_122
FGRIAAQTAKQVLIQRIRELE
>1LJ8_317_337
FVHETMNDPLFVAYMRAYMDL
>1O88_53_73
VITYTGNEDSLINAAAANICG
>2A3N_87_107
EQAAELIHKGNKRLNKDSVVI
>1P1M_140_160
DSNGDDGGRLEENLKLYNEWN
>2BJQ_258_278
SFQMLVVPDPDILGFEYKWIP
>1RK6_209_229
AHASTEEIIEVCRPLITHGGV
>1RK6_121_141
PPAPLDLLDEGGSFRFARFSD
>2NMT_169_189
ALYTAGIVLPAPVSTCRYTHR
>2FBA_419_439
IKSGSDEFNTVADNLVTFGDS
>1GSO_271_291
FLYAGLMIDKQGNPKVIEFNC
>1WDI_266_286
SAYREGVGVVAGEGETRLFIR
>1B6A_359_379
EVYAIETFGSTGKGVVHDDME
>1OGQ_12_32
LQIKKDLGNPTTLSSWLPTTD
>1BOB_172_192
PSWQIYWLLNKKTKELIGFVT
>1ZYL_4_24
SAFTFQTLHPDTIMDALFEHG
>1T1G_191_211
GGTRLVASAGRIERETVWNDG
>2BKW_287_307
REMSDWFKDSLVNGLQLTSVS
>1UAS_110_130
DHEEQDVKTFASWGVDYLKYD
>1QUB_230_250
TKLGNWSAMPSCKASCKVPVK
>1KXU_241_261
YLSESLMLKENRTCLSQLLDI
>1UR3_173_193
VRHFGVSNFTPAQFALLQSRL
>1QZZ_286_306
LDRADVEGDGADRFFSTLLDL
>1WZA_206_226
AQYDKNFTWWEKFRQEIEEVK
>1HOW_272_292
RTFFNSRGLLRNISKLKFWPL
>1TQ4_174_194
MKKEFYFVRTKVDSDITNEAD
>1VJO_339_359
DGKAVARRLLNEHNIEVGGGL
>1LJ5_190_210
HKSDGSTVSVPMMAQTNKFNY
>1WYC_251_271
RDATITVDTTGFGFANGGVSC
>1XWI_39_59
TGKRTPWRGILLFGPPGTGKS
>1FC6_205_225
RLATFNSNTTAAAQQAFTELS
>2BKW_316_336
HGLTAVYVADPPDVIAFLKSH
>1DOZ_159_179
RVKETYASMPEDERENAMLIV
>1BI5_143_163
QLTKLLGLRPYVKRYMMYQQG
>1JTV_30_50
FKVYATLRDLKTQGRLWEAAR
>2B9E_197_217
AGTPSPVRLHALAGFQQRALC
>1YU0_209_229
NVTIADGSASPKKSTKFGGDG
>2GWN_371_391
LFAIEKRGYIRPGYYADLVLV
>1JK7_215_235
GWGENDRGVSFTFGAEVVAKF
>2B9E_206_226
HALAGFQQRALCHALTFPSLQ
>1QF5_353_373
REVTTTPLAADDWKGVEPIYE
>1JX6_20_40
NLTNALSEAVRAQPVPLSKPT
>1VJZ_197_217
VDDLTIENTVQSCRGYIPFSV
>1WZU_78_98
SREATCAMANMLKVEHILEAK
>2II0_196_216
QSSPPTVEWHISRPGHIETFD
>1TR9_114_134
SFAPVLDMGFACKAIGNRAFG
>1YI9_252_272
EGRTEATHIGGTSSDEICNLY
>1ESC_78_98
LPFGAGELPPQQDALKQDTQL
>1QNR_200_220
VTLGDEGLGLSTGDGAYPYTY
>1ZDY_53_73
ASGRHSTELDFSISVPTSHGD
>1L9V_59_79
KRYNTNDNSRGMNFETIMFTK
>1IOM_269_289
GVLEKLARLVAEKHGHSKEYQ
>1TOI_243_263
SYSKNFGLYNERVGACTLVAA
>1UYN_108_128
SLFAGIRHDAGDIGYLKGLFS
>2EX2_271_291
KQSAPLHDLLKIMLKKSDNMI
>1WZA_142_162
KLDGGRVWHYSPTGMYYGYFW
>1X8V_363_383
HDFVPARYEQPRQEDLLNRWT
>1GYC_110_130
SHLSTQYCDGLRGPFVVYDPK
>1A8Y_65_85
LEDKGVGFGLVDSEKDAAVAK
>1HBZ_422_442
FGQAGTLVREVFSDQERDDFV
>1QYI_191_211
YEDVEKKIARTTFKTGYIYQE
>1Y3N_165_185
KAFKEKDPNGNGKADEIPFIN
>1G8P_143_163
ANRGYLYIDECNLLEDHIVDL
>1OKG_119_139
SLGADAYVINGGFQACKAAGL
>1WXQ_298_318
DRFGSTGVQEVINRVVFDLLK
>2CWC_40_60
REMKGGGPHRLPPGFWTDDTS
>1LJ8_195_215
NGAVTRKALLAFAALHNAELH
>1W8K_196_216
SKNVRNDWDKKCPRKNLGNAK
>1NI5_282_302
EVALAREDASPCLRLGAFEIR
>2F82_422_442
KEGILDLLAPGTYYLKEVDSL
>1U7G_119_139
LAERIRFPAVLIFVVVWLTLS
>1HX0_32_52
LGPKGFGGVQVSPPNENIVVT
>1XKU_42_62
GLEKVPKDLPPDTALLDLQNN
>1L6J_132_152
VTPLTFTRVYSRDADIVIQFG
>1D2P_125_145
ATGKTAILNESNNWTHTWTGL
>1IG8_287_307
ITIDEESPRPGQQTFEKMSSG
>1I4W_227_247
GFDSQCIEEWDPILFSAAEIW
>1V72_315_335
GFYHDRWGPNVVRFVTSFATT
>1Z2N_98_118
SREEINALLIKNNIPIPNSFS
>1RKD_19_39
LNLQSFPTPGETVTGNHYQVA
>1M8Z_265_285
TERAVLIDEVCTMNDGPHSAL
>1X3M_244_264
LMMGTRSGDVDFGAMAWIAKE
>1Y7E_410_430
GTVAKFLAGYGIRTIDMGPAV
>1JTA_207_227
DKTMLIGHNDTNSAQDKGKLH
>2CAU_125_145
DGRDTYKLDQGDAIKIQAGTP
>2C78_264_284
KTVVTGVEMHRKTLQEGIAGD
>1LI4_333_353
GRRIILLAEGRLVNLGCAMGH
>1VMI_229_249
NVQQATEIVRERAPKLVVDGE
>1F8E_192_212
AKHIEECSCYGERAEITCTCR
>1E2S_265_285
GPETMRMSRGGCSGLLRCGKG
>1OFC_183_203
LSIKKALDQKMSRYRAPFHQL
>1RPT_76_96
DVDRTLMSAMTNLAALFPPEG
>2B20_215_235
WPVLTSLTHRQQLPPAVYVLI
>1QOY_29_49
KNAIETADGALDLYNKYLDQV
>2D5B_61_81
QAAGEDPKAFVDRVSGRFKRA
>2O1B_116_136
YGTKNGLVAVPTCVINPGDYV
>2BDE_15_35
RKIKLIGLDMDHTLIRYNSKN
>1US0_140_160
DTWAAMEELVDEGLVKAIGIS
>2HQ2_150_170
YATDNTDMAAWSELLARFITD
>2F82_142_162
VICTDSAVYAEGPARPTGGAA
>1E2S_136_156
GPCQNLTCFPPATPCDGGCDQ
>2IM9_299_319
YLDKARSSPTIKGINIQVVLP
>1JDN_141_161
MGEMMLALFRHHHWSRAALVY
>1QAZ_6_26
DQAVVKDPTASYVDVKARRTF
>2C78_192_212
ENEWVDKIWELLDAIDEYIPT
>2FTP_103_123
FAAASEAFSQRNINCSIKDSL
>1YFE_25_45
QTQRSLEHFRISTEKMPTSLI
>1YC9_280_300
QAQFYPDVTLSAFIGYQAFGL
>1MC0_317_337
SKFDEDLATAFSIYCGISIAH
>1KV7_332_352
DMMGMQMLMEKYGDQAMAGMD
>2A62_161_181
TAIIKTALPNMDREAKEEYLV
>2NMT_210_230
EEDMIAENALPAKTKTAGLRK
>1CPY_41_61
PAKDPVILWLNGGPGCSSLTG
>1UDX_321_341
ALVRSTPPPEMPKPVPRKEVQ
>1QOY_142_162
LNEAQKSLLVSSQSFNNASGK
>1H4V_205_225
ILDSKSERDQALLKELGVRPM
>1IK6_298_318
TGRLIIAHDSPKTGGLGAEVR
>1E2S_280_300
LRCGKGTTYEGGVREPALAFW
>2BI0_52_72
LDSDLCAAVTGMPGPLAHPGL
>1K7I_221_241
YQFSIMSFWGENETGADYNGH
>1W9Y_25_45
KDACENWGFFELVNHGIPREV
>2BG1_335_355
FKSNLTSLNPTLANADWIGKT
>2G9D_281_301
VENFTAFMHGEVFGHDGDKPL
>1BIF_183_203
DSDEATEDFMRRIECYENSYE
>1YHL_286_306
NAAQVAEFKANYGDKDPAKVA
>1HA0_447_467
LRENAEEMGNGCFKIYHKCDN
>2BWV_122_142
NGLDVVYHAQGEYAYADVIVN
>2F82_414_434
GAKEFVTSKEGILDLLAPGTY
>2C78_299_319
ERGQVLAKPGSITPHTKFEAS
>1XM9_398_418
CYTVRNLMASQPQLAKQYFSS
>1S9J_92_112
DQVLKKAGRIPEQILGKVSIA
>2DPO_212_232
EGIVSPSDLDLVMSDGLGMRY
>2DDU_285_305
IRLVQFYIQIGSKTSGITCIK
>2HKJ_429_449
IAEVEDIEKEIKNALMEVARK
>2GY5_311_331
PGWQGLQCEREGIPRMTPKIV
>2C0H_172_192
ESSSEPCFDTRHLSGSGAGWA
>1OFC_167_187
RIMGQIERGEGKIQRRLSIKK
>1J6U_317_337
FHDPETNIYVIDDYAHTPDEI
>2HOE_358_378
EPVIAFGAAVHALENYLERVT
>3GCB_185_205
YSTTASRKWNSLLTTKLREFA
>1G8P_46_66
GGVLVFGDRGTGKSTAVRALA
>1H4V_41_61
TPIFEETQVFEKGVGAATDIV
>1YFE_113_133
RASELLGGVRGMERKVHPNDD
>1BG6_224_244
EGITPSVGSLAEKVDAERIAI
>1FG7_94_114
AFCEPGKDAILYCPPTYGMYS
>1Y11_240_260
HLAGRLAGLARDLTAPPVWFI
>1W9H_242_262
PDWDVEKLTLHVSGKRPKMKD
>1HXX_83_103
LAFAGLKYADVGSFDYGRNYG
>1SYY_29_49
NQLVPIKYKWAWEHYLNGCAN
>1JTA_124_144
QTPIDVEPHYEKGDGWNAEWD
>1TOI_36_56
YYDETGKIPVLTSVKKAEQYL
>2CJG_250_270
RPEFFAAMRELCDEFDALLIF
>1O20_117_137
LRIARVRVPIGPIGIIYESRP
>1VJT_336_356
PGMKLTEEHPEIFPKGKLSGE
>1UM8_165_185
EGVQQALLKIVEGSLVNIPPK
>1PFO_8_28
KLIASIAMALCLFSQPVISFS
>1TBF_294_314
MNREKKNKIPSMQVGFIDAIC
>1ZU4_167_187
VKANKLNADPASVVFDAIKKA
>1GYC_119_139
GLRGPFVVYDPKDPHASRYDV
>2IM9_41_61
LYHTLNTMPNTSMADRISQIS
>1QZ9_352_372
GYAVIQALIDRGVIGDYREPR
>2A2C_97_117
YALQLANTNPLYPDFSTSANN
>1WYC_155_175
LQVLDMQISIDYNEDYVDPAS
>1Q8K_93_113
IKCEDKFTKSKTVYSILRHVA
>1UDC_30_50
LDNLCNSKRSVLPVIERLGGK
>1JY1_254_274
FSSVGSLGADESKWLCSEFKE
>2GNO_59_79
GENIGIDDIRTIKDFLNYSPE
>1H12_167_187
NYYNDAITMLNTIKNKLMENQ
>1I6L_277_297
IETLRPIQERYHHWMESEELD
>2FP3_296_316
GAYDNLGFNKKLYFNPGFFNE
>1LI4_245_265
DPINALQAAMEGYEVTTMDEA
>1H9A_212_232
VTLSEVLGVEERAGYYDTAGA
>1Y7E_244_264
FDKALIGAYGQDDKICVFTSL
>1XHB_414_434
KGNQLWEYDPVKLTLQHVNSN
>2EX2_129_149
APGWPWNDMTQCFSAPPAAAI
>1DT9_257_277
SYGGENGFNQAIELSTEVLSN
>1JND_342_362
RVSDPTKRFGGIAYRPVDGQI
>1XUU_275_295
KDTIIAGEKPTKDFAFASVVA
>2B9W_147_167
EFLALNGCEAARDLWINPFTA
>1XVT_80_100
EGREAFLKLMETTDIFIEASK
>1CPY_150_170
HYIPVFASEILSHKDRNFNLT
>2B0J_254_274
SAVTATVYAGLLAYRDAVTKI
>1VPR_208_228
RINQFGDVCTVDASVAKFARA
>1O59_108_128
IGGEIDTAFFNGNHAPFVSIE
>1Z6A_399_419
LSVKAGGFGINLTSANRVIHF
>1VJZ_144_164
LSFNLINEPPFPDPQIMSVED
>1WL4_1_21
MNAGSDPVVIVSAARTIIGSF
>2C43_261_281
SRHQDVPSQDDSKPTQRQFTI
>1UX6_138_158
RRFQMIPLDPKGTSQNDPNWV
>1XVT_119_139
PKLVIAHLSGFGQYGTEEYTN
>1IZC_77_97
NRLELHDAIHAAQHHSEGRSL
>2IXR_156_176
DVMSKLQDYISAKDDKNMKID
>1EDZ_83_103
IIQANGDDSVNGIMVYFPVFG
>1AGX_16_36
AGASSTNSATYSAAKVPVDAL
>1Y11_270_290
VCPDPAPLLDTVLKLVEVVDT
>1USG_323_343
KGDLKGFDFGVFQWHADGSST
>1JY1_284_304
KTPGKSSVPLYLIYPSVENVR
>1C3P_38_58
MNLIDEKELIKSRPATKEELL
>1D5T_373_393
GLLEPIDQKFVAISDLYEPID
>2FOZ_92_112
YKKDPDRGYGAGVVTVFKKLL
>1NST_286_306
DSRAFLKDYYRDHNIELSKLL
>2BW4_278_298
QETWLIPGGTAGAAFYTFRQP
>2JAK_13_33
LGTENLYFQSMVVDAANSNGP
>2HBJ_228_248
LSKPMTAAARADTHFLLNIYD
>1ZYL_265_285
LIEPLRAMRLVYYLAWLMRRW
>1VPK_287_307
KGSESVKFEIEENVMRLVSKS
>1KS8_276_296
TVQSYVNYLINNQQKTPKGLL
>1INP_219_239
CYWGLSYLGTNIHSLLPPVST
>1SUU_245_265
YKKSDKKAGSVVDAIAVSEDD
>1P1M_10_30
KDFSSEPFWGAVEIENGTIKR
>1JDN_113_133
SAGALAAGFQHKDSEYSHLTR
>1TBF_257_277
ITKPWPIQQRIAELVATEFFD
>1TOI_250_270
LYNERVGACTLVAADSETVDR
>2BBC_157_177
VVGKLLYAVEHKPHLLQDHVS
>1MGP_290_310
GKVITTHVGPGTVGFGIEVLE
>1O59_301_321
SENTGEGTWVELVGKSKTGPD
>2FXU_18_38
KAGFAGDDAPRAVFPSIVGRP
>1PJA_103_123
QGVHLICYSQGGLVCRALLSV
>1FXX_242_262
NTSWVAPLAWHPENRNAVIMV
>1Q1Q_76_96
WIRSVPIWERAPWCETIVGAF
>1KA2_407_427
LQDIHWAHGSIGYFPTYTIGT
>1QYI_211_231
EIILRPVDEVKVLLNDLKGAG
>1TJY_100_120
RSYYINQGTPKQLGSMLVEMA
>1SIQ_90_110
GYRSAMSVQSSLVMHPIYAYG
>1TXD_27_47
EVINELFYTERAHVRTLKVLD
>1TJY_119_139
MAAHQVDKEKAKVAFFYSSPT
>1L9K_208_228
RKHGGALVRNPLSRNSTHEMY
>1PHP_374_394
GASLEFMEGKQLPGVVALEDK
>1SIG_237_257
QIEEETGLTIEQVKDINRRMS
>2FFE_273_293
ERLGCHASRADTLMTSTEKSK
>2GG6_435_455
EFMDLMAGLGAKIELSDTKAA
>4ENL_395_415
IKTGAPARSERLAKLNQLLRI
>2FTP_173_193
CYEVSLGDTIGVGTAGATRRL
>1HSK_107_127
SDDAIIAGSGAAIIDVSRVAR
>1UX5_7_27
KKLKQLHWEKLDCTDNSIWGT
>1W3U_183_203
FDLNQFGLVYAGAQKNLGPSG
>1ZXX_204_224
RLKQAQESGKDHGLVVVAEGV
>1JK7_198_218
QGLLCDLLWSDPDKDVLGWGE
>16VP_291_311
MVLIRAKLDSYSSFTTSPSEA
>1P5D_315_335
MKETGALLAGEMSGHVFFKER
>1V71_162_182
GTAAKELFEEVGPLDALFVCL
>1SAZ_43_63
ILDQLEFREKIARQFVEETGY
>2GNO_2_22
AKDQLETLKRIIEKSEGISIL
>1XHB_308_328
DISSRLGLRRKLQCKPFSWYL
>1XOV_26_46
CVGAEDILSEIKEAEKVLNAA
>2NRJ_257_277
SNINEMHKALDDAINALTYMS
>1EDG_93_113
YKISDVWMNRVQEVVNYCIDN
>1UMG_135_155
GAYNLPLYKMFADPFNTPGLV
>1YPV_10_30
RRPLPPAAQERDAEPRPPHGE
>2D5B_361_381
RAMLFRFAEGRIPEPVAGEEL
>1W3U_153_173
TIEGAQFKAFPDTGSVPLIGD
>1C0P_218_238
SDPASPAYIIPRPGGEVICGG
>1PBE_296_316
AKGLNLAASDVSTLYRLLLKA
>4UAG_329_349
ALNGLHVDGTLHLLLGGDGKS
>1OFL_50_70
ALNPGKVFFTGDAKVELRGEH
>2FK8_214_234
TARFIKFIVTEIFPGGRLPST
>1XRF_89_109
EIIDAKGLIVCPGFIDIHVHL
>2A84_156_176
FFGEKDYQQLVLIRQLVADFN
>2HKD_186_206
RADGTRLEYTGIKSDGSGKAK
>1AL3_106_126
YALPGVIKGFIERYPRVSLHM
>3GCB_66_86
DNRVFNTVVSTDSTPVTNQKS
>1WST_254_274
SKILAPGFRIGWVAAHPHLIR
>2HKD_196_216
GIKSDGSGKAKEVLKGYVLEG
>1YIS_356_376
EGLSVQTDNVKKIVEDEIAFL
>2CY8_127_147
LLALRVARAFTGRRMILRFEG
>1Q35_74_94
KIDSKVLEKNIPAQFRDSNDQ
>1A8Y_345_365
DVLEGEINTEDDDDEDDDDDD
>2AZP_132_152
SVRNVPAYRYRRQVSVEVPGI
>1Z70_5_25
PGPVPGERQLAHSKMVPIPAG
>1NIJ_99_119
TGMADPGPIIQTFFSHEVLCQ
>2GY5_271_291
WKGLQCNEACHPGFYGPDCKL
>1DQ3_347_367
FKEWASEYGVEFKTNGSQTIA
>1ZJC_112_132
DLMDGIDSQKLQAFQQQNARA
>1YPV_219_239
MGLGVPFNIASYALLTYMIAH
>2C6J_305_325
PCVVEEARKNTQENVKNVGSG
>1RK6_374_394
TMIGSDGLPHDERPHPRLWGT
>1REO_439_459
QHFSESLTASVDRIYFAGEHT
>1YKS_260_280
RKVAIKGPLRISASSAAQRRG
>1B9H_340_360
ESVDAIARRCPNTDAISSDCV
>2FSJ_236_256
KIAKETGFVVPFDLAQEALSH
>1LYV_236_256
RPVIHSRAGVGRTAQLIGAMC
>1V73_167_187
DIATTLINRPYNKLYGADTEI
>2A0M_139_159
DVGVINVDSHLDVRPPLQDGR
>1NUY_250_270
ADVHRTLVYGGIFMYPANKKS
>1H09_42_62
NPCLSAQVEQSNPIGFYHFAR
>1HBZ_19_39
DRQSLTVGSEGPIVLHDTHLL
>2IZR_286_306
MFDYEYDWIGKQLPTPVGAVQ
>1HMY_111_131
KKPKVVFMENVKNFASHDNGN
>1Y3N_415_435
KYVLPQFTGVNLTVEEREIYD
>2G0D_285_305
SLLYLYGGLALDNDYFVDKAE
>2NRJ_37_57
NAYSYMLIKNPDVNFEGITIN
>3SIL_270_290
VDNRNHGVQGSTITIPSGNKL
>1ULZ_324_344
QEDVKFNGYAIECRINAEDPK
>8ABP_260_280
GYKSSEMLYNWVAKDVEPPKF
>2FUZ_186_206
RGDDSSYHTFYFDPENGNAIR
>1Q44_13_33
DEDLTQETRALISSLPKEKGW
>2G9D_36_56
LHQRGVLEVIPAQTDAATKNM
>1QHU_284_304
DTNRDGWHSWPIAHQWPQGPS
>1J8U_294_314
KEKVRNFAATIPRPFSVRYDP
>1R6W_186_206
DRIAFLEEPCKTRDDSRAFAR
>1KQ3_134_154
CSALSVIYTPNGEFKRYLFLP
>2CYG_21_41
LYKSNNIARMRLYDPNQAALQ
>1MSK_125_145
HVINVSHHLRQQTEKTGFANY
>1BOB_299_319
SLKLEERQFNRLVEMLLLLNN
>1Q14_293_313
KILTAQGGMGDNSKEQLLEIV
>2FR1_167_187
VWGGLVDVPAGSVAELARHLA
>1YGJ_125_145
AMYVPDDLLPVYREKVVPVAD
>1J09_251_271
TSLDWYKAEGFLPEALRNYLC
>1LAM_306_326
MPSGKANKPGDVVRARNGKTI
>1IMV_133_153
SFVAPLEKSYGTRPRVLTGNP
>1NML_64_84
ELPTSIGHGWQKGPRNSPTVF
>2FB9_286_306
LNTIPGFTPTSMYPRLFEAGG
>1UOU_334_354
LGRFERMLAAQGVDPGLARAL
>1PO5_216_236
YRNLQEINTFIGQSVEKHRAT
>1KVK_75_95
LEQGDVPAPTLEQLEKLKKVA
>1RW3_284_304
FLGTAGFCRLWIPGFAEMAAP
>1WP5_111_131
FVTRNGMVKKTELKHYKAQRY
>1UOU_374_394
ELLAPADGTVELVRALPLALV
>1SJ8_143_163
RSAQPASAEPRQNLLQAAGNV
>1G8P_257_277
LEARERLPKVEAPNTALYDCA
>1K7I_240_260
GHYGGAPMIDDIAAIQRLYGA
>1QF5_396_416
LNYIKRIEELTGVPIDIISTG
>1N11_5_25
ISGGGGGESGLTPLHVASFMG
>1BOB_113_133
KTHNLSDVFEKVSEYSLNGEE
>2F5U_420_440
FSAFNVSSDYDMLYFLCLGFI
>2D7U_255_275
GRRRRVGWFDFEMARYSARIN
>1YFQ_223_243
FDDQGDDYNSSKRFAFRCHRL
>1T6C_160_180
VREVISLPIGIVNLTETFFKQ
>1YHL_295_315
ANYGDKDPAKVAVVKRLYSEA
>1CRZ_71_91
AVVVGQVTPNPDGSYNVAYQL
>1RKD_204_224
DAAKAAQVLHEKGIRTVLITL
>1HH2_222_242
IKAIAREPGVRTKVAVASNDP
>1V9M_36_56
FLRLLSETVYGGELAGQGLPD
>1Q1Q_197_217
ELQQDLQGSVERICGFLGRPL
>1SYY_177_197
GLQEFVKNLVGYYIIMEGIFF
>1CPY_290_310
AEVDHYESCNFDINRNFLFAG
>2IMR_184_204
ADEVFAAARTHLERWRRLERP
>1MUW_291_311
RTEDIDGVWASAAGCMRNYLI
>1HBZ_388_408
GDSWSDETGPVDDGWEADGTL
>1B6R_120_140
KRRTGGYDGRGQWRLRANETE
>1W58_146_166
ISKKIGALTVAVVTLPFVMEG
>1L8Q_302_322
KKKDRKFKHLVGFLEKQAFDK
>1SVB_18_38
TTRVTLVLELGGCVTITAEGK
>1EU8_305_325
KALAWEFVKFVESYSVQKGFA
>2CU2_233_253
IDYGVMEKAERVRVVLGRFPW
>1J6U_170_190
LDESEEFFSEFSPNYLIITNA
>2AYU_355_375
RAVDWFTGAALEFEFEEDEEE
>2GNO_124_144
YLLPTIKSRVFRVVVNVPKEF
>1WM1_286_306
AELHIVEGAGHSYDEPGILHQ
>1KA1_14_34
VRKASLLTKRIQSEVISHKDS
>1AL3_53_73
GKHLTQVTPAGQEIIRIAREV
>1CRZ_332_352
AKQDLATGGVQVLSSTFLDET
>1IR6_1_21
FRRKEDLDPPLALLPLKGLRE
>1QAZ_319_339
RARFGFADELGFMTVPIFDPR
>1C3P_248_268
PEVYLLQLGTDPLLEDYLSKF
>1ZED_67_87
IPLAMDRFPYVALSKTYNVDK
>1J09_130_150
PPEEAEERARRGEPHVIRLKV
>1KS8_171_191
GTYSNNLLTHARQLFDFANNY
>2DBY_280_300
RALDLLTFFTAGEKEVRAWTV
>1DHS_49_69
TNFGRAVQQVNAMIEKKLEPL
>1C7Q_349_369
AGKTLDEVNKKAFQGTLLAHV
>2GUY_159_179
TQVEDCWLGDNTVSLPDLDTT
>1J6U_48_68
ERTAYLRKLGIPIFVPHSADN
>1VFL_40_60
DTPEELQNIIGMDKPLTLPDF
>1YDX_200_220
YAHKLFSLDEAFLSHWKLEAL
>4UAG_150_170
ECELYVLELSSFQLETTSSLQ
>1YDX_374_394
YKKELSSLTVIRDTLLKKLFP
>1U7G_6_26
DKADNAFMMICTALVLFMTIP
>2J0W_221_241
TDVPGIYTTDPRVVSAAKRID
>1Q44_204_224
PFWDHILEYWYASRENPNKVL
>1LTQ_11_31
PGSGKSTWAREFIAKNPGFYN
>1EQC_225_245
VFGYWNNFLTVAEGQWNVVVD
>1CRZ_25_45
EDIGGIVAADLRNSGKFNPLD
>1NOF_230_250
QSANNWTSAIEVGTELNASMV
>2CY8_49_69
VHKTDVDGNVYLDFFGGHGAL
>2B9E_93_113
AMLLDPPPGSHVIDACAAPGN
>1JND_373_393
PDSASNKAAYARVKNLGGVAL
>1VJ1_186_206
IGHLLGCSRVVGICGTQEKCL
>1Z05_334_354
AVDVIQQLGRYLGAAIAIVIN
>1IMV_181_201
DEISILLLGVAHFKGQWVTKF
>1M6I_420_440
EITIPPSTPAVPQAPVQGEDY
>1KQ3_236_256
VTPALEKIVEANTLLSGLGFE
>1TFZ_139_159
GAIPSSPPIVLNEAVTIAEVK
>1TJY_56_76
FVNQGYDAIIVSAVSPDGLCP
>1VPK_245_265
MRVVDAEFPDYKRVIPETFKT
>1WER_30_50
HVCGQDRTLLASILLRIFLHE
>2G8J_208_228
DLYQIILKALERGSLLGCSIN
>1XKG_253_273
NIVGYSNAQGVDYWIVRNSWD
>1H8L_355_375
GYDPVTKTVEVDSKGGVQVNF
>1NH8_118_138
AGRNWTTADLAGMRIATAYPN
>1VPB_112_132
LADPSRYYKGGKPDLKLYDAK
>2IW1_342_362
MAWAENARHYADTQDLYSLPE
>1T2D_189_209
LKRYITVGGIPLQEFINNKLI
>1B7E_60_80
GSIQDKSRGWWVHSVLLLEAT
>1WY0_126_146
ARAEIPPEKKARVLEVIVKAS
>1WZU_215_235
GMIKRACEWDEWVVFTEREMV
>1TQ4_231_251
SNKNVCHYDFPVLMDKLISDL
>1W5D_90_110
NLYLKGKGDPTLLPSDFDKMA
>1WZZ_170_190
SYYVMPSLLQAFDLTADPRWR
>1BQG_48_68
ILTDSSGHVGVGEVPGGEGIR
>2I0Z_145_165
KDLGVKIRTNTPVETIEYENG
>1MOQ_326_346
HVEEVIAPIFYTVPLQLLAYH
>2MNR_64_84
LDDMAAMIVNEPLAPVSLEAM
>1JDC_175_195
RDEFTNLRSQYGAGGFRFDFV
>1H09_294_314
TNERGNMVSNEFIKSGKGWYF
>1WL7_233_253
GRSKDITGPYVDKNGVSMMQG
>1RA0_183_203
VVGAIPHFEFTREYGVESLHK
>2G29_177_197
AGGMEPGKDFSTIVVPPAQMV
>2GWN_210_230
FHPLIRSEEACYRSSAEAVEL
>1FNO_158_178
NPIPHGDIKVAFTPDEEVGKG
>1YIS_348_368
LTTLQNIFEGLSVQTDNVKKI
>1BN8_83_103
IDMNVDDNLKPLGLNDYKDPE
>1POT_230_250
IFWMDSLAIPANAKNKEGALK
>1WL4_167_187
VAKKWQVSREDQDKVAVLSQN
>1ULZ_346_366
NFAPSTRVIERYYVPGGFGIR
>1SVS_101_121
DDARQLFVLAGAAEEGFMTAE
>2A99_23_43
AEPPAELLAERFLTPNELFFT
>1ZU4_180_200
VFDAIKKAKEQNYDLLLIDTA
>1R3S_155_175
AGAPWTLMTYMVEGGGSSTMA
>1MLA_151_171
AEGQVVSPVNFNSPGQVVIAG
>1KVK_350_370
RAKVEAAKQALTGCGFDCWET
>1SUU_269_289
LVSKRSKALRTVAGKVSEQGK
>2VTK_112_132
GEAGSSHAPPPALTLIFDRHP
>1ULZ_420_440
LLINIMKEKDFKAGKFTTKYL
>1LFW_364_384
VLDKFSGILDVTYNGFEEPHY
>1H09_164_184
FPSMDGIRWWQYSSNPFDKNI
>1IK6_53_73
MAKAINMALHEEMERDERVVV
>1VPK_227_247
VRYDGRRVSLSTNDVETVMRV
>2HVQ_255_275
LVGILACYVTLNRVNNVISKI
>2HGS_440_460
VMNKHVGHLLRTKAIEHADGG
>1X3M_395_415
EKMIALDAIHLGNVKAPVEFA
>1KA1_126_146
DFGNYEGGRKGRFWCLDPIDG
>1N93_270_290
FLEVSAKLKEDHADLFPFLGA
>1W78_157_177
NIVDADVAVVTSIALDHTDWL
>1DS1_199_219
CCVDVAFRGGVDDPGAIAQVK
>1HBZ_254_274
HPKWDLYIQAIPYEEGKTYRF
>1KJO_151_171
YTAGLIYQNESGAINEAISDI
>1ML9_157_177
QFVDRYLGEIITSEEADRRRA
>1G4W_1_21
NDVGAESKQPLLDIALKGLKR
>1USG_29_49
AIKDINAKGGIKGDKLVGVEY
>1W5D_186_206
VSVSPKTDYITIKNDAKTTAA
>1IMV_13_33
PDSTGALVEEEDPFFKVPVNK
>2EX1_197_217
NYQKMDWTAYQQLTPEQQAFY
>1R3F_172_192
IHCSKGTYIRTIIDDLGEKLG
>2B3H_87_107
VCRLAREVLDVAAGMIKPGVT
>1UUR_144_164
GKQLGENQLVVLVLTGARSNF
>1Q0H_147_167
VKQSKAQLLPVDSEHNAIFQS
>2AE0_286_306
GQYELRLMVALDVGGAIKGQH
>2BDE_229_249
DKGEHWQGLFEFVITLANKPR
>1XKS_117_137
EGSIRYWPSLAGEDTYTEAFV
>1IUC_176_196
GRLRIYYQATDNKIREHCWDS
>1T2D_104_124
KIMIEIGGHIKKNCPNAFIIV
>1BIF_272_292
PGLSPRGREFSKHLAQFISDQ
>1ESW_396_416
NDTTLGWYRTATPHEKAFMAR
>2PIA_135_155
AEGLRSFRLYYLTRDPEGTAF
>1RKD_213_233
HEKGIRTVLITLGSRGVWASV
>2FBA_155_175
SRYLNDVNSLNEGKLVLTDSG
>1F1O_216_236
RDRHADYMATLALIATSIEKF
>1JDC_277_297
NPDPRWREVAVTFVDNHDTGY
>1TR9_236_256
FKGIVFSDDLSMEGAAVMGGP
>1A26_243_263
YFADMVSKSANYCHTSQADPI
>1VQZ_193_213
VTNIINELPKKITVEKFRDLL
>1I24_285_305
VEIAIANPAKAGEFRVFNQFT
>2GS8_189_209
REGMKLCRDTSTTFDQWVEQS
>1G4W_183_203
VALAGSYPKNTPDALEAHMKM
>1VJP_153_173
NKEDLLKAIENNDKERLTATQ
>2FGQ_111_131
GIGPFMGFRNWAAGQGADDNG
>1U7L_368_388
DTSLHQYASLVDTEYEPFVMY
>1ZKL_207_227
HLDRGDLCLEDTRHRHLVLQM
>1UG6_96_116
LAFYDRLVDRLLASGITPFLT
>1B63_229_249
IEWQHGDLTLRGWVADPNHTT
>1YPX_107_127
GPIDFTTHPFIEDFIFLKEAV
>1JHN_346_366
DNPNYQGIWKPRKIPNPDFFE
>2HGS_281_301
EARLLLERSHAAKCPDIATQL
>1I6L_243_263
NIYSTLSGQSIEELERQYEGK
>2A84_19_39
DVADVSRALRLTGRRVMLVPT
>1QZ9_294_314
GLDVFAQTDMASLRRKSLALT
>1XRF_273_293
VHIQHVSTKLSLEIIEFFKEK
>2IXR_252_272
TAFSGQKDNIQNDVQTLVEKY
>2CWC_33_53
KGTFPEVREMKGGGPHRLPPG
>1HD7_152_172
DQEGRVIVAEFDSFVLVTAYV
>1PW4_415_435
GFMVMIGGSILAVILLIVVMI
>1LRZ_62_82
PVMKVFKYFYSNRGPVIDYEN
>1VRM_205_225
YPWVIGVKDPRGDDVIDYIYL
>1TV5_235_255
KNIILSVKEEIDNLEKNNIMN
>1P8L_258_278
DADQRRDFWQNKESYIGKMVK
>1CSH_29_49
TAVGQITVDMSYGGMRGMKGL
>1RGZ_85_105
DDPVTRYWPQLTGKQWQGIRM
>1A76_21_41
GKKVAIDGMNALYQFLTSIRL
>1V04_308_328
QDILSEEPKVTVVYAENGTVL
>1ZED_228_248
LDGKNLVQEWLAKRQGARYVW
>1H9A_172_192
QLFRIDHYLGKEMVQNIAALR
>2H14_199_219
PVSFVKFSPNGKYILAATLDN
>1S7C_23_43
KRSDIEIVAINDLLDADYMAY
>1IUQ_248_268
PFDASSVDNMRRLIQHSDVPG
>1LI4_200_220
IDGIKRATDVMIAGKVAVVAG
>1G97_140_160
RIVRNDNAEVLRIVEQKDATD
>2DPO_97_117
ENLDLKRKIFAQLDSIVDDRV
>1G4W_116_136
IAKELKNVTAELEKIEAGAPM
>1ZTU_43_63
IHIPGSIQPHGALLTADGHSG
>1WP5_241_261
ELKANPHRISGFVVAQDSDTI
>1SUU_225_245
KRLNMSKISELKRGATGYTSY
>2GNO_74_94
LNYSPELYTRKYVIVHDCERM
>1Z6F_2_22
DLNIKTMIPGVPQIDAESYIL
>2F68_115_135
RNLTQTNTSDDKVATITSGNK
>1OGQ_213_233
ASVLFGSDKNTQKIHLAKNSL
>2HKJ_309_329
SADSLSVIGEDLIELGLKKIF
>1CWV_191_211
PSVTVNFTADPIPDAGRSSFT
>2AQ5_266_286
TSSGVLLPFFDPDTNIVYLCG
>1CPT_390_410
FFEELLPKLKSVELSGPPRLV
>1BI5_230_250
PEIEKPIFEMVWTAQTIAPDS
>2AP1_178_198
EFGHMRLPVDALTLMGFDFPL
>1OFL_178_198
CFFSNPQKPGNAGGGIRIGYY
>1SZN_1_21
IVMPDGVTGKVPSLGWNSWNA
>2BWV_228_248
SYNTIVGSGENGCILHYTENE
>1Y0Y_190_210
ILEVAKQLKDAKADVYFVATV
>1MSK_237_257
IRPAPGYPACPEHTEKATIWE
>1U4G_144_164
HGFTEQNSGLIYRGQSGGMNE
>1VFL_308_328
QMTKKDMGFTEEEFKRLNINA
>1VLY_173_193
FLIVTDEATANMLTDKLRGEA
>1Y7E_305_325
VSDMIFKIKKSEYNNLHVQKA
>1PSZ_279_299
QGKEGDSYYSMMKYNLDKIAE
>1KQ3_165_185
EIVAKAPARFLVAGMGDALAT
>1W3F_218_238
AGVPIFAETEFKVDISVDNQW
>1UMG_277_297
RDAKATRFDGPPRLLGLGFNV
>2G29_84_104
SASGGIDGAHILTPMPYLITM
>2FR1_92_112
LLAVDEAEPEEAPLALASLAD
>1WL7_15_35
DWSLKGDLWAHDPVIAKEGSR
>1Q0H_352_372
AAFLAQQIRFTDIAALNLSVL
>1UX5_249_269
TFIKDTTNSMTFLNYVEKIVR
>1HZF_336_356
QGSFQGGFRSTQDTVIALDAL
>1J6U_90_110
RARMERVPIENRLHYFRDTLK
>1KA2_35_55
EVNMPKEGILERSVAQGELSV
>1Q14_143_163
AHCHCIGCGKVYPPQVFKSKL
>1RIQ_127_147
YVSVYKDDEEAYRIWNEHIGI
>2CJG_9_29
ALAGRPTTPDRVHEVLGRSML
>2AZP_239_259
GTGTSAKLACLAADGKLLPGQ
>1LAM_102_122
DLEIPSVEVDPCGDAQAAAEG
>1VJY_95_115
YTVTVEGMIKLALSTASGLAH
>1X54_270_290
TTLKNTEPPFPRISYDEAIDI
>1SQ9_153_173
WKFHPFADESNSLTLNWSPTL
>1WL4_358_378
SGCRILVTLLHTLERMGRSRG
>1SB8_255_275
QANLLAATAGLDARNQVYNIA
>1EYN_361_381
SGAQVMATDLRASASLVLAGC
>1UMG_73_93
WNAFKEAAKVAKDLGLYAAGQ
>2J66_79_99
RHAGFSAENIIFSGPGKKRSE
>1U09_78_98
AADYASRLHSVLGTANAPLSI
>1TBF_35_55
VVPSAQTLKITDFSFSDFELS
>1OXX_302_322
KVIGYQGGLFRITITPLDSEE
>1MJ5_89_109
LDALWEALDLGDRVVLVVHDW
>2GS8_282_302
PNVKVLCLEKDLAQLAERLGK
>1CS6_328_348
WLRDGQPLASQNRIEVSGGEL
>1VJZ_64_84
DRGNPFIIREDFFEKIDRVIF
>1DYK_338_358
VGGFPGGLNQFGLTTNIRFRG
>1D7Y_75_95
EWLLGVTAQSFDPQAHTVALS
>2A84_103_123
TPTTAAMYPDGLRTTVQPGPL
>1TBF_150_170
NQFLINTNSELALMYNDESVL
>1TD6_20_40
FVNHLSALKKHFASYKELREA
>2PGD_415_435
AGIPMPCFTTALSFYDGYRHA
>1XIP_108_128
LYSLDLEELSEFRTVTSFEKP
>1O70_191_211
QRRFTYFVPRDKGWQKTELDY
>1RPT_35_55
FGQLTKWGMGQHYELGSYIRR
>1PSW_230_250
EILAALNTEQQAWCRNLAGET
>1DDI_203_223
RVEEEGEVRVFIEHNDNFRLP
>1T1G_342_362
GLGSPIGIRLLQALLPSASQA
>2AEU_320_340
FNLLKNYGIITITVAGMPGAS
>2C5S_37_57
LKDNVKFKLKKFPNIKIDATH
>2B61_201_221
VMRQAVINDPNFNGGDYYEGT
>1YFE_121_141
VRGMERKVHPNDDVNKSQSSN
>1BS0_71_91
IGSGGSGHVSGYSVVHQALEE
>1M6E_31_51
ITKPITEAAITALYSGDTVTT
>1WXQ_179_199
ENDVWEAMHKLNLPEDPTKWS
>1DYK_129_149
QEGILYVDDASSQTISPKKAD
>2AM1_14_34
AKNDISIFEDTQLEKAEFDSR
>1IUQ_209_229
TRSLKEMALLLRGGSQLIWIA
>1H12_228_248
VATKSRTLLKNHFTKVSGSPH
>2ALA_299_319
LTCTVATCTHSSDFGGVLTLT
>2DBN_49_69
TLPADHKAAIRQMKHALRAQL
>2A84_121_141
GPLAAELEGGPRPTHFAGVLT
>1NML_34_54
GKMEFFEPRLSSSHLISCNTC
>2HRZ_273_293
EQIEALRKVAGEKAVALIRRE
>1JIX_281_301
LIDEEFDTKHRIINDARFYVN
>1BG6_270_290
IYEAVQGNPAYRGIAGPINLN
>1LFW_234_254
AVKLAYESFLADKELDGSFEI
>1ZOD_221_241
LPDGYMAALKRKCEARGMLLI
>1SO7_222_242
QVAEVETGEQRVVTLNARSHL
>1K7I_179_199
EEYGRQTFTHEIGHALGLAHP
>2AEU_217_237
LLAGKKELVDKIYIEGTKFGL
>1ZHX_329_349
KLGDFNLIAKTKTELEETQRE
>1GQE_182_202
KISGDYAYGWLRTETGVHRLV
>1KWF_136_156
WGSSGAINYGQEARTLINNLY
>1RJG_153_173
SKEDTAKSPFLIDQGRYKLAA
>1X3M_31_51
KFSVLDVATCDVLMAGIADGM
>7ODC_400_420
FQRPNIYYVMSRPMWQLMKQI
>1U7L_160_180
AAAERKKTGDLSVRSLHDIVK
>1WZZ_149_169
YVVLMPGAVGFTKKDSVILNL
>2G17_253_273
GVTHAQVADVLQKAYGDKPLV
>2B5W_228_248
SRQTPVEDVPDVYEQMDFIYE
>1TCA_50_70
SNWIPLSTQLGYTPCWISPPP
>1US5_118_138
RKDAGIRTVADLKGKRVVVGD
>1MOQ_54_74
HIQILACGTSYNSGMVSRYWF
>2D81_277_297
VLSNPNGCWDWVGWYGSNADQ
>1PSZ_221_241
TEEEGTPEQIKTLVEKLRQTK
>2ABS_213_233
FTLNLSAPFCVELYKDAMQSL
>2EWV_93_113
RFRANVFYQRGSVAAALRSLP
>1ZOD_299_319
LFYTTHVSDPLPAAVGLRVLD
>1AOP_232_252
AKTKYTLERVGVETFKAEVER
>1IK6_62_82
HEEMERDERVVVLGEDVGKKG
>2B20_8_28
KVGSESWWQSKHGPEWQRLND
>2DPO_164_184
TSPATVDRTHALMRKIGQSPV
>1KVP_145_165
EANPNELNQDDARYGFRCCHL
>1W55_103_123
SKNLFDRLIENLDKADCITPA
>4UAG_321_341
TNVGSTEAALNGLHVDGTLHL
>1FS7_16_36
TAHSQGIEGKAMSEEWARYYP
>1NHS_302_322
ARKQGRFAVKNLEEPVKPFPG
>1H6L_101_121
IEIYAIDGKNGTLQSITDPNR
>2HOE_81_101
KISPNCAYVLGIEVTRDEIAA
>1N3L_210_230
LMNPMVPGLTGSKMSSSEEES
>1ZTU_74_94
TFLGQEPTVLRGQTLAALLPE
>1FNF_207_227
IAPRATITGYRIRHHPEHFSG
>1XWI_301_321
PTVNEHDLLKLKKFTEDFGQE
>1ZGK_82_102
SPDGNTDSSALDCYNPMTNQW
>1PW4_279_299
LKEVKHFALDKSSWAYFLYEY
>1VQZ_186_206
VKSVRARVTNIINELPKKITV
>1ZDY_30_50
IYPLLSTFQDTLVEGGSVVVF
>2C78_39_59
NPNVEVKDYGDIDKAPEERAR
>3GRS_371_391
VFSHPPIGTVGLTEDEAIHKY
>1GYC_250_270
ANQTVGNYWIRANPNFGTVGF
>1XIP_314_334
IEPSQDSERAVLPISEETDKD
>2GWN_73_93
GLTHKATIASESRAAVAGGVT
>1OHL_6_26
FLETEPTEISSVLAGGYNHPL
>1SAZ_24_44
MVKMQNFSHSPDELGRFQKIL
>1QNR_226_246
FAKNVQIKSLDFGTFHLYPDS
>1UG6_56_76
YRRYEEDIALMQSLGVRAYRF
>1H4V_291_311
LSELLGGPRVPGVGFAFGVER
>1V04_94_114
EPAVSELEIIGNTLDISSFNP
>2BC9_212_232
YLTYSLKLKKGTSQKDETFNL
>1Q44_290_310
RKGEIGGWRDTLSESLAEEID
>1Y8A_36_56
DFALELCMAVFNNARFFSNLS
>2BWM_84_104
ISTNNGNNTFVDPPKMVLANF
>1ZED_346_366
SEEDTLSLVTADHSHVFSFGG
>1MSK_181_201
EAQHDDYNKIMVKALADRLAE
>1VLY_136_156
QARAALANLFSELPSKEKQVV
>1FXX_439_459
FLQGYADELQMLVQQYADDKE
>1WZA_255_275
FKLAEAVIATAKAGFPFGFNK
>1XIP_131_151
QLKNVNNTLVILNSVNDLSAL
>2G9D_320_340
GQRAALMVCKVNTRYEDDQLV
>1VPB_161_181
SVGSSYGDGEDFAYRLISNGF
>1RJG_312_332
EELKVMQTHYILMKAQWHHHH
>1H30_360_380
RSPVLTFAGGLPDVPVTSAPV
>1VLY_181_201
TANMLTDKLRGEAELNNSQQW
>1KVP_213_233
KGRTIKTGQLGIGPVDAGFLV
>2EU9_220_240
CDVWSIGCILFEYYRGFTLFQ
>1JDW_117_137
KDHLKKAVAEIEEMCNILKTE
>2BF1_74_94
APPGYALLRCNDTNYSGFMPK
>1N26_122_142
SLTTKAVLLVRKFQNSPAEDF
>1OEW_281_301
PISTGSSSCFGGIQSSAGIGI
>2F68_192_212
GGQQLDLSTLNINVTGTHSNY
>2BWM_20_40
DLVGFGNGGVYIIRNSLLIQV
>1SNG_295_315
PLYVDTVIHQARLRVDERGAE
>1RPT_316_336
THSCPLEKFAELLDPVIPQDW
>1UDC_286_306
YHFAPRREGDLPAYWADASKA
>1B7E_124_144
MMSNVIAVCDREADIHAYLQD
>2F8L_265_285
DFAKVDKFIKKNGHIEGIIKL
>2ABS_86_106
LPGGSALNSVRVVQKLLRKPG
>1Z70_197_217
NTGEDGFQGTAPVDAFPPNGY
>2NLO_43_63
EAEGLAQGRATVYRRIDTLGS
>1ZKL_311_331
MLGHVGLNKASWKGLQREQSS
>2FTP_1_21
GHMNLPKKVRLVEVGPRDGLQ
>2GUY_135_155
SVFKPFSSQDYFHPFCFIQNY
>1JTV_43_63
GRLWEAARALACPPGSLETLQ
>1A8Y_126_146
PVELIEGERELQAFENIEDEI
>2A2F_66_86
PFPKKFPFSRMVPEVYHQAKE
>1CS6_360_380
MYQCVAENKHGTVYASAELTV
>1MKY_209_229
SPIPGTTRDPVDDEVFIDGRK
>1R5M_308_328
MDGSVRLWSLKQNTLLALSIV
>1N3L_316_336
ALNKLLDPIREKFNTPALKKL
>1V71_229_249
TPKTIADGAQTQHLGNYTFSI
>1W8K_224_244
NCEEIPYVKEVEAEDLRECNR
>1W3U_205_225
TVVIVREDLVAESPKHLPTML
>1A26_305_325
PTATTTLDGVEVPLGNGISTG
>1CA1_323_343
NMWIRKRKYTAFPDAYKPENI
>1SYY_247_267
EIWTPELQQEIVELIKRAVDL
>1LML_60_80
HLIPQAVQLHTERLKVQQVQG
>1WMD_192_212
FGSYADNINHVAQFSSRGPTK
>1GSO_219_239
RVGDKDTGPNTGGMGAYSPAP
>1IGR_16_36
LKRLENCTVIEGYLHILLISK
>1VPK_4_24
DKIHHHHHHMKVTVTTLELKD
>1GSO_87_107
RAAGLKIFGPTAGAAQLEGSK
>1C3P_238_258
SLEIVKEVFEPEVYLLQLGTD
>1B89_312_332
AWKEGQFKDIITKVANVELYY
>1SP3_228_248
ATVACQTCHIPFFAKNEPTKM
>7A3H_226_246
VSEWGTSAATGDGGVFLDEAQ
>1NH8_244_264
LKKATAITPGLESPTIAPLAD
>1IXH_87_107
GLKSGELVLDGKTLGDIYLGK
>1HH2_31_51
LVSAYRKNFGNSKNVEVVIDR
>1YI9_245_265
ARCVFTGEGRTEATHIGGTSS
>1TQN_324_344
PTYDTVLQMEYLDMVVNETLR
>1F20_367_387
EQLAESVYRALKEQGGHIYVC
>1SIQ_166_186
WITNSPMADLFVVWARCEDGC
>2F6H_115_135
LNSILTEETFKNGMTDEEYKE
>1IZC_242_262
AAQRNGVPIFGGALSVDMVPS
>2F68_37_57
MTFDDKNGKIQNGDMIKVAWP
>2GFO_28_48
RENKPTCYPKAEISRLSASQI
>2A99_41_61
FFTRNHLPVPAVEPSSYRLRV
>1LI4_107_127
DEEYLWCIEQTLYFKDGPLNM
>1E2S_44_64
FYVPVSLATPSRAALLTGRLP
>1IZC_103_123
PKHDEVSLSTALDAGAAGIVI
>1LFW_47_67
DAMTKFLSFAKRDGFDTENFA
>1Q7E_407_427
DEIAAMKQNHAIEGGSHHHHH
>1VJ1_118_138
KAILDGNGLEKVDPQLVDGHL
>8OHM_220_240
VATDALMTGYTGDFDSVIDCN
>1J8U_193_213
SDRSFAQFSQEIGLASLGAPD
>2BDE_279_299
YQGGNAKKFTEDLGVGGDEIL
>1Q8K_8_28
HKFPEVEDVVMVNVRSIQEMG
>2HQ2_228_248
DLACKVSNSALAQILESAQQD
>1EA7_70_90
GHGTHVAGTALADGGSDQAGI
>1N3L_188_208
QRKIFTFAEKYLPALGYSKRV
>2O1B_96_116
DFYQRQYNVTLDKEDEVCILY
>1EUR_198_218
YSDDHGRTWRAGEAVGVGMDE
>1AC5_109_129
SKGDLLFIDQPTGTGFSVEQN
>1H8L_208_228
QQLALSYSKENKKMYQGSPCK
>1V9M_116_136
PGTLREEVWRQAYEAQDPAGM
>1RE9_4_24
TIQSNANLAPLPPHVPEHLVF
>1VJZ_163_183
EDHNSLIKRTITEIRKIDPER
>1RW3_187_207
DLADFRIQHPDLILLQYVDDL
>1OLT_254_274
KIKDADLPSPQQKLDILQETI
>1J8U_215_235
YIEKLATIYWFTVEFGLCKQG
>4ENL_351_371
TLSESIKAAQDSFAAGWGVMV
>1VE1_26_46
VWVKLEGLNPGGSIKDRPAWY
>2BLE_40_60
RPKRSSLKSRAEVDLERTFTF
>1LI4_394_414
VAEAHLGKLNVKLTKLTEKQA
>1E5W_163_183
LNKDQWEERIQVWHEEHRGML
>2B69_95_115
IYHLASPASPPNYMYNPIKTL
>2MNR_323_343
VIEPTLTFEGGNAVIPDLPGV
>1LML_146_166
IPAANIASRYDQLVTRVVTHE
>1BQG_332_352
AQMCNEWGLTWGSHSNNHFDI
>2HQ2_271_291
KVVPMKGWLNIFNPTFTLHLL
>1BHE_347_367
NAKKPIEVTMKNVKLTSDSTW
>2I1O_259_279
VRWELALRGRSDIKIMVSGGL
>1KNW_129_149
QLGQVSPGHRVWLRVNPGFGH
>1WST_14_34
NFDSFFSEKAMLMKASEVREL
>1KWF_241_261
YDYKYDATRYGWRTAVDYSWF
>1OHC_106_126
LGRTPEEAYRILIFGETSYIP
>1J8U_275_295
YTVTEFQPLYYVAESFNDAKE
>1INP_187_207
GVYDIQTGVPLMGVINQPFVS
>1JXM_165_185
KMEKDIQAHKFIEAGQYNSHL
>2A3N_335_355
HFEKYTGHSLDIRRYYRQFDY
>2HGS_14_34
QLEELARQAVDRALAEGVLLR
>1ZCJ_14_34
AEKSANKWSTPSGASWKTASA
>1FNF_40_60
PTNGQQGNSLEEVVHADQSSC
>1ZVD_301_321
ARLLQFVTGSSRVPLQGFKAL
>1IHG_18_38
VFFDVDIGGERVGRIVLELFA
>1NC5_212_232
ARSIGWYVMSLADMIEELPKK
>2BBC_334_354
VSVPAGSSLEDILKNAQEHGR
>1FC6_153_173
VVLHAPGAPSNTRTLQLTRQK
>2G17_240_260
RGILETITCRLKAGVTHAQVA
>2PGD_424_444
TALSFYDGYRHAMLPANLIQA
>1PJX_242_262
ANWGSSHIEVFGPDGGQPKMR
>2D5B_257_277
IGKDILKPHAVFWPTMLKAAG
>1FG7_57_77
ECQPKAVIENYAQYAGVKPEQ
>1CPY_373_393
ITDEVAGEVKSYKHFTYLRVF
>1JR7_213_233
FHPVFDVDQQGRPVMRYIDQF
>1YFQ_76_96
TVQGEILKVDLIGSPSFQALT
>1X3M_65_85
PINLAHSNYEDALKAIAFELE
>1B89_110_130
LAELEEFINGPNNAHIQQVGD
>1L6J_199_219
VPTRFGNADGAACHFPFIFEG
>1SUU_10_30
IVVMLTKKGFLKRLSQNEYKL
>2G62_220_240
LPFIWGSSQLIDHPYLEPRHF
>1OGQ_228_248
LAKNSLAFDLGKVGLSKNLNG
>1FXX_104_124
NVRFDDEVTRNIFYRNFYDPY
>1GSO_118_138
KIPTAEYQNFTEVEPALAYLR
>1YQS_297_317
GHTGTVQGYYTYAFASKDGKR
>1UDC_151_171
KSKLMVEQILTDLQKAQPDWS
>2D81_152_172
STSPYISNCNYDGAGAALKWI
>1VB3_283_303
LHDGQWSPKATQATLSNAMDV
>1P1M_292_312
EMRLASLLQKAQNPRNLDVNT
>1D7Y_363_383
VGATCVNNARDFAPLRRLLAV
>1MOQ_186_206
DASIEHDIVHGLQALPSRIEQ
>1Z05_46_66
KLIDQKGPISRIDLSKESELA
>1E2S_222_242
ERSGRGPFGDSLMELDAAVGT
>1BOO_244_264
FFIRMLTEPDDLVVDIFGGSN
>1Z05_223_243
LAEKLFGHSQDVDNSVLISIH
>1BGV_203_223
LVRPEATGYGSVYYVEAVMKH
>2CEY_188_208
PLAAVQAQKFYEVQKFLAMTN
>1F1O_389_409
FRELVEAEEKITSRLSPEKIA
>2BKW_346_366
KDIGPKYIRIGHMGVTACNKN
>1XAG_78_98
ETLEYILSHHVTRNTAIIAVG
>1YKS_56_76
AFHGLDVKFHTQAFSAHGSGR
>1JL5_307_327
NEIRSLCDLPPSLEELNVSNN
>1R6F_3_23
TGHGSSVLEELVQLVAAANID
>1XP3_69_89
QNGIEEIIIHAPYIINVGNTT
>1CA1_96_116
SQIRKFSALARYEWQRGNYKQ
>1YFQ_103_123
GICRICKYGDDKLIAASWDGL
>1BG6_93_113
ANIASYISEGQLIILNPGATG
>1OX0_390_410
YIEANVVYGQGLEKEIPYAIS
>2B20_1_21
SNAMTALKVGSESWWQSKHGP
>1OX0_165_185
NVAMRFGANGVCKSINTACSS
>1HA0_259_279
IMRSDAPIDTCISECITPNGS
>2GG6_46_66
RITGLLEGEDVINTGKAMQAM
>1V0D_143_163
SWFEGLESRFRNKSGYLRYSC
>1YKS_269_289
RISASSAAQRRGRIGRNPNRD
>1Y11_141_161
AAEAMRYTALEAIMRPGATEL
>1Y8A_270_290
MSEAKVIELFMERKERAFEVL
>2BLE_306_326
EYRASEGKTVEVPYKGDVENT
>1GW1_340_360
PENINNGTLEDFQAFYADEFT
>1B6A_375_395
HDDMECSHYMKNFDVGHVPIR
>1ADT_34_54
LLPDQVEALAAVCKTWLNEEH
>1CPT_311_331
TAPVKSFMRTALADTEVRGQN
>1PVL_140_160
ETINYKQESYRTSLDKRTNFK
>1B89_210_230
LEELINYYQDRGYFEELITML
>1WD3_155_175
YNDACCFDYGNAETSSTDTGA
>1EUR_116_136
SRPGTDPADPNVLHANVATST
>1US5_133_153
RVVVGDVGSGTEQNARQILEA
>1NH1_224_244
PIIKDHLNDLYRQAISSDLSQ
>1XUU_201_221
LSEAFPDAIIGLSDHTLDNYA
>1XTI_133_153
VGTPGRILALARNKSLNLKHI
>1IO1_144_164
ALDNSTFKASATGLGGTDQKI
>1IO1_92_112
TIQVGANDGETIDIDLKQINS
>1BIF_322_342
KVLNEIDAGVCEEMTYEEIQD
>2GS8_73_93
EEHTKISAIIDQFRQPGQAFV
>1LML_412_432
ANVQCDTATRTYSVQVHGSND
>2BF1_240_260
RNYVPCHIRQIINTWHKVGKN
>1NRI_104_124
VKGIIAGGECAIRHPVEGAED
>1UWV_337_357
TFYHENLEEDVTKQPWAKNGF
>1WST_290_310
FGQAIAWKYVENGYLDEHIPK
>1MJ5_199_219
EARRPTLSWPRQIPIAGTPAD
>2EWV_220_240
DLETVETALRAAETGHLVFGT
>1J6U_234_254
VTFGVKKGTYTLEMRSASRAE
>1V71_203_223
EVYGVEPEAGNDGQQSFRKGS
>2I0O_248_268
NFMTSEQVVQFVQERINKPGM
>1C7Q_134_154
INVISKSGTTTEPAIAFRIFR
>1C0P_299_319
ERIVLPLDRTKSPLSLGRGSA
>1U94_217_237
NALKFYASVRLDIRRIGAVKE
>1UX5_233_253
TSKQAQGFKLSTLQRLTFIKD
>1TQN_375_395
IPSYALHRDPKYWTEPEKFLP
>1XV5_261_281
KMNLAPNQPAQILDCYINSEM
>2G9D_238_258
DLAMRDLISRHKPEHLPRKSV
>1GPJ_365_385
FAEAYTKRLINVLTSAIMELP
>1RMG_185_205
NIWVHDVEVTNKDECVTVKSP
>1E5W_293_313
RRRKPDTIEVQQMKAQAREEK
>1AC5_388_408
NKGVLDTIDNLKWGGIKGFSD
>1IIR_56_76
SARAPIQRAKPLTAEDVRRFT
>2B61_33_53
LTLMLGGKLSYINVAYQTYGT
>2BLE_119_139
QNVAVSSGSGQNDLEKMTSIL
>2F7V_255_275
SMDVDGLLATFAGFADPAAAH
>1DHS_94_114
GYTSNLISSGIRETIRYLVQH
>1F42_71_91
GGEVLSHSLLLLHKKEDGIWS
>1E6U_136_156
YAIAKIAGIKLCESYNRQYGR
>1DS1_217_237
QVKPLYGDADDPFLGYDRELL
>2HJS_286_306
GDALGQDETYVGRVRAGQADP
>1J09_146_166
IRLKVPRPGTTEVKDELRGVV
>1ZJC_285_305
QFKLMFKDGEIIDFSAEKGEA
>1FOB_29_49
TQALETILADAGINSIRQRVW
>2C4E_130_150
NTEIVHIATGDPEFNLKCAKK
>1NW3_306_326
TGKPVSYYLHTIDRTILENYF
>1IIR_305_325
VIHHGGAGTTHVAARAGAPQI
>1BUP_306_326
NADLFRGTLDPVEKALRDAKL
>1RMG_304_324
NWKGTEANGATRPPIRVVCSD
>1ZHX_220_240
EGKSYIQSSTGLLCVIEFSGR
>1YC9_93_113
TPPDGWNDYGTLTLNFQYDFD
>1BGV_348_368
MPTTNEALRFLMQQPNMVVAP
>2B9W_376_396
SEDYKAGWYEKVEGMQGRRNT
>1PW4_392_412
YLGGSVAASAIVGYTVDFFGW
>1Q5N_93_113
VKDADEDAARYVHWGATSQDI
>1F2J_347_367
AQLGKYNRADDDKDSQSLYVA
>1JHN_53_73
EIAKYDGKWEVDEMKETKLPG
>1LML_1_21
VVRDVNWGALRIAVSTEDLTD
>1YIS_150_170
TVGRTHYQTASLVTVGKRGVL
>2AUJ_192_212
EWTEPKDYKVAPHMNVIVPEG
>1XIP_325_345
LPISEETDKDTNPIGVAVDVV
>1MJ5_69_89
SDKLDPSGPERYAYAEHRDYL
>1VJP_3_23
SDKIHHHHHHMVKVLILGQGY
>1FG7_180_200
IVVADEAYIEFCPQASLAGWL
>1KVP_42_62
EMDAVGALRLSPLRRGLAIDS
>1INP_354_374
YHVGNEGAAGVDQWANKGGLI
>3MBP_250_270
FKGQPSKPFVGVLSAGINAAS
>1QYI_8_28
VDGVFLSEERCFDVSALTVYE
>1X3L_220_240
AKRILELYDIWEKVPESVRLH
>2GI3_127_147
FPTRNPWDLERVPGGSSGGSA
>2G29_156_176
PKVAMTFPGGTHDMWIRYWLA
>1RI6_301_321
ISVYEIVGEQGLLHEKGRYAV
>1OWL_115_135
AALKTAGIRAVQLWDQLLHSP
>1H4V_69_89
QDRGGRSLTLRPEGTAAMVRA
>2FR1_322_342
VDTLTGERIERASRAKVLGAR
>1PII_283_303
FVATSPRCVNVEQAQEVMAAA
>1MJ5_128_148
IAYMEAIAMPIEWADFPEQDR
>2GI3_73_93
LGMRTTCASRILENYESVFDA
>1Y8A_140_160
GVRGELHGTEVDFDSIAVPEG
>16VP_32_52
CTMLDTWNEDLFSALPTNADL
>1QNR_6_26
TISGTQFNIDGKVGYFAGTNC
>1Q7E_211_231
RVKLRDQQRLDKLGYLEEYPQ
>1UX5_291_311
VSIEQLVNDCKDFSQSIVNVE
>2BX6_142_162
NIKFGCFQWYYPELAFQFKDA
>1XKS_77_97
ELQLPPSDFHWSADLVALSYS
>1QAZ_274_294
DIHSARKFVFAAVKNPDLIKK
>2H14_206_226
SPNGKYILAATLDNTLKLWDY
>1Q35_227_247
THKNISGVVIAKHSPNKANAV
>1PSW_182_202
MIGFCPGAEFGPAKRWPHYHY
>1KMJ_381_401
SLAMYNTHEEVDRLVTGLQRI
>1T67_281_301
PVGIGKCLKYILQWQLATLIL
>2C5S_349_369
RPYEDCCTVFTPASPATKPKR
>2CGL_372_392
FDSLALLYADVLHELAQLRGE
>1H9A_43_63
GTARQALNDDEFKQLVRDSIK
>1O20_146_166
LALKSGNTILLRGGSDALNSN
>2GG6_17_37
GLSGTVRIPGDKSISHRSFMF
>2HBJ_1_21
GMVEKPQLKFKSPIDNSESHP
>1LZL_176_196
EGVVPVAFQFLEIPELDDRLE
>2F7V_162_182
SEAVLAHRGISSVLMRFAGRA
>1XHB_390_410
RTDDLCLDVSKLNGPVTMLKC
>1OQ9_238_258
KIVEKLFEIDPDGTVLAFADM
>2DE2_136_156
LGDYLELDPWRQTLVALGSWE
>2HOE_139_159
KDMMEKLGSKLSALTVAAPGP
>2BJQ_100_120
RPYKDRVNDQLLQLVRCGQST
>2C81_151_171
EIAQEHNLFVIEDCAQSHGSV
>1LFW_189_209
IFTLEFSFKNDDTKGDYVLDK
>1M13_174_194
FNAETGTWECGRLSYCLEDTA
>1ITX_17_37
YYPSWAAYGRNYNVADIDPTK
>1VLI_79_99
YKTAAGKDVSIFSLVQSMEMP
>1I1W_259_279
SSCVGITVWGVADPDSWRAST
>1IK6_305_325
HDSPKTGGLGAEVRALVAEKA
>1Z6A_443_463
NVIVHKLISVGTLEEKIDQLL
>1ESC_160_180
RVGAELEELLDRIGYFAPDAK
>1W58_12_32
SKLEEFNELELSPEDKELLEY
>1IJ5_193_213
DFRKIDTNSNGTLSRKEFREH
>2F6H_17_37
EILNQEITEGLLKGFEVPDAG
>2BBC_369_389
TSVLGRKAGEREFWQVLRDPD
>1O89_98_118
FHAGQEVLLTGWGVGENHWGG
>1OZA_283_303
IKLKKDLPLEEIEQIIASHNE
>1XFI_59_79
RAESDITVPDAPARAEKFAER
>1YHT_272_292
YNSYYLYIVPKASPTFSQDAA
>1KKH_218_238
KDEIFKEIDKVIDEALKIKNK
>1YON_32_52
VPQPYCSVNLVETDGSIFNES
>1SP3_261_281
ETVDQYGKHTYQKKKGNFVWE
>1UXY_161_181
FKHEYQDRFAIVAVGLRLPKE
>1M6I_205_225
ALGTEVIQLFPEKGNMGKILP
>1QNR_93_113
DYVVQSAEQHNLKLIIPFVNN
>1PEA_27_47
QRYGALLAVEQLNREGGVGGR
>1NOF_354_374
VEYGGSSQVDSSGKATVWLNP
>1QYI_351_371
AGELEAHHADYVINHLGELRG
>1NI5_400_420
YGETLIAAAGVFVTQEGVAEG
>1H4V_146_166
LLYECLKELGLRRLKVKLSSV
>1WY0_279_299
IEEDIKSDVMEAIDLLKKYGS
>2DVZ_108_128
PVTNFANTANVVAVNPKFPAK
>1ULZ_35_55
VESTARHVKLADEAYMIGTDP
>1YT3_225_245
LRKARERDLAVNFVVREEHLW
>1HH2_281_301
QLIANALAPATVIEVEILDKE
>1VQZ_70_90
VRENGIEVVRRISGGGAVYHD
>2GWN_196_216
EHYKAKYGNDLDIHFHPLIRS
>1Q7E_359_379
VEVEQPLRGKYLTVGCPMKFS
>2BDE_211_231
SEYSYSKLLLDYALSPFLDKG
>1VLY_188_208
KLRGEAELNNSQQWLALNIEA
>2C0H_3_23
VRLSVSGTNLNYNGHHIFLSG
>2H6O_389_409
FDITVSGLGTAPKTLIITRTA
>2BOQ_202_222
QLKGRLFPGTADNKGEAQSPL
>2AE0_268_288
GTTLLAEVPLLDNNGKFNGQY
>2FOZ_271_291
CMEPDPEIPSAFNSLQRTLIY
>1J58_233_253
QEPIESEGGKVYIADSTNFKV
>1YDX_353_373
SFQLQRKAGKIVFLLDQKLDQ
>1KQ3_204_224
LGSMTAYALARLCYETLLEYG
>2I1O_98_118
FIRVEGRYCDFGMYETAILGF
>2EVX_227_247
GLVRKLKGEDDERDRIVQVDE
>1O70_98_118
LIAQVPTVNNNTFLYFNVRGE
>1MSK_167_187
VTGGLEEDALADAFEAQHDDY
>1VLI_196_216
KYPAPPEYSNLSVIPMLAAAF
>2FB9_161_181
GSSVGISRVERFQDLEAALAL
>1XP3_112_132
GVAKQIVLHPGAHVGAGADAG
>1JR7_229_249
YIDQFVQPKDFEEGVWLSELS
>1J09_65_85
LSYDEGPDVGGPHGPYRQSER
>1M8Z_236_256
AEIRGNVLVLSQHKFASNVVE
>2AQ5_302_322
PFLHYLSMFSSKESQRGMGYM
>2HOE_264_284
NENVVLKHVLSMGFSSLAEAR
>1ZU4_56_76
KVSNLVRKKTKRDTSFENIKD
>1SZN_365_385
EAKWNEIPGLSAGHYEVRDVW
>1ZX5_265_285
ETADLHRGYSCLVPASTDSFT
>1XMX_85_105
RGEEVKFNASCGLRHRLLSAY
>1GXN_170_190
AVTKGTDYILKAQWKQNGVLT
>2D5B_22_42
HAYTTVVADFLARWHRLDGYR
>1XVT_213_233
YFMMDYFNGGEMCPRMSKGKD
>2GI3_347_367
IGTFTLSAAYYEAYFNKAMKV
>2EVX_65_85
MIRHTIRPKGLLLPGFSNAPK
>1JHN_111_131
FQNGIECGGAYVKLLSKTPEL
>1F2J_167_187
TVSEAVVRFNAETLARYAILS
>1JFB_19_39
PPAEFAKLRATNPVSQVKLFD
>2C6J_96_116
KEFCKDIRWGLGDFGDIIMGT
>2I1O_267_287
GRSDIKIMVSGGLDENTVKKL
>2GES_219_239
DFSLYVDARIEDIEQWYVSRF
>1SI7_277_297
AALPGSGEWGTQREALAFEQA
>2NRJ_83_103
KVKKQLLDTLNGIVEYDTTFD
>1T5J_292_312
ELAERLYHLATEEGGSHHHHH
>1W55_205_225
TPSFEIFTGNGFDVHEFGENR
>2B78_105_125
DSFGGVTIDCYGDFVLFSWYN
>1TQ4_340_360
QVEAMIKSPAVFKPTDEETIQ
>1Q35_169_189
NLARKPQGGDRDQVKAIKEGI
>1GYC_45_65
QLNVVDTLTNHTMLKSTSIHW
>2O1B_182_202
TKLIYLTYPNNPTGSTATKEV
>1ZYL_291_311
PKNFPWLTGEDYWLRQTATFI
>1XKG_246_266
QPNYHAVNIVGYSNAQGVDYW
>1W3U_327_347
GHRSVGGLRASIYNAVPYESC
>2BLE_109_129
LFATNHPECLQNVAVSSGSGQ
>1I4W_317_337
DLTNDEFIYLTKLFMEWPFKP
>1XGK_325_345
WSGWRDMEEYAREVFPIEEEA
>1YPX_333_353
QCGFASTEEGNILTEEEQWDK
>2G8J_50_70
PNSSKTYGIKWKRPTELLSNP
>1R9L_238_258
IVANKAWAEKNPAAAKLFAIM
>1EYB_389_409
SLHSTMTPHGPDADCFEKASK
>1HD7_162_182
FDSFVLVTAYVPNAGRGLVRL
>2I1Q_34_54
TVGELTDIEGISEKAAAKMIM
>1ZED_370_390
RGSSIFGLAPGKARDRKAYTV
>2BW0_218_238
EGATYEGIQKKETAKINWDQP
>1Y3N_226_246
AFKDGIKHVAQWYKEGLIDPE
>1LML_240_260
NAQDELMAPAAAAGYYTALTM
>1M15_61_81
LDSGVGIYAPDAESYRTFGPL
>2DBN_400_420
MYIPAAPMCEKNLAYAHKVKA
>1SYY_326_346
KEKNFFETRVIEYQHAASLTW
>2C81_23_43
EEVFQSNRWAISGYWTGEESM
>1R5Y_148_168
GSDIVMAFDECTPYPATPSRA
>1Z05_241_261
SIHHGLGAGIVLDGRVLQGRH
>2HVQ_243_263
KAKVELSEADNKLVGILACYV
>1QZZ_74_94
TVVGVLEGGEKQGRPLRPTRL
>1GYC_453_473
CHIDFHLEAGFAIVFAEDVAD
>1J58_198_218
EKYIFENQLPGSLKDDIVEGP
>1EYB_204_224
EICVIQRGMRFSIDVFEETRG
>1LTQ_256_276
VVKEEIFWKHIAPHFDVKLAI
>1Z5V_147_167
SGLGSYLLERLNDRYPKKLVQ
>1KA2_291_311
GGVSLGIHESQSRFWENIIGR
>1W9H_32_52
GLRNYGPYEVPSLKYNQIALI
>1L8Q_220_240
ERKERKERDKLMQIVEFVANY
>1NQK_87_107
VAARQAATLDRLSNGRALFNL
>1YQS_56_76
DRFRVGSVTKSFSAVVLLQLV
>1ESC_149_169
DGKQWLDDQFERVGAELEELL
>1YE3_93_113
FTPQCGKCRVCKHPEGNFCLK
>1J58_64_84
YAREVTVRELPISENLASVNM
>1X54_285_305
DEAIDILQSKGVNVEWGDDLG
>1GVH_309_329
KELGQSLPRFTAHTWYRQPSE
>1Q8K_271_291
EPKVVTDTDETELARQMERLE
>1UX6_301_321
IRVVMYEGKKIMADSGPIYDK
>1F8E_176_196
YFKEGKILKWEPLAGTAKHIE
>2FSJ_243_263
FVVPFDLAQEALSHPVMFRQK
>1PMI_300_320
NVVRAGFTPKFKDVKNLVEML
>1VFL_121_141
GDLTPDEVVSLVNQGLQEGER
>1WCD_193_213
MVATCDSSDRPRVYTITAADD
>1SVB_165_185
FTISSEKTILTMGEYGDVSLL
>1GVH_25_45
TAHFYDRMFTHNPELKEIFNM
>1BQG_397_417
VPKKPGLGVELDWDALMKAHE
>2GTI_143_163
IKSLSMIKGPQRADLNGVVVE
>1X8V_149_169
SACLIGKKFRDQLDGRFAKLY
>1U94_14_34
LAAALGQIEKQFGKGSIMRLG
>1LTQ_86_106
TNLNPERRLAWETFAKEYGWK
>2EVX_378_398
MIPQNFVVIKRASDRGFEWIA
>2HRZ_186_206
DGIGIRLPTICIRPGKPNAAA
>1YIS_12_32
STRYCKNSPLVSILSETNKAT
>2DAP_163_183
QKAVQYTLPSEDALEKARRGE
>1XRF_110_130
RDPGQTYKEDIESGSRCAVAG
>2B5W_242_262
QMDFIYEATGFPKHAIQSVQA
>2I1O_114_134
AILGFICQASGISTKASKVRL
>2BX6_205_225
EELKAVRVSTEANRSIVPISR
>2II0_105_125
ENGDQPLSAELKRFRKEYIQP
>1LI4_8_28
KVADIGLAAWGRKALDIAENE
>1TFR_248_268
YNRYKENLVLIDFDYIPDNIA
>2G9D_313_333
PNRKVAIGQRAALMVCKVNTR
>1H30_317_337
QEHVVTVSLRDGEATLEVDGT
>1XP3_141_161
NEVLTPDQTVNIALETMAGKG
>1G41_74_94
ANAPFIKVEATKFTEVGYVGK
>1BOB_139_159
SSLVDDFARRMHRRVQIFSLL
>1NU5_231_251
LRRLTEQNGVAILADESLSSL
>1BI5_278_298
NITKALVEAFEPLGISDYNSI
>1SQ9_137_157
LSHRLVATDVKGTTYIWKFHP
>1T6C_77_97
IDEFKVERVKAVATEAIRRAK
>1NH8_24_44
VAVPNKGALSEPATEILAEAG
>1G4W_239_259
VHTNSQKVSSASQGEAIDQYN
>1HA0_15_35
GTLVKTITDDQIEVTNATELV
>2CY8_257_277
LLDVQPDLTCLAKASAGGLPG
>1BQC_207_227
ITSYLEHFVNAGLPLIIGEFG
>8ABP_216_236
TEGQGFKAADIIGIGINGVDA
>1FCQ_127_147
QPYKKLSVEVVRREHPFWDDQ
>1DT9_408_428
GIGGILRYRVDFQGMEYQGGD
>1HZ4_301_321
QLYWQAGRKSDAQRVLLDALK
>1VFL_18_38
DGAIKPETILYYGKRRGIALP
>1R5M_57_77
DESILAYGEKNSVARLARIVE
>2CEY_39_59
SLYPSSQLGDDRAMLKQLKDG
>1IO1_170_190
FDDTTGKYYAKVTVTGGTGKD
>1FC6_1_21
MVTSEQLLFLEAWRAVDRAYV
>2A2C_280_300
LQWDKVLRLEEVQAKLGISLE
>2AQ5_353_373
PRKSDLFQEDLYPPTAGPDPA
>2CWC_123_143
EAGAGNGPLMRLAPLVLAYEN
>2NZL_11_31
VDLGTENLYFQSMLPRLICIN
>1R6D_29_49
PADEVIVLDSLTYAGNRANLA
>1M8Z_72_92
NYVIQKFFEFGSLEQKLALAE
>1W3F_8_28
PEGLYFRLLGFASRQVIFARN
>1L6J_31_51
YRYGYTRVAEMRGESKSLGPA
>1MZE_194_214
EGNVTPAHYDEQQNFFAQIKG
>1NU5_170_190
TPAQDLEHIRSIVKAVGDRAS
>2VTK_162_182
PPTLPGTNIVLGALPEDRHID
>1RYO_226_246
LCLDNTRKPVDEYKDCHLAQV
>1O7F_165_185
APPYGVMETGSNNDRIPDKEN
>1TQN_123_143
EMVPIIAQYGDVLVRNLRREA
>1G4W_141_161
SGPTLGLARFAVSSIPINQQT
>1T1G_280_300
VAPLFAALVARINQKLGKPVG
>1J8U_208_228
SLGAPDEYIEKLATIYWFTVE
>1MXG_258_278
NNIPALVYALQNGQTVVSRDP
>1KMJ_32_52
SAQKPSQVIDAEAEFYRHGYA
>1XC3_224_244
APKKIILGGGVMQQKQVFSYI
>1CJC_277_297
FRSPQQVLPSPDGRRAAGIRL
>1CKO_114_134
PFKNIPRVLFQGSIFDGELCV
>1SVS_94_114
FGDAARADDARQLFVLAGAAE
>1CS6_204_224
QYAPSIKAKFPADTYALTGQM
>2D5B_311_331
LLEKYGRDALRYYLLREIPYG
>1EU8_253_273
ERNWPYAWGLHNADDSPVKGK
>2CFQ_328_348
FLLVGCFKYITSQFEVRFSAT
>2B20_78_98
DVWQWTTQLNANWRGSYCFIP
>2FQX_85_105
PKQKFLVIDAVVQDRDNVVSA
>1IUQ_256_276
NMRRLIQHSDVPGHLFPLALL
>1HT6_371_391
KVVVKIGSRYDVGAVIPAGFV
>1VE1_169_189
AFVYGSGTGGTITGVGRYLKE
>2GG6_7_27
SRPATARKSSGLSGTVRIPGD
>1RA0_253_273
AMHSYNGAYTSRLFRLLKMSG
>1VJP_362_382
YMKNPGPAEEKNIPRIIAYEK
>2HBJ_292_312
PIEKESPWKILMYQYNIPPER
>2MNR_57_77
LKSLKQLLDDMAAMIVNEPLA
>1ISR_205_225
GESGMDAFKELAAQEGLCIAH
>1Z2N_216_236
QHLEDILSWPEGVIDKQDIIE
>1WRU_159_179
ARGVLMTSNAAGELVFSRAAS
>2FYT_139_159
WMGYFLLFESMLDSVLYAKNK
>1J72_83_103
QLDDYLGGRPVQHREVQGNES
>2CEY_139_159
ADMKGLKLRVPNAATNLAYAK
>1XRF_62_82
NLEGEFDILVENGKIKKIDKN
>2GJL_20_40
QGGMQWVGRAEMAAAVANAGG
>2FEZ_99_119
PGYRLSIPDNTCDLGRFVAEK
>1IUQ_54_74
PKADEIVLSNMTVALDRILLD
>2BMW_56_76
IEGQSIGIIPPGVDKNGKPEK
>1LW7_191_211
AAVFNTTSAWEYGREFVFEKL
>2DE2_109_129
SPITAAADLAGRRIGVSASAI
>1OKG_264_284
ALVHHLGLGHPYLYCGSWSEY
>2GS8_52_72
SFLPDTATSDQFYINGILQND
>1YON_1_21
MKITVLGCGALGQLWLTALCK
>1UDX_68_88
GEHGRGSQQHGRGGEDLVIEV
>1VPT_102_122
VIIKWMLIDGRHHDPILNGLR
>1HT6_335_355
QIAALVAIRKRNGITATSALK
>2FSJ_63_83
IPVLSTDGGQTKFIYGKYASG
>1MZE_83_103
LQENIGNGDFSVYSASTHKFL
>1OFL_301_321
NPGAMASEHALAFDMLIANNA
>2J3X_307_327
DLPSDFSFDKKENGEIIADKQ
>1MXA_162_182
PDAKSQVTFQYDDGKIVGIDA
>2FGT_297_317
IPVINSTAKPFGATSAITVQW
>1P9R_332_352
LILYRATGCPKCNHKGYRGRT
>2MNR_91_111
LAGYTGLIRMAAAGIDMAAWD
>2O1B_150_170
VLLADGKPVPLNLEPPHYLPD
>1FCQ_145_165
DDQRVEQEAKRRFEKYGQLFM
>2FTP_186_206
TAGATRRLIEAVASEVPRERL
>1VJO_227_247
PGASPFTMSSRAIEKLQRRRT
>2BWM_185_205
DVVGFGENQVYIARNSGNGTF
>1NQK_109_129
TGSDPQELAGDGVFLDHSERY
>1R9L_21_41
TFQTLLVSRALEKLGYTVNKP
>1Y7E_97_117
DSPRLDAKPSPISEENELTFI
>1V71_66_86
SQLNEAQRKAGVLTFSSGNHA
>1KWF_152_172
INNLYNHCVEHGSYVLKPGDR
>1CRZ_98_118
PGTVLAQNSYKVNKQWLRYAG
>1M15_43_63
KTGMGATLLDVIQSGVENLDS
>1KVK_283_303
AAAPVPEQYLVLEELMDMNQH
>1Y4I_200_220
GADIVVHSVTKYINGHGDVIG
>2CY8_418_438
REHVEHLVTTFDRVLDRLADE
>1R53_260_280
GFQGVSVPGSKHNDPFYFEKE
>3GCB_59_79
KTRLQKQDNRVFNTVVSTDST
>2FB9_89_109
GEDGTVQGFLELLGKPYVGAG
>1TD6_134_154
KLNMIHYLLPKTKAFVKPHLL
>2FP3_45_65
GDSAILGTYKMQSRFNRGVLL
>2HVQ_278_298
IGPKDFGKVMGLTVQDILEET
>1OFL_187_207
GNAGGGIRIGYYRNDIGRCLV
>1J6U_27_47
AVALHEFSNGNDVYGSNIEET
>1ZYL_118_138
NIDQMEAVGRYLGRMHQTGRK
>1HD7_88_108
APDILCLQETKCSENKLPAEL
>1DLJ_281_301
EAIVSSNNVRKSYIAKQIINV
>1AB4_425_445
QAQAILDLRLQKLTGLEHEKL
>1ZSW_85_105
SFFEIPLVGRTYRGTNAITRI
>1U7L_115_135
QWQTRKFKLDKSIKDLITLIS
>1PBE_246_266
RLPAEVAEKLVTGPSLEKSIA
>1BU8_223_243
VGHLDFFPNGGKEMPGCQKNI
>1O89_164_184
VRPQDGEIVVTGASGGVGSTA
>1XC3_240_260
VFSYIYQYVPKIMNSYLDFSE
>1M6I_241_261
VKVMPNAIVQSVGVSSGKLLI
>3MBP_342_362
AVRTAVINAASGRQTVDEALK
>1IOM_1_21
MEVARGLEGVLFTESRMCYID
>1TV5_267_287
VEKKNNFNKNNSHMMKDAKDN
>2II0_400_420
SKRRKVAEITGEIQQYQNQPY
>2NRJ_291_311
LGHIENAAQKADQNKFKFLKP
>1JX6_77_97
YQLNQVFTRPNADIKQQSLSL
>2F8L_88_108
RKGLQLALLKGMKHGIQVNHQ
>1F9V_256_276
VVGDRLRETQNINKSLSCLGD
>1YU0_7_27
FRGGTTAQHATFTGAAREITV
>2HQ2_259_279
RGCVQIFTGVVEKVVPMKGWL
>1WAK_1_21
PEQEEEILGSDDDEQEDPNDY
>1CWV_203_223
PDAGRSSFTVSTPDILADGTM
>1R53_232_252
EPCFDKLEAMLAHAMLSIPAS
>1UUR_207_227
PLKFLAGTRKCSVNLKFGVNI
>1S9J_220_240
EGDAAETPPRPRTPGRPLSSY
>1QOY_47_67
DQVIPWQTFDETIKELSRFKQ
>1F20_91_111
DAPPANHVVKVEMLEERNTAL
>1FP2_139_159
LTLFGVTLGSGFWDFLDKNPE
>1KA2_471_491
YPPKELLKKAIGEDMDAEYFV
>2AU3_148_168
APSSEALVKVLKENDLLEAYL
>1LAM_358_378
ATLTGAMDIALGSGATGVFTN
>1UDX_312_332
LPALKEALHALVRSTPPPEMP
>1WRU_90_110
TADLIDCAAVYSGGQWKNRTL
>2BMW_192_212
FGVPTTPNILYKEELEEIQQK
>2F7F_297_317
ENTILNLKMQKSKIDVWGVGT
>2NVP_96_116
KCIFIDPYANAFNKEPNGQKW
>7A3H_73_93
IDDPSVKEKVKEAVEAAIDLD
>1OGQ_58_78
SGLNLPKPYPIPSSLANLPYL
>1YIS_109_129
CFVQDNADLIAYRDSIDHILK
>2F4Q_311_331
TERQEAELEGLTRSEGALKRM
>1X19_223_243
PGAIDLVNENAAEKGVADRMR
>1XHB_336_356
QIPRHYFSLGEIRNVETNQCL
>1IAL_33_53
WSVEDIVKGINSNNLESQLQA
>1TR9_84_104
YYARAENGVELAEQGGWLMAA
>2D2J_91_111
HIVAATGLWFDPPLSMRMRSV
>1U09_38_58
ALSNKDPRLNEGVVLDEVIFS
>1OFL_325_345
VNGYAIHFNPLDERRKEYCAA
>2J4O_374_394
QPTPSPAPAAGGRVYPVSVPY
>1NUY_39_59
TAVKAISTAVRKAGIAHLYGI
>2C1I_343_363
RNSLDLSFIMWDVDSLDWKSK
>1H09_183_203
NIVLLDDEEDDKPKTAGTWKQ
>1VPR_139_159
PCGPLPWPAGLPEPGYVPKTN
>1LFW_442_462
NEFMMLDDLILSIAIYAEAIY
>1H09_227_247
GVWYYFDSKGYCLTSEWLKDN
>2I1Q_92_112
GGGLESQSVTEFAGVFGSGKT
>1KA2_464_484
IHRWGSIYPPKELLKKAIGED
>1JDW_282_302
RRHLAPDYRVHIISFKDPNPM
>1V4A_103_123
WAQTLALVTEESILQQLSYLA
>1ZJC_257_277
VFTAPDRNRVDGYVTNKLPLS
>1VYR_272_292
ETDLAGGKPYSEAFRQKVRER
>2GFO_346_366
YGGLDGGHYTAYCKNAARQRW
>1OXX_265_285
VSVSSDRAIIGIRPEDVKLSK
>1PGS_109_129
GNTELKIYTETWLAKGREYSV
>1VPT_187_207
SSLKWRCPFPDQWIKDFYIPH
>1GR0_143_163
VSYLPVGSEEADKFYAQCAID
>1CPY_7_27
ILGIDPNVTQYTGYLDVEDED
>1BG6_51_71
AEGPGLAGTAHPDLLTSDIGL
>2IJR_100_120
RQIDRIYLQSGIASVKWETIP
>1XKS_184_204
GQGMLSGIGRKVSSLFGILSP
>1E4F_108_128
LDILSEMQSEALEKLKENGKT
>2DDU_154_174
TIAIPRSLASSKTRFRWIQES
>2HBJ_348_368
AYTPTDVIGVVSLTNGVTEHV
>1V71_294_314
MKEKLKNKRIGIIISGGNVDI
>1NQK_265_285
TDSVGQQRMAALHNGKRDNLE
>1N3L_231_251
KIDLLDRKEDVKKKLKKAFCE
>1G4R_70_90
VLGLTFRKDLFVANVQSFPPA
>1US5_148_168
RQILEAYGLTFDDLGQAIRVS
>1PVL_73_93
SSQFYWGSKYNISINSDSNDS
>1DYK_172_192
GPVTYSLDGCVRNLHMEQAPV
>1RH9_256_276
QWLPGLTQEAQDKWASQWIQV
>2H7O_283_303
EKLRELTTIAERLNRLEREWM
>1J8U_200_220
FSQEIGLASLGAPDEYIEKLA
>1NW3_334_354
LREEQEAARRRQQRESKSNAA
>1LTQ_226_246
RMTRKWVEDIAGVPLVMQCQR
>1OFL_402_422
ISANRSAYKPVKIKDIQPIEG
>2DE2_1_21
MTSRVDPANPGSELDSAIRDT
>1G97_155_175
QKDATDFEKQIKEINTGTYVF
>1CWV_180_200
TVKVDGAAFSVPSVTVNFTAD
>1VMI_247_267
DGELQFDAAFVPEVAAQKAPA
>1VQZ_141_161
KKFCGNAQAYINGRIMHHGCL
>1UR3_145_165
LLLIHRPDPLMDADEVADAFK
>2F4Q_107_127
VATTADLRASGLPPRKVMALM
>1RK6_82_102
HDDNYLLKHRDMTPKISQGVT
>2NVP_78_98
KEYPELKAIFTGLINRQVKCI
>1TO3_76_96
AVEQNAVAKSCAMIVAADDFI
>2BWV_74_94
SVLFNRVRDLTAEIWFGRRLG
>1SI7_139_159
RKLRLGALKGNAFTLVLREVS
>1K7I_128_148
SANITFGNYTRDASGNLDYGT
>1YT3_83_103
SEDLEVFLNVFGELPQPLIDT
>2FEZ_347_367
SNGVHVQHERIRSAVTLNDGD
>2O1B_310_330
NVFKTRRDRFEAMLAKADLPF
>1TDH_316_336
PPSKAPSRTRRAKRDLPKRKG
>1ZTU_268_288
RATSPMHMQYLRNMGVGSSLS
>1PO5_302_322
TERVQKEIEQVIGSHRPPALD
>3THI_189_209
IRGLRLLINMAGEKPSQYVPE
>1L9V_85_105
CEALNSLKVTQANVSNVLSRV
>1FI4_179_199
SLFGGYVAWEMGKAEDGHDSM
>1X3L_239_259
LHIERGLRGEVEETLKEDLPN
>1XV5_332_352
FRVDNTPLTSHDSGIIWFDEN
>1XMX_44_64
QRLSDVLNKRNISTDFFEIPA
>2HMC_79_99
EQRMEGVERLVKAGIPVIVGT
>1KS8_246_266
NWGGGLNWDSKVSGVQVLLAK
>1L5O_259_279
PVLLDGFLSYSAALAACQIAP
>2HZ6_178_198
VSNGDGLVVTVDSESGDVLWI
>1ODM_295_315
DPFDPREPNGKSDREPLSYGD
>1B63_112_132
LTSRTAEQQEAWQAYAEGRDM
>1XHB_203_223
TMAGGLFSIDRDYFQEIGTYD
>2HWK_224_244
QQCEDHAIKLSMLTKKACLHL
>2FGT_340_360
SETELMGGSEVKMLLSKQTAY
>2DPO_276_296
TVEKVNQAMCKKVPADPEHLA
>1Q25_304_324
QPLSRVEASDSLFYTSEADEY
>1KK1_351_371
EVLLLNVGTARTMGLVTGLGK
>1GP6_202_222
VGGLEELLLQMKINYYPKCPQ
>1RHC_300_320
AGINHFCLGNSSPDVNFGIDI
>1CSH_245_265
TSHLVGSALSDPYLSFAAAMN
>2GHS_237_257
CDAEGHIWNARWGEGAVDRYD
>2BLE_74_94
VANMDTVGTFEMAAVMSQHSM
>1HX0_448_468
TYCDVISGDKVGNSCTGIKVY
>1VLO_55_75
DAGMFDVSHMTIVDLRGSRTR
>1RI6_153_173
ICLFTVSDDGHLVAQDPAEVT
>1UTE_53_73
NFYFTGVHDAKDKRFQETFED
>3THI_214_234
YVRASWFAQGSGRAFIGYSES
>1Z70_114_134
ANWRHPEGPDSTILHRPDHPV
>1O20_28_48
DVLRNATTREKNKAIKKIAEK
>1SI7_343_363
WLPAGSFATSVVRELINTTGD
>1M6E_144_164
HSSYSLMWLSQVPIGIESNKG
>1JDC_375_395
TVSGSQQTLVVALNSDLGNPG
>1IXH_147_167
SYLAKVNEEWKNNVGTGSTVK
>2NZL_66_86
FSRWKLYPRMLRNVAETDLST
>1SQ9_38_58
LKVWDNKLLDNENPKDKSYSH
>1JTV_63_83
QLDVRDSKSVAAARERVTEGR
>1GQE_53_73
AQALGKERSSLEAVVDTLDQM
>1YPX_284_304
LKYVTRPDLKIVLGLITSKTG
>1IIR_112_132
VAEKLGIPYFYAFHCPSYVPS
>2PIA_36_56
LPPFEAGANLTVAVPNGSRRT
>1IMV_375_395
IFVLRDTDTGALLFIGKILDP
>1WY0_172_192
EMISGKTGALFEASAKVGGII
>1O7F_65_85
GYYENLEKGITLFRQGDIGTN
>1FSU_5_25
HLVFLLADDLGWNDVGFHGSR
>1ZJC_207_227
LQQKNYHALHYVSEGTDLTVG
>1NOF_62_82
NIQLPSARQAVSLGAKIMATP
>1KS8_229_249
NTYLNTAESLYDEFGLQNWGG
>1VMI_237_257
VRERAPKLVVDGELQFDAAFV
>1DNV_118_138
SSTVTKQATLNQISNVQTAIG
>2CGL_99_119
PVAYRDSRTNGLMAQAQQQLG
>1RYO_194_214
CLKDGAGDVAFVKHSTIFENL
>2FR1_261_281
GPDADGAGELVAELEALGART
>2F6H_187_207
ETSGFLNKIFANTEEYTMDDI
>1G55_40_60
EVYKYNFPHTQLLAKTIEGIT
>2BJF_178_198
TFDWHVANLNQYVGLRYNQVP
>1HBZ_247_267
ESIAKGDHPKWDLYIQAIPYE
>1HX0_118_138
YCNPGNREFPAVPYSAWDFND
>1O70_51_71
LAPSNEAWNSSNINNVLRDRN
>1FNO_262_282
HLASMKGTVDRAEMHYIIRDF
>1M15_90_110
HGGFKLTDKHPPKQWGDINTL
>2HOE_307_327
LNLIHLFGISKIVIGGFFKEL
>1SZN_268_288
AAETRTHFALWAAMKSPLLIG
>1NIJ_170_190
HERLARINARAPVYTVTHGDI
>1G4W_304_324
NGAPGRSSSDKHLPMIHCLGG
>1P1M_112_132
VDMYFHEEWIAKAVRDFGMRA
>1T3S_42_62
RTNVSYSAAHEDDVPVPGMAI
>1CSH_370_390
PNVDAHSGVLLQYYGMTEMNY
>1WP5_47_67
MNTKDVLLLFTNKGNYLYCPV
>2GI3_449_469
KVFRIARAIEKNSPYNENGMF
>8ABP_225_245
DIIGIGINGVDAVSELSKAQA
>1MDO_88_108
TWVSTLNMIVLLGANPVMVDV
>2C5S_378_398
KYDFTPLIDEAVANKETMVLQ
>1J72_130_150
PNEVVVQRLYQVKGKKNIRAT
>1F42_131_151
TFSVKSSRGSSDPQGVTCGAA
>1NI9_53_73
GTIVIGEGEIDEAPMLYIGEK
>1CPT_210_230
RRFHETIATFYDYFNGFTVDR
>2NMT_221_241
AKTKTAGLRKLKKEDIDQVFE
>2BBC_125_145
GHNHQGHPRTSYYQYSLGILA
>1IN4_229_249
MLTVVKADRINTDIVLKTMEV
>2IY9_280_300
GVLAAMTSCNPRATATELKRT
>1VYR_197_217
NQRTDQYGGSVENRARLVLEV
>2II0_382_402
EEGNPEVLKRHGKELINFSKR
>1WXQ_273_293
SEFKVLRDMSEKQKRALMVIK
>1I1W_205_225
GSQTHLSAGQGASVLQALPLL
>1VAG_186_206
YAGYKQPDGSTLGDPANVQFT
>2D5B_39_59
DGYRTFFLTGTDEHGETVYRA
>1SVS_56_76
HEAGYSEEECKQYKAVVYSNT
>1W9Y_203_223
WIDVPPMRHSIVVNLGDQLEV
>1Y8A_10_30
HSSGRENLYFQGHMFFTDWEG
>1VLI_218_238
EAVIGFSDHSEHPTEAPCAAV
>1BN8_139_159
KARVMVDIPANTTIVGSGTNA
>2HMC_69_89
SMGDWPLLTDEQRMEGVERLV
>1FXX_114_134
NIFYRNFYDPYAWSWQHDNSR
>1OHL_94_114
IPGTKDPVGTAADDPAGPVIQ
>1EZW_42_62
NYSYMGVLTLAAVITSKIKLG
>1SB8_305_325
VYRDFREGDVRHSLADISKAA
>2HRZ_204_224
AAASGFFSNILREPLVGQEAV
>1Z6F_147_167
FQTVHGLDADGQYSSARDMAL
>1QF5_39_59
AGHTLVINGEKTVLHLIPSGI
>1Z6F_250_270
AESKKLLTWGFRFFETVNPLK
>1ZX5_92_112
AASPTQVHVHPSDKAAESLGE
>1CPY_282_302
DYVKEAVGAEVDHYESCNFDI
>1DB3_203_223
AIANIAQGLESCLYLGNMDSL
>1TQN_271_291
DLELVAQSIIFIFAGYETTSS
>1RH9_294_314
GKSTKTPGYTVAKRDNYFEKI
>8ABP_153_173
TGSMDALKAAGFPEKQIYQVP
>1EVY_266_286
LTCSSELSRNFTVGKKLGKGL
>1JK7_146_166
IKLWKTFTDCFNCLPIAAIVD
>1US5_126_146
VADLKGKRVVVGDVGSGTEQN
>1BS0_228_248
ELLVVTFGKGFGVSGAAVLCS
>1W3F_177_197
TLENTSSQTQEMSFNLSQTLT
>1VPT_137_157
RSIKKQLHPSKIILISDVASA
>1Q7E_295_315
PAYSTAHARQPHIFDIFAEIE
>1PSW_275_295
VAAALNRPLVALYGPSSPDFT
>1US5_232_252
GTYKGVDVTTPTVAVQAMLIA
>1BCO_126_146
KMHWTSVVAGKGWGQAKPVER
>2BF6_315_335
LSGYLNIATSFDGGATWDETV
>1REO_456_476
GEHTAEAHGWIDSTIKSGLRA
>1YIS_267_287
VLQAFGELLEPFEKDQIGSSA
>1LZL_8_28
DPELAAALTMLPKVDFADLPN
>2D57_179_199
HLFAINYTGASMNPARSFGPA
>1Y0Y_182_202
DDRIAVYTILEVAKQLKDAKA
>1OYG_311_331
VTDEIERANVFKMNGKWYLFT
>1BOB_289_309
SDEFLESSRKSLKLEERQFNR
>1N11_152_172
VAAKYGKVRVAELLLERDAHP
>1XGK_270_290
GEHKAPYFPLPEFSRPAAGSP
>2FAU_168_188
MEVGIEDCLHIEFEYNKSKYH
>2BOQ_182_202
PGTPFDSTPEVFDSQFFIETQ
>1Q7E_10_30
IKVLDFTGVQSGPSCTQMLAW
>1LFW_245_265
DKELDGSFEINDESADIVLIG
>2AZQ_201_221
PQGPTQECLDLLGRHGQRPAH
>1NC5_353_373
GAGAFILAMTELEPLFRSAGK
>1WDP_20_40
LGVVNVDNVFEDPDGLKEQLL
>1CJC_171_191
LEKTDITEAALGALRQSRVKT
>2I0Z_166_186
QTKAVILQTGEVLETNHVVIA
>1H30_402_422
AAYKHSDITAHSCPPVEPAAA
>1LML_404_424
VKSYAGLCANVQCDTATRTYS
>3GRS_302_322
KLGIQTDDKGHIIVDEFQNTN
>2B78_199_219
QRQVRNELINGSAAGKTVLNL
>1PJA_126_146
DHNVDSFISLSSPQMGQYGDT
>1YU0_342_362
GGAWNGTSLSGSRAALWYSGP
>1H12_296_316
MGAQAWHKSAVNKALGFLSYA
>2BDE_63_83
FNFDDAIRGLVIDSKNGNILK
>1GYN_114_134
KLLPWIDGLLDAGEKHFAATG
>2A62_175_195
AKEEYLVVIQAKDMGGHSGGL
>1Q5N_190_210
RVLVAQLGGAVGSLASLQDQG
>1IGR_352_372
EVVTGYVKIRHSHALVSLSFL
>1TO3_29_49
MRLMFAAAGAKTPVADSVLTD
>1D5T_365_385
EKEVEPALGLLEPIDQKFVAI
>1BHE_230_250
AYKGRAETRNISILHNDFGTG
>1OFL_276_296
RHVIACNYFELSETIKSRGNA
>1W5D_234_254
NKTKEWISVWEPAGYALDLFK
>1EDG_64_84
KQMIDAIKQKGFNTVRIPVSW
>2B9E_281_301
ASPETTLSSGFFVAVIERVEV
>2GTI_56_76
VELFAKRSIRPHPELKLFRNL
>1B6R_107_127
PAVFDRLGELAIVKRRTGGYD
>1AOP_225_245
NRTDRKNAKTKYTLERVGVET
>1W58_249_269
AMIGIGESDSEKRAKEAVSMA
>1ZTU_130_150
HRVGELLILEFEPTEAWDSTG
>1FCQ_182_202
GYYAYPYCYNLTPNQPSAQCE
>2BU7_286_306
KIERLFSYMYSTAPTPQPGTG
>1IR6_51_71
AILVRGLAALGADVHPFIPHR
>2J66_105_125
QSGIYCIIAESVEELFYIEEL
>1XFK_200_220
GVSRASNTPALFERADKLGVW
>1IR6_99_119
GITNHAELRELLENGVEVIVT
>1SBP_27_47
HWKQETGDNVVIDQSHGGSGK
>1R6D_265_285
WSSVRKVADRKGHDLRYSLDG
>1Z5V_341_361
RERKLANFIPWGPASIQVALS
>2DBY_57_77
FAKGERVPPVVPTHVEFVDIA
>1YOE_11_31
GSALPILLDCDPGHDDAIAIV
>2AEU_115_135
ERSCKIVNAKYFESDKVGEIL
>1MUW_266_286
AAFWLVDLLESAGYEGPRHFD
>1YHT_346_366
TKSLLEAVIHKTNGDEHHHHH
>1V2D_361_381
LERLGRVVNSPREAEGGAVSG
>1JP4_29_49
VIAEGDLGIVQKTSATDLQTK
>1P5D_199_219
VIPLYCEVDGNFPNHHPDPGK
>1W55_198_218
LKKLDLPTPSFEIFTGNGFDV
>1GQ8_231_251
SRTVVMQSSITNVINPAGWFP
>4UAG_52_72
RHTGSLNDEWLMAADLIVASP
>1UX6_250_270
TGPGEHLRNALWHTGNTPGQV
>1LI4_155_175
EETTTGVHNLYKMMANGILKV
>1BQG_321_341
HFWTMQGSVRVAQMCNEWGLT
>2ICS_67_87
MALYYDYPDEIGVKKGVTTVI
>1IR6_278_298
MLRKLLPQADPEAKAIVLLDP
>1FXX_311_331
QANTLRPEDADRLGINRQHCL
>1U94_123_143
PDTGEQALEICDALARSGAVD
>1RVK_230_250
WIEEPMDEQSLSSYKWLSDNL
>2NZL_119_139
ACQSLGTGMMLSSWATSSIEE
>2ALA_64_84
GASECSTKEKPDYQCKVYTGV
>2C81_187_207
SCQQGKVLTAGEGGIIVTKNP
>2C5S_212_232
VSVEAVHFHSPPFTSERAKQK
>7A3H_49_69
MKWLRDDWGINVFRAAMYTSS
>1GSO_397_417
AEAQKRAYALMTDIHWDDCFC
>2B5W_288_308
HREMVLHNKALVGSVNSHVEH
>1S9J_205_225
PPDAKELELMFGCQVEGDAAE
>1PHP_5_25
TIRDVDVRGKRVFCRVDFNVP
>2EVX_361_381
NFGQSVFDGEVREGQVLMIPQ
>1IJ5_203_223
GTLSRKEFREHFVRLGFDKKS
>1I1W_84_104
TLVWHSQLPSWVSSITDKNTL
>1VBI_54_74
RRLEAGLVNPSPTLPLEERGP
>2NWH_2_22
HMKKILVLGGAHIDRRGMIET
>2HKD_170_190
EEKFNEKGEVSEKIITRADGT
>1VJP_204_224
AFVELAKENNLVVFGDDGATG
>1R3S_220_240
HAGHLGPQLFNKFALPYIRDV
>1CPY_91_111
IFLDQPVNVGFSYSGSSGVSN
>1RK6_474_494
AAVWEDQSFTGQHAGRVLNRA
>2HBJ_63_83
HQEYSPEILQIREEIPSKSWD
>1T9H_73_93
KERTNELIRPPICNVDQAVLV
>2A0M_16_36
PRLLSLFSAQREEDADIVIIG
>1Y7E_398_418
VATLGKVEEGGGGTVAKFLAG
>1IK6_165_185
PVGSGTRGGLYHSNSPEAIFV
>1T3S_315_335
ADYLEAYWKATHPPSSNLPNP
>1OEW_101_121
TGQAVESAKKVSSSFTEDSTI
>1PFO_281_301
LETTSSSKDVQAAFKALIKNT
>1JDW_157_177
DFESTGLYSAMPRDILIVVGN
>1R5M_257_277
DTNKLLLSASDDGTLRIWHGG
>1WF3_165_185
ADLLALMPEGPFFYPEDYAKS
>1XTO_291_311
GVEVAFDGMSIELLEHHHHHH
>1JP4_162_182
DAVLGRTIWGVLGLGAFGFQL
>1FXX_233_253
SGMFGAWRGNTSWVAPLAWHP
>1BI5_265_285
FHLLKDVPGIVSKNITKALVE
>1EUR_3_23
PGGEPLYTEQDLAVNGREGFP
>2HC9_359_379
DMATLTGAQAWLSGRLHGAAM
>1UR3_48_68
WNMSARQLVSFIEEHLDLGVT
>1PBE_369_389
EYYLGSEAGLATIAENYVGLP
>1YPX_323_343
VPLSQLRLSPQCGFASTEEGN
>1OZA_174_194
RELLSQMGLLEQAVSSELKDP
>2IXR_201_221
DIARWRKELGDAVSISDSGVV
>1TFZ_169_189
VSYKAEDTEKSEFLPGFERVE
>1BQC_99_119
TLDQAVDYWIELKSVLQGEED
>1QAZ_207_227
DELFRWGLGRYVQAMGLINED
>2BF6_247_267
EKGKQSSAVIYSDDSGKNWTI
>1SYY_83_103
GFFSTAESLVGNNIVLAIFKH
>1XMX_1_21
NAMAIHVGIIDQDPVRLVTPL
>1XHB_383_403
YTANKEIRTDDLCLDVSKLNG
>1LRZ_168_188
ADDIIKNMDGLRKRNTKKVKK
>1CEO_123_143
AKRYINEREHIAFELLNQVVE
>2D81_287_307
WVGWYGSNADQIGGVQMAAIV
>1W9Y_213_233
IVVNLGDQLEVITNGKYKSVM
>2CZ9_240_260
VRENARVLEVRDALKEGNVEE
>1R5Y_214_234
SADALAEIGFDGYAVGGLAVG
>1AGX_54_74
ALQVASESITDKELLSLARQV
>1RRK_436_456
LIVHKRSRFIQVGVISWGVVD
>1YHL_172_192
TSMCDSNKLDPEVAQPMTTDF
>1JIX_20_40
SSETIYLFKVISEMGLNVDII
>1Y7E_199_219
IETKEKNKVKLATLQLIKEKY
>1NUY_68_88
DQVKKLDVLSNDLVINVLKSS
>2A2C_146_166
NLTGMNCLVDGNIPPSSGLSS
>1ZCJ_118_138
VVEAVFEDMNLKKKVFAELSA
>2A1X_194_214
KWEGGVNKMFHGIQDYEENKA
>3SIL_261_281
TEFPPMDKKVDNRNHGVQGST
>2GNO_217_237
FSKVESKEFFALFDQVTNTIT
>1ESW_327_347
KIQEVFGEVPVLAEDLGVITP
>1ZSY_31_51
VYGHHGDPAKVVELKNLELAA
>2BDE_218_238
LLLDYALSPFLDKGEHWQGLF
>1RYO_20_40
QSFRDHMKSVIPSDGPSVACV
>1B6A_170_190
REAAEAHRQVRKYVMSWIKPG
>1CA1_28_48
KNEPESVRKNLEILKENMHEL
>2FFE_181_201
FEKEENILIGPSNPITSIGPI
>1YS1_180_200
PSAGLGAPGSCQTGAPTETVG
>16VP_101_121
GLYYEALSRFFHAELRAREES
>1JHN_129_149
PELNLDQFHDKTPYTIMFGPD
>2O1B_190_210
PNNPTGSTATKEVFDEAIAKF
>1OFC_151_171
YNAVFWERCTELQDIERIMGQ
>1F1O_328_348
SNIVKNLTVFPENMKRNMDRT
>2D2J_284_304
VMDRINPDGMAFVPLRVIPFL
>1TJY_175_195
KSLQTAEGIIKAYPDLDAIIA
>2CAU_72_92
RFNEDTEKLENLRDYRVLEYC
>3BCT_193_213
LRNLSDAATKQEGMEGLLGTL
>2F5U_410_430
RIGLGSNTKRFSAFNVSSDYD
>1NOF_363_383
DSSGKATVWLNPLSVTTFVSK
>1BN8_223_243
NDGSRPDSTSPKYYGRKYQHH
>1X54_62_82
KAKKLGRESSVIVEGIVKADE
>1AC5_416_436
IHKSKSTDDSEEFSGYVKYDR
>2FR1_386_406
QQRRSDGLPATAVAWGTWAGS
>1W55_112_132
ENLDKADCITPALKVADTTLF
>1JCF_167_187
GSIVTWESIRIAGDEMDEAIV
>1O5T_131_151
ACGFDINKTFIFSDLDYMGMS
>2BLE_319_339
YKGDVENTILDILGGLRSTCT
>2C3F_249_269
THENPSIGADYDKNAAALSID
>1Y11_293_313
NFPRLRAGVASGMAVSRAGDW
>1DFA_146_166
YRKASNKAYFEWTIEARDLSL
>2D81_37_57
NVGFGVFAGGPYDCARNQYYT
>1OFL_19_39
GGLVQIADGTYKDVQLIVSNS
>1IOM_337_357
RISGWVGHILEYQELDNRLLR
>1PZD_270_290
NKNTHTLLLAGVFRGGHDILV
>1YM5_216_236
APVINVYEDPVCGSGSVALAR
>1GCA_245_265
VKSGAMAGTVLNDANNQAKAT
>1RMG_235_255
DIVYRNVYTWSSNQMYMIKSN
>1JIX_317_337
DVLRKEMLSIQHDILNKTRAK
>1R53_343_363
TPRAIPIVEAMTALVLADALL
>1KNW_302_322
FNDLMRPAMYGSYHHISALAA
>1BI5_39_59
FYFKITNSEHKTELKEKFQRM
>1KNW_282_302
TQVRSVKQMGSRHFVLVDAGF
>1EYB_84_104
RSWLYRILPSVSHKPFESIDE
>1P5D_322_342
LAGEMSGHVFFKERWFGFDDG
>1LRZ_263_283
LNKALKDIEKRPENKKAHNKR
>1JX6_39_59
PTQRPIKISVVYPGQQVSDYW
>1PO5_176_196
FLRLLDLFFQSFSLISSFSSQ
>1R53_361_381
ALLIQKARDFSRSVVHHHHHH
>2J0W_23_43
SADIVLSDANVRLVVLSASAG
>1DOZ_210_230
AGVSEYAVGWQSEGNTPDPWL
>1MUW_201_221
FIERLERPELYGVNPEVGHEQ
>1TXD_262_282
PLVWKVNRDKTIDLYTLLLED
>1A87_212_232
MANKIGNLGKAFKVADLAIKV
>1SNG_114_134
DVRTADFRTNPEGVRATVNAD
>1J09_164_184
GVVVYDNQEIPDVVLLKSDGY
>1V73_284_304
VGHTSQERVLGLFHNKVIAVD
>1JP4_271_291
QYDKEVKHMNSAGVLAALRNY
>1BGV_196_216
ARSFGGSLVRPEATGYGSVYY
>1PSW_152_172
PQPLLWPQLQVSEGEKSYTCN
>1DFA_123_143
VKEVSKSYPISEGPERANELV
>1SYY_152_172
KAKDDFQMEITGKVLDPNFRT
>1RHC_210_230
EGAREAGKDPSKMEHAMLIWY
>1EA7_115_135
DIAAAIRHAADQATATGTKTI
>1R89_102_122
GVVKGVEVDVVPCYKLKEPKN
>1VFL_27_47
LYYGKRRGIALPADTPEELQN
>1TQN_166_186
TSFGVNIDSLNNPQDPFVENT
>1SDJ_289_309
KVTISGTAVILFHAEWAIELG
>1JHN_35_55
GTLSGWILSKAKKDDTDDEIA
>1UDC_212_232
RDSLAIFGNDYPTEDGTGVRD
>1E6U_254_274
RELAQTIAKVVGYKGRVVFDA
>1M8Z_156_176
PQSLQFIIDAFKGQVFALSTH
>1R4U_194_214
LQEVRSHVPKFDATWATAREV
>2NRJ_221_241
VGVARDNLGKLEPLLAELRQT
>2GWD_269_289
RNGKYVDCTGMTFRQFLAGKL
>1XFI_133_153
SLFPQVVSLSDAIEDDGKRLE
>1FO8_26_46
YRPSAELFPIIVSQDCGHEET
>1Q0H_71_91
KLLKTMLQQQGSRTEVLSGQQ
>1W8K_348_368
CSIYKDEIEREIKKQSRNMNL
>1UX6_109_129
ACKDDFDHDSVPDIDDICPEN
>1XOV_190_210
AKNPNRHSGAVVDSVPMLSKM
>1LFW_93_113
AGEGWTRDPFKMEIDEEGRIY
>1CJC_382_402
DSFLTGQILLQDLKAGHLPSG
>1L6J_319_339
MGGNSAGELCVFPFTFLGKEY
>1KNW_318_338
SALAADGRSLEHAPTVETVVA
>1MZE_283_303
IESLLNGGITITVNFWYKGAP
>1XKG_78_98
NAETNACSINGNAPAEIDLRQ
>2B9W_55_75
RYEMGAIMGVPSYDTIQEIMD
>1GQ8_272_292
GAATSGRVTWKGFKVITSSTE
>1BU8_332_352
GDSGNFTRWRYKVSVTLSGAK
>1FC6_243_263
LFPAGVNVARMLVDRGDLVLI
>1P8L_101_121
YYWFDYVTDDPLKKYIDRVED
>1A26_338_358
VYDVAQVNLKYLLKLKFNYKT
>1JY1_128_148
EEGLRVVIHTSNLIHADWHQK
>2H85_116_136
SACSSLTVLFDGRVEGQVDLF
>1TDH_88_108
VPREELPRHAHLRFYTAPPGP
>1XTI_319_339
VNIAFNYDMPEDSDTYLHRVA
>1YFE_250_270
LAVITCAPFVTAPNKFEALAT
>1T67_192_212
TSKVMTVSLHKFSPGFFPGTG
>1J7X_263_283
FIDSNGDYWLGGGVVPDAIVL
>1BIA_144_164
AAAIGLSLVIGIVMAEVLRKL
>2A2C_25_45
SPATRRVQVAEHPRLLKLKEM
>1GW1_115_135
PVGTSWDQTPAVVDSLPGGAY
>1D5T_403_423
SCSYDATTHFETTCNDIKDIY
>1DHS_217_237
QKNHIPVFSPALTDGSLGDMI
>1H4V_12_32
LFGKELRMHQRIVATARKVLE
>1ZHX_230_250
GLLCVIEFSGRGYFSGKKNSF
>1P5D_42_62
ESLARGEPCVAVGRDGRLSGP
>1XA6_64_84
REQADELLGGVEGAYILRESQ
>1QWO_235_255
LMDMCSFDTVARTSDASQLSP
>1INP_212_232
TRRWKGQCYWGLSYLGTNIHS
>2BW0_102_122
LNVLPFCSQFIPMEIISAPRH
>2CEY_88_108
SNYNVAQKALFDTEFGKDLIK
>1HBZ_26_46
GSEGPIVLHDTHLLETHQHFN
>1YD7_104_124
ENIGYAVMTETPVVIVDVQRS
>1WD3_162_182
DYGNAETSSTDTGAGHMEAIY
>1QOY_135_155
LDDGITKLNEAQKSLLVSSQS
>1KMJ_175_195
NVLGTENPLAEMITLAHQHGA
>1KVK_65_85
ATLQLLDTGFLEQGDVPAPTL
>1RWR_178_198
GKPLADIAVVAGANRYDHATR
>1I9Z_237_257
LNKQMLTGKVFPFFSELPITF
>1Q0H_284_304
MRTPIAHTMAWPNRVNSGVKP
>1GVH_88_108
FQIKPEQYNIVGEHLLATLDE
>2CU2_1_21
MKTYALVMAGGRGERLWPLSR
>1GTK_242_262
CQVPIGSYAELIDGEIWLRAL
>1X54_328_348
HIKAFYMKEDPNDPRKVLASD
>1SZN_112_132
GYEDVDAADFADWGVDYLKYD
>1XAG_211_231
DKYIAKGIETKLDIVVADEKE
>1RA0_381_401
IILPAENGFDALRRQVPVRYS
>1NF1_268_288
CPTSDAVNHSLSFISDGNVLA
>1BS0_358_378
ARLRLTLTAAHEMQDIDRLLE
>1S7C_311_331
WYDNETGYSNKVLDLIAHISK
>1JXM_263_283
ECFSAIVEGDSFEEIYHKVKR
>1BU8_349_369
SGAKKLSGYILVALYGNNGNS
>1MKY_332_352
IFTSADKGWNIDRMIDAMNLA
>1OHC_311_331
PGSVIGPQQQFLVMKQTNLWL
>1NST_126_146
SEVAPRRAAALLPKAKVLTIL
>1DKQ_92_112
RTRKTGEAFAAGLAPDCAITV
>1D3G_181_201
VVNVSSPNTAGLRSLQGKAEL
>2NVP_279_299
EGFGEVYAYETDGMGNYNFMD
>1AL3_25_45
GLYTSQPGISKQVRMLEDELG
>2H85_43_63
EIFENKTTLPVNVAFELWAKR
>1QHU_224_244
LDVRDYFLSCPGRGHRSSHRN
>2G62_6_26
HHSSGVDLGTENLYFQSRNFI
>1VJZ_29_49
FSIKSTGNFKEEDFLWMAQWD
>1KL1_367_387
GFGLEEMDEIAAIIGLVLKNV
>2NVP_290_310
DGMGNYNFMDDANVPSLLSIP
>2GES_173_193
CAPVYSHLHYDIIPGAEQVVR
>2HJS_161_181
SVSSLGREGVKELARQTAELL
>2A2C_53_73
IPKFYVRAPGRVNIIGEHIDY
>2BF1_102_122
SCTRMMETQTSTWFGFNGTRA
>2HMA_176_196
HLEKPEVRRLAEEAGLSTAKK
>1RHC_107_127
GEAMNEVPVTGEWPSVPVRQD
>1NH1_299_319
EAMLSGEEEFVEKYRSLLDSD
>2HC9_36_56
GKFKEVAQKFVTDGDSWNSMI
>1Y3N_46_66
VANRAATNSQEQFNLMMASGQ
>1BQC_196_216
HMYGVYSQASTITSYLEHFVN
>1VJT_271_291
FYGMLPIGDTVRNGSWKYHYN
>1ZGK_148_168
EWHLVAPMLTRRIGVGVAVLN
>1M6E_14_34
GENSYAMNSFIQRQVISITKP
>1GPJ_132_152
NLGKRAREETRISEGAVSIGS
>1PJC_210_230
FGSRVELLYSNSAEIETAVAE
>1KK1_280_300
QFVEEAYPGGLVGVGTKLDPY
>1XHB_63_83
EIVLVDDASERDFLKRPLESY
>1Q44_66_86
SDIILVTNPKSGTTWLKALVF
>2CJG_418_438
ADTVRFRPPLTVSTAEIDAAI
>1NW3_175_195
AATNCKHHYGVEKADIPAKYA
>1D5T_99_119
TRYLDFKVVEGSFVYKGGKIY
>1IXH_51_71
DFGASDAPLSDEKLAQEGLFQ
>2F6H_308_328
LRGICYSLTPAQLQKLISQYQ
>1YLE_130_150
VQRDLVQSVYAELNSRGRLLF
>2EX1_55_75
FVELKDNRPTEALFTILDQYP
>1U4G_217_237
YNGIDVHHSSGVYNRAFYLLA
>1WY0_10_30
RIKEKAKLIDEKIFELIPEKD
>1ULZ_430_450
FKAGKFTTKYLEEHPEVFEYE
>1RU4_131_151
GAYVIGSHNTFENTAFHHNRN
>1DOZ_133_153
EKLGGLTITSVESWYDEPKFV
>1YIS_20_40
PLVSILSETNKATLWRQLWIW
>1UDX_337_357
RKEVQAGVEVVPVAEGVYEVR
>1BU8_230_250
PNGGKEMPGCQKNILSTIVDI
>1MDO_196_216
GIVVTDNPQFADKLRSLKFHG
>1UZ5_353_373
KLEGDLAVPILKGSGAVTSFI
>1FKM_34_54
IPKIHRPVVWKLLIGYLPVNT
>1XKN_182_202
PSLGKAEIEAQLRRYLGIEKV
>1Y4I_8_28
GFNTQIVHAGQQPDPSTGALS
>1T3S_263_283
KVLQRLIKSRGKSQAKHLNVQ
>1NC5_60_80
KRYFEYAKAYADLLIDDNGNL
>1AB4_464_484
GSADRLMEVIREELELVREQF
>1MKY_394_414
PPTFLFFVNSIEKVKNPQKIF
>1VB3_132_152
ATSGDTGAAVAHAFYGLPNVK
>1BCO_180_200
GDRAVDAELFLKTLAEGVAMF
>1EWF_427_447
LPTPARVQLYNVVLQPHQNFL
>1T2D_12_32
SGMIGGVMATLIVQKNLGDVV
>1XHB_151_171
IDVISDDTFEYMAGSDMTYGG
>1XIP_145_165
VNDLSALDLRTKSTKQLAQNV
>2BI0_4_24
GYGGIRVGGPYFDDLSKGQVF
>1EDZ_275_295
ACTKNFSDDVKEKASLYVPMT
>1HA0_120_140
TGVTQNGGSNACKRGPGSGFF
>1VAG_131_151
FDARDCTTAHGMFNYICNHVK
>2BF1_254_274
WHKVGKNVYLPPREGDLTCNS
>1BGV_428_448
AGANIVGFQKIADAMMAQGIA
>1HT6_219_239
NYDQDAHRQNLVNWVDKVGGA
>1RRK_384_404
DKKGSCERDAQYAPGYDKVKD
>1K1S_34_54
SGRTKTSGAVATANYEARKLG
>1OKG_163_183
QHHYLVDEIPPQAIITDARSA
>1VHN_3_23
LEVKVGLAPMAGYTDSAFRTL
>1JMS_1_21
NSSPSPVPGSQNVPAPAVKKI
>1XIP_29_49
PSFNEKLPFASLQNLDISNSK
>1ZX5_204_224
VKKVLNTKKVEEFEVKGKKGM
>1EDZ_197_217
LANDGATVYSVDVNNIQKFTR
>2B4V_38_58
FRTAIRAQQQLQGLADKWTPD
>1R6F_251_271
CSDKSRPLNDLVSQKTTQLSD
>1Y3N_121_141
DGNIYYLPYVPDGLVSRGYFI
>1I1W_30_50
GKNAAIIQANFGQVTPENSMK
>1WRU_56_76
LEIGGQIVCTGYIDSRRRQMT
>1P9R_138_158
DKNATRLDLHSLGMTAHNHDN
>1GSO_110_130
TKDFLARHKIPTAEYQNFTEV
>1NTH_42_62
KYGLDFKGEFIPTDKDMMEKL
>2BWV_261_281
AGCEYKGYAGDITRTFPVNGK
>1L6J_289_309
SDGYRWCATTANYDRDKLFGF
>2A3N_281_301
RALDERVERFASKITDNLVVI
>1UXY_9_29
FGIDHNAQHIVCAEDEQQLLN
>2C5S_264_284
EIPSSYSMTVMRRMMMRITER
>1X3M_189_209
GTSHRYVSRRAYELLDLDEKD
>1W9H_12_32
TYRIGNGASVPISNTGELIKG
>1YHL_67_87
QHDEATKERILHDACVGGWMI
>1V9M_90_110
RNDLHNLQALLRAKATGRPFE
>1ZU4_79_99
VESLYQAYTDNDWTNKKYRID
>1XWI_141_161
QGVGVDNDGILVLGATNIPWV
>1FC6_141_161
DLLQGEADSQVEVVLHAPGAP
>1QNR_21_41
FAGTNCYWCSFLTNHADVDST
>1O7F_127_147
TPRHATIVTRESSELLRIEQE
>1I24_55_75
LESLTPIASIHDRISRWKALT
>1WD3_344_364
TRYIAHTDTTVNTQVVDDDSS
>3GRS_27_47
GGGSGGLASARRAAELGARAA
>2G0D_372_392
FLEGISGCILVLSKFEYSINF
>1P1M_252_272
ASNLKLGNGIAPVQRMIEHGM
>1G93_277_297
PEYCWDYHIGLPADIKLVKMS
>1PJC_313_333
NNSTLPYVVKLANQGLKALET
>1IR6_362_382
AMDEALFPAFKARVEAYAARF
>1XKU_58_78
DLQNNKITEIKDGDFKNLKNL
>7ODC_231_251
LLDIGGGFPGSEDTKLKFEEI
>1NTH_232_252
QLNELKIDLDAISVIAHYKGN
>1P5D_225_245
DLIAKVKAENADLGLAFDGDG
>1GWU_144_164
FTLPQLKDSFRNVGLNRSSDL
>1UA4_215_235
FRESFSEVIKNVQLAILSGLQ
>1PGS_14_34
KVKNAFGDGLSQSAEGTFTFP
>1P8L_22_42
EDVQFPCLATPKIDGIRSVKQ
>2A3N_310_330
GIDDEFRWIMAPCVVSTLLVD
>1QUS_159_179
TFLLMARDEQDDPLNLKGSFA
>1H9A_179_199
YLGKEMVQNIAALRFGNPIFD
>2HOE_328_348
GENFLKKIKIEVETHLLYKHS
>2CBN_9_29
TSAGVPTRTRNVTAILLNLQH
>1M8Z_273_293
EVCTMNDGPHSALYTMMKDQY
>1T1G_58_78
SVSVDGATNQPTGDPNGPDGE
>1RP4_320_340
WGKIQTTGYATALKILFEIND
>1NXC_446_466
DDLLPLEHWIFNTEAHPFPIL
>2H8O_92_112
LVIESVALLGGDAEAGLHVGA
>1IXH_234_254
SKTFAQDLTNQKGEDAWPITS
>1KQ3_291_311
ASLFLTDKPRKMIEEVYSFCE
>1DQ3_159_179
VKGHEYIYDRLRIYDYRIETF
>1VJO_100_120
ATIANAVEPGDVVLIGVAGYF
>1JY1_141_161
IHADWHQKTQGIWLSPLYPRI
>1W3F_210_230
IAVGTAFKAGVPIFAETEFKV
>1VJ1_34_54
NFRVEEFSLLDALNEGQVQVR
>1KJO_131_151
IPLSGGIDVVAHELTHAVTDY
>2A2F_141_161
QIIIDTQYLEKAGPFLDEFVC
>2BW0_288_308
AHRPGVVTKAGLILFGNDDKM
>2CY8_37_57
DPHGLFISDAQGVHKTDVDGN
>1PII_174_194
IALGAKVVGINNRDLRDLSID
>1OHL_76_96
KPLVAKGLRSVILFGVPLIPG
>2B20_258_278
QQELLPLVKVIAPFSDRADRT
>1KL1_222_242
TTTHKTLRGPRGGMILCQEQF
>1Q14_320_340
SLDQSEHESADKKDKKLQRLN
>1MOQ_107_127
SQSGETADTLAGLRLSKELGY
>1NU5_58_78
ESAETIKVIIDNYLAPLLVGK
>2F68_273_293
NSQAWYQEHGKEEVNGKSFNH
>1IO1_293_313
NTTKYTADDGTSKTALNKLGG
>1XKU_10_30
EHFPEVPEIEPMGPVCPFRCQ
>1UMG_241_261
HGLPALGEALEAFAFPHLVPG
>1KV7_282_302
FDKPHPVMRIQPIAISASGAL
>1P5J_127_147
TPALTIERLKNEGATCKVVGE
>1Y11_46_66
RATNPPLLLATRHLVGDDGTY
>1RRK_112_132
RTRHVIILMTDGLHNMGGDPI
>1JXM_179_199
GQYNSHLYGTSVQSVREVAEQ
>1Z05_408_428
PGAALIKQALYDGLLLMKVVE
>1TCA_65_85
WISPPPFMLNDTQVNTEYMVN
>2G8J_39_59
VSHSLGFKELGPNSSKTYGIK
>1CPY_388_408
TYLRVFNGGHMVPFDVPENAL
>2C81_202_222
IVTKNPRLFELIQQLRADSRV
>1NHS_59_79
RYMTGEKMESRGVNVFSNTEI
>1DS1_264_284
LEPGDLLIVDNFRTTHARTPF
>1HO8_96_116
KSVQNLIAELLSSDKYGDDTV
>1MKY_339_359
GWNIDRMIDAMNLAYASYTTK
>1NRI_30_50
QSTLEIVRLMNEEDKLVPLAI
>1JMS_340_360
KMMLDNHALYDRTKRVFLEAE
>1PO5_83_103
AVVDPIFQGYGVIFANGERWR
>1KXU_82_102
KPAMPRSVVGTACMYFKRFYL
>2GWN_274_294
FSDTDYGRLGNRIKWNPAIKK
>1DS1_304_324
RNGQLSGGERAGDVVAFTPRG
>2FOZ_2_22
ASLSRFRGCLAGALLGDCVGS
>1GCA_117_137
VIQGDLIAKHWQANQGWDLNK
>1A76_109_129
IKKEDFEEAAKYAKRVSYLTP
>1YLE_160_180
DAVVVEIVGYSDEQGESPFWN
>1PBE_218_238
RSRYYVQVPLTEKVEDWSDER
>2FBA_11_31
YKVDRTDLETFLDKQKEVSLY
>1KXU_280_300
VAVLKQKLERCHSAELALNVI
>2IY9_144_164
EKIINISGGQKGVASASVWTE
>1UDX_283_303
EEEAVKALADALAREGLAVLP
>1YD7_163_183
AFDFTIRAFNLSEKYRTPVIL
>1C0P_290_310
RRGGPRVEAERIVLPLDRTKS
>2AU3_128_148
EYVKSRGIDPKVARKFDLGYA
>1GQ8_218_238
SFPTYLGRPWKEYSRTVVMQS
>1UMG_267_287
HYGPLMPVSQRDAKATRFDGP
>3MBP_150_170
NLQEPYFTWPLIAADGGYAFK
>1DQ3_75_95
ELGKDVTKYEIITNKGTKILT
>2FGQ_100_120
KLTSYDLFSATGIGPFMGFRN
>3GCB_158_178
DGGQYSMFLNLVKKYGLIPKD
>1WDI_215_235
TFRPVKGDPEKHEMHAEPYAI
>1WY0_196_216
NEEYIKALSSWGRNVGIAFQI
>1TQN_278_298
SIIFIFAGYETTSSVLSFIMY
>1WAK_168_188
IIHTDIKPENILLSVNEQYIR
>1IAL_406_426
QAAEKLGETEKLSIMIEECGG
>1VE1_148_168
VRAHYETTGPELYEALEGRID
>2D81_267_287
YTIHAIWNGGVLSNPNGCWDW
>2DBY_299_319
TVRRGTKAPRAAGEIHSDMER
>1UXY_219_239
PKVNGNAGAFFKNPVVSAETA
>2FQX_57_77
AFADENMGLVVACGSFLVEAV
>1PSW_301_321
KARVIRLITGYHKVRKGDAAE
>1QUS_58_78
NQAPTTSVKPPSGPNGAWLRY
>1CPY_274_294
DIDDYLNQDYVKEAVGAEVDH
>2HVQ_157_177
GKFEELIKLPNDLDSVVQDYN
>1Q7E_144_164
VAQAAGGAASTTGFWDGPPLV
>1DD9_67_87
PPGWDNVLKRFGGNPENRQSL
>1LI4_193_213
YGCRESLIDGIKRATDVMIAG
>1IGR_387_407
NYSFYVLDNQNLQQLWDWDHR
>2FQX_156_176
AVDPDIQVVVEVANTFSDPQK
>1CA1_338_358
YKPENIKVIANGKVVVDKDIN
>1PSW_190_210
EFGPAKRWPHYHYAELAKQLI
>1H9A_268_288
AFNALKIYDEAEVNKYFVRAQ
>1A76_170_190
VSQDYDALLYGAPRVVRNLTT
>1RK6_179_199
DEIQAMQALADDALASGAIGI
>1HA0_409_429
KIDLWSYNAELLVALENQHTI
>1DOZ_16_36
YKEEDIERYYTHIRRGRKPEP
>1ZSW_130_150
SEMTTYANRPALQFEDAEGLR
>1IHG_250_270
LRYVEGSRAAAEDADGAKLQP
>1BU8_130_150
IAFLVQVLSTEMGYSPENVHL
>1KNW_189_209
HMHIGSGVDYAHLEQVCGAMV
>1TFZ_48_68
GMRFSAKSDLSTGNMVHASYL
>2AZQ_43_63
RLIEDLEITEDEFWHAVDYLN
>1G97_79_99
GHAVMMTEPILEGLSGHTLVI
>1L8Q_95_115
MYKSVDLLLLDDVQFLSGKER
>3SIL_320_340
EVKLIDDFYPKVGNASGAGYS
>1JHN_262_282
NEDAPAKIPDEEATKPDGWLD
>2EX1_174_194
HFLSTDYFEKAEFLQPLKEYL
>1X54_104_124
FPIPENPEQASPELLLDYRHL
>1QF5_268_288
AYSTRVGAGPFPTELFDETGE
>1YD7_45_65
PITPASEIFEAMALYMPLVDG
>1T2D_76_96
VIVTAGFTKAPGKSDKEWNRD
>1M6E_54_74
AIADLGCSSGPNALFAVTELI
>2F7F_108_128
VFNNEPLIQIEGPLAQCQLVE
>1GVH_293_313
FHAAENGDVHAFADEVKELGQ
>2BLE_160_180
FVEFVKLVRAKFPEHTIMAGN
>1XFK_24_44
RRVHHIACPIQVGELANQEPG
>1G6S_135_155
LGGAKITYLEQENYPPLRLQG
>1ISR_377_397
KMGFVINAIYAMAHGLQNMHH
>1TVZ_190_210
GHKYPLVDGALSKDAYIRSFQ
>2HVQ_14_34
NSKFIEKLYSLGLTGGEWVAR
>1JCF_299_319
KETGISVIRSEEPLTAVAKGA
>1YII_167_187
DEALVEKDAQVLFRAGELKWG
>1RP4_142_162
DLTANPERFTGYGGKQAGQIW
>1NW3_239_259
FVNNFAFGPEVDHQLKERFAN
>1AC5_102_122
LNEGSWISKGDLLFIDQPTGT
>2AYU_234_254
RFDSSANPFFTNDILCKTYFY
>1J58_250_270
NFKVSKTIASALVTVEPGAMR
>2FEZ_174_194
HTAKAEAEIACGRASAVIAEL
>1K7I_71_91
GKSANLTFKFLQSVSSIPSGD
>1AC5_330_350
DSLHLDSDKIDHWKECTNSVG
>1O7F_108_128
VTICTLGIGTAFGESILDNTP
>1BQC_117_137
EEDYVLINIGNEPYGNDSATV
>2FGT_165_185
PAFSLFSIGSKKEFLLPNKPL
>2F7V_199_219
AMRWGGKALDHVESLAHARFG
>1JDN_29_49
VRPAIEYALRSVEGNGTGRRL
>1GQE_31_51
KERLEEVNAELEQPDVWNEPE
>1L9K_189_209
VKVLNPYMSSVIEKMEALQRK
>2BI7_259_279
YQGDYQGCAVMNYCSVDVPYT
>1T1G_153_173
ALGVTVLAAAGDSGSTDGEQD
>1FOB_313_333
DNLMVDYTTDEVYESIETLGE
>1OEW_213_233
IDGIADTGTTLLYLPATVVSA
>1LML_378_398
LLPFNVFSDAARCIDGAFRPK
>1UUQ_227_247
EKQIYIDWVHAAAAYIKTLDA
>1US5_80_100
DIAYYAYQGCCIPAFEGKPVK
>1V4A_191_211
RELDNAQFFTRMGQRLIKVLD
>1TDH_46_66
RISASARGKELRLILSPLPGA
>1MLA_257_277
WTKSVEYMAAQGVEHLYEVGP
>1UA7_357_377
QIFMNQRGSHGVVLANAGSSS
>1F2J_148_168
YAMGCRFCKWRNVYKIQNGTV
>1NTH_11_31
DFYDRAKVGEKCTQDDWDLMK
>1UX5_68_88
KITFLSRDISQQFGINLHMYS
>2B61_230_250
ARMLGMLTYRTDLQLAKAFGR
>1OWL_392_412
WSASSGMDPKPLRIFNPASQA
>1C0P_80_100
WVELVPTGHAMWLKGTRRFAQ
>2B61_335_355
KQLLEQSGVDLHFYEFPSDYG
>1X3M_287_307
GLSSDLRVLEKAWHEGHERAR
>1G8P_24_44
SAIVGQEDMKLALLLTAVDPG
>1JFB_56_76
ATSEKLSKVRTRQGFPELSAS
>1BUP_186_206
DKKVGAERNVLIFDLGGGTFD
>2CWC_185_205
EALLALEPFRGADLHPALRRV
>1HZF_287_307
PTPAPRNPSDPMPQAPALWIE
>1XM9_375_395
EVTRLLTSHTGNTSNSEDILS
>1UUR_164_184
FHINGPVKATMICDSHPTNKN
>1IAL_261_281
ATELPIVTPALRAIGNIVTGT
>1T3S_247_267
KTSLAPIVVYVKISSPKVLQR
>1SO7_285_305
RSGPGSPAQWLLYTHPTHSWQ
>1UZ5_106_126
MLPGNADAVIQFEDVERVNGE
>1BGV_326_346
VDLEQAKKIVANNVKYYIEVA
>1A26_201_221
LHNRQLLWHGSRTTNFAGILS
>1HXX_300_320
TYYFNKNMSTYVDYIINQIDS
>1RIQ_40_60
VNAGMVPFKNVFLGLEKRPYK
>2DVZ_38_58
RLVTQRMSQELGQPMVVENKG
>2EVX_299_319
FNPRGGRISTANYHTLPILRQ
>1B63_211_231
ERRLGAICGTAFLEQALAIEW
>1Q7E_131_151
ECSPYVNVKAYENVAQAAGGA
>2HMA_7_27
NSKTRVVVGMSGGVDSSVTAL
>1X8V_291_311
GDGRSVSFHALRQIPQLENVL
>1R3S_269_289
LEELAQAGYEVVGLDWTVAPK
>1YFQ_289_309
FAKFNEDSVVKIACSDNILCL
>1ML9_33_53
SIIGKNVPVADQSFRVGCSCA
>1VYR_164_184
RQAVANAREAGFDLVELHSAH
>1VJO_349_369
NEHNIEVGGGLGELAGKVWRV
>1NC5_147_167
MGGPFALKYANLKQETELFDQ
>1Y3N_114_134
QRAITAPDGNIYYLPYVPDGL
>1UM8_60_80
VELEHLEEVELSKSNILLIGP
>2H14_173_193
SYDGLCRIWDTASGQCLKTLI
>1N4K_44_64
TGRQSATSATSSKALWEVEVV
>1B6R_298_318
PLVHLHWYDKEVRPGRKVGHL
>1VE1_12_32
VVRLAKVVEPDMAEVWVKLEG
>1RPT_151_171
PYKSFIDTLPSLSGFEDQDLF
>2J3X_5_25
KEPIDFINKPESEAKEWGKEE
>1ZJC_169_189
EAYIKFIDEVFDIVRIDGNDP
>2H6O_265_285
RLTPRPVSRFLGNNSILYVFY
>2GNO_67_87
IRTIKDFLNYSPELYTRKYVI
>2B9W_270_290
REYFSKIIHQQYMVDACLVKE
>2IY9_40_60
TDKNTPVVVSVVDSGVAFIGG
>1RW3_325_345
YQEIKQALLTAPALGLPDLTK
>2C3F_140_160
KPAATVAYSSSTGGAVNIDLS
>1J09_83_103
SERLPLYQKYAEELLKRGWAY
>1F8E_154_174
NGVCPVVFTDGSATGPAETRI
>1CWV_225_245
STLSFVPVDKNGHFISGMQGL
>2J4O_329_349
AVVDRVKRIHSDTFASGGERA
>1VLO_69_89
LRGSRTREFLRYLLANDVAKL
>1UOU_326_346
AALDDGSALGRFERMLAAQGV
>1BU8_374_394
IFKGSLKPEARHVRDIDVDIN
>1E5W_221_241
DALGLNIYEQNDRLTPKIGFP
>1NH8_233_253
LMLDYDCPRSALKKATAITPG
>2CGL_412_432
LCADACGIRVIAGPVEASTLG
>1Z70_215_235
NGYGLYNIVGNAWEWTSDWWT
>1SIQ_127_147
LLGCFGLTEPNSGSDPSSMET
>1SI7_22_42
IEFDNLTYLHGKPQGTGLLKA
>1G6S_248_268
YFLAAAAIKGGTVKVTGIGRN
>1PEA_175_195
IYIPLYPSDDDLQRAVERIYQ
>1B6A_158_178
LDQASEEIWNDFREAAEAHRQ
>1PMI_288_308
SGDIIECMAASDNVVRAGFTP
>1KWF_145_165
GQEARTLINNLYNHCVEHGSY
>1EWF_383_403
RLLLELKHSNIGPFPVELLQD
>1CA1_136_156
HPANVTAVDSAGHVKFETFAE
>2A2C_398_418
SCPELDQLVDICRKFGAQGSR
>2ALA_174_194
DNKIVVYKDEVFNQDFPPYGS
>1SIG_144_164
SEVFKQFRLVPKQFDYLVNSM
>2A62_91_111
EFIIKVQDINDNAPEFLNGPY
>1XOV_40_60
EKVLNAASDELKREGHNVKTF
>1TBF_247_267
MLMTACDLSAITKPWPIQQRI
>1EWF_139_159
INSVHVHISKSKVGWLIQLFH
>1E6U_32_52
VLRTRDELNLLDSRAVHDFFA
>2AQ5_334_354
IARFYKLHERKCEPIAMTVPR
>2HMA_168_188
QKTMFPLGHLEKPEVRRLAEE
>1QF5_165_185
MEYHNFQLVNYYKAEAVDYQK
>1MUW_190_210
ILLPTVGHALAFIERLERPEL
>1KQ3_40_60
FGERAFVVIDDFVDKNVLGEN
>1SYY_275_295
CLPRGILGLRASMFIDYVQHI
>2AZP_172_192
HGQRLAGDNLDALTAYTVAVQ
>1I24_147_167
ECHLVKLGTMGEYGTPNIDIE
>1Z6F_124_144
GSQDAFVGLMNSYVNALGLKN
>2MNR_220_240
EPTLQHDYEGHQRIQSKLNVP
>1Y8A_70_90
GYEAGYTLKLLTPFLAAAGVK
>2BI7_47_67
DSETNVMVHVYGPHIFHTDNE
>2G0D_82_102
YSGAAGIALSILHLREDDEKY
>1RW3_269_289
VMGQPTPKTPRQLREFLGTAG
>1WER_21_41
ELHVVYALSHVCGQDRTLLAS
>1FI4_214_234
ACVLVVSDIKKDVSSTQGMQL
>2H8O_223_243
GALLRFACEAGAIIAGSNQAE
>1FKM_220_240
NHFQNEHVEFIQFAFRWMNCL
>1RP4_337_357
EINDADEFTKQHIVGKLTKYE
>1MJ5_155_175
RSQAGEELVLQDNVFVEQVLP
>1FS7_440_460
FIAEKLKFKQTLEQEWKKQAI
>1W9H_293_313
NETHPFWVMGDPNNRFHPYEG
>2BF1_261_281
VYLPPREGDLTCNSTVTSLIA
>1RJG_238_258
QPNDRFGAIMQSNLKESRNLE
>1ISR_42_62
YGIQRVEAMFHTLDKINADPV
>1QZZ_345_365
PFDFSILEFTAVSEEAAPAAQ
>1J6U_401_421
KMIWDSLKSLGKEAYFVEKLP
>1MC0_172_192
KEQKLKCECQALLQVAKNLFT
>1RWR_50_70
NGLTDGVSRIGGALTKNPNLT
>1JTA_156_176
WIDHVTISDGNFTDDMYTTKD
>1WDP_269_289
KLLNHGDQILDEANKAFLGCK
>1A8Y_290_310
DDFPLLVPYWEKTFDIDLSAP
>1BQG_142_162
LGEGQQRDAVEMLGYLFYVGD
>1LML_445_465
STVSNAFEGGGYITCPPYVEV
>1BQG_160_180
VGDRNKTDLGYRSEHEADNEW
>1JND_250_270
LAHLNADFQVEYWLSQGFPSN
>2GTI_337_357
SLNLKCVSKVVNVNVDFKDFQ
>1UX6_146_166
DPKGTSQNDPNWVVRHQGKEL
>1LJ5_117_137
FRSTVKQVDFSEVERARFIIN
>1MJ5_38_58
NPTSSYLWRNIMPHCAGLGRL
>1DHS_339_359
FPLLVAETFAQKMDAFMHEKN
>1BU8_82_102
KGEDGWLLDMCKKMFQVEKVN
>2II0_37_57
AGIPIIKAGTVIKLIERLTYH
>1XA6_227_247
EYCANFMWGLIAQGVRCSDCG
>1M6I_390_410
KATAQDNPKSATEQSGTGIRS
>1BU8_201_221
VDVIHTDSAPIIPYLGFGMSQ
>1T5J_20_40
GDALGMPTENLTKEEIKKLYG
>1EVY_230_250
RAALIMRGLLEIRDLTAALGG
>2FR1_355_375
AFVLFSSFASAFGAPGLGGYA
>1EDG_352_372
FGFFDRRSCQFKFPEIIDGMV
>1TOI_314_334
MRQRIQRMRQLFVNTLQEKGA
>2D2J_170_190
TSASQRDGEQQAAIFESEGLS
>1EG2_272_292
AAPVFKEYYQKQLTFLQDDGL
>1YIS_318_338
LADQGLERTLDDSAGRRMLIP
>1NNF_24_44
TGIKVTLNSGKSEQLAGQLKE
>1DFA_107_127
FEMGQKKAPDGRIVELVKEVS
>1TQ4_255_275
KRHNFMVSLPNITDSVIEKKR
>1KO9_293_313
PQTNKELGNFFRSLWGPYAGW
>1UOU_118_138
KVSLVLAPALAACGCKVPMIS
>1PJA_142_162
QYGDTDYLKWLFPTSMRSNLY
>1VJV_126_146
AEELFTQLFHSMSIVFGDKFS
>1OYG_326_346
KWYLFTDSRGSKMTIDGITSN
>7ODC_170_190
FGATLKTSRLLLERAKELNID
>2POR_171_191
DSPDTALMADMEQLELAAIAK
>1WD3_4_24
CDIYEAGDTPCVAAHSTTRAL
>2AUJ_28_48
GVDALVKDGEEVVKGQELAPG
>1JTV_246_266
APKPTLRYFTTERFLPLLRMR
>1N4K_349_369
EYIAKQFGFMQKQIGYDVLAE
>1EWF_91_111
WKAQKRFLKMSGNFDLSIEGM
>1UX5_33_53
FADDLYEKGVLADLEKAFAAR
>1UDX_59_79
SKRTYKAEDGEHGRGSQQHGR
>2VTK_83_103
DAAVVMTSAQITMGMPYAVTD
>1CRZ_303_323
EGSQNQDADVSSDGKFMVMVS
>1VB3_139_159
AAVAHAFYGLPNVKVVILYPR
>1JP4_5_25
HNVLMRLVASAYSIAQKAGTI
>1NH1_113_133
FASERTSDTDAVTPLVKPYKS
>1HOW_32_52
FSTVWLAKDMVNNTHVAMKIV
>16VP_62_82
LPSDVVEWGDAYVPERTQIDI
>1CJC_303_323
EGIGEATRAVPTGDVEDLPCG
>1OKG_50_70
EHVKSAIRADVDTNLSKLVPT
>1CWV_429_449
NGTRAPDGTLWGEWGSLTAYS
>2BX6_160_180
KDAGLSIFNNTWSNIHDFTPV
>1WZA_113_133
WFLKASRDKNSEYRDYYVWAG
>1F20_117_137
WKDESRLPPCTIFQAFKYYLD
>1V0D_166_186
RIRGYLREVSAYTSMVDEAAQ
>2FYT_100_120
YQAMDIIRLNKLEDTITLIKG
>2EX2_326_346
GVDIGNTIIADGSGLSRHNLI
>1N3L_60_80
ADFLKAGCEVTILFADLHAYL
>1I9Z_71_91
QQVISADPAKRREWESCVKRL
>1QHU_127_147
EKVYPKSLQDEFPGIPFPLDA
>2H7O_17_37
RELSDLLRTHLSSAATKQLDM
>1XGK_153_173
YNNNFTSLPYPLFQMELMPDG
>1HX0_349_369
VNGEDVNDWIGPPNNNGVIKE
>1LJ5_348_368
APEEIIMDRPFLFVVRHNPTG
>2PGD_351_371
TLNYGGIALMWRGGCIIRSVF
>2IW1_111_131
KGFLYRLTSRYRHYAAFERAT
>2IJR_253_273
YQEPVNGIRGYDCYDRGDHVD
>2CZ9_67_87
WIDYVKGIFWVLKESDYEVGG
>1HZ4_115_135
TQEKAFQLINEQHLEQLPMHE
>3GRS_395_415
NVKTYSTSFTPMYHAVTKRKT
>1KV7_228_248
VIASDGGLLPEPVKVSELPVL
>1O20_126_146
IGPIGIIYESRPNVTVETTIL
>1PB1_209_229
LVRAAIEYAIANDRDSVTLVH
>1UZ5_12_32
ALEVVQSFKISPGIEEVPIEK
>1BN8_300_320
RAPRVRFGQVHVYNNYYEGST
>1UTE_163_183
RTQLAWIKKQLAAAKEDYVLV
>1T67_16_36
PVYIYSPEYVSMCDSLAKIPK
>2EU9_233_253
YRGFTLFQTHENREHLVMMEK
>1A26_128_148
GNEDGDKDPIDINYEKLRTDI
>1WY0_160_180
EKKSTVTIEEYMEMISGKTGA
>2B69_167_187
RACYDEGKRVAETMCYAYMKQ
>1T3S_125_145
PFFKKTEHTPPYDVVPSMRPV
>2GUY_95_115
GTADDLKALSSALHERGMYLM
>2GFO_257_277
FSKEEKLTDNNRFYCSHCRAR
>1NI5_182_202
QDDSYDRNFLRLRVVPLLQQR
>2FAU_122_142
SYIGANVRLRYFLKVTIVRRL
>1AL3_114_134
GFIERYPRVSLHMHQGSPTQI
>1KV7_410_430
GDMMLHPFHIHGTQFRILSEN
>1O20_372_392
AAVYVNASTRFTDGGQFGFGA
>1B7E_187_207
PQKGVVDKRGKRKNRPARKAS
>1V0D_187_207
EEYLRVLGSMCQKLKSVQYNG
>1BHE_103_123
ITAVSTTNSGIYGPGTIDGQG
>1T1G_110_130
AITTAVHDPTHKPSIVSISWG
>1B6A_449_469
DIKGSYTAQFEHTILLRPTCK
>2POR_83_103
FGDLYEVGYTDLDDRGGNDIP
>1YI9_77_97
YWFCDEGTCTDKANILYAWAR
>1OLT_46_66
ARYPERPLSLYVHIPFCHKLC
>1BI5_95_115
QDMVVVEVPRLGKEAAVKAIK
>2GY5_119_139
ISFKKVLIKEEDAVIYKNGSF
>1ZTU_182_202
TGFDRVMLYKFAPDATGEVIA
>1PII_137_157
MLSVLDDDQYRQLAAVAHSLE
>1SVS_117_137
FMTAELAGVIKRLWKDSGVQA
>2B78_1_21
MIKLMVGSFAEKKLKRGVQLL
>2C5S_252_272
VPFTEVQKTINKEIPSSYSMT
>1G4W_294_314
LADRVKNSNQNGAPGRSSSDK
>1OYG_66_86
NADGTVANYHGYHIVFALAGD
>1TFR_75_95
SGYWRRDFAYYYKKNRGKARE
>1WL4_78_98
GIPYSVPAWSCQMICGSGLKA
>1JTV_270_290
PSGSNYVTAMHREVFGDVPAK
>1PFO_263_283
APPLMVSNVAYGRTIYVKLET
>1CKO_34_54
ESRDDIVAKMKDLAMDDHKFP
>1NUY_136_156
FGIYRKNSTDEPSEKDALQPG
>1VPT_264_284
VNFDYPNQEYDYFHMYFMLRT
>1IIR_132_152
SPYYPPPPLGEPSTQDTIDIP
>1KO9_43_63
QSFRWREQSPAHWSGVLADQV
>1R4U_273_293
KNAEVFAPQSDPNGLIKCTVG
>7A3H_24_44
GEQVQLKGMSSHGLQWYGQFV
>1FI4_249_269
VVPKRFEVMRKAIVEKDFATF
>1T6C_256_276
SEERSKRFRQVEDRRAKVILA
>1JMS_257_277
EKFKQPSRKVDALDHFQKCFL
>2B4W_27_47
GYDVYNCSVPFSYKGKTHIYG
>1Y4I_212_232
INGHGDVIGGIIVGKQEFIDQ
>1X3M_280_300
SGLLGISGLSSDLRVLEKAWH
>1N40_341_361
GQHFCPGSALGRRHAQIGIEA
>1VPB_389_409
FSYGIEGFLIENGKLTQPVSE
>1HX0_189_209
IGVAGFRIDASKHMWPGDIKA
>2IMR_29_49
DALTPDAHTPRLLTCDVLYTG
>2FGQ_28_48
GLGTSGASTSRLGLRGTEDLG
>1XVT_222_242
GEMCPRMSKGKDPYYAGCGLY
>1HOW_286_306
KLKFWPLEDVLTEKYKFSKDE
>1HH2_120_140
ELEKEKQFEKYSELKGTVTTA
>1VE1_191_211
IPHVKVIAVEPARSNVLSGGK
>1PHP_259_279
RFYMPVDVVVADRFANDANTK
>1GSO_47_67
NVAIGVTDIPALLDFAQNEKI
>1YOE_32_52
LALASPELDVKAITSSAGNQT
>1MDO_80_100
DEVITPSMTWVSTLNMIVLLG
>7A3H_281_301
TGGWTEAELSPSGTFVREKIR
>2B0J_124_144
PEDVGLKVTSDDREAVEGADI
>1JYE_82_102
AILSRADQLGASVVVSMVERS
>1NH1_6_26
SKSTTVLSPQTSFNEASRTSF
>1BGV_337_357
NNVKYYIEVANMPTTNEALRF
>1RE9_353_373
GSHLCLGQHLARREIIVTLKE
>2I7Q_362_382
HFLWGLWSIVQAKISSIEFGY
>1W55_67_87
YEFIEGGDTRAESLKKALELI
