# Supplementary material for: Searching for universal model of amyloid signaling motifs using probabilistic context-free grammars
Source: BMC Bioinformatics. 2021 Apr 29;22:222. doi: 10.1186/s12859-021-04139-y (PMC8086366; doi:10.1186/s12859-021-04139-y)
Supplement: Supplementary file 1 — Additional file 1. Datasets [file 12859_2021_4139_MOESM1_ESM.gz › famgram_data/negative/PDBfrag_len21/negsample_21s.fasta.cnr70_8cv27_tst.fa]

>1Z5V_89_109
ENIYLSEHGGGAGNNWASGFS
>2AU3_231_251
LFGLYEAKEYIKEEGFAILVE
>1ZOD_235_255
ARGMLLILDEAQTGVGRTGTM
>1ZTU_299_319
GLIACHHQTPYVLPPDLRTTL
>1IMV_301_321
YEGEVTKSLQEMKLQSLFDSP
>1V4A_253_273
WERYAMVKARIMGDSEGVYAN
>2NWH_123_143
LKVRAVREAIIASDFLLCDAN
>1US0_296_316
WRVCALLSCTSHKDYPFHEEF
>1IZC_123_143
IPHVETVEEVREFVKEMYYGP
>1WD3_214_234
GYNSGDPSISYRFVTAAVKGG
>1SJ8_271_291
SASQAATEDGQLLRGVGAAAT
>1GWU_120_140
VPLGRRDSLQAFLDLANANLP
>1XA6_104_124
RLFHDGKHFVGEKRFESIHDL
>1P1M_260_280
GIAPVQRMIEHGMKVTLGTDG
>1C0P_12_32
LGSGVIGLSSALILARKGYSV
>1G6S_257_277
GGTVKVTGIGRNSMQGDIRFA
>1YU0_221_241
KSTKFGGDGSAAYSDGAWYNF
>1PBE_128_148
RLHDLQGERPYVTFERDGERL
>1XWI_160_180
WVLDSAIRRRFEKRIYIPLPE
>2BWV_293_313
VLESLETSLRLYRPGTSILEV
>1OHC_272_292
IAVHCKAGLGRTGTLIACYIM
>1UAS_5_25
LGRTPQMGWNSWNHFYCGINE
>1T5J_6_26
MRDKILGSVFGAVIGDALGMP
>1DOZ_104_124
ITEAVSIVLAPHFSTFSVQSY
>2FEZ_148_168
PVLDDLRDFQFVEPFATALVE
>1L9V_238_258
ADRVYATFKSNVKTGVNNDFN
>2FTP_26_46
PIEVADKIRLVDDLSAAGLDY
>1Z6F_281_301
WFGDSDRASLGVDKDVYLTIP
>1GPJ_77_97
RGSEAVRHLFRVASGLESMMV
>1TFZ_402_422
NFSELFKSIEEYEKTLEAKQL
>1FOB_38_58
DAGINSIRQRVWVNPSDGSYD
>2AP1_251_271
ERYLDLLAVCLGNILTIVDPD
>1YLE_226_246
ESMGQVHPRAQITFDILMREG
>2AU3_176_196
PTKGVYRDLFLRRVVIPIKDP
>1B9H_21_41
NGLVRALEQGQWWRMGGDEVN
>1V71_211_231
AGNDGQQSFRKGSIVHIDTPK
>1BN8_388_408
SSVGWTPSLHGSIDASANVKS
>2BW4_104_124
GALGGGALTQVNPGEETTLRF
>1EA7_125_145
DQATATGTKTIISMSLGSSAN
>1CWV_375_395
TAKSKKFPSYSVSYRFYPNRW
>1CPT_25_45
EVIYPAFKWLRDEQPLAMAHI
>2AZP_22_42
IGGFPDLGQGDMAERRRLLGE
>2EWV_211_231
DVIFVGEMRDLETVETALRAA
>1R6F_129_149
SKLREELAELTAELKIYSVIQ
>1MXG_18_38
WDVPGGGIWWDHIRSKIPEWY
>1UX5_60_80
SKRKEDLQKITFLSRDISQQF
>1VBI_185_205
LAREKGERIPPSWGVDREGSP
>1E6U_268_288
GRVVFDASKPDGTPRKLLDVT
>1H8L_197_217
IYSKSPDDAVFQQLALSYSKE
>1Y4I_234_254
RFVGLKDITGGCMSPFNAWLT
>1FL2_64_84
VHVDEYDVDVIDSQSASKLIP
>2DBN_424_444
KGASPGDFPREDYETNWEGRF
>1O88_159_179
PDNDTTFESAVDIKGASNTVT
>1YLE_73_93
LVGCSAIVASAGFSEPFYSFR
>1LML_354_374
DYCPVVVPYSDGSCTQRASEA
>1BQG_314_334
DIPLADPHFWTMQGSVRVAQM
>1E2S_247_267
IGDLGLLEETLVIFTADNGPE
>1UWV_408_428
IARLAMLDMFPHTGHLESMVL
>1QZZ_310_330
TFMGGRVRTRDEVVDLAGSAG
>2NMT_107_127
KETQKLVAFISAIPVTLGVRG
>1IO1_61_81
AEITQRLNEIDRVSGQTQFNG
>1FSU_80_100
CVPLDEKLLPQLLKEAGYTTH
>1YFE_156_176
LRKQLIPQLKTLTQTLNEKSR
>1PJX_199_219
KLWSYDIKGPAKIENKKVWGH
>2PIA_46_66
TVAVPNGSRRTYSLCNDSQER
>2G29_52_72
KEKGFYAKYGMPDVEVLKQAS
>1PII_360_380
SVGETLPAREFQHVDKYVLDN
>1Q44_130_150
SLPSPRLMNTHISHLSLPESV
>1G6S_294_314
ISCTRGELNAIDMDMNHIPDA
>1IUQ_2_22
SHSRKFLDVRSEEELLSCIKK
>1N67_106_126
GVIDSDGNVIYTFTDYVNTKD
>1ZWX_88_108
KTEGNYSNFALEDGGVAVVSQ
>2B9W_128_148
YDANGHYNKVHEDLMLPFDEF
>1ML9_178_198
ESTIARRKDVYLFALDKFSDP
>1T1G_72_92
PNGPDGEVELDIEVAGALAPG
>2HVQ_57_77
TGPILPAEDFFGYEIILKNYA
>2GWN_19_39
TFPGSVMIDGAFISRIIEGEL
>1LJ5_127_147
SEVERARFIINDWVKTHTKGM
>1Z6F_262_282
FFETVNPLKVGKEFASEPVWF
>1HSK_172_192
QGSLIKLTTKELELDYRNSII
>2BI0_73_93
VCDVAIGQSTLATQRVKANLF
>1T1G_32_52
ALGGGYDETSLAQYFASLGVS
>1KVK_162_182
EEVTNPLKDRGSIGSWPEEDL
>1QHU_99_119
VDAAFRHGHTSVYLIKGDKVW
>1QWO_158_178
LADPGATNRAAPAISVIIPES
>2CU2_194_214
PATMAELFRRHLPSHHEALER
>1YFQ_152_172
KIFTMDTNSSRLIVGMNNSQV
>2D57_189_209
SMNPARSFGPAVIMGNWENHW
>1M13_265_285
QPAHRFLFLKIMAMLTELRSI
>1WM1_153_173
GASRFFPEKWERVLSILSDDE
>1Q44_297_317
WRDTLSESLAEEIDRTIEEKF
>1XWI_30_50
LPIKFPHLFTGKRTPWRGILL
>2BWM_167_187
RLDRHLRFLADVTGDGLLDVV
>2NZL_235_255
IDPSISWEDIKWLRRLTSLPI
>1DT9_347_367
TPEQEKDKSHFTDKETGQEHE
>1UMG_168_188
VLDVYQGEAVMLSAPQEIYDL
>2BI0_187_207
TAHWDGAVFRKRVPGPHFDAG
>1Z05_151_171
LLFEIEEFFQTYAAQLDRVTS
>2IZR_295_315
GKQLPTPVGAVQQDPALSSNR
>2G62_113_133
KLDEEAENLVATVVPTHLAAA
>2NXF_80_100
MAELDACSVDVHHVWGNHEFY
>1OLT_194_214
LLNHAREIGFTSTNIDLIYGL
>1HBZ_217_237
ISQQGVHNLSNDEATKIAGEN
>1UA7_10_30
HAWNWSFNTLKHNMKDIHDAG
>1YON_259_279
YINGFLLRRARAHGIAVPENT
>1JTA_10_30
ESAPTVGWASQNGFTTGGAAA
>1WDI_175_195
RRPGSVAAPTAGLHFTPELLE
>2EWV_298_318
PNTAIRNLIRENKLQQVYSLM
>1VPR_352_372
RDGWLEKNEKEMLRQRNIVSS
>1DLJ_184_204
AAKKNNVPVLIMGASEAEAVK
>1IAL_429_449
KIEALQRHENESVYKASLNLI
>1XKN_319_339
KREVVGIDCSDLIWGLGAIHC
>1FI4_85_105
GEPHSIDNERTQNCLRDLRQL
>1Q44_225_245
FVTYEELKKQTEVEMKRIAEF
>1D5T_293_313
VRKAGQVIRIICILSHPIKNT
>1YFQ_43_63
QAKNVDLLQSLRYKHPLLCCN
>2HQ2_324_344
AQLYGQRTEGEQEQAQWRKQI
>1IIR_331_351
ADQPYYAGRVAELGVGVAHDG
>1UA4_33_53
IDAIKYLDSKDLEERIIKAGK
>1IOM_166_186
PSPEQARLMDAALILHAEHGF
>2CFQ_335_355
KYITSQFEVRFSATIYLVCFC
>2GHR_139_159
TLHICWGAQAGLYHHYGVQKY
>1RWR_254_274
TVSSQGEIALGDATVQRGPLS
>1NTH_337_357
CAGPCTEMCLLEASAQSITDT
>1F20_341_361
GVFRELYTAYSREPDRPKKYV
>2BOQ_244_264
WQSMVNNQPKIQNRFAATMSK
>1R3S_292_312
RECVGKTVTLQGNLDPCALYA
>1Y11_24_44
ARAERAKLVEWLLEQGITPDE
>1FKM_339_359
WSDQLMEMDFQETITFLQNPP
>7ODC_91_111
SKTEIQLVQGLGVPAERVIYA
>1AL3_202_222
TGRSELDTAFNRAGLTPRIVF
>1M6E_202_222
GGRMVLTILGRRSEDRASTEC
>8ABP_273_293
KDVEPPKFTEVTDVVLITRDN
>1SVS_64_84
ECKQYKAVVYSNTIQSIIAII
>1SO7_145_165
TDAAIGPAYREWSTFAVGPGH
>1UR3_252_272
AVVAEELNAGSIEQVVNAWVL
>1GYN_206_226
YTELSKISPRFTIAASFGNVH
>1KL1_317_337
LRPQQLTGKTAEKVLDEVGIT
>1WYC_261_281
GFGFANGGVSCTARDLARVGR
>1EZW_319_339
VTQVVVGSPIGPDKEKAIELV
>1SQH_161_181
DAFCAKVPDLPSEFEIRRLRA
>1RIQ_392_412
GFPVDLIDEIAREKGLGIDLE
>1KWF_18_38
DNQSEVTAMLKAEWEDWKSKR
>2GHR_148_168
AGLYHHYGVQKYPLKEKMFGV
>2BJQ_217_237
YVALWYEHGQPVFGRAYPDSA
>2NLO_171_191
QKLQVADLDTSRAQALADVIN
>1K1S_251_271
TLPYNTRDVKVILPYLKKAIN
>1OYG_387_407
HFAVPQAKGNNVVITSYMTNR
>1V04_85_105
ILLMDLNEKEPAVSELEIIGN
>1PBE_208_228
FALCSQRSATRSRYYVQVPLT
>2D5B_177_197
NPDLIRPEGYRNEVLAMLAEP
>2HOE_160_180
IDTERGIIIDPRNFPLSQIPL
>1EVY_50_70
EVRLVNEKRENVLFLKGVQLA
>1DYK_256_276
KMDGMGIEMIDEKLMFHVDNG
>1HH2_84_104
DPLAEVGSIVKKELNVKNFGR
>1F1O_118_138
ERFVDIIKEKAKEHKYTVMMG
>1X19_287_307
SGGRLLILDMVIDDPENPNFD
>1NH8_31_51
ALSEPATEILAEAGYRRRTDS
>1OX0_245_265
RNGFVMGEGSGMLVLESLEHA
>2I0Z_315_335
MKEDPKKGIKNVLKGYVPERY
>2GG6_291_311
INPRLAGGEDVADLRVRSSTL
>2BJF_93_113
DIEGKTNIPVYNFLLWVLANF
>1WST_50_70
LPAPETFPVETIKKIAVEVLE
>1Y4I_317_337
IAGGLEAGRRMINSVELCLLA
>1O7F_158_178
QYMAGLLAPPYGVMETGSNND
>2F68_77_97
GEQVGQAVITPDGATITFNDK
>2CYG_167_187
APLLVNVYPYFSYTGNPGQIS
>1W5D_326_346
EVLNSTLPEFGVDSKSLVLRD
>1B89_169_189
DGARKANSTRTWKEVCFACVD
>1KVP_454_474
VLIRHHDYDQCFQSVQLLQWN
>1PEA_38_58
LNREGGVGGRPIETLSQDPGG
>1YUE_234_254
GFIDLSYASAPEAGRSLYRMV
>2DPO_20_40
SWAMLFASGGFRVKLYDIEPR
>7ODC_211_231
AVSDARCVFDMATEVGFSMHL
>1TQ4_283_303
WLEGFAADLVNIIPSLTFLLD
>1D2P_38_58
TLDVTSETNWKYEFKDLPKYD
>1B7E_169_189
LYDHLKNQPELGGYQISIPQK
>2GWN_217_237
EEACYRSSAEAVELAERMNAR
>1S7C_225_245
KLTGMAFRVPTPNVSVVDLTV
>1RVK_182_202
DVKMDLKACAAVREAVGPDIR
>2G29_45_65
AAPLIIAKEKGFYAKYGMPDV
>1E5W_123_143
VLLASYAVQSKYGDFNKEVHK
>1O70_224_244
SYHSKSILERHLAISDKEYTM
>1XTO_239_259
GREMGHLAQNGPGGMLEVLDG
>1JDW_226_246
DYPIHSVEDRHKLAAQGKFVT
>1TJY_257_277
ALLKNMPMNVGDSLDIPGIGK
>1IG8_254_274
LSDDIPPSAPMAINCEYGSFD
>1TVZ_147_167
SGGEPTQGAGAVAMVIAHNPS
>1IAL_26_46
NNQGTVNWSVEDIVKGINSNN
>1JFB_1_21
TMASGAPSFPFSRASGPEPPA
>1GPI_210_230
IWEANNDAAAFTPHPCTTTGQ
>1TJY_193_213
IIAPDANALPAAAQAAENLKR
>1GPI_411_431
SQVVFSNIKFGDIGSTFSGTS
>1H6S_201_221
KFNGGGGPKLAKMEKARGGGG
>1NC5_25_45
MNTYTVEELPPANRWHYHQGV
>2PGD_18_38
ILNMNDHGFVVCAFNRTVSKV
>1O89_71_91
KGKIIRNFPMIPGIDFAGTVR
>1IOW_210_230
YDYEAKFLSDETQYFCPAGLE
>1ZVD_52_72
KRLMIKFRGEEGLDYGGVARE
>1VJV_172_192
ESDSKLQCHISGTTNFMRNGL
>2F82_81_101
SETVIDKSKSIKTFLMQLFEK
>2GJL_196_216
DAINMGTRFLATRECPIHPAV
>1LTQ_45_65
EERDEYKYTKKKEGIVTGMQF
>1ZVD_96_116
IYTLQINPDSAVNPEHLSYFH
>2A2C_9_29
HHSSENLYFQGHMATESPATR
>2CY8_67_87
GALVLGHGHPRVNAAIAEALS
>1JXM_83_103
DWGSSSGSQGREDSVLSYETV
>1W3F_186_206
QEMSFNLSQTLTQTSTFAYTA
>1G4W_360_380
MLEDASQFVQLKAMQAQLLMT
>2A2F_193_213
ICSKIDEFFELSAYDWLLVEP
>1Y0Y_222_242
SAFGIEPDYGFAIDVTIAADI
>1RP4_82_102
WQPEILGSFNNDTMKEADDSD
>1I9Z_62_82
FQEIVQLTPQQVISADPAKRR
>1E6U_247_267
TGVDCTIRELAQTIAKVVGYK
>1FXX_332_352
DNLKILRENPQVREKVVAIFA
>1ZCJ_259_279
FRVSDLAGLDVGWKIRKGQGL
>1UA7_62_82
TSYQIGNRYLGTEQEFKEMCA
>2IW1_73_93
QNHLKEHPADRVVGFNKMPGL
>1VPK_294_314
FEIEENVMRLVSKSPDYGEVV
>1XRF_156_176
QKSKSVGLCRVLPTGTITKGR
>1OYG_400_420
ITSYMTNRGFYADKQSTFAPS
>1FS7_144_164
IGCYNCHDDKSAELKSKVPYL
>1LJ5_59_79
QAAMGFKIDDKGMAPALRHLY
>1SVB_277_297
EGTKYHLKSGHVTCEVGLEKL
>1H12_1_21
AFNNNPSSVGAYSSGTYRNLA
>1WER_271_291
TEHSRTDLSRDLAALHEICVA
>1LRZ_38_58
YETHLVGIKNNNNEVIAACLL
>1NHS_416_436
DLAYADFFFQPAFDKPWNIIN
>2DBY_101_121
AAIAHVLRCFPDPDVVHVMGR
>2GG6_428_448
MIATSFPEFMDLMAGLGAKIE
>2C43_47_67
VRSIQPEEKERIGQFVFARDA
>2C81_231_251
MHGDMQLVKKGDIQGSNYCLS
>1GPI_296_316
RRIYIQNGKVIQNSVANIPGV
>1O5T_284_304
FSGGRDTIEEHRQFGGNCDVD
>1SB8_330_350
YAPKYDVSAGVALAMPWYIMF
>1IUC_44_64
PWTGGSSQNVIGEAKLFSPLA
>2DBQ_305_325
AKNLIAFKRGEIPPTLVNREV
>1CJC_401_421
SGPRPGSAFIKALLDSRGVWP
>1P5J_149_169
LDEAFELAKALAKNNPGWVYI
>1J8U_85_105
WGTVFKTLKSLYKTHACYEYN
>1NTH_194_214
AGRPGMGVKGPETSLSAQGNI
>1YUE_1_21
MAKINELLRESTTTNSNSIGR
>1PB1_41_61
VTPAMLKVVDAAVEKAYKGER
>2IJR_164_184
ACNCDMLMIIPTRLAIELNGN
>2DBY_262_282
AAYGLQESGLQRLARAGYRAL
>1R89_124_144
KSAVDRTPFHHKWLEGRIKGK
>2GHR_32_52
QDIRALKIAILNLMPTKQETE
>1G97_13_33
GTRMKSDLPKVLHKVAGISML
>1MJ5_115_135
FDWARRHRERVQGIAYMEAIA
>2HGS_55_75
SLVPSALLEQAYAVQMDFNLL
>1KXU_72_92
KRLLEFCSVFKPAMPRSVVGT
>2BWV_36_56
SADSEYPYRQNSDFWYFTGFN
>2BWV_343_363
AHRPFFMHGLSHWLGLDVADV
>2EX1_301_321
AKNITNIPANISFEVLMMTGL
>1KQ3_49_69
DDFVDKNVLGENFFSSFTKVR
>1U16_47_67
KALEKAGILTKTELEKILSGL
>2II0_326_346
RLDHTFEQIPSRQKKILEEAH
>1P5J_64_84
YLKMDSAQPSGSFKIRGIGHF
>1NXC_117_137
AYYLSGEEIFRKKAVELGVKL
>2AZP_99_119
ASLAHLGRIGPGVHRIETPVG
>1R76_317_337
RGGVAWLNTSVIRDRAWVKSD
>2GU1_156_176
YLGEHNTGNSEIKAISFKLAK
>1EDG_322_342
YMSYYVAQAKARGILCILWDN
>1DFA_189_209
FFDYMQKSKFHLTIEGPKVLA
>2HOE_343_363
LLYKHSVDMSFSKVQEPVIAF
>1RMG_95_115
VTDTTDFELFSSTSKGAVQGF
>1HZF_144_164
LQETSNWLLSQQQADGSFQDP
>2AZP_196_216
DDQDIRGEDGGAIDHIELFAD
>1RU4_185_205
GFGPKQKQGPGNRFVGCRAWE
>1Z70_50_70
DAFYMDAYEVSNTEFEKFVNS
>1CPY_395_415
GGHMVPFDVPENALSMVNEWI
>2GNO_208_228
LACRELLERFSKVESKEFFAL
>1Q44_116_136
LEGVYYESPDFDFSSLPSPRL
>1FNO_288_308
EARKRKMMEIAKKVGKGLHPD
>1JP4_203_223
VTDCIAAMNPDNVLRVGGAGN
>1PB1_272_292
GKEIVIKDVIADAFLQQILLR
>1MKY_53_73
LVDTCGVFDNPQDIISQKMKE
>1YFQ_110_130
YGDDKLIAASWDGLIEVIDPR
>1PFO_88_108
SPVDISIIDSVNDRTYPGALQ
>1N67_257_277
VTNSVNITFPNPNQYKVEFNT
>1YQS_71_91
VLLQLVDEGKLDLDASVNTYL
>1BU8_75_95
IVHGFIDKGEDGWLLDMCKKM
>1G97_66_86
QTEFVTQSEQLGTGHAVMMTE
>1UOU_89_109
LAQSGQQLEWPEAWRQQLVDK
>1HZF_223_243
LGEKASAGLLGAHAAAITAYA
>2PIA_89_109
DTSEGDAVEVSLPRNEFPLDK
>2GWN_26_46
IDGAFISRIIEGELPADDNLS
>1A87_57_77
IDAESIKGTEVYTFHTRKGQY
>1RA0_168_188
NGEALLEEALRLGADVVGAIP
>2GHR_278_298
WRSHGNLLFSNWLNYYVYQET
>1RW3_399_419
VLTKDAGKLTMGQPLVIKAPH
>1Z2N_135_155
ILPFIVKPENAQGTFNAHQMK
>1Z2N_88_108
ESSAIHDMMSSREEINALLIK
>1T3S_17_37
VRREAERQAQAQLEKAKTKPV
>1HX0_336_356
TRVMSSYRWARNFVNGEDVND
>1SNG_244_264
ALHRRSASTSVELALPRFELT
>2A84_188_208
READGLAMSSRNRYLDPAQRA
>2B61_10_30
SSGLVPRGSHMSVQNVVLFDT
>1VYR_217_237
VVDAVCNEWSADRIGIRVSPI
>1UWV_156_176
IVDVKQCPILAPQLEALLPKV
>1JR7_197_217
PMRFAAPPSKNVSKDVFHPVF
>1M6I_35_55
PGARVLIVSEDPELPYMRPPL
>1VPK_51_71
DGNFYICATDLETGVKATVNA
>1AL3_287_307
FIQRFAPHLTRDVVDTAVALR
>1HA0_332_352
ENGWEGMIDGWYGFRHQNSEG
>1VPB_150_170
EEALGKDERIISVGSSYGDGE
>1O20_234_254
TGVGNCHIFVDESADLKKAVP
>1TOI_293_313
VVATILSNDALRAIWEQELTD
>2EX2_302_322
ARFNVPGTWRAGSDAVRQILR
>1NNF_69_89
GLLAPISEQTIQQTAQKGVPL
>2AU3_298_318
DAGRKAMKSAIPLLLSAGVEV
>1KKH_225_245
IDKVIDEALKIKNKEDFGKLM
>1MC0_78_98
LTMGRLGQVVEDKQCIQLKDL
>1IOW_84_104
TGSGVMASALSMDKLRSKLLW
>1NW3_275_295
LNFRINSRNLSDIGTIMRVVE
>2G62_291_311
QGLIRMYKAECLEKFPVIQHF
>1YDX_212_232
LSHWKLEALQSQMHEITLGEI
>1CA1_127_147
YFGDIDTPYHPANVTAVDSAG
>2BOQ_153_173
GDAGFSPVEVVWLLASHSIAA
>1HO8_45_65
TAKALESILVKKNIGDGLSSS
>1REO_367_387
GVIIAYGIGDDANFFQALDFK
>1YM5_82_102
HPTIGSCKAFLEFTKNTTATS
>1JP4_40_60
KTSATDLQTKADRMVQMSICS
>1JDW_78_98
VIVGRAENACVPPFTIEVKAN
>2H7O_135_155
RAHKHLETLLEVLVTLSQQGQ
>1T3S_142_162
MRPVVLVGPSLKGYEVTDMMQ
>2EVX_292_312
RSERADVFNPRGGRISTANYH
>2HGS_183_203
NPSKGLALGIAKAWELYGSPN
>2C0H_11_31
NLNYNGHHIFLSGANQAWVNY
>2F6H_322_342
KLISQYQVADYESPIPQEILR
>1Y11_314_334
FGSPVNVASRVTGVARPGAVL
>1EVY_210_230
KNVLAIGSGVANGLGMGLNAR
>1HZF_61_81
YLAPTLAASRYLDKTEQWSTL
>1WRU_48_68
LAPGKKFTLEIGGQIVCTGYI
>2CFQ_397_417
VFTLSGPGPLSLLRRQVNEVA
>1Z6A_351_371
VDMGKIIRNIIEKELNTEVPF
>2CBN_245_265
NSRGHSSTRQAATLAREAGVG
>1IUQ_61_81
LSNMTVALDRILLDVEDPFVF
>2BI7_156_176
TIKQWGMQPSELPASILKRLP
>2A3N_196_216
NLLKAKQKFDPQADAIASRYH
>1WDP_398_418
ARPQGVNNNGPPKLSMFGVTY
>1US5_292_312
VKGLPIPLHPGAERFYKEAGV
>1YIS_134_154
VIDRLAAFSLKNKEVVTVGRT
>1SI7_178_198
NYFGAQRFGIGGSNLQGAQRW
>2D7U_295_315
VTDYDKLPRKAKEFIEEIEER
>2CZ9_326_346
LREYLKRFPWKARHFIVEPSD
>1N4K_22_42
AEQEKFLTCDEHRKKQHVFLR
>1V4A_200_220
TRMGQRLIKVLDQPTQDGFVY
>2BJF_272_292
KSDLTQYTSCMCLEKGIYYYN
>1BHE_168_188
SLINSPNFHVVFSDGDGFTAW
>1VRM_245_265
VRYHHILDPSTGYPARGVWSV
>1GSO_318_338
ESKLDEKTSEWDERASLGVVM
>1JND_133_153
FPKNKPRKVHGDLGLAWKSIK
>1G8P_57_77
GKSTAVRALAALLPEIEAVEG
>2H8O_253_273
KIGLSFQLADDLLDLTADAAT
>2H6O_111_131
LPINITAGEEQQVSLESVDVY
>2CFQ_253_273
TGEQGTRVFGYVTTMGELLNA
>1SVB_8_28
NRDFVTGTQGTTRVTLVLELG
>1IMV_230_250
VLRYGLDSDLSCKIAQLPLTG
>2IXR_177_197
GGKIKALIQQVIDHLPTMQLP
>1GQE_269_289
GIVTQCQNDRSQHKNKDQAMK
>1NOF_317_337
MVIVAVNTNDSDQMLSLNISN
>1N93_326_346
RASTIQPGASVKETQLARYRR
>1H9A_334_354
VRSGKRLAAKQTRVDIVFKAG
>2GWD_76_96
MEGDKIIGLKQGKQSISLEPG
>1RCQ_10_30
LQALRHNYRLAREATGARALA
>2B69_48_68
MMDGHEVTVVDNFFTGRKRNV
>1Q44_36_56
SEIYEFQGLWHTQAILQGILI
>1GW1_353_373
AFYADEFTAFNRDIEQVYQRP
>2ICS_359_379
PIKTIIGGQIYDNEGHHHHHH
>1RJG_9_29
DYDALSCKLAAISVGYLPSSG
>1WMD_88_108
PQANLVFQSIMDSGGGLGGLP
>1TXD_72_92
LEDILQLHIGLNEQMKAVRKR
>1FXX_25_45
LDRPAQFAAIRTDSEFNVIGE
>2GI3_409_429
MDIFTIPANLAGLPAISVPFG
>1E4F_228_248
PIKISYVPVGMKHVIKDVSAV
>1N67_162_182
KTVLVDYEKYGKFYNLSIKGT
>1DB3_265_285
AAAQLGIKLRFEGTGVEEKGI
>1YLE_219_239
LLPDAAQESMGQVHPRAQITF
>1XUU_298_318
DIKKGELLSGDNLWVKRPGNG
>1EYB_331_351
SVRPGVAIADFVIFPPRWGVA
>1NST_279_299
KYPEMDLDSRAFLKDYYRDHN
>1RMG_322_342
CSDTAPCTDLTLEDIAIWTES
>1RA0_204_224
TFALAQKYDRLIDVHCDEIDD
>1XV5_311_331
LELGACGTIPVFWKSTGENLK
>2PGD_275_295
VPVTLIGEAVFARCLSSLKDE
>2FSJ_170_190
PQGVGAALYLLNQGIIEQQPG
>1LFW_252_272
FEINDESADIVLIGQGAHASA
>1A87_298_318
SYLSSFIDANRVSNINNIISS
>1YII_209_229
FDKYMTISGFQIEETIDRETS
>1U09_59_79
KHKGDTKMSAEDKALFRRCAA
>1ADT_119_139
NKEHVIEMDVTSENGQRALKE
>1DD9_4_24
SHHHHHHGSGSMHQRQTLYQL
>1HOW_185_205
ACWYDEHYTNSIQTREYRSPE
>1BN8_255_275
YITMSYNYYHDHDKSSIFGSS
>1BN8_92_112
KPLGLNDYKDPEYDLDKYLKA
>1QZ9_312_332
ALTDLFIELVEQRCAAHELTL
>1JIX_177_197
PTKKTLDVIYGGSFRSGQRES
>2DBQ_125_145
FVRSGEWKKRGVAWHPKWFLG
>1CA1_63_83
DLYQDHFWDPDTDNNFSKDNS
>2B4W_156_176
KASIGFVILNSIDELGAEVIA
>1CA1_55_75
PDYDKNAYDLYQDHFWDPDTD
>2NVP_85_105
AIFTGLINRQVKCIFIDPYAN
>1B9H_12_32
WPQYDDAERNGLVRALEQGQW
>3GCB_34_54
FQSDLTHQLATTVLKNYNADD
>1Q14_3_23
ASMSVSTASTEMSVRKIAAHM
>2FQX_92_112
IDAVVQDRDNVVSAVFGQNEG
>1A5T_186_206
ALLAALRLSAGSPGAALALFQ
>1RK6_274_294
RSKETLALIEAAMASQDVSLD
>2C0H_273_293
NESPFKHSFSNFRLKKPMVIG
>1ZED_83_103
YNVDKHVPDSGATATAYLCGV
>1H12_256_276
SRLDGSPVIGYIFNGQANPGQ
>2FBA_82_102
LEDNNFNTTLAKAVEYYINTS
>2BWM_330_350
QGWRVDKHPRFVVDLTGDGCA
>1A87_257_277
SWIIGGVVAGVAISLFGAVLS
>1SP3_29_49
QATDMMKTSHWTWELEQKLPD
>1UA7_386_406
LPDGRYDNKAGAGSFQVNDGK
>1WDP_337_357
AILNFTCLEMRDSEQPSDAKS
>1IHG_201_221
SHPDFPEDADVDLKDVDKILL
>1G93_171_191
VFQDKFGVETLGESVAQLQAW
>2FYT_117_137
LIKGKIEEVHLPVEKVDVIIS
>1KMJ_60_80
TLSAQATEKMENVRKRASLFI
>1EWF_52_72
SFYSMDIREFQLPSSQISMVP
>2A1X_19_39
DNNVLTLEQRKFYEENGFLVI
>1RMG_107_127
TSKGAVQGFGYVYHAEGTYGA
>1DB3_146_166
ETTPFYPRSPYAVAKLYAYWI
>2NVP_140_160
PVRLIHKYWKESGDETFFNDD
>1LJ8_29_49
IAHIGVGGFHRAHQAYYTDAL
>2BMW_39_59
GIVQHIKFDLTGGNLKYIEGQ
>1U8X_398_418
GTIPQFQKGLMEQQVSVEKLT
>2BWV_405_425
IEDDIVITETGNENLTASVVK
>1SB8_61_81
ATGHQRNLDEVRSLVSEKQWS
>2G29_133_153
NYKDLKVGTDAAPLKEAFAKV
>2G0D_26_46
FDFGELTLSTGLPGIILMLAE
>1PII_73_93
IAAIYKHYASAISVLTDEKYF
>1BU8_38_58
RFLLYTNENPNNYQKISATEP
>1Y42_238_258
GGSDQYGNIISGLEVVKAARE
>1NH1_42_62
QCLIGAARWPDDSSKSNTPEN
>2D81_200_220
NGMDTTGYLYVPQSCASGATV
>2B61_81_101
DGWWQNFMGAGLALDTDRYFF
>2AUJ_17_37
YGKQETYPLPAGVDALVKDGE
>1YQS_176_196
GHSVATEYQNRIFTPLNLTDT
>1GKZ_288_308
GGIAHKDLDRVMDYHFTTAEA
>1EUR_54_74
PNSILQRRSTDGGRTWGEQQV
>2GG6_213_233
NLTVETDADGVRTIRLEGRGK
>1PMI_106_126
VLSIQAHPDKKLGAQLHAADP
>1YHT_58_78
ENYAIESHLLNQRAENAVQGK
>1OZ2_101_121
EKTGHKLQPPKGYKEEEFSWS
>2NXF_31_51
RYYRGSADLLRDAVLQWRRER
>1UWV_180_200
LGSLQAMRHLGHVELVQATSG
>2AP1_194_214
FDFPLRRCGCGQMGCIENYLS
>1E6U_292_312
QLGWYHEISLEAGLASTYQWF
>1YON_123_143
RRDGNVIIHVANGITHIGPAR
>1SP3_157_177
LDSSMAYPDKATDVHMDSDGN
>1O70_134_154
TVIQADVAQTNGYVHIIDHVL
>1UA7_261_281
WVESHDTYANDDEESTWMSDD
>1YPV_229_249
SYALLTYMIAHITGLKPGDFI
>1P5J_209_229
LCGVVQGLQECGWGDVPVIAM
>1ZTU_309_329
YVLPPDLRTTLEYLGRLLSLQ
>2DBY_209_229
NVAEEDLPDGRGNPQVEAVRR
>1VJP_279_299
DILGYDAPHYIKPTGYLEPLG
>1HD7_220_240
LRNPKGNKKNAGFTPQERQGF
>1OYG_226_246
EDKGHKYLVFEANTGTEDGYQ
>2VTK_127_147
IFDRHPIAALLCYPAARYLMG
>1V72_270_290
NAAAQRLAQGLEGLGGVEVLG
>1FKM_332_352
CAAFLIKWSDQLMEMDFQETI
>1IIR_181_201
PVEDIFTFGYTDHPWVAADPV
>2AU3_375_395
GFISDGVRRFALASEFHTKYK
>1BOB_238_258
AIIQSWLEDKSITEITVEDPN
>1PO5_5_25
TSSKGKLPPGPSPLPVLGNLL
>1LTQ_150_170
PVYNGTPGKPKAVIFDVDGTL
>1GPJ_166_186
HDKTVLVVGAGEMGKTVAKSL
>1SBP_62_82
TLALAYDVNAIAERGRIDKNW
>1E5W_210_230
NKKGSELWLGVDALGLNIYEQ
>1IXH_227_247
AAKGADWSKTFAQDLTNQKGE
>1IUC_139_159
GSGSSIHEYVWSGKWTAGASF
>2H6O_432_452
PTLNTTGFAAPNTTTGLPSST
>1Q0H_372_392
LEKMDMREPQCVDDVLSVDAN
>1YI9_165_185
DTVIPPGEKVVNADISCQYKM
>2B0J_115_135
PKACIHLVHPEDVGLKVTSDD
>1UWV_191_211
HVELVQATSGTLMILRHTAPL
>1HXX_102_122
YGVVFDALGYTDMLPEFGGDT
>1FL2_90_110
GLHQIETASGAVLKARSIIVA
>1PFO_448_468
NARNIRIKARECTGLAWEWWR
>1NU5_84_104
SQARVLMDRAVTGNLSAKAAI
>1FI4_340_360
FAFIYKLFGSVPGWDKKFTTE
>2FXU_92_112
NELRVAPEEHPTLLTEAPLNP
>1RRK_319_339
LKYGQTIRPICLPCTEGTTRA
>1CWV_399_419
GGRSLVSSLEASRQCQGSDMS
>2DFW_222_242
ERMLPSIVARRVVSVMTSSGM
>1JDW_20_40
IGSRLGRTLTGWVQRTFQSTQ
>1DFA_204_224
GPKVLAYLLGLWIGDGLSDRA
>1ESC_135_155
DEPAAKCGEFFGTGDGKQWLD
>1UM8_270_290
LDSISLEAMVDILQKPKNALI
>1EWF_240_260
APPVMEFPAAHDRMVYLGLSD
>2FGQ_282_302
LSKRTALYGNLAFLKNKDAST
>1ZCJ_354_374
ISKEEILERCLYSLINEAFRI
>1PVL_23_43
ATSDSDKLKISQILTFNFIKD
>2BJQ_193_213
PAARNPIAAGGRKVKSDDGTE
>1ZKL_51_71
LHGLIEYFHLDMMKLRRFLVM
>1SVS_210_230
WIHCFEGVTAIIFCVALSDYD
>1Z2N_73_93
EMRKYEKDHPKVLFLESSAIH
>1XV5_380_400
EFLYQHQDSSFCFKEQFDIIT
>2F8L_284_304
KLPETLFKSEQARKSILILEK
>1NNF_107_127
YDHTKLSEKDMEKSVLDYATP
>1YDX_232_252
IFNFKSGKYLKSEERLEEGKF
>1YLE_138_158
VYAELNSRGRLLFMASHPERF
>1ISR_78_98
WHSSVALEQSIEFIRDSLISI
>1DYK_113_133
KINDGQWHKIKIVRVKQEGIL
>2J4O_381_401
PAAGGRVYPVSVPYSSAQSTS
>1IZC_54_74
FVTKVLAATKPDFVWIDVEHG
>1TBF_50_70
SDFELSDLETALCTIRMFTDL
>1DNV_269_289
KIIGQPTVKGTISVGDNLVNM
>1LJ8_36_56
GFHRAHQAYYTDALMNTGEGL
>1R6D_286_306
GKIERELGYRPQVSFADGLAR
>1JFB_132_152
KGCANGPVDLVKEFALPVPSY
>1XTO_279_299
ENSPERAEVLRRGVEVAFDGM
>1QZ9_25_45
LPEGVIYLDGNSLGARPVAAL
>1F8E_135_155
INTWARNILRTQESECVCHNG
>1BGV_254_274
AKAVTLSGPDGYIYDPEGITT
>1RW3_31_51
IPLKATSTPVSIKQYPMSQEA
>1Z05_317_337
EISIEDICAAAADGDPLAVDV
>1DKQ_154_174
DFTGHRQTAFRELERVLNFPQ
>1YPV_42_62
RCGVRKDDRTGTGTLSVFGMQ
>1G93_140_160
ISMMRMKTIGEHIVAHIQHEV
>1PII_408_428
LGADNCVEAAQTGCAGLDFNS
>1OZA_292_312
EEIEQIIASHNEWVKVIPNDK
>1PFO_460_480
TGLAWEWWRDVISEYDVPLTN
>1ISR_309_329
KLQSPEVRSFDDYFLKLRLDT
>2II0_258_278
NSPNLLKMIRHTTNLTLWFEK
>1XGK_34_54
AQVHSLKGLIAEELQAIPNVT
>1LRZ_389_409
EIIEYVGDFIKPINKPVYAAY
>1USG_64_84
KIVNDGIKYVIGHLCSSSTQP
>1A87_124_144
KNEKEALLKASELVSGMGDKL
>1SVS_291_311
GSNTYEEAAAYIQCQFEDLNK
>1DLJ_169_189
KVKADAEKFALLLKSAAKKNN
>1QHU_304_324
STVDAAFSWEDKLYLIQDTKV
>1JL5_42_62
AWSEWERNAPPGNGEQREMAV
>1NIJ_117_137
LCQRYLLDGVIALVDAVHADE
>1NTH_404_424
ILDKLVSLYEKNYASAPAGKT
>1MKY_348_368
AMNLAYASYTTKVPSSAINSA
>1R5M_22_42
DTNSIDSSDDLDGFVKILKEI
>1O20_197_217
LVLEMIRLREYLSLVIPRGGY
>1R6D_52_72
DADPRLRFVHGDIRDAGLLAR
>1VLY_216_236
ANSGQFIPQATNLQALGGISF
>1DDI_234_254
GPGTGIAPFRAFMQQRAADEA
>1J72_115_135
KYQEGGVESGFKHVVPNEVVV
>2HVQ_147_167
KFKMAPLLGRGKFEELIKLPN
>1JDW_259_279
IRAGRDIFAQRSQVTNYLGIE
>1NUY_1_21
TDQAAFDTNIVTLTRFVMEEG
>1OEW_235_255
WAQVSGAKSSSSVGGYVFPCS
>1O7F_332_352
LEIIYDELLHIKALSHLSTTV
>1GKZ_153_173
EKLVRYFLDKTLTSRLGIRML
>1TQ4_39_59
LNLIELRMRAGNIQLTNSAIS
>1IO1_82_102
VKVLAQDNTLTIQVGANDGET
>1B6R_198_218
ANAQQQARAEEMLSAIMQELG
>1U09_150_170
MEKREYKFACQTFLKDEIRPM
>1PSW_166_186
EKSYTCNQFSLSSERPMIGFC
>1R9L_254_274
LFAIMQLPVADINAQNAIMHD
>1N93_319_339
NPTMAGYRASTIQPGASVKET
>2H6O_257_277
GTGYAYSLRLTPRPVSRFLGN
>2AEX_311_331
MSLPLTARWEYMHSPSENSKE
>1W9H_196_216
FCFAMVFKKDGTMLWNEISPI
>1ZED_137_157
KKAGKSVGVVTTTRVQHASPA
>1QNR_234_254
SLDFGTFHLYPDSWGTNYTWG
>1IAL_102_122
TNIASGTSEQTKAVVDGGAIP
>1WZZ_247_267
WAHMLAPNVLADFTRFWNNFG
>2D81_19_39
ASGGYMAAQLGVAYSDVFNVG
>1O7F_317_337
RMILRKPPGQRTVDDLEIIYD
>1A5T_237_257
NHEQAPARLHWLATLLMDALK
>1HA0_433_453
DSEMNKLFEKTRRQLRENAEE
>1JR7_246_266
SELSDAIETSKGILSVPVPVG
>1JTV_178_198
VHLSLIECGPVHTAFMEKVLG
>1FI4_159_179
PQSTSEISRIARKGSGSACRS
>1KNW_92_112
THPDDIVFTADVIDQATLERV
>1E5W_234_254
LTPKIGFPWSEIRNISFNDKK
>2BI0_94_114
YRGLRFHRFPAVGDTLYTRTE
>1Q5N_61_81
TAIDKIDFDALATATGLAGNI
>1L9K_79_99
LVTPEGKVVDLGCGRGGWSYY
>2GWN_346_366
LLELCNQGIFSIEEIVSKTAH
>1KL1_74_94
ARERAKQLFGAEHANVQPHSG
>2CJG_292_312
APDIVAFGKKTQVCGVMAGRR
>2D81_238_258
GSRFIQNTGYNKWADTNNMII
>3GRS_12_32
PPAAGAVASYDYLVIGGGSGG
>1US5_221_241
YPFYVGFNIPGGTYKGVDVTT
>1QOY_169_189
QLTNDFSEKSSYFQSQVDKIR
>2B69_160_180
HVNPIGPRACYDEGKRVAETM
>2NZL_352_372
QDVLEILKEEFRLAMALSGCQ
>1KNW_107_127
ATLERVSELQIPVNAGSVDML
>1B8P_276_296
GIPEGVIFGFPVTTENGEYKI
>1FS7_89_109
NTLRTGAPVDGKTGPLPSACW
>1Y08_40_60
VTPPANFTQGEDVFHAPYVAN
>2EVX_46_66
GFTEVWDQDNDEFQCAGVNMI
>1R6D_138_158
SWTESSPLEPNSPYAASKAGS
>2GY5_361_381
MTLVKPDGTVLHPKDFNHTDH
>1A26_256_276
HTSQADPIGLILLGEVALGNM
>2D57_35_55
INWGGSENPLPVDMVLISLCF
>1A26_236_256
YMFGKGIYFADMVSKSANYCH
>2B4V_92_112
HEVQAKRTDKLRTVIKRYVPH
>1QAZ_140_160
AATAAFALSTMMAEPNVDTAQ
>1JL5_315_335
LPPSLEELNVSNNKLIELPAL
>2B20_171_191
IIWKSERLKNSRRVWIFTTGD
>1BIF_293_313
NIKDLKVFTSQMKRTIQTAEA
>1IAL_189_209
TLSNLCRNKNPAPPLDAVEQI
>1UA4_273_293
EKVREEILNVLGMFYSVGLNE
>1MOQ_333_353
PIFYTVPLQLLAYHVALIKGT
>2BG1_462_482
NKSGAPATSYRFAIGGSDADY
>1GKZ_308_328
ASTQDPRISPLFGHLDMHSGG
>2BLE_170_190
KFPEHTIMAGNVVTGEMVEEL
>2F5U_81_101
LSLQACGRLYVGQRHYSAFEC
>1YUE_255_275
CEMVSHIQKESTYTATFCVAS
>2C5S_385_405
IDEAVANKETMVLQTVEVVAE
>4UAG_107_127
VAITGSNGKSTVTTLVGEMAK
>2EU9_189_209
ATFDHEHHTTIVATRHYRPPE
>1YFE_164_184
LKTLTQTLNEKSRAFADIVKI
>2J4O_194_214
TVDGLQVTQLNVDHTTENEDE
>1N4K_154_174
GGDSLVPRNSYVRLRHLCTNT
>1SB8_49_69
KLDQKVVGLDNFATGHQRNLD
>2NMT_179_199
APVSTCRYTHRPLNWKKLYEV
>1OFC_79_99
KVQREEQRKIDEAEPLTEEEI
>1ULZ_9_29
NRGEIAVRIIRACKELGIPTV
>1YIS_126_146
HILKRFATVIDRLAAFSLKNK
>2A3N_5_25
KIHHHHHHMNNQEKNMLGFNQ
>1P5J_193_213
WEKPGAIALSVGGGGLLCGVV
>1CX4_131_151
LWGLDRVTFRRIIVKNNAKKR
>2DBY_83_103
AHKGEGLGNQFLAHIREVAAI
>1WY0_138_158
VLEVIVKASNELCEGQARDLE
>1J8U_232_252
CKQGDSIKAYGAGLLSSFGEL
>2GY5_147_167
EVPDILEVHLPHAQPQDAGVY
>1VRM_30_50
VRIVVSSQKINPRTIAEAILE
>1H09_171_191
RWWQYSSNPFDKNIVLLDDEE
>2AEX_120_140
VLKTKDGKLPFCAMGVSSVIH
>1HBZ_236_256
ENADFHRQDLFESIAKGDHPK
>1ZX5_114_134
EGGVESAWLVFNKGKAYAGFK
>2G8J_70_90
PQFIVDGATRTDICQGALGDC
>1TO3_132_152
RSDEDAQQRLNMVKEFNELCH
>1G41_327_347
LPIRVELTALSAADFERILTE
>1QZ9_345_365
VSFEHPEGYAVIQALIDRGVI
>2CJG_163_183
LRGAFHGRSGYTLSLTNTKPT
>1B89_263_283
LELFWSRVNIPKVLRAAEQAH
>2B3H_239_259
HGIHKLFHTAPNVPHYAKNKA
>1F20_152_172
SLATNEKEKQRLLVLSKGLQE
>1LCY_42_62
REVPISNGSGFVVAADGLIVT
>1SUU_48_68
EIVIALCVNTHDYLFMISNEG
>1UWV_215_235
DREKLERFSHSEGLDLYLAPD
>1IAL_168_188
ALLAVPDLSTLACGYLRNLTW
>2AEX_237_257
PSKEEVFRFVQSCARAVVPSY
>1WAK_207_227
GSAVSTAPATAGNFLVNPLEP
>1RIQ_403_423
REKGLGIDLEGFQCELEEQRE
>1ODM_250_270
LINCGSYMAHLTNNYYKAPIH
>1YII_227_247
ETSGDLEKLLLAVVKCIRSVP
>2CWC_151_171
ARRAARTTHGAREALEATEVL
>2IMR_265_285
ALYPHTLAEVIGREPGPDLTP
>1NIJ_214_234
FHFIADKQNDISSIVVELDYP
>2GWD_110_130
HQTCAEVNSHLYQVKAVAEEM
>2G29_328_348
SYPYKSHDQWFLTENIRWGYL
>1MZE_292_312
TITVNFWYKGAPTPKRIEYPL
>1Q7E_236_256
TFGDAVPRGGNAGGGGQPGWI
>1X19_174_194
NAKFAIQLLLEEAKLDGVKKM
>1GVH_341_361
GLMDLSKLEGAFSDPTMQFYL
>1R5M_280_300
NSQNCFYGHSQSIVSASWVGD
>1IAL_379_399
IEPLMNLLSAKDTKIIQVILD
>1VYR_31_51
IEPGDIPTPLMGEYYRQRASA
>1GYC_387_407
TALAPGAPHPFHLHGHAFAVV
>2CY8_190_210
GMREVFANHGSDIAAFIAEPV
>1N11_112_132
AGHTPLHIAAREGHVETVLAL
>1GXN_74_94
GATITEMVFLAEVYKSGGNTK
>1F2J_273_293
ALPGVTFLSGGLSEVMASEYL
>1YDX_192_212
INRKLRDEYAHKLFSLDEAFL
>1LYV_155_175
MTQQVGLGDGIMADMYTLTIR
>1ZSY_287_307
KDLKLRGFWLSQWKKDHSPDQ
>2G5D_377_397
SAIKGAVRVDYFWGYGDEAGE
>1SP3_177_197
NNFQCQNCHTTEKHQISGNAM
>2I0Z_11_31
VDLGTENLYFQSNAMHYDVIV
>1DHS_118_138
DVLVTTAGGVEEDLIKCLAPT
>1TQ4_181_201
VRTKVDSDITNEADGEPQTFD
>1NIJ_296_316
TMVFIGIQLPEEEIRAAFAGL
>1OYG_190_210
SIFDGDGKTYQNVQQFIDEGN
>1MLA_203_223
ALMKPAADKLAVELAKITFNA
>1KNW_256_276
ARHLGHPVKLEIEPGRFLVAQ
>16VP_212_232
CDLESWRQLAGLFQPFMFVNG
>1QZ9_18_38
PLRQQFALPEGVIYLDGNSLG
>1PBE_142_162
ERDGERLRLDCDYIAGCDGFH
>1JR7_42_62
ALEYKSFLRFRVAKILDDLCA
>2B69_192_212
VRVARIFNTFGPRMHMNDGRV
>2AEX_196_216
CDQHGPDLYPKFKKWCDDYFF
>2NWH_131_151
AIIASDFLLCDANLPEDTLTA
>1DNV_314_334
NFPADLFNIYSDIEKSQVLHK
>1GQE_160_180
GFKTEIIEESEGEVAGIKSVT
>1K7I_283_303
TATDSSKALIFSVWDAGGTDT
>2A0M_190_210
CGALHAQYVRDHQGHLMWLSE
>1LI4_270_290
NIFVTTTGCIDIILGRHFEQM
>2BKW_21_41
QKALDVPSLGHTSPEFVSIFQ
>1M7Y_170_190
GFQITETALEEAYQEAEKRNL
>1REO_415_435
SMIQKWSLDKYAMGGITTFTP
>1SDJ_216_236
KNETDGRMFSPAIGIVEDPVT
>1RW3_148_168
LFAFEWRDPEMGISGQLTWTR
>2F7V_346_366
DEFVTLAQLQRYVESVNRIIN
>1P0H_40_60
QVLRELGQQRTEHLLVAGSRP
>1I1W_190_210
RVKKWRAAGVPIDGIGSQTHL
>1F20_99_119
VKVEMLEERNTALGVISNWKD
>1H09_124_144
YSYKPFTHDNVDYQQILAQFP
>2FTP_83_103
APNLKGFEAALESGVKEVAVF
>1QE3_417_437
AKAEITDEVKQLSHTIQSAWI
>1PB1_161_181
AGIEWKADSADAEKVIKFLRE
>1LW7_243_263
KIAFIDTDFITTQAFCIQYEG
>1EYB_374_394
GHYEAKQGGFLPGGGSLHSTM
>8OHM_191_211
KLSALGLNAVAYYRGLDVSVI
>1YKS_238_258
NLCVERVLDCRTAFKPVLVDE
>1N40_21_41
AVAELRTREPIRKVRTITGAE
>1NH8_144_164
LATKGIEATVIRLDGAVEISV
>1V04_206_226
TYYSPNDVRVVAEGFDFANGI
>1UDC_116_136
VKNFIFSSSATVYGDQPKIPY
>1JMS_316_336
FALLGWTGSRQFERDLRRYAT
>1ZDY_248_268
DIEKFHNYATKAPYAYVGEKR
>1UUQ_409_429
YGVFDTDTSTIAIMKEFNARF
>1UA4_395_415
KATQVEEKLRAEYGIKEGIGE
>1O7F_58_78
LRQICLCGYYENLEKGITLFR
>1E4F_134_154
SKRYLLDDERIVFNPLDMKAS
>1U7L_308_328
ALRVYVESVLRYGLPPHFNIK
>1R53_224_244
RNLPTGLGEPCFDKLEAMLAH
>1DNV_129_149
QISNVQTAIGLNKLGWGINRA
>1DT9_85_105
YNKVPPNGLVVYCGTIVTEEG
>2ALA_220_240
KLARPSPGMVHVPYTQTPSGF
>1XKG_9_29
EEYKKAFNKSYATFEDEEAAR
>2CJG_215_235
AEALRQARAAFETRPHDIACF
>2CY8_75_95
HPRVNAAIAEALSHGVQYAAS
>2B4V_209_229
IEAIGFFPDGKIMTRGMREDY
>1D5T_258_278
DDIIMENGKVVGVKSEGEVAR
>1WD3_405_425
LLNANDGTKQFHEDATFCPQA
>2C5S_100_120
KGALAAFLQVKGDVKTFKITV
>1U09_71_91
KALFRRCAADYASRLHSVLGT
>1EVY_58_78
RENVLFLKGVQLASNITFTSD
>2POR_68_88
GKIEMGDALGASEALFGDLYE
>1B7E_89_109
HQEWWMRPDDPADADEKESGK
>1X7F_98_118
VFDQLGISYSDLSFFAELGAD
>1VPR_63_83
ECHELGGKNASGGYGGPLCED
>1XRF_148_168
TTVVNYILQKSKSVGLCRVLP
>8OHM_243_263
VTQTVDFSLDPTFTIDTTTVP
>1C3P_199_219
PFEKGFLEEIGEGKGKGYNLN
>1U94_130_150
LEICDALARSGAVDVIVVDSV
>2C6J_115_135
GTNMEGIGYSQVVENNLRSIF
>1TOI_121_141
KRVWVSNPSWPNHKSVFNSAG
>1PHP_62_82
RPKGKVVEELRLDAVAKRLGE
>1XGK_42_62
LIAEELQAIPNVTLFQGPLLN
>2J66_319_339
NYPMEYIPVREDSGRRELEKV
>2PIA_184_204
WSVFEKSKPAQHVYCCGPQAL
>1H9A_27_47
FNLYKKGYLQKHFAIVGTARQ
>2DPO_47_67
ENIRKEMKSLQQSGSLKGSLS
>1R5M_368_388
SLYGNRDGILNPLPIPLYASY
>1MXA_63_83
DIEEITRNTVREIGYVHSDMG
>2G62_136_156
EVAVYLKESVGNSTRIDYGTG
>1N3L_255_275
VENNGVLSFIKHVLFPLKSEF
>1L5O_324_344
AMPIVEAACAMFHNMGELAAS
>1J72_327_347
VEILPQGRESPIFKQFFKDWK
>1B89_332_352
YRAIQFYLEFKPLLLNDLLMV
>1XFK_90_110
LGNIRCEGDELEQAQQECAQV
>2II0_87_107
ERFEIPEPEPTEADRIAIENG
>2AEX_61_81
QVDGGANFSVDRWERKEGGGG
>1G8P_304_324
LEGATAVGRDHLKRVATMALS
>2B61_355_375
GHDAFLVDYDQFEKRIRDGLA
>1EDG_25_45
FVKGLRLGWNLGNTFDAFNGT
>1YIS_335_355
MLIPDVLLTAEALLTTLQNIF
>2DVZ_81_101
IATVSTMAVNPACRPKDLPYD
>1YKS_388_408
PEEHEILNDSGETVKCRAPGG
>1G41_2_22
SEMTPREIVSELDQHIIGQAD
>1S9J_27_47
HKPSGLVMARKLIHLEIKPAI
>1XP3_99_119
DFLRMEIERTSALGVAKQIVL
>4BCL_123_143
YYRSDAVRRNIPNPIYMQGRQ
>2CY8_1_21
MSILNDYKRKTEGSVFWAQRA
>1HZF_215_235
SISKASSFLGEKASAGLLGAH
>1TVZ_305_325
YGSGSVVEFYSATLVEGYKDH
>1ULZ_180_200
YEQASREAEKAFGRGDLLLEK
>1U7G_111_131
TVGLIVGALAERIRFPAVLIF
>2CGL_291_311
YRVLKNIMGLWLLQRVLQERQ
>1U7L_167_187
TGDLSVRSLHDIVKPEDFVLN
>1W58_168_188
VRMKNAMEGLERLKQHTDTLV
>1AB4_321_341
IIAAFVRHRREVVTRRTIFEL
>2J3X_281_301
LISSALSVKPIPQTLIAYRRV
>1LJ5_78_98
LYKELMGPWNKDEISTTDAIF
>1EUR_227_247
GRVLLNSRDSARSGYRKVAVS
>2ALA_371_391
SARATCSASCEPPKDHIVPYA
>1DDI_178_198
VTVGVVRYDVEGRARAGGASS
>2CJG_371_391
LAADFPAVVLDPRGRGLMCAF
>1E2S_143_163
CFPPATPCDGGCDQGLVPIPL
>1M13_4_24
GHHHHHHGSERTGTQPLGVQG
>1P5D_150_170
VEQVDILPRYFKQIRDDIAMA
>1A76_211_231
LDDLIDIAIFMGTDYNPGGVK
>1M6E_294_314
GGSVEEEGYNVARCMRAVAEP
>1XGK_114_134
PDHSLYGPWPAVPMWAPKFTV
>2C78_346_366
TTDVTGVVQLPPGVEMVMPGD
>2ALA_235_255
QTPSGFKYWLKEKGTALNTKA
>1PSW_159_179
QLQVSEGEKSYTCNQFSLSSE
>1WY0_183_203
EASAKVGGIIGTDNEEYIKAL
>1O20_157_177
RGGSDALNSNKAIVSAIREAL
>1JY1_114_134
AFGTHHTKMMLLLYEEGLRVV
>1QAZ_91_111
SATLGNLYVATGKPVYATCLL
>2C0H_315_335
KGYSGAWTWSRTDVSWNNQLR
>1RE9_317_337
QILLPQMLSGLDERENACPMH
>1GVH_279_299
DTLAKAGHTAQVNWFHAAENG
>1CJC_417_437
RGVWPVSFSDWEKLDAEEVSR
>1TJY_139_159
TVTDQNQWVKEAKAKISQEHP
>1ZCJ_250_270
EEFGFKMGPFRVSDLAGLDVG
>1ESW_188_208
TQWLFFRQWGALKAEAEALGI
>2VTK_279_299
LDVLAKRLRSMHVFILDYDQS
>1NI9_86_106
VDPIEGTRMTAMGQANALAVL
>1JFB_332_352
FNMNRKWPPQDPLGFGFGDHR
>1XKU_1_21
DEASGIGPEEHFPEVPEIEPM
>1XM9_200_220
ASRCDDKSVENCMCVLHNLSY
>1UOU_53_73
AAVVNGSAQGAQIGAMLMAIR
>1ODM_64_84
SITPEEKWDLAIRAYNKEHQD
>1ODM_188_208
RYPYLDPYPEAAIKTAADGTK
>1RRK_140_160
DLLYIGKDRKNPREDYLDVYV
>1SNG_106_126
TMHDRPDSDVRTADFRTNPEG
>1U94_245_265
ETRVKVVKNKIAAPFKQAEFQ
>1J72_280_300
DCFVLDNGLCGKIYIWKGRKA
>2FGQ_151_171
GFGYAFDEKQTIGTADSVGRY
>1RYO_89_109
EDPQTFYYAVAVVKKDSGFQM
>1HD7_170_190
AYVPNAGRGLVRLEYRQRWDE
>2NMT_328_348
FKDRFDPKATKALKTRLCELI
>1M8Z_228_248
PEDKSKIVAEIRGNVLVLSQH
>1XM9_218_238
LSYRLDAEVPTRYRQLEYNAR
>1W9H_212_232
EISPIVTSSEYLTYLKSTIKK
>1TCA_246_266
GQARSADYGITDCNPLPANDL
>1NST_103_123
EFFPIPSNTTSDFYFEKSANY
>1Z6A_377_397
SKKERDDIISKFQNNPSVKFI
>2F7V_84_104
HWSADPHVMRRTEDRVIGLGV
>1EYB_158_178
AIHIFLCNTSMENRCFYNSDG
>1NNF_271_291
VVSPFNLEPYEKLEAPVVSAT
>1TDH_170_190
FFNGIGNYLRAEILYRLKIPP
>1FCQ_209_229
NDKMSWLFESEDVLLPSVYLR
>1UUQ_98_118
VTNGFGNYDETLLQGLDYLLV
>1E6U_145_165
KLCESYNRQYGRDYRSVMPTN
>2D57_277_297
VHVIDIDRGDEKKGKDSSGEV
>1LAM_94_114
AAGCRQIQDLEIPSVEVDPCG
>2CY7_112_132
FSVLNAFIDRKDSYYSIHQIA
>1DYK_120_140
HKIKIVRVKQEGILYVDDASS
>1CSH_42_62
GMRGMKGLIYETSVLDPDEGI
>1WYC_225_245
WIVERVTGLRYVEALSTYLWA
>1UXY_99_119
MPGLENLALIPGCVGSSPIQN
>2AE0_315_335
PEAGHRAGWYNHYGRVWVLKT
>1MZE_137_157
IQQRGGEERLYLQQTLNDTVG
>1KVP_474_494
NSQVKFNVTVYRNLPTTRDSI
>2IM9_163_183
KQPVALYANALINKPQWYNHK
>1FL2_156_176
GVEAAIDLAGIVEHVTLLEFA
>1JDW_343_363
PIIPDDHPLWMSSKWLSMNVL
>1SO7_155_175
EWSTFAVGPGHCLQLNDRARS
>1JR7_97_117
MVKLATAVAHLIGRSNFDAMS
>1SBP_220_240
EPTVSVVDKVVEKKDTKAVAE
>1Z5V_426_446
EIVQQLIDEYHAATRPDYISW
>1YC9_374_394
EQAVQQAEQALHIATNRYQGG
>1F20_223_243
PDEVHLTVAIVSYHTRDGEGP
>1BIA_120_140
GRKWFSPFGANLYLSMFWRLE
>2AU3_224_244
VFKKGENLFGLYEAKEYIKEE
>1I4W_180_200
MLLWMPSTTARKLLARPGMHS
>1G8P_211_231
LSVEVLSPRDVETRVEVIRRR
>1UYN_196_216
LGWSGNSLTEGTLVGLAGLKL
>1I24_261_281
HPLTVYGKGGQTRGYLDIRDT
>2G62_264_284
EMKTGPFAEHSNQLWNISAVP
>2GS8_237_257
LAMHATTKTANPPFSYLTKES
>2B69_65_85
KRNVEHWIGHENFELINHDVV
>1VLO_89_109
LTKSGKALYSGMLNASGGVID
>1GPJ_226_246
ARSDVVVSATAAPHPVIHVDD
>2F82_58_78
NAVTSLLEKYKIDPKQIGRLE
>1Z05_120_140
LTIALHELGGEVLIDTKIDIH
>2O1B_48_68
PLINMAVGIPDGPTPQGIIDH
>1VJV_119_139
GFYKQQDAEELFTQLFHSMSI
>1EA7_187_207
IAVAALENVQQNGTYRVADYS
>1CJC_31_51
RAHVDIYEKQLVPFGLVRFGV
>2I7Q_208_228
IKFTEESRIKKLHKLLSYNLP
>1Q7E_316_336
KYTVTIDKHEAVAYLTQFDIP
>1MUW_312_332
LKERAAAFRADPEVQEALRAS
>1ZSY_214_234
SLGAEHVITEEELRRPEMKNF
>1QF5_248_268
VATGSGLGPRYVDYVLGILKA
>1R6D_249_269
TNRELTGILLDSLGADWSSVR
>1V4A_287_307
YIDFSVIQSLRNMKGMIAREV
>1LFW_450_470
LILSIAIYAEAIYELTKDEEL
>1S9J_140_160
SRGEIKLCDFGVSGQLIDSMA
>1NF1_278_298
LSFISDGNVLALHRLLWNNQE
>1G55_316_336
ITVKQRYRLLGNSLNVHVVAK
>1PBE_253_273
EKLVTGPSLEKSIAPLRSFVV
>2BMW_172_192
KDAERAANPEYQFKGFSWLVF
>2B0J_335_355
KVLEKHKVVEEEGKTKCEIMS
>1ZSW_176_196
HQIQGMGSVELTVRRLDKMAS
>1JDC_28_48
VREAPNDWYNILRQQAATIAA
>1OKG_99_119
LCYDDECGAMGGCRLWWMLNS
>2A99_265_285
AVPPGELTVKGYAWSGGGREV
>1TOI_27_47
GKINLGIGLYYDETGKIPVLT
>1I24_223_243
YGVKTDETEMHEELRNRLDYD
>1NHS_139_159
KLKQKTVDPEVNNVVVIGSGY
>2A2C_182_202
LGRNLSKVELAEICAKSERYI
>1NU5_329_349
VLGDRLTQQDLEIKDFEVHLP
>1JXM_230_250
RSLENVLEINKRITEEQARKA
>1FP2_289_309
MVIDKKKDENQVTQIKLLMDV
>1WW9_12_32
VKGWAPYVDAKLGFRNHWYPV
>2NVP_67_87
TSQVEHYLPFVKEYPELKAIF
>1JDW_326_346
QIDLFKKAGWTIITPPTPIIP
>3THI_239_259
GDYAEQVRFKPISSSAGQDIP
>1HT6_144_164
FAAAPDIDHLNDRVQRELKEW
>1POT_118_138
DAVDPKSVTSWADLWKPEYKG
>1IG8_266_286
INCEYGSFDNEHVVLPRTKYD
>1J6U_341_361
LQTAKEVFENEKIVVIFQPHR
>1DKQ_119_139
SSPDPLFNPLKTGVCQLDNAN
>1L6J_80_100
CGVPDLGRFQTFEGDLKWHHH
>1BIA_1_21
MKDNTVPLKLIALLANGEFHS
>1OLT_38_58
EQAFLQAVARYPERPLSLYVH
>2BU7_40_60
LRQELPVRLANIMKEINLLPD
>1G6S_277_297
ADVLEKMGATICWGDDYISCT
>1HA0_168_188
KLYIWGIHHPSTNQEQTSLYV
>1CPT_325_345
TEVRGQNIKRGDRIMLSYPSA
>1C7Q_23_43
SEFVKAAHHMLHERKGPGSDF
>1JDN_229_249
LVAHRHGMTSGDYAFFNIELF
>2F7V_212_232
SLAHARFGGLTGLRFNIGRVD
>2B4V_225_245
MREDYTRDVLDVRFVPEMFMY
>1TDH_231_251
SVPKEVVQLGGRGYGSESGEE
>1MUW_255_275
QDLRFGAGDLRAAFWLVDLLE
>1E2S_329_349
PLPNVTLDGFDLSPLLLGTGK
>1ZHX_126_146
KWENKEHPEFGETVLLSEQVS
>2I7Q_379_399
EFGYMDYAQARFDAYFHQKRK
>2B0J_247_267
GPVCDMCSAVTATVYAGLLAY
>1O5T_63_83
FYLYTGRGPSSEAMHVGHLIP
>1XA6_80_100
LRESQRQPGCYTLALRFGNQT
>2J3X_65_85
LTAIEIMKEDENQNLFDVERI
>2CAU_158_178
RILKFAITFRRPGTVEDFFLS
>1ZHX_53_73
HPELFLEPSFINDDNYKEHCL
>2DFW_254_274
GIPAKSGVAGGVLGALPGRVG
>2CEY_73_93
LFYPEAAVFALPYVISNYNVA
>1G8P_129_149
SKGEKAFEPGLLARANRGYLY
>3GRS_192_212
IVGAGYIAVEMAGILSALGSK
>1UOZ_137_157
IVEPDALAMADCLSPDQRQER
>2DDU_98_118
TAPVLLQYSHDAGMSWFLVKE
>1VJY_36_56
SREERSWFREAEIYQTVMLRH
>1PGS_2_22
PADNTVNIKTFDKVKNAFGDG
>1CWV_232_252
VDKNGHFISGMQGLSFTQNGV
>1DDI_187_207
VEGRARAGGASSFLADRVEEE
>1HD7_197_217
KGLASRKPLVLCGDLNVAHEE
>1YUE_141_161
SDAASTSKFESSDSEIADARF
>1SIQ_297_317
ITLGLHACLQLGRLKDQDKAA
>1QZ9_338_358
HAKRGSHVSFEHPEGYAVIQA
>1GVH_80_100
KIAQKHTSFQIKPEQYNIVGE
>1E2S_468_488
QICCHPGCTPRPACCHCPDPH
>2AZQ_128_148
DPGVVMFLQGQVFDANGKPLA
>2CY7_89_109
ALVCRHLGRDWRWTQRKRQPD
>1U7G_249_269
EWALRGLPSLLGACSGAIAGL
>1M6I_176_196
ISREVKSITIIGGGFLGSELA
>3SIL_225_245
FGSENNIIEFNASLVNNIRNS
>1IK6_339_359
PDVPQSPIAADAAYAPTVERI
>1QE3_119_139
DGSKLAAQGEVIVVTLNYRLG
>1U16_406_426
NNLTLEDLKSISPLFSSDVSQ
>2H8O_38_58
NFETRLRENAAKTEALLGHLL
>1NQK_63_83
ASMIPVTQRLKFLVALRPSVT
>2GWD_241_261
MLPFVFDDSFGFEQYVDYALD
>1EYN_2_22
DKFRVQGPTRLQGEVTISGAK
>1XKS_353_373
AYLYNESAVYVCSTGTGKFSL
>2J4O_122_142
DDALAEKASLQSQLPEGVPQH
>1DFA_19_39
ENIEVGNKVMGKDGRPREVIK
>1TV5_32_52
FESYNPEFFLYDIFLKFCLKY
>1JIX_75_95
KPNLAILSAQKFMAKYKSKIY
>1A0I_123_143
LFVEPIRKKDKVPFKLHTGHL
>1WF3_229_249
YIKAILYVERPSQKAIVIGEG
>2F7V_230_250
RVDGGIKANMIAPAAELRFGF
>1K1S_244_264
IPHGRYLTLPYNTRDVKVILP
>1RKD_182_202
DIITPNETEAEKLTGIRVEND
>1YT3_332_352
RQINQLLNWHWKLKPQNNLPE
>1ISR_50_70
MFHTLDKINADPVLLPNITLG
>1BS0_292_312
REKLAALITRFRAGVQDLPFT
>1UDX_124_144
GNMHFVSPTRQAPRFAEAGEE
>1ML9_150_170
PVNIKRGQFVDRYLGEIITSE
>1MDO_172_192
RHIGARGTAIFSFHAIKNITC
>1DYK_182_202
VRNLHMEQAPVDLDQPTSSFH
>1J6U_163_183
NGPVVYELDESEEFFSEFSPN
>1ULZ_378_398
TPYYDSMIAKLITWAPTWDEA
>1O59_50_70
SDEWFASAENLIQPTAPIRDP
>1US5_246_266
VQAMLIASERLSEETVYKFMK
>1XKN_4_24
PTYFMPPEWAPHASTWLSWPH
>1Z6F_223_243
NLVASATEGQMRLISAVMGGR
>1X54_309_329
ERVLTEEFDRPFFVYGYPKHI
>1M8Z_246_266
SQHKFASNVVEKCVTHASRTE
>2F4Q_222_242
LNAYLREVIGPFTAKDFRTWG
>2AE0_161_181
VQGSGYIDFGDGSPLNFFSYA
>1Y7E_378_398
DAELVSYIRQLLNKNNIAWQV
>1KVK_154_174
AAALLTACEEVTNPLKDRGSI
>1H8L_65_85
KYIGNMHGNEVVGRELLLNLI
>1U09_11_31
ERVHVMRKTKLAPTVAHGVFN
>1ZED_416_436
SPEYRQQSAVPLDEETHAGED
>1HZ4_55_75
ATSVLGEVLHCKGELTRSLAL
>1ZOD_264_284
TPDILTLSKTLGAGLPLAAIV
>1QUB_209_229
DKATFGCHDGYSLDGPEEIEC
>1IXH_272_292
EVLKFFDWAYKTGAKQANDLD
>1V0D_174_194
VSAYTSMVDEAAQEEYLRVLG
>2B3H_128_148
PLNYYNFPKSCCTSVNEVICH
>1YE3_124_144
QDGTSRFTCRGKPIHHFLGTS
>2BMW_108_128
PESGETVYGVCSTYLTHIEPG
>1X3L_39_59
IVQGKEFEIKGKVYVIALGKA
>1ITX_70_90
QNEKSQTINVPNGTIVLGDPW
>1VBI_123_143
AEKLAREGFVAWVTTNAEPDV
>1PFO_478_498
LTNNINVSIWGTTLYPGSSIT
>1OHC_79_99
KIVHFTGSDQRKQANAAFLVG
>1FL2_40_60
DTVDIENYISVPKTEGQKLAG
>2PGD_61_81
VSKLKKPRRIILLVKAGQAVD
>1HO8_350_370
NEYQELTSFDEYVAELDSKLL
>1QWO_404_424
RVVPLHGCDVDKLGRCKLNDF
>1RYO_104_124
DSGFQMNQLRGKKSCHTGLGR
>1W58_333_353
VLLVITGVQSRIEFTDTGLKR
>1UUQ_344_364
STTEYRDNYFRGVFELMLASL
>1GCA_13_33
DDNFMSVVRKAIEKDGKSAPD
>1WM1_265_285
GRYDMACQVQNAWDLAKAWPE
>1V0D_115_135
APLRQKLLADLLHHVSQNITA
>1QZ9_217_237
GADYAIGCTYKYLNGGPGSQA
>1VYR_115_135
GGQAPVSASALNANTRTSLRD
>1Q14_171_191
FVKCDVCGELVKPAIVFFGED
>1X3L_308_328
VQEIAERGRPFEPPVVLVFGG
>1SVS_333_353
FVFDAVTDVIIKNNLKDCGLF
>2II0_422_442
LRVESDIKRFFENLNPMGNSM
>1XKS_413_433
ENVSILAEDLEGSLASSVAGP
>1E2S_435_455
LQALKQLQLLKAQLDAAVTFG
>2A99_161_181
SIPYGRALSPAADVLLAYEMN
>1J72_4_24
AIPQSGSPFPGSVQDPGLHVW
>1SI7_315_335
EAARRAMLLYPQQLSWNWWDD
>1MXG_238_258
SGAKVFDFPLYYKMDEAFDNN
>1AL3_184_204
VSIEELAQYPLVTYTFGFTGR
>2AZP_63_83
GALLCAPVDPEACAGVIFFNN
>2NZL_109_129
HVDGELATVRACQSLGTGMML
>1F9V_327_347
ETLNSLRFASKVNSTRLVSRK
>1F9V_320_340
PSSSHINETLNSLRFASKVNS
>1YFE_130_150
PNDDVNKSQSSNDVFPTAMHV
>2BF1_247_267
IRQIINTWHKVGKNVYLPPRE
>1SIG_29_49
PEAITYLLEQYNRVEAEEARL
>1EQC_137_157
GFDNSGLRDSYNFQNGDNTQV
>1Z05_309_329
PSCLATVEEISIEDICAAAAD
>1ZGK_249_269
MKHRRSALGITVHQGRIYVLG
>1VJ1_261_281
HIILCGQISQYNKDVPYPPPL
>2HMA_345_365
PGQAVVFYDGEECLGGGLIDN
>1XFK_188_208
QQQGWDFHYACLGVSRASNTP
>2FEZ_72_92
IHSYVSNLRKLLGGAGIDPRV
>2B78_189_209
DGLMTGIFLDQRQVRNELING
>1P5D_339_359
FDDGIYSAARLLEILSQDQRD
>1B8P_177_197
PVSSIEKLFVWGNHSPTMYAD
>2HMA_269_289
DLSKNILYVGQGFYHDSLMST
>1ZYL_177_197
ATDELIAAVTAHWREDFTVLR
>1A8Y_6_26
FPEYDGVDRVINVNAKNYKNV
>1GP6_144_164
FHLAYPEEKRDLSIWPKTPSD
>2C4E_199_219
FEIDDYLERVDALIVTKGSKG
>1GW1_189_209
KQLFRYSVEYLRDVKGVRNFL
>1BN8_116_136
STWGKKEPSGTQEEARARSQK
>1TBF_326_346
EDCFPLLDGCRKNRQKWQALA
>1WZU_47_67
RVDADVIVFAGVDFMAETAKI
>1YDX_117_137
LDPLELDLKFAYYALKSQQER
>2CAU_165_185
TFRRPGTVEDFFLSSTKRLPS
>1MXG_314_334
YRDFEEWLNKDKLINLIWIHD
>1RMG_390_410
DLATAFGLTASIPIPTIPTSF
>1CEO_36_56
TIAEAGFDHVRLPFDYPIIES
>1R6F_112_132
DILKVIVDSMNHHGDARSKLR
>1VB3_327_347
GYAAVDDETTQQTMRELKELG
>1Y42_302_322
IWLDPYQTSVFDFYGYFVRRS
>1WXQ_149_169
GWDKFAKRIKLQKIKLESAIA
>1EWF_212_232
PPATTAETLDVQMKGEFYSEN
>1FKM_372_392
LSEAFIWQSLYKDATSHWLHH
>1XGK_278_298
PLPEFSRPAAGSPKGLGPANG
>1PJA_234_254
WQSSFFGFYDANETVLEMEEQ
>1ADT_293_313
NCDFKISAPDLLNALVMVRSL
>1JK7_256_276
EFFAKRQLVTLFSAPNYCGEF
>1DS1_224_244
DADDPFLGYDRELLAPEDPAD
>1BS0_247_267
CSSTVADYLLQFARHLIYSTS
>1JMS_271_291
HFQKCFLILKLDHGRVHSEKS
>1ESC_7_27
PTVFFGDSYTANFGIAPVTNQ
>1Z6F_337_357
DGKTIEQRPLVVLQEIPEGNF
>1R76_232_252
FGFVPPAIRTRALEATNAAIH
>1NXC_79_99
KTEFQEAKSWIKKYLDFNVNA
>1V0D_206_226
NGSYFDRGAEASSRLCTPEGW
>1LJ5_142_162
THTKGMISNLLGKGAVDQLTR
>1R6W_81_101
QMPSVAFGVSCALAELTDTLP
>1XAG_220_240
TKLDIVVADEKEQGVRKFLNL
>2GES_260_280
FSDSQAVVAAREIWRTINRPN
>1Q14_38_58
GISTSCGIPDFRSPGTGLYHN
>2FB9_222_242
EAPFYDYETKYTPGRAELLIP
>1UX6_131_151
DISETDFRRFQMIPLDPKGTS
>1Z5V_124_144
READGSDSLEGFVLCHSIAGG
>1IK6_78_98
VGKKGGVFLVTEGLYERFGPE
>1CPY_164_184
DRNFNLTSVLIGNGLTDPLTQ
>1RKD_173_193
LPDELLALVDIITPNETEAEK
>1ZX5_218_238
VKGKKGMAETENFGLEVVDVT
>1OWL_403_423
LRIFNPASQAKKFDATATYIK
>1N67_88_108
TSTAKVPPIMAGDQVLANGVI
>1EA7_106_126
LDSGSGYSDDIAAAIRHAADQ
>2BWM_257_277
GNGTFGAVNLVLKDFGVNSGW
>1JXM_237_257
EINKRITEEQARKAFDRATKL
>1PVL_209_229
EYHKMPVLSRGNFNPEFIGVL
>2CFQ_222_242
LWFLSLYVIGVSCTYDVFDQQ
>1WZZ_177_197
LLQAFDLTADPRWRQVMEDGI
>1KVK_343_363
LLKPGLERAKVEAAKQALTGC
>1HMY_270_290
KTRKLHPRECARVMGYPDSYK
>1UX6_314_334
DSGPIYDKTYAGGRLGLFVFS
>1RPT_288_308
QDNGGHFVEMYYRNETQNEPY
>1CWV_339_359
ANNTQYEWSSSFTPNVSVNDQ
>1NW3_132_152
SPEVYGETSFDLVAQMIDEIK
>1ZCJ_31_51
TASAQPVSSVGVLGLGTMGRG
>1TVL_434_454
QHQSVLHSSHHEGGSHHHHHH
>2PGD_387_407
NLLLDDFFKSAVENCQDSWRR
>1IHG_165_185
VEVKGEKPAKLCVIAECGELK
>2HJS_45_65
AGQRMGFAESSLRVGDVDSFD
>1USG_44_64
LVGVEYDDACDPKQAVAVANK
>1L6J_122_142
FARAFALWSAVTPLTFTRVYS
>1IR6_84_104
PEHLEASDLFLTVDCGITNHA
>1H4V_111_131
FRAERPQKGRYRQFHQVNYEA
>1I4W_1_21
MGGSHHHHHHMASSVPIPGIK
>2HWK_213_233
NVRTPYKYHHYQQCEDHAIKL
>1SNG_338_358
FSVDRPFHIVVRRRGAILFLG
>1WZZ_63_83
DLASFQSMWMWARTNLQHTND
>2B20_93_113
SYCFIPTERDDIFSAPSPDRL
>2C1I_232_252
KKHQKVVALTFNDGPNPATTP
>1XOV_278_298
VWNNTKLNSGKIKWYSPGTKL
>2ABS_141_161
GQSTGVCAVLINEKERTLCTH
>1DNV_152_172
AFQSDQPMIPTATTAPKYEPV
>1JCF_254_274
VVAIVESVRTTLEKTPPELVS
>2HKJ_301_321
KYEDFRSPSADSLSVIGEDLI
>1H8L_47_67
VMEISDNPGIHEAGEPEFKYI
>1NXC_41_61
GLNELKPISKEGHSSSLFGNI
>1UUQ_17_37
TSPAHEHFVRVNGGHFELQGK
>2NZL_73_93
PRMLRNVAETDLSTSVLGQRV
>1RKD_243_263
FRVQAVDTIAAGDTFNGALIT
>1IO1_117_137
LDTLNVQQKYKVSDTAATVTG
>1RKD_110_130
IGIHAGANAALSPALVEAQRE
>1BQG_242_262
PNGAWSLKEAVALCRDQHHVL
>1ESW_114_134
GFKEKASPEEREAFAAFRERE
>1R89_250_270
SLGFFKPKHPLEIEPERLRKI
>1JDW_234_254
DRHKLAAQGKFVTTEFEPCFD
>2AQ5_9_29
SKFRHVFGQPAKADQCYEDVR
>1QUB_61_81
TPRVCPFAGILENGAVRYTTF
>1YRW_208_228
LEWHKPASVLHNMVRAVADPW
>2GU1_113_133
VSARRVGLTSSQVANITQVMK
>2C78_7_27
RTKPHVNVGTIGHVDHGKTTL
>1IO1_377_397
QNRFNSAITNLGNTVNNLTSA
>1V2D_329_349
ALIPASAFYLEDPPKDLFRFA
>1ZJC_162_182
YPELSVEEAYIKFIDEVFDIV
>1YHL_156_176
FQKVDYATAVGQMYDVTSMCD
>2VTK_218_238
CGGSWREDWGQLSGTAVPPQG
>1LJ5_289_309
PLENLGMTDMFRQFQADFTSL
>1HX0_137_157
NDGKCKTASGGIESYNDPYQV
>1K7I_111_131
SWSDVANLTFTEVTGNKSANI
>1LAM_269_289
LMRADMGGAATICSAIVSAAK
>1Y7E_180_200
KSDEIVEGENLKILIGSLPIE
>2GG6_329_349
PILAVAAAFAEGATVMNGLEE
>2BI7_296_316
SVCYKEYSRACEENDIPYYPI
>1A76_231_251
KGIGFKRAYELVRSGVAKDVL
>2HKJ_256_276
FLVNEFQSIGDTTADKILELA
>1CSH_108_128
VSKEWAKRAALPSHVVTMLDN
>1RA0_407_427
VIASTQPAQTTVYLEQPEAID
>1R5M_290_310
QSIVSASWVGDDKVISCSMDG
>2AZQ_65_85
LGGRNEAGLLAAGLGIEHFLD
>1RMG_272_292
HGNAYSLDIDGYWSSMTAVAG
>2HQ2_240_260
QILESAQQDGNEIMVFVGNRG
>2GNO_175_195
LGAEKLSGLMESLKVLETEKL
>1D5R_303_323
KANRYFSPNFKVKLYFTKTVE
>7ODC_82_102
AIGTGFDCASKTEIQLVQGLG
>1LJ8_326_346
LFVAYMRAYMDLDVTPNLAPV
>2GES_25_45
TPLALTEEELVGLRGLGEQID
>1PSZ_51_71
HSIVPIGQDPHEYEPLPEDVK
>2BWM_3_23
VVISQALPVPTRIPGVADLVG
>2AEU_150_170
TMDLKVIELENFKKVINTAKN
>1RVK_173_193
WMPPVSWAPDVKMDLKACAAV
>1XV5_205_225
RTTTWKGFYQMFDFHEKFLKP
>1VMI_113_133
TDPLMFAAAMVSAGKADVCIA
>1PII_194_214
DLNRTRELAPKLGHNVTVISE
>1ZKL_330_350
SSSEDTDAAFELNSQLLPQEN
>1P1M_229_249
CVHLPERYFGVLKDIPFFVSH
>1VJT_416_436
IKIFYLWPRILRMEWNLEAYI
>2FEZ_208_228
WTQLITAYYLSDRQSDALGAY
>2C3F_322_342
QIDGNLKLKDPTANDHAATKA
>7A3H_181_201
DVHHAADNQLADPNVMYAFHF
>1P1M_18_38
WGAVEIENGTIKRVLQGEVKV
>1IOM_194_214
IAAFSTETDLYSAITAAVASL
>1ZXX_275_295
LLEGKGGLAVGIENGKVTSHD
>2IY9_134_154
MSNVFLAPGEEKIINISGGQK
>2HKJ_208_228
EGNVTYYPRLTNKIPKPPQEV
>1IR6_107_127
RELLENGVEVIVTDHHTPGKT
>1NU5_140_160
SGDTARDIDSALEMIETRRHN
>1T2D_127_147
NPVDVMVQLLHQHSGVPKNKI
>1IOW_251_271
KGWGRIDVMLDSDGQFYLLEA
>1M6I_347_367
ENMTGAAKPYWHQSMFWSDLG
>1UYN_39_59
NGTGLRVIAQTQQDGGTWEQG
>2HKD_298_318
NGTSLEGSAVEITKLDEIKNA
>2ICS_185_205
LMVHIGSAPPHLDEILALMEK
>2GHS_151_171
TMGRKAETGAGSIYHVAKGKV
>1V71_219_239
FRKGSIVHIDTPKTIADGAQT
>1LCY_71_91
RRVRVRLLSGDTYEAVVTAVD
>2FB9_22_42
LSAEGVLRHIPFPTDLAVIAQ
>1XV5_166_186
IEEAPTVYNFQPPMDIVKVRS
>1J58_206_226
LPGSLKDDIVEGPNGEVPYPF
>1DD9_43_63
SARQYLEKRGLSHEVIARFAI
>2GU1_179_199
VSAFLAEDGRFYDRAGNSLER
>1EQC_247_267
HHYQVFSGGELSRNINDHISV
>1DDI_73_93
GDEPVTVEGKTLPLNEALQWH
>1GQ8_182_202
KNMVTAQGRTDPNQNTGIVIQ
>1ESW_383_403
AHGRVVVYTGTHDNDTTLGWY
>1IXH_140_160
GTSFVFTSYLAKVNEEWKNNV
>1PBE_151_171
DCDYIAGCDGFHGISRQSIPA
>1TQN_314_334
IDAVLPNKAPPTYDTVLQMEY
>2FGQ_183_203
LSASLGLAQQKTAVGGLATDR
>2HGS_352_372
AEALAAPSRFVLKPQREGGGN
>1GYC_319_339
PGGVDKALNLAFNFNGTNFFI
>1JMM_220_240
GKPINFDNALLSVASLNREHN
>2CEY_216_236
YLVSNETYKELPEDLQKVVKD
>1US0_288_308
TLLSYNRNWRVCALLSCTSHK
>1FS7_174_194
KTFAESTHQEKRSLVCAQCHV
>2FXU_171_191
LPHAIMRLDLAGRDLTDYLMK
>1FO8_134_154
WCVSAWNDNGKEQMVDSSKPE
>1PB1_194_214
CGIGIKPCSEEGTKRLVRAAI
>1IG8_133_153
DSLKAFIDEQFPQGISEPIPL
>1H9A_34_54
YLQKHFAIVGTARQALNDDEF
>1D7Y_331_351
AGLASGDEEIVRGEVSLDAPK
>4UAG_253_273
EKVLNVKEMKLSGQHNYTNAL
>1RIQ_16_36
FEKKGHTRVKSAPLVPENDPT
>2J66_358_378
VPALYPGDLVCVLNSGAYGLS
>1F42_14_34
DWYPDAPGEMVVLTCDTPEED
>1KVK_269_289
DAISLECERVLGEMAAAPVPE
>1Y11_126_146
QVVLVVRVLAEGLSHAAEAMR
>2I1O_283_303
TVKKLREAGAEAFGVGTSISS
>1IG8_182_202
NIENHDVVPMLQKQITKRNIP
>2HMA_128_148
ATGHYARVARDEDGTVHMLRG
>1SJ8_128_148
LQAAKGLAGAVSELLRSAQPA
>1WDP_44_64
AAGVDGVMVDVWWGIIELKGP
>3BCT_55_75
PVDSVLFYAITTLHNLLLHQE
>1D3G_24_44
ESAHRLAVRFTSLGLLPRARF
>1QUS_213_233
AIGSVANYFKAHGWVKGDQVA
>2H85_23_43
EAPVSIINNAVYTKVDGIDVE
>1O20_248_268
DLKKAVPVIINAKTQRPGTCN
>1RI6_246_266
YACDRTASLITVFSVSEDGSV
>1LJ8_147_167
AHLPQIQHDLAHPSSPKTVFG
>1VQZ_100_120
SKEDENKAFDFKSFSTPVINT
>1NU5_67_87
IDNYLAPLLVGKDASNLSQAR
>1QF5_86_106
LEDRGIPVRERLLLSEACPLI
>1UA4_239_259
KENYKEPFEIVKSNLEVLNER
>1PII_431_451
ESQPGIKDARLLASVFQTLRA
>2CJG_113_133
VLGDPALPHLFFVEGGALAVE
>1F8E_275_295
DGVNTWLGRTISIASRSGYEM
>1OQ9_333_353
RIRRLEERAQGRAKEAPTMPF
>2AP1_59_79
SYSAFLDAVCELVEEADQRFG
>1ESW_201_221
AEAEALGIRIIGDMPIFVAED
>2MNR_194_214
YNQSLDVPAAIKRSQALQQEG
>1ULZ_59_79
YLNKQRIINLALEVGADAIHP
>3THI_302_322
QYPQYLLPARHQVYEALMQDY
>1C7Q_412_432
DQPGVEAYKKNMFALLGKPGF
>1RIQ_115_135
VTEVLKLPKEKLYVSVYKDDE
>1DLJ_52_72
YYLKSKQLSIKATLDSKAAYK
>2F7F_436_456
IKQYAKENLDSLHEEYKRDLN
>1H8L_132_152
RNNSNNYDLNRNFPDQFFQVT
>1GWU_271_291
TQTFFNAFVEAMDRMGNITPL
>1K92_125_145
WGDGSTYKGNDIERFYRYGLL
>1CJC_438_458
GQASGKPREKLLDPQEMLRLL
>1TFR_67_87
VLCIDNAKSGYWRRDFAYYYK
>1JMM_187_207
DPTLGVFASAYTGQVEKNTSI
>1BT3_108_128
VHNSWLFFPFHRWYLYFYERI
>2J3X_269_289
VPNNDELNKKIELISSALSVK
>1QE3_88_108
FAPDTPSQNLPVMVWIHGGAF
>1XA6_126_146
TDGLITLYIETKAAEYISKMT
>1R6F_43_63
TDDIELLKKILAYFLPEDAIL
>2HWK_39_59
TDKAHSAEIVLNQLCVRFFGL
>1ESW_361_381
MKVLQFAFDDGMENPFLPHNY
>1VJZ_227_247
SKDFPVPEWPNGWHFGEYWNR
>2GJL_69_89
PFGVNLTLLPTQKPVPYAEYR
>2BG1_327_347
LSSRVTTTFKSNLTSLNPTLA
>1VJ1_282_302
PPAVEAIRKERNITRERFTVL
>1G6S_223_243
FVVKGGQSYQSPGTYLVEGDA
>1OHL_184_204
GRIRDIKRGLINANLAHKTFV
>2F5U_377_397
TRTNPTPVGEVIHAHDALAIQ
>2B69_119_139
TIGTLNMLGLAKRVGARLLLA
>1X8V_340_360
HEGDLVAASPAISNRIPEDFP
>1QNR_265_285
CLAAGKPCVFEEYGAQQNPCT
>1VMI_214_234
LSFSSNGSARHPCVANVQQAT
>1OWL_217_237
LQEFCDRAIADYDPQRNFPAE
>1RE9_98_118
FIPTSMDPPEQRQFRALANQV
>1T5J_176_196
LKDRKDFSLLDECYNYIKDID
>1NOF_41_61
GVGQIGLSIMRVRIDPDSSKW
>2IZR_1_21
SMGVLMVGPNFRVGKKIGCGN
>1NIJ_4_24
IAVTLLTGFLGAGKTTLLRHI
>1B89_49_69
KEAIDSYIKADDPSSYMEVVQ
>1LML_115_135
VASVPSEEGVLAWATTCQTFS
>2AQ5_256_276
EEPLSLQELDTSSGVLLPFFD
>1KS8_139_159
AYKIDTSRPGSDLAGETAAAL
>1ZCJ_289_309
PVRKRGNSRYSPLGDMLCEAG
>1NTY_224_244
RHLFLFEMSLVFSKEVKDSSG
>1V72_100_120
GAPEFFSNGAKLMTVDGPAAK
>2C4E_207_227
RVDALIVTKGSKGSVIYTKDK
>1XKS_430_450
VAGPNSESMIFETTTKNETIA
>1Y8A_296_316
PETEIYIMENSDFGEVLEKSK
>1EZW_195_215
VNASNPKDFEVAVPKIEEGAK
>1NI5_259_279
IRRWLAGQNAPMPSRDALVRI
>2F6H_122_142
ETFKNGMTDEEYKEYVSLVTE
>1O5T_331_351
AMLTGELKKALIEVLQPLIAE
>3GCB_329_349
VKRLQNNKAVFFGSHTPKFMD
>2BDE_127_147
SFSIAFCILYGQLVDLKDTNP
>1OZ2_284_304
KIHFDGWSHGYDFWIDADHPD
>2FYT_56_76
IYQNPHIFKDKVVLDVGCGTG
>2FK8_16_36
PRGSHMAEKPISPTKTRTRFE
>1AC5_425_445
SEEFSGYVKYDRNLTFVSVYN
>1ZXX_61_81
INVSGTFLYSARYPEFAEEEG
>1YQS_208_228
THANGYLTPDEAGGALVDSTE
>1Q0H_269_289
RYQDGSVLAQLGEPDMRTPIA
>1FS7_258_278
WELYKTGIHGQKGVSCADCHM
>1IIR_38_58
DCAERLAEVGVPHVPVGPSAR
>2BDE_251_271
FYDNLRFLSVNPENGTMTNVH
>1X3L_194_214
ISDVVGDNLEAIASGPTVKDP
>1EDZ_236_256
EDLLKKCSLDSDVVITGVPSE
>1LL2_74_94
LMKRPELGVTLTKLHCWSLTQ
>1ZED_403_423
DGARPDVTESESGSPEYRQQS
>1FNF_80_100
DDKESVPISDTIIPAVPPPTD
>1G97_326_346
GPYAHIRPNSSLGAQVHIGNF
>2I7Q_85_105
PRKVLLRLYGAILQMRSCNKE
>1QAZ_226_246
EDGSFVHEMTRHEQSLHYQNY
>1NTH_24_44
QDDWDLMKIPMKAMELKQKYG
>1TOI_336_356
RDFSFIIKQNGMFSFSGLTKE
>1ITX_271_291
AAGVPDANTFNVAAGAQGHLD
>2F5U_400_420
QGLGLLAQQARIGLGSNTKRF
>1I24_305_325
TEQFSVNELASLVTKAGSKLG
>1IUQ_32_52
NVAAGMEELYQNYRNAVIESG
>1NI5_236_256
QSPQGTLQIVPMLAMSDARRA
>1XHB_98_118
QRSGLIRARLKGAAVSRGQVI
>1Q5N_367_387
HGLIMAEAVMMALAPHMGRLN
>1YQS_232_252
SWAQSAGAVISSTQDLDTFFS
>1JMS_304_324
VDLVMCPYDRRAFALLGWTGS
>1A0I_204_224
QQLYEQKRAEGHEGLIVKDPM
>2AP1_226_246
YDQSLQAPEIIALWEQGDEQA
>1KVK_206_226
SVSTWGGALRYQQGKMSSLKR
>1GWU_158_178
LNRSSDLVALSGGHTFGKNQC
>2A2C_189_209
VELAEICAKSERYIGTEGGGM
>1PFO_299_319
KNTDIKNSQQYKDIYENSSFT
>1HZF_200_220
FQDEGAEPLKQRVEASISKAS
>1VJV_230_250
YVRFFWKRSTNKKSKILRKVV
>1GR0_124_144
DAEPVDVVQALKEAKVDVLVS
>2GUY_185_205
NEWYDWVGSLVSNYSIDGLRI
>1MOQ_138_158
GSSLVRESDLALMTNAGTEIG
>1WZZ_54_74
GMLFAASAGDLASFQSMWMWA
>1EVY_306_326
DPLMRLAKQLKVKMPLCHQIY
>1YRW_120_140
VLVNGETETGVTLHRMVKRAD
>1IN4_266_286
KTIIEIYRGGPVGLNALAASL
>1OX0_94_114
SLYALYAAQEAVNHANLDVEA
>1ISR_357_377
NFKKVCTGNESLEENYVQDSK
>2FQX_71_91
SFLVEAVIETSARFPKQKFLV
>1J72_320_340
QYAPNTQVEILPQGRESPIFK
>2BI0_86_106
QRVKANLFYRGLRFHRFPAVG
>1VJV_110_130
QFAERDSQGGFYKQQDAEELF
>1CSH_118_138
LPSHVVTMLDNFPTNLHPMSQ
>1TVZ_182_202
VYDFWRPTGHKYPLVDGALSK
>1LFW_61_81
FDTENFANYAGRVNFGAGDKR
>1SVB_43_63
VWLDAIYQENPAKTREYCLHA
>1VRM_171_191
LDRARQIALSFDENATGFVEA
>1U7G_285_305
LIIGVVAGLAGLWGVTMLKRL
>1G4W_344_364
NLEQVRADFRDSRNNRMLEDA
>1PEA_304_324
GNWRVEDVQRHLYDIDIDAPQ
>1A76_28_48
GMNALYQFLTSIRLRDGSPLR
>1SO7_138_158
WSSPRDLTDAAIGPAYREWST
>2GY5_372_392
HPKDFNHTDHFSVAIFTIHRI
>2IW1_197_217
NLLLQVGSDFGRKGVDRSIEA
>1ESC_187_207
PRLVPEDTTKCLTAAPGQTQL
>1T6C_93_113
IRRAKNAEEFLERVKREVGLV
>1AOP_446_466
KENITEPEILASLDELIGRWA
>1P0H_229_249
HPDHPGLGEVYVLGVDPAAQR
>2BC9_35_55
NPEALKILSAITQPMVVVAIV
>1BGV_296_316
ADKFGVQFFPGEKPWGQKVDI
>1TCA_188_208
EIVQPQVSNSPLDSSYLFNGK
>1ELV_170_190
NFDNDIALVRLKDPVKMGPTV
>1ISR_446_466
RYDIMNLQYTEANRYDYVHVG
>1N4K_106_126
FQPSVDPDQDASRSRLRNAQE
>1RCQ_234_254
TLESKVISVRDLPAGEPVGYG
>1FO8_46_66
TAQVIASYGSAVTHIRQPDLS
>2J66_276_296
AQAAVYVTEVLYRKASKGEVF
>1AB4_20_40
LYAMNVLGNDWNKAYKKSARV
>1TBF_78_98
MKHEVLCRWILSVKKNYRKNV
>3MBP_22_42
EVGKKFEKDTGIKVTVEHPDK
>1WY0_98_118
KPTVHRIWGVNMAILAGDLLF
>2FGT_158_178
KNRQSNMPAFSLFSIGSKKEF
>2C81_396_416
EPSHLSLLVDAVAELARKFCV
>1EYN_140_160
EGYVKASVNGRLKGAHIVMDK
>2DBY_47_67
DERLYALQRTFAKGERVPPVV
>1IJ5_172_192
KGRMSYITLVAVANDLAALVA
>1KV7_84_104
DGGPQGIIPPGGKRSVTLNVD
>1VLO_116_136
FTEDFFRLVVNSATREKDLSW
>1T1G_304_324
PTLYQLPPEVFHDITEGNNDI
>2G9D_270_290
HDDFDFRFSDDVENFTAFMHG
>1NC5_299_319
AYETTLLKAYQGLIQHKTETS
>1QHU_115_135
GDKVWVYTSEKNEKVYPKSLQ
>1FP2_5_25
INGRKPSEIFKAQALLYKHIY
>1H8L_7_27
DFRHHHFSDMEIFLRRYANEY
>2HC9_269_289
MPNMKRDMGGAAGMLEAYSAL
>2POR_162_182
TVGLGYEKIDSPDTALMADME
>1CPY_23_43
VEDEDKHFFFWTFESRNDPAK
>1T1G_19_39
EGLDGQGQCIAIIALGGGYDE
>1HX0_81_101
DMVTRCNNVGVRIYVDAVINH
>1JIX_252_272
AALIIGDKNYNDNFITLRVWE
>2HRZ_193_213
PTICIRPGKPNAAASGFFSNI
>4ENL_250_270
SEFFKDGKYDLDFKNPNSDKS
>1YIS_379_399
EKAMMMLTEEGVDRQQAHAVI
>1JHN_26_46
VYFADSFDRGTLSGWILSKAK
>1TBF_302_322
IPSMQVGFIDAICLQLYEALT
>2F82_204_224
DGKLSQTCYLMALDSCYKHLC
>2J66_170_190
MDAVRSLQFTKFIGIHVYTGT
>1UZ5_367_387
GAVTSFIDADGFVEIPETVES
>1X3M_38_58
ATCDVLMAGIADGMNTENAFL
>1CPY_133_153
YVNKGQDFHIAGASYAGHYIP
>1WZU_280_300
VPEEIARKARKAIERMLEMSK
>1E4F_1_21
MIDLSKTVFYTSIDIGSRYIK
>2A62_244_264
IGENAQSSYDIIDGDGTALFE
>2C3F_242_262
ALGTLKITHENPSIGADYDKN
>1XM9_365_385
HRVMGNQVFPEVTRLLTSHTG
>2GI3_313_333
GVKYGLRIKEKGLREMYMKTR
>2G0D_97_117
EDDEKYKNLLDSLNRYIEYFV
>1LJ8_340_360
TPNLAPVPGIDLTDYKQTLVD
>2NXF_120_140
TDTGSDLIGDDIYAYEFSPAP
>7ODC_220_240
DMATEVGFSMHLLDIGGGFPG
>1PSZ_39_59
ITKNIAGDKIDLHSIVPIGQD
>1QE3_71_91
SYTELPRQSEDCLYVNVFAPD
>1JXM_154_174
GRDYHFVSSREKMEKDIQAHK
>1GR0_251_271
SKTQAVTSNLKREFKTKDVHI
>2IXR_40_60
RRVPEQKLGAAIDEFASLRLP
>1KA1_229_249
KDMITLEGVEKGHSSHDEQTA
>1KA1_222_242
VRHLKDTKDMITLEGVEKGHS
>1C7Q_231_251
AYHKYNNPDLLTNESYQYAAV
>1TD6_198_218
QKFTLTLGEFEIAQQPDAKAY
>2A3N_219_239
DYMMWVGGAEMWGEVYLFSMC
>1E4F_8_28
VFYTSIDIGSRYIKGLVLGKR
>1YU0_357_377
LWYSGPSFSFAFFGARGVCDH
>1TOI_365_385
FGVYAVASGRVNVAGMTPDNM
>1XKU_252_272
LVKVPGGLADHKYIQVVYLHN
>1QE3_375_395
SHYAPVWMYRFDWHPEKPPYN
>1CKO_41_61
AKMKDLAMDDHKFPRLPGPNP
>2EX2_421_441
AFVQYLSGYAVEPADQRNRRI
>2ALA_114_134
CRHDHASAYKAHTASLKAKVR
>1JDW_58_78
EPLPKDCPVSSYNEWDPLEEV
>1LAM_168_188
RRLMETPANEMTPTKFAEIVE
>1VPB_96_116
NGIDSTRYLAKDEARVLADPS
>2FGT_373_393
QLVSTSTNDDPLVELEPVWAM
>1Q0H_164_184
IFQSLPQPIQHNLGYADLEQN
>1QHU_143_163
FPLDAAVECHRGECQDEGILF
>1WMD_18_38
GLYGQGQIVAVADTGLDTGRN
>1UDC_200_220
LMPYIAQVAVGRRDSLAIFGN
>1XP3_166_186
RSFEEIAKIIDGVKYNEKLSV
>1Y4I_27_47
LSTPIFQTSTFVFDSAEQGAA
>2BU7_234_254
HMLFELFKNAMRATVESHESS
>2O1B_17_37
RGSHMISNKLANIPDSYFGKT
>1GW1_264_284
ARMAEARGKIPVISEIGIRAP
>1Y3N_333_353
FDFYFGPKGRELSNFGVPGLT
>1JYE_149_169
DVSDQTPINSIIFSHEDGTRL
>2C4E_267_287
GLIGAATASFVVEAKGCQTNL
>1WST_346_366
RVTLPEGIDTKLMMERAVAKG
>1POT_4_24
NTLYFYNWTEYVPPGLLEQFT
>1C7Q_357_377
NKKAFQGTLLAHVDGGVPNLI
>1ZGK_45_65
NPSNGTWLRLADLQVPRSGLA
>1ZVD_163_183
NSLVWILENDITGVLDHTFCV
>1GSO_288_308
EFNCRFGDLETQPIMLRMKSD
>1UA4_385_405
REATSVPVNEKATQVEEKLRA
>1HBZ_306_326
FAQIESAAFSPSNTVPGIGLS
>2BC9_13_33
ASEIHMTGPMCLIENTNGRLM
>1ESW_294_314
HFRGFEAYWEIPASCPTAVEG
>1CWV_147_167
FDTTLGNMGVITDHNDGTYSA
>1U16_161_181
LQKAQPIRWSQFLLSHAVALT
>1SNG_195_215
FMHRTKTMPYATARGWRMVTL
>1J58_170_190
DWLAHTPKEVIAANFGVTKEE
>2BC9_258_278
LAQLEKLQDEELDPEFVQQVA
>2BF6_230_250
KNGEHKGRIVVPVYYTNEKGK
>1X8V_40_60
VGTFQLAGKQVVLLSGSHANE
>2POR_194_214
ATNVKAYYADGELDRDFARAV
>1IXH_17_37
AKWADTYQKETGNKVNYQGIG
>1O88_247_267
NGQALIENNWFEKAINPVTSR
>1ZX5_128_148
KAYAGFKEDVKIEELEEKLKE
>2C78_103_123
ILVVSAADGPMPQTREHILLA
>2H14_284_304
TDVVISTACHPTENIIASAAL
>2I1O_347_367
ANVQEKTCICGGSMQNLLVKY
>1OHL_34_54
RQLTKNMLIFPLFISDNPDDF
>1GKZ_128_148
LLDDHKDVVTLLAEGLRESRK
>1MOQ_253_273
HAEAYAAGELKHGPLALIDAD
>2HC9_183_203
ILTTDALVDEAVKVGNATGSK
>1XGK_207_227
GPQKWNGHRIALTFETLSPVQ
>1YC9_229_249
DRAASIEEPHITLTSRYGLPS
>1SP3_90_110
FKDKTKVDCLICHDTTGTYVK
>2EU9_22_42
EIVGNLGEGTFGKVVECLDHA
>1GXN_204_224
KKARAYELESLSGSESVGVLA
>1VLO_62_82
SHMTIVDLRGSRTREFLRYLL
>1DYK_366_386
TKGTGKPLEVNFAKALELRGV
>1T3S_216_236
QSEIERIFELARTLQLVVLDA
>2BX6_225_245
RGQRQKSSDESCLVVLFAGDY
>1LCY_202_222
SDRLREFLHRGEKKNSSSGIS
>1OGQ_163_183
GAIPDSYGSFSKLFTSMTISR
>1EYN_155_175
HIVMDKVSVGATVTIMSAATL
>1BG6_157_177
GAMDFACLPAAKAGWALEQIG
>2C1I_198_218
NLEEIALPVSAFFDVIQSSYL
>2I0Z_352_372
GQVSHEKIRALVKDFKEFTVN
>1LJ8_111_131
SAQALIDKLASPEIRIVSLTI
>1R3F_209_229
PVERMVTLEHLRELVEQAEQQ
>1OX0_355_375
GHLLGAAGAVEAIVTIEAMRH
>1YIS_255_275
GAAAKKVCTDIRVLQAFGELL
>1RJG_302_322
LRSLQFLDELEELKVMQTHYI
>1HH2_113_133
VLIQRIRELEKEKQFEKYSEL
>1GPJ_139_159
EETRISEGAVSIGSAAVELAE
>1QZZ_17_37
LDVLLKNLGNLVTPMALRVAA
>1UX6_32_52
IGDTCDNNQDIDEDGHQNNLD
>1KVK_132_152
MVWSELPPGAGLGSSAAYSVC
>2GES_292_312
ATLVLRKDADHSINRLRLRKL
>1N67_62_82
FSVPNSAVKGDTFKITVPKEL
>1E2S_27_47
TTPNLDQLAAGGLRFTDFYVP
>1SIG_44_64
AEEARLSDLITGFVDPNAEED
>2AM1_5_25
IHEIAQVVGAKNDISIFEDTQ
>1PEA_199_219
DVVFSTVVGTGTAELYRAIAR
>1RMG_383_403
SATTMAADLATAFGLTASIPI
>1SIQ_83_103
ELERVDSGYRSAMSVQSSLVM
>1N93_312_332
FYWSKKENPTMAGYRASTIQP
>2HMC_309_329
DSQRGYVEAQFKLFNSWYADW
>1F8E_52_72
ALSQGTTIRGKHSNGTIHDRS
>2HGS_113_133
EGIAQTVFLGLNRSDYMFQRS
>1WCD_75_95
QGNGNYKFDQMLLTAQNLPAS
>1GSO_94_114
FGPTAGAAQLEGSKAFTKDFL
>1QF5_57_77
SGILRENVTSIIGNGVVLSPA
>2CFQ_131_151
KVSRRSNFEFGRARMFGCVGW
>1DLJ_176_196
KFALLLKSAAKKNNVPVLIMG
>1DYK_32_52
LTGSKQFGLSRNSHIAIAFDD
>1J6U_390_410
AFEEKKNGISGKMIWDSLKSL
>1KVP_246_266
AIPSNLWADLSNATSIDIMGL
>1L5O_79_99
VSPKIVTAIQAANMTRGTTGV
>1NH1_31_51
GPSQRQLEVYDQCLIGAARWP
>1DNV_306_326
ESTHNLTRNFPADLFNIYSDI
>2O1B_278_298
YQTHTNAGMFGALQDAAIYAL
>2HGS_383_403
LKQLKDSEERASYILMEKIEP
>2CGL_201_221
GANKAWFGRPTHPGNVIGHWI
>1JTA_75_95
ADQKARSQINIPANTTVIGLG
>1Y7E_331_351
SISADVCAAINPLFSSVHDEQ
>1XHB_230_250
GGENLEISFRIWQCGGTLEIV
>1XHC_68_88
DWYRKRGIEIRLAEEAKLIDR
>1ZWX_114_134
KSQHIFQRGGGADRLSNKGFA
>1NW3_13_33
VGAEPAVYPWPLPVYDKHHDA
>2JAK_51_71
EKLFIQKLRQCCVLFDFVSDP
>2BC9_64_84
YLMNKLAGKKKGFSLGSTVQS
>1MUW_235_255
LWAGKLFHIDLNGQSGIKYDQ
>1YD7_345_365
KLYVPEMNLGQLYHLIKEGAN
>1XKS_7_27
HSITESVNYDVKTFGSSLPVK
>1M7Y_251_271
KDRNCDENSEVWQRVHVVYSL
>1M6I_213_233
LFPEKGNMGKILPEYLSNWTM
>1BUP_218_238
EVKSTAGDTHLGGEDFDNRMV
>2O1B_380_400
ISLALDDQKLDEAAIRLTELA
>1I9Z_17_37
NEFSEHKNVKIFVASYNLNGC
>2B78_250_270
LSLAHFEANHLDMANHQLVVM
>1OZ2_108_128
QPPKGYKEEEFSWSQYLRSTR
>2POR_48_68
HESVGAETGEDGTVFLSGAFG
>1CPY_239_259
YCNNAQLAPYQRTGRNVYDIR
>1JX6_109_129
IFTLDTTRHRKFVEHVLDSTN
>1CX4_88_108
IYVKCDGVGRCVGNYDNRGSF
>2BDE_169_189
SDGTLKNIIIKNLKKYVIREK
>1BN8_395_415
SLHGSIDASANVKSNVINQAG
>1MXG_114_134
GGDLEWNPFVGDYTWTDFSKV
>1NST_148_168
NPADRAYSWYQHQRAHDDPVA
>1N40_140_160
PLATALHCKVLGIPQEDGPKL
>1YII_216_236
SGFQIEETIDRETSGDLEKLL
>1I24_338_358
VEAEEHYYNAKHTKLMELGLE
>2HVQ_69_89
YEIILKNYADSIKAVQDIMET
>1M7Y_233_253
YSGTAFSSPSFISVMEVLKDR
>2D2J_291_311
DGMAFVPLRVIPFLREKGVPP
>1KKH_241_261
FGKLMTKNHELLKKLNISTPK
>1KV7_192_212
IYPQHAAPRGWLRLRLLNGCN
>1NST_251_271
LAFDPKKGFWCQLLEGGKTKC
>1LL2_176_196
TTDIRKHLPFIYNLSSISIYS
>1SQ9_296_316
SLSFNDSGETLCSAGWDGKLR
>1KVP_205_225
TPLIFRDNKGRTIKTGQLGIG
>3THI_19_39
AAVLDQWQRQEPGVKLEFTDW
>1PMI_176_196
VDEFISGIKLPAEVGSQDDVN
>1O59_13_33
MKFFSLADEAEFKSIIISKNK
>1UOZ_242_262
NGAGPAPDAPLNWCNPSGRAL
>2G0D_231_251
ALQKIIFIYEKFELERKKQFL
>1WD3_121_141
VFMSPGTGYRNNEATGTATGD
>1Q0H_208_228
TMTPDQACRHPNWSMGRKISV
>1TFZ_106_126
SCRSFFSSHGLGVRAVAIEVE
>2CGL_136_156
TLYQLRALTEQQPELIPHIAH
>1DYK_18_38
MVHGPCVAESEPALLTGSKQF
>2FR1_440_460
RAEVCPIVIDVRWDRFLLAYT
>1KK1_66_86
YSTSPVCPYCGHETEFVRRVS
>1Y8A_201_221
KAVGAGEKAKIMRGYCESKGI
>1VJY_154_174
LAVRHDSATDTIDIAPNHRVG
>1CA1_245_265
EGNDPSVGKNVKELVAYISTS
>2FEZ_265_285
SAKTTAAGTVTVLDQRTMASG
>1LAM_179_199
TPTKFAEIVEENLKSASIKTD
>1YKS_41_61
LVLAPTRVVLSEMKEAFHGLD
>1W3F_140_160
DDQYFTFLFEDMSIDKIEYDL
>1FS7_385_405
PEEVLRLLASGNEEAQKARIK
>2GTI_277_297
LHLLIGLARRQQKSNLVIQEF
>1SE8_73_93
GGDAVVVEGTLEYRQWEAPEG
>2FK8_166_186
EHFGHENYDDFFKRCFNIMPA
>1VBI_88_108
VALKAVEAAQSLARRHGLGAV
>1XWI_205_225
RELGRKTDGYSGADISIIVRD
>1NTY_156_176
LLTCCEEGKGEIKDGLEVMLS
>1Z5V_62_82
PRAVLLDLEPRVIHSILNSPY
>2GI3_104_124
FVVVGKANLDEFAMGSSTERS
>1TV5_276_296
NNSHMMKDAKDNFLWFNTTKK
>1T5J_35_55
IKKLYGFVDSYVEPKNYLAGK
>1E4F_126_146
GKTPLHIFSKRYLLDDERIVF
>1TQN_192_212
FDFLDPFFLSITVFPFLIPIL
>2BF6_197_217
DGKTWSEPQNINFQVKKDWMK
>1UM8_158_178
ITRDVSGEGVQQALLKIVEGS
>1O5T_233_253
RIGYPKPALLHSTFFPALQGA
>2FP3_226_246
NVPSLADTLVCYANTPGYVTH
>1YGJ_184_204
VITSSNLLSPRGSDYLMALGS
>2B5W_180_200
GNGSLGLLTLAMLKVDDKGYE
>1LFW_327_347
DLASSPSMFDYEHAGKASLLN
>1LRZ_361_381
YNFYGVSGKFTEDAEDAGVVK
>1GTK_256_276
EIWLRALVGAPDGSQIIRGER
>1KVK_318_338
LCQVTAAHGLHSKLTGAGGGG
>1RA0_213_233
RLIDVHCDEIDDEQSRFVETV
>1BG6_316_336
TPLIDAVLDLISSLIDTDFRK
>1UX6_264_284
GNTPGQVRTLWHDPRHIGWKD
>1EYB_144_164
TLCGAGDIKSNNGLAIHIFLC
>1UA4_302_322
ILGEKKLAKELLAHDPVDPIA
>1KWF_169_189
PGDRWGGSSVTNPSYFAPAWY
>1POT_216_236
AGTPIDVVWPKEGGIFWMDSL
>2D5B_408_428
MAYVKALNRYINEKKPWELFK
>1MXG_286_306
ANHDTDIIWNKYPAYAFILTY
>2GJL_245_265
AISQEVLAIEARGGAGYADIA
>1TBF_12_32
SGLVPRGSHMEEETRELQSLA
>1TDH_30_50
SSVSRNPEVPFESSAYRISAS
>2H85_14_34
KGHFDGHAGEAPVSIINNAVY
>1B8P_152_172
AKNFTAMLRLDHNRALSQIAA
>1UWV_321_341
VEKGQQNARLNGLQNVTFYHE
>1KVP_444_464
EPPSGDLQERVLIRHHDYDQC
>1NST_243_263
NTIDYHKTLAFDPKKGFWCQL
>2B9W_5_25
KDSRIAIIGAGPAGLAAGMYL
>1O70_283_303
YKKINVYRPDVECTNGIIHVI
>1Y4I_160_180
NPTLSLVDIETVAGIAHQQGA
>1KV7_32_52
GGKTATTWGYNGNLLGPAVKL
>1UAS_32_52
ADALVNTGLAKLGYQYVNIDD
>1SJ8_69_89
ITAGTASVVNLTAGDPAETDY
>1RCQ_295_315
LVGRVSMDMLTVDLTDHPQAG
>1DOZ_246_266
GYQAFVYVPVGFVADHLEVLY
>1F1O_81_101
LGEERKWVHYGLTSTDVVDTA
>1O7F_101_121
TSSHQDAVTICTLGIGTAFGE
>1SVB_231_251
GAQNWNNAERLVEFGAPHAVK
>1JYE_329_349
TLAPNTQTASPRALADSLMQL
>1ESW_316_336
WVKAPGEKLFQKIQEVFGEVP
>1G4R_291_311
GKLKHEDTNLASSTLLREGAN
>1NTH_438_458
EEYMQVYDGARKKLEDLGLVF
>1O59_228_248
GSVDNLLLPGRGHDMSDGWET
>2C1I_140_160
SKAKEQLIKELTSFIEDKKIE
>1RA0_267_287
RLLKMSGINFVANPLVNIHLQ
>1FO8_168_188
LLLAELWAELEPKWPKAFWDD
>1FI4_122_142
WKLHIVSENNFPTAAGLASSA
>2A1X_5_25
SSASFHPQQFQYTLDNNVLTL
>1INP_378_398
SEKQLETFLSRLLQHLAPVAT
>1N40_66_86
AAAGAPRLNALTVPPEVVNNM
>1G8P_151_171
DECNLLEDHIVDLLLDVAQSG
>2GHR_244_264
LKQEYERDRDKGLNIDVPKNY
>2CU2_77_97
LEPLGRDTAGAVLLGVAEALK
>1RGZ_316_336
HKTGSTGGFGSYVAFIPEKQI
>1NW3_232_252
IANTSVIFVNNFAFGPEVDHQ
>1UG6_151_171
ALADRVPFFATLNEPWCSAFL
>2CAU_99_119
LLPHHSDSDLLVLVLEGQAIL
>1M8Z_65_85
LMVDVFGNYVIQKFFEFGSLE
>1B6A_3_23
GVEEVAASGSHLNGDLDPDDR
>1JK7_180_200
LQSMEQIRRIMRPTDVPDQGL
>1UOU_177_197
CIVGQSEQLVPADGILYAARD
>1HZ4_317_337
LDALKLANRTGFISHFVIEGE
>1RU4_377_397
NAGTKESNISYSGSAPDLGAF
>1GA8_213_233
NYAFMANWFASRHTDPLYRDR
>1DFA_319_339
LAGLIDSDGYVTDEHGIKATI
>1XTI_40_60
PQAILGMDVLCQAKSGMGKTA
>2IM9_133_153
RNHFTSIDWNNYNQKRGLLKD
>1JMS_323_343
GSRQFERDLRRYATHERKMML
>1DLJ_269_289
LANYNNIPQTLIEAIVSSNNV
>1XVT_88_108
LMETTDIFIEASKGPAFARRG
>2IM9_250_270
IRPNWDLRQQIGTELDISHLG
>1GQE_262_282
RITHIPTGIVTQCQNDRSQHK
>1RP4_303_323
KNVTKIMDCVQCDRCRLWGKI
>1O20_172_192
AIREALKETEIPESSVEFIEN
>1XV5_183_203
KVRSTYWKDVSEINMNINRWI
>1WL4_372_392
RMGRSRGVAALCIGGGMGIAM
>1Q5N_360_380
HQNIECTHGLIMAEAVMMALA
>2BX6_122_142
CRKLEVFLCCATQPIIESSSN
>1UOZ_157_177
RFDLVRYAVDTLTRDPAAAVY
>1P8L_193_213
MKQFKDAEATIISMTALFKNT
>1QE3_144_164
LHLSSFDEAYSDNLGLLDQAA
>2J0W_14_34
VADFDAMNRSADIVLSDANVR
>2GI3_11_31
TIEECLKLSEEEREKLPQLSL
>2H9F_119_139
AGLVDPARIPEDGICEVRIWQ
>1UX5_224_244
LAVGNFMNDTSKQAQGFKLST
>2O1B_233_253
PSILASENGKDVAIEIYSLSK
>1NXC_210_230
KPEGLYPNYLNPSSGQWGQHH
>1IMV_280_300
DIDRELKTVQAVLTVPKLKLS
>1UUQ_373_393
YNIWAWNGYGRTTRANYWWQE
>1RH9_145_165
YKNNVKVVLTRVNTITKVAYK
>2B20_343_363
EAGIREPMIMRANQALYAQLH
>1PZD_62_82
QEQLAAVPEFQGLGPLFKSSP
>2GJL_214_234
PAVKAAIRAADERSTDLIMRS
>1HZF_98_118
MRIQQFRKADGSYAAWLSRDS
>1J8U_128_148
VSQFLQTCTGFRLRPVAGLLS
>2J0W_232_252
RVVSAAKRIDEIAFAEAAEMA
>2CFQ_303_323
IIGSSFATSALEVVILKTLHM
>2HC9_339_359
LILADGVFYAKETLKATTIFD
>2VTK_235_255
PPQGAEPQSNAGPRPHIGDTL
>2BLE_346_366
LKELSRRATFIRVTQQHNTVF
>1HZ4_332_352
FVIEGEAMAQQLRQLIQLNTL
>2BG1_237_257
DVKGYMEKMGYEIPEYGIESL
>3GCB_419_439
GLYVMTQKYFEEYCFQIVVDI
>2A3N_212_232
ASRYHNSDYMMWVGGAEMWGE
>1UDX_352_372
GVYEVRAPEVERYLARIKGDL
>1JDC_116_136
NHMNRGYPDKEINLPAGQGFW
>2F4Q_182_202
ATSDRTLAANMQKLLDLPGPW
>1AGX_188_208
KPYWFRSSVKKHTNNSEFNIE
>2BF6_67_87
KTWDEGQIIMDYPDKSSVIDT
>1OZA_23_43
QENDFENLNPVFFTTSQAGQK
>1VPB_11_31
HHMITDENKKLAQWAMDYALK
>1EYB_234_254
FELPDLGPIGANGLANPRDFL
>2GZ7_6_26
MAFPSGKVEGCMVQVTCGTTT
>1NXC_27_47
MMTHAWNNYKRYAWGLNELKP
>1JMM_41_61
PSAQNLVYDLEPNANLSLTTD
>1IMV_343_363
EWNEDGAGTTPSPGLQPAHLT
>1P1M_244_264
PFFVSHNPASNLKLGNGIAPV
>1TDH_163_183
EALLDQRFFNGIGNYLRAEIL
>1QLM_276_296
FYKIDPGVFAPARVVVNDLST
>1R53_175_195
LLNTITREKVDSMGPIRCPDA
>2DFW_20_40
NPGETAQYIPVLAEADPDRFG
>1FKM_242_262
MREFQMGTVIRMWDTYLSETS
>1OFL_206_226
LVDSNLFMRQDSEAEIITSKS
>1UX5_191_211
REYNELLAKLRKVDKAVSALQ
>1XVT_47_67
ENVAWADTIRVQPNYPQLSRR
>1BS0_185_205
APLAEIQQVTQQHNGWLMVDD
>1UZ5_206_226
DINGRALCDAINELGGEGIFM
>1JP4_151_171
NQPYYNYQAGPDAVLGRTIWG
>1G4W_36_56
ENFQEMASGNGPLRSLMTNLQ
>1RE9_227_247
QVNGRPITSDEAKRMCGLLLV
>1HO8_8_28
ILMDSTHFNEIRSIIRSRSVA
>1WST_333_353
GVEWTKPEGGMFVRVTLPEGI
>2F82_121_141
AALLNCVNWVESNSWDGRYGL
>1Z70_66_86
KFVNSTGYLTEAEKFGDSFVF
>1Y4I_180_200
ALLVVDNTFMSPYCQQPLQLG
>1F8E_242_262
LTDNPRPNDPTVGKCNDPYPG
>1KNW_99_119
FTADVIDQATLERVSELQIPV
>1R5M_273_293
IWHGGNGNSQNCFYGHSQSIV
>1D5R_284_304
KEYLVLTLTKNDLDKANKDKA
>2DFW_122_142
QLLVGPEASRKERLDRAVEIM
>2GES_83_103
QNPDRPVPFIIGVAGSVAVGK
>1SJ8_60_80
HEIHSQVDAITAGTASVVNLT
>1J7X_198_218
PYGSKKGVYVLTSHQTATAAE
>1A87_198_218
DAIVNAWKQVNAKDMANKIGN
>2GI3_291_311
YSVATYYVIAPAEASSNLARF
>1NQK_163_183
LFPAIQQPYPPLYFGGSSDVA
>1L6J_357_377
TSNFDSDKKWGFCPDQGYSLF
>1KWF_263_283
DQRAKANCDMLTKFFARDGAK
>1UMG_257_277
HLVPGWMRGSHYGPLMPVSQR
>1R5Y_121_141
GVTFKSHLDGSRHMLSPERSI
>1H9A_220_240
VEERAGYYDTAGALLDMIQNH
>1EUR_261_281
RDLPDPTNNASIIRAFPDAPA
>1MC0_230_250
KVFDGGVVDDESYEIRIPADQ
>1HZ4_125_145
EQHLEQLPMHEFLVRIRAQLL
>1O20_44_64
KIAEKLDERRKEILEANRIDV
>1BHE_306_326
KPIVIDTVYEKKEGSNVPDWS
>2H85_189_209
QQLPETYFTQSRDLEDFKPRS
>1R3S_212_232
QALQLFESHAGHLGPQLFNKF
>1YLE_195_215
EKLSGLKSRTFLAELMPHYPI
>1ZCJ_90_110
RAHQNGQASAKPKLRFSSSTK
>1JP4_57_77
SICSSLSRKFPKLTIIGEEDL
>1BQC_242_262
AEAERLKLGYIGWSWSGNGGG
>2AYU_68_88
QSIQDRLGSLVGQDSGYVGGL
>1DYK_203_223
VGTCFANAESGTYFDGTGFAK
>1N26_146_166
CQYSQESQKFSCQLAVPEGDS
>4BCL_262_282
SQGIEVKVDGNLPGVSRDAGG
>1W78_395_415
EDTVLVCGSFHTVAHVMEVID
>3THI_196_216
INMAGEKPSQYVPEDGDAYVR
>1RVK_317_337
HVVAATKNCRWYERGLLHPFL
>1HO8_376_396
HVDNGFWSDNIDEFKKDNYKI
>1JTA_267_287
RYQYSFGIGTSGSVLSEGNSF
>1PFO_470_490
VISEYDVPLTNNINVSIWGTT
>1JCF_317_337
KGAGMVLDKVNILKKLQGAGG
>1LI4_355_375
SFVMSNSFTNQVMAQIELWTH
>2PGD_8_28
IGLAVMGQNLILNMNDHGFVV
>1M7Y_362_382
WVDMRHLLRSNTFEAEMELWK
>1FL2_281_301
VPYKQIIIATGEGAKASLSAF
>2D5B_302_322
LGNVVDPFALLEKYGRDALRY
>1A8Y_310_330
PQIGVVNVTDADSVWMEMDDE
>1TQ4_88_108
TLRGIGNEEEGAAKTGVVEVT
>1PFO_413_433
VSYDKEGNEVLTHKTWDGNYQ
>1DKQ_298_318
LFIAGHDTNLANLGGALELNW
>1QWO_92_112
LKTYNYTLGADDLTPFGEQQL
>1ZJC_184_204
IDGNDPVENWRQHIANLSVYA
>1HMY_191_211
FVKDLLLPDSEVEHLVIDRKD
>2ABS_11_31
SSGLVPRGSHMAVDSSNSATG
>2D7U_101_121
YRCAIIEEKHKQLDRTNGYLH
>1PMI_185_205
LPAEVGSQDDVNNRKLLQKVF
>1UOU_286_306
LCMDGAGPPDLRDLVTTLGGA
>1NTY_105_125
KNKPDSTQLILEHAGSYFDEI
>1XFI_227_247
ILGILPFARELLRRGAQVVLA
>1XKS_55_75
CKEKLIIWKIALSPITKLSVC
>1I1W_283_303
LFDGNFNPKPAYNAIVQNLQQ
>1GA8_236_256
TVMPVAVSHYCGPAKPWHRDC
>2DAP_249_269
ITTGDTGGFNHTVEYILKLDR
>1XP3_278_298
KDKKPPYKLEIEMLKNGTFDE
>1Y3N_236_256
QWYKEGLIDPEIFTRKARSRE
>2G9D_170_190
PKARHPVRSRSLMQFIEQAHI
>1IOM_203_223
LYSAITAAVASLKGPRHGGAN
>1PSW_32_52
IIDVMAPAWCRPLLSRMPEVN
>1IGR_5_25
PGIDIRNDYQQLKRLENCTVI
>1U8X_112_132
VGKYAMRALDEQIPLKYGVVG
>1IUQ_272_292
PLALLCHDIMPPPSQVEIEIG
>1SIG_22_42
QCSVAEYPEAITYLLEQYNRV
>1LFW_79_99
DKRLGIIGHMDVVPAGEGWTR
>1Z6A_140_160
LRDTRLKEVEWKYIVIDEAQN
>1MLA_159_179
VNFNSPGQVVIAGHKEAVERA
>1RW3_260_280
WLTEARKETVMGQPTPKTPRQ
>4BCL_130_150
RRNIPNPIYMQGRQFHDILMK
>1WL4_230_250
AMSKLKPYFLTDGTGTVTPAN
>1D7Y_380_400
LLAVGAKPDRAALADPATDLR
>1NTY_248_268
YLYKSKLFTSELGVTEHVEGD
>1IG8_35_55
TVPTETLQAVTKHFISELEKG
>1OWL_104_124
PYGRDRDGQVAAALKTAGIRA
>1RK6_385_405
ERPHPRLWGTFPRVLGHYSRD
>1NI9_21_41
AGYKWLGRGDKNTADGAAVNA
>1PB1_123_143
DLYICLRPVRYYQGTPSPVKH
>1LAM_7_27
GIYSKEKEEDEPQFTSAGENF
>1B6A_368_388
STGKGVVHDDMECSHYMKNFD
>1L9K_70_90
KLRWFVERNLVTPEGKVVDLG
>1R4U_34_54
VCVLLEGEIETSYTKADNSVI
>1N40_193_213
LENPNITTGLMGELSRLRKDP
>1ZWX_267_287
LHTKSPQWSVKSWFKTYTYQD
>1CJC_73_93
RCAFYGNVEVGRDVTVQELQD
>2BW4_37_57
RVVEFTMTIEEKKLVIDREGT
>1KJO_144_164
LTHAVTDYTAGLIYQNESGAI
>2I7Q_334_354
DFENLSTEEKSIIKEEMLLEV
>1JY1_291_311
VPLYLIYPSVENVRTSLEGYP
>2D81_257_277
IILYPQAIPDYTIHAIWNGGV
>1GKZ_214_234
HKYGNAPRVRINGHVAARFPF
>1WCD_256_276
VLGATIYLIGFDGTTVITRAV
>1U7G_241_261
AILGWIFGEWALRGLPSLLGA
>1BGV_17_37
DEPEFVQTVEEVLSSLGPVVD
>1UA4_408_428
GIKEGIGEVEGYQIAFIPTKI
>2BG1_198_218
PIMYANSKGTGMMTLGEALNY
>2GWD_321_341
MRGADGGPWRRLCALPAFWVG
>1A5T_210_230
WQARETLCQALAYSVPSGDWY
>2BJF_235_255
LRDAMIKNDKDSIDLIEFFHI
>1Z6A_320_340
SVRRSGKMIRTMEIIEEALDE
>1KV7_66_86
LTEETTLHWHGLEVPGEVDGG
>1R5Y_358_378
MQKIRDSISEGRFSQFAQDFR
>1G55_291_311
KLRYFTPKEIANLLGFPPEFG
>1NQK_256_276
AKAQAAFARTDSVGQQRMAAL
>1JDW_273_293
TNYLGIEWMRRHLAPDYRVHI
>1YPX_241_261
GNFRSTWIAEGGYGPVAETLF
>1VPB_186_206
KSTWYSLSADITIRGEGEARP
>1U4G_130_150
YPLVSLDVAAHEVSHGFTEQN
>1FS7_352_372
ATDAELKEIRTHIRHAQWRAD
>1N26_69_89
LHDSGNYSCYRAGRPAGTVHL
>3GCB_104_124
LSELNLKEFELSQAYLFFYDK
>1CSH_155_175
AYAEGINRTKYWEFVYEDAMD
>2NLO_98_118
LLDEVSEQATQLGAVNTVVID
>1V4A_335_355
LIRGGREPSLQSRSLLPTLSA
>1MKY_34_54
GVTRDPVQDTVEWYGKTFKLV
>2BU7_365_385
AWRHYQTIQEAGDWCVPSTEP
>1NXC_5_25
VGVENREPADATIREKRAKIK
>1NTY_241_261
DSSGRSKYLYKSKLFTSELGV
>1HT6_326_346
HFFNWGFKDQIAALVAIRKRN
>1KK1_244_264
KVGDEIEIRPGVPYEEHGRIK
>4UAG_21_41
VDFFLARGVTPRVMDTRMTPP
>1PFO_254_274
LKQKGVSNEAPPLMVSNVAYG
>2F5U_197_217
PGDVPRDASTHVNPDGVAHHD
>1WYC_133_153
PAQPVTEYVPELAGSVYDGPS
>1UYN_221_241
SDKAVLFATAGVERDLNGRDY
>1TFZ_21_41
FKVKRFHHIEFWCGDATNVAR
>1Y11_260_280
IKTIGDAVMLVCPDPAPLLDT
>1ELV_116_136
LTAAHVVEGNREPTMYVGSTS
>1MUW_344_364
DGVQELLADRTAFEDFDVDAA
>1WL7_214_234
FVSFDFCCRGIESTYKIAVGR
>1SE8_8_28
VYLIGALARDPELRYTGNGMA
>1AB4_110_130
EKETVDFVDNYDGTEKIPDVM
>1MOQ_284_304
ELLEKLKSNIEEVRARGGQLY
>1SUU_174_194
AFIFNSRDVRLTNRGTQGVCG
>1EQC_197_217
LKQFFLDGYNSLRQTGSVTPV
>2HJS_5_25
QPLNVAVVGATGSVGEALVGL
>1I4W_301_321
FNSRITDKDLLKKCPIDLTND
>2BWM_363_383
CMNKGDGTFGPIMKLIDDMTV
>1RW3_391_411
LRMVAAIAVLTKDAGKLTMGQ
>1QE3_289_309
EKSIAEGAASGIPLLIGTTRD
>1R6W_73_93
LAGDCELPQMPSVAFGVSCAL
>2AEX_325_345
PSENSKEAEILEVLRHPRDWV
>1LW7_179_199
ESSGKSVLVNKLAAVFNTTSA
>1UXY_176_196
LRLPKEWQPVLTYGDLTRLDP
>2C5S_329_349
MDKLEIIKIAEEIGTYDISIR
>1YU0_97_117
AITMPALTAGTDYAIYVCDDG
>2BBC_57_77
SLKLSYQQSLLRPASNKDDND
>2G29_101_121
LITMGTVTDGKPTPMYILARL
>1U94_21_41
IEKQFGKGSIMRLGEDRSMDV
>1JCF_271_291
ELVSDIIERGIFLTGGGSLLR
>1JTA_241_261
RAPRVRYGSIHSFNNVFKGDA
>1K1S_223_243
ALYLLKLAQNKYSEPVENKSK
>2H8O_12_32
CAFGITKRFACIRPACQRARM
>1UZ5_132_152
PAYPGLGVMKKGIDIEKGRLL
>2CAU_289_309
NEGALFVPHYNSRATVILVAN
>1NTH_94_114
AINNVQKEFVLGTGRDAVNVR
>1YHL_116_136
FPGVTTQCAINDGIILKSWTQ
>1QLM_184_204
VVETGLYKLLEVLEYDVTRVK
>1XHC_90_110
RKVVITEKGEVPYDTLVLATG
>1N3L_43_63
ATTGKPHVAYFVPMSKIADFL
>1VJY_102_122
MIKLALSTASGLAHLHMEIVG
>1B89_429_449
HELIEFRRIAAYLFKGNNRWK
>1NTH_345_365
CLLEASAQSITDTASGREILS
>1LZL_189_209
PELDDRLETVSMTNFVDTPLW
>1ZHX_112_132
KKPLNPFLGELFVGKWENKEH
>1DHS_78_98
DLTQSRRPLTSCTIFLGYTSN
>1AC5_46_66
SSDLEYFFWKFTNNDSNGNVD
>1XMB_388_408
PYGAAIHASMAVQYLKEKASK
>2B9W_33_53
YTILERTDHVGGKCHSPNYHG
>1VE1_206_226
VLSGGKMGQHGFQGMGPGFIP
>2HGS_202_222
PNALVLLIAQEKERNIFDQRA
>1A0I_243_263
EADGIIQGLVWGTKGLANEGK
>2H7O_59_79
GVDKDQLKSFNSLILKTYRVI
>2J0W_289_309
VCNKTENPPLFRALALRRNQT
>1XHB_450_470
IRDCTGSRSQQWLLRNVTLPE
>2POR_131_151
AASMSDGKVGETSEDDAQEMA
>1NOF_238_258
AIEVGTELNASMVSNYSAYVW
>1EA7_226_246
EISAPGSSVYSTWYNGGYNTI
>2F68_225_245
AFPGSKITVDNTKNTIDVTIP
>1DLJ_108_128
NSHATLIIKSTIPIGFITEMR
>1R53_306_326
FSVPFKSVATISQEQKTATYD
>2D2J_163_183
GVPVTTHTSASQRDGEQQAAI
>2VTK_119_139
APPPALTLIFDRHPIAALLCY
>1GCA_214_234
MAMGAVEALKAHNKSSIPVFG
>1BT3_308_328
FYDENGQAVKVRIGDSLDNQK
>1XM9_7_27
AVQYLSSQDEKYQAIGAYYIQ
>1BIF_11_31
PLKKIFMPYSNGRPALHASQR
>1RHC_261_281
DPKEVQLHANLVHCDTIKENY
>1QOY_59_79
IKELSRFKQEYSQAASVLVGD
>1K7I_323_343
SDVGGLKGNVSIAHGVTIENA
>1WAK_197_217
WQRSGAPPPSGSAVSTAPATA
>1RH9_9_29
TDGTHFALNGKSLYINGFNAY
>2H6O_99_119
AGELALTMRSKKLPINITAGE
>2D5B_140_160
VEGLCPIHGRPVERRKEGNYF
>1BUP_349_369
LLQDFFNGKELNKSINPDEAV
>1ELV_72_92
VPREPFEEKQRIIGGSDADIK
>1TVL_101_121
SFTEPFTISRQLMSLDHISGG
>1O59_254_274
PGHTDWAVIQLGRESSFIEKI
>2G9D_102_122
VRHVRFIEQNLNRLFDDKPHT
>1TR9_50_70
IRQAAKRPILIGVDQEGGRVQ
>1TXD_11_31
SREVLLGLKPCEIKRQEVINE
>1UOU_28_48
KQLPELIRMKRDGGRLSEADI
>1H30_233_253
SLDYMRTPLDVGTESTWEVEV
>2A99_284_304
EVVRVDVSLDGGRTWKVARLM
>1HSK_49_69
ADFYITPTKNEEVQAVVKYAY
>1Y4I_342_362
DTETLIQHPASMTHSPVAPEE
>1YKS_352_372
KVFRELVRNCDLPVWLSWQVA
>1J7X_60_80
DPRLVLKSKTDTLVMPGDSIQ
>1KL1_91_111
PHSGAQANMAVYFTVLEHGDT
>2F82_168_188
IGPDAPIVFESKLRGSHMAHV
>1XA6_133_153
YIETKAAEYISKMTTNPIYEH
>1SE8_61_81
KPAEWQAERNLKGGDAVVVEG
>1GCA_32_52
PDVQLLMNDSQNDQSKQNDQI
>4ENL_296_316
DPFAEDDWEAWSHFFKTAGIQ
>1L5O_93_113
TRGTTGVCVLAAQAGAKVHVI
>2ICS_334_354
FTIQAEEKTLTDSNGLTRVAK
>1U09_180_200
IVDVLPVEHILYTRMMIGRFC
>1L6J_156_176
HGDGYPFDGKDGLLAHAFPPG
>1RP4_199_219
HLSKEYLNTKTGKWEPNLDLF
>1XOV_249_269
KSFCISNGKKDAKGRIKVRIK
>1MXA_261_281
AFSGKDPSKVDRSAAYAARYV
>1NE9_39_59
WEPVDVYLEDDQGAIIAAMSM
>1QZZ_137_157
YAGRYGRPFWEDLSADVALAD
>1HOW_123_143
YEHRGIPLIYVKQISKQLLLG
>1QYI_178_198
QEVYQEWYLGSKLYEDVEKKI
>1OHL_247_267
RALERDMSEGADGIIVKPSTF
>1IGR_345_365
ENFMGLIEVVTGYVKIRHSHA
>2B3H_272_292
EPMICEGGWQDETWPDGWTAV
>1ZTU_225_245
QARALYTRHLLRLTADTRAAA
>1UUR_171_191
KATMICDSHPTNKNNPTTPLE
>1H30_306_326
LALMEIKVCDGQEHVVTVSLR
>1RI6_211_231
HGNIECVQTLDMMPENFSDTR
>2C43_213_233
SPLNLDIGQVYKETRLFLDGE
>2FSJ_258_278
VMFRQKQVGGPEVSGPILEDL
>1U16_210_230
DIDREMLRSELEFASISLNSM
>1VFL_225_245
EAVDTLKTERLGHGYHTLEDT
>1UOZ_117_137
DYRGWIDAVASGLGSSPATII
>1ISR_461_481
DYVHVGTWHEGVLNIDDYKIQ
>2CJG_323_343
VPSRLNSTWGGNLTDMVRARR
>1BOB_270_290
IQRLRKLGYDAVFQKHSDLSD
>1Q1Q_279_299
DRAYRKQMRGMPTFPWDEDPE
>1OC7_326_346
AARYDYHCGLEDALKPAPEAG
>1OWL_339_359
RQLTETGWMHNRCRMIVASFL
>1JR7_110_130
RSNFDAMSGQYYARFVVKNVD
>2GI3_4_24
DLDFRKLTIEECLKLSEEERE
>1H09_192_212
DDKPKTAGTWKQDSKGWWFRR
>3GCB_411_431
WGKDSGKDGLYVMTQKYFEEY
>1MOQ_341_361
QLLAYHVALIKGTDVDQPRNL
>2CGL_92_112
QGQRVGLPVAYRDSRTNGLMA
>1GR0_151_171
EEADKFYAQCAIDAGVAFVNA
>1Y3N_32_52
AREVARLTNVKLVGVANRAAT
>1T1G_317_337
ITEGNNDIANRARIYQAGPGW
>1W8K_315_335
YIFNTKPTCLINDKNFIATTA
>1PW4_83_103
GSVSDRSNPRVFLPAGLILAA
>1L5O_86_106
AIQAANMTRGTTGVCVLAAQA
>1WXQ_340_360
PHVFLMKKGSTPRDLAFKVHT
>1EQC_78_98
SNLGLNFVRIPIGYWAFQLLD
>1LAM_403_423
FEHYTRQVIDCQLADVNNIGK
>1IXH_185_205
QRLPGAIGYVEYAYAKQNNLA
>2A2C_445_465
HKAYYQRSDGSLAPEKQSLFA
>2BOQ_72_92
ETNFPANAGIDEIVSAQKPFV
>2FB9_295_315
TSMYPRLFEAGGVAYPELLRR
>1XM9_331_351
KGLPQIARLLQSGNSDVVRSG
>2B5W_157_177
KALEHAYASRSAFDWDPSSAF
>1W9H_51_71
LIHNNQFSSLINQLKSQISSK
>1E4F_115_135
QSEALEKLKENGKTPLHIFSK
>1EVY_83_103
YNGAEIILFVIPTQFLRGFFE
>1TBF_214_234
LALYIKRRGEFFELIRKNQFN
>1HSK_41_61
TYTKTGGNADFYITPTKNEEV
>1I4W_189_209
ARKLLARPGMHSRSKCSVVRE
>2FK8_251_271
PLSLRPHYIKTLRIWGDTLQS
>1IHG_339_359
EDKAIQAELLKVKQKIKAQKD
>1VJZ_280_300
HDVVLKWLEDLLEIFKTLNIG
>1K1S_83_103
AFSNRIMNLLNKHADKIEVAS
>1PEA_156_176
SNHVMRHLYRQHGGTVLEEIY
>1VLY_109_129
ELKKYAVFSKVTIAPDDERVL
>1PJX_292_312
VWKFEWQRNGKKQYCETLKFG
>1SI7_31_51
HGKPQGTGLLKANPEDFVVVE
>1LW7_271_291
SMIKEYPFDVTILLKNNTEWV
>1BG6_146_166
RPGQVTVNAIKGAMDFACLPA
>1YUE_241_261
ASAPEAGRSLYRMVCEMVSHI
>2G17_314_334
KGAAAQAVQCANIRFGFAETQ
>1VJP_339_359
LVRLGKIALDRKEFGTVYPVN
>1UR3_154_174
LMDADEVADAFKHLHQSGKVR
>2BKW_92_112
VSTGTFSDRFADCLRSYGAQV
>1U4G_24_44
LIVNDRCEMDDGNVITVDMNS
>1BOB_146_166
ARRMHRRVQIFSLLFIEAANY
>1UUR_451_471
ALGSFAPKRTAPVPVGGYEPL
>1QOY_87_107
SQDKYFEATQTVYEWCGVATQ
>2F7V_12_32
LEHLETLVSFDTRNPPRAIAA
>1SZN_98_118
TAGTATCAGYPASLGYEDVDA
>1MGP_99_119
RYLKYKEEDYDVVLVLTLSSK
>1R5Y_101_121
TDSGGYQVMSLSSLTKQSEEG
>1ZXX_1_21
MKRIGILTSGGDAPGMNAAVR
>1HD7_100_120
SENKLPAELQELPGLSHQYWS
>1OC7_9_29
EGVQLWANNYYRSEVHTLAIP
>1KKH_53_73
LNDLNKSLGLNLNEIKNINPN
>1OWL_82_102
HLIPQLAQQLQAEAVYWNQDI
>1JL5_219_239
SIVAGNNILEELPELQNLPFL
>1NF1_155_175
SSSSEFPPQLRSVCHCLYQVV
>1KS8_290_310
KTPKGLLYIDMWGTLRHAANA
>2A99_215_235
SPDESPSHWQQNDYKGFSPCV
>2EU9_72_92
KIKEKDKENKFLCVLMSDWFN
>1G41_191_211
PGMEEMTNQLQSLFQNLGSDK
>1XHC_32_52
EVTVIDKEPVPYYSKPMLSHY
>2FEZ_220_240
RQSDALGAYRRVKTTLADDLG
>1P5J_216_236
LQECGWGDVPVIAMETFGAHS
>2C5S_276_296
RMMMRITERIAEERNALAITT
>1JCF_67_87
DGVIADYTVALVMLRYFINKA
>1VB3_211_231
ANSINISRLLAQICYYFEAVA
>2NVP_299_319
DDANVPSLLSIPYLEYKGIED
>1RMG_288_308
TAVAGDGVQLNNITVKNWKGT
>1T9H_186_206
KSSLLNAISPELGLRTNEISE
>2CFQ_145_165
MFGCVGWALGASIVGIMFTIN
>1DT9_213_233
FISGDKVNVAGLVLAGSADFK
>1D5R_247_267
IKVEFFHKQNKMLKKDKMFHF
>1Z6A_86_106
LTPSLVICPLSVLKNWEEELS
>1VHN_159_179
IHTRTVVQSFTGRAEWKALSV
>1R6F_173_193
DKNLYGYTDEEIFKASAEYKI
>1QYI_27_47
YELLMDKCYLGLHSHIDWETL
>2C0H_122_142
YRLNGLMVDTRKLQSYIDHAL
>1MKY_294_314
ASVVVFNKWDLVVHREKRYDE
>1O89_248_268
VLAQMNYGGCVAACGLAGGFT
>2HRZ_304_324
GWAPGFEAKRARELGFTAESS
>1KO9_201_221
LGYRARYVSASARAILEEQGG
>1DT9_364_384
QEHELIESMPLLEWFANNYKK
>1FS7_127_147
EYFTGKWAKYGDEIVNTIGCY
>1AB4_187_207
DFPTAAIINGRRGIEEAYRTG
>1BUP_33_53
QGNRTTPSYVAFTDTERLIGD
>2H6O_203_223
LGNEIDIECIMEDGEISQVLP
>1FS7_228_248
QMEAYYDEINFADWTHGISKT
>1U4G_85_105
KLYRDWFGTSPLTHKLYMKVH
>1JL5_65_85
LRDCLDRQAHELELNNLGLSS
>2BWM_249_269
GVYTSLNNGNGTFGAVNLVLK
>1HBZ_86_106
KTETLLRFSTVAGELGSPDTW
>1BGV_211_231
YGSVYYVEAVMKHENDTLVGK
>1PJA_87_107
VQGFREAVVPIMAKAPQGVHL
>1VJP_97_117
KGVHLGSVRNLPIEAEGLEDS
>2I7Q_130_150
AILAERSLGPKLYGIFPQGRL
>2BOQ_275_295
LIDCSDVIPTPPALVGAAHLP
>1LML_155_175
YDQLVTRVVTHEMAHALGFSG
>2D7U_52_72
YAVRQIPTGFMQTKARLLIGA
>1TV5_84_104
TNIKHLDFINPFGVAAGFDKN
>2HMC_271_291
VLSSFDEGPDLVLYFKYMMVL
>1AGX_168_188
NIHTHAFVSQWGALGTLVEGK
>2B0J_233_253
IARGKAFKMPANLIGPVCDMC
>1U09_305_325
IINTILNNIYVLYALRRHYEG
>1T67_81_101
KVSQEGDDDHPDSIEYGLGYD
>1UXY_303_323
QLAHHVRQKVGEKFNVWLEPE
>2H85_269_289
DFIPMDSTVKNYFITDAQTGS
>1Z6F_133_153
MNSYVNALGLKNTHFQTVHGL
>1FL2_209_229
DGSKVVGLEYRDRVSGDIHNI
>1Y11_280_300
TVLKLVEVVDTDNNFPRLRAG
>1ULZ_187_207
AEKAFGRGDLLLEKFIENPKH
>2D2J_110_130
SVEELTQFFLREIQHGIEDTG
>1U4G_196_216
ALRYMDQPSRDGRSIDNASQY
>1Q44_137_157
MNTHISHLSLPESVKSSSCKI
>1WZA_91_111
AHQRGIKVIIDLPINHTSERH
>1ODM_180_200
TLASVVLIRYPYLDPYPEAAI
>2AU3_168_188
LETKNLLSPTKGVYRDLFLRR
>1QF5_403_423
EELTGVPIDIISTGPDRTETM
>1LAM_437_457
KEFVTHPKWAHLDIAGVMTNK
>1J6U_201_221
SLTRYRSAFEKISRNTDLVVT
>3MBP_234_254
NIDTSKVNYGVTVLPTFKGQP
>1MUW_159_179
EAFDLLGEYVTSQGYDIRFAI
>1FI4_46_66
KLNLPTNSSISVTLSQDDLRT
>2PGD_81_101
DNFIEKLVPLLDIGDIIIDGG
>1V0D_289_309
YFYSLLFTAENLKLVHIACHK
>1LW7_216_236
QAMQYSDYPQMALGHQRYIDY
>1NW3_184_204
GVEKADIPAKYAETMDREFRK
>1U94_335_355
PNSTPDFSVDDSEGVAETNED
>1LYV_256_276
CMNDSRNSQLSVEDMVSQMRV
>1U94_92_112
KTCAFIDAEHALDPIYARKLG
>1F20_129_149
FQAFKYYLDITTPPTPLQLQQ
>1EWF_325_345
HLSVQPTGLTFYPAVDVQAFA
>1RIQ_285_305
VIPSNEGRGYVIRRILRRAMR
>2HWK_251_271
VSIGYGYADRASESIIGAIAR
>2A99_237_257
WDTVDYRTAPAIQELPVQSAV
>1XKG_282_302
GYFAANIDLMMIEEYPYVVIL
>1N11_316_336
HVASHYGNIKLVKFLLQHQAD
>2I0Z_409_429
FCGEVLDIHGYTGGYNITSAL
>1VBI_47_67
LRLPVYVRRLEAGLVNPSPTL
>1BHE_4_24
RTVSEPKTPSSCTTLKADSST
>2JAK_216_236
INNIFYRFIYETEHHNGIAEL
>1RIQ_205_225
ENGVLTPLPHPNIDTGMGLER
>1XAG_286_306
QYLIQLGYPLDMITDLDFETL
>1U16_24_44
LNSSIAYDQRLSEVDIQASIA
>1W3F_249_269
TYTATFSVRAGPGETVKAVST
>1W5D_262_282
ITVKGDIKTGEAPSSSDVLLS
>1TFZ_343_363
ELGILVDRDDQGTLLQIFTKP
>1UOZ_85_105
AQAAGAMPVLTLYGIPHRDCG
>2NZL_359_379
KEEFRLAMALSGCQNVKVIDK
>2AZP_158_178
DIAWGGNWFFLVAGHGQRLAG
>1NU5_292_312
SSYGGTMLDSTVGTAAALHVY
>2I1Q_285_305
RFFVRKGKGDKRVAKLYDSPH
>1NC5_112_132
AKRLRSLYGTLNRTSEGGFWH
>2BBC_232_252
PLALQLLMGSLRPSVELGTAC
>1B9H_193_213
GEGGAVVFPDGETEKYETAFL
>1KO9_215_235
ILEEQGGLAWLQQLRESSYEE
>1KVK_244_264
KALVAGVRSRLIKFPEIMAPL
>1LRZ_183_203
TKKVKKNGVKVRFLSEEELPI
>1VPK_61_81
LETGVKATVNAAEISGEARFV
>2FBA_426_446
FNTVADNLVTFGDSFLQVILD
>2AE0_219_239
SEAEVRELLEQNPSFVFFKPQ
>1SVS_86_106
AMGRLKIDFGDAARADDARQL
>2HJS_21_41
ALVGLLDERDFPLHRLHLLAS
>1UA4_170_190
DEENCIHYIYEFPRGFRVFEF
>1B9H_109_129
AATYNLDPEAVAAAVTPRTKV
>1BCO_111_131
VKEDDPKGLFLLMGAKMHWTS
>1P5D_298_318
GGRPVMWKTGHSLIKKKMKET
>1OWL_259_279
QAASAAHALSRSDEARNSIRV
>1GR0_218_238
RGVQLDRTMQLNVGGNMDFLN
>2G62_27_47
IPKKEIHTVPDMGKWKRSQAY
>1NC5_204_224
TGCSPEFWARSIGWYVMSLAD
>2AUJ_205_225
MNVIVPEGAKVQAGEKIVAAI
>1GPI_35_55
DSNWRWVHSTSGYTNCYTGNE
>1I24_32_52
SKKNYEVCIVDNLVRRLFDHQ
>1TO3_266_286
DTELMLRDVSAPKLQRLGEIV
>1E6U_285_305
LDVTRLHQLGWYHEISLEAGL
>1X3L_78_98
AVTKYGYGKELKRIKVIEAGH
>1W58_202_222
MPLKLAFKVADEVLINAVKGL
>1NST_184_204
SSKLRALQNRCLVPGWYATHI
>1QZ9_82_102
TLIGARDGEVVVTDTTSINLF
>1D5T_92_112
MLLYTEVTRYLDFKVVEGSFV
>1G8P_104_124
TPVVDLPLGVSEDRVVGALDI
>1V2D_146_166
EKALTPRTRALLLNTPMNPTG
>1GSA_224_244
ARIPQGGETRGNLAAGGRGEP
>1KO9_186_206
ALAGPEVEAHLRKLGLGYRAR
>1MUW_96_116
PVFKDGGFTANDRDVRRYALR
>1J7X_140_160
TENLIIDLRYNVGGSSTAVPL
>1RVK_351_371
DPMDRDGFVHVPDRPGLGEDI
>1WDI_54_74
PGDVLVFNESKVIPARLLARK
>2BOQ_168_188
SHSIAAADKVDPSIPGTPFDS
>2IMR_300_320
TLVHMVNVTPDDIARVARAGC
>1IIR_197_217
AADPVLAPLQPTDLDAVQTGA
>1R6W_195_215
CKTRDDSRAFARETGIAIAWD
>1OXX_133_153
VLNHFPRELSGAQQQRVALAR
>1YE3_132_152
CRGKPIHHFLGTSTFSQYTVV
>1VE1_66_86
VEPTSGNTGIGLAMIAASRGY
>1VJZ_209_229
CRGYIPFSVTHYKAEWVDSKD
>1Y11_384_404
GGAAQDDDLAGSSPGSRSHHH
>1T2D_235_255
PYVAPAAAIIEMAESYLKDLK
>1K7I_198_218
HPGEYNAGEGDPSYNDAVYAE
>1IAL_386_406
LSAKDTKIIQVILDAISNIFQ
>1TQN_242_262
DTQKHRVDFLQLMIDSQNSKE
>2GTI_193_213
PSHYRSPQGNPGGNRVGDLSG
>2AZQ_52_72
EDEFWHAVDYLNRLGGRNEAG
>2IZR_303_323
GAVQQDPALSSNREAHQHRDK
>2DAP_275_295
ASSQIAFGRAAHRMKQQGQSG
>2H85_247_267
LGGLHLMIGLAKRSQDSPLKL
>1QF5_326_346
GFCLTKLDVLDGLKEVKLCVA
>1NH1_69_89
MYNSIRSAGDEISRGGITSFE
>1KJO_122_142
YGDGDGQTFIPLSGGIDVVAH
>1V4A_18_38
RLPEPLAEESLSAQAKSVLTF
>1J6U_75_95
VIKTPAVRDDNPEIVRARMER
>2FEZ_51_71
GVDALITALWEEWPPSGARAS
>1XKG_140_160
QELVDCASQHGCHGDTIPRGI
>4ENL_182_202
ALRIGSEVYHNLKSLTKKRYG
>1KMJ_182_202
PLAEMITLAHQHGAKVLVDGA
>1E4F_176_196
FLQDTVKSPFQLKSSLVSTAE
>1Z70_266_286
RSYCYRYRCAARSQNTPDSSA
>1A87_284_304
LAVTALGVIGIMTISYLSSFI
>1B6R_56_76
TALTRQLARHPAFVNRDVFPI
>1PJC_153_173
GGRGVLLGGVPGVKPGKVVIL
>1R5M_205_225
DGSLGVDVEWVDDDKFVIPGP
>1P5D_63_83
ELVKQLIQGLVDCGCQVSDVG
>1Q1Q_223_243
GSVVAHSTFSAMKANTMSNYT
>1TCA_151_171
APSVWQQTTGSALTTALRNAG
>1JIX_234_254
FTGKIPMNMVSEKNSQAIAAL
>1W58_180_200
LKQHTDTLVVIPNEKLFEIVP
>1Q25_98_118
KTLGTPEFVTATDCVHYFEWR
>1PJX_256_276
GGQPKMRIRCPFEKPSNLHFK
>1YE3_42_62
ATGICRSDDHVVSGTLVTPLP
>2BKW_70_90
LGWDIFASNFILSKAPNKNVL
>1O5T_157_177
NVVKIQKHVTFNQVKGIFGFT
>2NXF_1_21
SEDPVFTFGLIADVQYADIED
>1Z05_300_320
VTARIQAGEPSCLATVEEISI
>1SO7_67_87
QVQWQAQEVVAQARLDGHRSM
>1B9H_152_172
TGVPLLQDAAHAHGARWQGKR
>1SAZ_325_345
PVLVFPGSNEEKALALSALRV
>1FNO_125_145
GQTLITTDGKTLLGADDKAGV
>1OKG_309_329
PSLGDNPKANLDTMTLKVDGA
>2A1X_64_84
KPLGLTVMRDVTISKSEYAPS
>1CJC_2_22
TQEQTPQICVVGSGPAGFYTA
>1GVH_64_84
YASNIENLPALLPAVEKIAQK
>1YGJ_176_196
HSMGPDTVVITSSNLLSPRGS
>2H9F_47_67
RVIGSPDPYAAHIDGMGGATS
>1T2D_168_188
NVCPRDVNAHIVGAHGNKMVL
>1M8Z_19_39
LREIAGHIMEFSQDQHGSRFI
>1NQK_9_29
LPTHGDGHYLGTEEGSRPVDH
>1CSH_64_84
FRGFSIPECQKLLPKAGGGEE
>2B3H_246_266
HTAPNVPHYAKNKAVGVMKSG
>1X54_80_100
ADERAPGGAEVHVEKLEVIQA
>1C7Q_13_33
FMQENELDYLSEFVKAAHHML
>1F20_360_380
YVQDVLQEQLAESVYRALKEQ
>2F7V_183_203
GHASGKQDPAASALHQAMRWG
>1NE9_203_223
AERHGITHRPIEYFQRMQAAF
>1YLE_8_28
PAQAADLPQVQRLAADSPVGV
>1IAL_250_270
GVVPQLVKLLGATELPIVTPA
>1Y11_164_184
AKGSQALVSQIVPLLGPMIQD
>2BDE_183_203
KYVIREKEVVEGLKHFIRYGK
>2A2C_261_281
NIRVMECRLAAKLLAKYKSLQ
>1L6J_44_64
ESKSLGPALLLLQKQLSLPET
>1G8P_174_194
VVERDGLSIRHPARFVLVGSG
>1RVK_324_344
NCRWYERGLLHPFLEYDDGHD
>2FTP_235_255
SVAGLGGCPYAKGATGNVASE
>1ZYL_256_276
SEFDTAEIGLIEPLRAMRLVY
>1WXQ_313_333
VFDLLKLIPVYPVHDENKLTD
>1DKQ_253_273
QFYLLQRTPEVARSRATPLLD
>1P5J_169_189
IPPFDDPLIWEGHASIVKELK
>1U7L_338_358
SKCKSELIDAFGFLGGNAFMK
>1FXX_394_414
LDITFVDKRIEKLLFNYRARN
>2FK8_199_219
HPYEMAARGKKLSFETARFIK
>1UWV_262_282
DFIQVNAGVNQKMVARALEWL
>1EYB_5_25
HHHHHHHHSSGHIDDDDKHMG
>1CX4_251_271
SAHAIGTVKCLAMDVQAFERL
>1K5C_240_260
GVTYDANTISGIAKYGVLISQ
>2DBQ_6_26
FITREIPEVGIKMLEDEFEVE
>1EWF_309_329
FPNMKIQIHVSASTPPHLSVQ
>2FUZ_196_216
YFDPENGNAIRGGTHQGNTDG
>1ZSW_183_203
SVELTVRRLDKMASTLTEIFG
>2DDU_174_194
SSSQKNVPPFGLDGVYISEPC
>1WAK_283_303
AFELATGDYLFEPHSGEEYTR
>1Y4I_304_324
RQMSLPGGIISFEIAGGLEAG
>1T67_272_292
DPMCSFNMTPVGIGKCLKYIL
>1JR7_78_98
EGALLINAVGVDDVKQADEMV
>1EA7_180_200
PGALPNAIAVAALENVQQNGT
>1UUR_110_130
HNEIQSILNPQHSAPKPNVAL
>1LML_8_28
GALRIAVSTEDLTDPAYHCAR
>2G0D_317_337
GIDSYMICHGYSGLIEICSLF
>1LML_15_35
STEDLTDPAYHCARVGQHVKD
>1JL5_390_410
EVPELPQNLKQLHVETNPLRE
>1LAM_351_371
PKVIINAATLTGAMDIALGSG
>2HBJ_262_282
GVLYESRNVAKRRFEYSKYRP
>1XC3_113_133
GEFLFGEAKGLDSCLYITIGT
>2GHS_188_208
PDGTTGYFVDTKVNRLMRVPL
>1HSK_15_35
NKDIYQALQQLIPNEKIKVDE
>1AL3_280_300
LRSYMYDFIQRFAPHLTRDVV
>1VJV_162_182
NDNDITVKENESDSKLQCHIS
>1SVS_49_69
VKQMKIIHEAGYSEEECKQYK
>1CS6_192_212
FSQLSLAAEDARQYAPSIKAK
>1PW4_97_117
AGLILAAAVMLFMGFVPWATS
>1AC5_37_57
RSEDADEQDSSDLEYFFWKFT
>2DDU_137_157
SEPTVYYTGDFEEWTRITIAI
>1QF5_215_235
GDFVMFEGAQGTLLDIDHGTY
>2DFW_179_199
VLQDSAEEIVAGYVAQCAVLV
>1XKU_290_310
TKKASYSGVSLFSNPVQYWEI
>2A2F_148_168
YLEKAGPFLDEFVCHMTNTER
>1NML_13_33
PIPKYPPVIDGNELTQAKVEL
>2A62_231_251
GTAIGRVKANDQDIGENAQSS
>1YFE_197_217
LGQEISGWVAMLEHNLKHIEY
>2HC9_192_212
EAVKVGNATGSKITVIRGEEL
>1ML9_2_22
RSFATHAQLPISIVNREDDAF
>2GWN_224_244
SAEAVELAERMNARLHILHLS
>1XKG_29_49
RKNFLESVKYVQSNGGAINHL
>2GUY_88_108
YSLNENYGTADDLKALSSALH
>2NLO_112_132
VNTVVIDATGHTTGHNTDVSG
>1WDP_219_239
AAVARAGHPEWELPDDAGKYN
>1N93_48_68
PHPGIGHEKDIRQNAVALLDQ
>2GY5_347_367
ICKASGWPLPTNEEMTLVKPD
>1H8L_315_335
GILNATISVADINHPVTTYKD
>1SVS_217_237
VTAIIFCVALSDYDLVLAEDE
>1PW4_141_161
GRTMVHWWSQKERGGIVSVWN
>2B4W_295_315
YPFKGHGTIIGDLHFPMASSL
>1YD7_234_254
PIFGKGYRTYVTGLTHDEKGR
>1FO8_238_258
PFTQLDLSYLQQEAYDRDFLA
>1JL5_84_104
SSLPELPPHLESLVASCNSLT
>1GR0_320_340
DAVRAAKIAKDRGIGGPVIPA
>1FSU_380_400
EYSAFNTSVHAAIRHGNWKLL
>1BS0_213_233
GEQGRGSCWLQKVKPELLVVT
>2F7F_259_279
LGVRIDSGDMAYISKRVREQL
>1OWL_325_345
TQAQTGYPIVDAAMRQLTETG
>1TDH_2_22
PEGPELHLASQFVNEACRALV
>1ULZ_93_113
MCEEAGITFIGPHWKVIELMG
>1DD9_199_219
IQLLFRATNNVICCYDGDRAG
>2BKW_109_129
GAQVDVVRPLKIGESVPLELI
>1ITX_159_179
LRKYNFDGVDLDWEYPVSGGL
>2AEX_318_338
RWEYMHSPSENSKEAEILEVL
>1M6E_63_83
GPNALFAVTELIKTVEELRKK
>1LCY_242_262
AELQLREPSFPDVQHGVLIHK
>2JAK_164_184
PNIAKKYIDQKFVLQLLELFD
>1PJX_129_149
NLWITAPAGEVAPADYTRSMQ
>1G55_77_97
PCQPFTRIGRQGDMTDSRTNS
>2GJL_204_224
FLATRECPIHPAVKAAIRAAD
>2BI7_24_44
EKGHQVHIIDQRDHIGGNSYD
>1A87_7_27
KPKPGGNSGNRGNNGDGASAK
>2O14_290_310
HSSVNRWYRASILALAEEEKT
>1KQ3_197_217
APNMTGRLGSMTAYALARLCY
>2FYT_248_268
TLKITRTSMCTAIAGYFDIYF
>1AC5_131_151
DEGKIDKNKFDEDLEDVTKHF
>2GWN_113_133
EKRQIGADTAWANYGFFFGGT
>1VJ1_150_170
LTSLIGVQEKGHISAGSNQTM
>1JXM_113_133
PIIILGPTKDRANDDLLSEFP
>1SIQ_361_381
LEAVNTYEGTHDIHALILGRA
>1W9H_132_152
NSIPSQFMRYDILSNRNLTFY
>2CBN_81_101
RSMSGIIQPLTIYGPQGIREF
>1OX0_221_241
GFQALTALSTTEDPTRASIPF
>2HKJ_47_67
DVHGILPNIKITIDLIDDARQ
>1EDG_72_92
QKGFNTVRIPVSWHPHVSGSD
>2EU9_13_33
IGDWLQERYEIVGNLGEGTFG
>1RYO_244_264
AQVPSHTVVARSMGGKEDLIW
>2EU9_149_169
LKPENILFVNSEFETLYNEHK
>1I4W_8_28
HHHMASSVPIPGIKDISKLKF
>1YLE_322_342
EAAEALGVGEGASVRLVAVGS
>1Q1Q_205_225
SVERICGFLGRPLGKEALGSV
>1M15_335_355
EYQAVREMQDGILEMIKMEKA
>2BLE_327_347
ILDILGGLRSTCTYVGAAKLK
>1XV5_367_387
DRALYDREREKAYEFLYQHQD
>1ZKL_103_123
KLANSVTPWDILLSLIAAATH
>1NF1_240_260
EEHMRPFNDFVKSNFDAARRF
>1PHP_107_127
NEGDVLLLENVRFYPGEEKND
>2CFQ_174_194
SGCALILAVLLFFAKTDAPSS
>1VAG_175_195
DFRVWNSQLIRYAGYKQPDGS
>1HZ4_206_226
NGKYHSDWISNANKVRVIYWQ
>2H85_160_180
AQASVNGVTLIGESVKTQFNY
>1PO5_184_204
FQSFSLISSFSSQVFELFSGF
>1D2P_244_264
YDEGKKIEYTVTEDHVKDYTT
>1SQ9_176_196
QGTVESPMTPSQFATSVDISE
>2CYG_245_265
GAEASTSNAQTYNQNLIRHVG
>1XHC_106_126
VLATGARAREPQIKGKEYLLT
>1Q25_242_262
PAVTITFVCPSERREGTIPKL
>1WP5_280_300
FSDRYSNGSFVLDEEENGRVI
>2GWD_314_334
RLKRYMEMRGADGGPWRRLCA
>1NU5_126_146
GTMRTSIPIAWTLASGDTARD
>1U09_365_385
TPADKSDKGFVLGHSITDVTF
>1X19_240_260
DRMRGIAVDIYKESYPEADAV
>1SBP_35_55
NVVIDQSHGGSGKQATSVING
>1WL7_249_269
SMMQGGGTILDAGNDRWIGPG
>1DD9_128_148
LGNDTPKYLNSPETDIFHKGR
>1I6L_167_187
ELFTIPEARIPKVGARIMSLV
>2GY5_61_81
AKKVVWKREKASKINGAYFCE
>1MUW_71_91
IKRFRQALDATGMTVPMATTN
>1LW7_299_319
GSQKQRQQFQQLLKKLLDKYK
>2F7F_204_224
AHSLVQSYGNDYEAFMAYAKT
>1KKH_139_159
DEIAKLGYMVEKEIQGKASIT
>1JL5_272_292
LPELPQSLTFLDVSENIFSGL
>1BCO_91_111
TRGAANKWLTGGAPNRYRFKV
>1KMJ_107_127
NSNVRAGDNIIISQMEHHANI
>1O88_81_101
GVEIKEFTKGITIIGANGSSA
>1JFB_298_318
DVMIGDKLVRANEGIIASNQS
>1PO5_317_337
RPPALDDRAKMPYTDAVIHEI
>2AZQ_281_301
FAELSFDFRLQGAQSPDAEAR
>1YFQ_201_221
LLPKEQEGYACSSIDGRVAVE
>1V72_28_48
LVKHSSGQAGPYGTDELTAQV
>2H9F_38_58
GEARDRLFMRVIGSPDPYAAH
>1Q7E_1_21
MSLSTPLQGIKVLDFTGVQSG
>2GTI_150_170
KGPQRADLNGVVVEKVGDSDV
>2IXR_108_128
LDTAGDEGGIQPDPILQGLVD
>1DLJ_3_23
IAVAGSGYVGLSLGVLLSLQN
>1B6A_11_31
GSHLNGDLDPDDREEGAASTA
>2AEU_186_206
RLLFNQPPALKLGADLVVTST
>1OFL_394_414
VEKGIPVNISANRSAYKPVKI
>1W55_294_314
REIGFELINIDICVMAQSPKL
>1RK6_202_222
GAFYPPAAHASTEEIIEVCRP
>1XKN_200_220
EKVLWLGDGIAGDDTDGHVDD
>1RK6_142_162
YLEALRAAPPAVNAACMVGHS
>1J8U_66_86
YRHGQPIPRVEYMEEEKKTWG
>1L5O_317_337
EGSGAALAMPIVEAACAMFHN
>1HD7_10_30
VAEDGDELRTEPEAKKSKTAA
>2FBA_199_219
GYWDSTGFDLWEENQGRHFFT
>2H85_210_230
QMETDFLELAMDEFIQRYKLE
>2G5D_36_56
AGGGAVYTVVPHLSMPHWAAQ
>1Q5N_326_346
AEWLSLPEIFQLTAGALERTL
>1A5T_50_70
CQQPQGHKSCGHCRGCQLMQA
>1VPK_114_134
STVFRITTMPADEFPEITPAE
>2ICS_135_155
QASLVKKAIQELPDFVVGIKA
>1N26_207_227
AVARNPRWLSVTWQDPHSWNS
>1AC5_347_367
NSVGTKLSNPISKPSIHLLPG
>1WCD_356_376
RVATGSVVTVAGVSNFELIPN
>1EUR_343_363
YEPGTGIRYANFNLAWLGGIC
>1NXC_95_115
FNVNAEVSVFEVNIRFVGGLL
>1U8X_66_86
DKERQDRIAGACDVFIREKAP
>1Z6F_55_75
GQAMKAGKFKETDLVTIGNDA
>1A87_67_87
VYTFHTRKGQYVKVTVPDSNI
>1WD3_439_459
YPTRYFRHYENVLYAASNGGV
>1W3U_114_134
IGDTHVAASSEASNYMTLPKL
>1V04_9_29
LLGMGLALFDRQKSSFQTRFN
>2BF6_376_396
GTVRIGLINQVGTYENGEPKY
>1G41_356_376
YKALMATEGVNIAFTTDAVKK
>1PJX_40_60
VNGKPAGEILRIDLKTGKKTV
>1U94_83_103
VIAAAQREGKTCAFIDAEHAL
>1LL2_246_266
LNVWWDIFTTSVVPLLQQFGL
>1YI9_23_43
PGVTPKESDTYFCMSMRLPVD
>1N67_200_220
NPSGDNVIAPVLTGNLKPNTD
>1HBZ_194_214
GYGSHTYLWVNAQGEKHWVKY
>1L9V_217_237
AVITHGKGHYRIVKYSSVANH
>1IR6_343_363
RSAEDLLLRYGGHKEAAGFAM
>2DE2_247_267
ERNAYASVWTVSSGLVRQRPG
>4UAG_191_211
LQQYRAAKLRIYENAKVCVVN
>2FOZ_312_332
AYYGMDQVPESWQQSCEGYEE
>1Y08_255_275
FDSNGNLKAIYVTDSDSNASI
>1NUY_127_147
DCLVSIGTIFGIYRKNSTDEP
>2BOQ_285_305
PPALVGAAHLPAGFSLSDVEQ
>2I7Q_17_37
RGSPQPPADEQPEPRTRRRAY
>1TR9_291_311
EVPQAEALLKKQQFSYSELKR
>1F8E_73_93
QYRALISWPLSSPPTVYNSRV
>2GS8_159_179
DSGAIYKVETDLKMAMIMLVL
>1GYN_189_209
HMDASALYTQPEDVDYAYTEL
>2D7U_156_176
LTDVAQEINDALDEGSLVLVE
>1ZSX_131_151
LERLQLEYVDVVFANRPDPNT
>2I1Q_179_199
VARAYNSDMQMLFAEKIEDLI
>2J4O_81_101
AQRLSAELLLGQLNAEHAEAD
>2CJG_82_102
HAELMQAALNKPSNSDVYSVA
>2GFO_42_62
RLSASQIRNLNPVFGGSGPAL
>1ODM_233_253
VETAAGYQDIEADDTGYLINC
>1O59_203_223
TKDHIIDLAYVCNGAVALKYS
>1C3P_269_289
NLSNVAFLKAFNIVREVFGEG
>1JDN_326_346
VLALHEVLRAGYSKKDGGKII
>1ZJC_365_385
GTEMTVEEKIASGLNDSNVHV
>1IO1_366_386
VDTLRSDLAAVQNRFNSAITN
>1QWO_38_58
SVSSKLPKDCRITLVQVLSRH
>1JDN_280_300
TLLRTVKPEFEKFSMEVKSSV
>2CGL_331_351
IINPNDDRFINPDEMCSEIQA
>2GJL_301_321
ACAELLRDIVEQARQLVRQRL
>1YDX_17_37
IDDDDKHMTPKLKLNNNINWT
>1KJO_69_89
PAVDAHYYAGVTYDYYKNVHN
>1ODM_195_215
YPEAAIKTAADGTKLSFEWHE
>1GQ8_18_38
DYKTVSEAVAAAPEDSKTRYV
>2C3F_60_80
FARAGDGHNRFSDLGYISPLD
>1E6U_195_215
KAPDVVVWGSGTPMREFLHVD
>1XKG_235_255
GRTIIQRDNGYQPNYHAVNIV
>1EZW_186_206
AGEIANGVLVNASNPKDFEVA
>1DB3_244_264
QPEDFVIATGVQYSVRQFVEM
>1UUR_246_266
VVITNECQWEGSAGVLLKKDA
>1WF3_239_259
PSQKAIVIGEGGRKIKEIGQA
>1AB4_67_87
FSLRYMLVDGQGNFGSIDGDS
>1O7F_24_44
CLDKRPLERSSEDVDIIFTRL
>1INP_83_103
ELTNDLGEKIIMRLGPTEEET
>1WZZ_104_124
ATDGDLLIALALGRAGKRFQR
>1XC3_205_225
WELEGYYIAQALAQYILILAP
>1NTY_147_167
TKYQLLLKELLTCCEEGKGEI
>1KV7_259_279
VNDNKPFDLVTLPVSQMGMAI
>1NTY_1_21
EEKRKSARRKEFIMAELIQTE
>1R5M_64_84
GEKNSVARLARIVETDQEGKK
>1DHS_87_107
TSCTIFLGYTSNLISSGIRET
>1JCF_197_217
AIGERTAERVKIEIGNVFPSK
>1RH9_243_263
QGIDFTTIHMYPNQWLPGLTQ
>1FCQ_232_252
LTSGERVGLVGGRVKEALRIA
>2GG6_322_342
PSMIDEYPILAVAAAFAEGAT
>1VPB_27_47
DYALKNGCQAAKVLLYSSSNT
>1YS1_147_167
GILTSSSNNTNQDALAALKTL
>1QNR_258_278
IQTHAAACLAAGKPCVFEEYG
>1UMG_202_222
RVYRNEDNLLAAVVSIERLNL
>1T67_209_229
PGTGDVSDVGLGKGRYYSVNV
>1B63_4_24
PIQVLPPQLANQIAAGEVVER
>2D5B_283_303
HLNVGGFLLGPDGRKMSKTLG
>2BWV_397_417
QYRGIGIRIEDDIVITETGNE
>2DBQ_34_54
IPREILLKKVKEVDALVTMLS
>1S9J_118_138
TYLREKHKIMHRDVKPSNILV
>1JND_5_25
VCYYDSSSYTREGLGKLLNPD
>2I0O_161_181
KALEMSFDHKPEDTVEYQRIE
>1YT3_205_225
NAWQLRTRQLACLQLLADWRL
>8OHM_210_230
VIPTSGDVVVVATDALMTGYT
>1SNG_302_322
IHQARLRVDERGAEGAAATAA
>1D3G_93_113
TPKPQEGNPRPRVFRLPEDQA
>1M15_299_319
DIASKFNLQVRGTRGEHTESE
>1XC3_40_60
TIEKVIQYFSQFSLQAIGIGS
>1NQK_41_61
RLGYTGVLIPTGRSCEDAWLV
>1IN4_295_315
EVYEPYLLQAGFLARTPRGRI
>1KKH_98_118
TGFKINISSKIPISCGLGSSA
>1PBE_318_338
REGRGELLERYSAICLRRIWK
>1VYR_245_265
NGPNEEADALYLIEELAKRGI
>1G41_380_400
AAFRVNEKTENIGARRLHTVM
>2IW1_122_142
RHYAAFERATFEQGKSTKLMM
>2II0_342_362
LEEAHELSEDHYKKYLAKLRS
>1QWO_201_221
EVAANFTALFAPDIRARAEKH
>1PHP_14_34
KRVFCRVDFNVPMEQGAITDD
>2BDE_236_256
GLFEFVITLANKPRFFYDNLR
>1NC5_67_87
KAYADLLIDDNGNLLFRRDEL
>2J3X_15_35
ESEAKEWGKEEEKRWFTKLNN
>1EDZ_243_263
SLDSDVVITGVPSENYKFPTE
>2DDU_61_81
FGKSDGDRFAVTRDLTLKPGY
>1V4A_229_249
FGESGPLVLSFAALEDYYQEQ
>2FFE_188_208
LIGPSNPITSIGPIISLPGMR
>1NE9_18_38
MRQSPYGQVTQDLGWAKVKNN
>2EX1_16_36
LNQLMDFTQNNEDKTHPRIFG
>1B89_118_138
NGPNNAHIQQVGDRCYDEKMY
>2GNO_265_285
KSVSFLDSILRVKIANLNNKL
>1UUR_433_453
WTKDTNGAPRFLKLHKDTALG
>1L9K_180_200
WLSNNTQFCVKVLNPYMSSVI
>2DVZ_18_38
SKAIRVIVPFAPGGSTDIIAR
>1XA6_338_358
NVYPDINIITGALKLYFRDLP
>2GES_234_254
WYVSRFLAMRTTAFADPESHF
>1T5J_231_251
SAIATYLLTDNFKEGMLKCIN
>1MSK_69_89
EDEVVGVEAQRLFKDANDMLD
>1ZCJ_410_430
VGLPTVLEKLQKYYRQNPDIP
>2FP3_183_203
FARGDEYDLGHPKNQGNLMEP
>1OLT_382_402
RLDYSPIEQQWDLLFADYFAE
>1DLJ_303_323
KEQESPVKVVGVYRLIMKSNS
>2D0B_202_222
DEFLKRDSYFRYLSDEDRIIR
>2BOQ_210_230
GTADNKGEAQSPLQGEIRLQS
>1H4V_372_392
EALKRGAAFAGFLGEDELRAG
>1NTY_231_251
MSLVFSKEVKDSSGRSKYLYK
>1I9Z_308_328
PIYATYEANIVKVDREKKKIL
>2C78_353_373
VQLPPGVEMVMPGDNVTFTVE
>1JY1_61_81
CFDVDWLVKQYPPEFRKKPIL
>1A0I_259_279
ANEGKVIGFEVLLESGRLVNA
>1XV5_339_359
LTSHDSGIIWFDENDMESTFE
>1MC0_60_80
LSCKVIGDKVLGEEVSFPLTM
>2J4O_93_113
LNAEHAEADVRRVLLQAFDVV
>2HC9_150_170
VVCDKLTNEDAVFLTDLSESV
>16VP_327_347
YGSTIEGLLDLPDDDAPEEAG
>2AM1_298_318
AFQHLELTRNRTEWKKAANGA
>1LFW_314_334
KKLGIFHHDDLMGDLASSPSM
>1WCD_35_55
KHTLRSETSTYNLTVGDTGSG
>1US5_44_64
NDANVGIRANARSTGGSVANI
>2AYU_141_161
GQEQPKPEQIAKGQEIVESLN
>1XFI_5_25
SEMVPFPQLPMPIENNYRACT
>1PW4_295_315
FLYEYAGIPGTLLCGWMSDKV
>1X54_343_363
KVLASDMLAPEGYGEIIGGSQ
>1V4A_47_67
IAHPEWLTELESQPPQADEWQ
>2HC9_459_479
AAPAEVGDRGTGYGPALFSTL
>2JAK_194_214
LKTTLHRIYGKFLGLRAYIRK
>2BW0_23_43
MKIAVIGQSLFGQEVYCHLRK
>2J3X_292_312
PQTLIAYRRVDGIPFDLPSDF
>1WST_247_267
VIYLGTFSKILAPGFRIGWVA
>2GUY_68_88
QLPQTTAYGDAYHGYWQQDIY
>1HSK_265_285
VEVSTKHAGFMVNVDNGTATD
>2C78_333_353
GFFSGYRPQFYFRTTDVTGVV
>1FO8_210_230
MTFGRKGVSHGQFFDQHLKFI
>2VTK_140_160
PAARYLMGSMTPQAVLAFVAL
>2CBN_114_134
DYPLEIVEIGAGEILDDGLRK
>2B9E_28_48
FKRQGFSYQGRASSLDDLRAL
>1BT3_13_33
VPPADLPPGAVVDNCCPPVAS
>2CGL_463_483
FTPNPDSEIAHYVALIHSTRQ
>1A5T_155_175
LRSRCRLHYLAPPPEQYAVTW
>1EZW_126_146
GPATAIREVKEVIYQYLEGGP
>1OYG_1_21
ASMKETNQKPYKETYGISHIT
>1CWV_471_491
MDTGALQPGPAYLAFPLCALS
>2A2C_61_81
PGRVNIIGEHIDYCGYSVLPM
>1NML_303_323
VPEVTYPVLPPSTANTPKPVD
>1WST_230_250
YSGEPTPPIKHFDDYGRVIYL
>2DDU_354_374
ATAFRWWQPQHGKHSAQWALD
>1YHL_249_269
QDDVMDCFTPPEQLGKVGTDI
>1NML_197_217
CTACHSGVNLGGQNYYPFGLV
>1A87_181_201
LNKVLANPKMKVNKSDKDAIV
>1YFQ_145_165
NNTKVKNKIFTMDTNSSRLIV
>2C0H_325_345
RTDVSWNNQLRGMQHLKSRTD
>1IIR_353_373
IPTFDSLSAALATALTPETHA
>1TCA_171_191
GGLTQIVPTTNLYSATDEIVQ
>1EWF_363_383
TGSMEVSAESNRLVGELKLDR
>1QZZ_166_186
DEDLAYEAPADAYDWSAVRHV
>2BWV_301_321
LRLYRPGTSILEVTGEVVRIM
>2EWV_117_137
PEFKKLGLPDKVLELCHRKMG
>1GPJ_382_402
MELPDEYRRAASRALRRASEL
>7ODC_275_295
PGRYYVASAFTLAVNIIAKKT
>1SZN_348_368
KGHLVLMVNTLDITATKEAKW
>1YHT_22_42
MLDIARHFYSPEVIKSFIDTI
>1JTV_305_325
AEDEAGRSAVGDPELGDPPAA
>1KV7_39_59
WGYNGNLLGPAVKLQRGKAVT
>1IGR_427_447
SEIYRMEEVTGTKGRQSKGDI
>2F8L_173_193
SLALVGADLQRQKMTLLHQDG
>1UG6_268_288
DLELVARPLDFLGVNYYAPVR
>1W3U_197_217
KNLGPSGVTVVIVREDLVAES
>1F9V_45_65
IQNTAQVHEFKFDKIFDQQDT
>1NQK_19_39
GTEEGSRPVDHGYLQQIAQAA
>1L6J_175_195
PGPGIQGDAHFDDDELWSLGK
>1YU0_120_140
RADSNFSAPTGYTSTTARKVG
>2BC9_137_157
FVYNSIGTINQQAMDQLYYVT
>1H9A_382_402
KLNAKSVEDAFNTRTIDLGWT
>1F1O_7_27
RPEMSAIWTDENRFQAWLEVE
>1D2P_21_41
RPEKVSVNLLANGEKVKTLDV
>1DFA_215_235
WIGDGLSDRATFSVDSRDTSL
>2FAU_61_81
PGKRLEHQGIRIEFVGQIELF
>1WAK_184_204
EQYIRRLAAEATEWQRSGAPP
>1NW3_61_81
IDYDTKSFESMQRLCDKYNRA
>1FNF_50_70
EEVVHADQSSCTFDNLSPGLE
>1W78_229_249
YSVTDHDWAFSDAHGTLENLP
>1P8L_276_296
MVKFKYFEMGSKDCPRFPVFI
>1TXD_206_226
QILNFVNQAVKEAENKQRLED
>1BS0_48_68
DYLGLSHHPQIIRAWQQGAEQ
>1MC0_285_305
RTRNILCFPIKNENQEVIGVA
>1VB3_169_189
LFCTLGGNIETVAIDGDFDAC
>3GRS_84_104
DYGFPSCEGKFNWRVIKEKRD
>1WMD_315_335
SLNVAYVNESSSLSTSQKATY
>1F9V_313_333
LMFVNISPSSSHINETLNSLR
>2A99_49_69
VPAVEPSSYRLRVDGPGGGTL
>1IR6_192_212
ALVKEGLARIPASSWVGLRLL
>2H85_285_305
AQTGSSKCGCSVIDLLLGDFV
>1Y0Y_31_51
DVVIEEIKDYVDEVKVDKLGN
>1JHN_193_213
HLYTLILNPDNSFEILVDQSI
>1F2J_205_225
THDIETCQRVSQHVWSEVVSA
>1OGQ_184_204
NRLTGKIPPTFANLNLAFVDL
>1VPB_262_282
PMISALNGSALQQKNSFLLNK
>1IN4_147_167
DIQPFTLVGATTRSGLLSSPL
>1ZU4_8_28
EKAMLKSAFNFSKDIKKLSKK
>1ML9_87_107
AYYSQGAKKGLLRDRVLQSQE
>1VJO_208_228
DAWGVDLAYSCSQKGLGCSPG
>1IUQ_167_187
GDRVLADPLCKPFSIGRNLIC
>1JMM_77_97
STSKAKYVQKILQLDDLDITN
>1KMJ_217_237
CDFYVFSGHKLYGPTGIGILY
>1GPJ_326_346
KERRLVADVAKSLHEIKDREL
>1JMS_101_121
EDGESSEAKAVLNDERYKSFK
>1G55_239_259
CRRSVCFTKGYGSYIEGTGSV
>1G41_56_76
IGPTGVGKTEIARRLAKLANA
>1ADT_262_282
SVLASVHHPALIVFQCCNPVY
>2CY8_297_317
KVLHQGTFTGNPITAAAAIAA
>1OXX_292_312
SWILVGKGKVKVIGYQGGLFR
>2PIA_28_48
LTDPQGAPLPPFEAGANLTVA
>2HZ6_263_283
LYVGKYSTSLYASPSMVHEGV
>1U7L_248_268
TAAREKKFIPREFNYSEELID
>1SUU_200_220
GDLFVKVLSVKENPYLLIVSE
>1XM9_143_163
WCDGNSNMSREVVDPEVFFNA
>1WER_243_263
VNPFIKSNKHRMIMFLDELGN
>1IHG_242_262
AIKKYTKVLRYVEGSRAAAED
>1R76_256_276
ETQVVQDGKRLGWGQQHDALT
>1KNW_35_55
IIRRQIAALKQFDVVRFAQKA
>1U09_419_439
TIQEKLISVAGLAVHSGPDEY
>1JFB_382_402
PLGKINYTPLNRDVGIVDLPV
>1MKY_225_245
IDGRKYVFVDTAGLRRKSRVE
>2AP1_95_115
EDGTLYAANVPAASGKPLRAD
>1LJ5_183_203
STHRRLFHKSDGSTVSVPMMA
>1Z70_141_161
DAVAYCTWAGKRLPTEAEWEY
>2IM9_33_53
QANSSIRKLYHTLNTMPNTSM
>2C0H_51_71
LSDMQSHGGNSVRVWLHIEGE
>1IG8_320_340
DMYKQGFIFKNQDLSKFDKPF
>1QZZ_232_252
DRVTVAEGDFFKPLPVTADVV
>1LZL_126_146
FPGPVNDCYAALLYIHAHAEE
>1W9H_315_335
KVKLSSKRYLLTLLQPYLKRN
>1BQG_57_77
GVGEVPGGEGIRKTLEDARHL
>1LAM_151_171
QEAWQRGVLFASGQNLARRLM
>1JR7_237_257
KDFEEGVWLSELSDAIETSKG
>1O89_287_307
DSVMTPPERRAQAWQRLVADL
>2EX1_85_105
NIAHSVQLIRPILAYRFAHLD
>1FNO_389_409
GMEKAVQVIVRIAELTAKRGQ
>1SB8_153_173
SSSTYGDHPGLPKVEDTIGKP
>1LTQ_119_139
LVKRNSKRGTKAVPIDVLRSM
>1K92_284_304
EAKSRGIYEAPGMALLHIAYE
>2D7U_177_197
GTQGFGLSLYYGTYPYVTSKD
>1JCF_278_298
ERGIFLTGGGSLLRGLDTLLQ
>1DT9_372_392
MPLLEWFANNYKKFGATLEIV
>1FKM_273_293
SNDIKPPVTPTEPRVASFVTP
>1XHB_296_316
IISPGVTKVDYGDISSRLGLR
>1BIF_79_99
RRDMVKTYKSFEFFLPDNEEG
>1ZOD_385_405
ECMNLGLSMNIVQLPGMGGVF
>1O7F_423_443
SIVLREDNCHFLRVDKEDFNR
>1T2D_196_216
GGIPLQEFINNKLISDAELEA
>2D0B_165_185
WQRSGMPQTKMKALLHNRTLV
>1OKG_179_199
DARSADRFASTVRPYAADKMP
>1YE3_13_33
VLWEEKKPFSIEEVEVAPPKA
>1WDP_293_313
AIKVSGIHWWYKVENHAAELT
>2C1I_59_79
SVRELINQDVKDKLESKDNLV
>1N40_242_262
LTTALISLIQRPQLRNLLHEK
>2HMA_104_124
VMCNKEIKFKAFLDYAITLGA
>2J66_126_146
AEKENKTARVAIRINPDKSFG
>1A26_210_230
GSRTTNFAGILSQGLRIAPPE
>1EUR_241_261
YRKVAVSTDGGHSYGPVTIDR
>1JMM_106_126
SSMELYGNFGDKAGWSTTVSN
>2II0_13_33
ADVYRFAEPDSEENIIFEENM
>1M6I_248_268
IVQSVGVSSGKLLIKLKDGRK
>2NXF_253_273
RSHQSVLCFIAGHDHDGGRCT
>1AOP_78_98
MNRNVLCTSNPYESQLHAEAY
>1WP5_257_277
DSDTIYLQTEKSFIETIKVGD
>1YUE_248_268
RSLYRMVCEMVSHIQKESTYT
>2A2C_320_340
ICRCLGISLEELRTQILSPNT
>1Z05_390_410
YHQDLKLVESRFYKQATMPGA
>1AGX_219_239
QIVYGSDNMMPDAYQAFAKAG
>2BJQ_265_285
PDPDILGFEYKWIPYKEAKAG
>1CWV_244_264
GLSFTQNGVPVSISPITEQPD
>1A87_86_106
NIDKMRVDYVNWKGPKYNNKL
>1XMX_277_297
LNVQVYRQLGEREVRNELDVA
>2JAK_319_339
ELEEILDVIEPSEFVKIMEPL
>1W58_126_146
FITCGLGGGTGTGSAPVVAEI
>1MC0_27_47
DATSLQLKVLQYLQQETQATH
>1G93_75_95
VFAVGRYIEHYLEEFLTSANK
>1VJO_218_238
CSQKGLGCSPGASPFTMSSRA
>2B20_222_242
THRQQLPPAVYVLIDAIDTTH
>1NU5_246_266
ESLSSLSSAFELARDHAVDAF
>2GI3_321_341
KEKGLREMYMKTRNVGFGEEV
>2HKD_116_136
TRADKSSTEEKFNEKGELSEK
>1RE9_157_177
PFPIRIFMLLAGLPEEDIPHL
>16VP_162_182
RATIADRYYRETARLARVLFL
>1PW4_256_276
YIAIANVFVYLLRYGILDWSP
>2CBN_64_84
SHLHGDHLFGLPGLLCSRSMS
>1BU8_290_310
YEKFQQNDCFPCPEEGCPKMG
>2AE0_65_85
QEWLRAGGDTRNMRQFGIDAW
>1VBI_262_282
FLLALDPGRFVGKEAFLERMG
>1XKU_84_104
INNKISKISPGAFAPLVKLER
>1BN8_61_81
QLVSALGKETNTTPKIIYIKG
>2FB9_154_174
FVKPANTGSSVGISRVERFQD
>1IJ5_290_310
KKFEHQFSVVDVDDSKSLSYQ
>1YFE_336_356
LCCQVMGNDVAINMGGASGNF
>2HBJ_381_401
DALRNIKNTNEEATPIPSSET
>1WZA_454_474
TLLFNSGDKEITPVEDNNKLM
>1QYI_274_294
NMYPQARPLGKPNPFSYIAAL
>1LAM_212_232
EMGSFLSVAKGSEEPPVFLEI
>1NML_57_77
VGLGGDDELPTSIGHGWQKGP
>1RCQ_139_159
AAHERLRASGKVAKIVMMSHF
>3SIL_87_107
RVNSKLSRVMDPTCIVANIQG
>1C3P_82_102
AREKYNIGGYENPVSYAMFTG
>2H14_166_186
GSLIVSSSYDGLCRIWDTASG
>2G9D_216_236
LTLELGQVARLGENLLDRLLA
>1B63_178_198
RRIALARFDVTINLSHNGKIV
>1XVT_199_219
IDIAMYEVMLRMGQYFMMDYF
>2B4V_159_179
LLDVRNQCVGDNDVEYIAEKM
>1QF5_120_140
ARGAKAIGTTGRGIGPAYEDK
>1GP6_323_343
VESPAKFPPRTFAQHIEHKLF
>1V72_132_152
EKVGDVHTTQPACVSITQATE
>1O7F_141_161
LLRIEQEDFKALWEKYRQYMA
>1F20_238_258
RDGEGPVHHGVCSSWLNRIQA
>1CRZ_318_338
FMVMVSSNGGQQHIAKQDLAT
>1PGS_62_82
YANVYVKNKTTGEWYEIGRFI
>2EVX_114_134
SQSAGSAFKDQHQKIRPFREG
>2EU9_266_286
TRKQKYFYKGGLVWDENSSDG
>1EYB_227_247
LEVYGVHFELPDLGPIGANGL
>2BJF_226_246
ASRFIRVAFLRDAMIKNDKDS
>1SJ8_192_212
NAVASAAAALVLKAKSVAQRT
>1E2S_157_177
GLVPIPLLANLSVEAQPPWLP
>1Z70_31_51
TDDPQIKQDGEAPARRVTIDA
>1HO8_89_109
SDNEDCKKSVQNLIAELLSSD
>2EX2_199_219
ELDVVPGDLNRFTLTGCLPQR
>1IIR_28_48
GADVRMCAPPDCAERLAEVGV
>1SI7_236_256
VNQVVDGDALQLAGRGSWFVA
>1K7I_10_30
DDAQHALSANTSSAYNSVYDF
>2B61_98_118
RYFFISSNVLGGCKGTTGPSS
>1INP_361_381
AAGVDQWANKGGLIAYRSEKQ
>2C78_291_311
RGVSREEVERGQVLAKPGSIT
>1Y8A_132_152
LRRTASMIGVRGELHGTEVDF
>1XMB_133_153
HEHRHHLQGTVVLIFQPAEEG
>2CFQ_378_398
FQGAYLVLGLVALGFTLISVF
>2AYU_1_21
MSDPIRTKPKSSMQIDNAPTP
>1OHL_168_188
YAKAGAHCVAPSDMIDGRIRD
>3BCT_151_171
VLKVLSVCSSNKPAIVEAGGM
>1VJP_11_31
HHMVKVLILGQGYVASTFVAG
>1W78_360_380
PRGATAEQLLEHLGNGKSFDS
>1E4F_101_121
EEKRSITLDILSEMQSEALEK
>2DDU_246_266
KITGGQVGTGCGTLNDGRSLY
>1RGZ_333_353
EKQIGIVMLANTSYPNPARVE
>1M4L_40_60
RSYEGRPIYVLKFSTGGSNRP
>2EX1_113_133
NLYDDGSMEYVDLEKEENKDI
>1HA0_185_205
SLYVQASGRVTVSTRRSQQTI
>1U8X_346_366
YIVDLARAIAYNTGERMLLIV
>1F1O_259_279
QKGSSAMPHKRNPIGSENMTG
>1O59_39_59
GSKLGGQVVSFSDEWFASAEN
>1TVZ_295_315
QAGETIGLFSYGSGSVVEFYS
>1HXX_270_290
RPSIAYTKSKAKDVEGIGDVD
>1KMJ_332_352
LGVIAFNLGKHHAYDVGSFLD
>1SIG_158_178
DYLVNSMRVMMDRVRTQERLI
>1KMJ_13_33
PVLSREVNGLPLAYLDSAASA
>1W5D_424_444
YAETKSGKKLVFSILLNGLID
>1Z2N_181_201
KIVKVFCIGNTLKWQTRTSLP
>2DBN_431_451
FPREDYETNWEGRFTLADLNI
>1RH9_218_238
YGNDMRQYNPNSYIFGTNFIS
>2DBN_174_194
RPEIYPIYWSQAQMQARQSEE
>1QZZ_2_22
SSSSPGEPLEPTDQDLDVLLK
>1RHC_69_89
ISTCITCPIMRYNPAIVAQTF
>1KO9_268_288
DVHMWHIAQRDYSWHPTTSQA
>2NVP_184_204
YSFQRLNCSVTDTLSHEGLGT
>2NZL_242_262
EDIKWLRRLTSLPIVAKGILR
>1A0I_266_286
GFEVLLESGRLVNATNISRAL
>4UAG_382_402
EVAEQTETMEQAMRLLAPRVQ
>2BDE_116_136
LGDPNYMAIDTSFSIAFCILY
>1XOV_5_25
HPQFEKGAMSNYSMSRGHSDK
>2BWV_244_264
YTENECEMRDGDLVLIDAGCE
>1XVT_288_308
ECPYGPLVEEKLDAWLATHTI
>1B8P_306_326
SQERINVTLNELLEEQNGVQH
>1R4U_113_133
GKPHPHSFIRDSEEKRNVQVD
>1A8D_298_318
KLNIYYRRLYNGLKFIIKRYT
>1FNF_70_90
EYNVSVYTVKDDKESVPISDT
>2I1O_56_76
TWINFTGLDEVLKLLEGLDVD
>1DD9_91_111
GMLVTNDQGRSYDRFRERVMF
>1ZU4_135_155
KVLIAAADTFRAGATQQLEEW
>1EU8_40_60
RQATDTEQRRLDLVNALRGKS
>2GZ7_60_80
RKSNHSFLVQAGNVQLRVIGH
>1U16_301_321
GRVFGRLASILMVLKGLPSTY
>1DFA_161_181
ARDLSLLGSHVRKATYQTYAP
>1R6D_93_113
IAGASVFTETNVQGTQTLLQC
>1GR0_77_97
FDLSDAIFASENNTIKIADVA
>2B78_31_51
LDNQVVQLYSDADIFLGTAYL
>1NIJ_257_277
RYKGMLWIDGEPNRLLFQGVQ
>1GSA_17_37
KKDSSFAMLLEAQRRGYELHY
>1Q25_395_415
INFECNQTAGNNGRGAPVFTG
>1ZSX_243_263
DSGIPPYSRASLKGYQWLKDK
>1G97_179_199
RLFEALKNINTNNAQGEYYIT
>1CX4_238_258
GELALVTNKPRAASAHAIGTV
>1W3U_284_304
GFYRGCVDVDSRSDMNITFRL
>2HRZ_172_192
CELLLSDYSRRGFFDGIGIRL
>1XIP_3_23
SSLKDEVPTETSEDFGFKFLG
>1V2D_182_202
RAHDLFLISDEVYDELYYGER
>1B63_185_205
FDVTINLSHNGKIVRQYRAVP
>1W58_194_214
KLFEIVPNMPLKLAFKVADEV
>2CYG_180_200
TGNPGQISLPYALFTASGVVV
>2GI3_239_259
IEEGVSGMKFAVPEEIYEHDI
>2GJL_132_152
LKAERLGVDAVSIDGFECAGH
>1PEA_237_257
AEVAKMESDVAEGQVVVAPYF
>2B61_183_203
VNLCSSIYFSAEAIGFNHVMR
>1ZKL_123_143
HDLDHPGVNQPFLIKTNHYLA
>4ENL_289_309
YPIVSIEDPFAEDDWEAWSHF
>1TQ4_239_259
DFPVLMDKLISDLPIYKRHNF
>1ZU4_97_117
RIDFKENRLNIFMLVGVNGTG
>1W5D_20_40
ALEGAMAGITVRSAETGAVLY
>1XKU_306_326
QYWEIQPSTFRCVYVRAAVQL
>1P0H_280_300
PAVLLYVESDNVAAVRTYQSL
>1SAZ_12_32
TSTKLSIFEDERMVKMQNFSH
>1JCF_120_140
EAGASKVFLIEEPMAAAIGSN
>1SVB_371_391
FIEMQLPPGDNIIYVGELSHQ
>1YT3_152_172
AAADVWYLLPITAKLMVETEA
>1RHC_225_245
AMLIWYSVDPDYDKAVEALRF
>2CZ9_290_310
ALKLGAYGARLTGAGFGGSAI
>1TFR_34_54
DKEKINLSMVRHLILNSIKFN
>1WZZ_85_105
LFSWRFLKGHQPPVPDKNNAT
>2EVX_34_54
AQDPVRRAEAEAGFTEVWDQD
>1R3S_119_139
ERLRDPEVVASELGYVFQAIT
>1RJG_1_21
MERIIQQTDYDALSCKLAAIS
>1EDZ_146_166
SILPCTPLAIVKILEFLKIYN
>1ML9_248_268
DLALFAIKDIPKGTELTFDYV
>1BCO_13_33
LDAMQWINGDGYLHNVFVRWF
>1O70_183_203
FNDQLNNTQRRFTYFVPRDKG
>1TVL_396_416
GTLDAFVEKVIPILQERGLYR
>2AP1_165_185
NGKPITGQSYITGEFGHMRLP
>1F1O_250_270
EVEEFFAKGQKGSSAMPHKRN
>1ESC_115_135
KQCSDELRKPSLLPGDPVDGD
>1VJY_10_30
SIGKGRFGEVWRGKWRGEEVA
>2FQX_287_307
LSSAVMEKIRSFEEKIVSKEI
>1RYO_120_140
TGLGRSAGWNIPIGLLYCDLP
>1ELV_263_283
CAGGEKGMDSCKGDSGGAFAV
>2H6O_364_384
CKWTLTSGTPSGCENISGAFA
>1DFA_169_189
SHVRKATYQTYAPILYENDHF
>1QNR_119_139
GINAYVNAFGGNATTWYTNTA
>1R6W_144_164
DGMVVNLLLEAIPDLHLRLDA
>1LI4_43_63
KPLKGARIAGCLHMTVETAVL
>1L6J_311_331
PTRADSTVMGGNSAGELCVFP
>1SIQ_62_82
PTIKGYGCAGVSSVAYGLLAR
>1FOB_175_195
KIMIHLDDGWSWDQQNYFYET
>1U7L_277_297
AASLEQSLRVQLVRLAKTAYV
>2HJS_87_107
RARAAGCSVIDLSGALEPSVA
>1V71_176_196
DALFVCLGGGGLLSGSALAAR
>1YIS_95_115
CPTAAGIIHLGATSCFVQDNA
>1J7X_3_23
SVTHVLHQLCDILANNYAFSE
>1Q7E_337_357
CAPVLSMKEISLDPSLRQSGS
>1IO1_336_356
HNFKAQPDLAEAAATTTENPL
>2B61_237_257
TYRTDLQLAKAFGRATKSDGS
>2F7F_9_29
SLTLHTDMYQINMMQTYWELG
>1R4U_213_233
EVTLKTFAEDNSASVQATMYK
>1FNO_329_349
HPHILDIAQQAMRDCHITPEM
>1IAL_49_69
SQLQATQAARKLLSREKQPPI
>1JP4_261_281
KLTDIHGNPLQYDKEVKHMNS
>2DFW_46_66
PTGRLHCAGDADVEFTIQSAS
>1V04_281_301
WVGCHPNGMRIFFYDAENPPG
>2GJL_142_162
VSIDGFECAGHPGEDDIPGLV
>1V4A_37_57
TFSDFVQDSVIAHPEWLTELE
>1X54_156_176
EVFPPILVTGAVEGGATLFKL
>1NIJ_243_263
VMENLLLESADKLLRYKGMLW
>1UUQ_161_181
EWEAFMAKSASFYRSEKAQQE
>2F5U_122_142
RAPVTFGDLLGRLPRYLACLA
>1R76_36_56
EAQLSRDKASLAAELAPGQPL
>2BJF_143_163
HWMISDITGKSIVVEQTKEKL
>1H6L_118_138
DPNRPIASAIDEVYGFSLYHS
>2FUZ_318_338
RDGYAERDDGEAEGFIRRGSY
>1N40_28_48
REPIRKVRTITGAEAWLVSSY
>2IY9_57_77
FIGGLSDSEFAKFSFTQDGSP
>2A2F_85_105
KEFMYACMKFAEELTLSPNEV
>2PIA_143_163
LYYLTRDPEGTAFFDELTSDE
>1O7F_325_345
GQRTVDDLEIIYDELLHIKAL
>1RIQ_363_383
YIQEVIQKALEEGRKTLSGKE
>1UDC_13_33
GSHTCVQLLQNGHDVIILDNL
>1LML_390_410
CIDGAFRPKATDGIVKSYAGL
>1DB3_112_132
LLEAIRFLGLEKKTRFYQAST
>2BWV_1_21
SEISRQEFQRRRQALVEQMQP
>2O14_355_375
AVQELKRQGIAGFLEHHHHHH
>1VJ1_172_192
VSGAAGACGSLAGQIGHLLGC
>1E5W_316_336
KQMERAMLENEKKKREMAEKE
>1PBE_226_246
PLTEKVEDWSDERFWTELKAR
>1VLY_95_115
AWIERRSVREPQLTELKKYAV
>1MLA_98_118
ALVCAGVIDFADAVRLVEMRG
>2GFO_177_197
KRYKEENNDHLDDFKAAEHAW
>2CY8_206_226
IAEPVGSHFGVTPVSDSFLRE
>2GUY_423_443
LSGAGYTAGQQLTEVIGCTTV
>1DS1_177_197
VRKALPLLDERTRARLLDRRM
>1GQ8_78_98
QDGSTTFNSATVAAVGAGFLA
>1O70_117_137
GEGSDTVITVEGGGVNATVIQ
>1GKZ_40_60
LTPTMMLYSGRSQDGSHLLKS
>1GW1_319_339
RNAPQGVPGTQVPHYWVPANR
>1FXX_33_53
AIRTDSEFNVIGEPEVFYCKP
>1CS6_158_178
GNLYIAKTEASDLGNYSCFAT
>2DBN_137_157
EQALGWDQSMLDYLDRNRFDE
>2H9F_133_153
CEVRIWQANIGKTIIAHVPVS
>1Q25_66_86
KTASRSLLEFNTTVNCKQQNH
>1J6U_291_311
SLGYDLAPVLEALEEFRGVHR
>1RRK_38_58
VKPRYGLVTYATYPKIWVKVS
>1EZW_91_111
AIIGMGPGDKATFDKMGLPFP
>1G8P_181_201
SIRHPARFVLVGSGNPEEGDL
>1T5J_266_286
MAGAYYGFKNIPKEWIDGLKN
>1N93_211_231
FVLSLLTTDFESPGKEFMDQI
>1CPY_217_237
CLGLIESCYDSQSVWSCVPAT
>1L8Q_130_150
LEKQIILASDRHPQKLDGVSD
>1G97_334_354
NSSLGAQVHIGNFVEVKGSSI
>1WZZ_256_276
LADFTRFWNNFGANALPGWVD
>1U7G_232_252
VNTVVATAAAILGWIFGEWAL
>1JFB_90_110
MDPPEHMHQRSMVEPTFTPEA
>1OHL_55_75
TEIDSLPNINRIGVNRLKDYL
>3THI_71_91
PFGSQDIDQAEDVLPFALQGA
>2FUZ_252_272
HFLARVPEDGVVYWDFEVPQE
>2DBN_163_183
GDNFFGTLSASRPEIYPIYWS
>2EU9_301_321
LQDSLEHVQLFDLMRRMLEFD
>1GYC_479_499
PVPKAWSDLCPIYDGLSEANQ
>2F68_287_307
NGKSFNHTVHNINANAGIEGT
>2FFE_266_286
RADEFAFERLGCHASRADTLM
>2DBN_299_319
TFQGWTALSDMLPGQGLLHVV
>1FSU_145_165
ALNVTRCALDFRDGEEVATGY
>1VQZ_24_44
AFNIALEEYAFKHLLDEDQIF
>1CA1_331_351
YTAFPDAYKPENIKVIANGKV
>1ML9_80_100
YTRKKRFAYYSQGAKKGLLRD
>1WY0_40_60
HYPLAGGKRVRPFVVLTSTEA
>1W9Y_220_240
QLEVITNGKYKSVMHRVIAQK
>1XKN_240_260
DENYKPLRENYELLKTMTGLD
>1JDN_307_327
MEDYVNMFVEGFHDAILLYVL
>1LJ5_199_219
VPMMAQTNKFNYTEFTTPDGH
>1M7Y_242_262
SFISVMEVLKDRNCDENSEVW
>1UUQ_126_146
TVVLYFNNFWQWSGGMTQYMA
>2BDE_46_66
ERLAESFHYPEEIKKFKFNFD
>1O88_73_93
GQWSKDPRGVEIKEFTKGITI
>1RU4_216_236
SPQKVVIENSWAFRNGINYWN
>1I24_209_229
AWGIRATDLNQGVVYGVKTDE
>2HMA_33_53
GYDVIGIFMKNWDDTDENGVC
>1NI5_217_237
CAEQESLLDELLADDLAHCQS
>1KMJ_136_156
RVGAELRVIPLNPDGTLQLET
>2FEZ_120_140
TAGVHAAAAGRFEQASRHLSA
>1OEW_122_142
DGLLGLAFSTLNTVSPTQQKT
>1A8Y_108_128
GEFSADTLVEFLLDVLEDPVE
>1X19_133_153
ADDFYMGLSQAVRGQKNFKGQ
>1BI5_66_86
KRRYMYLTEEILKENPNVCEY
>2I0Z_38_58
GLMAAIGAAEEGANVLLLDKG
>1WER_108_128
IMESKQSCELSPSKLEKNEDV
>1VLI_242_262
AKLIEKHFTIDKNLPGADHSF
>1X3M_23_43
INCGSSSIKFSVLDVATCDVL
>1C3P_65_85
YINTLMEAERCQCVPKGAREK
>2HKJ_128_148
IETSPVNSKRIYTFKLKIDIN
>1LTQ_111_131
VFDVPWTELVKRNSKRGTKAV
>1I4W_106_126
PLQILKRDPYDWSTYSNLIDE
>1HMY_199_219
DSEVEHLVIDRKDLVMTNQEI
>2FR1_201_221
LRADGVYGRRWVRAAAPATDD
>1U09_143_163
VEAALKLMEKREYKFACQTFL
>1FS7_423_443
FETKEKAQKLAKVDMEAFIAE
>1KA1_5_25
RELLVATQAVRKASLLTKRIQ
>2A3N_14_34
NNQEKNMLGFNQDEYLTSARE
>1E4F_20_40
IKGLVLGKRDQEWEALAFSSV
>1WL7_287_307
YDALKNGEPTLQIRPLYWDDE
>1TO3_201_221
YGKGARSDLLTASQRLNGHIN
>1ZJC_242_262
NGKEQAFIANIPTEEVFTAPD
>1P1M_41_61
DLSGKLVMPALFNTHTHAPMT
>1T1G_244_264
AGSGRGVPDVAGNADPATGYE
>1RI6_82_102
LPGSLTHISTDHQGQFVFVGS
>1MUW_243_263
IDLNGQSGIKYDQDLRFGAGD
>1U09_396_416
TGFYKPVMASKTLEAILSFAR
>1E5W_58_78
WLKLNKKVTAQDVRKESPLLF
>1QE3_217_237
ASRTMTKEQAASTAAAFLQVL
>1SYY_48_68
ANNWLPTEIPMGKDIELWKSD
>2DPO_174_194
ALMRKIGQSPVRVLKEIDGFV
>1L9K_272_292
RNIGIESETPNLDIIGKRIEK
>1N67_336_356
DGIDKPVVPEQPDEPGEIEPI
>1N40_296_316
DVLVRKGELVLVLLEGANFDP
>1TFZ_365_385
GDRPTIFIEIIQRVGCMMKDE
>1G97_438_458
GRGRQINKDEYATRLPHHPKN
>2HWK_184_204
LSDRPEATFRARLDLGIPGDV
>1LCY_19_39
DVVEKTAPAVVYIEILDRHPF
>2FR1_188_208
AVVSGGAGEDQLALRADGVYG
>1DQ3_144_164
GFIAGDGCFDKYHSHVKGHEY
>1DLJ_124_144
ITEMRQKFQTDRIIFSPEFLR
>1OYG_359_379
TGPYKPLNKTGLVLKMDLDPN
>1RU4_247_267
FKLGGNQAVGNHRITRSVAFG
>2FBA_260_280
SDGGFVNTDVNHIVENPDLLQ
>1GCA_205_225
EVVIANNDAMAMGAVEALKAH
>2EWV_108_128
ALRSLPAEIPEFKKLGLPDKV
>1NI5_333_353
LPAGLGSVQLNAGGDIRPPRA
>2AUJ_249_269
VVKARVYPFEDDVEVTTGDRV
>1JR7_180_200
DDWEHLDNYFRHPLARRPMRF
>1L9K_201_221
EKMEALQRKHGGALVRNPLSR
>1PBE_328_348
YSAICLRRIWKAERFSWWMTS
>1IG8_227_247
KMGVIFGTGVNGAYYDVCSDI
>1ODM_258_278
AHLTNNYYKAPIHRVKWVNAE
>1O88_265_285
TSRYDGKNFGTWVLKGNNITK
>1WDI_222_242
DPEKHEMHAEPYAIPEEVAEA
>1MSK_230_250
IRENYQGIRPAPGYPACPEHT
>2C1I_327_347
SSKLMRPPYGAITDDIRNSLD
>1CA1_163_183
KINTVGCKTNEDFYADILKNK
>1DHS_104_124
IRETIRYLVQHNMVDVLVTTA
>2PGD_334_354
YAQGFMLLRQAATEFGWTLNY
>2FGT_139_159
LILEVTVESANYRNIMNDLKN
>1KS8_238_258
LYDEFGLQNWGGGLNWDSKVS
>1ITX_244_264
IMTYDFNGAWQKISAHNAPLN
>1J58_180_200
IAANFGVTKEEISNLPGKEKY
>1NUY_198_218
RDVKIKKKGSIYSINEGYAKE
>1YT3_127_147
GVTLDKSESRTDWLARPLTER
>1RMG_3_23
SGSVGPLTSASTKGATKTCNI
>2C0H_28_48
WVNYARDFGHNQYSKGKSTFE
>2H7O_5_25
STDVRRITPKKLRELSDLLRT
>2F7F_385_405
NEDPRQEEEIYMFHPVHTFIN
>2VTK_243_263
SNAGPRPHIGDTLFTLFRAPE
>1RK6_253_273
RELDVPVVISHHKVMGKLNFG
>1KNW_182_202
HLQLVGIHMHIGSGVDYAHLE
>3BCT_448_468
LTELLHSRNEGVATYAAAVLF
>1LC5_20_40
GISPDQLLDFSANINPLGMPV
>1GYC_154_174
TAARLGPRFPLGADATLINGL
>1PEA_183_203
DDDLQRAVERIYQARADVVFS
>1YD7_268_288
KRIVEKIEKNKKDIFTYETYE
>1DOZ_237_257
LTRDLFEQKGYQAFVYVPVGF
>1SE8_195_215
KGDPVMIMGRLVNEGWTDKDG
>1RGZ_51_71
KPVTPQTLFELGSISKTFTGV
>2FYT_205_225
KAVIPEAVVEVLDPKTLISEP
>1KQ3_284_304
KVAIGVLASLFLTDKPRKMIE
>1PFO_32_52
TDKNQSIDSGISSLSYNRNEV
>2DDU_15_35
PTLPQNFYEKPAFDYPMNQMS
>1IHG_38_58
ADIVPKTAENFRALCTGEKGI
>1F9V_222_242
IIHLSGSNAKTGAHSYGTLNL
>1OXX_78_98
PPEDRKIGMVFQTWALYPNLT
>1I4W_70_90
GIQSAIFYNKYCPRQYSLLEK
>1GW1_257_277
VANAALVARMAEARGKIPVIS
>2PGD_450_470
GAHTYELLAKPGQFIHTNWTG
>1SZN_150_170
DFVKTGPNGTCTTALDPTLAP
>1HZ4_24_44
AINDGNPDEAERLAKLALEEL
>2FUZ_112_132
LALDAADVLMRRWRADAGIIQ
>2PGD_235_255
TASILKFQDADGKHLLPKIRD
>1T3S_186_206
ISLAKRSVLNNPSKHAIIERS
>1HXX_48_68
ETQINSDLTGYGQWEYNFQGN
>1OYG_268_288
SQKLLQSDKKRTAELANGALG
>1KWF_129_149
LIFADKLWGSSGAINYGQEAR
>1L6J_262_282
GNADGKPCQFPFIFQGQSYSA
>1R3S_343_363
PDMDPEHVGAFVDAVHKHSRL
>1M13_72_92
APSREEAAKWSQVRKDLCSLK
>1K92_4_24
LKHLPVGQRIGIAFSGGLDTS
>1CS6_274_294
CEAENIKGRDTYQGRIIIHAQ
>1INP_179_199
LQCVTVLIGVYDIQTGVPLMG
>2AZP_222_242
SRNFVLCPGKAYDRSPCGTGT
>1KQ3_174_194
FLVAGMGDALATWFEAESCKQ
>1FOB_103_123
LGTLKWQLYNYTLEVCNTFAE
>1B9H_142_162
MDALAKISADTGVPLLQDAAH
>1OHC_47_67
FYADFGPLNLAMVYRYCCKIN
>1QNR_173_193
NGCSTDVIVQWATSVSQYVKS
>1XKU_269_289
YLHNNNISAIGSNDFCPPGYN
>1SJ8_120_140
EGGNGRPLLQAAKGLAGAVSE
>1ZGK_262_282
QGRIYVLGGYDGHTFLDSVEC
>1IOW_60_80
IALHGRGGEDGTLQGMLELMG
>1L8Q_172_192
FKIIKEKLKEFNLELRKEVID
>2FEZ_242_262
DPGPTLRALNERILRQQPLDA
>1FSU_422_442
PSSDPPTKTLWLFDIDRDPEE
>8OHM_154_174
NTGEIPFYGKAIPIEVIRGGR
>1DT9_128_148
DNKFHTEALTALLSDDSKFGF
>1X7F_271_291
QLKVHFVDEATEVEKRATLQE
>1HZ4_86_106
HDVWHYALWSLIQQSEILFAQ
>1YON_47_67
SIFNESLTANDPDFLATSDLL
>1RA0_28_48
LQDGKISAIDAQSGVMPITEN
>3MBP_305_325
KSYEEELAKDPRIAATMENAQ
>1C7Q_54_74
DKNEFSRIKQAAERIRNHSDA
>2J3X_189_209
QGFSIIPESAIITTIKGKDYI
>1MDO_372_392
FDRVITALHQIAGQGSHHHHH
>1G4R_213_233
PISVNVHVTNNTNKTVKKIKI
>1WYC_5_25
STGQHPARYPGAAAGEPTLDS
>1SQ9_343_363
LAVDEHGDSLAEPGVFDVKFL
>1TQ4_116_136
HPNIPNVVFWDLPGIGSTNFP
>1D2P_176_196
MGNLITTNKYTPETTSSIGEK
>1LRZ_15_35
TDSMPYSHFTQTVGHYELKLA
>1QZ9_65_85
NSAGWRDLSERLGNRLATLIG
>1YPX_136_156
TIPSPAMLHYRGDIEYQPYLD
>1Q25_250_270
CPSERREGTIPKLTAKSNCRF
>1KMJ_350_370
FLDNYGIAVRTGHHCAMPLMA
>1W78_281_301
IASAILPGRFQIVSESPRVIF
>2IJR_19_39
DIMQQWVTGEEVPLYRHAIQQ
>2ABS_352_372
KTVKQCIMCGNACAQDVIQHV
>1C0P_279_299
VLRHNVGLRPARRGGPRVEAE
>1HD7_250_270
ADSFRHLYPNTPYAYTFWTYM
>1YU0_144_164
YAPGSNAAAQAGGNTTAQINE
>2D0B_13_33
LDALRAHYEGALSDRLPAGAL
>1WL4_101_121
LAVQSIGIGDSSIVVAGGMEN
>2A2F_253_273
HIAEKIYSIMYDEDVKQISTG
>1Z6A_359_379
NIIEKELNTEVPFLYGELSKK
>1ZSW_54_74
LRRVKMTVNQDDPSMYHLFYG
>1IOM_134_154
ANKRLKEGKEPIPPREDLSHA
>1D5T_410_430
THFETTCNDIKDIYKRMAGSA
>1JDW_402_422
GGGFHCWTCDVRRRGTLQSYL
>1YGJ_5_25
CRVLSIQSHVVRGYVGNRAAT
>1QAZ_233_253
EMTRHEQSLHYQNYAMLPLTM
>1ZCJ_151_171
SALNVDDIASSTDRPQLVIGT
>1IN4_74_94
ELQTNIHVTSGPVLVKQGDMA
>1C3P_117_137
FLKGNVAFNPAGGMHHAFKSR
>1EA7_209_229
RGYISTAGDYVIQEGDIEISA
>1GWU_70_90
GNANSARGFPVIDRMKAAVES
>1NC5_258_278
TGLWYQIVDKGDRSDNWLESS
>3MBP_268_288
AASPNKELAKEFLENYLLTDE
>1AGX_156_176
SIFAARDVTKGINIHTHAFVS
>1JDN_347_367
QQTWNRTFEGIAGQVSIDANG
>2CU2_317_337
VVPKDWAREVREVVKRLEAQE
>1SJ8_263_283
AKAVEGCVSASQAATEDGQLL
>1G4W_22_42
TLPQLEQMDGNSLRENFQEMA
>1IUC_169_189
GATAIGPGRLRIYYQATDNKI
>1FL2_217_237
EYRDRVSGDIHNIELAGIFVQ
>1ISR_323_343
LKLRLDTNTRNPWFPEFWQHR
>2HOE_46_66
TKTTVGEIAKIFLEKGIVVEE
>1KS8_21_41
SGRLPADQKVTWRKDSALNDQ
>1GQE_325_345
SYVLDDSRIKDLRTGVETRNT
>1YDX_94_114
SCGYVRLADKNFFCGQSNCTL
>1VBI_95_115
AAQSLARRHGLGAVGVRRSTH
>4BCL_281_301
GGGLRRILNHPLIPLVHHGMV
>1J6U_9_29
HHHHMKIHFVGIGGIGMSAVA
>1SIG_186_206
CKMPKKNFITLFTGNETSDTW
>1TO3_39_59
KTPVADSVLTDFKVNAAKILS
>1YC9_8_28
SSTNTFSHQAEMDWPSANWWQ
>2POR_231_251
AYGLSVDSTFGATTVGGYVQV
>1UWV_376_396
IIKLEPIRIVYVSCNPATLAR
>1SI7_86_106
LKIHAREVSFAGQKDKHAVTE
>1XM9_242_262
TEKSSTGCFSNKSDKMMNNNY
>1D3G_256_276
TTVSRPAGLQGALRSETGGLS
>1J6U_382_402
VVVTEVYDAFEEKKNGISGKM
>1TVL_33_53
SASTNIEFYMKKAQTAEKGLF
>1VLI_89_109
IFSLVQSMEMPAEWILPLLDY
>2G0D_347_367
DSYMEEFNVNSEQILEEYGDE
>2BBC_18_38
QRLLPWMDRLSQEQLNPSIYV
>1RVK_213_233
RTDALALGRGLEKLGFDWIEE
>1GSO_160_180
AMTLEEAEAAVHDMLAGNAFG
>1Q44_5_25
SSVPAYLGDEDLTQETRALIS
>1UYN_232_252
VERDLNGRDYTVTGGFTGATA
>1CX4_231_251
CLRGQYFGELALVTNKPRAAS
>1FP2_154_174
LDKNPEYNTSFNDAMASDSKL
>2BLE_201_221
GVGPGSVCTTRTKTGVGYPQL
>1H6S_286_306
SGSVQSGFANETVADVGVRFD
>1GP6_295_315
EKVRISWAVFCEPPKDKIVLK
>1ZU4_37_57
FEELEDVLIQTDMGMKMVLKV
>1XTO_167_187
PYSPHRFDPHPGDNLGLMVED
>1Q0H_340_360
TTALNAANEITVAAFLAQQIR
>1K1S_258_278
DVKVILPYLKKAINEAYNKVN
>1ZYL_131_151
RMHQTGRKQLFIHRPTIGLNE
>1MDO_52_72
TGNQYAVAVSSATAGMHIALM
>1XTO_175_195
PHPGDNLGLMVEDTRTGGKLF
>1GSA_152_172
EKHSDIILKPLDGMGGASIFR
>1MKY_325_345
FIDYSPLIFTSADKGWNIDRM
>1H12_28_48
NIQQKVNSTFDNMFGYNNTQQ
>1CSH_415_435
FPLERPKSMSTAGLEKLSAGG
>2II0_5_25
EEQMRLPSADVYRFAEPDSEE
>1VJO_32_52
VPSRLLLGPGPSNAHPSVLQA
>1J09_28_48
WARRNGGRFIVRIEDTDRARY
>1UZ5_28_48
VPIEKGLGRIAAEDIYSPIDV
>1N4K_331_351
RLCYRVLRHSQQDYRKNQEYI
>2CWC_265_285
AYYGLGAIPGRWLRALHLREE
>1W3F_277_297
VPFTAYLSSKSTGFEVTTEGI
>1VPB_311_331
NEGIATERRSIFDKGVLNTYF
>2I0O_256_276
VQFVQERINKPGMKLSKICEE
>1B89_160_180
HLGEYQAAVDGARKANSTRTW
>1K92_299_319
LHIAYERLLTGIHNEDTIEQY
>1FNF_98_118
PTDLRFTNIGPDTMRVTWAPP
>2B9E_259_279
PALPAWPHRGLSTFPGAEHCL
>1CRZ_240_260
SLNLYVMDLASGQIRQVTDGR
>1UOU_220_240
GLSALVVDVKFGGAAVFPNQE
>1IIR_174_194
RDAIGLPPVEDIFTFGYTDHP
>1RH9_76_96
PGVYNEQMFQGLDFVISEAKK
>1CJC_205_225
FTIKELREMIQLPGTRPMLDP
>1ZHX_394_414
ALNLSTKNAPSGTLVGDKEDR
>1JHN_375_395
PFSAIGLELWSMTSDIFFDNF
>1IXH_265_285
KKPEQGTEVLKFFDWAYKTGA
>1NE9_193_213
DEFFKTYTTMAERHGITHRPI
>1XFI_316_336
IVEGMGRGIETNLYAQFKCDS
>1KQ3_101_121
IGGGKTLDTAKAVAYKLKKPV
>2FYT_22_42
QEDEDGVYFSSYGHYGIHEEM
>1W55_220_240
EFGENRPLLLAGVQIHPTMGL
>1DKQ_377_397
LTLAGCEERNAQGMCSLAGFT
>1XVT_355_375
KGPNIMPKFKNNPGQIWRGMP
>1ZJC_140_160
VQKNQFPWVVAAFPSKAWAKR
>1PGS_260_280
RIDVLNNSLTGSTFSYEYKFQ
>1UUQ_168_188
KSASFYRSEKAQQEYRKTLEK
>1SVS_124_144
GVIKRLWKDSGVQACFNRSRE
>1XKG_270_290
NSWDTNWGDNGYGYFAANIDL
>1X7F_49_69
AAARHGFSRIFTCLLSVNRPK
>1TQN_446_466
PCKETQIPLKLSLGGLLQPEK
>2C0H_179_199
FDTRHLSGSGAGWAGHLYSAQ
>1LCY_78_98
LSGDTYEAVVTAVDPVADIAT
>1CJC_255_275
EKPGVEEAARRASASRAWGLR
>1VBI_81_101
EHGFGPRVALKAVEAAQSLAR
>1I9Z_32_52
YNLNGCSATTKLENWLFPENT
>2PIA_249_269
FEIPANRSILEVLRDANVRVP
>1YD7_257_277
TVDREVHERLIKRIVEKIEKN
>1OGQ_111_131
TNVSGAIPDFLSQIKTLVTLD
>2BI0_30_50
VTLSLGLAAAHQSIVGNRLRL
>1W8K_400_420
SQSTCNFYVCNCVEKRAEIKE
>1CPY_98_118
NVGFSYSGSSGVSNTVAAGKD
>2B69_149_169
EVHPQSEDYWGHVNPIGPRAC
>2FP3_136_156
THGNSVEGKEKVEFRDGSVVD
>1KJO_214_234
PDHYSKRYTGTQDNGGVHINS
>2D57_98_118
TAQCLGAIIGAGILYLVTPPS
>1ZKL_96_116
HCYLKEPKLANSVTPWDILLS
>1CS6_87_107
TVVSREASLRFGFLQEFSAEE
>1XFK_100_120
LEQAQQECAQVIQQALPHARA
>1PJC_325_345
NQGLKALETDDALAKGLNVQA
>1Q0H_171_191
PIQHNLGYADLEQNGVVSILL
>1B6A_192_212
TMIEICEKLEDCSRKLIKENG
>2B3H_279_299
GWQDETWPDGWTAVTRDGKRS
>8OHM_365_385
GDNFPYLVAYQATVCARAQAP
>1GYC_273_293
GINSAILRYQGAPVAEPTTTQ
>2FOZ_85_105
AHRFAQEYKKDPDRGYGAGVV
>1HZF_15_35
DGDFNSYVRVTASDPLDTLGS
>2H85_254_274
IGLAKRSQDSPLKLEDFIPMD
>1A8D_247_267
SITFLRDFWGNPLRYDTEYYL
>2CWC_2_22
KGLKERQDRRLGAFLGLAVGD
>1EDZ_214_234
KFTRGESLKLNKHHVEDLGEY
>1FNO_347_367
PEMKPIRGGTDGAQLSFMGLP
>1G97_272_292
VQIEANVTLKGQTKIGAETVL
>2DVZ_61_81
GGAIGASEAARAEPDGYTLSI
>2A0M_74_94
LNVDASHLKLYDAGDITASTL
>1JDC_249_269
AKCPVFDFALKERMQNGSIAD
>1G93_67_87
QKITVGLTVFAVGRYIEHYLE
>1OLT_333_353
GDCYAQNQKELKQYYQQVDEQ
>1YII_23_43
LRKAMKGMGTDEETILKILTS
>2AM1_350_370
KIAVLADMKELGDQSVQLHNQ
>1Q0H_53_73
QCLEFSPRYAVMDDEASAKLL
>1NST_3_23
TLPPVQLAQKYFQIFSEEKDP
>2J0W_135_155
VQAQWFDVRKVMRTNDRFGRA
>1O89_126_146
KGDWLVAMPQGLDARKAMIIG
>1RVK_159_179
TLVKRGYKGIKLHTWMPPVSW
>1Q5N_148_168
RHQVMMGRTWLQQALPITLGH
>1ESW_36_56
LKEAGGRYWQVLPLGPTGYGD
>1R9L_287_307
DGWIKAHQQQFDGWVNEALAA
>1MUW_124_144
LAVELGAKTYVAWGGREGAES
>1O59_218_238
VALKYSDQHFGSVDNLLLPGR
>1VB3_29_49
LFFPHDLPEFSLTEIDEMLKL
>1FP2_128_148
HELKKWIYEEDLTLFGVTLGS
>2BW0_79_99
SRWRAKGQALPDVVAKYQALG
>1RU4_64_84
QGKGNTITFNKSGKDGAPIYV
>2B20_282_302
GQSFGGLSALYAGLHWPERFG
>1WM1_241_261
FLESDDQLLRNVPLIRHIPAV
>1VMI_70_90
HGVAMDGLQVIDPHGNLAMRE
>1XFI_30_50
FPSDDPKKATPNEISWINVFA
>1R4U_160_180
WGFLRDEYTTLKETWDRILST
>1BOO_125_145
KLPSPIEWVNKRKIRVKDAVN
>1FP2_63_83
VPSSKIGNVRRLMRYLAHNGF
>1X3L_173_193
ISKVKGGKLAKMIKGTGIVLI
>1R89_199_219
TVIDVAKGEVRKGEEFFVVDP
>2HOE_11_31
HHMPKSVRAENISRILKRIMK
>1N4K_179_199
TNIPIDKEEEKPVMLKIGTSP
>2BF1_94_114
KCSKVVVSSCTRMMETQTSTW
>1HO8_280_300
VKITIKEKVSRLCISIILQCC
>1DKQ_144_164
ILSRAGGSIADFTGHRQTAFR
>1LCY_171_191
GNAGGPLVNLDGEVIGVNTMK
>2HQ2_56_76
RMHGDIREILAALESVGETKC
>1L9V_99_119
SNVLSRVVSIRHLENLVIRKE
>1VJY_28_48
EVAVKIFSSREERSWFREAEI
>1JHN_164_184
KNPKTGVYEEKHAKRPDADLK
>2D0B_112_132
AAYVDRPHIAKIAALGVKDSK
>1RMG_10_30
TSASTKGATKTCNILSYGAVA
>1DLJ_29_49
DILPSKVDKINNGLSPIQDEY
>1PBE_362_382
RIQQTELEYYLGSEAGLATIA
>1BOO_169_189
DRMKKLIEDPDKFYTPKTRPS
>1HX0_224_244
AGSRPFIFQEVIDLGGEAIKS
>1LCY_98_118
TLRIQTKEPLPTLPLGRSADV
>1KL1_188_208
DEVGAYLMVDMAHIAGLVAAG
>1NST_78_98
PSSETFEEIQFFNGHNYHKGI
>1H9A_247_267
WLAMEKPESFTDKDIRAAKNA
>1TQ4_95_115
EEEGAAKTGVVEVTMERHPYK
>1I9Z_25_45
VKIFVASYNLNGCSATTKLEN
>1EZW_119_139
PEAEDEVGPATAIREVKEVIY
>1TD6_145_165
TKAFVKPHLLQRLQFVLTDSE
>1ZVD_266_286
VNDWKVNTRLKHCTPDSNIVK
>2G9D_94_114
IMAHPQATVRHVRFIEQNLNR
>2FYT_49_69
TESYRDFIYQNPHIFKDKVVL
>1XUU_282_302
EKPTKDFAFASVVADKDIKKG
>1NQK_100_120
NGRALFNLVTGSDPQELAGDG
>1M13_241_261
HRVVDQLQEQFAITLKSYIEC
>1G97_207_227
ETGEKVGAYTLKDFDESLGVN
>1X8V_273_293
MRHRDAYAAVIDELDELYGDG
>1ISR_268_288
LSAMRRLGVVGEFSLIGSDGW
>2I7Q_153_173
FIPSRRLDTEELSLPDISAEI
>2C5S_205_225
YLTMKRGVSVEAVHFHSPPFT
>2HZ6_344_364
HETPLSASTKMLERFPNNLPK
>1YRW_157_177
IAITLHHKLCHAARQLLEQTL
>1CS6_233_253
GNPVPQIKWRKLDGSQTSKWL
>2FOZ_188_208
GESSSEHFLKQLLGHMEDLEG
>1NQK_338_358
AYRVGELLFPLLDVAIPEIPQ
>1WZZ_208_228
WRLPPDWLAVNRATGALSIAS
>2GI3_268_288
EEALKLLERLGAKVERVKIPH
>1YT3_102_122
DTQILAAFCGRPMSWGFASMV
>1IZC_30_50
QALKDAMADPSKTLMGVAHGI
>1REO_446_466
TASVDRIYFAGEHTAEAHGWI
>1Z05_39_59
INAGRVYKLIDQKGPISRIDL
>1UUQ_78_98
NLRVLAVSEKSEINSAVKPAV
>1PGS_118_138
ETWLAKGREYSVDFDIVYGTP
>1GA8_133_153
VERQEGYKQKIGMADGEYYFN
>1FXX_211_231
HRNKHKLMALIDVPQMKPLVH
>1LRZ_8_28
AKEFGAFTDSMPYSHFTQTVG
>2H6O_11_31
TIQSLIQLTRDDPGFFNVEIL
>2DFW_344_364
LDALTDLRTGAEKPGTGWDAA
>1TQN_86_106
PFGPVGFMKSAISIAEDEEWK
>4ENL_330_350
IATAIEKKAADALLLKVNQIG
>1ZOD_349_369
DCIGDVRGRGLLLGVEIVKDR
>1RPT_215_235
YGIHKQKEKSRLQGGVLVNEI
>2DBQ_188_208
ERELNAEFKPLEDLLRESDFV
>1Z05_293_313
SQAIRDQVTARIQAGEPSCLA
>1YI9_157_177
GMYLMMSVDTVIPPGEKVVNA
>1RP4_65_85
RACSVDVVEDWDTLPEYWQPE
>1MJ5_14_34
IEIKGRRMAYIDEGTGDPILF
>2A84_58_78
PGSVVVVSIFVNPMQFGAGGD
>1LW7_110_130
EPSIVFSSEPQDKAPYEKYLG
>1XTO_201_221
GQVDEKLLAMMHGADCLLVDG
>1HX0_439_459
TLQTGLPGGTYCDVISGDKVG
>1YUE_108_128
YKVLEDTPFATIEESDLELAL
>1Q35_195_215
GNSYYYGKMLDDEKQKSWAEA
>1KVK_197_217
HGNPSGVDNSVSTWGGALRYQ
>1OYG_197_217
KTYQNVQQFIDEGNYSSGDNH
>2BI7_6_26
ILIVGAGFSGAVIGRQLAEKG
>1Z05_277_297
KRCHCGNYGCLETVASSQAIR
>1VE1_33_53
LNPGGSIKDRPAWYMIKDAEE
>1N26_170_190
IVSMCVASSVGSKFSKTQTFQ
>1BG6_128_148
PEVTIGETSSMLFTCRSERPG
>1VJY_110_130
ASGLAHLHMEIVGTQGKPAIA
>1YRW_282_302
GDGITMQGSQLAQTLGLVQPG
>2NZL_308_328
VEVFLDGGVRKGTDVLKALAL
>1J09_447_467
LFEILALLGKERALRRLERAL
>1L9V_134_154
KSTLIAIGQSKEIETTITAEG
>1G4R_308_328
EGANREILGIIVSYKVKVKLV
>1SP3_72_92
PRCTSCHAGYGWKDNTFDFKD
>2H9F_324_344
AIGTAAAIPGTLVNLAAGGGE
>1SAZ_175_195
EMNLVVAHMGGGISIAAHRKG
>1U16_385_405
RQAHTASGKAVHLAETKGIAI
>1YPX_10_30
DHVGSILRTKGIKDAREKFQS
>3THI_118_138
IGQVDNIYELYKKIGTSHSEQ
>2AM1_162_182
DHLGDIHLLSELARPKTAIVT
>1MC0_310_330
KINGPWFSKFDEDLATAFSIY
>1MGP_10_30
HDYDIPTTENLYFQGHMKVKI
>1IG8_161_181
ASQNKINEGILQRWTKGFDIP
>1J58_295_315
ASDGHARTFNYQAGDVGYVPF
>1YLE_105_125
SIHNKIHVLSLCHDLTGNSLL
>1DHS_132_152
IKCLAPTYLGEFSLRGKELRE
>2DPO_150_170
PYYIPLVELVPHPETSPATVD
>1NHS_394_414
KADLTANINAISLAIQAKMTI
>1NQK_227_247
RLHVIVRETNDEAWQAAERLI
>1MLA_19_39
LADMAASYPIVEETFAEASAA
>2BWM_236_256
GDRKADILGFGVAGVYTSLNN
>1IUC_162_182
TVPGTGIGATAIGPGRLRIYY
>1Z6A_191_211
KVDDLWSIMTFLNPGLLGSYS
>1IJ5_241_261
GFSEYVHLGLCLLVLRILYAF
>1EYN_162_182
SVGATVTIMSAATLAEGTTII
>2F6H_391_411
FDQVEAYIPAWLSLPSTKRIV
>1JFB_230_250
AVQIAFLLLVAGNATMVNMIA
>1UM8_352_372
RITKDCVLKQAEPLIIAKTHS
>2BMW_3_23
QAKAKHADVPVNLYRPNAPFI
>1D5T_187_207
TGHALALYRTDDYLDQPCLET
>1X3M_347_367
IRQLVIEHLGVLGLTLDVEMN
>1CPT_268_288
GHDTTSSSSGGAIIGLSRNPE
>1ZSY_77_97
NYGLLPELPAVGGNEGVAQVV
>2HKD_106_126
EKGELSEKKITRADKSSTEEK
>1AL3_79_99
AIKSVAGEHTWPDKGSLYVAT
>2GG6_314_334
VTVPEDRAPSMIDEYPILAVA
>1SIG_299_319
GNIGLMKAVDKFEYRRGYKFS
>1P5D_169_189
MAKPMKVVVDCGNGVAGVIAP
>2HVQ_270_290
NVISKIGEIGPKDFGKVMGLT
>1CKO_169_189
KRSLKEFKNVPEDPAILRYKE
>2CY7_32_52
LGRKYSIFTEKDEILSDVASR
>1N3L_298_318
DFAAEVVHPGDLKNSVEVALN
>1V4A_399_419
ELNRARLAWAMDFADWPQLTG
>1XAG_1_21
MKLQTTYPSNNYPIYVEHGAI
>1SJ8_180_200
DPHFQDVLMQLANAVASAAAA
>1KVP_434_454
HLLEGFPFIQEPPSGDLQERV
>1P9R_306_326
LCPDCKEPYEADKEQRKLFDS
>1LYV_214_234
AETKRNMYESKGSSAVADDSK
>1HBZ_123_143
YDLVGNNTPIFFLRDPMKFTH
>1J09_199_219
GVTDVIRAEEWLVSTPIHVLL
>1YQS_3_23
LPAPDDTGLQAVLHTALSQGA
>2IM9_56_76
RISQISAYFKGTKYILGSLGE
>3MBP_59_79
IIFWAHDRFGGYAQSGLLAEI
>1FCQ_25_45
YGLRFEEVSEKYGILQNWMDK
>1ZOD_166_186
AIPAPFTYRPRFERNGAYDYL
>1LTQ_241_261
VMQCQREQGDTRKDDVVKEEI
>1R9L_59_79
TFTAVNWTPLHDNMYEAAGGD
>1TDH_324_344
TRRAKRDLPKRKGRQAASGHC
>1SP3_235_255
CHIPFFAKNEPTKMQWDWSTA
>1JYE_71_91
LALHAPSQIVAAILSRADQLG
>1BIF_444_464
THRDRPQNVDISRPSEEALVT
>1VLI_18_38
IANKTVGKDAPVFIIAEAGIN
>1Z6A_455_475
LEEKIDQLLAFKRSLFKDIIS
>7ODC_143_163
ARAHPKAKLVLRIATDDSKAV
>1WRU_332_352
SLAPREGFLVPVESDRKNRKG
>1H4V_389_409
LRAGEVTLKRLATGEQVRLSR
>1RMG_116_136
GYVYHAEGTYGARILRLTDVT
>1Y8A_288_308
EVLSAVSIPETEIYIMENSDF
>2DBN_126_146
GCAVIKGHFPREQALGWDQSM
>2C78_129_149
PYIVVFMNKVDMVDDPELLDL
>1GKZ_207_227
FARRLCEHKYGNAPRVRINGH
>1YQS_251_271
FSALMSGQLMSAAQLAQMQQW
>1QOY_278_298
YVDYDDLMLSLLKEAAKKMIN
>1ISR_282_302
LIGSDGWADRDEVIEGYEVEA
>1HX0_362_382
NNNGVIKEVTINADTTCGNDW
>1A0I_156_176
VESGEDCDVMTLLMQEHVKNM
>1A76_290_310
LVDENDFNYDRVKKHVDKLYN
>1BOB_24_44
VGENAVQFSPLFTYPIYGDSE
>1LRZ_46_66
KNNNNEVIAACLLTAVPVMKV
>1RP4_295_315
KDEFRSRFKNVTKIMDCVQCD
>1IR6_148_168
GAGVAFLLLWALHERLGLPPP
>1FL2_128_148
TKGVTYCPHCDGPLFKGKRVA
>1BU8_402_422
KFLWNNKVINLFRPTLGASQI
>1A8Y_83_103
VAKKLGLTEEDSIYVFKEDEV
>1MGP_170_190
VLKKLDERMKNKDFKAIFYVS
>1U8X_92_112
ATTDPEEAFTDVDFVMAHIRV
>1FG7_165_185
PQDFRTLLELTRGKAIVVADE
>1MKY_245_265
EPRTVEKYSNYRVVDSIEKAD
>2BU7_75_95
YVQSLLDIMEFLDKDPEDHRT
>1PMI_210_230
NTDDDVIKQQTAKLLERTDRE
>1RRK_67_87
WVTKQLNEINYEDHKLKSGTN
>1AB4_271_291
GMRIVIEVKRDAVGEVVLNNL
>1LJ8_252_272
DAWPVVCEPFVQWVLEDKFVN
>1WL7_224_244
IESTYKIAVGRSKDITGPYVD
>1RK6_22_42
DYILSGGTVIDGTNAPGRLAD
>2BWV_318_338
VRIMVSGLVKLGILKGDVDEL
>2A3N_205_225
DPQADAIASRYHNSDYMMWVG
>1UWV_169_189
LEALLPKVRACLGSLQAMRHL
>1Z6F_94_114
GMQVPVSQLIRGINLQSGNDA
>2BMW_143_163
LPDDPEANVIMLAGGTGITPM
>1Y08_291_311
AISAKEIKEDNIGAQVLGLFT
>2G8J_22_42
ARCLQNGVLFQDDAFPPVSHS
>1GYC_134_154
ASRYDVDNESTVITLTDWYHT
>1A76_220_240
FMGTDYNPGGVKGIGFKRAYE
>1GQE_282_302
KNKDQAMKQMKAKLYEVEMQK
>2I0O_44_64
ILNFDDQCSFFAVYDGHGGAE
>2HMA_281_301
FYHDSLMSTSLEASQVHFTRE
>1JMM_266_286
MIYATDTLNFKQGEGGSRWTM
>1YOE_156_176
ARIVIMGGAMGLGNWTPAAEF
>1PJC_67_87
REMVVKVKEPLPAEYDLMQKD
>2FP3_166_186
TAKCPYLVNKPKVLMFPFARG
>1J72_58_78
VSHLHLWIGQQSSRDEQGACA
>1TFZ_146_166
PIVLNEAVTIAEVKLYGDVVL
>1IN4_314_334
RIVTEKAYKHLKYEVPENRLF
>1XFI_122_142
KVKDEENAKAISLFPQVVSLS
>1SO7_59_79
GDYDAPTHQVQWQAQEVVAQA
>1W8K_333_353
TTALSHPQEVDLEFPCSIYKD
>1WL7_165_185
WSGIQLIQLDTETMKPAAQAE
>1GQE_64_84
EAVVDTLDQMKQGLEDVSGLL
>1N3L_1_21
MGDAPSPEEKLHLITRNLQEV
>1Q8K_169_189
EREVLINNINRRLTPQAVKIR
>1JY1_29_49
GVKPKYNSGALHIKDILSPLF
>2BW0_109_129
SQFIPMEIISAPRHGSIIYHP
>1UTE_111_131
WNFPSPYYRLRFKIPRSNVSV
>1TVL_203_223
PLNIGRSKQGEPVVFQAGSSE
>1GWU_249_269
QELFSSPNATDTIPLVRSFAN
>1WMD_322_342
NESSSLSTSQKATYSFTATAG
>1RIQ_80_100
QVGYTSRHHTFFEMLGNFSFG
>4BCL_62_82
GVVRFTTKIESVVDSVKNTLN
>1ZSX_53_73
DEMAEQLMTLAYDNGINLFDT
>1MOQ_313_333
FVSSDNMHIIEMPHVEEVIAP
>1XM9_46_66
ICKLVDLLRSPNQNVQQAAAG
>2H85_97_117
HVSTIGVCTMTDIAKKPTESA
>1TQ4_81_101
GKSSFINTLRGIGNEEEGAAK
>1OYG_141_161
ATFTSDGKIRLFYTDFSGKHY
>1Z6A_176_196
KSKYRIALTGTPIENKVDDLW
>2D2J_82_102
AEVSRAADVHIVAATGLWFDP
>1H4V_184_204
SPHREALSEDSKERLEENPMR
>1V04_237_257
IAELLAHKIHVYEKHANWTLT
>1IG8_66_86
IPGWVMDFPTGKESGDFLAID
>1W5D_193_213
DYITIKNDAKTTAAGSEKDLT
>1WL4_57_77
FGHVLAAGCGQNPVRQASVGA
>2FEZ_228_248
YRRVKTTLADDLGIDPGPTLR
>1JP4_136_156
LIGIAYEGKAIAGIINQPYYN
>1GSO_250_270
MERIIWPTVKGMAAEGNTYTG
>1DKQ_198_218
LKVSADNVSLTGAVSLASMLT
>1HT6_104_124
IYCIFEGGTSDGRLDWGPHMI
>1R53_120_140
GGGRASARETIGRVASGAIAE
>2NLO_128_148
TDVSGFGRGMEEGLPNAKLDS
>2BF6_399_419
DWKYNKLVKPGYYAYSCLTEL
>1ESC_128_148
PGDPVDGDEPAAKCGEFFGTG
>1DKQ_56_76
AYLGHYQRQRLVADGLLAKKG
>1YDX_185_205
NLASLIEINRKLRDEYAHKLF
>1RW3_133_153
KDAFFCLRLHPTSQPLFAFEW
>2AU3_364_384
EEKTREFRYYLGFISDGVRRF
>1KNW_273_293
LVAQSGVLITQVRSVKQMGSR
>2I1Q_56_76
ARDLCDLGFKSGIDLLKQRST
>1XP3_13_33
IGSHVSMSGKKMLLAASEEAV
>1M13_275_295
IMAMLTELRSINAQHTQRLLR
>1GQE_132_152
IQAGSGGTEAQDWASMLERMY
>1H30_90_110
IVLALRAGRLELQLRYNGVGR
>2DDU_129_149
CEGNSRELSEPTVYYTGDFEE
>1BI5_210_230
VGQALFGDGAAALIVGSDPVP
>1R6F_95_115
AFMAVMHFSLTADRIDDDILK
>1YIS_326_346
TLDDSAGRRMLIPDVLLTAEA
>2NVP_401_421
TKFTRDWFAWSNSLFSHFIYE
>1INP_244_264
EAQSQGTQNPSSEGSCRFSVV
>1GSA_260_280
PTLKEKGLIFVGLDIIGDRLT
>1R5Y_263_283
GKPDDIVGAVERGIDMFDCVL
>1ITX_219_239
ASGASATYAANTELAKIAAIV
>1BQC_124_144
NIGNEPYGNDSATVAAWATDT
>1PSZ_123_143
GQNEKGKEDPHAWLNLENGII
>1MDO_110_130
RDTLMVTPEHIEAAITPQTKA
>1VLO_230_250
PCGLGARDTLRLEAGMNLYGQ
>1VAG_226_246
LLLQANGNDPELFQIPPELVL
>1XC3_78_98
ATPKAGWRHYPFLQTVKNEMK
>1XHC_252_272
IDDNFRTSAKDVYAIGDCAEY
>1UUQ_42_62
TGVNMWYAAYLGAPNEVGDRD
>1JXM_137_157
GSCVPHTTRPKREYEIDGRDY
>1TCA_286_306
VAGPKQNCEPDLMPYARPFAV
>1JDN_300_320
VEKQGLNMEDYVNMFVEGFHD
>1VJ1_126_146
LEKVDPQLVDGHLSYFLGAIG
>1A76_269_289
KVTDNYSLSLKLPDKEGIIKF
>1Q0H_107_127
AAIVGAAGLLPTLAAIRAGKT
>1XMX_15_35
VRLVTPLLDHRTVSRHIIFIG
>1Y42_144_164
ENVDTQMRARGYEADWARKRG
>2BI7_219_239
FIVEERTHYDHVFYSGPLDAF
>1O7F_16_36
QSSAEWIACLDKRPLERSSED
>1G41_291_311
VSTKHGMVKTDHILFIASGAF
>2G62_255_275
FLECILFITEMKTGPFAEHSN
>1YD7_250_270
DEKGRPRTVDREVHERLIKRI
>1XGK_92_112
GKDLADAAKRAGTIQHYIYSS
>1QWO_329_349
TMYVDFSHDNSMVSIFFALGL
>1B6A_408_428
ENFGTLAFCRRWLDRLGESKY
>2AU3_81_101
EAALELAKRYGKKLDLEKISK
>2CY8_161_181
NSHFDGQPAPGVLPETTANTL
>2H6O_64_84
DFGLLTPHTKAVYQPRGAFGG
>2DFW_170_190
LAHMLRSYGVLQDSAEEIVAG
>1EDG_86_106
PHVSGSDYKISDVWMNRVQEV
>1RGZ_149_169
YANASIGLFGALAVKPSGMPY
>1Y11_225_245
GFTQLGEVVSAEELGHLAGRL
>1U7G_257_277
SLLGACSGAIAGLVGVTPACG
>1HXX_183_203
EGFGIVGAYGAADRTNLQEAQ
>1B89_76_96
NWEELVKYLQMARKKARESYV
>2I1O_359_379
SMQNLLVKYLSHGKRTSEYPR
>2NWH_272_292
REALRQGAAAAAITVQSSFAT
>1CSH_349_369
AQLYKIVPNVLLEQGKAKNPW
>1YLE_29_49
TSLPDDAERLRDKILASEASF
>2CEY_17_37
EYKAAEMFAKEVKEKSQGKIE
>2J3X_24_44
EEEKRWFTKLNNLEEVAVNQL
>1VJP_240_260
NRYVKDVAQFNIGGNMDFLAL
>1YKS_341_361
PGEMRLRDDQRKVFRELVRNC
>1H9A_76_96
IEHFSYRAHDVTDAASYAVLK
>1DOZ_273_293
KVVTDDIGASYYRPEMPNAKP
>1WL4_34_54
GSTVIKEVLKRATVAPEDVSE
>2BF6_2_22
EGAVKTEPVDLFHPGFLNSSN
>1RU4_161_181
SYNTVINSDAYRNYDPKKNGS
>2HVQ_185_205
LVDANKCVWNAEAKGEVFTAE
>1FKM_195_215
HGQPGILRQVKNLSQLVKRID
>2FTP_119_139
IKDSLERFVPVLEAARQHQVR
>1V04_156_176
LKTIRHKLLPSVNDIVAVGPE
>1JR7_134_154
SYLRQPHRVMELHNDGTYVEE
>1PJC_182_202
AAKMAVGLGAQVQIFDINVER
>1NHS_114_134
VPFELDIPGKDLDNIYLMRGR
>2BWV_18_38
QMQPGSAALIFAAPEVTRSAD
>1JYE_1_21
MKPVTLYDVAEYAGVSYQTVS
>2F5U_174_194
EHGALASHIVIATLMHHGVLP
>2C5S_114_134
KTFKITVHRSYKHFPMRTMEL
>1ZXX_42_62
AGLVAGDIFPLESEDVAHLIN
>1NHS_251_271
LKGTLELHPNGLIKTDEYMRT
>1VJT_286_306
WKYHYNLETKKKWFGKFGGID
>1GVH_39_59
LKEIFNMSNQRNGDQREALFN
>1X3L_413_433
GGLLFTGPTGTNVNSIVIAIV
>1DLJ_225_245
AESRKLNSHMIIQGISYDDRI
>1TO3_168_188
RCGDKFDREQAIIDAAKELGD
>1TBF_57_77
LETALCTIRMFTDLNLVQNFQ
>1PVL_31_51
KISQILTFNFIKDKSYDKDTL
>2CZ9_170_190
DYEYIPFPKDVSILVFYTGVR
>1ZJC_264_284
NRVDGYVTNKLPLSYNGTIID
>1SIQ_250_270
GIAWGVLGASEFCLHTARQYA
>1VJV_273_293
RDELRKVEKEKNEKEREIKRR
>1EYB_18_38
DDDDKHMGSMAELKYISGFGN
>1BOO_226_246
KLMGIKAHPARFPAKLPEFFI
>2GFO_250_270
LQDCLRLFSKEEKLTDNNRFY
>2H7O_204_224
ADVARQSLQRFDSTRPVVKFG
>1US5_31_51
VYFPVATGIAKLVNDANVGIR
>1RIQ_261_281
FETDVALRVIADHLRAITFAI
>1JXM_215_235
LQAAHLHPIAIFIRPRSLENV
>1T1G_237_257
PPSANPGAGSGRGVPDVAGNA
>1H8L_308_328
LDATDGRGILNATISVADINH
>1QOY_240_260
LSNTVKQANKDIDAAKLKLTT
>1BCO_20_40
NGDGYLHNVFVRWFNGDVIRP
>1N4K_205_225
EAFAIVPVSPAEVRDLDFAND
>1FP2_204_224
KIICETFPKLKCIVFDRPQVV
>2BMW_244_264
HADQLWQLIKNQKTHTYICGP
>7A3H_273_293
ALMPGANPTGGWTEAELSPSG
>1VLY_291_311
VLAAVKLEDGQVVVQVVMNND
>1PSW_108_128
WRGEMRYGLLNDVRVLDKEAW
>1DNV_297_317
PPEATQNVAESTHNLTRNFPA
>1N3L_137_157
SSVVTQHDSKKAGAEVVKQVE
>1G97_264_284
IDVEIASEVQIEANVTLKGQT
>1UOZ_130_150
GSSPATIIVEPDALAMADCLS
>1SIQ_234_254
ASSLGGPFGCLNNARYGIAWG
>1Y0Y_215_235
GLRGARTSAFGIEPDYGFAID
>1Q7E_274_294
IQEQNWENTCKAIGKPEWITD
>2FQX_122_142
LKAKEAGKSAVGFIVGMELGM
>3THI_232_252
SESMMRMGDYAEQVRFKPISS
>1KKH_129_149
SGFYNKELKDDEIAKLGYMVE
>2DPO_269_289
IPEFSGATVEKVNQAMCKKVP
>1NUY_98_118
EDKNAIIVEPEKRGKYVVCFD
>1SIQ_321_341
VSLLKRNNCGKALDIARQARD
>1T5J_56_76
LNKGEWTDDTEQAICLIKSLT
>1E4F_63_83
LLKELEEQLQKSLRSDFVISF
>1LC5_182_202
LILDEAFIDFIPHETGFIPAL
>2BKW_300_320
GLQLTSVSRYPSNMSAHGLTA
>2HGS_72_92
FNLLVDAVSQNAAFLEQTLSS
>1B8P_67_87
LLAGMTAHADPMTAFKDADVA
>1G55_201_221
SVKMLKDFLEDDTDVNQYLLP
>1VPR_298_318
ISFVFYVKVSNDPESDPIPLQ
>2BU7_259_279
PIKVMVALGEEDLSIKMSDRG
>1BUP_193_213
RNVLIFDLGGGTFDVSILTIE
>2F7V_115_135
VAAANAGDGDAAFLFSSDEEA
>1HOW_87_107
HILKLLDHFNHKGPNGVHVVM
>1V0D_197_217
CQKLKSVQYNGSYFDRGAEAS
>2IM9_200_220
KRLVELKAKGKTLETSLSNVP
>1PO5_293_313
LLMLKYPHVTERVQKEIEQVI
>1ZSX_191_211
QFNLTPPICEQAEYHMFQREK
>2DBQ_107_127
LAFALLLATARHVVKGDRFVR
>1Y08_49_69
GEDVFHAPYVANQGWYDITKT
>1JCF_244_264
GEVREALRSVVVAIVESVRTT
>1UUR_39_59
LNRLPPTLDENSLAPLKSLSQ
>1D3G_31_51
VRFTSLGLLPRARFQDSDMLE
>1ZSW_63_83
QDDPSMYHLFYGDKTGSPGTE
>1M7Y_311_331
HLLSAMLSDKKLTKNYIAENH
>1K92_26_46
ALLWMRQKGAVPYAYTANLGQ
>2AYU_31_51
PSYLKNGNPVRAQAQEQDDKI
>1NIJ_197_217
NTNGFMLEENVVSTKPRFHFI
>1WL7_4_24
HPFGNVNFYEMDWSLKGDLWA
>1VAG_165_185
IFPQRTDGKHDFRVWNSQLIR
>1NC5_239_259
WKNTLQDMIKSICRYQDKETG
>1VMI_94_114
HRWLARAGEKTPPDALEKLTD
>1HO8_82_102
LIHLLSTSDNEDCKKSVQNLI
>1WAK_269_289
GYNTPADIWSTACMAFELATG
>1XHB_106_126
RLKGAAVSRGQVITFLDAHCE
>2AEX_3_23
TSLGRPEEEEDELAHRCSSFM
>1D7Y_371_391
ARDFAPLRRLLAVGAKPDRAA
>1QHU_174_194
LTTGTKKERSWPAVGNCTSAL
>2A84_149_169
IVRPDRVFFGEKDYQQLVLIR
>1HA0_310_330
TGMRNVPEKQTQGLFGAIAGF
>2CJG_136_156
LKAAFDWKSRHNQAHGIDPAL
>1R53_138_158
IAEKFLAQNSNVEIVAFVTQI
>1TD6_111_131
QNAALASLPAAKIIELVLQDY
>1WDI_312_332
VAAFLGRERTLEAYRLAVAEG
>1L9K_251_271
RFTMRHKKATYEPDVDLGSGT
>1M6I_164_184
FRKIGDFRSLEKISREVKSIT
>2I7Q_308_328
RANIRKYPTKKQQLHFISSYL
>1H9A_136_156
LADTGYNRLMIEKPFGTSYDT
>2IM9_187_207
TIRLQKQDKNEQEKRLVELKA
>2FK8_55_75
PTRTYSCAYFEPPELTLEEAQ
>1L5O_61_81
KAVLVMCADHGVWDEGVAVSP
>1QZZ_329_349
AGLALASERTSGSTTLPFDFS
>2F6H_315_335
LTPAQLQKLISQYQVADYESP
>1ELV_92_112
KNFPWQVFFDNPWAGGALINE
>2GTI_94_114
VFCSSTYKVCKYTDLQCIESL
>1I4W_272_292
DYVTRHLMILKRTPLNTVMDS
>1Y42_214_234
FTYPIMQGWDWFELFYQQGVQ
>1HMY_243_263
STRGIAITLSAYGGGIFAKTG
>1IN4_64_84
KTTLAHIIASELQTNIHVTSG
>2AE0_84_104
AWQMEGADNYGNVQFTGYYTP
>1EYN_72_92
IDASNVNNFSAPYDLVKTMRA
>1QZZ_49_69
ADTLAGLADRTDTHPQALSRL
>2NVP_191_211
CSVTDTLSHEGLGTPVTYTGM
>1SP3_269_289
HTYQKKKGNFVWEKMVKPQYA
>2NXF_8_28
FGLIADVQYADIEDGENYLRT
>1FG7_335_355
RITVGTREESQRVIDALRAEQ
>2DPO_80_100
NLAEAVEGVVHIQECVPENLD
>1T2D_150_170
LGGVLDTSRLKYYISQKLNVC
>1WST_385_405
MRLNFTYVPEETIREGVRRLA
>1SQH_150_170
RQCFGMVLSHEDAFCAKVPDL
>2I0O_212_232
KSLPAEEQMISALPDIEKITV
>16VP_219_239
QLAGLFQPFMFVNGALTVRGV
>1NIJ_85_105
DKGNIQFDRLVIECTGMADPG
>1HXX_235_255
RNATPITNKFTNTSGFANKTQ
>2FAU_84_104
KSNTHEFVNLVKELALPGELT
>1F20_391_411
TMAADVLKAIQRIMTQQGKLS
>2HBJ_144_164
LRENLHILNEVFTNPSIVKVF
>1M7Y_58_78
WLAKNPEAAAFKKNGESIFAE
>2GTI_119_139
DGRDNGALEAFKKCRNGVYIN
>1EG2_90_110
AEAERVLSPTGSIAIFGGLQY
>2EWV_155_175
SMIDYINQTKSYHIITIEDPI
>1YC9_418_438
LQSRAFSLDLALIHALGGGFE
>1VYR_23_43
APLTRLRSIEPGDIPTPLMGE
>1JTA_222_242
DKGKLHVTLFNNVFNRVTERA
>1SB8_211_231
RQDPNGAYAAVIPKWTSSMIQ
>1XKS_345_365
VPNFSNQTAYLYNESAVYVCS
>1RIQ_330_350
EPYPELELSREFVKGIVKGEE
>1O70_88_108
VDKIRQKNANLIAQVPTVNNN
>1WYC_281_301
RMMLDGGVAPGGRVVSEDWVR
>1ZVD_223_243
LRGIEAQFLALQKGFNEVIPQ
>1NTH_422_442
GKTFQECYDVKTVTPTEEYMQ
>1VJT_343_363
EHPEIFPKGKLSGEQHIPFIN
>1F8E_200_220
CYGERAEITCTCRDNWQGSNR
>1GSA_9_29
DPIANINIKKDSSFAMLLEAQ
>1IOM_144_164
PIPPREDLSHAANFLYMANGV
>1KQ3_259_279
GLAAAHAIHNGLTVLENTHKY
>2NLO_163_183
YALVTHGVQKLQVADLDTSRA
>1FO8_245_265
SYLQQEAYDRDFLARVYGAPQ
>1A76_262_282
KRIFKEPKVTDNYSLSLKLPD
>1GA8_148_168
GEYYFNAGVLLINLKKWRRHD
>1W9Y_109_129
EYREVMRDFAKRLEKLAEELL
>1IO1_177_197
YYAKVTVTGGTGKDGYYEVSV
>1XTO_136_156
QWNRIELEGSFVIDACPNLKF
>1VAG_399_419
MLNYRLTPSFEYQPDPWNTHV
>1C7Q_110_130
FAGQNISSTYISHLLDVLEGK
>1FO8_82_102
KIARHYRWALGQIFHNFNYPA
>1XC3_21_41
REDGTIIDRIEFPTKMPDETI
>2AE0_153_173
LMDNFIMDVQGSGYIDFGDGS
>1SO7_256_276
DFQESQLVKKLVEPPPQGCQG
>1RA0_392_412
LRRQVPVRYSVRGGKVIASTQ
>1RKD_66_86
DDSIGESVRQQLATDNIDITP
>1TJY_207_227
AAENLKRNNLAIVGFSTPNVM
>1I4W_96_116
KFLNAKFEGSPLQILKRDPYD
>1K7I_231_251
ENETGADYNGHYGGAPMIDDI
>1YE3_52_72
VVSGTLVTPLPVIAGHEAAGI
>2I1O_314_334
VEVNGKPETKRGKMSGRKNVL
>2C0H_256_276
TLSFYQVHTYDWQNHFGNESP
>1SVB_35_55
AEGKPSMDVWLDAIYQENPAK
>1DLJ_83_103
TNYNSRINYFDTQHVETVIKE
>2D5B_274_294
KAAGIPMYRHLNVGGFLLGPD
>1YKS_246_266
DCRTAFKPVLVDEGRKVAIKG
>2CJG_388_408
MCAFSLPTTADRDELIRQLWQ
>1O59_153_173
FECGPSQRHLFVRGNGLTKER
>2CY8_116_136
LRFTGSGTETTLLALRVARAF
>2NLO_35_55
LSRTPAMHEAEGLAQGRATVY
>1CRZ_166_186
FVVHRSPQPLMSPAWSPDGSK
>1WZZ_233_253
RFSYDAIRVPLYFYWAHMLAP
>1OZ2_226_246
FCWEKYLEETGASAVPTWAFK
>1L8Q_199_219
KNVREIEGKIKLIKLKGFEGL
>1VB3_87_107
ANVESDVGCLELFHGPTLAFK
>1P5J_340_360
GGSNISLAQLRALKEQLGMTN
>1VPT_113_133
HHDPILNGLRDVTLVTRFVDE
>1WW9_63_83
YCLKDRCLHRGVQLSVKVECK
>1Y7E_234_254
VPAGTAKDVGFDKALIGAYGQ
>2DE2_34_54
LTASESGFLDAAGIELDVLSG
>2G5D_56_76
QDFAKSLQSFRLGCANLKNRQ
>2DAP_3_23
NIRVAIVGYGNLGRSVEKLIA
>1V72_322_342
GPNVVRFVTSFATTAEDVDHL
>1A0I_305_325
FSPYGIGDNDACTINPYDGWA
>1A5T_89_109
GVDAVREVTEKLNEHARLGGA
>2FBA_304_324
SSSTPFDVDNEYVLQSYYLLL
>1T5J_283_303
GLKNKEVIFELAERLYHLATE
>1T1G_182_202
AASPYVLACGGTRLVASAGRI
>1G41_142_162
QWGEVENHDSHSSTRQAFRKK
>1BQG_411_431
ALMKAHEVYKSMGLGARDDAT
>2EVX_402_422
NDNAITNLLAGRVSQMRMLPL
>1JR7_255_275
SKGILSVPVPVGKFLLINNLF
>2FEZ_21_41
MTIDGTPVPSGTPKQRAVLAM
>1L6J_87_107
RFQTFEGDLKWHHHNITYWIQ
>1WST_297_317
KYVENGYLDEHIPKIIEFYKP
>1POT_163_183
TTDPKEIEAAYNELKKLMPNV
>1TQN_463_483
QPEKPVVLKVESRDGTVSGAH
>1KO9_130_150
VRLLRQDPIECLFSFICSSNN
>1RP4_105_125
CKFLDQLCQTSKKPVDIEDTI
>1SVB_345_365
VAHGSPDVNVAMLITPNPTIE
>1N26_93_113
VPPEEPQLSCFRKSPLSNVVC
>1V04_272_292
SVDPVTGDLWVGCHPNGMRIF
>1PW4_22_42
YRRLRWQIFLGIFFGYAAYYL
>1Q5N_45_65
GVIPQSAATVIQRAAKTAIDK
>1YON_137_157
THIGPARQQDGDYSYLADILQ
>1X8V_24_44
TDPIGLMQRVRDELGDVGTFQ
>2AZQ_149_169
GATVDLWHANTQGTYSYFDST
>1VB3_364_384
QLNPGEYGLFLGTAHPAKFKE
>1VYR_282_302
SEAFRQKVRERFHGVIIGAGA
>1KV7_462_482
APKEHAYMAHCHLLEHEDTGM
>1QLM_243_263
DDELPEVVEELPSEASEDYGK
>1YU0_228_248
DGSAAYSDGAWYNFAEVMTHH
>1NI5_191_211
LRLRVVPLLQQRWPHFAEATA
>1UX6_165_185
ELVQTVNSDPGLAVGYDEFNA
>1U7G_338_358
GGVGFAEGVTMGHQLLVQLES
>1REO_375_395
GDDANFFQALDFKDCADIVIN
>1OQ9_152_172
KYLYLSGRVDMRQIEKTIQYL
>1AC5_164_184
EDLTRKIILSGESYAGQYIPF
>2FBA_412_432
QSSDSVTIKSGSDEFNTVADN
>1DS1_74_94
ADLPTTPSSTPAPEDRSLLTM
>1WL4_237_257
YFLTDGTGTVTPANASGINDG
>3GRS_442_462
EMLQGFAVAVKMGATKADFDN
>2FGT_48_68
WSDLPHWDVKGIKDISDQYDK
>2C3F_22_42
SSENIPLRVQFKRMKAAEWAR
>1JHN_232_252
EIEDPEDQKPEDWDERPKIPD
>2AEX_91_111
VFEKAGVSISVVHGNLSEEAA
>1EUR_86_106
GFSDPSYLVDRETGTIFNFHV
>1GVH_32_52
MFTHNPELKEIFNMSNQRNGD
>1LTQ_36_56
DYRQSIMAHEERDEYKYTKKK
>1ZSX_261_281
KDKILSEEGRRQQAKLKELQA
>1GVH_255_275
AVADDTPVTLISAGVGQTPML
>1S9J_106_126
LGKVSIAVIKGLTYLREKHKI
>2H8O_20_40
FACIRPACQRARMDAQMTNFE
>1A0I_224_244
MCIYKRGKKSGWWKMKPENEA
>2HJS_103_123
EPSVAPPVMVSVNAERLASQA
>2JAK_291_311
STLTEPVVMALLKYWPKTHSP
>1IK6_127_147
EIQFVDFIWLGADELLNHIAK
>3BCT_144_164
LLWTTSRVLKVLSVCSSNKPA
>1MOQ_73_93
WFESLAGIPCDVEIASEFRYR
>1UWV_75_95
ERETPRCPHFGVCGGCQQQHA
>1AOP_295_315
LDYPARPLKTGLLEIAKIHKG
>1EA7_13_33
IYNNDTLTSTTGGSGINIAVL
>4ENL_270_290
SKWLTGPQLADLYHSLMKRYP
>1SQH_141_161
SRGVTAIQPRQCFGMVLSHED
>1MZE_13_33
SGSGEPREEAGALGPAWDESQ
>1BG6_256_276
CEWYKESYGQSPATIYEAVQG
>1UTE_202_222
VKQLLPLLTTHKVTAYLCGHD
>2IW1_140_160
LMMLTDKQIADFQKHYQTEPE
>2F4Q_265_285
KVLVDCVKFVADDLGNTPAVT
>1O70_35_55
GGAVLDDINSLTEVTILAPSN
>1TBF_193_213
LSIEEYKTTLKIIKQAILATD
>1XKU_149_169
VVELGTNPLKSSGIENGAFQG
>2BW0_150_170
KKGGFSIFWADDGLDTGDLLL
>1FCQ_248_268
ALRIARQMTTSRKKVLPYYWY
>1IAL_175_195
LSTLACGYLRNLTWTLSNLCR
>1LJ8_171_191
AALTQRRAAGIPAFTVMSCDN
>2FQX_217_237
VWVIGVDRDQYMDGVYDGSKS
>2CYG_62_82
LASNPSAAGDWIRRNVVAYWP
>1RVK_290_310
TPALKTMHLAEAFGMECEVHG
>2FOZ_16_36
LGDCVGSFYEAHDTVDLTSVL
>1YFE_263_283
NKFEALATCDALVQAHGALKG
>1DNV_2_22
SLPGTGSGTSSGGGNTQGQDV
>1YII_179_199
FRAGELKWGTDEETFITILGT
>2A62_71_91
YTLTAQAVDFETNKPLEPPSE
>1PFO_317_337
SFTAVVLGGDAQEHNKVVTKD
>1T9H_17_37
KALSGFYYVLDESEDSDKVIQ
>1IOW_35_55
IDAYPVDPKEVDVTQLKSMGF
>1I24_134_154
TLNVLFAIKEFGEECHLVKLG
>1X3L_268_288
NSISCEAIAREAQRLGFKAYI
>2I0O_220_240
MISALPDIEKITVGPEDEFMV
>1JDW_110_130
QGGHYFPKDHLKKAVAEIEEM
>1GP6_126_146
GSKLANNASGQLEWEDYFFHL
>1S7C_121_141
GPSKDNTPMFVKGANFDKYAG
>1JMS_89_109
GDKVKSIIEGIIEDGESSEAK
>2C1I_314_334
TDTEDVLTKVLGSSSKLMRPP
>2C4E_257_277
YVKGYDLEKCGLIGAATASFV
>2A99_120_140
WGGARLRDVLLHAGFPEELQG
>1MOQ_11_31
YMQKEIYEQPNAIKNTLTGRI
>1KL1_41_61
EAQGSVLTNKYAEGYPGRRYY
>1F9V_109_129
IIPSTISHIFNWINKLKTKGW
>1RGZ_122_142
DEVTDNASLLRFYQNWQPQWK
>1NNF_16_36
VAKAFEQETGIKVTLNSGKSE
>2I0Z_109_129
TFFENLGVKLKEEDHGRMFPV
>1NOF_307_327
LTAYKNTDGKMVIVAVNTNDS
>1N93_7_27
PPKRRLVDDADAMEDQDLYEP
>1HSK_81_101
GSNIIIREGGIRGIVISLLSL
>1EZW_253_273
VMGSPDVVLERHGIDTEKAEQ
>1OC7_1_21
APYNGNPFEGVQLWANNYYRS
>1O20_226_246
NATVPVLETGVGNCHIFVDES
>1I6L_49_69
QDPHELRQNIRRLAALYLAVG
>1DT9_379_399
ANNYKKFGATLEIVTDKSQEG
>2A2C_206_226
GGGMDQSISFLAEEGTAKLIE
>1SP3_245_265
PTKMQWDWSTAGDDKPETVDQ
>1RE9_266_286
KSPEHRQELIERPERIPAACE
>1RA0_243_263
GARVTASHTTAMHSYNGAYTS
>2GNO_282_302
NNKLTLMNILAIHRERKRGVN
>1WST_127_147
LNPGDPIVVEAPTYLAAIQAF
>1J58_148_168
GAEFLLVFDDGSFSENSTFQL
>1XMX_126_146
CWLYPEGNNDTQVQDRITIAD
>1KA1_78_98
LSDAFVSGILNEIKANDEVYN
>2BX6_35_55
VDPKDYMFSGLKDETVGRLPG
>1CKO_97_117
GFKVCTIIDRAMTVYLLPFKN
>1P9R_382_402
RATTPSIRDDGLDKVRQGITS
>1SI7_163_183
DVEQRLIDICVKGVPNYFGAQ
>1BU8_414_434
RPTLGASQITVQSGVDGKEYN
>1B9H_116_136
PEAVAAAVTPRTKVIMPVHMA
>2J4O_114_134
ERSFLESIDDALAEKASLQSQ
>1NI9_231_251
NGRLLARHDVKGDNEENRRIG
>2EU9_6_26
EGHLVCRIGDWLQERYEIVGN
>1C3P_332_352
SIDFEEFDDEVDRSYMLETLK
>1Y4I_290_310
YPGLSSHPQYELGQRQMSLPG
>1YD7_24_44
QGDEAIARAAILAGCRFYAGY
>1YON_94_114
LLIHNGMGTIEELQNIQQPLL
>1Q14_339_359
LNGHDSDEDGASNSSSSQKAA
>1YI9_113_133
GGETGSKYFVLQVHYGDISAF
>1CX4_71_91
QGDDGDNFYVIDRGTFDIYVK
>1FOB_18_38
EGYSYKNLNGQTQALETILAD
>1L9V_143_163
SKEIETTITAEGGEIVFQNAA
>1VJV_253_273
FQLDVADMLTPEYAAEKVKVR
>1CRZ_59_79
VQPAAWSALGIDAVVVGQVTP
>2DE2_206_226
VARGQAAVLASGDVDALYSWL
>1ZCJ_83_103
TLEKEASRAHQNGQASAKPKL
>1V72_299_319
CRLDSAMIDALLKAGFGFYHD
>2F5U_362_382
QAALVRLTALELINRTRTNPT
>1OZA_320_340
TPAKVTGTLSVPVGRLRKLAM
>2B61_107_127
LGGCKGTTGPSSINPQTGKPY
>1INP_305_325
IYIFSEDTTFKWDSCAAHAIL
>2BWV_308_328
TSILEVTGEVVRIMVSGLVKL
>1PFO_108_128
QLADKALVENRPTILMVKRKP
>1F8E_235_255
QYICSPVLTDNPRPNDPTVGK
>1OGQ_198_218
NLAFVDLSRNMLEGDASVLFG
>1UWV_330_350
LNGLQNVTFYHENLEEDVTKQ
>1U7L_87_107
QGLNETSTNAYRTLPINNMPV
>1DOZ_167_187
MPEDERENAMLIVSAHSLPEK
>1EYB_257_277
IAWYEDRQVPGGYTVINKYQG
>1RA0_372_392
IAAGNSANLIILPAENGFDAL
>1T2D_242_262
AIIEMAESYLKDLKKVLICST
>1OFL_425_445
LDLNALISKGITGKPLSWDEV
>1M6I_144_164
PRSLSAIDRAGAEVKSRTTLF
>2F5U_97_117
SAFECAVLCLYLLYRNTHGAA
>1DYK_373_393
LEVNFAKALELRGVQPVSCPT
>1C3P_347_367
MLETLKDPWRGGEVRKEVKDT
>1IUC_249_269
GQIKDASRPTPSLPDTFIAAN
>1FS7_448_468
KQTLEQEWKKQAIAKGRLNPE
>1P1M_278_298
TDGAASNNSLNLFFEMRLASL
>1PGS_242_262
GNWTPDRAGWCPGMAVPTRID
>1GCA_134_154
DLNKDGKIQYVLLKGEPGHPD
>1CRZ_357_377
PNGTMVIYSSSQGMGSVLNLV
>1EG2_178_198
PYDEETKAAYMKDKRLNPESV
>1WY0_147_167
NELCEGQARDLEFEKKSTVTI
>1IHG_299_319
ALEIDPSNTKALYRRAQGWQG
>1JDW_175_195
VGNEIIEAPMAWRSRFFEYRA
>1O5T_302_322
DVDVSFMYLTFFLEDDDKLEQ
>2H7O_261_281
SIPLLIQLGRSSLMDEHLVEQ
>1JIX_121_141
YTEEELLIKSPIKVISQGINL
>2F68_30_50
GGKTTVKMTFDDKNGKIQNGD
>1YPX_70_90
WWHFDFLENLDGVEGYDAAGG
>2BJF_77_97
GCAGLNFPVYVSYSKEDIEGK
>2FXU_32_52
PSIVGRPRHQGVMVGMGQKDS
>2HC9_57_77
SRIPASGRHPLHYELAHLITV
>1EYN_52_72
TTMKLLTQLGTKVERDGSVWI
>2CGL_79_99
IDTWGVDFVLLDQQGQRVGLP
>1VPK_200_220
EASFLLSLKSMKEVQNVLDNT
>2DVZ_125_145
FPAKDFKGFLEELKKNPGKYS
>2FP3_150_170
RDGSVVDMQKIKDHFQTAKCP
>1X8V_31_51
QRVRDELGDVGTFQLAGKQVV
>1VJ1_97_117
SKHQKLAKGDFVTSFYWPWQT
>2C1I_411_431
TIPEMLNTRLKAHELYYSRDE
>1YUE_296_316
KYLSQNAYGFLANGLPLYCDT
>2IY9_287_307
SCNPRATATELKRTLLESADK
>1OWL_351_371
CRMIVASFLTKDLIIDWRRGE
>1R6F_119_139
DSMNHHGDARSKLREELAELT
>1A0I_322_342
DGWACQISYMEETPDGSLRHP
>1UA4_208_228
TLFIREEFRESFSEVIKNVQL
>2DBQ_96_116
TPDVLTDATADLAFALLLATA
>1U09_338_358
DDIVVASDYDLDFEALKPHFK
>1DNV_167_187
PKYEPVTGDTGYRGMIADYYG
>1XKU_210_230
ASLKGLNNLAKLGLSFNSISA
>1ESC_250_270
GANTACDGADRGIGGLLEDSQ
>2GWN_80_100
IASESRAAVAGGVTSFMDMPN
>1YQS_46_66
RATGRAITTTDRFRVGSVTKS
>1KNW_239_259
VDTEHYYGLWNAAREQIARHL
>1UX6_81_101
DGIPDDKDNCRLVPNPDQKDS
>1RA0_10_30
QTIINARLPGEEGLWQIHLQD
>1KA2_347_367
PDFIRTEADVVTYNFHILLRF
>1IXH_195_215
EYAYAKQNNLAYTKLISADGK
>2FB9_110_130
VAASALCMDKDLSKRVLAQAG
>1XTI_142_162
LARNKSLNLKHIKHFILDECD
>1QZZ_59_79
TDTHPQALSRLVRHLTVVGVL
>2FAU_8_28
GFFGPICEIDIVLNDGETRKM
>1AOP_213_233
AEAVVTTQRDWGNRTDRKNAK
>2FSJ_285_305
NIRLNLRGEVDRVTSLIPVGG
>1PB1_140_160
PVKHPELTDMVIFRENSEDIY
>1DYK_105_125
DTSTMIPTKINDGQWHKIKIV
>1NI5_88_108
LGIEAQARQARYQAFARTLLP
>1KK1_107_127
MDGAILVIAANEPCPRPQTRE
>1ELV_299_319
SWGPQCGTYGLYTRVKNYVDW
>1BGV_421_441
GLGYNLVAGANIVGFQKIADA
>1RE9_248_268
GGLDTVVNFLSFSMEFLAKSP
>2FR1_135_155
SAVATGPFERVRNAAHGALWG
>1FXX_18_38
TFGTHPALDRPAQFAAIRTDS
>2G8J_32_52
QDDAFPPVSHSLGFKELGPNS
>2BLE_239_259
ISDGGCTCPGDVAKAFGAGAD
>1NF1_116_136
DWQHVSFEVDPTRLEPSESLE
>1KL1_325_345
KTAEKVLDEVGITVNKNTIPY
>1LCY_112_132
LGRSADVRQGEFVVAMGSPFA
>1MGP_36_56
ADVPFSWMEKYDIDSIPLYVV
>2GG6_164_184
PITYRVPMASAQVKSAVLLAG
>1N67_314_334
NIIWRSMSWDNEVAFNNGSGS
>1EYN_260_280
DAVLAKLREAGADIETGEDWI
>1F20_399_419
AIQRIMTQQGKLSEEDAGVFI
>1NI5_291_311
SPCLRLGAFEIRRYQSQLWWI
>1NF1_77_97
LFRGNSLASKIMTFCFKVYGA
>1IXH_209_229
LISADGKPVSPTEENFANAAK
>1VB3_37_57
EFSLTEIDEMLKLDFVTRSAK
>1UYN_269_289
AGLGADVEFGNGWNGLARYSY
>1QAZ_188_208
NHSYWRGQEATIIGVISKDDE
>1NE9_281_301
DTNTDLYDLGGIESESTDDSL
>1ZXX_132_152
YTDATIGYDTACMTAMDAIDK
>2GS8_45_65
MFTTTSVSFLPDTATSDQFYI
>1BU8_306_326
CPKMGHYADQFEGKTATVEQT
>1YHL_207_227
KTTFYTYLLPLVMGLFVSEAA
>1V9M_7_27
YLNARVRVRRGTLLKESFFQE
>1KL1_51_71
YAEGYPGRRYYGGCEYVDIVE
>2G8J_1_21
MGLGRHENAIKYLGQDYENLR
>2BKW_3_23
KSVDTLLIPGPIILSGAVQKA
>1PJC_171_191
VILGGGVVGTEAAKMAVGLGA
>1OKG_205_225
ARNLPYTSHLVTRGDGKVLRS
>1OXX_222_242
VGKPEDLYDNPVSIQVASLIG
>3SIL_290_310
LVAAHSSAQNKNNDYTRSDIS
>2GHR_185_205
DELFFAPHSRHTEVRESDIRE
>2A3N_30_50
TSAREIIAARQKAEQVADEIY
>1SUU_66_86
NEGKLYLINAYEIKDSSRASK
>1GQ8_299_319
GSFIAGGSWLKATTFPFSLGL
>1WDI_21_41
VEPRDMARLMVVYREGPFRVA
>1NH1_277_297
RAIASAHGIELPPFRNGNVSD
>1X19_9_29
HHSSGLVPRGSHMMSNNDLLN
>1JND_400_420
DFRGQCSGDKYPILRAIKYRL
>1UG6_37_57
AQRPGAIRDGSTGEPACDHYR
>1X54_117_137
LLLDYRHLHIRTPKASAIMKV
>1SUU_59_79
DYLFMISNEGKLYLINAYEIK
>1TVZ_98_118
IQPFARCFEMKEACYAATPAI
>1C3P_150_170
GIEYLRKKGFKRILYIDLDAH
>1R5Y_297_317
DGPINIRNARFSEDLKPLDSE
>1DNV_231_251
PCLAEHLQQFDSKTVNNQCLI
>2PGD_53_73
GAHSLEEMVSKLKKPRRIILL
>1B63_279_299
EDKLGADQQPAFVLYLEIDPH
>1PJX_47_67
EILRIDLKTGKKTVICKPEVN
>1SVB_115_135
ACVKAACEAKKKATGHVYDAN
>1CRZ_39_59
GKFNPLDRARLPQQPGSAQEV
>1F9V_17_37
NLENSDTSLINVNEFDDNSGV
>1FCQ_155_175
RRFEKYGQLFMEETLKAAKRM
>2DBN_205_225
LWTFESDGKQWFNPDVSVIYP
>1IIR_162_182
AYQRYGGLLNSHRDAIGLPPV
>1DHS_139_159
YLGEFSLRGKELRENGINRIG
>1MZE_331_351
ALGNPQEVGPLLNTMIKGRYN
>2G17_206_226
SLQPYGVFTHRHQPEIAVHLG
>2EX1_273_293
DLFIGDHYKIYFKGHPRGGEI
>1TV5_415_435
QIKRELNHLLYQRGYYNLKEA
>2BMW_28_48
SNEPLVKEGGIGIVQHIKFDL
>1ZXX_31_51
GLEVFGIRYGFAGLVAGDIFP
>1IR6_8_28
DPPLALLPLKGLREAAALLEE
>1R76_45_65
SLAAELAPGQPLPPPPAEGKG
>1VLY_302_322
VVVQVVMNNDMEPDSIFRVRD
>1AC5_210_230
IGNGWIDPNTQSLSYLPFAME
>1QE3_97_117
LPVMVWIHGGAFYLGAGSEPL
>1NE9_144_164
PRLNMVLDLTKFPDAKTTLDL
>1XWI_275_295
MDVPGDKLLEPVVSMSDMLRS
>2CGL_396_416
QLHIVGGGCQNTLLNQLCADA
>2FYT_13_33
GLVPRGSDLQEDEDGVYFSSY
>2G5D_292_312
KAYMRQNPQRLAEVLGQNPSY
>1R3F_156_176
YELLFIRHEGNELELEIHCSK
>1TR9_207_227
AHVVYPHYDAQPASGSSYWLK
>1XM9_159_179
VFFNATGCLRNLSSADAGRQT
>1LML_139_159
PAVGVINIPAANIASRYDQLV
>1JHN_361_381
NPDFFEDLEPFKMTPFSAIGL
>1A76_54_74
ITSAYNGVFYKTIHLLENDIT
>1VAG_271_291
VSNMLLEIGGLEFSACPFSGW
>3GRS_19_39
ASYDYLVIGGGSGGLASARRA
>1P8L_212_232
NTNTKTKDNFGYSKRSTHKSG
>1EWF_102_122
GNFDLSIEGMSISADLKLGSN
>4UAG_395_415
RLLAPRVQPGDMVLLSPACAS
>1FS7_363_383
HIRHAQWRADMAIAGHGSFFH
>2BI7_284_304
HKYFSPWEQHDGSVCYKEYSR
>1MDO_352_372
EWNSERICSLPLFPDMTESDF
>2FXU_7_27
ALVCDNGSGLVKAGFAGDDAP
>2FXU_60_80
SKRGILTLKYPIEHGIITNWD
>1UA7_171_191
RFDAAKHIELPDDGSYGSQFW
>1WCD_87_107
LTAQNLPASYNYCRLVSRSLT
>1LZL_229_249
PEDPDVSIYAAPSRATDLTGL
>1R76_294_314
ESARILLFLMEIEAPSDAVKQ
>2GTI_101_121
KVCKYTDLQCIESLNVLFDGR
>1TOI_94_114
RARTAQTPGGSGALRVAADFL
>1ZHX_280_300
KIIKANKKEESRLFYDAARIP
>1IN4_206_226
EMIAKRSRGTPRIAIRLTKRV
>1R76_152_172
VTEIRFLAQVVSQLAPEEAAP
>2FQX_147_167
EAGFEAGVKAVDPDIQVVVEV
>1ITX_167_187
VDLDWEYPVSGGLDGNSKRPE
>2H7O_238_258
AHAAITLQEVSEFTDDMRNFT
>1WMD_6_26
GIVKADVAQSSYGLYGQGQIV
>2IJR_244_264
VFDCEIRHWYQEPVNGIRGYD
>2CAU_397_417
LTFPGSGEEVEELLENQKESY
>2A84_251_271
ELRDIGLGPMPLNGSGRLLVA
>2O14_263_283
RQVKAKGADVILSTPQGRATD
>1PJC_161_181
GVPGVKPGKVVILGGGVVGTE
>1NI9_288_308
TKGDLLEGISRKGNIATTETL
>1ZYL_214_234
MFVDLDDARNGPAVQDLWMLL
>1YUE_371_391
PSIGLLVRYALSANPYTVAKD
>1XMB_1_21
SESPWIAEDTSQIQTKLLEFA
>1WST_315_335
YKPRRDAMLEALEEYMPEGVE
>1S7C_9_29
GFGRIGRIVFRAAQKRSDIEI
>1TQ4_145_165
KFYEYDFFIIISATRFKKNDI
>1TD6_46_66
KHNGDELTTFFLHQFDKVMEL
>1R4U_280_300
PQSDPNGLIKCTVGRSSLKSK
>1ZHX_198_218
YLVTPPPLHIEGILVASPFVE
>2DBQ_286_306
TPHIGSASFGAREGMAELVAK
>1JHN_201_221
PDNSFEILVDQSIVNSGNLLN
>1GP6_43_63
DGPQVPTIDLKNIESDDEKIR
>2FR1_29_49
ARLDGTWLVAKYAGTADETST
>2FOZ_155_175
QKFARLSAQLTHASSLGYNGA
>2F7V_237_257
ANMIAPAAELRFGFRPLPSMD
>1EG2_73_93
ADWDDHMDYIGWAKRWLAEAE
>2AYU_268_288
HAEGCEISWKDNAHNVTVDLE
>1P9R_128_148
HGERVVMRLLDKNATRLDLHS
>1Y4I_350_370
PASMTHSPVAPEERLKAGITD
>1K5C_311_331
QLTVTGGKAGTIKSDKAKITG
>1KXU_90_110
VGTACMYFKRFYLNNSVMEYH
>1PII_316_336
IADVVDKAKVLSLAAVQLHGN
>1INP_23_43
RQQETLFQLLIEEKKEGEKNK
>1HX0_63_83
QPVSYKLCTRSGNENEFRDMV
>1QZ9_57_77
GNGLIRSWNSAGWRDLSERLG
>1YFE_299_319
ASGPRCGIGEISIPENEPGSS
>1RWR_63_83
LTKNPNLTRQASAILAEVTDT
>1L8Q_213_233
LKGFEGLERKERKERDKLMQI
>1OXX_65_85
DDRLVASNGKLIVPPEDRKIG
>1RJG_53_73
KKFSRRAFGKVDKAMRSSFPV
>1X3L_227_247
YDIWEKVPESVRLHIERGLRG
>2HGS_156_176
ASRTPAVHRHVLSVLSKTKEA
>1KV7_200_220
RGWLRLRLLNGCNARSLNFAT
>1CPY_329_349
PILVYAGDKDFICNWLGNKAW
>7ODC_325_345
SFNCILYDHAHVKALLQKRPK
>1RMG_217_237
NWSGGCAMGSLGADTDVTDIV
>2GG6_175_195
QVKSAVLLAGLNTPGITTVIE
>1ZCJ_370_390
EAFRILEEGMAARPEHIDVIY
>1BG6_206_226
TLLNAARCESGTPFQYYLEGI
>1YHT_312_332
TKNRVQNTHEIAGAALSIWGE
>1SI7_170_190
DICVKGVPNYFGAQRFGIGGS
>1OFL_265_285
FGYGGMFVWGSRHVIACNYFE
>2ICS_10_30
KNGQTVNGMPVEIAIKEKKIA
>2GNO_182_202
GLMESLKVLETEKLLKKVLSK
>1HZ4_94_114
WSLIQQSEILFAQGFLQTAWE
>1SIG_15_35
EDGINQVQCSVAEYPEAITYL
>1EDG_289_309
MDNIYNKYTSRGIPVIIGECG
>1JP4_12_32
VASAYSIAQKAGTIVRCVIAE
>1JR7_85_105
AVGVDDVKQADEMVKLATAVA
>1IHG_84_104
GGDFSNQNGTGGESIYGEKFE
>1JDW_394_414
NIRNANSLGGGFHCWTCDVRR
>1UTE_25_45
TAREMANAKAIATTVKTLGAD
>1R89_1_21
MKVEEILEKALELVIPDEEEV
>1SBP_201_221
NELGKDKFEIVTPSESILAEP
>3GRS_458_478
ADFDNTVAIHPTSSEELVTLR
>2C1I_371_391
EIQHQVANGSIVLMHDIHSPT
>1YI9_187_207
PMHVFAYRVHTHHLGKVVSGY
>1YM5_236_256
RYLQEVYKFEKTTDITISEGG
>1CPY_381_401
VKSYKHFTYLRVFNGGHMVPF
>1MKY_14_34
KSTLFNKLVKKKKAIVEDEEG
>1O7F_404_424
HEGDDFGKLALVNDAPRAASI
>1LJ5_301_321
QFQADFTSLSDQEPLHVAQAL
>1EG2_223_243
HPTQKPAAVIERLVRALSHPG
>1CS6_151_171
RFVSQTTGNLYIAKTEASDLG
>1WDP_169_189
LESGLIIDIEVGLGPAGELRY
>1HH2_139_159
TAEVIRVMGEWADIRIGKLET
>1JYE_179_199
HQQIALLAGPLSSVSARLRLA
>1MZE_255_275
PNFQNVVGYETVVGPGDVLYI
>2BOQ_47_67
HDAIGFSPTLGGGGADGSIIA
>1JDC_360_380
DSAISFHSGYSGLVATVSGSQ
>1NHS_284_304
LIKYNPADTEVNIALATNARK
>2ICS_145_165
ELPDFVVGIKARMSRTVIGDN
>1YHT_334_354
AKALKDETIQKNTKSLLEAVI
>1N4K_227_247
SKVLGSIAGKLEKGTITQNER
>1B6R_174_194
TVFYPLTHNLHQDGILRTSVA
>1GKZ_138_158
LLAEGLRESRKHIEDEKLVRY
>1EVY_21_41
FGSGAFGTALAMVLSKKCREV
>1XA6_241_261
VRCSDCGLNVHKQCSKHVPND
>1IZC_316_336
GAAEEVANGVSKVKLDEAGDE
>1YE3_35_55
EVRIKMVATGICRSDDHVVSG
>1WF3_247_267
GEGGRKIKEIGQATRKQLEAL
>2CAU_305_325
ILVANEGRAEVELVGLEQQQQ
>1LRZ_194_214
RFLSEEELPIFRSFMEDTSES
>1HA0_286_306
FQNVNKITYGACPKYVKQNTL
>2CAU_213_233
EEQEGVIVKMPKDQIQEISKH
>1ZOD_413_433
VSEDEIDLGLSLLGQAIERAL
>2H8O_266_286
DLTADAATMGKATGKDAARGK
>1Q8K_220_240
MPIKINLIAPPRYVMTTTTLE
>1KVK_325_345
HGLHSKLTGAGGGGCGITLLK
>2IJR_127_147
ITQLMARQYPDWFGVASWSSH
>1N4K_342_362
QDYRKNQEYIAKQFGFMQKQI
>2B9E_85_105
QDRASCLPAMLLDPPPGSHVI
