# Supplementary material for: Searching for universal model of amyloid signaling motifs using probabilistic context-free grammars
Source: BMC Bioinformatics. 2021 Apr 29;22:222. doi: 10.1186/s12859-021-04139-y (PMC8086366; doi:10.1186/s12859-021-04139-y)
Supplement: Supplementary file 1 — Additional file 1. Datasets [file 12859_2021_4139_MOESM1_ESM.gz › famgram_data/negative/PDBfrag_len21/negsample_21s.fasta.cnr70_8cv43_tst.fa]

>1RRK_416_436
TGGVSPYADPNTCRGDSGGPL
>2I1Q_76_96
TVWKLSTSSSELDSVLGGGLE
>1KK1_218_238
DVNKPGTPPEKLVGGVLDGSI
>1SIQ_27_47
TYCQERLMPRILLANRNEVFH
>1SE8_15_35
ARDPELRYTGNGMAVFEATVA
>2DE2_291_311
TSLHAANLGVSTGAVGQGFGA
>1R5M_377_397
LNPLPIPLYASYQSSQDNDYI
>1XKN_225_245
VNENTVVIAVEEDPEDENYKP
>1DQ3_132_152
EDYKFIFDYWLAGFIAGDGCF
>1J6U_121_141
GTDGKTTTTAMVAHVLKHLRK
>1CWV_165_185
YSAPLTSTTLGVATVTVKVDG
>1HOW_24_44
VRKLGWGHFSTVWLAKDMVNN
>1XKN_23_43
PHKLESWPGKFEPVPAVFAEL
>2CJG_240_260
IQGEGGDRHFRPEFFAAMREL
>1PB1_88_108
TLDLIREYRVAIKGPLTTPVG
>1KA2_231_251
ARLDVSAHPFTTEFGIRDVRI
>1XFK_66_86
KHAPSLIKQALANLAWHHPIP
>1NC5_52_72
RLWEATGEKRYFEYAKAYADL
>1Q5N_235_255
DRIVEIASVLGIITGNVGKMA
>1NW3_257_277
FANMKEGGRIVSSKPFAPLNF
>1EDG_9_29
NLQIPQKNIPNNDGMNFVKGL
>1VQZ_267_287
TSGKVEVFANVTESKIQDIKI
>1CS6_341_361
IEVSGGELRFSKLVLEDSGMY
>1KK1_164_184
EFIEGTVAENAPIIPISALHG
>1JFB_321_341
RDEEVFENPDEFNMNRKWPPQ
>1FI4_34_54
IATLKYWGKRDTKLNLPTNSS
>1SO7_130_150
TSTDHGRTWSSPRDLTDAAIG
>1PB1_1_21
MESKVVVPAQGKKITLQNGKL
>1SI7_130_150
QVLEYARHKRKLRLGALKGNA
>2ABS_197_217
NALEVAGYAHGIPNAIFTLNL
>2FXU_121_141
QIMFETFNVPAMYVAIQAVLS
>1G41_284_304
PLVEGSTVSTKHGMVKTDHIL
>1IGR_99_119
GLYNLRNITRGAIRIEKNADL
>1P8L_284_304
MGSKDCPRFPVFIGIRHEEDR
>1J09_374_394
TEDYPVSEKAQRKLEEGLPLL
>1VPT_251_271
MYYLNKIVRNKVVVNFDYPNQ
>2NWH_87_107
FLDRRTPSYTAILERDGNLVI
>1HZF_176_196
LVGNDETVALTAFVTIALHHG
>1UX5_40_60
KGVLADLEKAFAAREIKSLAS
>1R5Y_77_97
RPGAERIAKLGGLHSFMGWDR
>1HO8_389_409
FKKDNYKIFRQLIELLQAKVR
>1RVK_280_300
RTGVNDVGGITPALKTMHLAE
>2PIA_155_175
FFDELTSDEWRSDVKIHHDHG
>1T67_225_245
YSVNVPIQDGIQDEKYYQICE
>2B78_263_283
ANHQLVVMDVFDYFKYARRHH
>2BG1_286_306
KHVISKIEAADGRVVYEYQDK
>1IOM_180_200
LHAEHGFNASTFTAIAAFSTE
>1UG6_320_340
YHLLKRLGREVPWPLYVTENG
>1YON_66_86
LLLVTLKAWQVSDAVKSLAST
>1A87_135_155
ELVSGMGDKLGEYLGVKYKNV
>1F20_374_394
YRALKEQGGHIYVCGDVTMAA
>1VLY_198_218
SQQWLALNIEAGFPVIDAANS
>2NMT_382_402
PGDGFLNFYLFNYRAKPITGG
>1XHB_159_179
FEYMAGSDMTYGGFNWKLNFR
>1SO7_51_71
AELIVLRRGDYDAPTHQVQWQ
>1GR0_131_151
VQALKEAKVDVLVSYLPVGSE
>1YE3_270_290
GRLDTMVTALSCCQEAYGVSV
>4UAG_359_379
LNGDNVRLYCFGRDGAQLAAL
>1JMS_45_65
ILAENDELRENEGSCLAFMRA
>1P1M_155_175
LYNEWNGFEGRIFVGFGPHSP
>1QOY_18_38
EIVADKTVEVVKNAIETADGA
>1DDI_147_167
DAEALINLLRPLTPRLYSIAS
>1EWF_78_98
FSISNANIKISGKWKAQKRFL
>1L6J_304_324
DKLFGFCPTRADSTVMGGNSA
>1RA0_297_317
RGITRVKEMLESGINVCFGHD
>1G97_227_247
NDRVALATAESVMRRRINHKH
>2F4Q_39_59
LARIARLAVPPAYQDVYVSPD
>2DBN_32_52
FQGSSGSSGMASTFTSDTLPA
>1KA2_324_344
KENLPFMSNYTPEDVYLYFNI
>1D5T_1_21
HHMDEEYDVIVLGTGLTECIL
>2A2C_198_218
SERYIGTEGGGMDQSISFLAE
>1VAG_158_178
NLRSAITIFPQRTDGKHDFRV
>1HD7_131_151
VGLLSRQCPLKVSYGIGDEEH
>1ESC_207_227
LPFADIPQDALPVLDQIQKRL
>1JXM_254_274
ATKLEQEFTECFSAIVEGDSF
>1PW4_239_259
TAKQIFMQYVLPNKLLWYIAI
>1VFL_301_321
STLDTDYQMTKKDMGFTEEEF
>2F82_111_131
DSTNACYGGTAALLNCVNWVE
>2IXR_259_279
DNIQNDVQTLVEKYSHQNSNF
>2HKJ_116_136
LYSQMHQDKPIEIETSPVNSK
>1XV5_279_299
SEMLERMSKSGFGYQLSKLNQ
>3GRS_385_405
DEAIHKYGIENVKTYSTSFTP
>1Q8K_16_36
VVMVNVRSIQEMGAYVSLLEY
>1YPX_275_295
NERSGDFAPLKYVTRPDLKIV
>1BIF_141_161
IFNFGEQNGYKTFFVESICVD
>2FB9_101_121
LGKPYVGAGVAASALCMDKDL
>1XFI_141_161
LSDAIEDDGKRLENLVRGIFA
>1WP5_130_150
RYSKPLTGINLKNDDQVVDVH
>1KMJ_253_273
GSMIATVSLSEGTTWTKAPWR
>2C43_76_96
MIRKLVAEKLNIPWNHIRLQR
>1FNF_111_131
MRVTWAPPPSIDLTNFLVRYS
>1N93_146_166
CSLLIGVVIGSSSKIKAGAEQ
>1REO_394_414
INDLSLIHQLPREEIQTFCYP
>1GR0_180_200
PVWAKKFTDARVPIVGDDIKS
>1UUR_417_437
FPDFLSEHSQFVNLLQWTKDT
>1Q5N_318_338
ERSLGAWHAEWLSLPEIFQLT
>1PVL_279_299
EVDWENHTVKLIDTQSKEKNP
>1TVL_231_251
KNADAIFTHSNSLEETKAFYA
>1TO3_158_178
SIIEPVVRPPRCGDKFDREQA
>2HOE_27_47
KRIMKSPVSRVELAEELGLTK
>2B61_343_363
VDLHFYEFPSDYGHDAFLVDY
>2GZ7_220_240
LNRFTTTLNDFNLVAMKYNYE
>1QWO_217_237
RAEKHLPGVTLTDEDVVSLMD
>1VJO_359_379
LGELAGKVWRVGLMGFNSRKE
>2HQ2_112_132
RLFLNQWASVFHIKENTARGE
>1PBE_44_64
RAGVLEQGMVDLLREAGVDRR
>1YON_87_107
LPVTTPILLIHNGMGTIEELQ
>1ZKL_25_45
WNFDIFLFDRLTNGNSLVSLT
>1KA2_216_236
NLWILQKFGFPLGTRARLDVS
>1UDX_265_285
PALLRRPSLVALNKVDLLEEE
>1NXC_320_340
QHYLELGAEIARTCHESYNRT
>1GR0_117_137
ADTIELSDAEPVDVVQALKEA
>2BWV_172_192
MRLFKSPEEIAVLRRAGEITA
>2EX2_238_258
AILKYELKQAGITWSGTLLRQ
>1T1G_251_271
PDVAGNADPATGYEVVIDGET
>1NTY_206_226
QESFQVWDPKTLIRKGRERHL
>1BIF_355_375
KYRYRYPKGESYEDLVQRLEP
>1KK1_138_158
KNIIIAQNKIELVDKEKALEN
>1OHL_140_160
HGHCGVLYDDGTINRERSVSR
>1FSU_220_240
KNRHHYAGMVSLMDEAVGNVT
>1UX5_151_171
PEKDPNDLQRADQIYLQLMVN
>1G6S_126_146
IGHLVDALRLGGAKITYLEQE
>1IHG_99_119
YGEKFEDENFHYKHDKEGLLS
>2G62_284_304
PSWSKVNQGLIRMYKAECLEK
>2GVK_95_115
IKGEKYTAVSTPGDLLFHIRA
>2GZ7_82_102
MQNCLLRLKVDTSNPKTPKYK
>2FBA_344_364
GRYPEDVYNGDGSSEGNPWFL
>2A1X_33_53
ENGFLVIKNLVPDADIQRFRN
>1ESW_214_234
MPIFVAEDSAEVWAHPEWFHL
>1FNO_244_264
EVPADEAPETTEGYEGFYHLA
>1BIA_66_86
LLNAKQILGQLDGGSVAVLPV
>1P5J_300_320
ILVEPACGAALAAVYSHVIQK
>1BUP_267_287
CERAKRTLSSSTQASIEIDSL
>1BHE_86_106
PSSCGVVDKNGKGCDAFITAV
>1QOY_189_209
RKEAYAGAAAGVVVGPFGLII
>1GYN_289_309
TDTQWATWEGVLNYYKANEAY
>1OHL_218_238
PFRDAACSAPSNGDRKCYQLP
>1R89_342_362
FRRMGPQFEDERNVKKFLSRN
>1LFW_138_158
GFKPKKKIDFVLGTNEETNWV
>1Z05_30_50
PGHIDHIKQINAGRVYKLIDQ
>1VQZ_215_235
EYMKKEYPEMTEYVFSEEELA
>1AB4_254_274
EKRVEGISALRDESDKDGMRI
>2DDU_198_218
CSGHGDCISGVCFCDLGYTAA
>1U09_254_274
NIMFEEVFRTEFGFHPNAEWI
>1VMI_312_332
MHDLSRGCSVQEIIELALVAA
>2B61_135_155
VVQDIVKVQKALLEHLGISHL
>3GRS_336_356
ALLTPVAIAAGRKLAHRLFEY
>2II0_150_170
YLLQRMEEFIGTVRGKAMKKW
>1FCQ_291_311
TDLGADGFIIWGSSDDINTKA
>1MGP_245_265
LREDTPEGSKLRVIGVHADNE
>1AOP_50_70
HGILKKNVKPVHQMLHSVGLD
>1RIQ_337_357
LSREFVKGIVKGEEKRFIKTL
>1GXN_189_209
LTVWCAQHGALDYQPKKARAY
>2C4E_248_268
SYRAGFLSAYVKGYDLEKCGL
>8ABP_66_86
PDPKLGSAIVAKARGYDMKVI
>1XC3_30_50
IEFPTKMPDETIEKVIQYFSQ
>2VTK_4_24
ATEVRPEQKMPTLLRVYIDGP
>2GWN_33_53
RIIEGELPADDNLSADEVIEC
>1Y08_32_52
VTSVWTKGVTPPANFTQGEDV
>1DDI_325_345
YVCGDANRMAKDVEQALLEVI
>2HC9_136_156
MKTSGIRELNVNIDVVCDKLT
>1NC5_154_174
KYANLKQETELFDQVVLQESL
>1MJ5_76_96
GPERYAYAEHRDYLDALWEAL
>1NTH_371_391
KGVVTDKTTGMEARMMGEVAR
>1PB1_154_174
ENSEDIYAGIEWKADSADAEK
>1HSK_64_84
VVKYAYQNEIPVTYLGNGSNI
>1Q7E_376_396
MKFSAFTPDIKAAPLLGEHTA
>1VPB_18_38
NKKLAQWAMDYALKNGCQAAK
>1H9A_356_376
FNFGSEQEACEAVLSIIIDPK
>1MKY_6_26
IVGRPNVGKSTLFNKLVKKKK
>1NML_81_101
PTVFNAVFNAAQFWDGRAADL
>1G4W_123_143
VTAELEKIEAGAPMPQTMSGP
>1MC0_114_134
LQAMLCVPVISRATDQVVALA
>1Q25_145_165
KHDLNPLIKTSGAYLVDDSDP
>1P5D_176_196
VVDCGNGVAGVIAPQLIEALG
>1UM8_53_73
QDNQDSNVELEHLEEVELSKS
>1MDO_220_240
DAWDRQSGGRAPQAEVLAPGY
>1A5T_303_323
VTGINRELLITDLLLRIEHYL
>1E6U_123_143
ELLQGTLEPTNEPYAIAKIAG
>1RP4_190_210
SGFHASIGTHLSKEYLNTKTG
>1KVP_418_438
EGQWYRYAPSYVSPAYHLLEG
>1JR7_162_182
MKIDEQNMQGGNSLLLHLDDW
>2IXR_214_234
SISDSGVVTINPDKLIKMRDS
>1XP3_159_179
GKGTECGRSFEEIAKIIDGVK
>1OXX_126_146
KILDIHHVLNHFPRELSGAQQ
>1RKD_59_79
AFIACTGDDSIGESVRQQLAT
>2B5W_203_223
YCLGRRDRPDPTIDIIEELDA
>2GWD_365_385
EMLRNKVPVTGLKTPFRDGLL
>1X7F_208_228
VANIGPWDINDGLCTLEEHRN
>1SYY_100_120
IFKHVTNPEARQYLLRQAFEE
>1HX0_248_268
FGNGRVTEFKYGAKLGTVVRK
>1WMD_214_234
GRIKPDVMAPGTFILSARSSL
>1UDC_252_272
NKPGVHIYNLGAGVGNSVLDV
>2BU7_28_48
SSNACEKTSFTFLRQELPVRL
>2GUY_175_195
DLDTTKDVVKNEWYDWVGSLV
>1D7Y_124_144
MPVHTLRTLEDARRIQAGLRP
>1UX6_243_263
VKVVKSTTGPGEHLRNALWHT
>1ZSX_226_246
GAMTWSPLACGIVSGKYDSGI
>1UX5_363_383
LMHTYGEDSGDKFAKISFFKK
>1B9H_331_351
AFWELGAPDESVDAIARRCPN
>1YPX_90_110
GIQFSKVQTKSHSVKITGPID
>8ABP_145_165
LDTARRRTTGSMDALKAAGFP
>2C4E_63_83
SCVGYDFKNSGYERYLKNLDI
>1I9Z_88_108
VKRLLNGKCTSGPGYVQLRSG
>1O88_214_234
DVNARLPLQRGGLVHAYNNLY
>1N11_203_223
GSPHSPAWNGYTPLHIAAKQN
>2HOE_54_74
AKIFLEKGIVVEEKDSPKGVG
>1YU0_255_275
YNEFQALAFGTTEATSSGGTD
>1MXA_56_76
ITTSAWVDIEEITRNTVREIG
>1UOU_1_21
GSPGIPPAPGDFSGEGSQGLP
>1A8D_324_344
DSFVKSGDFIKLYVSYNNNEH
>1EG2_9_29
AGHRAMNALRKSGQKHSSESQ
>2HZ6_249_269
FPKETEAKSKLTPTLYVGKYS
>1UZ5_273_293
EVKVHGIAIQPGKPTIIGVIK
>1YDX_269_289
NTEKDTISIISNGYSLGNIRY
>2FEZ_127_147
AAGRFEQASRHLSAALREWRG
>1TO3_1_21
MSLNNYTIKDITRASGGFAML
>1RJG_245_265
AIMQSNLKESRNLEMPTLMTY
>1QZZ_173_193
APADAYDWSAVRHVLDVGGGN
>2HQ2_221_241
AFNLVADDLACKVSNSALAQI
>1ZX5_36_56
IGESWEFSAHTSRPSTVLVKG
>2AQ5_188_208
GALICTSCRDKRVRVIEPRKG
>1CX4_181_201
TKVYNDGEQIIAQGDSADSFF
>1RK6_29_49
TVIDGTNAPGRLADVGVRGDR
>1OXX_186_206
VQSRLGVTLLVVSHDPADIFA
>1D3G_344_364
ELEALLKEQGFGGVTDAIGAD
>2F7V_325_345
SAGGYTALVYGPGDIAQAHTA
>1O89_53_73
VDVHWSSLNYKDALAITGKGK
>7ODC_18_38
FTAKDILDQKINEVSSSDDKD
>1ZSX_122_142
HIIEGLKASLERLQLEYVDVV
>1RCQ_82_102
FEASELELIVAHDFWCVVHCA
>2POR_36_56
DSGLEFGASFKAHESVGAETG
>1KMJ_342_362
HHAYDVGSFLDNYGIAVRTGH
>1ZGK_97_117
PMTNQWSPCAPMSVPRNRIGV
>1NU5_201_221
EQTASIWIPRLEEAGVELVEQ
>1OX0_315_335
QVAYVNAHGTSTPANEKGESG
>1BS0_79_99
VSGYSVVHQALEEELAEWLGY
>1J72_31_51
PVPVAQENQGVFFSGDSYLVL
>1Y7E_224_244
EDFVSSEIEIVPAGTAKDVGF
>1JHN_386_406
MTSDIFFDNFIVCGDRRVVDD
>2NMT_240_260
FELFKRYQSRFELIQIFTKEE
>1VJV_332_352
FPPNLEKGENPSCVYNLIGVI
>1TQ4_211_231
LNCVNTFRENGIAEPPIFLLS
>1OQ9_92_112
DDYFVVLVGDMITEEALPTYQ
>1LL2_37_57
VLTTPQVSDTMRKALEIVFDE
>2DBY_129_149
EVVETELLLADLATLERRLER
>1HSK_25_45
LIPNEKIKVDEPLKRYTYTKT
>1FG7_327_347
QPSLSGCLRITVGTREESQRV
>1HZ4_284_304
RSLRLMSDLNRNLLLLNQLYW
>1BIA_266_286
EKLDNFINRPVKLIIGDKEIF
>2ICS_236_256
YNKGVVFDIGHGTDSFNFHVA
>2FBA_396_416
FFNKYIVDLSTINSAYQSSDS
>1B89_30_50
NEPAVWSQLAKAQLQKGMVKE
>1YPV_286_306
EKIDDFKAEDFQIEGYNPHPT
>1IR6_92_112
LFLTVDCGITNHAELRELLEN
>16VP_142_162
RQLHRQAHMRGRDRDLGEMLR
>2FOZ_104_124
VVTVFKKLLNPKCRDVFEPAR
>1U94_65_85
IVEIYGPESSGKTTLTLQVIA
>1QZ9_75_95
RLGNRLATLIGARDGEVVVTD
>1Y08_58_78
VANQGWYDITKTFNGKDDLLS
>1NIJ_125_145
GVIALVDAVHADEQMNQFTIA
>2FFE_256_276
LDVFVFDERDRADEFAFERLG
>2HOE_256_276
YVFLEDVCNENVVLKHVLSMG
>1GP6_137_157
LEWEDYFFHLAYPEEKRDLSI
>1WDP_360_380
QELVQQVLSGGWREDIRVAGE
>1BQG_104_124
GRGLQTFDLRIAVHAVTAVES
>1PMI_405_425
DTGYVFFVAPGSSIELTADSA
>1HA0_294_314
YGACPKYVKQNTLKLATGMRN
>1UDC_293_313
EGDLPAYWADASKADRELNWR
>2EX2_22_42
QKVGASAPAIDYHSQQMALPA
>1G4W_49_69
RSLMTNLQNLNKIPEAKQLND
>1IOM_302_322
LNPRGIYPNVDFYSGVVYSDL
>1DOZ_147_167
YDEPKFVTYWVDRVKETYASM
>2G5D_123_143
EPVLKGDGRRTERARFPIYGI
>2H14_110_130
GHSNYVFCCNFNPQSNLIVSG
>1X7F_278_298
DEATEVEKRATLQELHVRRGD
>2FR1_143_163
ERVRNAAHGALWGVGRVIALE
>1RJG_106_126
CGSDLRMLPLLQMFPHLAYVD
>2AQ5_247_267
VALWDTKHLEEPLSLQELDTS
>2B78_365_385
DFAVNVQDESSNYLKVFTIKV
>1VLO_187_207
FGVQAGDLFIATTGYTGEAGY
>2A84_140_160
LTVVLKLLQIVRPDRVFFGEK
>1TVL_2_22
SLTRADFIQFGAMIHGVGGTT
>1FI4_369_389
FESSNFTARELDLELQKDVAR
>1RPT_52_72
YIRRRYGRFLNNSYKHDQVYI
>2HJS_36_56
LHLLASAESAGQRMGFAESSL
>1DQ3_278_298
ALGIKARIREKLRKDGIDYVL
>1SYY_2_22
QADILDGKQKRVNLNSKRLVN
>1O20_165_185
SNKAIVSAIREALKETEIPES
>1LRZ_368_388
GKFTEDAEDAGVVKFKKGYNA
>2B5W_5_25
AVKRGEDRPVVIEKPRPEPES
>1WZA_264_284
TAKAGFPFGFNKKAKHIYGVY
>1BGV_125_145
KGGSDFDPNGKSDREVMRFCQ
>1KKH_24_44
YGYRAISMAIDLTSTIEIKET
>1ITX_323_343
TCTGGSSVGTWEAGSFDFYDL
>2FEZ_157_177
QFVEPFATALVEDKVLAHTAK
>2C81_140_160
FGSMANMDEINEIAQEHNLFV
>1KMJ_117_137
IISQMEHHANIVPWQMLCARV
>2BU7_330_350
DLQLFSMEGFGTDAVIYLKAL
>1Y7E_272_292
ETPNKTAICFLVDKEEIGSTG
>2IZR_160_180
YIDPETKKHIPYREHKSLTGT
>1Z6A_228_248
AKEELKAIISPFILRRTKYDK
>1JYE_128_148
LDDQDAIAVEAACTNVPALFL
>1RE9_369_389
VTLKEWLTRIPDFSIAPGAQI
>1LI4_289_309
QMKDDAIVCNIGHFDVEIDVK
>1C7Q_401_421
ISGHLLGVNPFDQPGVEAYKK
>1FCQ_271_291
QDRRDTDLSRADLEATLRKIT
>1EWF_36_56
DYSDSFKIKHLGKGHYSFYSM
>2NRJ_120_140
TLKEGITDLRGEIQQNQKYAQ
>1Q1Q_53_73
YPKSGTTWMIEIICLILKEGD
>2AQ5_49_69
LICEASGGGAFLVLPLGKTGR
>1JCF_143_163
VEEPSGNMVVDIGGGTTEVAV
>2G8J_14_34
GQDYENLRARCLQNGVLFQDD
>1NST_204_224
IERWLSAYHANQILVLDGKLL
>1D5T_348_368
QGKYIAIASTTVETTDPEKEV
>1FG7_127_147
VPTLDNWQLDLQGISDKLDGV
>1LFW_420_440
LFERGVAFGAQPENGPMVMHA
>1HSK_250_270
KLIQDSNLQGHRIGGVEVSTK
>1PHP_325_345
DAFAHGTKAIAEALAEALDTY
>1BHE_31_51
KALNNCDQGKAVRLSAGSTSV
>2FYT_273_293
HNRVVFSTGPQSTKTHWKQTV
>2GTI_186_206
SRTGSLEPSHYRSPQGNPGGN
>1Q44_267_287
SLSNLEVNKEGKLPNGIETKT
>2CY8_275_295
LPGGILGGREDVMGVLSRGSD
>2GWD_68_88
ERFEWEKVMEGDKIIGLKQGK
>2F82_295_315
RDLEKVSQQLAKTYYDAKVQP
>2GVK_285_305
PAGNTDRLLDFSTAITGTLFF
>2FXU_269_289
MESAGIHETTYNSIMKCDIDI
>2BLE_66_86
TYSGIPIIVANMDTVGTFEMA
>2C1I_262_282
DIKATFFVLGKNVSGNEDLVK
>1BN8_175_195
IRNIEFQDAYDYFPQWDPTDG
>1TXD_348_368
ELVAQTVSEKTVWQDLICRMA
>1FCQ_324_344
LGPAVKRIALNNNANDRLTVD
>2NWH_96_116
TAILERDGNLVIALADMDLYK
>2HC9_285_305
AYSALVKHGFSQTLHACLCIV
>1QNR_40_60
STFSHISSSGLKVVRVWGFND
>1XA6_163_183
KVSRRLSRSKNEPRKTNVTHE
>1UMG_234_254
VMIVRLQHGLPALGEALEAFA
>1X8V_322_342
IILMRVAKGEFEVQGHRIHEG
>2C43_221_241
QVYKETRLFLDGEEEKEWAFE
>1KL1_180_200
FAKFREIADEVGAYLMVDMAH
>2GHR_195_215
HTEVRESDIREVKELTLLANS
>1HBZ_187_207
RTWREMNGYGSHTYLWVNAQG
>1Z5V_234_254
TIMSASTTTLRYPGYMNNDLI
>1O89_44_64
SRLPEGDVTVDVHWSSLNYKD
>1BIF_116_136
KFLSEEGGHVAVFDATNTTRE
>1X8V_75_95
AYPFMTPIFGEGVVFDASPER
>2B9W_154_174
CEAARDLWINPFTAFGYGHFD
>1RGZ_323_343
GFGSYVAFIPEKQIGIVMLAN
>1JTV_134_154
SGRVLVTGSVGGLMGLPFNDV
>1BOO_185_205
KTRPSGHDIGKSFSKDNGGSI
>1X7F_263_283
GNLNRYMLQLKVHFVDEATEV
>1TFZ_276_296
YLEHNEGAGLQHLALMSEDIF
>1CJC_153_173
QGNVALDVARILLTPPDHLEK
>1KXU_248_268
LKENRTCLSQLLDIMKSMRNL
>2H8O_274_294
MGKATGKDAARGKGTLVALRG
>1EU8_22_42
GVIAEFEKKYPGVTVELKRQA
>1Y11_71_91
EISENYGVDLELLQRVQRAVG
>2B9W_347_367
MVLDDMETFGHPVEKIIEEQT
>1OC7_61_81
LLVQTLSEIREANQAGANPQY
>1HA0_42_62
KICNNPHRILDGIDCTLIDAL
>1K92_204_224
KDLEYLNSSVKIVNPIMGVKF
>1WYC_12_32
RYPGAAAGEPTLDSWQEPPHN
>1Y3N_176_196
GKADEIPFINRDPEEVFRLVN
>1GPJ_44_64
LLQTSNRVEVYASGARDRAEE
>1UDC_241_261
DGHVVAMEKLANKPGVHIYNL
>1J09_244_264
ISKRKSHTSLDWYKAEGFLPE
>1U7G_206_226
AILYIGWFGFNAGSAGTANEI
>2H6O_396_416
LGTAPKTLIITRTATNATTTT
>1A8Y_275_295
DNTDNPDLSIIWIDPDDFPLL
>1PJC_44_64
GFADQDYVQAGAQVVPSAKDA
>4BCL_343_363
GAYARWVEHVCKGGTGQFEVL
>1O88_289_309
FSTYSITWTADTKPYVNADSW
>2B4W_92_112
EMIFGGTRVRKNGNAILSYYG
>1QE3_310_330
EGYLFFTPDSDVHSQETLDAA
>1DQ3_409_429
MLHLIEGLEVVRHITTTNEPR
>1TJY_182_202
GIIKAYPDLDAIIAPDANALP
>1RGZ_256_276
LAQSRYWRIGSMYQGLGWEML
>2GUY_143_163
QDYFHPFCFIQNYEDQTQVED
>1HA0_107_127
SGTLEFITEGFTWTGVTQNGG
>1ISR_5_25
SVARMDGDVIIGALFSVHHQP
>1XV5_155_175
WYPETVSLFDDIEEAPTVYNF
>1XFK_286_306
ILHYKNKLMIADIAEYNPSFD
>2A99_254_274
QSAVTQPRPGAAVPPGELTVK
>1L8Q_21_41
LAYEVVKEALENLGSLYNPIF
>1Y42_344_364
TMEEHIKDPSKRVAQHTLARE
>1NQK_140_160
RRLLQRETVDFNGKHIHVRGA
>2D7U_188_208
GTYPYVTSKDVTASSVAADVG
>1YFQ_243_263
LNLKDTNLAYPVNSIEFSPRH
>2FFE_228_248
VSGPAGKLMPACGIEVSSMGV
>1N3L_349_369
PMAKGPAKNSEPEEVILEHHH
>2BC9_225_245
QKDETFNLPRLCIRKFFPKKK
>1EU8_352_372
ELRAVFENAVPRPIVPYYPQL
>3BCT_78_98
KMAVRLAGGLQKMVALLNKTN
>4BCL_181_201
REFWFIGPAFAAINEGGQRIS
>1PSZ_257_277
KTVSQDTNIPIYAQIFTDSIA
>1US5_239_259
VTTPTVAVQAMLIASERLSEE
>1QUB_280_300
FCKNKEKKCSYTEDAQCIDGT
>1KA2_121_141
EAKAKDDFSKFEPWLDKIISL
>1R3S_284_304
WTVAPKKARECVGKTVTLQGN
>1A8D_123_143
SIGSGWSVSLKGNNLIWTLKD
>2DAP_64_84
LCMGSATDIPEQAPKFAQFAC
>1UUQ_105_125
YDETLLQGLDYLLVELAKRDM
>1H12_347_367
ANAVALLASTNAGQANEFFNE
>2NZL_213_233
LSFSPEENFGDDSGLAAYVAK
>1W9H_1_21
MMEYKIVENGLTYRIGNGASV
>1H30_16_36
QDMDTCEDILPCVPFSVAKSV
>1ZYL_150_170
NEYLIEPRKLFEDATLIPSGL
>3GRS_405_425
PMYHAVTKRKTKCVMKMVCAN
>1CEO_158_178
KAIREIDSTMWLYIGGNNYNS
>1IUC_56_76
EAKLFSPLAAVTWKSAQGIQI
>1VPB_122_142
GKPDLKLYDAKFASLNPDDKI
>1UA4_345_365
GYYLALTEYKGEHVRDALLFA
>2EX2_165_185
PGDMAFIRVASYYPVTMFSQV
>1EZW_137_157
VIYQYLEGGPVEYEGKYVKTG
>1O5T_81_101
LIPFIFTKWLQDVFNVPLVIQ
>2D57_169_189
LAIGFSVAIGHLFAINYTGAS
>1FXX_386_406
TEPRNLPALDITFVDKRIEKL
>1C0P_165_185
TSLEQAFDGADLVVNATGLGA
>1RI6_46_66
SPDKRYLYVGVRPEFRVLAYR
>1JDW_86_106
ACVPPFTIEVKANTYEKYWPF
>2AU3_343_363
RLINSSGELFETLIKTARENL
>1WF3_174_194
GPFFYPEDYAKSDQTFGEWVA
>2GHR_59_79
IGNTPLQLDVHLLHMESHLSR
>1YT3_217_237
LQLLADWRLRKARERDLAVNF
>1OFC_141_161
EGKTPEEVIEYNAVFWERCTE
>2DAP_30_50
LVGIFSRRATLDTKTPVFDVA
>1IGR_176_196
WTTNRCQKMCPSTCGKRACTE
>1O88_239_259
GSGLNVRQNGQALIENNWFEK
>1C3P_74_94
RCQCVPKGAREKYNIGGYENP
>1BIA_50_70
VFTVPGKGYSLPEPIQLLNAK
>1KA1_133_153
GRKGRFWCLDPIDGTKGFLRG
>2CZ9_78_98
LKESDYEVGGIKGRVSGNLPL
>1KJO_192_212
VYTPGISGDSLRSMSDPAKYG
>1BOO_143_163
AVNTVWWFSKTEWPKSDITKV
>1IN4_257_277
LDEFDRKILKTIIEIYRGGPV
>2F82_73_93
QIGRLEVGSETVIDKSKSIKT
>1BI5_320_340
KPEKMNATREVLSEYGNMSSA
>2AM1_39_59
GDLFVPLKGARDGHDFIETAF
>1KA2_83_103
ERGIVRVLDRSIRIARAFPPE
>1ESW_414_434
MARYLADWGITFREEEEVPWA
>2F82_191_211
FYKPNLASEYPVVDGKLSQTC
>1DT9_264_284
FNQAIELSTEVLSNVKFIQEK
>1L9V_245_265
FKSNVKTGVNNDFNLLDQRII
>1W78_147_167
VGLGGRLDATNIVDADVAVVT
>1YHL_37_57
RIMMDTTCLGGKYFRGMTVVN
>1U7G_178_198
GAYLIGKRVGFGKEAFKPHNL
>1XKS_293_313
AAWHSADNPCLIYYSLITIED
>2F4Q_83_103
FVQAGALKKWQRLTRFAGALP
>2GY5_186_206
VRRCEAQKWGPECNHLCTACM
>1JY1_361_381
SKIAWFLVTSANLSKAAWGAL
>1X54_212_232
AEKSRTRRHLTEFWHLELEAA
>1WZA_343_363
RGQGPHEVIREPFQWYNGSGE
>8ABP_106_126
VMLAATKIGERQGQELYKEMQ
>1U16_70_90
ISEEWSKGVFVVKQSDEDIHT
>2CJG_51_71
ITGRRYLDMFTFVASSALGMN
>1OLT_28_48
TALEFSEDFGEQAFLQAVARY
>1HA0_34_54
LVQSSSTGKICNNPHRILDGI
>2B9W_314_334
YHRWADDPHQIITTYLLRNHP
>1EDG_345_365
FSGTGELFGFFDRRSCQFKFP
>1J72_312_332
AEGFISRMQYAPNTQVEILPQ
>1YOE_184_204
AAEIVFQSGIPVVMAGLDVTH
>1Y42_58_78
ELMRTRRIGAYVGIDPTAPSL
>1SBP_271_291
YDDAFPKLKLFTIDEVFGGWA
>2FAU_275_295
FLNLVLVDEEDRRYFKQQEII
>2AZQ_135_155
LQGQVFDANGKPLAGATVDLW
>1N11_214_234
TPLHIAAKQNQVEVARSLLQY
>1UA7_221_241
MDVTASNYGHSIRSALKNRNL
>1NU5_48_68
GSVGGPTWGSESAETIKVIID
>2HWK_71_91
VPLSIRNNHWDNSPSPNMYGL
>1YOE_241_261
EKWGFVGAPLHDPCTIAWLLK
>1UUR_400_420
IKHYLVQPNDTAAAKKTFPDF
>1HMY_34_54
ECVYSNEWDKYAQEVYEMNFG
>1XVT_35_55
MFAEWGAEVIWIENVAWADTI
>1HT6_4_24
LFQGFNWESWKQSGGWYNMMM
>2FFE_204_224
LPGMRELLKKKKVVAVSPIIG
>2H8O_205_225
EKKAPDEDGIITLQAMKTGAL
>1WDP_367_387
LSGGWREDIRVAGENALPRYD
>1S7C_68_88
NGKKIRVTAERDPANLKWDEV
>1OZ2_254_274
LVNMKLEAVDRRNPALIRVAS
>1Y7E_345_365
SSVHDEQNAPQLGYGIPIMKY
>1G97_94_114
GHTLVIAGDTPLITGESLKNL
>2HWK_175_195
SVPGKMVDWLSDRPEATFRAR
>2GTI_41_61
VVVFKNNTPFPTNVAVELFAK
>1B89_361_381
RAVNYFSKVKQLPLVKPYLRS
>1LC5_221_241
PGLRLGYLVNSDDAAMARMRR
>1G4W_99_119
DKASTHELTQAVKKIHVIAKE
>1XOV_106_126
AGDEKGRKLAVEISAKMAKAL
>1ZKL_302_322
FSNTRLSQTMLGHVGLNKASW
>1UTE_279_299
TPKEMSVTYIEASGKSLFKTK
>1Z6F_167_187
LIGQALIRDVPNEYSIYKEKE
>1UX5_349_369
LEDEVKLTIMEFESLMHTYGE
>1SAZ_51_71
EKIARQFVEETGYSLSSFSAF
>2NMT_131_151
PSVEINFLCVHKQLRSKRLTP
>1Z05_91_111
AISRGRPAVGLQTNNLGWQFL
>1SIQ_348_368
ISDEYHVIRHAMNLEAVNTYE
>1WYC_35_55
AFAHLGEMVPSAAVSRRPVNA
>1NW3_27_47
YDKHHDAAHEIIETIRWVCEE
>2D7U_270_290
YSARINGATMLAVTMLDKYDK
>2EU9_39_59
LDHARGKSQVALKIIRNVGKY
>2NZL_164_184
KLVRQAEKMGYKAIFVTVDTP
>1HX0_156_176
QVRDCQLVGLLDLALEKDYVR
>1BIA_208_228
NMAMRRVEESVVNQGWITLQE
>2FK8_235_255
EMMVEHGEKAGFTVPEPLSLR
>1EUR_336_356
DGTYGLLYEPGTGIRYANFNL
>1GW1_90_110
YARGGIITVSSHFDNPKTDTQ
>2GUY_391_411
DTTIAMRKGTDGSQIVTILSN
>1B8P_96_116
GPGMERKDLLEANAQIFTVQG
>1RIQ_33_53
NDPTLLFVNAGMVPFKNVFLG
>2C1I_269_289
VLGKNVSGNEDLVKRIKSEGH
>1B7E_138_158
IHAYLQDKLAHNERFVVRSKH
>1HBZ_33_53
LHDTHLLETHQHFNRMNIPER
>1BIA_232_252
NLDRNTLAAMLIRELRAALEL
>1USG_20_40
DMEFNGARQAIKDINAKGGIK
>1KA2_200_220
HPLEKEKYEREWMERVNLWIL
>2NXF_42_62
DAVLQWRRERVQCVVQLGDII
>1CS6_211_231
AKFPADTYALTGQMVTLECFA
>1HMY_262_282
TGGYLVNGKTRKLHPRECARV
>2I7Q_245_265
VVFCHNDCQEGNILLLEGREN
>2B0J_3_23
IAILGAGCYRTHAAAGITNFM
>1SUU_107_127
NSKDLTDDAYLLLTTASGKIA
>1OXX_7_27
KNVSKVFKKGKVVALDNVNIN
>1LZL_297_317
TAAVSERGAAEALTAIRRGLR
>1MSK_32_52
RLGVQEVEASIETLRNYIDWT
>1EYB_249_269
NPRDFLIPIAWYEDRQVPGGY
>1SP3_348_368
PKTYGKGGYWSEFDWNLAAKL
>1ZCJ_279_299
LTGPSLPPGTPVRKRGNSRYS
>1DOZ_81_101
AYIGLKHIEPFIEDAVAEMHK
>1SZN_131_151
YDNCNVPSDWQDEYVACNPDF
>1H12_74_94
DIRTEGQSWGMTAAVMLNKQE
>1ITX_381_401
ESVGYKTAYIKSKGLGGAMFW
>1DDI_194_214
GGASSFLADRVEEEGEVRVFI
>1FKM_266_286
TSSYSMSSNDIKPPVTPTEPR
>2BOQ_54_74
PTLGGGGADGSIIAFDTIETN
>1Z5V_2_22
PREIITLQLGQCGNQIGFEFW
>1KXU_288_308
ERCHSAELALNVITKKRKGYE
>2FUZ_164_184
TGDPEYRRVAEAHALKSRRFL
>2G0D_248_268
KQFLWKDGLVADELKKEKVIR
>1HBZ_314_334
FSPSNTVPGIGLSPDRMLLGR
>1NRI_242_262
KLKARAVRIVMQATDCNKTLA
>1YHL_147_167
PFLKDLLCLFQKVDYATAVGQ
>1EU8_128_148
YRKDLLEKYGYSKPPETWQEL
>1D2P_105_125
NNQDGKRPTEIKVELYQDGKA
>1YS1_240_260
ALDPSTLALFGTGTVMVNRGS
>1IO1_105_125
IDLKQINSQTLGLDTLNVQQK
>1E4F_343_363
RINELATEVFKSPVRTGCYAN
>1ISR_138_158
QVQNLLQLFDIPQIAYSATSI
>1SB8_313_333
DVRHSLADISKAAKLLGYAPK
>1G55_187_207
KIEIHRKNQQDSDLSVKMLKD
>1SQH_122_142
ALLTNVDLGFCNRVKELAVSR
>1GXN_61_81
NGGGGNESGTIDNGATITEMV
>1UDC_50_70
KHPTFVEGDIRNEALMTEILH
>2BW0_249_269
NDKVPGAWTEACEQKLTFFNS
>1K92_237_257
TVRFEQGHPVALNGKTFSDDV
>1LW7_90_110
PNGWQSWSEAVKTLFHEKHFE
>2GWN_45_65
LSADEVIECSGLRLFPGCIDD
>1BOB_164_184
ANYIDETDPSWQIYWLLNKKT
>2DVZ_2_22
RGSHHHHHHGSADAYPSKAIR
>1W3U_166_186
GSVPLIGDMSSDILSRPFDLN
>1VMI_320_340
SVQEIIELALVAAVPRQTEVN
>1JY1_17_37
GNPFQFYLTRVSGVKPKYNSG
>1IGR_338_358
NNIASELENFMGLIEVVTGYV
>1Q5N_23_43
DRALVSYMVEAEVALAQAQAQ
>1VPR_123_143
VAMCKGFDYGDKTLKLPCGPL
>1R9L_11_31
NPVQSTITEETFQTLLVSRAL
>1NUY_217_237
KEFDPAITEYIQRKKFPPDNS
>1FC6_40_60
KEPMDRRAQTYDAIRKMLAVL
>2DVZ_228_248
TFADAGFPVLNQPVWYGLLAP
>2GWD_189_209
EADMIRKFRAGLALQPIATAL
>1ADT_223_243
CECNSKPGHAPFLGRQLPKLT
>1RGZ_27_47
MAVAVIYQGKPHYYTFGKADI
>2G29_232_252
QLWKDHPEKAFGMRADWVDQN
>1LZL_56_76
APGLDGDPEVKIRFVTPDNTA
>1I4W_294_314
GHGGQQYFNSRITDKDLLKKC
>1PW4_226_246
YPDDYNEKAEQELTAKQIFMQ
>1B6A_456_476
AQFEHTILLRPTCKEVVSRGD
>1TD6_172_192
FSFFQALNQIPGFQGEQVEYF
>1KXU_14_34
NSSQKRHWTFSSEEQLARLRA
>1OZ2_269_289
LIRVASVEDVEDHRIKIHFDG
>1U7L_214_234
SKNVVPASASVIAEDAEYVLF
>1FG7_223_243
CGFTLANEEVINLLMKVIAPY
>1RA0_276_296
FVANPLVNIHLQGRFDTYPKR
>2BG1_469_489
TSYRFAIGGSDADYQNAWSSI
>1JMM_67_87
ASAVDDAFSKSTSKAKYVQKI
>1QWO_28_48
SPFFSLEDELSVSSKLPKDCR
>1U09_20_40
KLAPTVAHGVFNPEFGPAALS
>1I4W_308_328
KDLLKKCPIDLTNDEFIYLTK
>1XUU_329_349
FGKVAACNIRKGAQIKKTDIE
>2HQ2_186_206
QTRADATVVEQEWRAMTDVHQ
>1KVP_124_144
FQGYLNIYNNYFKAPWMPDRT
>2BF1_4_24
LALNVTESFDAWENTVTEQAI
>1W78_382_402
AQAWDAAMADAKAEDTVLVCG
>1Q8K_162_182
SLDLNEDEREVLINNINRRLT
>2CYG_122_142
QNQIKVSTAVDTGVLGTSYPP
>1REO_345_365
KSTTDLPSRFIYYPNHNFTSG
>2A2F_212_232
EPPGIASAFITDMISYLKSTF
>1NW3_125_145
LNNYEPFSPEVYGETSFDLVA
>1EU8_376_396
IQKYVNSALAGKISPQEALDK
>1FP2_14_34
FKAQALLYKHIYAFIDSMSLK
>2IXR_143_163
IVEGLTKYFQSVADVMSKLQD
>1VMI_130_150
VCIAGNLSSTANVLRAGLRII
>1YPX_179_199
AGCRYLQLDDTSWSYLCSDEQ
>2AM1_170_190
LSELARPKTAIVTLVGEAHLA
>1N11_230_250
SLLQYGGSANAESVQGVTPLH
>1LFW_374_394
VTYNGFEEPHYVPGSDPMVQT
>1JL5_56_76
EQREMAVSRLRDCLDRQAHEL
>2FUZ_336_356
GSYHVRGGISPDDYTIWGDYY
>1YT3_184_204
RLMQMRRQEVVAPEDAWRDIT
>2EX2_50_70
ALAALIQLGPDFRFTTTLETK
>1LJ5_151_171
LLGKGAVDQLTRLVLVNALYF
>1J6U_113_133
KKEEFAVTGTDGKTTTTAMVA
>2AQ5_239_259
FSRMSERQVALWDTKHLEEPL
>1RIQ_23_43
RVKSAPLVPENDPTLLFVNAG
>1Y7E_37_57
EVTAYALDKAKKLGFINAEEK
>1FP2_253_273
KYILHNWTDKDCLRILKKCKE
>1WW9_123_143
TYPVQEAKGCVFIYLGDGDPP
>1FI4_18_38
GSHMTVYTASVTAPVNIATLK
>1UDX_141_161
AGEEGEKRRLRLELMLIADVG
>2BKW_209_229
LSISLCSSRFMDYALNDSKNG
>1AB4_264_284
RDESDKDGMRIVIEVKRDAVG
>1KA1_285_305
KLSYQEKIWDHAAGNVIVHEA
>1ESC_18_38
NFGIAPVTNQDSERGWCFQAK
>1TQ4_18_38
SSFTGYFKKFNTGRKIISQEI
>1SE8_156_176
LSIAVNENYQDRQGQRQEKVH
>1PII_418_438
QTGCAGLDFNSAVESQPGIKD
>1YFE_306_326
IGEISIPENEPGSSIMPGKVN
>1JHN_122_142
VKLLSKTPELNLDQFHDKTPY
>1NST_111_131
TTSDFYFEKSANYFDSEVAPR
>2B5W_194_214
VDDKGYENLYCLGRRDRPDPT
>2POR_76_96
LGASEALFGDLYEVGYTDLDD
>1RIQ_108_128
IEYAWEFVTEVLKLPKEKLYV
>1DDI_277_297
WQRYVKEGVLTRIDLAWSRDQ
>1RCQ_302_322
DMLTVDLTDHPQAGLGSRVEL
>1PVL_80_100
SKYNISINSDSNDSVNVVDYA
>1J7X_14_34
ILANNYAFSERIPTLLQHLPN
>2C5S_315_335
NEVTNYPVIRPLITMDKLEII
>1MC0_35_55
VLQYLQQETQATHCCLLLVSE
>2FBA_168_188
KLVLTDSGDINFSSTEDIYKN
>1XV5_148_168
NKVLMKEWYPETVSLFDDIEE
>1Y11_99_119
DAVVHMRADGEAAARAQRFVE
>1UOU_11_31
DFSGEGSQGLPDPSPEPKQLP
>1BQG_419_439
YKSMGLGARDDATAMRYLVSG
>1IUC_291_311
QWISGKGWSIGAVVPTGTPAG
>1CKO_208_228
AIYHTDGLIIMSVDEPVIYGR
>1MOQ_47_67
ELLSKVEHIQILACGTSYNSG
>2D7U_279_299
MLAVTMLDKYDKEAFGVTDYD
>1JHN_403_423
VVDDWANDGWGLKKAADGAAE
>1M6E_263_283
EAEILKEGSFLIDHIEASEIY
>1KV7_102_122
NVDQPAATCWFHPHQHGKTGR
>1CJC_318_338
EDLPCGLVLSSIGYKSRPIDP
>1NTH_313_333
MIAGWACATISEFTDILSGNQ
>1XRF_26_46
MTGGQQMGRDLYDDDDKDRWM
>1VJP_355_375
VYPVNAFYMKNPGPAEEKNIP
>1BT3_225_245
GDAPSPGAGSIETSPHIPIHR
>2EU9_48_68
VALKIIRNVGKYREAARLEIN
>1YS1_99_119
VAPDLVASVTTIGTPHRGSEF
>1B89_202_222
HIVVHADELEELINYYQDRGY
>1WZA_239_259
ETVAPYFKYGFDSTFNFKLAE
>1UTE_60_80
HDAKDKRFQETFEDVFSDPSL
>1QF5_30_50
VVRYQGGHNAGHTLVINGEKT
>2G5D_5_25
RSIQTFPQPDTSVINGPDRPA
>1YS1_285_305
NHLDEINQLLGVRGANAEDPV
>1NC5_275_295
LESSGSCLYMYAIAKGINKGY
>1BCO_54_74
LGWRCDVSENIDSIRLSFMDV
>1Q35_43_63
VKQEGELSPADVLLTVDISRV
>1TR9_14_34
LSAEDREILQHPTVGGVILFG
>1WM1_99_119
REMAGVEQWLVFGGSWGSTLA
>1W78_221_241
QRRGVEWNYSVTDHDWAFSDA
>1US0_30_50
EAVKVAIDVGYRHIDCAHVYQ
>2HBJ_278_298
SKYRPLTPSSEVYSPIEKESP
>1XWI_56_76
TGKSYLAKAVATEANNSTFFS
>1WYC_89_109
RGTEVVAEYYRAGFAPDDRHL
>1WP5_266_286
EKSFIETIKVGDIRFSDRYSN
>3MBP_226_246
INGPWAWSNIDTSKVNYGVTV
>1WP5_104_124
ELNGYFLFVTRNGMVKKTELK
>1W9Y_265_285
LVEKEAEENKQVYPKFVFDDY
>1WL4_87_107
SCQMICGSGLKAVCLAVQSIG
>1A87_75_95
GQYVKVTVPDSNIDKMRVDYV
>1SQ9_281_301
SQASLGEFAHSSWVMSLSFND
>1W9H_139_159
MRYDILSNRNLTFYVDNLLVQ
>1BHE_94_114
KNGKGCDAFITAVSTTNSGIY
>1JX6_55_75
VSDYWVRNIASFEKRLYKLNI
>2CY8_60_80
LDFFGGHGALVLGHGHPRVNA
>1RW3_155_175
DPEMGISGQLTWTRLPQGFKN
>1KA2_138_158
IISLAKRAAEYLGYEEEPYDA
>1BHE_278_298
GLRIKSDKSAAGVVNGVRYSN
>2G8J_131_151
FGEWVDVVVDDLLPTKDGKLV
>1UM8_21_41
NYVIGQEQAKKVFSVAVYNHY
>1VAG_331_351
DQALVEINIAVLYSFQSDKVT
>2ICS_157_177
MSRTVIGDNGITPLELAKQIQ
>2G5D_26_46
GIPDPAGTTVAGGGAVYTVVP
>1T67_155_175
LNDAVLGILRLRRKFERILYV
>1RH9_312_332
EKIYGTIFNCAKSGGPCGGGL
>1RGZ_75_95
DAIARGEISLDDPVTRYWPQL
>1HSK_33_53
VDEPLKRYTYTKTGGNADFYI
>2I0O_60_80
HGGAEVAQYCSLHLPTFLKTV
>1REO_62_82
LEASERAGGRVRTYRNDKEDW
>2GFO_185_205
DHLDDFKAAEHAWQKHKQLNE
>1KA1_320_340
FGNGRTLATKGVIASSGPREL
>1AB4_211_231
VYIRARAEVEVDAKTGRETII
>1NHS_352_372
ETKAVTVVEDYLMDFNPDKQK
>1O5T_275_295
IKTKVNKHAFSGGRDTIEEHR
>4ENL_323_343
TVTNPKRIATAIEKKAADALL
>1MLA_194_214
LPVSVPSHCALMKPAADKLAV
>1AGX_208_228
EKIQGDALPGVQIVYGSDNMM
>1X7F_328_348
RGQVVIGNNSFGKYKGELQII
>1T67_28_48
CDSLAKIPKRASMVHSLIEAY
>1RK6_3_23
GSHHHHHHGSMSQPDATPFDY
>1RI6_93_113
HQGQFVFVGSYNAGNVSVTRL
>1SE8_24_44
GNGMAVFEATVAGEDRVIGND
>1TFZ_11_31
FVRKNPKSDKFKVKRFHHIEF
>1XTI_238_258
NRKLFDLLDVLEFNQVVIFVK
>1OQ9_13_33
NLKKPFMPPREVHVQVTHSMP
>2IMR_379_399
DPRVLVRAAVKGGQRVVGGRT
>1BG6_339_359
RTLEKLGLSGLTAAGIRSAVE
>1XIP_159_179
KQLAQNVTSFDVTNSQLAVLL
>1UMG_154_174
LVIDPTMHGGFKFEVLDVYQG
>1PJC_241_261
PGRRAPILVPASLVEQMRTGS
>1OFC_206_226
QYGNNKGKNYTEIEDRFLVCM
>1H4V_242_262
RHLERLSVPYELEPALVRGLD
>1YGJ_224_244
HKVDAVFVGTGDLFAAMLLAW
>8OHM_337_357
QDHLEFWESVFTGLTHIDAHF
>1GTK_7_27
RIATRQSPLALWQAHYVKDKL
>1YLE_245_265
EGFETDNYIDIFDGGPTLHAR
>1MC0_71_91
GEEVSFPLTMGRLGQVVEDKQ
>1KS8_347_367
VCGFGSNPPTRPHHRSSSCPP
>1BOB_16_36
NEALRVSIVGENAVQFSPLFT
>1K92_80_100
GIAAIQCGAFHNTTGGLTYFN
>1ZSW_34_54
ISMVTKNANENNHFYKNVLGL
>1JIX_113_133
KNRPWAYLYTEEELLIKSPIK
>1U09_448_468
GLFEIPSYRSLYLRWVNAVCG
>1E2S_442_462
QLLKAQLDAAVTFGPSQVARG
>2F5U_90_110
YVGQRHYSAFECAVLCLYLLY
>1NOF_134_154
NEPDWKPDYESCEWSGDEFKS
>1LI4_60_80
TAVLIETLVTLGAEVQWSSCN
>2C43_124_144
DYAVLAAEPELQVGIDIMKTS
>1IR6_350_370
LRYGGHKEAAGFAMDEALFPA
>1YPX_218_238
KNLINEAIKHKPADMVITMHI
>1UOU_270_290
PLGRCVGHALEVEEALLCMDG
>1JMM_227_247
NALLSVASLNREHNSIEMAKD
>1RU4_34_54
APMSFSAAMAAVNPGELILLK
>1U7G_95_115
IYQYIHVAFQGSFACITVGLI
>2DBN_155_175
FDEVYKGPGDNFFGTLSASRP
>1W3F_201_221
TFAYTAGFTIAVGTAFKAGVP
>1HMY_63_83
QVNEKTIPDHDILCAGFPCQA
>2AQ5_204_224
EPRKGTVVAEKDRPHEGTRPV
>1BU8_359_379
LVALYGNNGNSKQYEIFKGSL
>1HBZ_321_341
PGIGLSPDRMLLGRAFAYHDA
>1T67_317_337
YLTGVILGKTLSSEIPDHEFF
>1HBZ_359_379
KNAVHNYAFEGQMWYDHTGDR
>1Y3N_260_280
GNNIGGMTHDWFASTALFNDA
>2BU7_297_317
TAPTPQPGTGGTPLAGFGYGL
>1UXY_2_22
SLKPWNTFGIDHNAQHIVCAE
>1O7F_148_168
DFKALWEKYRQYMAGLLAPPY
>1IUC_116_136
AALQWGGSESAPPNIRVYYQK
>1XKU_117_137
EKMPKTLQELRVHENEITKVR
>1PSW_261_281
ACKAIVTNDSGLMHVAAALNR
>1MC0_249_269
DQGIAGHVATTGQILNIPDAY
>1KV7_307_327
SSLPALPSLEGLTVRKLQLSM
>2B4V_195_215
GCRIAIQCTSKEQMIEAIGFF
>1EA7_5_25
QIPWGIKAIYNNDTLTSTTGG
>1IAL_295_315
AVFPSLLTNPKTNIQKEATWT
>1VJO_76_96
LRYVWQTENPLTIAVSGTGTA
>2H7O_99_119
PYHRSNFMLSIVEPSLQRIQK
>1IUC_230_250
QKGREELYEAAYGGSWNTPGQ
>1CRZ_80_100
NPDGSYNVAYQLVDTGGAPGT
>1BI5_341_361
CVLFILDEMRKKSTQNGLKTT
>1VLI_10_30
HHHMAAFQIANKTVGKDAPVF
>2G5D_209_229
PYHTRNQINGGALDGKAPILG
>1IIR_149_169
IDIPAQWERNNQSAYQRYGGL
>1TXD_213_233
QAVKEAENKQRLEDYQRRLDT
>1REO_296_316
SRATRRIKFEPPLPPKKAHAL
>1H12_368_388
FWSLSQPTGDYRYYNGSLYML
>1KA1_151_171
LRGEQFAVCLALIVDGVVQLG
>1W58_72_92
DAQQLIRTKADKKILIGKKLT
>1UA7_146_166
TQNTQVQSYLKRFLERALNDG
>1PJX_143_163
DYTRSMQEKFGSIYCFTTDGQ
>1UUR_254_274
WEGSAGVLLKKDAFDGQLEIT
>1RJG_41_61
YTEWHRSYLITLKKFSRRAFG
>1YOE_281_301
TQGMTVVDYYYLTGNKPNATV
>2O1B_250_270
SLSKGYNMSGFRVGFAVGNKD
>1Z70_85_105
VFEGMLSEQVKTNIQQAVAAA
>1KK1_340_360
QELKVEPIKRKEVLLLNVGTA
>1EQC_352_372
GGWVFWSWKTENAPEWSFQTL
>1NST_301_321
ELSKLLYKMGQTLPTWLREDL
>1YKS_137_157
TATPPGTSDEFPHSNGEIEDV
>2PIA_3_23
PQEDGFLRLKIASKEKIARDI
>1UG6_388_408
MDNFEWAFGYTRRFGLYYVDF
>1KA2_387_407
WNDEMERLLGIRPRKYSEGIL
>1UMG_340_360
EPTEMEYTTLPLILEKLKDRF
>1TJY_200_220
ALPAAAQAAENLKRNNLAIVG
>1FC6_49_69
TYDAIRKMLAVLDDPFTRFLE
>1FC6_32_52
KLRETYLKKEPMDRRAQTYDA
>1TFZ_41_61
RRFSWGLGMRFSAKSDLSTGN
>1WCD_232_252
ANIDAITSLSVGGELVFRTSV
>1NTH_353_373
SITDTASGREILSGVASAKGV
>1IR6_118_138
VTDHHTPGKTPPPGLVVHPAL
>2HZ6_27_47
RTGSIKWTLKEDPVLQVPTHV
>1TBF_99_119
AYHNWRHAFNTAQCMFAALKA
>1XTO_94_114
TTGLLSLREGCPHQVWCTDMV
>1PW4_382_402
TAAGFTGLFGYLGGSVAASAI
>1B63_272_292
HAIRQACEDKLGADQQPAFVL
>1XAG_204_224
LQSLNGMDKYIAKGIETKLDI
>1SUU_127_147
ARFESTDFKAVKSRGVIVIKL
>1W78_325_345
RVLAVIGMLHDKDIAGTLAWL
>1EG2_125_145
HMRQNSKMLLANLIIWNYPNG
>1YHL_266_286
GTDIEDAKCSWLAVTFLGKAN
>1BU8_182_202
PCFQGLPEEVRLDPSDAMFVD
>2IZR_73_93
FGPCGKYNAMVLELLGPSLED
>1Q8K_205_225
VKEALRAGLNCSTENMPIKIN
>1Z6A_467_487
RSLFKDIISSGDSWITELSTE
>2C0H_245_265
CLVKAGGKQSGTLSFYQVHTY
>1A0I_312_332
DNDACTINPYDGWACQISYME
>1W55_173_193
IAAMGGKIWFVEGEENARKLT
>1NTH_1_21
MTFRKSFDCYDFYDRAKVGEK
>1AOP_3_23
PRHAMLLRCRLPGGVITTKQW
>2BG1_376_396
GGWIGHDDNHSLSQQAGYSNN
>1MXA_81_101
DMGFDANSCAVLSAIGKQSPD
>2II0_231_251
LLESDLYRAVQPSELVGSVWT
>1BIA_240_260
AMLIRELRAALELFEQEGLAP
>1RP4_15_35
RGSFNELNAINENIRDDLSAL
>1ZSY_14_34
GTENLYFQSMPARVRALVYGH
>1H30_206_226
VKVNTRMQCFSVTERGSFYPG
>1EWF_25_45
LQKELKRIKIPDYSDSFKIKH
>2B78_53_73
KQNKGVGWLISPKKVSLNVTY
>2G62_186_206
VFNRYLEVMRKLQKTYRMEPA
>1YKS_283_303
GRNPNRDGDSYYYSEPTSENN
>1LRZ_86_106
VHFFFNELSKYVKKHRCLYLH
>2BWV_221_241
RHGARYPSYNTIVGSGENGCI
>1XMX_149_169
TIFGARGEFNEHQLSPQLDQQ
>1WZA_397_417
LIHFRNENPVFYTGKIEIING
>1VAG_60_80
PLAKEFLDQYYSSIKRFGSKA
>1Y8A_53_73
SNLSEYDDYLAYEVRREGYEA
>1VJY_44_64
REAEIYQTVMLRHENILGFIA
>1V72_277_297
AQGLEGLGGVEVLGGTEANIL
>1FP2_84_104
FEIITKEEESYALTVASELLV
>2FGQ_70_90
GFNFKRRSTVSLSGNFGEVRL
>1YD7_13_33
FPFPVGEPDFIQGDEAIARAA
>1LTQ_198_218
KMYALMGYQIVVVSGRESGTK
>1YDX_167_187
NEQHAIANTLSVFDERLENLA
>1SQ9_187_207
QFATSVDISERGLIATGFNNG
>1K92_91_111
NTTGGLTYFNTTPLGRAVTGT
>2ABS_294_314
LVVMTRGHNPVIAAEQTADGT
>2I0O_268_288
MKLSKICEELFDHCLAPHTRG
>8OHM_228_248
GYTGDFDSVIDCNTCVTQTVD
>1ESC_71_91
HFWEKQELPFGAGELPPQQDA
>1W3U_342_362
VPYESCEALVQFMEHFKRSRG
>1BT3_90_110
AYCNGGYDQVNFPDQEIQVHN
>1VPT_52_72
QGQLKLLLGELFFLSKLQRHG
>1L9K_235_255
GNIVSSVNMISRMLINRFTMR
>1FG7_314_334
LWDQGIILRDQNKQPSLSGCL
>1E2S_124_144
HRFLGIPYSHDQGPCQNLTCF
>1JK7_227_247
FGAEVVAKFLHKHDLDLICRA
>1FG7_145_165
DGVKVVYVCSPNNPTGQLINP
>1A76_90_110
TRKVRREMKEKAELKMKEAIK
>3SIL_280_300
STITIPSGNKLVAAHSSAQNK
>1GW1_243_263
YGPVADNADWFRNVVANAALV
>1IGR_250_270
DFCANILSAESSDSEGFVIHD
>1D3G_274_294
GLSGKPLRDLSTQTIREMYAL
>2HRZ_239_259
RSAVGFLIHGAMIDVEKVGPR
>1VQZ_114_134
STPVINTLAQLGVKAEFTGRN
>2HKD_272_292
ITVNSKKTKDLVFTSSNTITV
>1R3S_249_269
REAGLAPVPMIIFAKDGHFAL
>2IW1_272_292
DLLLHPAYQEAAGIVLLEAIT
>1ZDY_174_194
LYFSELSAQTLEAESVLALVR
>1B6A_106_126
KRGPKVQTDPPSVPICDLYPN
>1UAS_244_264
LLIGCDVRSMSQQTKNILSNS
>2BF6_129_149
LCLYDSSGKEFTVRENVVYDK
>1NU5_158_178
RHNRFKVKLGARTPAQDLEHI
>1FNO_110_130
EVLSPVMFPVLHQLLGQTLIT
>1M15_164_184
KGTYYPLTGMSKATQQQLIDD
>2CYG_82_102
PSVSFRYIAVGNELIPGSDLA
>1YT3_69_89
ILRDPSITKFLHAGSEDLEVF
>1ZHX_154_174
FSIFNDKNKVKLQGYNQIKAS
>1UA7_3_23
IKSGTILHAWNWSFNTLKHNM
>1G41_151_171
SHSSTRQAFRKKLREGQLDDK
>2IZR_145_165
TQQVIHIIDFALAKEYIDPET
>2F6H_99_119
FWLANVRELYSFVVFALNSIL
>1RMG_353_373
AYGSGYCLKDSSSHTSYTTTS
>1B89_193_213
FRLAQMCGLHIVVHADELEEL
>2B5W_80_100
GDIVVPTVRRPPASGTNEYFE
>1HXX_278_298
SKAKDVEGIGDVDLVNYFEVG
>2BLE_138_158
ILEAVPQVKFICLDVANGYSE
>1JL5_292_312
LSELPPNLYYLNASSNEIRSL
>2G29_396_416
ITFDPENPQAYLDSLKIKSIK
>1L8Q_254_274
NKRTSEARKIAMYLCRKVCSA
>1EDG_237_257
RMPNDISGNNNKIIVSVHAYC
>1DNV_145_165
GINRAFTAFQSDQPMIPTATT
>1CRZ_382_402
RFKARLPATDGQVKFPAWSPY
>1YII_60_80
FGRDLVDDLKSELTGKFETLM
>1YM5_131_151
ESISSEMIADYEKAIGLKFIK
>1HOW_324_344
KRADAGGLVNHPWLKDTLGME
>2MNR_330_350
FEGGNAVIPDLPGVGIIWREK
>3THI_136_156
SEQIPPPQNKGLLINMAGGTT
>1TQN_395_415
PERFSKKNKDNIDPYIYTPFG
>1GQE_221_241
FVYPEVDDDIDIEINPADLRI
>1QYI_341_361
TLTGLKGKDAAGELEAHHADY
>1KA1_65_85
PDDKVVGEESSSGLSDAFVSG
>1I9Z_81_101
RREWESCVKRLLNGKCTSGPG
>1RP4_353_373
LTKYELIALLQTFGRLSESIE
>1V2D_272_292
REGFYEALREGYRRRRDLLAG
>1SIQ_14_34
LTTDEILIRDTFRTYCQERLM
>1XRF_261_281
RDGILAQRTGGHVHIQHVSTK
>1Z70_239_259
SVEETLNPKGPPSGKDRVKKG
>2F4Q_143_163
YARQHKTYGLSTLRQRHVVVD
>1UZ5_125_145
GEILIYKPAYPGLGVMKKGID
>2D57_136_156
HGLLVELIITFQLVFTIFASC
>1TQN_434_454
ALIRVLQNFSFKPCKETQIPL
>1GCA_198_218
GPNANKIEVVIANNDAMAMGA
>1XGK_316_336
RVTDEARKLWSGWRDMEEYAR
>1KL1_253_273
GIQGGPLMHVIAAKAVAFGEA
>2GU1_303_323
ATGRLTGPHLHFEVLVRNRPV
>1P0H_146_166
IPEPTIPDGVVIRTYAGTSDD
>1UUQ_235_255
VHAAAAYIKTLDAHHLVSSGS
>1RH9_153_173
LTRVNTITKVAYKDDPTILSW
>2NLO_120_140
TGHTTGHNTDVSGFGRGMEEG
>8ABP_122_142
YKEMQKRGWDVKESAVMAITA
>1UXY_282_302
VHRQQALVLINEDNAKSEDVV
>1TOI_129_149
SWPNHKSVFNSAGLEVREYAY
>2HBJ_311_331
EREVLVRELYQWRDLIARRDD
>1Z6A_130_150
DIILTTYAVLLRDTRLKEVEW
>2BF6_391_411
NGEPKYEFDWKYNKLVKPGYY
>1UYN_253_273
ATGKTGARNMPHTRLVAGLGA
>2H6O_4_24
ALLVCQYTIQSLIQLTRDDPG
>1R4U_70_90
QNPVTPPELFGSILGTHFIEK
>1NI5_134_154
GPAGLSAMAEVSEFAGTRLIR
>1XMB_319_339
DLYKQFKKVVRDLLGQEAFVE
>2PGD_156_176
FQGIAAKVGTGEPCCDWVGDD
>1BOB_60_80
SVTFKPYVNVKYSAKLGDDNI
>1R6D_156_176
AGSDLVARAYHRTYGLDVRIT
>1WD3_266_286
PMSKEGAIILGIGGDNSNGAQ
>1GA8_228_248
PLYRDRTNTVMPVAVSHYCGP
>1DB3_352_372
AAKKHSLLKSHGYDVAIALES
>1OC7_80_100
QYAAQIVVYDLPDRDCAAAAS
>1NIJ_29_49
HGYKIAVIENEFGEVSVDDQL
>1U8X_180_200
ATRRLRPNSKILNICDMPVGI
>1ZGK_61_81
RSGLAGCVVGGLLYAVGGRNN
>1VLO_277_297
IGREALEVQREHGTEKLVGLV
>1Q5N_352_372
MEVNAENMHQNIECTHGLIMA
>2BWV_330_350
ILKGDVDELIAQNAHRPFFMH
>1FSU_24_44
SRIRTPHLDALAAGGVLLDNY
>1G97_239_259
MRRRINHKHMVNGVSFVNPEA
>1WDP_330_350
RMLSRHHAILNFTCLEMRDSE
>1R76_12_32
LTPSRVSSLPDTQRAAWQEYL
>2BDE_271_291
HGPIVPGVYQGGNAKKFTEDL
>1ZJC_57_77
DVRVVYSDPTLKRLKFENESV
>1KS8_197_217
DSITDARNFYASADYRDELVW
>1Z6A_119_139
EDRSKIKLEDYDIILTTYAVL
>1HT6_161_181
LKEWLLWLKSDLGFDAWRLDF
>2GY5_243_263
KERCSGQEGCKSYVFCLPDPY
>1RJG_292_312
AQIPESERKRLRSLQFLDELE
>1KA1_266_286
AKYCLLALGLADVYLRLPIKL
>1O7F_9_29
AAHAAHSQSSAEWIACLDKRP
>2AUJ_112_132
VVELKDLAEGHLIYLRQEEEV
>2HKJ_329_349
FNPDFAASITRKPKAYQGHPF
>1QHU_274_294
VFSGSHYWRLDTNRDGWHSWP
>2HBJ_24_44
PLLKEKPNALKPLSESLRLVD
>1DD9_306_326
QVPGETLRIYLRQELGNKLGI
>2CEY_63_83
FTFAESARFQLFYPEAAVFAL
>1JDN_49_69
LLPPGTRFQVAYEDSDCGNRA
>1N93_138_158
ISSIFSHCCSLLIGVVIGSSS
>1UYN_96_116
SENSANAKTDSISLFAGIRHD
>1M6E_101_121
GNDFNAIFRSLPIENDVDGVC
>1UMG_13_33
SLAGHHIVHPDTMAAANKVLA
>1OKG_352_372
TVYFKSGRVVTIEVPVVPNLE
>2G0D_160_180
ILIINFLSNLTKENNGLISLY
>1U94_173_193
RMMSQAMRKLAGNLKQSNTLL
>2F8L_165_185
VDVDDLLISLALVGADLQRQK
>1JMS_161_181
KAGFLYYEDLVSCVNRPEAEA
>1H8L_242_262
NGAQWYNVPGGMQDWNYLNTN
>1ZYL_109_129
VGGRQFEADNIDQMEAVGRYL
>1TR9_309_329
LKRLERWQQASANMQRLIEQF
>1QHU_387_407
AQATWTELPWPHEKVDGALCM
>4BCL_317_337
LPKGYKIRYAAPQFRSQNLEE
>2A99_177_197
AYEMNGTELPRDHGFPVRVVV
>1RCQ_220_240
ERAHPLADRLRPVMTLESKVI
>1HZ4_169_189
QPQQQLQCLAMLIQCSLARGD
>1G4W_213_233
VVLTSEDQMQAKQLPPYFRGS
>1U16_87_107
DIHTANERRLKELIGDIAGKL
>1XVT_144_164
NTIAQAFSGYLIQNGDVDQPM
>1J7X_76_96
GDSIQAENIPEDEAMLQALVN
>1CWV_131_151
ELKDTYGDPQAGANVAFDTTL
>1GW1_218_238
WDVTEANYLERYPGDEWVDVL
>1G4R_373_393
DTNLIELDTNDDDIVFEDFAR
>1Q25_344_364
AAVCQVKKADSTQVKVAGRPQ
>2J66_372_392
SGAYGLSFSPVHFLGHPTPIE
>2ICS_35_55
TISGSAKETIHLEPGTYVSAG
>1TFR_285_305
KIYSYFVKAGLSKLTNSINEF
>1OXX_256_276
VVIGSLRFPVSVSSDRAIIGI
>1O7F_196_216
KILRIAILSRAPHMIRDRKYH
>2CYG_40_60
LQALRNSNIQVLLDVPRSDVQ
>2HBJ_271_291
AKRRFEYSKYRPLTPSSEVYS
>1A87_264_284
VAGVAISLFGAVLSFLPISGL
>1IO1_75_95
GQTQFNGVKVLAQDNTLTIQV
>3GRS_283_303
DCLLWAIGRVPNTKDLSLNKL
>2J0W_199_219
GGSDYTAALLAEALHASRVDI
>2C0H_189_209
AGWAGHLYSAQEIGRFVNWQA
>1H8L_83_103
NLIEYLCKNFGTDPEVTDLVQ
>1BI5_219_239
AAALIVGSDPVPEIEKPIFEM
>1TV5_101_121
FDKNGVCIDSILKLGFSFIEI
>16VP_150_170
MRGRDRDLGEMLRATIADRYY
>1EYB_242_262
IGANGLANPRDFLIPIAWYED
>1BS0_301_321
RFRAGVQDLPFTLADSCSAIQ
>1CA1_48_68
LQLGSTYPDYDKNAYDLYQDH
>1TBF_286_306
LNIEPTDLMNREKKNKIPSMQ
>1O88_109_129
KSSDVVVQNMRIGYLPGGAKD
>1R5M_75_95
IVETDQEGKKYWKLTIIAELR
>1Y8A_46_66
FNNARFFSNLSEYDDYLAYEV
>1YKS_63_83
KFHTQAFSAHGSGREVIDAMC
>1PII_121_141
YQIYLARYYQADACLLMLSVL
>1HMY_151_171
VLNALDYGIPQKRERIYMICF
>1DFA_87_107
RSVRRLSRTIKGVEYFEVITF
>1H4V_119_139
GRYRQFHQVNYEALGSENPIL
>1JTV_187_207
PVHTAFMEKVLGSPEEVLDRT
>2EWV_285_305
IGGGRVLAYELLIPNTAIRNL
>1ADT_300_320
APDLLNALVMVRSLWSENFTE
>1ZJC_214_234
ALHYVSEGTDLTVGLAKNHIW
>2H8O_236_256
IAGSNQAERQRLRLFGEKIGL
>1ZCJ_166_186
QLVIGTHFFSPAHVMRLLEVI
>2BOQ_85_105
VSAQKPFVAKHNISAGDFIQF
>1OZ2_305_325
IHPAGWCSKTGHPLQPPLGPR
>1VJO_285_305
LRLIAQEGLANCWQRHQKNVE
>1JL5_28_48
VEAENVKSKTEYYNAWSEWER
>1O7F_359_379
VLIFESHAKGGTVLFNQGEEG
>1C0P_94_114
GTRRFAQNEDGLLGHWYKDIT
>1YD7_212_232
PRNEEEAKLPFGDPHGDGVPP
>2EX2_252_272
SGTLLRQTQVNEPGTVVASKQ
>2FQX_210_230
RRLNGQDVWVIGVDRDQYMDG
>2I1Q_264_284
AFFGMAEQAIGGHIVGHAATF
>1ZU4_1_21
HHHHHPMEKAMLKSAFNFSKD
>1O7F_393_413
VIYGKGVVCTLHEGDDFGKLA
>1H12_246_266
SPHWNLPTFLSRLDGSPVIGY
>1H12_305_325
AVNKALGFLSYAKTNNSKNCY
>1UOZ_268_288
TATAGAHADAYLWIKRPGESD
>2GI3_397_417
IGEIKDPLTYYLMDIFTIPAN
>1UTE_260_280
LRFHFGAENSLGGFAYVEITP
>1VMI_262_282
AQKAPASPLQGKANVMVFPSL
>1BIF_149_169
GYKTFFVESICVDPEVIAANI
>2DE2_235_255
TGARPVVDLGLDERNAYASVW
>2GUY_383_403
KNWPIYKDDTTIAMRKGTDGS
>1US5_269_289
FGNLEAFKKIHPNLERFFGLE
>1IXH_155_175
EWKNNVGTGSTVKWPIGLGGK
>1UG6_380_400
RGYFVWSLMDNFEWAFGYTRR
>1OYG_23_43
HDMLQIPEQQKNEKYQVPEFD
>1LW7_143_163
FNVSATKIRTTPFQYWKFIPK
>1BQC_167_187
WGQDWTNTMRNNADQVYASDP
>1KJO_253_273
VSVVGIGRDKLGKIFYRALTQ
>1Z6A_238_258
PFILRRTKYDKAIINDLPDKI
>1B6R_285_305
LIGSDVNYDWLKLPLVHLHWY
>2HRZ_246_266
IHGAMIDVEKVGPRRNLSMPG
>1YHL_164_184
AVGQMYDVTSMCDSNKLDPEV
>2GWN_388_408
LVLVDPSSPHTVSADNILSLC
>1ADT_210_230
AQTGHGHLLMPLRCECNSKPG
>1OLT_411_431
AKDGLVDVDEKGIQVTAKGRL
>1NTH_240_260
LDAISVIAHYKGNSDIIMDEQ
>1ZWX_201_221
GTDEYHDMLKLLNVSSPANFN
>1V9M_186_206
PALRDYLALEVDAENLRTAFK
>1A8D_159_179
KFNAYLANKWVFITITNDRLS
>2C1I_225_245
LYQSYFDKKHQKVVALTFNDG
>2D2J_145_165
TPFQELVLKAAARASLATGVP
>2GHR_104_124
LIITGAPVETLSFEEVDYWEE
>2A99_275_295
GYAWSGGGREVVRVDVSLDGG
>1UXY_226_246
GAFFKNPVVSAETAKALLSQF
>1YFE_361_381
FRPMVIHNFLQSVRLLADGME
>1RI6_201_221
SVDVWELKDPHGNIECVQTLD
>1XTO_152_172
PNLKFTPFPLRSAAPPYSPHR
>1JDW_195_215
AYRSIIKDYFHRGAKWTTAPK
>2F82_181_201
RGSHMAHVYDFYKPNLASEYP
>2DFW_277_297
VFSPRLDEVGNSARGVLACRR
>1OWL_24_44
ARAQSAQLIGLFCLDPQILQS
>1EZW_268_288
TEKAEQIAEAIGKGDFGTAIG
>1ZED_379_399
PGKARDRKAYTVLLYGNGPGY
>1NI9_243_263
DNEENRRIGEQELARCKAMGI
>1KV7_272_292
VSQMGMAIAPFDKPHPVMRIQ
>2II0_112_132
SAELKRFRKEYIQPVQLRVLN
>1VJO_53_73
MNVSPVGHLDPAFLALMDEIQ
>1MGP_67_87
REPEEIMNFYKRIREAGSVPK
>1WER_212_232
IAARTLILVAKSVQNLANLVE
>1BQC_181_201
QVYASDPTGNTVFSIHMYGVY
>2C3F_280_300
AAQGIYINSTSGTTGKLLRIR
>1REO_260_280
QVIKIQKNAEKVTVVYQTPAK
>2D0B_105_125
FGPIVVAAAYVDRPHIAKIAA
>1EYB_360_380
YHRNCMSEFMGLIRGHYEAKQ
>1RCQ_273_293
ADGYPRHAADGTLVFIDGKPG
>1MXG_353_373
FVRNGDSRRPGLITYINLSPN
>1PJC_296_316
GVPNMPGAVPWTATQALNNST
>1OX0_173_193
NGVCKSINTACSSSNDAIGDA
>1US0_204_224
GIVVTAYSPLGSPDRPWAKPE
>2DBN_329_349
LLRPLLDDVPEDELCGVAPGR
>1VAG_107_127
YGAKHAWRNASRCVGRIQWSK
>1E2S_207_227
SHHTHYPQFSGQSFAERSGRG
>2A3N_59_79
FASVGGSLAPMMAINEFAKEL
>1XKS_196_216
SSLFGILSPSSDLTLSSVLWD
>1DKQ_84_104
AIIADVDERTRKTGEAFAAGL
>1KO9_284_304
TTSQAKGPSPQTNKELGNFFR
>2B4V_124_144
ARTPVVKLRFANDEKVARARY
>1H8L_122_142
QEGDRGGTVGRNNSNNYDLNR
>1LZL_210_230
HRPNAILSWKYYLGESYSGPE
>1B7E_309_329
LQLRESFTLPQALRAQGLLKE
>1NXC_331_351
RTCHESYNRTYVKLGPEAFRF
>2JAK_145_165
HLQLVYEFFLRFLESPDFQPN
>7ODC_297_317
WKEQPGSDDEDESNEQTFMYY
>1DB3_119_139
LGLEKKTRFYQASTSELYGLV
>1TBF_43_63
KITDFSFSDFELSDLETALCT
>1AB4_410_430
PEFGVRDGLYYLTEQQAQAIL
>1KS8_129_149
RPEDMTMARPAYKIDTSRPGS
>2HC9_262_282
QIKTKTGMPNMKRDMGGAAGM
>2C4E_113_133
FLWGAAKHYKELNPPNFNTEI
>1YD7_242_262
TYVTGLTHDEKGRPRTVDREV
>1VAG_83_103
DRLEEVNKEIESTSTYQLKDT
>1L8Q_6_26
PKYTLENFIVGEGNRLAYEVV
>1B7E_278_298
KTGAGAERQRMEEPDNLERMV
>2CY8_9_29
RKTEGSVFWAQRARSVMPDGV
>1RJG_64_84
DKAMRSSFPVMNYGTYLRTVG
>1FG7_216_236
FALAGLRCGFTLANEEVINLL
>1X54_219_239
RHLTEFWHLELEAAWMDLWDI
>1VPB_351_371
ILVMETGDKNLDGLIAGVEKG
>2A3N_105_125
VVITLSKSGDTKESVAIAEWC
>1WF3_213_233
VATKVEEVAERENGVLYIKAI
>1VAG_99_119
QLKDTELIYGAKHAWRNASRC
>1ZXX_236_256
KYGDFDVRANVLGHMQRGGTP
>2MNR_298_318
QEISAHLLAATPTAHWLERLD
>2HVQ_84_104
QDIMETSAVVSYQVFGEFAGP
>1BQC_214_234
FVNAGLPLIIGEFGHDHSDGN
>2FB9_185_205
YDEKAVVEKALSPVRELEVGV
>1NXC_201_221
IRTVLNKLDKPEGLYPNYLNP
>1EUR_138_158
GGLTWSHRTITADITPDPGWR
>1GYC_351_371
VLLQILSGAQTAQDLLPAGSV
>1XAG_257_277
GHAVMVGIIYQFIVANALFDS
>1MOQ_119_139
LRLSKELGYLGSLAICNVPGS
>1XMB_56_76
SELELIGIKYRYPVAITGVIG
>1RCQ_128_148
HRVGFFPEDFRAAHERLRASG
>1XM9_287_307
TYLNLMGKSKKDATLEACAGA
>1ESC_268_288
DSQLELLGTKIPWYAHPNDKG
>2MNR_264_284
LAMPDAMKIGGVTGWIRASAL
>1PJX_24_44
VFDKNGDFYIVAPEVEVNGKP
>2F6H_301_321
TIEDIDILRGICYSLTPAQLQ
>1SDJ_15_35
QVYHVDAFTSQPFRGNSAGVV
>2DBQ_279_299
KLDNVVLTPHIGSASFGAREG
>1PII_276_296
AIYGGLIFVATSPRCVNVEQA
>1VPB_79_99
SISTNRLNRKELETFIKNGID
>1KK1_273_293
VSLQAGGQFVEEAYPGGLVGV
>1RKD_6_26
SLVVLGSINADHILNLQSFPT
>2CEY_169_189
AFSEVYLALQTNAVDGQENPL
>1RYO_10_30
AVSEHEATKCQSFRDHMKSVI
>1A26_275_295
NMYELKNASHITKLPKGKHSV
>1XHB_125_145
CECTAGWLEPLLARIKHDRRT
>1U8X_444_464
RVARLILEDLVEANKDFWPEL
>1OC7_132_152
RTILVIEPDSLANMVTNMNVP
>1UDX_258_278
KEVGAYDPALLRRPSLVALNK
>1VLY_259_279
ALWLLAGSASRLPEAGEDLEL
>1XKU_109_129
KNQLKELPEKMPKTLQELRVH
>1ZDY_152_172
FARYGLDKVQMTSMDYKKRQV
>1QLM_97_117
WQVQVGDYFAMGSGPARALAL
>1DB3_163_183
AYWITVNYRESYGMYACNGIL
>2EU9_333_353
LHPFFAGLTPEERSFHTSRNP
>1GQE_42_62
EQPDVWNEPERAQALGKERSS
>1Q1Q_186_206
GKDNFLFITYEELQQDLQGSV
>2AP1_306_326
IERARHGDAGGMRGAAFLHLT
>1EU8_230_250
PNTYTEMTEEPVRLMFQQGNA
>1Y08_166_186
NGYRLSLTNHGPTPVKEGSKD
>1OX0_348_368
SSTKSFTGHLLGAAGAVEAIV
>1GPJ_238_258
PHPVIHVDDVREALRKRDRRS
>1Q1Q_330_350
PNSSPSPSPGQASETPHPRPS
>1EDG_247_267
NKIIVSVHAYCPWNFAGLAMA
>1RW3_334_354
TAPALGLPDLTKPFELFVDEK
>1UDX_188_208
PFTTLSPNLGVVEVSEEERFT
>1WP5_18_38
KRTSLRSYAASNGQDFAMKDT
>7ODC_340_360
LQKRPKPDEKYYSSSIWGPTC
>1L8Q_60_80
EAKKRGYRVIYSSADDFAQAM
>1Y4I_357_377
PVAPEERLKAGITDGLIRLSV
>2AZP_165_185
WFFLVAGHGQRLAGDNLDALT
>1OFL_118_138
SAYITTSLTEDGKVPQHCRID
>2J3X_73_93
EDENQNLFDVERIREALLKNT
>2NZL_80_100
AETDLSTSVLGQRVSMPICVG
>1JTA_117_137
IIRNVYIQTPIDVEPHYEKGD
>1F1O_240_260
IRGLQKSETREVEEFFAKGQK
>1RA0_356_376
LITHHSARTLNLQDYGIAAGN
>1WST_105_125
SKVEIMTVAGSQQALDLIGRV
>1WER_182_202
VVSGFVFLRLICPAILNPRMF
>1UM8_300_320
DEVDLIFEEEAIKEIAQLALE
>1JMS_28_48
RRTTLNNYNQLFTDALDILAE
>1SUU_144_164
VIKLNDKDFVTSAEIVFKDEK
>1ISR_254_274
VVVCFCEGMTVRGLLSAMRRL
>1INP_128_148
DVFFSDPALDSVEINIPQDIL
>1WZA_292_312
NYIDAPFLTNHDQNRILDQLG
>1YLE_257_277
DGGPTLHARTSGIRSIAQSRV
>1N26_43_63
LRKPAAGSHPSRWAGMGRRLL
>1WW9_71_91
HRGVQLSVKVECKTKSTITCW
>1JMS_118_138
KSFKLFTSVFGVGLKTAEKWF
>1GPI_182_202
GEANVGNWTETGSNTGTGSYG
>1OFC_282_302
ELEEKERAEKKKKAPKGSVSA
>1XFK_181_201
NQIHHFCQQQGWDFHYACLGV
>1G41_256_276
IDEIDKICKKGEYSGADVSRE
>2GVK_268_288
STFSTTRRMLENMFIGSPAGN
>1Y3N_269_289
DWFASTALFNDALSKNIPGFK
>2FP3_102_122
PYGNVNQDQFFKLLTMVTSSS
>1VMI_105_125
PPDALEKLTDPLMFAAAMVSA
>1D2P_183_203
NKYTPETTSSIGEKVWDDKDN
>1WDI_182_202
APTAGLHFTPELLERLREMGV
>1AOP_106_126
EHLLPRTRAYAEIWLDQEKVA
>1YHT_188_208
SVESNHEFITYANKLSYFLEK
>2B20_317_337
GGQQEGVLLEKLKAGEVSAEG
>1PVL_66_86
PNPKDTISSQFYWGSKYNISI
>2D2J_225_245
YSAIGLEGNASALALFGTRSW
>1W58_324_344
DENLENTVRVLLVITGVQSRI
>2AEX_277_297
QQLRRGRYVEFNLLYDRGTKF
>1ZJC_30_50
PVFIRSSVETLELTHLIVEEA
>1UXY_261_281
LAAGWLIDQCQLKGMQIGGAA
>1XV5_227_247
GKSTVMEGLERSPAFIAIKEK
>1G4W_190_210
PKNTPDALEAHMKMLLEKECS
>1YS1_159_179
DALAALKTLTTAQAATYNQNY
>3GRS_378_398
GTVGLTEDEAIHKYGIENVKT
>1BIA_42_62
TLRDWGVDVFTVPGKGYSLPE
>1HD7_271_291
MNARSKNVGWRLDYFLLSHSL
>1V72_308_328
ALLKAGFGFYHDRWGPNVVRF
>1DDI_218_238
DNFRLPANPETPVIMIGPGTG
>1MSK_101_121
GVVGLFPANRVGDDIEIYRDE
>1N26_273_293
LRAQEEFGQGEWSEWSPEAMG
>2IJR_225_245
DFDSPSYPPSAELMGELSAVF
>2A0M_37_57
FPYDEGCVRNGGRAGAKKGPA
>1KNW_359_379
RALPEVKAGDYLVLHDTGAYG
>1JP4_125_145
YTEGLLDNVTVLIGIAYEGKA
>1U4G_137_157
VAAHEVSHGFTEQNSGLIYRG
>2F5U_138_158
LACLAAVIGTEGGRPQYRYRD
>1PZD_19_39
EKPFDLKSVPLATAPLAEQRT
>1GPI_193_213
GSNTGTGSYGTCCSEMDIWEA
>1YS1_187_207
PGSCQTGAPTETVGGNTHLLY
>2EX1_93_113
IRPILAYRFAHLDRVSIQQLN
>2BDE_323_343
VVEELGEEIASQIRALPIEKK
>2AUJ_150_170
EIVEVGQPLAEGKGLLRLPRH
>1CPT_408_428
RLVATNFVGGPKNVPIRFTKA
>1MZE_5_25
ATAAEAVASGSGEPREEAGAL
>3MBP_66_86
RFGGYAQSGLLAEITPDKAFQ
>1TXD_356_376
EKTVWQDLICRMAASVKEQSV
>1P5D_291_311
IALISGYGGRPVMWKTGHSLI
>1UUR_103_123
FKQLSLLHNEIQSILNPQHSA
>1KL1_399_419
RVAALTDPTSRSAAGTMEFEA
>1WAK_340_360
KHITKLKPWGLFEVLVEKYEW
>2AZQ_173_193
FNLRRRIITDAEGRYRARSIV
>1YFE_205_225
VAMLEHNLKHIEYSLPHVAEL
>2D2J_234_254
ASALALFGTRSWQTRALLIKA
>2IW1_280_300
QEAAGIVLLEAITAGLPVLTT
>1FOB_60_80
DYNLELAKRVKAAGMSLYLDL
>1H30_122_142
MWQTISVEELARNLVIKVNRD
>1GW1_100_120
SHFDNPKTDTQKGVWPVGTSW
>1I24_39_59
CIVDNLVRRLFDHQLGLESLT
>2I1Q_255_275
TNQVSAKPDAFFGMAEQAIGG
>2ABS_275_295
VCTGALRLLTAGQNTSATKLV
>1FKM_235_255
RWMNCLLMREFQMGTVIRMWD
>1RGZ_44_64
KADIAANKPVTPQTLFELGSI
>1DYK_90_110
LRNGFPYFSYDLGSGDTSTMI
>2D7U_27_47
DEPEIIARGGVGTNAGHSVVI
>1WL7_42_62
GSGIQIKTSEDGVHWENMGRV
>1EU8_12_32
GAPNEIEYWKGVIAEFEKKYP
>1IAL_78_98
IPKFVSFLGKTDCSPIQFESA
>1SJ8_18_38
INSSMQAVQAAQATLDDFETL
>1YRW_131_151
TLHRMVKRADAGAIVAQLRIA
>1ODM_241_261
DIEADDTGYLINCGSYMAHLT
>1JMS_236_256
VTDFWKQQGLLLYCDILESTF
>1UUR_187_207
TTPLEMDSQPIYPATLTAHFP
>1H09_97_117
SGDAQANTNACLRFMQMIADA
>2IMR_116_136
QWIPEVVIRGRHLRGVAAAQA
>1XVT_249_269
IVMELVGITQIEECFKDIGLA
>1NE9_266_286
YAPYAVQSEMIQWALDTNTDL
>1A26_12_32
LAKPIQDLIKMIFDVESMKKA
>1ZTU_8_28
QQMGRGSMSRDPLPFFPPLYL
>1DQ3_293_313
GIDYVLHVEEYSSLLRFYELI
>1TBF_175_195
FDQCLMILNSPGNQILSGLSI
>1PW4_340_360
MNPAGNPTVDMICMIVIGFLI
>2BDE_302_322
GDHIYGDILRLKKDCNWRTAL
>1GXN_19_39
NPAANWLNNARTKWSASRADV
>1CJC_144_164
SCDTAVILGQGNVALDVARIL
>1YOE_222_242
PVSTIVAELLDFFLEYHKDEK
>1J7X_22_42
SERIPTLLQHLPNLDYSTVIS
>1AOP_86_106
SNPYESQLHAEAYEWAKKISE
>1VJP_312_332
SFNGATDELMINGRINDSPAL
>1H8L_341_361
LLVQGTYKVTASARGYDPVTK
>1IOM_32_52
IPIQELAEKSSFEETTFLLLH
>1XOV_235_255
WYKAYINDKLCYIYKSFCISN
>1IO1_255_275
VKMSYTDNNGKTIDGGLAVKV
>1F20_267_287
RGAPSFHLPRNPQVPCILVGP
>1PII_80_100
YASAISVLTDEKYFQGSFNFL
>1UA4_22_42
VKGVLLGYNTNIDAIKYLDSK
>1R3S_165_185
MVEGGGSSTMAQAKRWLYQRP
>1NST_87_107
QFFNGHNYHKGIDWYMEFFPI
>1NXC_137_157
LLPAFHTPSGIPWALLNMKSG
>1SP3_111_131
DPAGAGEPMAKLDLAKIAQNV
>1XTI_188_208
MMFSATLSKEIRPVCRKFMQD
>1XUU_81_101
EIMERCALNEEDEIKLKEYVE
>2FOZ_28_48
DTVDLTSVLRHVQSLEPDPGT
>1L5O_160_180
CDLAQRGVTLFGVGELGMANT
>1VHN_289_309
MKIEEVQILKEMFYNFIKEVE
>1HMY_141_161
NELDYSFHAKVLNALDYGIPQ
>1YI9_262_282
GTSSDEICNLYIMYYMEAKYA
>1NH1_231_251
NDLYRQAISSDLSQAELISLI
>1LCY_256_276
HGVLIHKVILGSPAHRAGLRP
>3MBP_216_236
AFNKGETAMTINGPWAWSNID
>1S9J_278_298
VNKCLIKNPAERADLKQLMVH
>1INP_331_351
GMVDLKECLERNPDTGLDLPQ
>1TFZ_176_196
TEKSEFLPGFERVEDASSFPL
>1XGK_16_36
RQGASLIRVAAAVGHHVRAQV
>2A99_69_89
LSLSLAELRSRFPKHEVTATL
>2I7Q_222_242
LLSYNLPLELENLRSLLESTP
>2DFW_133_153
ERLDRAVEIMSLLAGRRLSVD
>1KJO_76_96
YAGVTYDYYKNVHNRLSYDGN
>1BI5_102_122
VPRLGKEAAVKAIKEWGQPKS
>1FNO_185_205
EAFGAQWAYTVDGGGVGELEF
>1NI9_209_229
GIGGAPEGVVSAAVIRALDGD
>1N93_282_302
ADLFPFLGAIRHPDAIKLAPR
>1YD7_222_242
FGDPHGDGVPPMPIFGKGYRT
>1FS7_214_234
MVVTLPWSKGISTEQMEAYYD
>1EYN_306_326
MQAQFTLLNLVAEGTGVITET
>2B4W_141_161
QDGRLGVFSRPRVGRKASIGF
>1UDX_272_292
SLVALNKVDLLEEEAVKALAD
>1NML_256_276
TAPYFHSGAVWSLEEAVAVMG
>2FSJ_74_94
KFIYGKYASGNNIRVPQGDGR
>1YI9_274_294
MYYMEAKYALSFMTCTKNVAP
>1RI6_30_50
LTQVVDVPGQVQPMVVSPDKR
>2D0B_40_60
DVVITAYRSGKVLFQGKAAEQ
>2NVP_390_410
YMHEGFHVDDPTKFTRDWFAW
>1ESW_147_167
LKGAHGGLPWNRWPLPLRKRE
>1WST_58_78
VETIKKIAVEVLEEHADKALQ
>1ZSY_115_135
ANAGLGTWRTEAVFSEEALIQ
>1YT3_94_114
GELPQPLIDTQILAAFCGRPM
>1QHU_166_186
GNRKWFWDLTTGTKKERSWPA
>2FBA_62_82
DYYYQWTRDSAITFLTVLSEL
>1F2J_56_76
IGLSNTAEHRRQYRALMLECE
>1N4K_52_72
ATSSKALWEVEVVQHDPCRGG
>1Y3N_445_465
MFEMGQSWVMGTKDPEKTWND
>1C7Q_126_146
VLEGKDLSINVISKSGTTTEP
>2BI7_91_111
NGQVFSLPINLHTINQFFSKT
>1Y11_375_395
RRGATRTGSGGAAQDDDLAGS
>1ISR_468_488
WHEGVLNIDDYKIQMNKSGMV
>1T2D_111_131
GHIKKNCPNAFIIVVTNPVDV
>1P0H_77_97
GGAMAELVVHPQSRRRGIGTA
>1GCA_149_169
EPGHPDAEARTTYVVKELNDK
>1WXQ_356_376
FKVHTDLGKGFLYAINARTKR
>1ZXX_8_28
TSGGDAPGMNAAVRAVTRVAI
>1HOW_167_187
IVDSPENLIQIKIADLGNACW
>1U8X_435_455
ILSKTVPNARVARLILEDLVE
>2GHS_216_236
TGKAEVFIDSTGIKGGMDGSV
>1K7I_406_426
DFQKGIDKIDLSAFRNEGQLS
>1YC9_364_384
QALQARINKTEQAVQQAEQAL
>2I0O_237_257
EFMVLACDGIWNFMTSEQVVQ
>1JK7_173_193
HGGLSPDLQSMEQIRRIMRPT
>1SUU_114_134
DAYLLLTTASGKIARFESTDF
>1F8E_184_204
KWEPLAGTAKHIEECSCYGER
>1KKH_66_86
EIKNINPNNFGDFKYCLCAIK
>1BIA_174_194
PNDLYLQDRKLAGILVELTGK
>1FC6_250_270
VARMLVDRGDLVLIADSQGIR
>1PSW_314_334
VRKGDAAEGYHQSLIDITPQR
>2HKD_46_66
DKNNGSGVLEGVKADASKVKL
>1T1G_172_192
QDGLYHVDFPAASPYVLACGG
>2C1I_218_238
LLEKDAALYQSYFDKKHQKVV
>1ZED_200_220
LGGGRKYMFRMGTPDPEYPDD
>2C6J_34_54
DICISDRRYQLCMKELTNLVN
>1JDW_5_25
RCLRGGSRGAEAVHYIGSRLG
>1A8Y_135_155
ELQAFENIEDEIKLIGYFKNK
>1I24_384_404
KQIMPSVSWKKIGVKTKSMTT
>1BUP_55_75
AKNQVAMNPTNTVFDAKRLIG
>1SBP_288_308
GGWAKAQKDHFADGGTFDQIS
>2HKJ_441_461
NALMEVARKLKQYLSEKRKEQ
>1VMI_295_315
LGGYRAVGPLIQGLAAPMHDL
>1X3L_282_302
LGFKAYIMTTTLEGEAKDAGL
>2G8J_124_144
FHFQLWQFGEWVDVVVDDLLP
>1ZTU_100_120
QAALPPGCPDALQYRATLDWP
>2BW4_197_217
ETPGEAYEDAVKAMRTLTPTH
>1UZ5_339_359
KVFSVKGRRQFLPVKLEGDLA
>1FNF_171_191
EQHESTPLRGRQKTGLDSPTG
>1YPX_210_230
PETLQETYKNLINEAIKHKPA
>1PB1_108_128
GGGIRSLNVALRQELDLYICL
>1VLI_53_73
AAEAGADAVKFQMFQADRMYQ
>1H8L_300_320
HRGIWGFVLDATDGRGILNAT
>1U94_321_341
KEIEKKVRELLLSNPNSTPDF
>1SBP_263_283
RDADVAKKYDDAFPKLKLFTI
>2F4Q_238_258
FRTWGGTLLAAEYLAQQGTES
>1KA1_213_233
DAESWTKIHVRHLKDTKDMIT
>1CJC_350_370
PNMEGRVVDVPGLYCSGWVKR
>1IZC_256_276
SVDMVPSLIEQGYRAIAVQFD
>1KVK_55_75
NVGIKQVWDVATLQLLDTGFL
>1LJ8_438_458
VSDDALISQRLLAVEEIFGTA
>1N93_200_220
DWINGQPWVGSFVLSLLTTDF
>1MUW_357_377
EDFDVDAAAARGMAFERLDQL
>2A62_41_61
GDGAGTIFQINDITGDIHAIK
>2A1X_180_200
PGTHKGSLKPHDYPKWEGGVN
>1ULZ_393_413
PTWDEAVERMRAALETYEITG
>2B0J_28_48
VAKEVGKPEIALTHSSITYGA
>1UUR_392_412
IGVEMPARIKHYLVQPNDTAA
>1FSU_207_227
PEEYLKPYDFIQDKNRHHYAG
>1NOF_336_356
SNANVTKFEKYSTSASLNVEY
>1VMI_87_107
AMREEFAHRWLARAGEKTPPD
>1PSW_209_229
LIDEGYQVVLFGSAKDHEAGN
>1V73_251_271
GNGPTWYRGYFSETFTEAELD
>2F4Q_90_110
KKWQRLTRFAGALPTLKVATT
>1JDW_318_338
SNPDRPCHQIDLFKKAGWTII
>1SYY_70_90
LSEDERRVILLNLGFFSTAES
>1I24_252_272
RFCVQAAVGHPLTVYGKGGQT
>1V4A_222_242
VDMRLRPFGESGPLVLSFAAL
>1CKO_154_174
VTVSQMDLASRFFAMKRSLKE
>2G29_118_138
LARLNVNGQGIQLGNNYKDLK
>1H6L_259_279
YERQGQNKYVADFQITDGPET
>1L9V_7_27
FCYPHLENDSYKFIPFNNLAI
>1IAL_372_392
YLVHCGIIEPLMNLLSAKDTK
>1HH2_4_24
GLLEALDQLEEEKGISKEEVI
>1IR6_161_181
ERLGLPPPLEYADLAAVGTIA
>1XV5_33_53
HEVTLVYAKDKSFTRTSSHDH
>1IHG_50_70
ALCTGEKGIGPTTGKPLHFKG
>2BMW_135_155
GPVGKEMLLPDDPEANVIMLA
>1NIJ_52_72
DRATQIKTLTNGCICCSRSNE
>2BWV_43_63
YRQNSDFWYFTGFNEPEAVLV
>1FI4_77_97
ERDTLWLNGEPHSIDNERTQN
>1XWI_198_218
SLTEADFRELGRKTDGYSGAD
>1TOI_87_107
SALINDKRARTAQTPGGSGAL
>1BIF_39_59
PTLIVMVGLPARGKTYISKKL
>1Q5N_141_161
LSQAQTYRHQVMMGRTWLQQA
>2A84_10_30
ELNVYSAPGDVADVSRALRLT
>1PMI_238_258
DSRLPELIQRLNKQFPNDIGL
>1JDW_380_400
QKMFEKLGITTIKVNIRNANS
>2D2J_11_31
PIPVSEAGFTLTHEHICGSSA
>2FBA_366_386
TAYAAQVPYKLAYDAKSASND
>2GTI_175_195
AVRKDGDDVIFSRTGSLEPSH
>1F42_83_103
HKKEDGIWSTDILKDQKEPKN
>2NLO_256_276
LLKAARALGCETLDGTRMAIH
>1FC6_291_311
NRGTASASEVLAGALKDSKRG
>2H85_167_187
VTLIGESVKTQFNYFKKVDGI
>1RE9_172_192
EDIPHLKYLTDQMTRPDGSMT
>1WST_158_178
PLDDKGMRVDLLEEKLEELRK
>1EYN_212_232
RITIEGVERLGGGVYRVLPDR
>1TFZ_130_150
SAFSISVANGAIPSSPPIVLN
>1OWL_91_111
LQAEAVYWNQDIEPYGRDRDG
>2HZ6_337_357
YWLLIGHHETPLSASTKMLER
>1FNF_220_240
HHPEHFSGRPREDRVPHSRNS
>1Z05_356_376
FNPEKILIGGVINQAKSILYP
>1W8K_3_23
PTVERSTRMSNPWKAFMEKYD
>2HOE_1_21
MGSDKIHHHHHHMPKSVRAEN
>1UAS_227_247
EAEYRSHFSIWALAKAPLLIG
>2J0W_114_134
LVSHGELMSTLLFVEILRERD
>1YON_198_218
RHHPQEIMQICEEVAAVIERE
>1KL1_283_303
KRVVDNAKRLASALQNEGFTL
>2EWV_40_60
VRIDGYIKFLKDFPRLTPEDT
>2BBC_176_196
VSVDTMAMAGMAFSCLELSNL
>1J09_341_361
SWESEAYLRRAVELMRPRFDT
>1XHC_189_209
IKDMLEETGVKFFLNSELLEA
>1YII_15_35
DARADAEALRKAMKGMGTDEE
>1Q25_410_430
APVFTGEVDCTYFFTWDTKYA
>1JMS_36_56
NQLFTDALDILAENDELRENE
>1HXX_173_193
GVGGSISYEYEGFGIVGAYGA
>1Y3N_39_59
TNVKLVGVANRAATNSQEQFN
>1XHB_277_297
KNNRRLAEVWMDEFKNFFYII
>1A26_89_109
HDFGMKKPPLLSNLEYIQAKV
>2FGT_282_302
INDSQQLSFYIFMDQIPVINS
>2AM1_201_221
GKMQIADGMASGSLLLAPADP
>1LCY_263_283
VILGSPAHRAGLRPGDVILAI
>1KO9_235_255
EAHKALCILPGVGTKVADCIC
>1H6S_76_96
NGVTVSVGNVDTAFDSVALTY
>2H6O_37_57
PACNVCTADVNATINFDVGGK
>1JL5_372_392
FPDIPESVEDLRMNSHLAEVP
>2GJL_179_199
GGFADGRGLVAALALGADAIN
>1LML_266_286
LGFYQADFSKAEVMPWGQNAG
>1WMD_350_370
VWSDAPASTTASVTLVNDLDL
>1W58_63_83
GAKTVAINTDAQQLIRTKADK
>2IW1_3_23
VAFCLYKYFPFGGLQRDFMRI
>2F4Q_326_346
GALKRMLESERTLRQRGRALK
>1BN8_277_297
SKTSDDGKLKITLHHNRYKNI
>1R6D_316_336
GWWEPLKATAPQLPATAVEVS
>1FS7_55_75
LKEKPALVVAWAGYPFSKDYN
>1BIA_13_33
LLANGEFHSGEQLGETLGMSR
>1LI4_363_383
TNQVMAQIELWTHPDKYPVGV
>1UZ5_80_100
IGSVHAGEEPKFKLGKGEAAY
>1W3F_232_252
ISVDNQWNWGEENTFSKTYTA
>1O89_299_319
AWQRLVADLPESFYTQAAKEI
>1YU0_89_109
LVQFTADTAITMPALTAGTDY
>2FB9_81_101
FPLLHGRFGEDGTVQGFLELL
>1KA2_158_178
ALLDLYEEGLRTRDVEKMFEV
>1BHE_154_174
IQINKSKNFTLYNVSLINSPN
>1NRI_141_161
NDVLVGIAASGRTPYVIAGLQ
>1UA7_209_229
DSASRDAAYANYMDVTASNYG
>1ZSY_89_109
GNEGVAQVVAVGSNVTGLKPG
>1G4R_231_251
IKISVRQYADICLFNTAQYKC
>1L5O_100_120
CVLAAQAGAKVHVIDVGIDAE
>1AC5_462_482
VDIYSNDVMIIDNNGKNVMIT
>1CRZ_174_194
PLMSPAWSPDGSKLAYVTFES
>1VLI_26_46
DAPVFIIAEAGINHDGKLDQA
>2HGS_297_317
IATQLAGTKKVQQELSRPGML
>2F8L_19_39
QELFQVLDNTAIILQNELEIS
>1E2S_373_393
TGKYKAHFFTQGSAHSDTTAD
>1CX4_152_172
KMYESFIESLPFLKSLEVSER
>3SIL_58_78
SDQSFIDTAAARSTDGGKTWN
>1XP3_62_82
AGRKHMEQNGIEEIIIHAPYI
>1HT6_70_90
ELKSLIGALHGKGVQAIADIV
>1LC5_294_314
PGRANYLLLRCEREDIDLQRR
>1V4A_379_399
RLENLLQSINDEQTQTLPSDE
>1SVS_248_268
LFDSICNNKWFTDTSIILFLN
>2D5B_193_213
MLAEPIGDLSISRPKSRVPWG
>1Q7E_79_99
AEGKEVMEKLIREADILVENF
>1QHU_292_312
SWPIAHQWPQGPSTVDAAFSW
>1F2J_125_145
VEGAKGEQMTAGLDGYIKRAK
>1V73_299_319
KVIAVDSSIKVGKSGELLLLE
>1VPR_317_337
LQSRDYTALAGRDNAPTNLGK
>1XOV_139_159
LRFLNSTKGTAVLLEVCFVDR
>1AC5_354_374
SNPISKPSIHLLPGLLESGIE
>1G93_53_73
GTYNRAVLDNYYAKQKITVGL
>2II0_222_242
PIEIARQLTLLESDLYRAVQP
>1DNV_178_198
YRGMIADYYGADSTNDTAFGN
>1KL1_157_177
EKARLHRPKLIVAAASAYPRI
>1HBZ_7_27
GSTRQNGAPAVSDRQSLTVGS
>1KS8_38_58
LNDQGDQGQDLTGGYFDAGDF
>2GI3_384_404
AILTPTSPVTAFKIGEIKDPL
>1B6A_27_47
AASTAEEAAKKKRRKKKKSKG
>1D5R_84_104
FEDHNPPQLELIKPFCEDLDQ
>1CSH_388_408
MNYYTVLFGVSRALGVLAQLI
>2B78_79_99
QWSKDKRKNFAHSKLTTAYRL
>1XWI_63_83
KAVATEANNSTFFSISSSDLV
>1V72_253_273
IDAYLTDDLWLRNARKANAAA
>16VP_281_301
GNQARASGYFMVLIRAKLDSY
>2AZQ_181_201
TDAEGRYRARSIVPSGYGCDP
>1KJO_30_50
LQDNTRGNGIFTYDAKYRTTL
>1RIQ_69_89
LRVSGKHNDLEQVGYTSRHHT
>1BUP_313_333
TLDPVEKALRDAKLDKSQIHD
>1NUY_91_111
TCVLVSEEDKNAIIVEPEKRG
>1UX5_277_297
DFLSELEPVLDVVKVSIEQLV
>2HKJ_317_337
GEDLIELGLKKIFNPDFAASI
>1QF5_50_70
TVLHLIPSGILRENVTSIIGN
>1B63_313_333
RFHQSRLVHDFIYQGVLSVLQ
>2GES_117_137
WDHHPRVDLVTTDGFLYPNAE
>1WZU_272_292
KDMKYKVEVPEEIARKARKAI
>1V04_66_86
SSGLKYPGIMSFDPDKSGKIL
>2FUZ_3_23
QQAIGDALGITARNLKKFGDR
>1YE3_193_213
STCAVFGLGGVGLSVIMGCKA
>2D57_91_111
AKSVFYITAQCLGAIIGAGIL
>1FSU_448_468
REYPHIVTKLLSRLQFYHKHS
>2PIA_98_118
VSLPRNEFPLDKRAKSFILVA
>2B20_112_132
RLELREGWRKLLPQAIADPLN
>1MXA_210_230
ILPAEWLTSATKFFINPTGRF
>1M8Z_12_32
NRYPNLQLREIAGHIMEFSQD
>1N3L_270_290
PLKSEFVILRDEKWGGNKTYT
>2F68_233_253
VDNTKNTIDVTIPQGYGSYNS
>1GSA_88_108
DPPFDTEFIYATYILERAEEK
>1QHU_440_460
LNAAKNLPQPQRVSRLLGCTH
>1Y7E_79_99
IIGKNPIEDGMNFIVSHTDSP
>1JL5_154_174
FLKIIDVDNNSLKKLPDLPPS
>1W55_322_342
QSNIAHTLDLDEFRINVKATT
>2J0W_353_373
LDTTGSTSTGDTLLTQSLLME
>1X8V_14_34
DEHGHLEEFRTDPIGLMQRVR
>2HBJ_207_227
ENFANFKTSKKYQLADWRIRP
>1G8P_31_51
DMKLALLLTAVDPGIGGVLVF
>2IZR_8_28
GPNFRVGKKIGCGNFGELRLG
>2D5B_149_169
RPVERRKEGNYFFRMEKYRPW
>1ZOD_69_89
GEYAGKLDHLFSEMLSRPVVD
>1RU4_3_23
CSSDLTSGISTKRIYYVAPNG
>1RH9_336_356
VLGQGMSSFDDGYQVVLQESP
>1SIG_311_331
EYRRGYKFSTYATWWIRQAIT
>1J09_95_115
ELLKRGWAYRAFETPEELEQI
>3MBP_294_314
NKDKPLGAVALKSYEEELAKD
>1LZL_275_295
QAGVSVELHSFPGTFHGSALV
>2HOE_20_40
ENISRILKRIMKSPVSRVELA
>1WMD_25_45
IVAVADTGLDTGRNDSSMHEA
>1J8U_40_60
LDADHPGFKDPVYRARRKQFA
>1L9K_225_245
HEMYWVSNASGNIVSSVNMIS
>1Y0Y_76_96
VTHIEKNGFLRVAPIGGVDPK
>2H6O_210_230
ECIMEDGEISQVLPGDNKFNI
>1XTI_47_67
DVLCQAKSGMGKTAVFVLATL
>1ULZ_52_72
GTDPLDTYLNKQRIINLALEV
>1T3S_194_214
LNNPSKHAIIERSNTRSSLAE
>1V71_25_45
NKTPVLTSSTVNKEFVAEVFF
>1USG_121_141
DSSQGPTAAKYILETVKPQRI
>2F7F_406_426
KYVRDFEARPVLQDIFVEGKR
>1J72_245_265
AQAAALYKVSDATGQMNLTKV
>1Y4I_126_146
KFGINVRFVDAGKPEEIRAAM
>1CS6_100_120
LQEFSAEERDPVKITEGWGVM
>1KWF_304_324
FIGPVAAASMTGYDLNFAKEL
>1VJT_80_100
SSLDEAIDGADFIINTAYPYD
>1L9K_28_48
ALGKSEFQIYKKSGIQEVDRT
>1BOO_59_79
YVDWFLSFAKVVNKKLKPDGS
>1UOU_149_169
LDKLESIPGFNVIQSPEQMQV
>1WCD_363_383
VTVAGVSNFELIPNPELAKNL
>1ISR_247_267
ERLPKARVVVCFCEGMTVRGL
>1B63_305_325
VHPAKHEVRFHQSRLVHDFIY
>1YQS_168_188
GMLIEKLTGHSVATEYQNRIF
>1GSA_214_234
VDGEPVPYCLARIPQGGETRG
>1Y08_231_251
KALGLSHTYANVRINHVINLW
>1D3G_307_327
VSSGQDALEKIRAGASLVQLY
>1R53_78_98
PIAMMIKNEDQRPHDYSDMDK
>2DBN_99_119
AVWPVLSYADIKAGHVTAEQR
>1P9R_185_205
YAGLQELNSSERNILTVEDPI
>3BCT_281_301
SRHQEAEMAQNAVRLHYGLPV
>1VJO_2_22
GSDKIHHHHHHMAQIISINDN
>1RCQ_90_110
IVAHDFWCVVHCAWQLEAIER
>1GWU_177_197
QCRFIMDRLYNFSNTGLPDPT
>2G29_275_295
NKEEMCQILSKREWFKVPFED
>2BWV_133_153
EYAYADVIVNSALEKLRKGSR
>1WM1_42_62
FIHGGPGGGISPHHRQLFDPE
>1KKH_44_64
TQEDEIILNLNDLNKSLGLNL
>1QZ9_191_211
SHECGALAIWDLAHSAGAVPV
>1YRW_22_42
AGYEISAIFTHTDNPGEKAFY
>1CS6_244_264
LDGSQTSKWLSSEPLLHIQNV
>1NI5_145_165
SEFAGTRLIRPLLARTRGELV
>1WAK_348_368
WGLFEVLVEKYEWSQEEAAGF
>1GWU_15_35
VSNIVRDTIVNELRSDPRIAA
>1MXG_139_159
YTANYLDFHPNELHCCDEGTF
>1FNO_222_242
VHPGTAKGVMVNALSLAARIH
>1KWF_161_181
EHGSYVLKPGDRWGGSSVTNP
>1RHC_217_237
KDPSKMEHAMLIWYSVDPDYD
>1N3L_334_354
KKLASAAYPDPSKQKPMAKGP
>1BOO_195_215
KSFSKDNGGSIPPNLLQISNS
>1VJT_69_89
ELNSPVKIVKTSSLDEAIDGA
>2J0W_361_381
TGDTLLTQSLLMELSALCRVE
>1SYY_21_41
VNCNQVDVNQLVPIKYKWAWE
>1O7F_50_70
FEKFHPNLLRQICLCGYYENL
>2H14_71_91
LGISDVAWSSDSNLLVSASDD
>2EX1_9_29
DPASLPALNQLMDFTQNNEDK
>1HMY_254_274
YGGGIFAKTGGYLVNGKTRKL
>2FTP_96_116
GVKEVAVFAAASEAFSQRNIN
>1W3U_54_74
AQARLLALLGNPTGYKVLFIQ
>1MOQ_127_147
YLGSLAICNVPGSSLVRESDL
>1JHN_274_294
ATKPDGWLDDEPEYVPDPDAE
>1W3F_294_314
TEGIWRGVSSWDLRHTLTSVT
>1IXH_37_57
GSSGGVKQIIANTVDFGASDA
>1YIS_233_253
LITGQTYSRQQDSQLVFSLSL
>1F20_107_127
RNTALGVISNWKDESRLPPCT
>1ZOD_207_227
FIAEPILSSGGIIELPDGYMA
>1FL2_3_23
DVLIVGSGPAGAAAAIYSARK
>2B78_72_92
TYFIKLFQWSKDKRKNFAHSK
>1BI5_241_261
WTAQTIAPDSEGAIDGHLREA
>1YIS_307_327
LINAPQEALTILADQGLERTL
>1LJ8_414_434
LKGVDENGVSYTIPDPRAEFC
>1KVK_102_122
VGNEGLSLLAFLYLYLAICRK
>1IOW_271_291
ANTSPGMTSHSLVPMAARQAG
>1A87_112_132
SQFLLFRKEEKEKNEKEALLK
>2CBN_107_127
RISGSWTDYPLEIVEIGAGEI
>1V72_90_110
PASHINNDECGAPEFFSNGAK
>1T2D_52_72
NVMAYSNCKVSGSNTYDDLAG
>1MXG_177_197
WKSNESYAAYLRSIGFDGWRF
>3GRS_272_292
RLPVMTMIPDVDCLLWAIGRV
>1UDX_294_314
LAREGLAVLPVSALTGAGLPA
>1WD3_380_400
ANSQCFSFESVDTPGSYIRHY
>1GQE_2_22
FEINPVNNRIQDLTERSDVLR
>1XVT_192_212
ETGKGESIDIAMYEVMLRMGQ
>2F6H_25_45
EGLLKGFEVPDAGVAIQLSKR
>1VJ1_193_213
SRVVGICGTQEKCLFLTSELG
>2B0J_301_321
GIANMEEALDPAALLGTADSM
>1BGV_51_71
MVIPERVIEFRVPWEDDNGKV
>1GPJ_158_178
AERELGSLHDKTVLVVGAGEM
>1XKS_69_89
ITKLSVCKELQLPPSDFHWSA
>1Q1Q_153_173
DPGTPDQFLRDFLKGEVQFGS
>1XIP_333_353
KDTNPIGVAVDVVTSGTILEP
>1H12_320_340
NSKNCYEQVYSYGGAQNRGCA
>1DFA_400_420
GSKKFRPAPAAAFARECRGFY
>1IGR_214_234
NDTACVACRHYYYAGVCVPAC
>1P5J_241_261
TTAGKLVSLPKITSVAKALGV
>3MBP_14_34
DKGYNGLAEVGKKFEKDTGIK
>1IN4_218_238
IAIRLTKRVRDMLTVVKADRI
>1YT3_115_135
SWGFASMVEEYSGVTLDKSES
>1N93_341_361
LARYRRREISRGEDGAELSGE
>1U7L_53_73
FKIGSLDTLIVESEELSKVDN
>2BI0_308_328
GLRSLVYAVSDSASEPDRQVL
>1QZZ_273_293
CVRALEPGGRLLVLDRADVEG
>1N4K_169_189
HLCTNTWVHSTNIPIDKEEEK
>1H12_113_133
HPDAKKQGVYAWKLKLNQNGF
>1H6S_83_103
GNVDTAFDSVALTYDSEMGYE
>1VLI_203_223
YSNLSVIPMLAAAFPEAVIGF
>1UAS_202_222
QWAAYAGPGGWNDPDMLEVGN
>1PJA_149_169
LKWLFPTSMRSNLYRICYSPW
>2B69_132_152
VGARLLLASTSEVYGDPEVHP
>1WP5_166_186
YALWFDESEVSIVGVRAAGVK
>1HSK_287_307
ENLIHYVQKTVKEKFGIELNR
>1GPI_358_378
VLALSIWDDHAANMLWLDSDY
>1TQN_8_28
SHGLFKKLGIPGPTPLPFLGN
>1WAK_321_341
KLIVAGKYSKEFFTKKGDLKH
>1FS7_455_475
WKKQAIAKGRLNPESLKGVDE
>1Z6A_159_179
QNIKNPQTKIFKAVKELKSKY
>1F1O_209_229
ISTQTLQRDRHADYMATLALI
>1ML9_202_222
DPLLAGQPLEVDGEYMSGPTR
>1DLJ_211_231
LALRVAYFNELDTYAESRKLN
>1ISR_398_418
ALCPGHVGLCDAMKPIDGRKL
>1XMB_270_290
TLRAFTGFTQLQQRVKEVITK
>1Y8A_248_268
IAFNGNEYALKHADVVIISPT
>1WRU_276_296
TFEAEIDGWTRKDGQLWMPNL
>1PGS_48_68
KNECPNKTCDEWDRYANVYVK
>1P8L_158_178
ERDVLSKGFEGVMIRKPDGKY
>1Q7E_390_410
LLGEHTAAVLQELGYSDDEIA
>2GVK_244_264
IVRANMPFANTSKGEYGTYFI
>1JND_108_128
QIGFIRSAYELVKTYGFDGLD
>1K7I_64_84
WNGTNVFGKSANLTFKFLQSV
>1XWI_267_287
PGAIEMTWMDVPGDKLLEPVV
>1YKS_108_128
AHFLDPASIAARGWAAHRARA
>1LRZ_287_307
QQQLDANEQKIEEGKRLQEEH
>1H09_208_228
WWFRRNNGSFPYNKWEKIGGV
>1V4A_214_234
TQDGFVYRVDMRLRPFGESGP
>1M6I_401_421
TEQSGTGIRSESETESEASEI
>2EVX_244_264
QVDEDFEVLLPEKDEEERSRG
>2GZ7_243_263
TQDHVDILGPLSAQTGIAVLD
>1EU8_387_407
KISPQEALDKAQKEAEELVKQ
>2MNR_112_132
ALGKVHETPLVKLLGANARPV
>1NI5_162_182
GELVQWARQYDLRWIEDESNQ
>2HGS_46_66
SYAPFTLFPSLVPSALLEQAY
>1X19_159_179
VTREDNLYFEEIHRSNAKFAI
>1AL3_226_246
DADVIKTYVRLGLGVGVIASM
>1M6E_254_274
QYTPSPTEVEAEILKEGSFLI
>2G0D_89_109
ALSILHLREDDEKYKNLLDSL
>1ZSX_321_341
IGAIQVLPKLSSSIIHEIDSI
>1Y0Y_290_310
LEILLGGGTDAGAIHLTKAGV
>1H4V_350_370
ALRPRLRAEYALAPRKPAKGL
>1G93_223_243
AAIFGGTPTQVLNITQECFKG
>2JAK_326_346
VIEPSEFVKIMEPLFRQLAKC
>2B78_280_300
RRHHLTYDIIIIDPPSFARNK
>2GHR_271_291
NEKPLVRWRSHGNLLFSNWLN
>1H12_127_147
KLNQNGFVYKVDEGPAPDGEE
>1FSU_463_483
FYHKHSVPVYFPAQDPRCDPK
>2I1O_144_164
FGIRRMHPAISPMIDRSAYIG
>2CWC_81_101
DRYLRWYREGYRSATGVCFGL
>1PO5_354_374
KDTQFRGYVIPKNTEVFPVLS
>1PJA_6_26
GQRLPAAWVLLLLPFLPLLLL
>1U16_399_419
ETKGIAINNLTLEDLKSISPL
>2IXR_237_257
PDGTVWDTARYQAWNTAFSGQ
>1R5Y_284_304
PTRSGRNGQAFTWDGPINIRN
>1FKM_144_164
FLTEYLPPSQIDDVEIKDPST
>1SYY_167_187
DPNFRTDSVEGLQEFVKNLVG
>1XHB_183_203
VPQREMDRRKGDRTLPVRTPT
>1EVY_34_54
LSKKCREVCVWHMNEEEVRLV
>1SQH_211_231
SLGICRSDTGELIAWIFQNDF
>1KVP_15_35
SHLGFLAGQIGRLITISTTPV
>1RE9_132_152
QELACSLIESLRPQGQCNFTE
>1AGX_26_46
YSAAKVPVDALIKAVPQVNDL
>1RIQ_300_320
LRRAMRFGYKLGIENPFLYKG
>1HO8_53_73
LVKKNIGDGLSSSNNAHSGFK
>1R5M_46_66
DNIVSSTWNPLDESILAYGEK
>1HSK_294_314
QKTVKEKFGIELNREVRIIGE
>2BKW_330_350
IAFLKSHGVVIAGGIHKDIGP
>1OLT_162_182
EGFNRLSMGVQDFNKEVQRLV
>1XHC_97_117
KGEVPYDTLVLATGARAREPQ
>2CY8_428_448
FDRVLDRLADENLLSWQGTNL
>1N26_242_262
RSKTFTTWMVKDLQHHCVIHD
>1FC6_350_370
DINKIGVSPDVQLDPEVLPTD
>1KL1_272_292
EALQDDFKAYAKRVVDNAKRL
>1R6W_91_111
CALAELTDTLPQAANYRAAPL
>1E6U_13_33
GMVGSAIRRQLEQRGDVELVL
>1B7E_271_291
EEFHKAWKTGAGAERQRMEEP
>1IOW_144_164
KPSREGSSVGMSKVVAENALQ
>2F8L_277_297
GHIEGIIKLPETLFKSEQARK
>1RHC_268_288
HANLVHCDTIKENYMCATDAE
>1DHS_317_337
VSWGKIRVDAQPVKVYADASL
>1U7G_264_284
GAIAGLVGVTPACGYIGVGGA
>1KL1_263_283
IAAKAVAFGEALQDDFKAYAK
>1FC6_160_180
APSNTRTLQLTRQKVTINPVT
>2HJS_95_115
VIDLSGALEPSVAPPVMVSVN
>1LCY_12_32
SQYNFIADVVEKTAPAVVYIE
>2HKD_263_283
WNSGTSTLTITVNSKKTKDLV
>1WCD_108_128
VRSSTLPGGVYALNGTINAVT
>1X7F_105_125
SYSDLSFFAELGADGIRLDVG
>1Y3N_207_227
TWMDFYVENGKIKHPFAEVAF
>1UX6_221_241
KQVTQSYWDTNPTRAQGYSGL
>2J66_228_248
GFGVPYFSHEKALDIGKITRT
>1IXH_78_98
GVVLAVNIPGLKSGELVLDGK
>2EVX_425_445
LSNMYRISREEAQRLKYGQQE
>2A99_199_219
GVVGARSVKWLRRVAVSPDES
>1TFZ_389_409
AYQSGGCGGFGKGNFSELFKS
>1UYN_156_176
QLGALGGVNVPFAATGDLTVE
>1Y7E_152_172
NIGDNENDPVFVIPDILPHLD
>1RGZ_249_269
SLKQGIALAQSRYWRIGSMYQ
>1D5T_331_351
KSDIYVCMISYAHNVAAQGKY
>1G97_37_57
FRSVGAIQPEKTVTVVGHKAE
>2G17_263_283
LQKAYGDKPLVRLYDKGVPAL
>1LML_343_363
DPSLAGVSAFMDYCPVVVPYS
>1V9M_97_117
QALLRAKATGRPFEEVLLLPG
>2BW0_47_67
EVVGVFTVPDKDGKADPLGLE
>1EZW_24_44
KVAEDNGFEYAWICDHYNNYS
>1BG6_65_85
LTSDIGLAVKDADVILIVVPA
>1Y11_206_226
AGKPLPGARQVTVAFADLVGF
>1LJ8_64_84
GLRSEDRKARDDLAGQDYLFT
>1BG6_83_103
VPAIHHASIAANIASYISEGQ
>1E4F_334_354
LTGGGAKIPRINELATEVFKS
>2D0B_138_158
AIKRIAPAIMETVPHAVTVLD
>1YKS_22_42
TRRFLPQILAECARRRLRTLV
>1NI9_169_189
HDAVIAEMQQLGVRVFAIPDG
>2DE2_271_291
RLVDAAVDAGLWARDHSDAVT
>1YLE_202_222
SRTFLAELMPHYPIYVPLLPD
>1YGJ_30_50
VLGFEVDAVNSVQFSNHTGYS
>1J72_231_251
EGNPEEDLTADKANAQAAALY
>2NXF_226_246
FSHLPVHPCAADPICLAWNHE
>2EX2_337_357
GSGLSRHNLIAPATMMQVLQY
>1BN8_248_268
DASNGANYITMSYNYYHDHDK
>1TR9_245_265
LSMEGAAVMGGPVERSHQALV
>1U4G_165_185
AFSDMAGEAAEFYMRGKNDFL
>1PJX_100_120
DGTFEEIAKKDSEGRRMQGCN
>1T2D_62_82
SGSNTYDDLAGADVVIVTAGF
>1PGS_85_105
YWVGTEKLPRGLEIDVTDFKS
>2B4W_132_152
MKDIRVLQLQDGRLGVFSRPR
>2FR1_311_331
FHAAATLDDGTVDTLTGERIE
>1CA1_348_368
NGKVVVDKDINEWISGNSTYN
>1F2J_337_357
FMHRAKMNSLAQLGKYNRADD
>1SAZ_36_56
ELGRFQKILDQLEFREKIARQ
>1XRF_423_443
FDPNKEWILNEETNLSKSRNT
>2DBY_219_239
RGNPQVEAVRRKALEEGAEVV
>1WL4_320_340
INEAFAAVSAAIVKELGLNPE
>1HBZ_207_227
GEKHWVKYHFISQQGVHNLSN
>1MSK_12_32
AARDNDFAFDWQAYTPPVAHR
>1FSU_242_262
ALKSSGLWNNTVFIFSTDNGG
>1NI5_340_360
VQLNAGGDIRPPRADEAVSVR
>1PZD_177_197
KFTVKDCDPTTGEADDEGYED
>1PW4_52_72
PYLVEQGFSRGDLGFALSGIS
>1H9A_349_369
IVFKAGTFNFGSEQEACEAVL
>2I0Z_94_114
FLYSAFSIFNNEDIITFFENL
>1L6J_233_253
GLPWCSTTANYDTDDRFGFCP
>1RIQ_214_234
HPNIDTGMGLERIASVLQGKN
>1J58_243_263
VYIADSTNFKVSKTIASALVT
>2AU3_25_45
NLEKVGSNYRTNCPFHPDDTP
>1EVY_194_214
CWATTDTVGCEVASAVKNVLA
>1RA0_58_78
IPPFVEPHIHLDTTQTAGQPN
>1BG6_166_186
AAKAGWALEQIGSVLPQYVAV
>1WZZ_8_28
HHHGSDPAPDAVAQQWAIFRA
>1M13_97_117
LRGEDGSVWNYKPPADSGGKE
>1UUR_371_391
DPGTFIIRFSERNPGQFGIAY
>1Q0H_305_325
LDFCKLSALTFAAPDYDRYPC
>1RI6_145_165
VPALKQDRICLFTVSDDGHLV
>1GCA_157_177
ARTTYVVKELNDKGIQTEQLA
>1VJP_215_235
VVFGDDGATGATPFTADVLSH
>1Z70_170_190
RLFPWGNKLQPKGQHYANIWQ
>2J66_94_114
GKKRSELEIAVQSGIYCIIAE
>2I0Z_270_290
GPAALRCSQFVVKALKKFKTN
>1SQ9_243_263
PQGSLLAIAHDSNSFGCITLY
>2AYU_227_247
PGFKLLFRFDSSANPFFTNDI
>1YLE_56_76
NGEESYFFVLEDSASGELVGC
>1UOU_20_40
LPDPSPEPKQLPELIRMKRDG
>3SIL_37_57
AMCTTSKGTIVVFADARHNTA
>1I24_12_32
SRVMVIGGDGYCGWATALHLS
>2BWM_100_120
VLANFAYAAGGWRVEKHIRFM
>1LYV_120_140
LAVLASSSEIANQRFGMPDYF
>1JDC_349_369
IQVRRAAGVRADSAISFHSGY
>1S9J_154_174
QLIDSMANSFVGTRSYMSPER
>1R9L_42_62
SEVDYNVGYTSLASGDATFTA
>1ZCJ_47_67
TMGRGIAISFARVGISVVAVE
>2FAU_129_149
RLRYFLKVTIVRRLTDLVKEY
>2ALA_122_142
YKAHTASLKAKVRVMYGNVNQ
>1FI4_27_47
SVTAPVNIATLKYWGKRDTKL
>1V72_163_183
EAIGDVCKSSSLGLHMDGSRF
>1PSZ_178_198
DKESKDKFNKIPAEKKLIVTS
>1WCD_63_83
FPGSIVGAHYTLQGNGNYKFD
>1RYO_134_154
LLYCDLPEPRKPLEKAVANFF
>1WM1_92_112
VADIERLREMAGVEQWLVFGG
>4UAG_183_203
HMDRYPFGLQQYRAAKLRIYE
>1AB4_279_299
KRDAVGEVVLNNLYSQTQLQV
>1QHU_333_353
YTLVNGYPKRLEKELGSPPVI
>1GA8_250_270
KPWHRDCTAWGAERFTELAGS
>1WW9_316_336
EFESKWKPMALEGFNNDDIWA
>1TBF_68_88
TDLNLVQNFQMKHEVLCRWIL
>2EX2_428_448
GYAVEPADQRNRRIPLVRFES
>1SVB_183_203
SLLCRVASGVDLAQTVILELD
>2G0D_74_94
YGLLTGSLYSGAAGIALSILH
>1Q0H_140_160
GRLFMDAVKQSKAQLLPVDSE
>2AU3_141_161
RKFDLGYAPSSEALVKVLKEN
>2AE0_323_343
WYNHYGRVWVLKTAPGAGNVF
>2DBN_41_61
MASTFTSDTLPADHKAAIRQM
>1WW9_302_322
KPCANDEERKKYEQEFESKWK
>1DB3_342_362
VSEMVANDLEAAKKHSLLKSH
>1Q7E_169_189
LGDSNTGMHLLIGLLAALLHR
>2FP3_195_215
KNQGNLMEPVYTAQEEKWPDT
>1PHP_42_62
PTIRYLIEHGAKVILASHLGR
>1U94_310_330
TAWLKDNPETAKEIEKKVREL
>2PGD_102_122
NSEYRDTMRRCRDLKDKGILF
>2GWN_396_416
PHTVSADNILSLCGWSPFEGF
>1R89_117_137
LKEPKNIKSAVDRTPFHHKWL
>1C7Q_368_388
HVDGGVPNLIVELDEMNEYTF
>2B61_117_137
SSINPQTGKPYGSQFPNIVVQ
>1XOV_153_173
EVCFVDRKEDANAIHKSGMYD
>2B0J_280_300
DFAQMMADEALTQIHNLMKEK
>2GY5_403_423
SVNTVAGMVEKPFNISVKVLP
>1WD3_232_252
KGGADKWAIRGANAASGSLST
>2B4V_112_132
HYLRNNLLGLTEARTPVVKLR
>2BKW_28_48
SLGHTSPEFVSIFQRVLKNTR
>1U8X_231_251
SIQDQEGNDLMPKLKEHVSQY
>2C43_20_40
FQGHMEGVRWAFSCGTWLPSR
>1HX0_317_337
DARLYKIAVGFMLAHPYGFTR
>1H6S_40_60
ETDQGVTFGAKLRMQWDDGDA
>1BI5_253_273
AIDGHLREAGLTFHLLKDVPG
>1NQK_282_302
DNLEISPNLWAGVGLVRGGAG
>1ELV_135_155
TSVQTSRLAKSKMLTPEHVFI
>1Q44_105_125
LVTNPHLLVPFLEGVYYESPD
>1KV7_441_461
WKDTVKVEGNVSEVLVKFNHD
>2DFW_56_76
ADVEFTIQSASKPFTYAAALV
>1VYR_146_166
TTPRALELDEIPGIVNDFRQA
>1UX5_51_71
AAREIKSLASKRKEDLQKITF
>1GYN_11_31
VITGDDVQKVFQVAKENNFAL
>1FCQ_57_77
PGMFPALLKDPNGNVVARNGG
>1WL7_267_287
GPGHCAVYFSGVSAILVNHAY
>1O5T_193_213
APSFSNSFPQIFRDRTDIQCL
>1U4G_94_114
SPLTHKLYMKVHYGRSVENAY
>1W5D_217_237
EHGTNTITIEGSVPVDANKTK
>1XMB_218_238
IDPVVAASSIVLSLQQLVSRE
>1QWO_69_89
KKYKKLVTAIQANATDFKGKF
>1Q35_108_128
SKDRVGKLPAGFDYLDLAKPE
>2ALA_271_291
CAVGNIPVSMNLPDSAFTRIV
>2F8L_256_276
VPDAMFGTSDFAKVDKFIKKN
>1JCF_131_151
EPMAAAIGSNLNVEEPSGNMV
>1R3F_60_80
GEATKFSQYLLDSDKRYRVIA
>1XHB_405_425
VTMLKCHHLKGNQLWEYDPVK
>2IY9_184_204
DGADIRKLSAQQRIWPAAYHP
>2GTI_286_306
RQQKSNLVIQEFVTYDSSIHS
>7ODC_252_272
TSVINPALDKYFPSDSGVRII
>1KXU_264_284
SMRNLVKKYEPPRSEEVAVLK
>2IW1_242_262
FEALAEKLGVRSNVHFFSGRN
>1UR3_13_33
STSLYKKAGLVQRITIAPQGP
>1JFB_178_198
GSSTAREASAANQELLDYLAI
>1XC3_86_106
HYPFLQTVKNEMKIPVGFSTD
>1SO7_305_325
QRADLGAYLNPRPPAPEAWSE
>1L8Q_14_34
IVGEGNRLAYEVVKEALENLG
>1Z5V_179_199
SDVVVQPYNSLLTLKRLTQNA
>1DNV_280_300
ISVGDNLVNMRGAVVTNPPEA
>1QF5_333_353
DVLDGLKEVKLCVAYRMPDGR
>1N4K_115_135
DASRSRLRNAQEKMVYSLVSV
>2MNR_83_103
AMLAKRFCLAGYTGLIRMAAA
>1CPY_365_385
KVRNWTASITDEVAGEVKSYK
>2BWM_200_220
SGNGTFQPAQAVVNNFCIGAG
>1BOB_227_247
QNKGHGSCLYEAIIQSWLEDK
>2HGS_6_26
GSLLQDKQQLEELARQAVDRA
>1RGZ_200_220
WGYRDGKAVRAVRVSPGMLDA
>2GNO_159_179
LPLLERDFKTALEAYKLGAEK
>1F42_101_121
PKNKTFLRCEAKNYSGRFTCW
>1TQ4_198_218
QTFDKEKVLQDIRLNCVNTFR
>1B9H_51_71
HGAAHALAVTNGTHALELALQ
>2NZL_266_286
AREAVKHGLNGILVSNHGARQ
>1F20_17_37
DLTQGLSNVHKKRVSAARLLS
>1RKD_134_154
NASALLMQLESPLESVMAAAK
>1GPI_119_139
LLNQEFTFDVDMSNLPCGLNG
>2G17_144_164
DKLNTANLIAVPGCYPTAAQL
>1USG_114_134
IMRTAGLDSSQGPTAAKYILE
>2VTK_311_331
TSGMVQTHVTTPGSIPTICDL
>1BHE_336_356
ETKGVVVLNGENAKKPIEVTM
>1I6L_120_140
AGLLTYPPLMAADILLYNTDI
>1XM9_235_255
YNARNAYTEKSSTGCFSNKSD
>1KO9_19_39
TPALWASIPCPRSELRLDLVL
>2BW0_30_50
QSLFGQEVYCHLRKEGHEVVG
>1VJV_22_42
QLPVGFKNMGNTCYLNATLQA
>1UOZ_1_21
MGHHHHHHHHHHSSGHIEGRH
>1B9H_273_293
IDGVVPQGGDVRADRNSHYMA
>1ZOD_55_75
AVLGHCHPEIVSVIGEYAGKL
>1TQ4_167_187
IAKAISMMKKEFYFVRTKVDS
>1DQ3_416_436
LEVVRHITTTNEPRTFYDLTV
>2H6O_235_255
YESHVPSGGILTSTSPVATPI
>1FS7_183_203
EKRSLVCAQCHVEYYFKKTEW
>1TO3_47_67
LTDFKVNAAKILSPYASAVLL
>1GSO_377_397
EQVVTNGGRVLCVTALGHTVA
>1TV5_349_369
GVSGAKLKDISTKFICEMYNY
>1K7I_291_311
LIFSVWDAGGTDTFDFSGYSN
>1WZA_281_301
YGVYDREVGFGNYIDAPFLTN
>1YQS_97_117
DDRITVRQVMSHRSGLYDYTN
>1Q5N_182_202
DRINAIKARVLVAQLGGAVGS
>1BQG_426_446
ARDDATAMRYLVSGWEFNNKR
>2CY8_90_110
VQYAASHPLEVRWAERIVAAF
>1Z70_246_266
PKGPPSGKDRVKKGGSYMCHR
>2BX6_198_218
YVPIPTTEELKAVRVSTEANR
>1PGS_93_113
PRGLEIDVTDFKSLLSGNTEL
>1EYN_313_333
LNLVAEGTGVITETIFENRFM
>1U16_180_200
LTRDSERLGEVKKRINVLPLG
>2F68_51_71
MIKVAWPTSGTVKIEGYSKTV
>2II0_97_117
TEADRIAIENGDQPLSAELKR
>1A26_24_44
FDVESMKKAMVEFEIDLQKMP
>1DDI_116_136
LLPLVGDKAKLQHYAATTPIV
>2FGQ_258_278
QYALYDQKAIDSKAHQITLGY
>1PHP_100_120
KAAVDRLNEGDVLLLENVRFY
>1BCO_103_123
APNRYRFKVKEDDPKGLFLLM
>1SZN_91_111
LKLGIYSTAGTATCAGYPASL
>1VPR_291_311
ATEVGGKISFVFYVKVSNDPE
>1O89_310_330
SFYTQAAKEISLSEAPNFAEA
>1LJ5_106_126
VQGFMPHFFRLFRSTVKQVDF
>1Q25_373_393
GDLTLIYFGGEECSSGFQRMS
>1BU8_276_296
ILNPDGFLGYPCSSYEKFQQN
>1FC6_337_357
AVTVARYQTPAGVDINKIGVS
>1HH2_232_252
RTKVAVASNDPNVDPIGACIG
>2AE0_122_142
RMPPKRGRLSSRAEIYAGALS
>1YGJ_69_89
LKLNHVNQYDYVLTGYTRDKS
>1U7G_307_327
RVDDPCDVFGVHGVCGIVGCI
>1SBP_44_64
GSGKQATSVINGIEADTVTLA
>1KXU_174_194
YRPFEGFLIDLKTRYPILENP
>1FO8_202_222
VRPEISRTMTFGRKGVSHGQF
>4ENL_160_180
AGGALALQEFMIAPTGAKTFA
>1P5J_180_200
GHASIVKELKETLWEKPGAIA
>2F4Q_172_192
KGKHGVSQHKATSDRTLAANM
>1G55_48_68
HTQLLAKTIEGITLEEFDRLS
>1OYG_296_316
YTLKKVMKPLIASNTVTDEIE
>1BQC_160_180
LVVDAPNWGQDWTNTMRNNAD
>1UTE_32_52
AKAIATTVKTLGADFILSLGD
>1UOU_278_298
ALEVEEALLCMDGAGPPDLRD
>1JDC_123_143
PDKEINLPAGQGFWRNDCADP
>1GSO_330_350
ERASLGVVMAAGGYPGDYRTG
>1OHL_45_65
LFISDNPDDFTEIDSLPNINR
>1UOU_417_437
VDVGQRLRRGTPWLRVHRDGP
>2BI0_106_126
GDTLYTRTEVVGLRANSPKPG
>1RJG_93_113
LVANEKVQVVNLGCGSDLRML
>2FK8_207_227
GKKLSFETARFIKFIVTEIFP
>1WM1_122_142
YAQTHPERVSEMVLRGIFTLR
>1ZYL_244_264
QLETIIEAYEEFSEFDTAEIG
>1MC0_91_111
QCIQLKDLTSDDVQQLQNMLG
>1YS1_233_253
PLVDPANALDPSTLALFGTGT
>1KK1_173_193
NAPIIPISALHGANIDVLVKA
>1X8V_213_233
IANPPTDKSDRDMLDVLIAVK
>1L9K_155_175
DIGESSPNPTVEAGRTLRVLN
>2CFQ_94_114
IFGPLLQYNILVGSIVGGIYL
>2GI3_178_198
GYKPTYGLVSRYGLVAFASSL
>1GA8_221_241
FASRHTDPLYRDRTNTVMPVA
>2JAK_273_293
SVYHPQLAYCVVQFLEKDSTL
>1TFR_5_25
MMLDEDYKEGICLIDFSQIAL
>1P0H_67_87
YLNLSPPRGAGGAMAELVVHP
>1TCA_207_227
GKNVQAQAVCGPLFVIDHAGS
>1Y7E_23_43
ESYKKFISKFKTEREVTAYAL
>1YT3_197_217
EDAWRDITNAWQLRTRQLACL
>1SE8_271_291
SRAANTGSRSGGLDIDQGLDD
>1FO8_95_115
FHNFNYPAAVVVEDDLEVAPD
>2H9F_369_389
EWTVTKAIMSRSARILMEGWV
>2IW1_297_317
VLTTAVCGYAHYIADANCGTV
>1YRW_182_202
HGNILEIAQRENEATCFGRRT
>1YII_158_178
ANRDPDGRVDEALVEKDAQVL
>1H8L_232_252
PTEYFPHGITNGAQWYNVPGG
>2BKW_174_194
VDAVCSIGCEEFEFDEWGVDF
>1RW3_417_437
APHAVEALVKQPPDRWLSNAR
>2BJF_303_323
DMNKENLDGNEIKTYKYNKTL
>1PVL_253_273
TNFWNQLHWIGNNYKDENRAT
>2J4O_289_309
SEGLYKALEAAHGPGQANQEI
>1SBP_96_116
TIVFLVRKGNPKQIHDWNDLI
>1J6U_153_173
SLEHGNYEKGNGPVVYELDES
>2AQ5_60_80
LVLPLGKTGRVDKNVPLVCGH
>1SI7_300_320
AAETELQALLVREKVEAARRA
>2DBQ_156_176
IGLGRIGQAIAKRAKGFNMRI
>1HT6_204_224
AEVWDNMATGGDGKPNYDQDA
>2I1Q_225_245
GKLAERQQKLGRHMATLNKLA
>1UZ5_249_269
VVVISGGASGGTKDLTASVIE
>1OWL_137_157
QILSGSGNPYSVYGPFWKNWQ
>1UOZ_255_275
CNPSGRALGAPPTTATAGAHA
>1IG8_168_188
EGILQRWTKGFDIPNIENHDV
>1TVZ_31_51
NKFLIGIGQTEMAVSPVNQDI
>1YFQ_4_24
VQIEQAPKDYISDIKIIPSKS
>1GKZ_301_321
YHFTTAEASTQDPRISPLFGH
>1RGZ_186_206
TWINVPKAEEAHYAWGYRDGK
>1CEO_133_153
IAFELLNQVVEPDSTRWNKLM
>1GTK_82_102
MKDVPVEFPQGLGLVTICERE
>2GVK_292_312
LLDFSTAITGTLFFVPSYDLL
>1LCY_283_303
IGEQMVQNAEDVYEAVRTQSQ
>1PJC_4_24
GVPKEIKNQEFRVGLSPSSVR
>1A5T_135_155
PPAETWFFLATREPERLLATL
>2J3X_182_202
TVSLLLNQGFSIIPESAIITT
>1TO3_60_80
PYASAVLLDQQFCYRQAVEQN
>2IW1_133_153
EQGKSTKLMMLTDKQIADFQK
>1HH2_265_285
LKGEKLDVLKWSDDPKQLIAN
>2BI7_82_102
YVNRVKATVNGQVFSLPINLH
>1HZ4_44_64
LPPGWFYSRIVATSVLGEVLH
>2PGD_29_49
CAFNRTVSKVDDFLANEAKGT
>1PGS_29_49
GTFTFPADVTTVKTIKMFIKN
>1CJC_362_382
LYCSGWVKRGPTGVITTTMTD
>1K1S_322_342
LLVRDKRRNVRRIGVKLDNII
>1B6R_130_150
GQWRLRANETEQLPAECYGEC
>1XVT_348_368
TMDGRTCKGPNIMPKFKNNPG
>1UUR_94_114
ALKQDLQIQFKQLSLLHNEIQ
>2BKW_309_329
YPSNMSAHGLTAVYVADPPDV
>1A26_109_129
VQMLDNLLDIEVAYSLLRGGN
>2AYU_252_272
YFYQKELGYSGDFIYDHAEGC
>2A0M_85_105
DAGDITASTLEEAHEKLESKV
>1P1M_209_229
YDLEDILNIGLKEVKTIAAHC
>1VJ1_312_332
ILQLSQWFKEGKLKVKETVAK
>1J72_41_61
VFFSGDSYLVLHNGPEEVSHL
>2BKW_123_143
SVPLELITEKLSQNSYGAVTV
>1UZ5_174_194
KVKVFRKPKVAVISTGNEIVP
>1WMD_268_288
LREHFVKNRGITPKPSLLKAA
>1JFB_208_228
KDDIISKLCTEQVKPGNIDKS
>1YPV_83_103
GVLEELLWFIKGSTNAKELSS
>1FNO_41_61
QLEEMGLVNITLSEKGTLMAT
>1PO5_266_286
HQNLILTVLSLFFAGTETTST
>2C1I_71_91
KLESKDNLVFYYTEQEESGLK
>1R89_183_203
GSFLETVKNARRWTRRTVIDV
>1VJZ_321_341
EYEEWYGHKLDRKMLELLRKY
>1Y8A_209_229
AKIMRGYCESKGIDFPVVVGD
>1N4K_277_297
SKPNRERQKLMREQNILKQIF
>2IY9_210_230
KKQDPVIRVAALAQYRKGETP
>2O14_79_99
TFNVDLPNGLYEVKVTLGNTA
>1TFZ_62_82
MVHASYLLTSGDLRFLFTAPY
>1VLI_46_66
AFALIDAAAEAGADAVKFQMF
>1V4A_30_50
AQAKSVLTFSDFVQDSVIAHP
>2C81_7_27
HWPEWPQHSDRTRRKIEEVFQ
>1KJO_62_82
FFASYDAPAVDAHYYAGVTYD
>1JCF_308_328
SEEPLTAVAKGAGMVLDKVNI
>2II0_242_262
PSELVGSVWTKEDKEINSPNL
>1MOQ_166_186
TTQLTVLLMLVAKLSRLKGLD
>1SYY_282_302
GLRASMFIDYVQHIADRRLER
>2A84_231_251
ALDAARAVLDAAPGVAVDYLE
>1ITX_253_273
WQKISAHNAPLNYDPAASAAG
>2BWV_362_382
DVGVYGQDRSRILEPGMVLTV
>1VJ1_51_71
VQVRTLYLSVDPYMRCKMNED
>1SYY_311_331
TKNPFPWMSETIDLNKEKNFF
>2B5W_335_355
SEFEAAFDDDDTTIKTAIEFS
>1FKM_3_23
SIIQRISKFDNILKDKTIINQ
>1PMI_349_369
LYDPPIAEFSVLQTIFDKSKG
>1OZA_61_81
IEELKKLDIIVTCQGGDYTNE
>1UZ5_346_366
RRQFLPVKLEGDLAVPILKGS
>1GW1_43_63
LTITRTDGTQSDTFNAVGDFA
>2FUZ_210_230
HQGNTDGSTWTRGQAWGIYGF
>1QF5_345_365
VAYRMPDGREVTTTPLAADDW
>2EX2_217_237
PQRSEPLPLAFAVQDGASYAG
>1JDN_196_216
TKDLDLEDIVRNIQASERVVI
>2FB9_137_157
VAVRKGEPPVVPFDPPFFVKP
>1YM5_206_226
IKNSYEMRAFAPVINVYEDPV
>1REO_352_372
SRFIYYPNHNFTSGVGVIIAY
>1E2S_423_443
LLGGVAGATPEVLQALKQLQL
>2FGQ_235_255
DIKTNSYMLGASAPVGGVGEV
>2F8L_78_98
ELENFSNEEIRKGLQLALLKG
>1HSK_272_292
AGFMVNVDNGTATDYENLIHY
>2B20_367_387
ESIFWRQVDGGHDALCWRGGL
>1NRI_257_277
CNKTLAEQTLLEADQNAKLAI
>2A84_195_215
MSSRNRYLDPAQRAAAVALSA
>1SQ9_200_220
IATGFNNGTVQISELSTLRPL
>1R6W_241_261
TGSLEKVREQVQAAHALGLTA
>1B89_254_274
FKPQKMREHLELFWSRVNIPK
>1SBP_175_195
GSTNTFVERGIGDVLIAWENE
>1NRI_123_143
EDNTKAVLNDLQSIHFSKNDV
>1ZU4_64_84
KTKRDTSFENIKDALVESLYQ
>1ZSX_175_195
SRWSSMEIMEAYSVARQFNLT
>2BI0_116_136
VGLRANSPKPGRAPTGLAGLR
>1SB8_15_35
RYEELRKELPAQPKVWLITGV
>1MC0_257_277
ATTGQILNIPDAYAHPLFYRG
>1MKY_254_274
NYRVVDSIEKADVVVIVLDAT
>1JDN_340_360
KDGGKIIQQTWNRTFEGIAGQ
>1K92_135_155
DIERFYRYGLLTNAELQIYKP
>1SQ9_10_30
NAGKAHDADIFSVSACNSFTV
>1MOQ_221_241
FSDKHHALFLGRGDQYPIALE
>1WZZ_289_309
PGYLAVAECTGLDSAGELPTL
>1GQE_237_257
ADLRIDVYRASGAGGQHVNRT
>1ZCJ_334_354
PWLSTFLSQYREVHHIEQRTI
>1PEA_192_212
RIYQARADVVFSTVVGTGTAE
>1P1M_31_51
VLQGEVKVDLDLSGKLVMPAL
>1M7Y_320_340
KKLTKNYIAENHKRLKQRQKK
>1VB3_314_334
ELFRRKIWQLKELGYAAVDDE
>1LRZ_245_265
FDEYIKELNEERDILNKDLNK
>2BW0_12_32
DLGTENLYFQSMKIAVIGQSL
>1K92_333_353
GRWFDSQALMLRDSLQRWVAS
>1ZYL_71_91
HQFALQLVNDEVPVAAPVAFN
>1XHC_170_190
KLIHRGAMFLGLDEELSNMIK
>1TOI_108_128
RVAADFLAKNTSVKRVWVSNP
>2O1B_40_60
RKIEHGPLPLINMAVGIPDGP
>1MC0_160_180
TGTVLTSTLAFQKEQKLKCEC
>1PFO_390_410
SKGKINLDHSGAYVAQFEVAW
>2NZL_338_358
PIVWGLAFQGEKGVQDVLEIL
>1NML_239_259
ASDEYVFRASPLRNIELTAPY
>1S9J_147_167
CDFGVSGQLIDSMANSFVGTR
>1QF5_111_131
VALDNAREKARGAKAIGTTGR
>1Q7E_262_282
WETDPNAYIYFTIQEQNWENT
>1RIQ_135_155
EEAYRIWNEHIGIPSERIWRL
>1SO7_116_136
QLQTRANVTRLCQVTSTDHGR
>2A99_207_227
KWLRRVAVSPDESPSHWQQND
>1YPX_118_138
EDFIFLKEAVGDNHVAKQTIP
>1JCF_76_96
ALVMLRYFINKAKGGMNLFKP
>1TBF_312_332
AICLQLYEALTHVSEDCFPLL
>1IK6_346_366
IAADAAYAPTVERIIKAIEYV
>1O89_276_296
FILRNVRLQGVDSVMTPPERR
>1WER_253_273
RMIMFLDELGNVPELPDTTEH
>1WDI_259_279
TVVRALESAYREGVGVVAGEG
>1Q7E_288_308
KPEWITDPAYSTAHARQPHIF
>1MDO_96_116
IVLLGANPVMVDVDRDTLMVT
>1B7E_228_248
LAEEINPPKGETPLKWLLLTS
>1ZKL_268_288
GVSPLCDRHTESIANIQIGFM
>1U4G_231_251
RAFYLLANSPGWDTRKAFEVF
>1WCD_395_415
MNYTKLILSERDRLGIKTVWP
>2B61_194_214
EAIGFNHVMRQAVINDPNFNG
>2AP1_21_41
QSNAMYYGFDIGGTKIALGVF
>1NE9_226_246
DTMRIFVAEREGKLLSTGIAL
>1XKU_100_120
VKLERLYLSKNQLKELPEKMP
>1WDP_209_229
YDKYLKADFKAAVARAGHPEW
>1HZF_271_291
NLYWGSVTGSQSNAVSPTPAP
>1Y3N_354_374
YDIKNGKPVYKDTVLKAAQPV
>1OXX_41_61
GAGKTTFMRIIAGLDVPSTGE
>1BUP_240_260
HFIAEFKRKHKKDISENKRAV
>1W8K_407_427
YVCNCVEKRAEIKENNQVVIK
>1JDC_153_173
GDRFIGGDADLNTGHPQVYGM
>1OFL_253_273
AINNFYIGNDQRFGYGGMFVW
>1NNF_86_106
GVPLAPKKDWIALSGRSRVVV
>1D5T_323_343
IPQNQVNRKSDIYVCMISYAH
>1R4U_10_30
KDNVRVYKVHKDEKTGVQTVY
>1D7Y_324_344
GALRIQVAGLASGDEEIVRGE
>1V0D_307_327
CHKKTTHKLECDRSRIYRPQT
>1I9Z_258_278
PPTYKFDIGTDIYDTSDKHRV
>1UDX_151_171
RLELMLIADVGLVGYPNAGKS
>1IOM_212_232
ASLKGPRHGGANEAVMRMIQE
>1TVZ_89_109
AVQIHNLLGIQPFARCFEMKE
>2AZQ_255_275
RDGLIGELRFVEDAAAARDRG
>1C7Q_75_95
LVVIGIGGSYLGARAAIEALS
>1TXD_363_383
LICRMAASVKEQSVDGGHHHH
>1X7F_131_151
EAKMTNNPYGLKIELNVSNDI
>2DBY_324_344
AEVIPWDKLVEAGGWARAKER
>1XM9_323_343
SQLIGLKEKGLPQIARLLQSG
>2IXR_33_53
LRAAGVDRRVPEQKLGAAIDE
>1QUS_253_273
ISQLAAAGLTPQQPLGNHQQA
>1W9H_100_120
VDNAIDTGVDGIMLVLPEYNT
>1IOW_195_215
EEILPSIRIQPSGTFYDYEAK
>1R5Y_228_248
VGGLAVGEGQDEMFRVLDFSV
>1VJ1_142_162
LGAIGMPGLTSLIGVQEKGHI
>1WD3_287_307
GTFYEGVMTSGYPSDDTENSV
>1INP_316_336
WDSCAAHAILRAMGGGMVDLK
>1Y08_192_212
FDAVFTRGDQSKLLTSRHDFK
>1WRU_30_50
AGYFELGVNVPPGTDLSGLAP
>2H8O_71_91
QNLLEAMRHGVLNGGKRLRPF
>2F5U_223_243
AAAFLSRGHNLFLWEDQTLLR
>2D5B_15_35
NAEPHLGHAYTTVVADFLARW
>1YPX_226_246
KHKPADMVITMHICRGNFRST
>1NOF_287_307
FVRPGALRIQATENPQSNVHL
>1WY0_32_52
RVLYEAARHYPLAGGKRVRPF
>1HBZ_415_435
LRADDDDFGQAGTLVREVFSD
>2D57_204_224
NWENHWIYWVGPIIGAVLAGA
>2GWD_410_430
FLNAVTEVVRTGVTPAENLLE
>2IZR_183_203
YMSINTHLGKEQSRRDDLEAL
>1M6I_16_36
LIGGGTAAFAAARSIRARDPG
>1NST_158_178
QHQRAHDDPVALKYTFHEVIT
>1HZF_245_265
TLTKAPADLRGVAHNNLMAMA
>1GPI_53_73
GNEWDTSLCPDGKTCAANCAL
>1FG7_110_130
YGMYSVSAETIGVECRTVPTL
>1V9M_81_101
REAVRLLLLRNDLHNLQALLR
>1PII_388_408
RFDWSLLNGQSLGNVLLAGGL
>3BCT_354_374
DTQRRTSMGGTQQQFVEGVRM
>1IGR_286_306
SQSMYCIPCEGPCPKVCEEEK
>1WZA_318_338
ARVAASIYLTLPGNPFIYYGE
>2G29_186_206
FSTIVVPPAQMVANVKVNAME
>1QAZ_56_76
QGEMVIPRRYLSGNHGPVNPD
>1BS0_332_352
LQLAEKLRQQGCWVTAIRPPT
>1XWI_115_135
DSLCGSRSENESEAARRIKTE
>3MBP_7_27
LVIWINGDKGYNGLAEVGKKF
>1TR9_283_303
VLDNLPIMEVPQAEALLKKQQ
>1C0P_151_171
ELQKLGATFERRTVTSLEQAF
>1RHC_100_120
VGVAVGAGEAMNEVPVTGEWP
>1GKZ_343_363
SRAYAEYLGGSLQLQSLQGIG
>1WXQ_21_41
TLVDVEIANYPFTTIEANVGV
>1CS6_139_159
NEFPNFIPADGRRFVSQTTGN
>1Q1Q_23_43
PFPVGLYSLESISLAENTQDV
>1UM8_248_268
THDLVTYGLIPELIGRLPVLS
>1MDO_246_266
DLNAAIALAQLQKLDALNARR
>1ESC_104_124
GGNTLGFNRILKQCSDELRKP
>2DFW_36_56
PDRFGIALATPTGRLHCAGDA
>2JAK_186_206
EDPRERDFLKTTLHRIYGKFL
>1Z6A_261_281
NVYCNLTPEQAAMYKAEVENL
>2GG6_91_111
EAPLDFGNAATGCRLTMGLVG
>1BI5_183_203
GARVLVVCSEVTAVTFRGPSD
>2NRJ_19_39
EARMKETLQKAGLFAKSMNAY
>1M6E_111_131
LPIENDVDGVCFINGVPGSFY
>1RRK_465_485
KQVPAHARDFHINLFQVLPWL
>1ZDY_61_81
LDFSISVPTSHGDPYATVVEK
>1KQ3_321_341
EIGLDGVSDEDLMKVAEKACD
>1KV7_244_264
ELPVLMGERFEVLVEVNDNKP
>2GI3_193_213
AFASSLDQIGPITKTVRDAAI
>1WCD_145_165
MSATANINDKIGNVLVGEGVT
>1SVB_76_96
TMGPATLAEEHQGGTVCKRDQ
>1H30_369_389
GLPDVPVTSAPVTAFYRGCMT
>2B5W_69_89
VVDPNDTELEEGDIVVPTVRR
>2FFE_146_166
HFQDFWIGKRGEPDVRGVDIR
>1P0H_221_241
LGFHWTKVHPDHPGLGEVYVL
>1J09_332_352
KPFLREAGLSWESEAYLRRAV
>1SUU_74_94
NAYEIKDSSRASKGQNISELI
>1YE3_324_344
SKDSVPKLVADFMAKKFALDP
>1G6S_51_71
RHMLNALTALGVSYTLSADRT
>1YI9_179_199
ISCQYKMYPMHVFAYRVHTHH
>1HOW_331_351
LVNHPWLKDTLGMEEIRVPDR
>1RH9_329_349
GGGLFWQVLGQGMSSFDDGYQ
>1JDN_405_425
VKYPWGPLKLRIDENRIVEHT
>2FFE_237_257
PACGIEVSSMGVAEYYQDFLD
>1IIR_270_290
ILSRGWADLVLPDDGADCFAI
>1H9A_50_70
NDDEFKQLVRDSIKDFTDDQA
>1WRU_218_238
AEGDDIDAKSIVSRKGTATDS
>1RE9_290_310
RRFSLVADGRILTSDYEFHGV
>1S7C_281_301
STDFNGEVCTSVFDAKAGIAL
>1BU8_4_24
CYGHLGCFSNDKPWAGMLQRP
>1JX6_120_140
FVEHVLDSTNTKLILQNITTP
>1CRZ_295_315
GAPQRITWEGSQNQDADVSSD
>1YFE_321_341
MPGKVNPTQCEALTMLCCQVM
>1O59_115_135
AFFNGNHAPFVSIEALYDEGE
>2CJG_285_305
AYQQLDVAPDIVAFGKKTQVC
>1NH8_255_275
ESPTIAPLADPDWVAIRALVP
>1VJY_191_211
KHFESFKRADIYAMGLVFWEI
>1UOU_254_274
ASLGLRVAAALTAMDKPLGRC
>1A0I_174_194
KNMLPLLQEYFPEIEWQAAES
>1QZZ_27_47
LVTPMALRVAATLRLVDHLLA
>1G4W_353_373
RDSRNNRMLEDASQFVQLKAM
>1XRF_132_152
FTTIVCMPNTNPPIDNTTVVN
>1KMJ_94_114
TTEGINLVANSWGNSNVRAGD
>2NRJ_136_156
QKYAQQLIEELTKLRDSIGHD
>1MSK_49_69
IDWTPFFMTWSLAGKYPRILE
>1UOU_163_183
SPEQMQVLLDQAGCCIVGQSE
>1BN8_182_202
DAYDYFPQWDPTDGSSGNWNS
>1M6E_77_97
VEELRKKMGRENSPEYQIFLN
>1NF1_311_331
KAVGRRPFDKMATLLAYLGPP
>1VJZ_87_107
EKYGIHICISLHRAPGYSVNK
>1A87_16_36
NRGNNGDGASAKVGEITITPD
>2AP1_281_301
NFTAITTQLAERLPRHLLPVA
>1K92_49_69
EEDYDAIPRRAMEYGAENARL
>1V0D_243_263
SINPYGNRESRILFSTWNLDH
>2FP3_63_83
VLLMVNIMDYPDQNRRRIGAE
>1ZYL_157_177
RKLFEDATLIPSGLKAAFLKA
>2FK8_116_136
VIGLTLSKNQHARCEQVLASI
>2BKW_144_164
THVDTSTAVLSDLKAISQAIK
>2G8J_245_265
RGHAYSVTDAKQVTYQGQRVN
>2GS8_266_286
ELRQEGFACYFTMDAGPNVKV
>2BI0_317_337
SDSASEPDRQVLDWRFSALQF
>1E2S_117_137
LPPHQGFHRFLGIPYSHDQGP
>1T5J_206_226
IKNFNNLDYIYDYFGTGVKTD
>1VPK_252_272
FPDYKRVIPETFKTKVVVSRK
>1IK6_91_111
LYERFGPERVIDTPLNEGGIL
>1XMX_328_348
LRDLLGGLQARAMLVSFRPLR
>1G8P_273_293
LYDCAALCIALGSDGLRGELT
>1PB1_61_81
RKISWMEIYTGEKSTQVYGQD
>2CZ9_220_240
VREGELSKLPPLHRKFFGYIV
>1N67_113_133
NVIYTFTDYVNTKDDVKATLT
>1ZJC_122_142
LQAFQQQNARAFKGYMESVQK
>1UOZ_195_215
LNDVGVGRARGFSLNVSNFYT
>1SZN_375_395
SAGHYEVRDVWSDKDLGCLSS
>1F8E_31_51
SDVLVTREPYVSCDPDECRFY
>2D2J_277_297
YVTNIMDVMDRINPDGMAFVP
>1AC5_157_177
NYFKIFPEDLTRKIILSGESY
>1L9V_113_133
NLVIRKENPQDILFHSKDLLL
>1P8L_29_49
LATPKIDGIRSVKQTQMLSRT
>1UUQ_70_90
NLKAIGVNNLRVLAVSEKSEI
>1N67_300_320
GDLALRSTLYGYNSNIIWRSM
>1XTO_193_213
KLFYAPGLGQVDEKLLAMMHG
>1EG2_283_303
QLTFLQDDGLIDKARSYEIVE
>1U09_389_409
HFHMDYGTGFYKPVMASKTLE
>1TXD_127_147
NQPFALEMIKSRQKKDSRFQT
>1NXC_298_318
HLTCFAGGMFALGADGAPEAR
>2J3X_215_235
LSQELDFYNKGSEAWGAENYG
>1B9H_133_153
VHMAGLMADMDALAKISADTG
>1SNG_47_67
VLAAGARATTRTELTTLLGTD
>2AP1_289_309
LAERLPRHLLPVARAPRIERA
>1CX4_62_82
VKEGEHVIDQGDDGDNFYVID
>1UWV_396_416
RDSEALLKAGYTIARLAMLDM
>1V4A_9_29
QQYWQTVVERLPEPLAEESLS
>1FNO_176_196
GKGAKHFDVEAFGAQWAYTVD
>1UR3_244_264
FQPLRDELAVVAEELNAGSIE
>1RRK_312_332
LIKLKNKLKYGQTIRPICLPC
>3THI_351_371
KDAKQVLPEALGLTDVSSLAS
>1GCA_262_282
AKATFDLAKNLAEGKGAADGT
>1SNG_178_198
LTRAGTFRTPRGPKRVPFMHR
>4ENL_38_58
ASTGVHEALEMRDGDKSKWMG
>1N26_299_319
SRSPPAENEVSTPMQALTTNK
>1HT6_230_250
VNWVDKVGGAASAGMVFDFTT
>1A76_61_81
VFYKTIHLLENDITPIWVFDG
>2NLO_155_175
GGVGNAVAYALVTHGVQKLQV
>2BJQ_226_246
QPVFGRAYPDSADKTLANFGW
>1HMY_287_307
DSYKVHPSTSQAYKQFGNSVV
>1A8D_7_27
WVDNEEDIDVILKKSTILNLD
>2BDE_36_56
FESLVYDLVKERLAESFHYPE
>2F8L_239_259
IEQGMRYTKPGGYLFFLVPDA
>1NRI_96_116
TFGVSTEMVKGIIAGGECAIR
>2NVP_369_389
NNQEEIDQLIKLLKETDAGTG
>2ICS_213_233
FNGKENGILDQATDKIKDFAW
>1ITX_118_138
QTNPNLKTIISVGGWTWSNRF
>1R76_107_127
DGALRLPGQHYTGENVAKVKS
>1H30_72_92
FDPEGILLFAGGHQDSTWIVL
>1WD3_258_278
RPDYSGYNPMSKEGAIILGIG
>2GI3_185_205
LVSRYGLVAFASSLDQIGPIT
>1YQS_191_211
LNLTDTFYVHPDTVIPGTHAN
>1UOZ_66_86
DQAFPPATVGGTVARYTGAAQ
>1UOZ_35_55
PASAAMVAARNANPPNAELTS
>3BCT_301_321
VVVKLLHPPSHWPLIKATVGL
>1Y7E_367_387
GHGGKSMASDADAELVSYIRQ
>1RJG_214_234
LLINTIMSKFSHGLWISYDPI
>1M7Y_139_159
LIPTPYYPGFDRDLKWRTGVE
>2G8J_155_175
SAQGNEFWSALLEKAYAKVNG
>1VMI_31_51
FPDALDQRVLKAAQYLHQQGL
>1TV5_69_89
NILPYDTSNDSIYACTNIKHL
>1RCQ_253_273
YGARYSTERRQRIGVVAMGYA
>1NW3_166_186
VGQVVLQVAAATNCKHHYGVE
>2B0J_194_214
DLNITSYHPGCVPEMKGQVYI
>1OGQ_154_174
ITFDGNRISGAIPDSYGSFSK
>1EUR_26_46
RIPALTVTPDGDLLASYDGRP
>1YKS_174_194
LADKRPTAWFLPSIRAANVMA
>1DLJ_42_62
LSPIQDEYIEYYLKSKQLSIK
>1QAZ_331_351
MTVPIFDPRTGGSATLLAYKP
>2G8J_180_200
LSGGCTSEAFEDFTGGVTEWY
>1V4A_207_227
IKVLDQPTQDGFVYRVDMRLR
>1Y7E_1_21
MKKQNPWIYLNEEEKNQILNF
>2BWV_372_392
RILEPGMVLTVEPGLYIAPDA
>1L9V_124_144
ILFHSKDLLLKSTLIAIGQSK
>2C4E_178_198
EHTNFLFMNKHEFERASNLLN
>1MSK_244_264
PACPEHTEKATIWELLEVEKH
>1TVZ_321_341
GYKDHLDQAAHKALLNNRTEV
>1N67_135_155
PAYIDPENVKKTGNVTLATGI
>1IAL_161_181
GAIDPLLALLAVPDLSTLACG
>2GHR_42_62
LNLMPTKQETEAQLLRLIGNT
>1N26_220_240
QDPHSWNSSFYRLRFELRYRA
>1R3S_37_57
RQAGRYLPEFRETRAAQDFFS
>1VLO_31_51
VDFHGWMMPLHYGSQIDEHHA
>1SZN_59_79
MKDGRVDGHIAPNATRFPDGI
>2CGL_299_319
GLWLLQRVLQERQINDLPALI
>1UOU_296_316
LRDLVTTLGGALLWLSGHAGT
>2H8O_54_74
LGHLLSGEARADEITRPQNLL
>1I6L_30_50
QHEYNCYFCIVDQHAITVWQD
>2AZP_89_109
MCGHGTIGLVASLAHLGRIGP
>3SIL_106_126
QGRETILVMVGKWNNNDKTWG
>1GKZ_263_283
YNVPDVVITIANNDVDLIIRI
>1OQ9_83_103
LRERAKEIPDDYFVVLVGDMI
>1I9Z_176_196
ERDHDYRTIASGLRFRRGRSI
>1GVH_376_396
VDLGVKQENIHYECFGPHKVL
>1J72_262_282
LTKVADSSPFALELLISDDCF
>1M6I_377_397
LVDSSLPTVGVFAKATAQDNP
>1YT3_322_342
KISAELLASRRQINQLLNWHW
>2HBJ_106_126
TKEIAVDLEHHDYRSYYGIVC
>1AB4_145_165
IAVGMATNIPPHNLTEVINGC
>1W8K_85_105
GFAFPNANDHISPMTLANLKE
>2CZ9_230_250
PLHRKFFGYIVRENARVLEVR
>1MKY_283_303
RMAGLMERRGRASVVVFNKWD
>2HC9_241_261
PGSTEHIALVGKGVVYDTGGL
>1FXX_366_386
QLYNGFFSDADRAAMKIVLET
>1E6U_25_45
QRGDVELVLRTRDELNLLDSR
>1FXX_180_200
AHDAMADVYATIAMAKLVKTR
>1VPB_380_400
GNNNSSTGDFSYGIEGFLIEN
>2DDU_7_27
KQVIPVVNPTLPQNFYEKPAF
>1CEO_113_133
KRFVDIWRFLAKRYINEREHI
>1SJ8_153_173
RQNLLQAAGNVGQASGELLQQ
>2NLO_219_239
NATPMGMPAHPGTAFDVSCLT
>3BCT_438_458
AIEAEGATAPLTELLHSRNEG
>2C1I_363_383
KNEASILTEIQHQVANGSIVL
>1KA2_28_48
SVLGWDLEVNMPKEGILERSV
>2NRJ_214_234
PIIGGIIVGVARDNLGKLEPL
>1W78_352_372
WYCAPLEGPRGATAEQLLEHL
>1PVL_87_107
NSDSNDSVNVVDYAPKNQNEE
>1LI4_321_341
IKPQVDRYRLKNGRRIILLAE
>1IIR_81_101
ATQFDEIPAAAEGCAAVVTTG
>1OQ9_163_183
RQIEKTIQYLIGSGMDPRTEN
>1NXC_165_185
ASGGSSILAEFGTLHLEFMHL
>1WCD_411_431
KTVWPTREYTDFREYFMEVAD
>1WYC_310_330
EAMTDKGFTNTFPDGSYTRQW
>2BKW_228_248
NGHVHGYFSSLRRWTPIMENY
>2GHS_292_312
REHLDDDAITANPQHGLTFEL
>1P9R_217_237
VNPRVDMTFARGLRAILRQDP
>1KVK_261_281
MAPLLTSIDAISLECERVLGE
>1DS1_50_70
LDTFNAEGSEDGHLLLRGLPV
>1IGR_69_89
LFPNLTVIRGWKLFYNYALVI
>1RW3_66_86
GILVPCQSPWNTPLLPVKKPG
>1W9Y_99_119
NISEVPDLDEEYREVMRDFAK
>8ABP_172_192
VPTKSNDIPGAFDAANSMLVQ
>1FKM_127_147
SGYVQGINDLVTPFFETFLTE
>2CFQ_81_101
TGMLVMFAPFFIFIFGPLLQY
>1O70_244_264
MKDLVKFSQESGSVILPTFRD
>1JYE_273_293
YDDTEDSSCYIPPLTTIKQDF
>1H6L_243_263
KGYLLASSQGNSSYAIYERQG
>1WZU_65_85
AKILNPDKVVLIPSREATCAM
>2C0H_74_94
PEFDNNGYVTGIDNTLISDMR
>1B7E_385_405
TGIASWGALWEGWEALQSKLD
>1RHC_1_21
MKTQIGYFASLEQYRPMDALE
>1ELV_103_123
PWAGGALINEYWVLTAAHVVE
>2C78_164_184
PGDEVPVIRGSALLALEQMHR
>7A3H_190_210
LADPNVMYAFHFYAGTHGQNL
>2I1O_274_294
MVSGGLDENTVKKLREAGAEA
>1KWF_340_360
YGNSLRLLTLLYITGNFPNPL
>1QZ9_304_324
ASLRRKSLALTDLFIELVEQR
>1B89_176_196
STRTWKEVCFACVDGKEFRLA
>1IIR_277_297
DLVLPDDGADCFAIGEVNHQV
>2CZ9_265_285
LTTAHWDLAKNYEVSCKELDF
>1UX5_140_160
EGVRNLEDAKPPEKDPNDLQR
>2GTI_33_53
IAKIQNEDVVVFKNNTPFPTN
>1A8D_27_47
DINNDIISDISGFNSSVITYP
>1WY0_319_339
RILPKSKARMDLELLAKFIVE
>1KK1_390_410
VAISRQIGSRWRLIGYGIIKE
>2J0W_1_21
MSEIVVSKFGGTSVADFDAMN
>1XGK_237_257
NRRVTYVQVPKVEIKVNIPVG
>1C7Q_268_288
YEPSLHYVSEWWKQLFGESEG
>1MDO_156_176
PVIEDAAHATGTSYKGRHIGA
>1W9H_272_292
VEELKKQEMVSRDVKYAILHL
>2FUZ_98_118
KAQWIVEKDESARKLALDAAD
>1PZD_115_135
NTLNDQTLENVTVQMEPSEAY
>1VE1_95_115
QMSEERKRVLKAFGAELVLTD
>1KVK_333_353
GAGGGGCGITLLKPGLERAKV
>1H8L_188_208
FDDDEQGIAIYSKSPDDAVFQ
>1VRM_74_94
HPNEWVEVDEETYSLIKAACA
>1W5D_205_225
AAGSEKDLTIEREHGTNTITI
>2G5D_335_355
MGEYAGAIDRHYITLGAPLFV
>1VJY_134_154
LKSKNILVKKNGTCCIADLGL
>1KNW_23_43
EFGCPVWVYDAQIIRRQIAAL
>2AM1_98_118
TTVDVFAVTGSNGKTTTKDML
>2GI3_161_181
SDTGGSVRQPASLCGVVGYKP
>1RK6_450_470
VADSATFEHPTERAAGIHSVY
>1RMG_165_185
NMAIRGGNEGGLDGIDVWGSN
>1E6U_261_281
AKVVGYKGRVVFDASKPDGTP
>1KA1_58_78
NAIKSNFPDDKVVGEESSSGL
>1Z6F_215_235
GHTDKAGYNLVASATEGQMRL
>1HBZ_474_494
RIEDEVKRHEGDGIPGVEAGG
>2FXU_141_161
SLYASGRTTGIVLDSGDGVTH
>2II0_60_80
ADPNFVRTFLTTYRSFCKPQE
>1L6J_146_166
DIVIQFGVAEHGDGYPFDGKD
>1A8D_34_54
SDISGFNSSVITYPDAQLVPG
>1BN8_308_328
QVHVYNNYYEGSTSSSSYPFS
>1US5_6_26
LAALTLAGLGLAQEFITIGSG
>3GCB_141_161
QDIDSRLVQYLLAAPTEDGGQ
>1NHS_173_193
KKVTVIDILDRPLGVYLDKEF
>1U4G_64_84
KQVNGAYSPLNDAHFFGGVVF
>2BW0_258_278
EACEQKLTFFNSTLNTSGLVP
>1VAG_260_280
DLGLKWYGLPAVSNMLLEIGG
>2C1I_79_99
VFYYTEQEESGLKGVVNRNVT
>2J66_348_368
PEDCLGKDVHVPALYPGDLVC
>1E6U_188_208
FHEATAQKAPDVVVWGSGTPM
>2CFQ_115_135
GFCFNAGAPAVEAFIEKVSRR
>1ZKL_227_247
MALKCADICNPCRTWELSKQW
>1NHS_374_394
WFKLVYDPETTQILGAQLMSK
>1WY0_51_71
PFVVLTSTEAVGGDPLRAIYP
>1BUP_143_163
VVTVPAYFNDSQRQATKDAGT
>1DB3_285_305
IVVSVTGHDAPGVKPGDVIIA
>1D5T_132_152
NLMGMFEKRRFRKFLVFVANF
>1WDI_96_116
LLGPARKAPPGTRLLLLSPKD
>16VP_243_263
ARRLRELNHIREHLNLPLVRS
>1VBI_233_253
LSGVLTGAGVAHGIGRMYDEW
>1JIX_330_350
ILNKTRAKKAEWQDAFKKAID
>2FQX_241_261
TSMVKRADVAAERISKMAYDG
>1W5D_12_32
DKILADHPALEGAMAGITVRS
>1JX6_198_218
HQVNRDNNFELQSAYYTKATK
>1OC7_165_185
TIYALKQLDLPHVAMYMDAGH
>1VPK_158_178
AKDEFMRNLNGVFWELHKNLL
>2FR1_419_439
RHGVIEMPPETACRALQNALD
>1PB1_320_340
IGIAPGANIGDECALFEATHG
>2FAU_69_89
GIRIEFVGQIELFNDKSNTHE
>1QE3_126_146
QGEVIVVTLNYRLGPFGFLHL
>1P0H_130_150
LVGVRELIQMRRPLRDIPEPT
>1XHC_321_341
GNTKGEGKWIEDNTKVFYENG
>2FGT_86_106
DLQFSDTIPIDIFQTLFKWSN
>1VPR_102_122
SDRTLCFNNFQDPCPQLTKEQ
>2CWC_134_154
LAPLVLAYENHPDLLSLARRA
>1YHL_256_276
FTPPEQLGKVGTDIEDAKCSW
>1U09_298_318
SGCSATSIINTILNNIYVLYA
>1F20_413_433
EDAGVFISRLRDDNRYHEDIF
>1UZ5_328_348
KIGKKVARLKHKVFSVKGRRQ
>1QYI_241_261
PYTETVVPFENLGLLPYFEAD
>1U94_111_131
LGVDIDNLLCSQPDTGEQALE
>1RP4_229_249
RVTNMYFNYAVVAKALWKIQP
>2BF6_215_235
WMKFLGIAPGRGIQIKNGEHK
>1NU5_336_356
QQDLEIKDFEVHLPLGSGLGV
>1ZX5_46_66
TSRPSTVLVKGQQLSMIELFS
>1ZTU_115_135
ATLDWPAAGHLSLTVHRVGEL
>2F6H_268_288
RLEEWCKTHGLTDGTECLQHL
>1XV5_75_95
DCDILIINSVPATSVQEATIN
>1BT3_301_321
WLNATFLFYDENGQAVKVRIG
>1OX0_18_38
SHMKLNRVVVTGYGVTSPIGN
>1WDP_412_432
SMFGVTYLRLSDDLLQKSNFN
>3GCB_265_285
TIKSTPLEFASKYAKLDPSTP
>1P0H_10_30
RSALTADEQRSVRALVTATTA
>1J09_281_301
REIFTLEEFIQAFTWERVSLG
>1KVK_182_202
LKSINKWAYEGERVIHGNPSG
>1G55_147_167
LLSPTSLGIPNSRLRYFLIAK
>1XKS_222_242
FYSLTSSNISKWELDDSSEKH
>2GUY_437_457
VIGCTTVTVGSDGNVPVPMAG
>2F82_21_41
EALEAHDGASKGKYTIGLGQD
>1VPR_284_304
PYTFMRQATEVGGKISFVFYV
>1DKQ_306_326
NLANLGGALELNWTLPGQPDN
>1PII_52_72
LECKKASPSKGVIRDDFDPAR
>1J58_340_360
YADVSLNQWLAMLPETFVQAH
>1JXM_172_192
AHKFIEAGQYNSHLYGTSVQS
>1QZZ_106_126
QRAWLDLNGAVSHADLAFTGL
>1NTH_222_242
MTCTDSHEVSQLNELKIDLDA
>2G8J_274_294
GEVEWKGPWSDNSYEWNKVDP
>1Z5V_365_385
PYLPSAHRVSGLMMANHTSIS
>2G8J_89_109
DCWLLAAIASLTLNETILHRV
>3SIL_65_85
TAAARSTDGGKTWNKKIAIYN
>1SQ9_223_243
FESQHSMINNSNSIRSVKFSP
>16VP_196_216
AYAEQMMRPDLFDCLCCDLES
>1CSH_291_311
GADASDEKLRDYIWNTLNSGR
>1O59_320_340
PDKEHVYEIRKSIRVSHVKLT
>2D5B_103_123
VVQLVLKKVYEAGDIYYGEYE
>1TCA_81_101
EYMVNAITALYAGSGNNKLPV
>1KVK_292_312
LVLEELMDMNQHHLNALGVGH
>1HSK_197_217
LVVLEAAFTLAPGKMTEIQAK
>2BF6_270_290
SPNDNRKLENGKIINSKTLSD
>1MZE_116_136
FKPRSNREEMKFHEFVEKLQD
>2C3F_292_312
TTGKLLRIRNLSDDKFYVKSD
>1VBI_313_333
RALAEGMALPERVVAELKALG
>1Q44_247_267
ECGFIEEEEVREIVKLCSFES
>1BCO_242_262
LLPAEAVNVSRKGEFTLKVGG
>1TFZ_333_353
LSDDQIKECEELGILVDRDDQ
>1XM9_110_130
LLWNLSSTDELKEELIADALP
>1TR9_153_173
AVGMATTGKHFPGHGAVIADS
>1JTA_330_350
AYTSKIPYIYDVQPMTTELAQ
>1YDX_160_180
IPFTSNKNEQHAIANTLSVFD
>1IXH_29_49
NKVNYQGIGSSGGVKQIIANT
>1IN4_157_177
TTRSGLLSSPLRSRFGIILEL
>1VJV_300_320
SENVMTPREQYETQVALNESE
>1CWV_320_340
FPKTIFKNATFQLQMDNDVAN
>1UA4_66_86
KINTVSQLLGSILWSIRRGKA
>1WZU_237_257
RLRKLYPQKKFYPAREDAFCI
>1AL3_89_109
WPDKGSLYVATTHTQARYALP
>2BWV_65_85
IKSDDTHNHSVLFNRVRDLTA
>1RA0_288_308
GRFDTYPKRRGITRVKEMLES
>1OX0_27_47
VTGYGVTSPIGNTPEEFWNSL
>1DOZ_202_222
SAKLIAEGAGVSEYAVGWQSE
>1W9H_371_391
IYYLSKMNWRGFRSRNLPVTV
>1K7I_381_401
GGAGRDTFVYGSGQDSTVAAY
>1T2D_228_248
IVNLHASPYVAPAAAIIEMAE
>2NLO_86_106
NITHPYKQAVLPLLDEVSEQA
>2GUY_22_42
TDGSTTATCNTADQKYCGGTW
>1YRW_91_111
EILQLAPAGAFNLHGSLLPKY
>1KWF_277_297
FARDGAKGIVDGYTIQGSKIS
>1G41_335_355
ALSAADFERILTEPHASLTEQ
>1DNV_191_211
TNDTAFGNAGNYPHHQVSSFT
>1BQG_297_317
IATDWRQMGHAIQLQSVDIPL
>1DT9_401_421
QFVKGFGGIGGILRYRVDFQG
>1UM8_277_297
AMVDILQKPKNALIKQYQQLF
>2CGL_38_58
FNNGLHSQNGYVTWDVDSLES
>1USG_307_327
KANGANTVIGPLNWDEKGDLK
>1CPT_285_305
RNPEQLALAKSDPALIPRLVD
>1GYC_470_490
DVADVKAANPVPKAWSDLCPI
>1NTY_193_213
FDENIESQGELILQESFQVWD
>2AYU_91_111
NVKEKLLSLKTLQSELFEVEK
>1HX0_406_426
FANWWDNGSNQVAFGRGNRGF
>1ZJC_177_197
EVFDIVRIDGNDPVENWRQHI
>2IM9_237_257
LFSQIPNGAVIEIIRPNWDLR
>1F9V_4_24
NIRVYCRIRPALKNLENSDTS
>1DDI_137_157
DMVRFSPAQLDAEALINLLRP
>1IAL_182_202
YLRNLTWTLSNLCRNKNPAPP
>2H85_71_91
IKILNNLGVDIAANTVIWDYK
>1OWL_459_479
LRQKQFKALYNQLKAAIAEPE
>2BMW_64_84
IPPGVDKNGKPEKLRLYSIAS
>1P1M_385_405
PTIDSEEVKRELARIEKELYS
>1XHB_84_104
VKKLKVPVHVIRMEQRSGLIR
>1RPT_87_107
NLAALFPPEGNSIWNPRLLWQ
>1DQ3_285_305
IREKLRKDGIDYVLHVEEYSS
>1JDC_20_40
LQGFHWNVVREAPNDWYNILR
>1NOF_200_220
HLYGTTPKPYPLAQNAGKQLW
>2FB9_13_33
VSPEHEVSLLSAEGVLRHIPF
>1UM8_317_337
LALERKTGARGLRAIIEDFCL
>1TOI_5_25
ITAAPADPILGLADLFRADER
>1T5J_96_116
NPPDIGLTSLMAIDKLENNDY
>1BQG_41_61
LFTRNILILTDSSGHVGVGEV
>1MGP_282_302
VDEIISPMGKVITTHVGPGTV
>1M8Z_104_124
QMYGCRVIQKALEFIPSDQQN
>1VBI_106_126
GAVGVRRSTHFGMAGLYAEKL
>2B4V_2_22
PLSLPSTKLNPSPDHYAVWGK
>1SAZ_298_318
FIVLTGGLAHEKEFLVPWITK
>2I0Z_361_381
ALVKDFKEFTVNVNGTQSIEK
>1KL1_244_264
KQIDKAIFPGIQGGPLMHVIA
>1WDP_421_441
LSDDLLQKSNFNIFKKFVLKM
>2F68_70_90
TVPLTVKGEQVGQAVITPDGA
>1MDO_327_347
GLHFRAAHTQKYYRERFPTLT
>1RA0_327_347
GTANMLQVLHMGLHVCQLMGY
>1SO7_350_370
PLFGCLYEANDYEEIVFLMFT
>2AZQ_240_260
FAGDKYLWDDFAYATRDGLIG
>1FO8_1_21
LAVIPILVIACDRSTVRRCLD
>1XV5_25_45
RDWFIKNGHEVTLVYAKDKSF
>2CY7_299_319
DESFHCQHPPCRMSIAELDPS
>2BBC_293_313
DCQAPRALLEPALETPPQAKV
>1BU8_283_303
LGYPCSSYEKFQQNDCFPCPE
>2H8O_173_193
LAAERKAALVISLARAAGIGG
>2FGT_33_53
GAHYKVDDNALYEEIWSDLPH
>2AUJ_36_56
GEEVVKGQELAPGVVSRMDGV
>1R3F_274_294
GAPLEGLVRVTEGENGKFIGM
>1J09_382_402
KAQRKLEEGLPLLKELYPRLR
>1EQC_116_136
WARKNNIRVWIDLHGAPGSQN
>1NIJ_136_156
DEQMNQFTIAQSQVGYADRIL
>1X7F_301_321
EYMVRSTEVRKKYKDYDFPVR
>1VJO_25_45
LQLEPLEVPSRLLLGPGPSNA
>1YC9_129_149
LAAAEAESVAARLMISTSIAN
>1VB3_240_260
QLVVSVPSGNFGDLTAGLLAK
>1Q44_87_107
ALLNRHKFPVSSSGNHPLLVT
>1GW1_108_128
DTQKGVWPVGTSWDQTPAVVD
>1BI5_5_25
SEIRKAQRAEGPATILAIGTA
>2GHR_236_256
HSEYSCDTLKQEYERDRDKGL
>1RWR_24_44
ADPNSGGVSHNKFQQFNVANP
>1LL2_281_301
GAVSHLSLGETPATTQPFVSS
>2BI0_61_81
TGMPGPLAHPGLVCDVAIGQS
>1GCA_78_98
EKARGQNVPVVFFNKEPSRKA
>2FYT_314_334
VHKNKKDPRSLTVTLTLNNST
>1JIX_65_85
VNSSINFFGGKPNLAILSAQK
>1W9Y_172_192
KGLRAHTDAGGIILLFQDDKV
>1RCQ_109_129
ERASLARPLNVWLKMDSGMHR
>1W55_348_368
FIGRKEGMAVLSSVNLKYFDW
>2AUJ_230_250
EVIAEAEGVVHLHEPASILVV
>1H9A_64_84
DFTDDQAQAEAFIEHFSYRAH
>2H6O_179_199
LDVTLPLSLPTSAQDSNFSVK
>1IMV_256_276
FFLPLKVTQNLTLIEESLTSE
>1LL2_62_82
DILDSGDSAHLTLMKRPELGV
>1HXX_35_55
NGDMTYARLGFKGETQINSDL
>1GA8_282_302
LAVPHRMFSTKRMLQRWRRKL
>1KO9_275_295
AQRDYSWHPTTSQAKGPSPQT
>4UAG_28_48
GVTPRVMDTRMTPPGLDKLPE
>1TO3_22_42
AVDQREAMRLMFAAAGAKTPV
>1RIQ_172_192
PSSEIYVDRGEEYEGDERYLE
>2DAP_99_119
RQVMNEAATAAGNVALVSTGW
>1PEA_267_287
AFVQACHGFFPENATITAWAE
>1UM8_191_211
PEGNFIQIDTSDILFICAGAF
>2D5B_200_220
DLSISRPKSRVPWGIPLPWDE
>1RJG_114_134
PLLQMFPHLAYVDIDYNESVE
>1Q8K_198_218
GYEGIDAVKEALRAGLNCSTE
>1XA6_87_107
PGCYTLALRFGNQTLNYRLFH
>1XUU_94_114
IKLKEYVESKGMIFISTPFSR
>2BC9_176_196
VEDSADFVSFFPDFVWTLRDF
>1OZ2_297_317
WIDADHPDIHPAGWCSKTGHP
>2AEX_174_194
DLTPTYLNQEDAVHFHRTLKE
>1N67_186_206
IDKTNNTYRQTIYVNPSGDNV
>1GPJ_343_363
DRELERALRRLKTGDPENVLQ
>1YKS_70_90
SAHGSGREVIDAMCHATLTYR
>1BCO_44_64
FWQDVKTRKILGWRCDVSENI
>1DHS_176_196
MPILDQMVMEQNTEGVKWTPS
>1ZU4_191_211
NYDLLLIDTAGRLQNKTNLMA
>1AB4_314_334
KIMNLKDIIAAFVRHRREVVT
>2EX1_294_314
NDYILNNAKNITNIPANISFE
>1B89_153_173
RLASTLVHLGEYQAAVDGARK
>2B9W_298_318
VPDNMRPERLGHVMVYYHRWA
>2CAU_240_260
KTLSSQDKPFNLRSRDPIYSN
>1SIQ_157_177
SYTLNGTKTWITNSPMADLFV
>1DNV_405_425
NPGNTIYRINLTPNSLTSAFN
>1E5W_173_193
QVWHEEHRGMLREDAVLEYLK
>1Q5N_265_285
EIAEVFEPTAKGRGGSSTMPH
>1REO_129_149
RVGEVKKDPGVLKYPVKPSEE
>1XM9_296_316
KKDATLEACAGALQNLTASKG
>2CY7_220_240
SPWRPLVLLIPLRLGLTDINE
>1J6U_442_462
DIIYSSRRFVERYQSSKSSPS
>2HMA_337_357
AEPQRAITPGQAVVFYDGEEC
>1PSW_115_135
GLLNDVRVLDKEAWPLMVERY
>1BHE_320_340
SNVPDWSDITFKDVTSETKGV
>1NH1_210_230
YNPDRIDHTNASYLPIIKDHL
>1PBE_351_371
HRFPDTDAFSQRIQQTELEYY
>1T6C_145_165
QGGGSTEYVFGKGYKVREVIS
>1DOZ_23_43
RYYTHIRRGRKPEPEMLQDLK
>1WXQ_287_307
RALMVIKEKVLDRFGSTGVQE
>1P9R_293_313
SLLGVLAQRLVRTLCPDCKEP
>1F20_383_403
HIYVCGDVTMAADVLKAIQRI
>2B4V_346_366
ELGRLLHGFFIFYAHHFDYER
>1LML_287_307
CAFLTNKCMEQSVTQWPAMFC
>1B9H_355_375
ISSDCVWLHHRVLLAGEPELH
>1W3U_65_85
PTGYKVLFIQGGASTQFAMIP
>2A2F_200_220
FFELSAYDWLLVEPPGIASAF
>1DNV_338_358
GHENPQIQPSVHIGIQAVPAL
>1YDX_254_274
YYGAGIDNTGFVAEPNTEKDT
>1F42_212_232
KPDPPKNLQLKPLKNSRQVEV
>1WP5_94_114
IIKAIPINDFELNGYFLFVTR
>2HVQ_169_189
LDSVVQDYNFTVDHAGLVDAN
>1DOZ_221_241
SEGNTPDPWLGPDVQDLTRDL
>1TXD_49_69
VFYQRVSREGILSPSELRKIF
>1R6F_52_72
ILAYFLPEDAILKGGHYDNQL
>1D3G_130_150
HRLRARQQKQAKLTEDGLPLG
>1N3L_89_109
LLELRVSYYENVIKAMLESIG
>1YHL_224_244
SEAAASVEMNLVERVAHLIGE
>1TD6_54_74
TFFLHQFDKVMELVKQKDFKT
>1ZDY_86_106
ATGHPVDDLLADTQKHLPVSM
>1XFK_59_79
NKGRTGAKHAPSLIKQALANL
>1HSK_159_179
VKDCIDYALCVNEQGSLIKLT
>1VBI_39_59
RGVGSHGLLRLPVYVRRLEAG
>1CSH_96_116
TGQIPTPEQVSWVSKEWAKRA
>2D5B_401_421
HVALEEAMAYVKALNRYINEK
>1T67_182_202
GDGVEDAFSFTSKVMTVSLHK
>1XWI_148_168
DGILVLGATNIPWVLDSAIRR
>1XTO_31_51
TLKATARTQSSIALSDDGVHW
>2J66_30_50
HYRQLRSRTNPAIQFYLSLKA
>1H9A_392_412
FNTRTIDLGWTVSDEDKKNTP
>1U16_377_397
LVRKGMPFRQAHTASGKAVHL
>1VYR_43_63
EYYRQRASAGLIISEATQISA
>1VB3_391_411
GETLDLPKELAERADLPLLSH
>1H12_361_381
ANEFFNEFWSLSQPTGDYRYY
>1VHN_28_48
GADFAFSEMVSAKGFLMNSQK
>1JMS_141_161
GFRTLSKIQSDKSLRFTQMQK
>2PIA_211_231
MTGHWPSGTVHFESFGATNTN
>2AQ5_180_200
YSVDWSRDGALICTSCRDKRV
>1JL5_10_30
NTFLQEPLRHSSNLTEMPVEA
>1SIG_102_122
SIDPELAREKFAELRAQYVVT
>1Z6A_313_333
LLKGGEQSVRRSGKMIRTMEI
>1JTV_255_275
TTERFLPLLRMRLDDPSGSNY
>1U94_52_72
DIALGAGGLPMGRIVEIYGPE
>1QWO_13_33
GYQCSPATSHLWGQYSPFFSL
>1FC6_318_338
TFGKGLIQTVVDLSDGSGVAV
>1GR0_36_56
YYYNADDTSTVPGLMHVRFGP
>2A1X_233_253
IHGSGQNKTQGFRKAISCHFA
>1BN8_158_178
NAKVVGGNFQIKSDNVIIRNI
>1XFI_107_127
REQVLRELGFRDIFKKVKDEE
>1ISR_335_355
WFPEFWQHRFQCRLPGHLLEN
>1CJC_288_308
DGRRAAGIRLAVTRLEGIGEA
>1ESW_454_474
VLALGSEARMNYPGRPSGNWA
>2BWM_229_249
RVVADLTGDRKADILGFGVAG
>2J4O_145_165
PPQYQKILERLKTLEREISGG
>1EDZ_43_63
LANNDPAAKMYATWTQKTSES
>2GVK_28_48
IVYNLTDSPDTVDKVKDVCAN
>2GG6_126_146
TKRPMGRVLNPLREMGVQVKS
>1YS1_194_214
APTETVGGNTHLLYSWAGTAI
>1GPJ_298_318
ERRRKEIPKVEKLIEEELSTV
>1TFZ_55_75
SDLSTGNMVHASYLLTSGDLR
>1CJC_137_157
RELAPDLSCDTAVILGQGNVA
>1I9Z_230_250
YLFEYDQLNKQMLTGKVFPFF
>1LI4_226_246
KGCAQALRGFGARVIITEIDP
>1QF5_180_200
AVDYQKVLDDTMAVADILTSM
>1VB3_148_168
LPNVKVVILYPRGKISPLQEK
>2H6O_245_265
LTSTSPVATPIPGTGYAYSLR
>1B8P_298_318
QGLSIDAFSQERINVTLNELL
>2GES_272_292
IWRTINRPNLVENILPTRPRA
>1O20_306_326
EIVPDVVPATEDDWPTEYLDL
>1F42_109_129
CEAKNYSGRFTCWWLTTISTD
>1RP4_121_141
IEDTINYCDVNDFNGKNAVLI
>1GVH_197_217
GFPHQEIRQYSLTRKPDGKGY
>1OZA_182_202
LLEQAVSSELKDPASSILDIE
>2NVP_255_275
LKEKADSLREEIDNAIEKHGK
>7A3H_244_264
EAQVWIDFMDERNLSWANWSL
>1X7F_166_186
ALIGCHNFYPQKFTGLPYDYF
>1JDN_160_180
VYSDDKLERNCYFTLEGVHEV
>3MBP_128_148
TWEEIPALDKELKAKGKSALM
>2FR1_107_127
LASLADTLSLVQAMVSAELGC
>2IM9_275_295
INNELFFRQASSQYGKVVDVS
>1MZE_234_254
VHHPCDRQSQVDFDNPDYERF
>2H6O_283_303
VFYSGNGPKASGGDYCIQSNI
>2H6O_382_402
AFASNRTFDITVSGLGTAPKT
>1MOQ_100_120
NSLMITLSQSGETADTLAGLR
>1SVB_245_265
GAPHAVKMDVYNLGDQTGVLL
>2AYU_291_311
KQRNKTTKQVRTIEKITPIES
>1UG6_307_327
ATAMGWEVYPEGLYHLLKRLG
>1IN4_97_117
LTSLERGDVLFIDEIHRLNKA
>1J6U_408_428
KSLGKEAYFVEKLPELEKVIS
>1RW3_172_192
GFKNSPTLFDEALHRDLADFR
>1NXC_381_401
WRLTHDPKYRTWAWEAVEALE
>1OYG_206_226
IDEGNYSSGDNHTLRDPHYVE
>1VLY_250_270
AKFRGANKRALWLLAGSASRL
>1M7Y_75_95
IFAELALFQDYHGLPAFKKAM
>2BF1_25_45
EDVWQLFETSIKPCVKLSPLC
>1EU8_363_383
RPIVPYYPQLSEIIQKYVNSA
>1K7I_143_163
NLDYGTQAYAYYPGNYQGAGS
>2HOE_294_314
YFDDIARYFSIGLLNLIHLFG
>1GYN_257_277
NSLNFVFHGGSGSTAQEIKDS
>1Y3N_154_174
PQTVDELYTVLKAFKEKDPNG
>1YHL_15_35
QAFLLDQLQSKYEIDPNRARY
>1XRF_356_376
TFEKELVEFAMPGIIGLQTAL
>1J58_87_107
KPGAIRELHWHKEAEWAYMIY
>1P0H_2_22
SHMTALDWRSALTADEQRSVR
>1UA7_69_89
RYLGTEQEFKEMCAAAEEYGI
>1JHN_216_236
SGNLLNDMTPPVNPSREIEDP
>2F68_243_263
TIPQGYGSYNSFSINYKTKIT
>2D57_244_264
FSKAAQQTKGSYMEVEDNRSQ
>1RVK_166_186
KGIKLHTWMPPVSWAPDVKMD
>2C3F_133_153
MTGQLKFKPAATVAYSSSTGG
>1R4U_63_83
TIYITAKQNPVTPPELFGSIL
>2GHR_158_178
KYPLKEKMFGVFEHEVREQHV
>1SO7_361_381
YEEIVFLMFTLKQAFPAEYLP
>1SIQ_3_23
DWQDPLVLEEQLTTDEILIRD
>2F6H_261_281
QLNYNVTRLEEWCKTHGLTDG
>2GY5_338_358
EVNSGKFNPICKASGWPLPTN
>1W5D_254_274
KQSLKKQGITVKGDIKTGEAP
>1A8D_356_376
NNLDRILRVGYNAPGIPLYKK
>2BG1_310_330
VYSKATATIMQGLLREVLSSR
>1H4V_27_47
ARKVLEAAGALELVTPIFEET
>2G62_229_249
LIDHPYLEPRHFVDEKAVNEN
>1Q25_293_313
SSAQHDVAVDLQPLSRVEASD
>1DFA_407_427
APAAAFARECRGFYFELQELK
>1I24_81_101
LYVGDICDFEFLAESFKSFEP
>2C3F_95_115
TKVETAQKLQQKADKETVYTK
>1LJ8_121_141
SPEIRIVSLTITEGGYCIDDS
>2DFW_79_99
GFAAVDRQVGLNPSGEAFNEL
>1G4R_163_183
SVRLVIRKVQYAPERPGPQPT
>1VJV_79_99
EMKRCFENLQNKSFKSVLPVV
>1XTI_225_245
LQQYYVKLKDNEKNRKLFDLL
>1DNV_200_220
GNYPHHQVSSFTFLQNYYCMY
>1SP3_276_296
GNFVWEKMVKPQYAWYNGTAN
>1JMM_339_359
VPGKDNTDGKKPNIWYSLNGK
>1VYR_122_142
ASALNANTRTSLRDENGNAIR
>1WXQ_138_158
IDYWIYGILSKGWDKFAKRIK
>2CYG_113_133
YNALSSAGLQNQIKVSTAVDT
>1B6R_166_186
GARGFDGSTVFYPLTHNLHQD
>2FGT_385_405
VELEPVWAMKVNGKIVPITKD
>1A5T_203_223
ALFQGDNWQARETLCQALAYS
>1W78_27_47
TIDLGLERVSLVAARLGVLKP
>1GR0_274_294
SDHVGWLDDRKWAYVRLEGRA
>1BGV_151_171
LYRHIGPDIDVPAGDLGVGAR
>1GQ8_70_90
IITASKNVQDGSTTFNSATVA
>1ZED_115_135
AARFNQCNTTRGNEVISVMNR
>1NST_10_30
AQKYFQIFSEEKDPLWQDPCE
>1LAM_430_450
CTAAAFLKEFVTHPKWAHLDI
>1P5D_207_227
DGNFPNHHPDPGKPENLKDLI
>1C0P_122_142
SSECPPGAIGVTYDTLSVHAP
>1WD3_356_376
TQVVDDDSSTTLKEEASWTVV
>1SJ8_89_109
YTAVGCAVTTISSNLTEMSRG
>2DE2_225_245
WLPWAGELQATGARPVVDLGL
>1L9V_37_57
KKDMDKFYDSIIYGIAPPPQF
>1HBZ_141_161
FTHFIRSQKRLPDSGLRDATM
>2ABS_19_39
SHMAVDSSNSATGPMRVFAIG
>1QHU_8_28
PIALGVWGLCWSLATVNSVPL
>1WL4_291_311
SIMGIGPIPAIKQAVTKAGWS
>2G0D_108_128
SLNRYIEYFVREKIEGFNLEN
>1TXD_290_310
QDDRLVLRCHSKILASTADSK
>1GPI_95_115
FVTGSNVGSRVYLMADDTHYQ
>1ZSW_46_66
HFYKNVLGLRRVKMTVNQDDP
>1USG_86_106
SDIYEDEGILMISPGATNPEL
>1BUP_124_144
LTKMKEIAEAYLGKTVTNAVV
>1L6J_348_368
GDGRLWCATTSNFDSDKKWGF
>1O7F_213_233
RKYHLKTYRQCCVGTELVDWM
>2G5D_85_105
AFQTPIHSFQAKRFFERYFTP
>1RE9_237_257
EAKRMCGLLLVGGLDTVVNFL
>2B5W_36_56
GVCGTDHEVIAGGHGGFPEGE
>1P1M_304_324
NPRNLDVNTCLKMVTYDGAQA
>1ZED_259_279
DPSVTHLMGLFEPGDMKYEIH
>1X3M_9_29
HHGMASNEFPVVLVINCGSSS
>1BS0_193_213
VTQQHNGWLMVDDAHGTGVIG
>1B63_11_31
QLANQIAAGEVVERPASVVKE
>1YC9_384_404
LHIATNRYQGGLATYLDVLVA
>1O59_309_329
WVELVGKSKTGPDKEHVYEIR
>2A1X_57_77
KICRKEVKPLGLTVMRDVTIS
>1UUQ_5_25
SNSAVAPTANVATSPAHEHFV
>1XHC_129_149
TIFDADRIKESIENSGEAIII
>1JIX_31_51
SEMGLNVDIISLKNGVYTKSF
>1G6S_84_104
AEGALELFLGNAGTAMRPLAA
>1SNG_229_249
PGTNAAAVPTAPLLTALHRRS
>1GQ8_51_71
DVPKKKKNIMFLGDGRTSTII
>1EYN_381_401
CIAEGTTVVDRIYHIDRGYER
>1TQN_332_352
MEYLDMVVNETLRLFPIAMRL
>1TFZ_311_331
FDFMPSPPPTYYQNLKKRVGD
>2AUJ_94_114
EVLAELSEPYLFRAEESGVVE
>1H6L_174_194
RAFKMNSQTEGMAADDEYGSL
>1NC5_136_156
YPYQMWLDGLYMGGPFALKYA
>2B61_171_191
WAIDYPDFMDNIVNLCSSIYF
>2AUJ_139_159
PAGMTPLVVEGEIVEVGQPLA
>1R6W_266_286
SIESSLGLTQLARIAAWLTPD
>1VJV_245_265
ILRKVVFPFQLDVADMLTPEY
>1I4W_279_299
MILKRTPLNTVMDSLGHGGQQ
>1H4V_215_235
ALLKELGVRPMLDFLGEEARA
>1QHU_416_436
CSTSGPNLYLIHGPNLYCYRH
>1NH8_128_148
AGMRIATAYPNLVRKDLATKG
>1X3L_46_66
EIKGKVYVIALGKAACEMARA
>1BHE_209_229
SKNITIAYSNIATGDDNVAIK
>3MBP_259_279
VGVLSAGINAASPNKELAKEF
>2H6O_56_76
GKKHKLNLDFGLLTPHTKAVY
>1PII_181_201
VGINNRDLRDLSIDLNRTREL
>1HBZ_352_372
QLPVNRPKNAVHNYAFEGQMW
>1QF5_157_177
FAEKLKEVMEYHNFQLVNYYK
>2C5S_368_388
KREKANRFEAKYDFTPLIDEA
>1AL3_159_179
VMLPCYHWNRSIVVTPEHPLA
>1HZF_237_257
AAITAYALTLTKAPADLRGVA
>1ITX_108_128
GNINQLNKLKQTNPNLKTIIS
>1TBF_235_255
LEDPHQKELFLAMLMTACDLS
>1JDC_83_103
FNKNGRYGSDAQLRQAASALG
>2C6J_170_190
EKFVWICKKDVTLKVEPQIYR
>1D7Y_165_185
RTAGVHVSLVETQPRLMSRAA
>2B4W_171_191
GAEVIAKAPPLDILSENAWGG
>1QZZ_123_143
FTGLLDVVRTGRPAYAGRYGR
>1R76_167_187
PEEAAPYRDAALKGIEYLLAS
>1W3U_190_210
LVYAGAQKNLGPSGVTVVIVR
>1SVB_88_108
GGTVCKRDQSDRGWGNHCGLF
>2FXU_204_224
AEREIVRDIKEKLCYVALDFE
>1ESW_22_42
VGVLGREARDFLRFLKEAGGR
>2GWD_421_441
GVTPAENLLEMYNGEWGQSVD
>2I0Z_31_51
VIGGGPSGLMAAIGAAEEGAN
>1RU4_271_291
KGFDQNNNAGGVTVINNTSYK
>2A2F_262_282
MYDEDVKQISTGALTQINLDL
>1BOB_96_116
VIVRDEAKWVDCFAEERKTHN
>1KV7_372_392
GKFDFHHANKINGQAFDMNKP
>2VTK_49_69
PEPMTYWRVLGASETIANIYT
>1ZVD_333_353
HQIDACTNNLPKAHTCFNRID
>2A84_258_278
GPMPLNGSGRLLVAARLGTTR
>1IUQ_263_283
HSDVPGHLFPLALLCHDIMPP
>1SNG_62_82
TLLGTDPAPLLAALDRAVTDS
>1G97_87_107
PILEGLSGHTLVIAGDTPLIT
>1W3F_162_182
DGRILSSTPNVLATQTLENTS
>1RRK_128_148
GGDPITVIDEIRDLLYIGKDR
>2II0_305_325
ELNNFNGVLEVVSAMNSSPVY
>1Z5V_9_29
QLGQCGNQIGFEFWKQLCAEH
>1EVY_203_223
CEVASAVKNVLAIGSGVANGL
>1OEW_228_248
ATVVSAYWAQVSGAKSSSSVG
>1PFO_431_451
NYQDKTAHYSTVIPLEANARN
>1QE3_448_468
EAVNWPAYHEETRETVILDSE
>2HZ6_43_63
VPTHVEEPAFLPDPNDGSLYT
>1IGR_278_298
PSGFIRNGSQSMYCIPCEGPC
>2BW0_273_293
TSGLVPEGDALPIPGAHRPGV
>1KO9_319_339
FSADLRQSRHAQEPPAKRRKG
>1W5D_153_173
PISALTASPNEDYDAGTVIVE
>1JHN_209_229
VDQSIVNSGNLLNDMTPPVNP
>1CSH_207_227
WSHNFTNMLGYTDPQFTELMR
>1AGX_226_246
NMMPDAYQAFAKAGVKAIIHA
>2J3X_261_281
NSYLRNNRVPNNDELNKKIEL
>2IW1_31_51
GHHVRVYTQSWEGDCPKAFEL
>2GY5_76_96
GAYFCEGRVRGEAIRIRTMKM
>4UAG_289_309
SLKALTTFTGLPHRFEVVLEH
>1HO8_19_39
RSIIRSRSVAWDALARSEELS
>1MXG_199_219
YVKGYGAWVVRDWLNWWGGWA
>1I4W_117_137
WSTYSNLIDEERIFVPEVQSS
>1F1O_155_175
ALWHEEMKRNLERFKQAKAGI
>1ADT_313_333
LWSENFTELPRMVVPQFKWST
>1Q0H_313_333
LTFAAPDYDRYPCLKLAMEAF
>1UOZ_9_29
HHHHSSGHIEGRHMANPLAGK
>1UMG_213_233
AVVSIERLNLIAGKYVGKDDP
>1JMS_218_238
LITSPEATEDEEQQLLHKVTD
>2A1X_26_46
EQRKFYEENGFLVIKNLVPDA
>1B6R_63_83
ARHPAFVNRDVFPIIADRLTQ
>1BU8_208_228
SAPIIPYLGFGMSQKVGHLDF
>1QE3_166_186
LKWVRENISAFGGDPDNVTVF
>1VPR_220_240
ASVAKFARAKRTWKSGHYFYE
>1RWR_140_160
VQQGTVTIERGGVNATGLGYF
>1OWL_40_60
QILQSADMAPARVAYLQGCLQ
>2DE2_127_147
SAIRILRGQLGDYLELDPWRQ
>1LL2_10_30
TTNDAYAKGALVLGSSLKQHR
>1U94_148_168
DSVAALTPKAEIEGEIGDSHM
>1V4A_72_92
WLQEALCNVSDEAGLMRELRL
>1I6L_306_326
KANRVASEMVRKMEQAMGLGR
>2AP1_70_90
LVEEADQRFGVKGSVGIGIPG
>1YE3_157_177
VAKIDAASPLEKVCLIGCGFS
>1SAZ_101_121
NGEHASNLGAIIAHRFSSETG
>1FXX_161_181
LPSFRLEHLTKANGIEHSNAH
>1INP_106_126
LLSKVLNGNKLASEALAKVVH
>1IHG_216_236
VDKILLISEDLKNIGNTFFKS
>2G8J_281_301
PWSDNSYEWNKVDPYEREQLR
>1EYN_44_64
VPKLKDIDTTMKLLTQLGTKV
>1R89_238_258
FVHLCREFMEAPSLGFFKPKH
>1JHN_1_21
SKSKPDTSAPTSPKVTYKAPV
>1F2J_176_196
NAETLARYAILSQLCGLVPIV
>1N26_262_282
DAWSGLRHVVQLRAQEEFGQG
>1GA8_140_160
KQKIGMADGEYYFNAGVLLIN
>1P8L_94_114
MYNAKFSYYWFDYVTDDPLKK
>1MZE_124_144
EMKFHEFVEKLQDIQQRGGEE
>1UM8_263_283
RLPVLSTLDSISLEAMVDILQ
>2FXU_25_45
DAPRAVFPSIVGRPRHQGVMV
>2C1I_40_60
QGQAEVIAYYPLQGEKVISSV
>1RYO_144_164
KPLEKAVANFFSGSCAPCADG
>1IOM_57_77
RRQELEEFSAALARRRALPAH
>1W8K_114_134
MKLNDIALCRTHAASFVMAGD
>1XAG_87_107
HVTRNTAIIAVGGGATGDFAG
>2NRJ_108_128
TMVEAINTGDGETLKEGITDL
>1HX0_398_418
RNVVDGQPFANWWDNGSNQVA
>1ZJC_271_291
TNKLPLSYNGTIIDQFKLMFK
>1B8P_14_34
AGQICYSLLFRIANGDMLGKD
>1OGQ_132_152
FSYNALSGTLPPSISSLPNLV
>1HZ4_309_329
KSDAQRVLLDALKLANRTGFI
>1RVK_360_380
HVPDRPGLGEDIDFTFIDNNR
>1X7F_18_38
LYFQSNAMERKLGISLYPEHS
>1RE9_34_54
LSAGVQEAWAVLQESNVPDLV
>1FI4_333_353
AENESKLFAFIYKLFGSVPGW
>1IOM_40_60
KSSFEETTFLLLHGRLPRRQE
>1ZTU_81_101
TVLRGQTLAALLPEQWPALQA
>1ITX_397_417
GAMFWELSGDRNKTLQNKLKA
>1IK6_204_224
LLKAAIRGDDPVVFLEPKILY
>1VQZ_226_246
EYVFSEEELAEINRIKDTKFG
>1EYB_181_201
LIVPQKGNLLIYTEFGKMLVQ
>2AZQ_142_162
ANGKPLAGATVDLWHANTQGT
>1F20_331_351
REETLQAKNKGVFRELYTAYS
>1RP4_368_388
LSESIESVNMFEKMYGKRLLE
>1X3L_14_34
VGEAIKAADPYRAVLNAVKVS
>1X3L_93_113
VIEAGHPIPDEKSILGAKEAL
>1XIP_365_385
LVYILNNEGSLQIVGLFHVAA
>1XMX_319_339
DDTLYKLESLRDLLGGLQARA
>1JY1_49_69
FGTLVSSAQFNYCFDVDWLVK
>1T9H_235_255
SSLEFTDIEEEELGYTFPDIR
>1R3S_102_122
PGKGPSFPEPLREEQDLERLR
>1NQK_239_259
AWQAAERLISHLDDETIAKAQ
>2NZL_29_49
CINDYEQHAKSVLPKSIYDYY
>1FNF_18_38
VLTVSWERSTTPDITGYRITT
>1Y4I_18_38
QQPDPSTGALSTPIFQTSTFV
>1SJ8_206_226
KSVAQRTEDSGLQTQVIAAAT
>2D5B_431_451
PEEARAVLYRVVEGLRIASIL
>1NXC_69_89
ALDTLFIMGMKTEFQEAKSWI
>1GA8_116_136
WDTDLGDNWLGASIDLFVERQ
>1IMV_359_379
PAHLTFPLDYHLNQPFIFVLR
>1FC6_276_296
DGNSIDSATPLVVLVNRGTAS
>1IHG_128_148
NGSQFFITTVPTPHLDGKHVV
>1HBZ_431_451
EVFSDQERDDFVETVAGALKG
>1YQS_224_244
VDSTEQTVSWAQSAGAVISST
>1WW9_189_209
DSILVKDNDLALPLGFAPGGD
>1YU0_270_290
SSGGTDVPTTGVNGTGATSAW
>1BGV_387_407
NSERLSWTAEEVDSKLHQVMT
>2AYU_164_184
ELLVDEEEKAQNDSEEEQVKG
>2B4V_239_259
VPEMFMYRWDISFVGYGVKNS
>1HH2_257_277
RIAAILKELKGEKLDVLKWSD
>1F20_72_92
GVFPGNHEDLVNALIERLEDA
>2GJL_186_206
GLVAALALGADAINMGTRFLA
>1I1W_111_131
HITTLMTRYKGKIRAWDVVNE
>1D3G_154_174
GKNKTSVDAAEDYAEGVRVLG
>1KV7_425_445
RILSENGKPPAAHRAGWKDTV
>1Z70_106_126
PWWLPVKGANWRHPEGPDSTI
>1EDZ_134_154
NVRYLDKENRLKSILPCTPLA
>1YKS_276_296
AQRRGRIGRNPNRDGDSYYYS
>1BQG_11_31
TGAPVITDLKVVPVAGHDSML
>2GWD_332_352
LCALPAFWVGLLYDEDVLQSV
>1TQN_410_430
IYTPFGSGPRNCIGMRFALMN
>1OKG_282_302
SEYSGLFRPPIMRSIIDDYGM
>2C0H_196_216
YSAQEIGRFVNWQAAAIKEVD
>1WL7_256_276
TILDAGNDRWIGPGHCAVYFS
>2D5B_8_28
TTPIYYVNAEPHLGHAYTTVV
>2F5U_45_65
WYRTIQDRTITDFPLTTRSAD
>2F8L_140_160
GTANLLTTVINQLELKGDVDV
>1LTQ_95_115
AWETFAKEYGWKVEHKVFDVP
>1X3M_182_202
VRRYGFHGTSHRYVSRRAYEL
>1VLY_124_144
DDERVLLGVAGFQARAALANL
>2FOZ_111_131
LLNPKCRDVFEPARAQFNGKG
>2B78_305_325
SVSKDYHKLIRQGLEILSENG
>1H30_217_237
VTERGSFYPGSGFAFYSLDYM
>2I0Z_385_405
TGGGVSVKEINPKEMSSKFTN
>3GCB_449_469
KFTSGKEEPIVLPIWDPMGAL
>1N3L_130_150
TLDVYRLSSVVTQHDSKKAGA
>1HA0_245_265
APRGYFKMRTGKSSIMRSDAP
>1RCQ_245_265
LPAGEPVGYGARYSTERRQRI
>1T5J_66_86
EQAICLIKSLTKEGIDIKKFA
>1Y7E_111_131
ENELTFIKTNYYGGIKKYQWL
>1WST_165_185
RVDLLEEKLEELRKQGKRVKI
>1ADT_129_149
TSENGQRALKEQSSKAKIVKN
>1KO9_163_183
CQAFGPRLIQLDDVTYHGFPS
>1E2S_10_30
ADDLGYGDLGCYGHPSSTTPN
>1UOU_391_411
LALVLHELGAGRAGEPLRLGV
>1SNG_7_27
GGFLRDDHLEFALHLHRRLAE
>1IUQ_181_201
IGRNLICVYSKKHMFDIPELT
>2MNR_337_357
IPDLPGVGIIWREKEIGKYLV
>2GG6_98_118
NAATGCRLTMGLVGVYDFDST
>2FQX_20_40
SFNQQVWEGISRFAQENNAKC
>1VLI_331_351
SEDNIAVLRPGQKPQGLHPRF
>1CA1_277_297
YFGIKTKDGKTQEWEMDNPGN
>1XV5_352_372
NDMESTFERIKELSSDRALYD
>1R89_230_250
LSLDNLARFVHLCREFMEAPS
>1Y11_302_322
ASGMAVSRAGDWFGSPVNVAS
>1U7L_230_250
EYVLFNVHLFKKNVQEFTTAA
>1AL3_64_84
QEIIRIAREVLSKVDAIKSVA
>2B61_244_264
LAKAFGRATKSDGSFWGDYFQ
>1YFQ_60_80
LCCNFIDNTDLQIYVGTVQGE
>1H8L_160_180
LAVMSWLKTYPFVLSANLHGG
>1H12_120_140
GVYAWKLKLNQNGFVYKVDEG
>1F1O_133_153
YTVMMGRTHGVHAEPTTFGLK
>1IUQ_151_171
LEKTNPYIAENTIFVAGDRVL
>2A62_252_272
YDIIDGDGTALFEITSDAQAQ
>1EVY_97_117
FLRGFFEKSGGNLIAYAKEKQ
>3THI_343_363
GPEVRTWLKDAKQVLPEALGL
>1KNW_374_394
DTGAYGASMSSNYNSRPLLPE
>1R89_89_109
SYEIRYAEHPYVHGVVKGVEV
>1AB4_294_314
QTQLQVSFGINMVALHHGQPK
>2DE2_192_212
EESATVKGADLFPDVARGQAA
>1N11_47_67
VETPLHMAARAGHTEVAKYLL
>2NRJ_322_342
TLRTDAVTLKEGIKELKVETV
>1GQ8_3_23
STVGPNVVVAADGSGDYKTVS
>1UDX_201_221
VSEEERFTLADIPGIIEGASE
>1SYY_136_156
LDEKEIFNAYNERAAIKAKDD
>1R3F_15_35
LLLDKPQGMSSNDALQKVKRI
>1OHL_196_216
ANLAHKTFVLSYAAKFSGNLY
>1NTH_378_398
TTGMEARMMGEVARATAGVEI
>1MDO_206_226
ADKLRSLKFHGLGVDAWDRQS
>1V71_90_110
ALSAKILGIPAKIIMPLDAPE
>1Q8K_190_210
ADIEVACYGYEGIDAVKEALR
>1L9V_271_291
AFTSSMKQGNTLDVCKRLLFQ
>2GES_67_87
RQRLFAATAEFLGEPQQNPDR
>1UX6_194_214
INTERDDDYAGFVFGYQSSSR
>3SIL_213_233
ITWSLPSGYCEGFGSENNIIE
>1K5C_174_194
DCIAINDGNNIRFENNQCSGG
>1JY1_72_92
PPEFRKKPILLVHGDKREAKA
>1F2J_253_273
GHAEQVAEYTVKTLARVIPPA
>1Y7E_385_405
IRQLLNKNNIAWQVATLGKVE
>1KVK_83_103
PTLEQLEKLKKVAGLPRDCVG
>2G29_376_396
VPADQIPSSPSRGIETFFDGI
>1AGX_45_65
DLANITGIQALQVASESITDK
>1EA7_173_193
SQGTIGYPGALPNAIAVAALE
>1XGK_140_160
QLGLPSTFVYAGIYNNNFTSL
>2HKD_239_259
SKSGEVSVELNDTDSSAATKK
>2ALA_306_326
CTHSSDFGGVLTLTYKTNKNG
>2GG6_343_363
VMNGLEELRVKESDRLSAVAN
>1EDG_168_188
MNEPRLVGHANEWWPELTNSD
>1NE9_92_112
DEAVKALDGRAYVLRFDPEVA
>1A0I_44_64
DNTANSYWLSRVSKTIPALEH
>1HT6_292_312
TGSTQAMWPFPSDKVMQGYAY
>1LI4_114_134
IEQTLYFKDGPLNMILDDGGD
>2HC9_277_297
GGAAGMLEAYSALVKHGFSQT
>1JY1_341_361
SGRSNAMPHIKTYMRPSPDFS
>2A62_275_295
VIRLRKPLDFETKKSYTLKVE
>1GPI_161_181
GAKYGTGYCDSQCPKDIKFIN
>1YKS_79_99
IDAMCHATLTYRMLEPTRVVN
>1KKH_152_172
IQGKASITDTSTITYKGILEI
>1RYO_96_116
YAVAVVKKDSGFQMNQLRGKK
>1DB3_215_235
LYLGNMDSLRDWGHAKDYVKM
>1Q5N_272_292
PTAKGRGGSSTMPHKRNPVAA
>1ISR_116_136
PPGRTKKPIAGVIGPGSSSVA
>1R6W_134_154
VRVGLYEAVRDGMVVNLLLEA
>2GHS_80_100
SGRKTVHALPFMGSALAKISD
>1FCQ_257_277
TSRKKVLPYYWYKYQDRRDTD
>2POR_92_112
TDLDDRGGNDIPYLTGDERLT
>1YU0_34_54
VVVHDGATAGGFPLARHDLVK
>2BW4_208_228
KAMRTLTPTHIVFNGAVGALT
>1IIR_319_339
RAGAPQILLPQMADQPYYAGR
>1O59_89_109
NEMEYDWVIIKMGVAAAHIIG
>2C5S_25_45
TKGKNRSKFVSTLKDNVKFKL
>1R3F_116_136
RGDIEQIPSMYSALKYQGKKL
>2AYU_77_97
LVGQDSGYVGGLPKNVKEKLL
>1DLJ_73_93
EAELVIIATPTNYNSRINYFD
>2AEX_84_104
CVLQDGCVFEKAGVSISVVHG
>1ZSY_223_243
EEELRRPEMKNFFKDMPQPRL
>2FGT_204_224
QALFSDPSIVREDSNYNNRNV
>1YC9_242_262
TSRYGLPSEAGVGLLGHRADI
>1ZWX_70_90
EMYPHQTPVIGRSKHGWDKTE
>1ESW_161_181
LPLRKREEKALREAKSALAEE
>1UR3_287_307
IERVRAAVEAETLKMTRQQWF
>1LZL_203_223
FVDTPLWHRPNAILSWKYYLG
>1OXX_233_253
VSIQVASLIGEINELEGKVTN
>1Z05_398_418
ESRFYKQATMPGAALIKQALY
>1RE9_148_168
CNFTEDYAEPFPIRIFMLLAG
>2HBJ_244_264
LNIYDQLRNKLIESNKLAGVL
>1C0P_34_54
ILARDLPEDVSSQTFASPWAG
>1YPV_35_55
GQIQHILRCGVRKDDRTGTGT
>1VJP_374_394
IPRIIAYEKMRIWAGLKPKWL
>1U16_336_356
VDTLTAVLQVATGVISTLQIS
>1CJC_129_149
WYNGLPENRELAPDLSCDTAV
>1FC6_301_321
LAGALKDSKRGLIAGERTFGK
>1NUY_235_255
DNSAPYGARYVGSMVADVHRT
>2GWN_203_223
GNDLDIHFHPLIRSEEACYRS
>2PIA_291_311
HRDMVLRDDEKGTQIMVCVSR
>1QF5_11_31
WGDEGKGKIVDLLTERAKYVV
>1UTE_41_61
TLGADFILSLGDNFYFTGVHD
>2G9D_128_148
AIADNLKVLLRQFFANTDEHS
>1K1S_332_352
RRIGVKLDNIIINKTNLSDFF
>1WDP_123_143
YTNRSGTRNKEYLTVGVDNEP
>1BN8_38_58
YSTGTTGGSKASSSNVYTVSN
>2F4Q_59_79
DAENELQAFGRDAAGRLQYRY
>1UYN_288_308
SYAGSKQYGNHSGRVGVGYRF
>2CZ9_58_78
LNDLRKENSWIDYVKGIFWVL
>1MXA_314_334
TFGTEKVPSEQLTLLVREFFD
>2FOZ_9_29
GCLAGALLGDCVGSFYEAHDT
>1Y08_271_291
SNASIGMKKYFVGVNSAGKVA
>2I0Z_58_78
GNKLGRKLAISGGGRCNVTNR
>1RK6_97_117
ISQGVTTVVTGNCGISLAPLA
>1FS7_265_285
IHGQKGVSCADCHMPYTQEGA
>1WL4_198_218
FDKEIVPVLVSTRKGLIEVKT
>1SIQ_267_287
RQYALDRMQFGVPLARNQLIQ
>1SB8_27_47
PKVWLITGVAGFIGSNLLETL
>1LZL_289_309
FHGSALVATAAVSERGAAEAL
>1IOM_236_256
PERAREWVREKLAKKERIMGM
>1I4W_207_227
VREAFTDTKLIAISDANELKG
>1XMX_263_283
KQIQDDMPTIQDRSLNVQVYR
>1M6I_370_390
VGYEAIGLVDSSLPTVGVFAK
>1A0I_28_48
LIAEIKYDGVRGNICVDNTAN
>1NH1_160_180
KVYRQTAYLHGNVIPLNTFRV
>1K7I_191_211
GHALGLAHPGEYNAGEGDPSY
>2B20_58_78
GVTDHHQNSQPQSMQRIAGTD
>1XIP_274_294
VRFPYMYKVTLSGLIEPDANV
>1W55_127_147
ADTTLFDNEALQREKIKLIQT
>1GR0_67_87
AFDVDAKKVGFDLSDAIFASE
>1HBZ_398_418
VDDGWEADGTLTREAQALRAD
>2BW0_308_328
MLLVKNIQLEDGKMILASNFF
>1PJA_169_189
WGQEFSICNYWHDPHHDDLYL
>2HRZ_28_48
RKLTQRLVKDGSLGGKPVEKF
>1LI4_91_111
AIAKAGIPVYAWKGETDEEYL
>1NST_18_38
SEEKDPLWQDPCEDKRHKDIW
>1GTK_47_67
VILDTPLAKVGGKGLFVKELE
>1MZE_201_221
HYDEQQNFFAQIKGYKRCILF
>1SP3_98_118
CLICHDTTGTYVKDPAGAGEP
>1TXD_320_340
STVLVRQVATDNKALFVISMS
>1TQN_402_422
NKDNIDPYIYTPFGSGPRNCI
>1OLT_286_306
GMDHFARPDDELAVAQREGVL
>1YPV_277_297
PKLRILRKVEKIDDFKAEDFQ
>1H6S_171_191
SNDMISLAAAYTTDAGGIVDN
>1LFW_356_376
DPDTMIKQVLDKFSGILDVTY
>1YHL_132_152
KSWTQIMAWHYFADRPFLKDL
>1A8D_234_254
NPKEIEKLYTSYLSITFLRDF
>2PIA_298_318
DDEKGTQIMVCVSRAKSAELV
>1RMG_40_60
ITSAWAACKSGGLVYIPSGNY
>1R89_369_389
IENGRWWAFEMRKFTTPEEGV
>4ENL_65_85
VKNVNDVIAPAFVKANIDVSD
>1YDX_132_152
KSQQERIEALAFGTTIQNIRI
>1SVB_138_158
VYTVKVEPHTGDYVAANETHS
>1K7I_355_375
NSADNILQGGAGNDVLYGGAG
>1YU0_239_259
YNFAEVMTHHGKRLPNYNEFQ
>1WD3_387_407
FESVDTPGSYIRHYNFELLLN
>1WY0_203_223
LSSWGRNVGIAFQIWDDVLDL
>1KL1_384_404
LKNVGSEQALEEARQRVAALT
>1YE3_204_224
GLSVIMGCKAAGAARIIGVDI
>1VLY_148_168
LPSKEKQVVKEGATTLLWFEH
>1B63_48_68
IERGGAKLIRIRDNGCGIKKD
>1B63_77_97
HATSKIASLDDLEAIISLGFR
>1PSW_241_261
AWCRNLAGETQLDQAVILIAA
>2AU3_43_63
DTPSFYVSPSKQIFKCFGCGV
>2B4W_70_90
EFTAVPELSWELEDPYIAKIN
>1N26_250_270
MVKDLQHHCVIHDAWSGLRHV
>2A84_265_285
SGRLLVAARLGTTRLLDNIAI
>1FKM_289_309
SFVTPTKDFQSPTTALSNMTP
>1RP4_72_92
VEDWDTLPEYWQPEILGSFNN
>1UZ5_360_380
VPILKGSGAVTSFIDADGFVE
>2FGQ_37_57
SRLGLRGTEDLGGGLKAGFWL
>1B8P_49_69
AQKALQGVMMEIDDCAFPLLA
>1RJG_83_103
VGIDAAILEFLVANEKVQVVN
>1XMX_117_137
VVEPNSDCLCWLYPEGNNDTQ
>2PGD_370_390
VFLGKIKDAFDRNPGLQNLLL
>1NST_26_46
QDPCEDKRHKDIWSKEKTCDR
>2AYU_99_119
LKTLQSELFEVEKEFQVEMFE
>1YQS_85_105
ASVNTYLPGLLPDDRITVRQV
>1XMX_297_317
ATVVNNKLHIIECKTKGMRDD
>1OYG_85_105
GDPKNADDTSIYMFYQKVGET
>1RH9_197_217
MAGYLKSIDSNHLLEIGLEGF
>1R3S_82_102
IIFSGILVVPQALGMEVTMVP
>2GHS_177_197
DISIPNSICFSPDGTTGYFVD
>1VQZ_32_52
YAFKHLLDEDQIFLLWINKPS
>1V71_301_321
KRIGIIISGGNVDIERYAHFL
>1WER_278_298
LSRDLAALHEICVAHSDELRT
>1JDW_39_59
TQAATASSRNSCAADDKATEP
>1HH2_146_166
MGEWADIRIGKLETRLPKKEW
>1ODM_167_187
EENFFARHFKPDDTLASVVLI
>1L9K_162_182
NPTVEAGRTLRVLNLVENWLS
>1V73_135_155
QARDAGGMVHLLMGNHEQMVL
>1SI7_325_345
PQQLSWNWWDDVTVEIRFWLP
>1G41_24_44
KRAVAIALRNRWRRMQLQEPL
>1YC9_22_42
PSANWWQRYQDAQLNHLIEEA
>1KVP_221_241
QLGIGPVDAGFLVAQNTAQAA
>1XFI_47_67
NVFANSIPSFKKRAESDITVP
>2BU7_83_103
MEFLDKDPEDHRTLSQFTDAL
>1A76_254_274
EVEYYDEIKRIFKEPKVTDNY
>1Q25_235_255
DFCDGHSPAVTITFVCPSERR
>1K1S_268_288
KAINEAYNKVNGIPMRITVIA
>1W9Y_296_316
AKEPRFEAMKAMETDVKMDPI
>1G6S_315_335
AMTIATAALFAKGTTTLRNIY
>3GCB_393_413
CHVDETSKLPLRYRVENSWGK
>1Q35_24_44
KDTGIKVNIIFADKGLVDRVK
>2C0H_147_167
NALKNEKALGGWDIMNEPEGE
>1YE3_353_373
EKINEGFDLLRSGESIRTILT
>1XWI_241_261
KKVRGPSRADPNHLVDDLLTP
>2FYT_266_286
IYFEKNCHNRVVFSTGPQSTK
>1OKG_302_322
MCMQMQTPSLGDNPKANLDTM
>1P1M_1_21
MIIGNCLILKDFSSEPFWGAV
>1JTV_4_24
VVLITGCSSGIGLHLAVRLAS
>1GSO_56_76
PALLDFAQNEKIDLTIVGPEA
>1PO5_110_130
LATMRDFGMGKRSVEERIQEE
>1R89_155_175
LKANGIYGAEYKVRGFSGYLC
>2GHR_131_151
YSKTNVTSTLHICWGAQAGLY
>2CU2_176_196
LEYIRKGYVWNGGVFAFAPAT
>2NRJ_245_265
KVTLNRVVGVAYSNINEMHKA
>2NZL_289_309
GVPATIDVLPEIVEAVEGKVE
>1NU5_106_126
IALHDLKARALNLSIADLIGG
>1RCQ_74_94
PILLLEGFFEASELELIVAHD
>1BQC_280_300
WGERIFYGPNGIASTAKEAVI
>1Y4I_254_274
TLRGVKTLGIRMERHCENALK
>1BU8_138_158
STEMGYSPENVHLIGHSLGAH
>1OX0_410_430
SNTFGFGGHNAVLAFKRWENR
>1SJ8_78_98
NLTAGDPAETDYTAVGCAVTT
>1A5T_128_148
LLKTLEEPPAETWFFLATREP
>1IR6_31_51
RQGKRIRVHGDYDADGLTGTA
>1A76_134_154
NCKYLLSLMGIPYVEAPSEGE
>1E2S_350_370
SPRQSLFFYPSYPDEVRGVFA
>1AC5_381_401
DKDLICNNKGVLDTIDNLKWG
>2D5B_156_176
EGNYFFRMEKYRPWLQEYIQE
>1O5T_88_108
KWLQDVFNVPLVIQMTDDEKY
>1JK7_268_288
SAPNYCGEFDNAGAMMSVDET
>2FR1_270_290
LVAELEALGARTTVAACDVTD
>1PGS_203_223
GCAEWCFRTHTIAINNANTFQ
>1HXX_201_221
EAQPLGNGKKAEQWATGLKYD
>1T3S_89_109
GCEIGFIPSRVKLENMRLQHE
>2DFW_308_328
DGDSLGGTAVRFVEREGDRVF
>1NH1_134_154
VLARVVDHEDAHDEIMQDNLF
>1QE3_368_388
VAYASAQSHYAPVWMYRFDWH
>2BI0_148_168
LDFYRCAMLPASPDWKPGAVP
>1UM8_291_311
KQYQQLFKMDEVDLIFEEEAI
>2I7Q_104_124
KEGSEQAQKENEFQGAEAMVL
>1BT3_133_153
IGDPSFGLPFWNWDNPGGMVL
>1V04_136_156
GSSSTVEVFKFQEEEKSLLHL
>2BJF_11_31
DGLHLFGRNMDIEYSFNQSII
>1JTA_131_151
PHYEKGDGWNAEWDAMNITNG
>1KA2_275_295
LYELQQDERFMFTPIAGGVSL
>2II0_215_235
FDLLTLHPIEIARQLTLLESD
>1IMV_215_235
EERTVRVPMMSDPKAVLRYGL
>1YUE_315_335
DTNSPLDYVIVGVVENIGEKE
>1DHS_154_174
GINRIGNLLVPNENYCKFEDW
>1DQ3_168_188
RLRIYDYRIETFEIINDYLEK
>1ZKL_188_208
LILATDISRQNEYLSLFRSHL
>1YGJ_101_121
LKQQNPRLVYVCDPVMGDQRN
>1G4W_154_174
SIPINQQTQVKLSDGMPVPVN
>1ZTU_283_303
VGSSLSVSVVVGGQLWGLIAC
>1VPK_326_346
LVIAFNPKFIEDVLKHIETEE
>1WDI_127_147
VVAVEEDGVRLLRFQGDLVAH
>1UA7_192_212
PNITNTSAEFQYGEILQDSAS
>2J0W_249_269
AEMATFGAKVLHPATLLPAVR
>2GVK_252_272
ANTSKGEYGTYFIGYASTFST
>2D5B_212_232
WGIPLPWDENHVTFVWFDALL
>1FOB_130_150
IISIGNEIRAGLLWPLGETSS
>2PIA_169_189
KIHHDHGDPTKAFDFWSVFEK
>1HA0_380_400
TNEKFHQIEKEFSEVEGRIQD
>1WDP_285_305
FLGCKVKLAIKVSGIHWWYKV
>2HVQ_192_212
VWNAEAKGEVFTAEGYVLKPC
>1R4U_242_262
QQLIETVEYSLPNKHYFEIDL
>1KJO_279_299
SNFSQLRAAAVQSATDLYGST
>1ZX5_99_119
HVHPSDKAAESLGEAEGGVES
>1YC9_164_184
VHAALQVRNKTVELLEKRYAN
>1UX5_270_290
LNYPSFNDFLSELEPVLDVVK
>1R5M_14_34
VERETQEDDTNSIDSSDDLDG
>1V4A_368_388
EQLRVAYLFLRRLENLLQSIN
>1G93_190_210
AWWYKADPNDFTYERRKESAA
>1VLI_143_163
YEINHLPLLKYVARLNRPMIF
>1B9H_225_245
RYFHKIAGSNMRLNEFSASVL
>1ITX_346_366
NYINKNGYTRYWNDTAKVPYL
>1AGX_300_320
HDLNPQKARLLMALALTKTND
>1UR3_30_50
PQGPEFSRFVMGYWRLMDWNM
>1DLJ_65_85
LDSKAAYKEAELVIIATPTNY
>1NIJ_231_251
LDYPVDISEVSRVMENLLLES
>2GG6_246_266
SSTAFPLVAALLVPGSDVTIL
>2G17_21_41
VSYVNRHPHMTITALTVSAQS
>2DE2_199_219
GADLFPDVARGQAAVLASGDV
>1VJY_174_194
GTKRYMAPEVLDDSINMKHFE
>2GJL_308_328
DIVEQARQLVRQRLEGMLAGV
>1LW7_283_303
LLKNNTEWVDDGLRSLGSQKQ
>1TCA_4_24
GSDPAFSQPKSVLDAGLTCQG
>1T2D_175_195
NAHIVGAHGNKMVLLKRYITV
>2FR1_254_274
LLLVSRSGPDADGAGELVAEL
>1OC7_260_280
GFPAQFIVDQGRSGKQPTGQK
>2FFE_73_93
TYERMKELGIEEGLKLGDRDR
>2A0M_154_174
PLQDGRVHSGTPFRQLLEESS
>1Q14_218_238
PQQPLVIVVGTSLAVYPFASL
>1LML_428_448
HGSNDYTNCTPGLRVELSTVS
>1DYK_325_345
SASTSADTNDPVFVGGFPGGL
>1R76_283_303
RNFEPAALSSTESARILLFLM
>1A8D_134_154
GNNLIWTLKDSAGEVRQITFR
>1O20_241_261
IFVDESADLKKAVPVIINAKT
>1NI5_104_124
RTLLPGEVLVTAQHLDDQCET
>1GYC_379_399
TIEITLPATALAPGAPHPFHL
>1UZ5_149_169
GRLLVKKGERLGFKQTALLSA
>1PSZ_107_127
KDYFAVSDGVDVIYLEGQNEK
>1NW3_343_363
RRQQRESKSNAATPTKGPEGK
>2AE0_188_208
YRSIGKVLIDRGEVKKEDMSM
>1TV5_339_359
DIKSFENKKGGVSGAKLKDIS
>1JX6_223_243
DAAKASLAKHPDVDFIYACST
>1U16_267_287
EFGFLTLSDAFSTGSSLMPQK
>2FGT_214_234
REDSNYNNRNVLTDGISRLDV
>1LI4_175_195
VPAINVNDSVTKSKFDNLYGC
>1DKQ_388_408
QGMCSLAGFTQIVNEARIPAC
>1YON_242_262
ISSMLQDIRALRHTEIDYING
>2GWD_23_43
AYLASGCKSKEKWRIGTEHEK
>1LJ8_202_222
ALLAFAALHNAELHDWIKAHV
>1QYI_254_274
LLPYFEADFIATASDVLEAEN
>1M6I_233_253
MEKVRREGVKVMPNAIVQSVG
>1W78_166_186
VTSIALDHTDWLGPDRESIGR
>2AEU_4_24
DYEEFLRLEKARKIILEILNE
>2GHR_261_281
PKNYFKHDNPNEKPLVRWRSH
>2BKW_181_201
GCEEFEFDEWGVDFALTASQK
>1Y4I_242_262
TGGCMSPFNAWLTLRGVKTLG
>2DBY_191_211
RFLKETPLLTAKPVIYVANVA
>1T67_289_309
KYILQWQLATLILGGGGYNLA
>1Y4I_324_344
GRRMINSVELCLLAVSLGDTE
>1WMD_359_379
TASVTLVNDLDLVITAPNGTQ
>1BI5_285_305
EAFEPLGISDYNSIFWIAHPG
>1WM1_170_190
SDDERKDVIAAYRQRLTSADP
>1WF3_155_175
LDERQVAELKADLLALMPEGP
>1YLE_22_42
ADSPVGVTSLPDDAERLRDKI
>1TO3_69_89
QQFCYRQAVEQNAVAKSCAMI
>1CSH_1_21
STNLKDVLASLIPKEQARIKT
>3BCT_291_311
NAVRLHYGLPVVVKLLHPPSH
>1R5M_236_256
EKTPTGKLIGHHGPISVLEFN
>1CJC_94_114
AYHAVVLSYGAEDHQALDIPG
>1OEW_195_215
EWTSTGYAVGSGTFKSTSIDG
>2CY8_213_233
HFGVTPVSDSFLREGAELARQ
>2C6J_314_334
NTQENVKNVGSGVESKAASSN
>1FC6_10_30
LEAWRAVDRAYVDKSFNGQSW
>1SJ8_96_116
VTTISSNLTEMSRGVKLLAAL
>1XKU_65_85
TEIKDGDFKNLKNLHTLILIN
>1ADT_273_293
IVFQCCNPVYRNSRAQGGGPN
>1GPI_102_122
GSRVYLMADDTHYQLLKLLNQ
>1N11_277_297
SGLTPLHLVAQEGHVPVADVL
>1KVP_105_125
HAAFLGTINPDTNKIPKHLFQ
>1VAG_194_214
GSTLGDPANVQFTEICIQQGW
>1I1W_217_237
SVLQALPLLASAGTPEVAITE
>1OYG_334_354
RGSKMTIDGITSNDIYMLGYV
>1YD7_54_74
EAMALYMPLVDGVVIQMEDEI
>1ESW_301_321
YWEIPASCPTAVEGRWVKAPG
>1LL2_111_131
IDDLFEREELSAAPDPGWPDC
>1TR9_29_49
GVILFGRNYHDNQQLLALNKA
>2D57_226_246
YEYVFCPDVELKRRLKEAFSK
>2GY5_35_55
IGRDFEALMNQHQDPLEVTQD
>1P1M_313_333
CLKMVTYDGAQAMGFKSGKIE
>1KA1_114_134
PLKSLEDVRQIIDFGNYEGGR
>1OKG_152_172
PATHWPFKTAFQHHYLVDEIP
>2BI0_221_241
SGAPELARLTLNIAATHHDWR
>1JIX_100_120
DIRLPFSQSWPNVKNRPWAYL
>1H8L_114_134
NPDGYEKSQEGDRGGTVGRNN
>1MGP_60_80
GRSEPDEREPEEIMNFYKRIR
>1WCD_402_422
LSERDRLGIKTVWPTREYTDF
>1F2J_133_153
MTAGLDGYIKRAKKYYAMGCR
>1QWO_191_211
TKFEASQLGDEVAANFTALFA
>1OZ2_183_203
FDNWDDTYDYWCDPSSPYIHP
>1FXX_304_324
NKCPVLAQANTLRPEDADRLG
>1L9V_201_221
HVKELVAELRWQYNKFAVITH
>2C4E_36_56
SARKYYGGAAANTAVGIKKLG
>1QOY_264_284
AIGEIKTETETTRFYVDYDDL
>1OQ9_109_129
PTYQTMLNTLDGVRDETGASP
>2CWC_102_122
GHATRRALERYAATGDPYAGD
>1UUR_7_27
LSSPQPILDTIYKLLSEQEQT
>1V2D_23_43
QRLGAVNLGQGFPSNPPPPFL
>1BT3_241_261
IPIHRWVGDPRNTNNEDMGNF
>1R76_325_345
TSVIRDRAWVKSDQGYQLVTE
>2F6H_275_295
THGLTDGTECLQHLIQTAKLL
>1FP2_25_45
YAFIDSMSLKWAVEMNIPNII
>1ZXX_17_37
NAAVRAVTRVAIANGLEVFGI
>3THI_311_331
RHQVYEALMQDYPIYSELAQI
>1H9A_123_143
FGTIAKYLKSEGLLADTGYNR
>1HZ4_230_250
DKAAAANWLRHTAKPEFANNH
>1Q7E_156_176
GFWDGPPLVSAAALGDSNTGM
>1WYC_104_124
PDDRHLLMSVSKSLCGTVVGA
>1M13_34_54
RELMDAQMKTFDTTFSHFKNF
>1BG6_330_350
IDTDFRKEGRTLEKLGLSGLT
>1IG8_10_30
QARKGSMADVPKELMQQIENF
>1MXA_133_153
LMPAPITYAHRLVQRQAEVRK
>1WXQ_235_255
LVREEEKRGYIVIPTSAAAEL
>1XRF_307_327
LFTEREVLNSGANARVNPPLR
>1X8V_193_213
RRDEARNGLVALVADIMNGRI
>1JDN_260_280
KRGDKHDFEAKQAYSSLQTVT
>1CKO_87_107
RFMMFFTRVFGFKVCTIIDRA
>1W8K_292_312
SDNFKSKGRGFNWANFDSVKK
>1X3L_291_311
TTLEGEAKDAGLFIGSIVQEI
>2FK8_258_278
YIKTLRIWGDTLQSNKDKAIE
>1VHN_36_56
MVSAKGFLMNSQKTEELLPQP
>1BIF_88_108
SFEFFLPDNEEGLKIRKQCAL
>1VFL_240_260
HTLEDTTLYNRLRQENMHFEI
>1NQK_171_191
YPPLYFGGSSDVAQELAAEQV
>1WZZ_201_221
SAGRFGQWRLPPDWLAVNRAT
>2B9W_229_249
ITREDGKVHIHTTDWDRESDV
>1UXY_52_72
FLEDYRGTVIINRIKGIEIHD
>1DLJ_193_213
LIMGASEAEAVKLFANTYLAL
>1MUW_42_62
LAELGAHGVTFHDDDLIPFGS
>1US0_272_292
ENFKVFDFELSSQDMTTLLSY
>2CAU_382_402
HKENVIRQIPRQVSDLTFPGS
>2GI3_416_436
ANLAGLPAISVPFGFSNNLPV
>2FBA_330_350
RYSVNSAYSAGAAIGRYPEDV
>1VPB_246_266
KYTMVVDPMNSSRLLSPMISA
>1UA4_256_276
LNEREIPVHLEFAFTPDEKVR
>2F5U_4_24
EVQIVRNDPPLRYDTNLPVDL
>1VFL_282_302
FKNDQVNYSLNTDDPLIFKST
>2AE0_137_157
YAGALSDKYILAYSNSLMDNF
>2PGD_251_271
PKIRDSAGQKGTGKWTAISAL
>1JP4_87_107
IEDGQSEEILKQPCPSQYSAI
>1NE9_64_84
TPTDKKFAYASKGPVMDVTDV
>1W9H_322_342
RYLLTLLQPYLKRNGLEMVTP
>2BMW_228_248
KNPQGGRMYIQDRVAEHADQL
>1UOU_382_402
TVELVRALPLALVLHELGAGR
>2D81_112_132
LKAQLGNFDNSANVSYVTTTG
>1NE9_151_171
DLTKFPDAKTTLDLYPSKTKS
>1V4A_357_377
AELHLLSENDAEQLRVAYLFL
>1SJ8_173_193
QIGESDTDPHFQDVLMQLANA
>1XOV_258_278
KDAKGRIKVRIKSAKDLRIPV
>2H9F_174_194
EIVLEFLDPSDDGEDGGAIFP
>1K7I_1_21
MGKNLSLRQDDAQHALSANTS
>1NQK_147_167
TVDFNGKHIHVRGAKLLFPAI
>1LTQ_67_87
TAKSILYGGDSVKGVIISDTN
>1C7Q_158_178
EKKYGKEEARKRIYVTTDRTK
>1WST_182_202
RVKIVYTVSTFQNPAGVTMSV
>1SVB_50_70
QENPAKTREYCLHAKLSDTKV
>1ESW_480_500
GELSPEHGARLRAMAEATERL
>1R6W_299_319
AQQVRRWPGSTLPVVEVDALE
>1QHU_157_177
QDEGILFFQGNRKWFWDLTTG
>1V4A_268_288
EGVYANELRAMLRPFVFRRYI
>1I4W_141_161
NDKFLTVANVTGEGSEGLIMQ
>1X3M_364_384
VEMNKQPNSHGERIISANPSQ
>1IIR_296_316
QVLFGRVAAVIHHGGAGTTHV
>1T9H_147_167
RNIGYDVYLTSSKDQDSLADI
>1EUR_47_67
TGIDAPGPNSILQRRSTDGGR
>1ZSX_108_128
WGGKAETERGLSRKHIIEGLK
>1QWO_246_266
RTSDASQLSPFCQLFTHNEWK
>1KV7_6_26
LPIPDLLTTDARNRIQLTIGA
>1G8P_289_309
RGELTLLRSARALAALEGATA
>2CWC_90_110
GYRSATGVCFGLGHATRRALE
>1QF5_204_224
VSDLLDQARQRGDFVMFEGAQ
>1LYV_67_87
FRDIQCRRQTAVRADLNANYI
>1CRZ_16_36
QWAGPGAAPEDIGGIVAADLR
>1ZHX_262_282
KDKEKALYTISGQWSGSSKII
>2AUJ_8_28
TDEEYRELRYGKQETYPLPAG
>1UDX_27_47
FVPKGGPDGGDGGRGGSVYLR
>1Y7E_104_124
KPSPISEENELTFIKTNYYGG
>1GPI_71_91
CALDGADYSGTYGITSTGTAL
>1QZ9_130_150
PTDLYIAEGLADMLQQGYTLR
>1UXY_106_126
ALIPGCVGSSPIQNIGAYGVE
>1A0I_116_136
NQEFHEELFVEPIRKKDKVPF
>2A3N_303_323
PKAYALDGIDDEFRWIMAPCV
>1UMG_83_103
AKDLGLYAAGQDLLSDSFSGN
>1NF1_59_79
LLWNMFSKEVELADSMQTLFR
>1WAK_114_134
GVNGTHICMVFEVLGHHLLKW
>1KA2_62_82
LHPEFVNLVEKAKGLENLNEY
>1QAZ_127_147
DPKSQSWYQVEWSAATAAFAL
>1PSW_251_271
QLDQAVILIAACKAIVTNDSG
>2HQ2_299_319
WVTRKPTSDGYVTSLELFAHD
>1WZA_462_482
KEITPVEDNNKLMYTIPAYTT
>1SB8_321_341
ISKAAKLLGYAPKYDVSAGVA
>2HBJ_172_192
IWLQRDLGLYVVGLFDTYHAS
>1PBE_135_155
ERPYVTFERDGERLRLDCDYI
>1WZU_31_51
IADFIGDSLELARRATRVDAD
>1ZVD_21_41
QAGHCRIEVSREEIFEESYRQ
>2H85_127_147
GRVEGQVDLFRNARNGVLITE
>1QYI_148_168
YAALEEFATTELHVSDATLFS
>1LC5_44_64
RALIDNLDCIERYPDADYFHL
>1H30_98_118
RLELQLRYNGVGRVTSSGPVI
>1K5C_113_133
EVLNSPAQAISVGPTDAHLTL
>2BF6_96_116
GRIFLLVTHFPSKYGFWNAGL
>2FP3_288_308
TKKGSMQTGAYDNLGFNKKLY
>2AEX_101_121
VVHGNLSEEAAKQMRSRGKVL
>1ESW_15_35
SLPGPYGVGVLGREARDFLRF
>2GFO_80_100
CLCNAPHLADYFNRNCYQDDI
>1XKS_168_188
LIPESSGKIHQHILPQGQGML
>2FK8_102_122
GTTMRRAVERFDVNVIGLTLS
>1GKZ_357_377
QSLQGIGTDVYLRLRHIDGRE
>1V72_176_196
LHMDGSRFANALVSLGCSPAE
>1KK1_44_64
RGITIKIGFADAEIRRCPNCG
>1Q8K_105_125
VYSILRHVAEVLEYTKDEQLE
>2NMT_356_376
KNANMDVFNALTSQDNTLFLD
>1TO3_89_109
IVAADDFIPGNGIPVDNVVLD
>2FBA_140_160
GRPQNDGPALRAYAISRYLND
>1C3P_282_302
VREVFGEGVYLGGGGYHPYAL
>1F9V_151_171
SDNNNKEDTSIGLKHEIRHDQ
>1RVK_342_362
GHDYLKSLSDPMDRDGFVHVP
>2JAK_40_60
LHIRDVPPADQEKLFIQKLRQ
>1KVP_184_204
TTSTGMAPVTTKFRDVPNLSG
>1BT3_255_275
NEDMGNFYSAGRDIAFYCHHS
>1OFL_58_78
FTGDAKVELRGEHLILEGIWF
>4ENL_175_195
GAKTFAEALRIGSEVYHNLKS
>1R6D_36_56
LDSLTYAGNRANLAPVDADPR
>1NE9_315_335
EYIGEIDKVLDPEVYAELVKD
>1L6J_209_229
AACHFPFIFEGRSYSACTTDG
>2FTP_73_93
QRPGVTYAALAPNLKGFEAAL
>1A8D_186_206
NGVLMGSAEITGLGAIREDNN
>1R9L_261_281
PVADINAQNAIMHDGKASEGD
>1USG_193_213
NIDFVYYGGYYPEMGQMLRQA
>1O70_24_44
LRKFYEVIMDNGGAVLDDINS
>1Q1Q_177_197
HIKGWLRMKGKDNFLFITYEE
>1QNR_149_169
QAVVSRYANSTAIFAWELGNE
>1BHE_62_82
GVSLLIDKGVTLRAVNNAKSF
>1HH2_323_343
QNARLAAKLTGWKIDIKPIMN
>2GVK_223_243
SDEEKPGNAHNAVTNIGDDLK
>1ODM_95_115
PGKKAVESFCYLNPNFTPDHP
>1NML_91_111
AQFWDGRAADLAEQAKGPVQA
>2B20_251_271
ADFWLAVQQELLPLVKVIAPF
>1OLT_228_248
RVAELNPDRLSVFNYAHLPTI
>1H6S_258_278
YVSDIDRAGADTAYGIGADYQ
>1SVB_333_353
SGTKPCRIPVRAVAHGSPDVN
>1PSW_130_150
LMVERYIALAYDKGIMRTAQD
>2B69_319_339
LEEGLNKAIHYFRKELEYQAN
>1JDC_290_310
VDNHDTGYSPGQNGGQHHWAL
>1PFO_403_423
VAQFEVAWDEVSYDKEGNEVL
>1PII_1_21
MQTVLAKIVADKAIWVEARKQ
>1BUP_80_100
DAVVQSDMKHWPFMVVNDAGR
>1ZSX_296_316
AWCLRNEGVSSVLLGASNADQ
>1H30_83_103
GHQDSTWIVLALRAGRLELQL
>1FG7_5_25
TITDLARENVRNLTPYQSARR
>1SAZ_66_86
SSFSAFVSRGGLLDPIPGGVY
>1XGK_294_314
GPANGKGAGAGMMQGPGGVIS
>1RIQ_100_120
GDYFKKEAIEYAWEFVTEVLK
>2DBQ_61_81
VFENAPKLRIVANYAVGYDNI
>2NMT_29_49
PKTPEDISDKPLPLLSSFEWC
>1WL7_207_227
RNGYYYLFVSFDFCCRGIEST
>1Y11_2_22
TDHVREADDANIDDLLGDLGG
>1LML_48_68
ILTNEKRDILVKHLIPQAVQL
>1H12_332_352
GGAQNRGCAGEGQKAANAVAL
>1DB3_37_57
SFNTERVDHIYQDPHTCNPKF
>2F6H_376_396
TGPFTDPFSLIKTRKFDQVEA
>1HD7_294_314
ALCDSKIRSKALGSDHCPITL
>2B4V_438_458
ERFLPTNAPEKSILGVKRADL
>1ISR_275_295
GVVGEFSLIGSDGWADRDEVI
>1HH2_91_111
SIVKKELNVKNFGRIAAQTAK
>1N40_73_93
LNALTVPPEVVNNMGNIADAG
>1HX0_384_404
CEHRWREIRNMVWFRNVVDGQ
>1ZDY_273_293
GLTLSPKEEYYKLGAYYHITD
>2GHR_71_91
LHMESHLSRNVAQEHLTSFYK
>1Y08_119_139
FDVKEAIDTKNHQLDSKLFEY
>1K5C_105_125
GSGTYKKFEVLNSPAQAISVG
>1B6A_271_291
PKYDTLLKAVKDATNTGIKCA
>1SO7_85_105
RSMNPCPLYDAQTGTLFLFFI
>1OXX_248_268
EGKVTNEGVVIGSLRFPVSVS
>1VJ1_296_316
RERFTVLNYKDKFEPGILQLS
>1EYN_269_289
AGADIETGEDWISLDMHGKRP
>1E6U_156_176
RDYRSVMPTNLYGPHDNFHPS
>2CEY_256_276
LVTFFEKQGVKITHPDLVPFK
>1NH8_89_109
RDLVCDSGAQVRERLALGFGS
>4ENL_78_98
KANIDVSDQKAVDDFLISLDG
>1UUQ_365_385
EQGEPSAGYNIWAWNGYGRTT
>1FNO_151_171
ALAVLKGNPIPHGDIKVAFTP
>1WL4_350_370
ALGHPLGASGCRILVTLLHTL
>1W55_160_180
LDQNLEFTDDSTAIAAMGGKI
>1YII_67_87
DLKSELTGKFETLMVSLMRPA
>1QF5_102_122
ACPLILDYHVALDNAREKARG
>1FI4_265_285
DFATFAKETMMDSNSFHATCL
>1L9K_215_235
VRNPLSRNSTHEMYWVSNASG
>2FB9_266_286
VRGMARVDFFLAEGELYLNEL
>1NRI_179_199
SEMAEIADIAIETIVGPEILT
>1TJY_220_240
GFSTPNVMRPYVQRGTVKEFG
>1BS0_220_240
CWLQKVKPELLVVTFGKGFGV
>1AB4_333_353
VTRRTIFELRKARDRAHILEA
>1FC6_188_208
AAAALPPGAAKQQLGYVRLAT
>2AZQ_159_179
TQGTYSYFDSTQSEFNLRRRI
>1BG6_277_297
NPAYRGIAGPINLNTRYFFED
>1XC3_143_163
GRLLQGLSHPEMGHIYIRRHP
>1HZ4_76_96
MQQTEQMARQHDVWHYALWSL
>1H09_112_132
QMIADAGYKPIYYSYKPFTHD
>1A26_221_241
SQGLRIAPPEAPVTGYMFGKG
>2AZQ_3_23
VKISHTADIQAFFNQVAGLDH
>2GWN_10_30
NALITNEGKTFPGSVMIDGAF
>1NHS_166_186
EAFAKAGKKVTVIDILDRPLG
>1GPJ_7_27
VGITHKEAEVEELEKARFESD
>1XKS_84_104
DFHWSADLVALSYSSPSGEAH
>1L5O_294_314
KGARIALAHLSMEPYLHMAMR
>1XKS_137_157
VDSGGDKTYSFLTAVQGGSFI
>1VJZ_20_40
WRGFNLLEAFSIKSTGNFKEE
>1SAZ_352_372
PKNYSEESRRWRERYDSYLDG
>2G8J_61_81
KRPTELLSNPQFIVDGATRTD
>1W5D_316_336
KGEGSWEKGLEVLNSTLPEFG
>1MGP_150_170
IPLPARVAREMLENGATIEEV
>1LW7_71_91
YQKNQIFIHHLVEDGIPSYPN
>2DBN_187_207
MQARQSEEMANAQSFLNRLWT
>1RK6_66_86
DVAGKVVSPGFIDSHTHDDNY
>1NST_236_256
QKFLGVTNTIDYHKTLAFDPK
>1ELV_58_78
VLGPELPKCVPVCGVPREPFE
>2I1O_251_271
NFEALIREVRWELALRGRSDI
>1RHC_201_221
KNVTIPKFEEGAREAGKDPSK
>1HA0_4_24
TLCLGHHAVPNGTLVKTITDD
>1HXX_192_212
GAADRTNLQEAQPLGNGKKAE
>2C0H_93_113
MRAYLHAAQRHNILIFFTLWN
>1T1G_219_239
GGVSRIFPLPSWQERANVPPS
>2D5B_219_239
DENHVTFVWFDALLNYVSALD
>2B9W_109_129
QVMAAVQKLGQLLATKYQGYD
>1D7Y_175_195
ETQPRLMSRAAPATLADFVAR
>1FNF_264_284
ESPLLIGQQSTVSDVPRDLEV
>1ZJC_300_320
AEKGEAVLKDLINTDEGSRRL
>1VJY_125_145
GKPAIAHRDLKSKNILVKKNG
>2AM1_179_199
AIVTLVGEAHLAFFKDRSEIA
>1DT9_162_182
QGNTREVLHKFTVDLPKKHGR
>1R5M_152_172
IVSVKWNKDGTHIISMDVENV
>1SAZ_244_264
NGGLVAYLGTSDAREVVRRIK
>1NOF_70_90
QAVSLGAKIMATPWSPPAYMK
>2FUZ_176_196
HALKSRRFLVRGDDSSYHTFY
>2GG6_383_403
GRPDGKGLGNASGAAVATHLD
>1Z6A_150_170
WKYIVIDEAQNIKNPQTKIFK
>1L5O_245_265
GMTGVMLGAARCGLPVLLDGF
>1GSO_389_409
VTALGHTVAEAQKRAYALMTD
>1WCD_152_172
NDKIGNVLVGEGVTVLSLPTS
>1AOP_129_149
DEEPILGQTYLPRKFKTTVVI
>1JMM_332_352
PVSDMPVVPGKDNTDGKKPNI
>1DLJ_10_30
YVGLSLGVLLSLQNEVTIVDI
>7ODC_197_217
HVGSGCTDPDTFVQAVSDARC
>2EX2_15_35
ANLALMVQKVGASAPAIDYHS
>2IXR_18_38
TMPADAGARAMTDDDLRAAGV
>2FB9_170_190
ERFQDLEAALALAFRYDEKAV
>2C1I_404_424
NQGYTFVTIPEMLNTRLKAHE
>1PZD_151_171
PGTCYTLVALPKEDPTAVACT
>1WRU_168_188
AAGELVFSRAASTATDELVLG
>1IK6_321_341
VAEKALDRLTAPVIRLAGPDV
>2F4Q_319_339
EGLTRSEGALKRMLESERTLR
>2B9W_219_239
PAERNVDITRITREDGKVHIH
>1ZX5_272_292
GYSCLVPASTDSFTVESERGK
>3MBP_30_50
DTGIKVTVEHPDKLEEKFPQV
>1RIQ_239_259
IDIIFPLIQFGEEVSGKKYGE
>2F5U_256_276
QRLLANGNVYADRLNNRLQLG
>2ALA_330_350
VHSHSNVATLQEATAKVKTAG
>1W3U_78_98
STQFAMIPMNFLKEGQTANYV
>1QWO_289_309
AQGIGFTNELIARLTRSPVQD
>1G8P_202_222
RPQLLDRFGLSVEVLSPRDVE
>1Y0Y_208_228
ATVQEEVGLRGARTSAFGIEP
>1Y8A_105_125
VPDAEKAMATLQERWTPVVIS
>1SVS_284_304
ICYPEYAGSNTYEEAAAYIQC
>2I0O_130_150
SGCTAVVALLHGKDLYVANAG
>1RH9_50_70
QASKYKMNVARTWAFSHGGSR
>2HMC_29_49
GVIPALMTPCRQDRTPDFDAL
>8ABP_204_224
MNDSTVLGGVRATEGQGFKAA
>1Q1Q_42_62
DVRDDDIFIITYPKSGTTWMI
>2CJG_186_206
ARFPKFDWPRIDAPYMRPGLD
>1LC5_243_263
QMPWSVNALAALAGEVALQDS
>1TQ4_109_129
MERHPYKHPNIPNVVFWDLPG
>1AOP_18_38
ITTKQWQAIDKFAGENTIYGS
>2GWN_363_383
KTAHIPATLFAIEKRGYIRPG
>1VJV_344_364
CVYNLIGVITHQGANSESGHY
>2B20_156_176
PGWDCPQAPEIPAKEIIWKSE
>1VQZ_249_269
DWNYGKSPEFNVRRGIKFTSG
>1PMI_87_107
KFGSSKELPFLFKVLSIEKVL
>1XM9_258_278
MNNNYDCPLPEEETNPKGSGW
>2GHS_89_109
PFMGSALAKISDSKQLIASDD
>2GWD_429_449
LEMYNGEWGQSVDPVFQELLY
>1VYR_90_110
VHAEDGRIAVQLWHTGRISHS
>1YDX_143_163
FGTTIQNIRISDLKELEIPFT
>1ISR_190_210
YNWTYVSAVHTEGNYGESGMD
>1ISR_164_184
TLYKYFLRVVPSDTLQARAML
>2ABS_99_119
QKLLRKPGSAGYMGAIGDDPR
>1XHC_12_32
VIVGNGPGGFELAKQLSQTYE
>2GVK_52_72
MIRSMRNRFPDMQFSCTMGFG
>1LML_318_338
TSRLSLGACGVTRHPGLPPYW
>1J72_151_171
ERALNWDSFNTGDCFILDLGQ
>1XAG_277_297
SKHDISHYIQYLIQLGYPLDM
>2G9D_305_325
NEGEAIVFPNRKVAIGQRAAL
>1XKS_107_127
QAVAVMVATREGSIRYWPSLA
>1ZSY_299_319
WKKDHSPDQFKELILTLCDLI
>1JIX_224_244
PKYPWTKAPVFTGKIPMNMVS
>1AGX_115_135
VGSMRPSTALSADGPLNLYSA
>1P9R_284_304
GIEPFLISSSLLGVLAQRLVR
>2HGS_314_334
PGMLEMLLPGQPEAVARLRAT
>1R3S_317_337
IGQLVKQMLDDFGPHRYIANL
>1OLT_78_98
QQHKADQYLDALEQEIVHRAP
>1AL3_193_213
PLVTYTFGFTGRSELDTAFNR
>4ENL_109_129
AILGVSLAASRAAAAEKNVPL
>1N40_158_178
PKLFRSLSIAFMSSADPIPAA
>1LAM_313_333
KPGDVVRARNGKTIQVDNTDA
>7A3H_153_173
PYAEEVIPIIRNNDPNNIIIV
>1G8P_122_142
LDIERAISKGEKAFEPGLLAR
>1YPX_59_79
KSITDGEFRRAWWHFDFLENL
>1CJC_220_240
RPMLDPADFLGLQDRIKEAAR
>1F42_183_203
SLPIEVMVDAVHKLKYENYTS
>2D7U_87_107
QLKDFNVKDRVGIDYRCAIIE
>1UOU_44_64
SEADIRGFVAAVVNGSAQGAQ
>1I1W_73_93
AQQNGKLIRGHTLVWHSQLPS
>2F7V_34_54
GGIFDYLRAQLPGFQVEVIDH
>1EQC_237_257
EGQWNVVVDHHHYQVFSGGEL
>1WZA_182_202
IAKYWLKQGVDGFRLDGAMHI
>1FNF_179_199
RGRQKTGLDSPTGIDFSDITA
>1MLA_213_233
AVELAKITFNAPTVPVVNNVD
>2BBC_149_169
HQKRVHDSVVGKLLYAVEHKP
>2I0O_93_113
KEAFLGFDATLLQEKVIEELK
>1FSU_51_71
TPSRSQLLTGRYQIRTGLQHQ
>2HC9_28_48
VLKNVTFEGKFKEVAQKFVTD
>1N26_115_135
WGPRSTPSLTTKAVLLVRKFQ
>1IR6_285_305
QADPEAKAIVLLDPEGHPGVM
>1ELV_178_198
VRLKDPVKMGPTVSPICLPGT
>1NI5_386_406
GVPPWLRDTTPLLFYGETLIA
>1L5O_278_298
APAVRPYLIPSHFSAEKGARI
>1VLI_295_315
LLGSSYKTTTAIEGEIRNFAY
>2B4V_12_32
PSPDHYAVWGKAIMAENNRRV
>1JCF_60_80
KAIRPMRDGVIADYTVALVML
>1US5_71_91
EFEMALAQNDIAYYAYQGCCI
>1WY0_226_246
DEKKLGKPVGSDIRKGKKTLI
>1GPJ_199_219
RTYERAVELARDLGGEAVRFD
>2FR1_329_349
RIERASRAKVLGARNLHELTR
>1VPR_77_97
GGPLCEDPYGSEVQAMTEKLL
>1JDW_65_85
PVSSYNEWDPLEEVIVGRAEN
>1XHC_205_225
ELLEANEEGVLTNSGFIEGKV
>1GWU_137_157
ANLPGPFFTLPQLKDSFRNVG
>2DE2_88_108
RTRLLGITPLLGRQGFFVRDD
>1NU5_223_243
VPRANFGALRRLTEQNGVAIL
>1GKZ_222_242
VRINGHVAARFPFIPMPLDYI
>2AQ5_313_333
KESQRGMGYMPKRGLEVNKCE
>1M6I_270_290
ETDHIVAAVGLEPNVELAKTG
>1FO8_226_246
HLKFIKLNQQFVPFTQLDLSY
>2PGD_359_379
LMWRGGCIIRSVFLGKIKDAF
>1UA7_346_366
PEELSNPQGNNQIFMNQRGSH
>1YFE_431_451
EGLTLKAAALALGYLSEAEFD
>1T9H_80_100
IRPPICNVDQAVLVFSAVQPS
>1XWI_213_233
GYSGADISIIVRDALMQPVRK
>2H8O_195_215
AGGQALDLAAEKKAPDEDGII
>1NH1_238_258
ISSDLSQAELISLIARTHWWA
>1R5Y_22_42
EGKARTGTIEMKRGVIRTPAF
>1LL2_131_151
CFNSGVFVYQPSVETYNQLLH
>1CRZ_192_212
FESGRSALVIQTLANGAVRQV
>1Y0Y_138_158
QIFIDIGAESKEEAEDMGVKI
>1V73_97_117
DSDGNWAFGEGHMVMTGDIFD
>1IUC_279_299
FFQASGVSLQQWQWISGKGWS
>1V71_7_27
LPTYDDVASASERIKKFANKT
>1OQ9_20_40
PPREVHVQVTHSMPPQKIEIF
>1P5D_192_212
IEALGCSVIPLYCEVDGNFPN
>1YHT_99_119
DIKAYAKAKGIELIPELDSPN
>1SYY_120_140
EAVHTHTFLYICESLGLDEKE
>1REO_223_243
HDDIFAYEKRFDEIVGGMDKL
>1SQH_133_153
NRVKELAVSRGVTAIQPRQCF
>2B4W_183_203
ILSENAWGGVNQAYLLSSGKV
>1X7F_179_199
TGLPYDYFIRCSERFKKHGIR
>1ZSY_192_212
GLRTINVVRDRPDIQKLSDRL
>1QUB_101_121
DSAKCTEEGKWSPELPVCAPI
>1J58_332_352
LEIFKDDHYADVSLNQWLAML
>1LW7_79_99
HHLVEDGIPSYPNGWQSWSEA
>1BU8_89_109
LDMCKKMFQVEKVNCICVDWR
>1UR3_4_24
YHHHHHHLESTSLYKKAGLVQ
>1OGQ_90_110
VGPIPPAIAKLTQLHYLYITH
>1U16_187_207
LGEVKKRINVLPLGSGALAGN
>1XC3_268_288
YIVPPRLGSNAGIIGTLVLAH
>1W78_272_292
VSENAIRDGIASAILPGRFQI
>1VHN_105_125
GALLKDLRHFRYIVRELRKSV
>1X3L_208_228
GPTVKDPTTFEDAKRILELYD
>1VPR_157_177
KTNPLHGRWITVSGGQAAFIK
>1CX4_107_127
SFGELALMYNTPRAATITATS
>2F68_140_160
TVHKSEAGTSSVFYYKTGDML
>1TVL_415_435
YRQDYRGGTLRENLGLGIPQH
>1VJP_134_154
LDPDVIVNTCTTEAFVPFGNK
>1NST_272_292
LGKSKGRKYPEMDLDSRAFLK
>2GFO_315_335
DFPLENLDLSQYVIGPKNNLK
>1ZHX_241_261
GYFSGKKNSFKARIYKDSKDS
>1ULZ_77_97
IHPGYGFLAENAEFAKMCEEA
>1YHT_247_267
NEAAERRDMRVSLPELLAKGF
>2HWK_282_302
KSSLEETEVLFVFIGYDRKAR
>2F4Q_22_42
KFRYVHPDGTPYTDADGLARI
>1QZZ_189_209
VGGGNGGMLAAIALRAPHLRG
>1GYC_56_76
TMLKSTSIHWHGFFQAGTNWA
>1VLI_127_147
ADLLQSTSPSAFKIASYEINH
>1GSO_237_257
PAPVVTDDVHQRTMERIIWPT
>2IJR_216_236
RDRINSLRLDFDSPSYPPSAE
>1SZN_26_46
IDESKFLSAAELIVSSGLLDA
>1JXM_270_290
EGDSFEEIYHKVKRVIEDLSG
>1J72_91_111
RPVQHREVQGNESDLFMSYFP
>1CEO_233_253
EEFVKNNPKYSFMMELNNLKL
>2AZQ_166_186
FDSTQSEFNLRRRIITDAEGR
>1P8L_2_22
HHHHHMAITKPLLAATLENIE
>1Y08_25_45
SEVTPYHVTSVWTKGVTPPAN
>2CFQ_318_338
LKTLHMFEVPFLLVGCFKYIT
>1OEW_288_308
SCFGGIQSSAGIGINIFGDVA
>1RCQ_197_217
LGWPKVPSDWVRPGILLYGAT
>1EZW_33_53
YAWICDHYNNYSYMGVLTLAA
>1QYI_266_286
ASDVLEAENMYPQARPLGKPN
>1Y3N_83_103
YGMEGAFIPLNKLIDQNAPNL
>1EYB_188_208
NLLIYTEFGKMLVQPNEICVI
>1XFI_68_88
DAPARAEKFAERYAGILEDLK
>1WZA_446_466
IKVASGNWTLLFNSGDKEITP
>1WDP_92_112
FHQCGGNVGDIVNIPIPQWVL
>2A3N_175_195
SRNNEFASYDRFASQLEILPA
>1IOM_355_375
LLRPGAKYVGELDVPYVPLEA
>1W9Y_62_82
EQRFKELVASKALEGVQAEVT
>1TFR_205_225
VKVRSDFWFTRVEGERTPSMK
>1IGR_451_471
NNGERASCESDVDDDDKEQKL
>2AE0_3_23
SKPTDRGQQYKDGKFTQPFSL
>1ESW_59_79
YQSFSAFAGNPYLIDLRPLAE
>7A3H_233_253
AATGDGGVFLDEAQVWIDFMD
>2CAU_65_85
GSLRLLQRFNEDTEKLENLRD
>1LFW_199_219
DDTKGDYVLDKFKAGIATNVT
>1B6R_235_255
LINELAPRVHNSGHWTQNGAS
>1O20_187_207
VEFIENTDRSLVLEMIRLREY
>1U7G_66_86
LASGEGNNFFGNINWLMLKNI
>1TR9_139_159
TVLKHSSAFLRGMKAVGMATT
>1F20_84_104
ALIERLEDAPPANHVVKVEML
>1TV5_165_185
ILFRKRQEEDKLLSKHIVGVS
>1JL5_204_224
NNSLKKLPDLPLSLESIVAGN
>1RJG_198_218
VISECLLCYMHNNESQLLINT
>1JTV_287_307
VPAKAEAGAEAGGGAGPGAED
>1XOV_242_262
DKLCYIYKSFCISNGKKDAKG
>1RGZ_291_311
SKVALAPLPVAEVNPPAPPVK
>1SP3_312_332
LTYPMGDINDAKAKIYPFKVH
>2CYG_275_295
EIEAYIFEMFNENQKAGGIEQ
>2AQ5_32_52
QTTWDSGFCAVNPKFMALICE
>1EDG_335_355
ILCILWDNNNFSGTGELFGFF
>2I1Q_169_189
DGQTVLDNTFVARAYNSDMQM
>1OLT_178_198
VQRLVNREQDEEFIFALLNHA
>1CS6_58_78
LVAGDLVISNPVKAKDAGSYQ
>1U7G_161_181
FAGGTVVHINAAIAGLVGAYL
>1REO_104_124
KFGLQLNEFSQENDNAWYFIK
>2BF1_59_79
SCDKHYWDTIRFRYCAPPGYA
>1TVZ_251_271
ADETTQERLRSGYEDAVDYNR
>2BC9_4_24
HHHHMRGSMASEIHMTGPMCL
>1V4A_317_337
KLGAGGIREIEFIVQVFQLIR
>1IAL_148_168
GDGSAFRDLVIKHGAIDPLLA
>1O20_214_234
RGGYGLISFVRDNATVPVLET
>1Q25_17_37
WEAVDTKNNMLYKINICGNMG
>1JDC_327_347
GTPVVYWDHMYDWGYGDFIRQ
>1XUU_153_173
LSTGMNSIESIKKSVEIIREA
>1ISR_212_232
FKELAAQEGLCIAHSDKIYSN
>1AC5_261_281
DEAAHFSYQECENILNLLLSY
>2B61_270_290
SYQGKKFLERFDANSYLHLLR
>1ZU4_15_35
AFNFSKDIKKLSKKYKQADDE
>1T1G_83_103
IEVAGALAPGAKIAVYFAPNT
>1FS7_164_184
LDRGLSAAGFKTFAESTHQEK
>2O1B_171_191
WSKVDSQIIDKTKLIYLTYPN
>1PVL_220_240
NFNPEFIGVLSRKQNAAKKSK
>2CY8_222_242
SFLREGAELARQYGALFILDE
>1DDI_128_148
HYAATTPIVDMVRFSPAQLDA
>1LAM_326_346
IQVDNTDAEGRLILADALCYA
>1JHN_136_156
FHDKTPYTIMFGPDKCGEDYK
>2J0W_307_327
NQTLLTLHSLNMLHSRGFLAE
>1HO8_125_145
QLEQLFDVSLKGDFQTVLISG
>2HMA_185_205
LAEEAGLSTAKKKDSTGICFI
>1QHU_78_98
WKSHRGIRELISERWKNFIGP
>1T3S_71_91
HVKEKFNNDWWIGRLVKEGCE
>1EWF_233_253
HHNPPPFAPPVMEFPAAHDRM
>1K5C_43_63
VTMAGDITFAKTTLDGPLFTI
>1O88_207_227
YHHNYYNDVNARLPLQRGGLV
>2GZ7_284_304
STILEDEFTPFDVVRQCSGVT
>1HX0_130_150
PYSAWDFNDGKCKTASGGIES
>1WY0_212_232
IAFQIWDDVLDLIADEKKLGK
>8OHM_58_78
GIDPNIRTGVRAITTGGPITY
>2C78_284_304
DNVGVLLRGVSREEVERGQVL
>1UWV_84_104
FGVCGGCQQQHASVDLQQRSK
>1EYN_132_152
LGAEIKLEEGYVKASVNGRLK
>1TCA_135_155
YKGTVLAGPLDALAVSAPSVW
>1IG8_433_453
NALKDIYGWTQTSLDDYPIKI
>1UXY_80_100
HVGAGENWHRLVKYTLQEGMP
>1J58_52_72
FSDTHNRLEKGGYAREVTVRE
>1BQC_109_129
ELKSVLQGEEDYVLINIGNEP
>1Q14_262_282
NKRPTDLIVHQYSDEFAEQLV
>2H8O_118_138
HCYSLVHDDLPAMDDDDLRRG
>1X3L_86_106
KELKRIKVIEAGHPIPDEKSI
>1BIF_96_116
NEEGLKIRKQCALAALNDVRK
>1RCQ_147_167
SGKVAKIVMMSHFSRADELDC
>1ADT_201_221
AFMQALYPNAQTGHGHLLMPL
>1BI5_153_173
YVKRYMMYQQGCFAGGTVLRL
>2FFE_221_241
PIIGNAPVSGPAGKLMPACGI
>1RI6_236_256
IHITPDGRHLYACDRTASLIT
>1KXU_223_243
ALTAILSSASRAGITMESYLS
>1NQK_303_323
TALVGDGPTVAARINEYAALG
>2HKJ_217_237
LTNKIPKPPQEVKPHPYGVDR
>1WD3_129_149
YRNNEATGTATGDEAEGMYAV
>1Y08_184_204
SKDPRGGIFDAVFTRGDQSKL
>2NMT_89_109
WALKSPGWKKDWHIGVRVKET
>1FSU_441_461
EERHDLSREYPHIVTKLLSRL
>1NXC_389_409
YRTWAWEAVEALESHCRVNGG
>1X19_105_125
EFADYMFSPTPKEPNLHQTPV
>1X7F_221_241
CTLEEHRNLPIEVQAKHLWAT
>1ZYL_282_302
MRRWADPAFPKNFPWLTGEDY
>1TQN_288_308
TTSSVLSFIMYELATHPDVQQ
>1UX6_228_248
WDTNPTRAQGYSGLSVKVVKS
>1TQ4_218_238
RENGIAEPPIFLLSNKNVCHY
>1A8D_67_87
SSEVIVHKAMDIEYNDMFNNF
>1FG7_117_137
AETIGVECRTVPTLDNWQLDL
>1H09_199_219
GTWKQDSKGWWFRRNNGSFPY
>1M15_195_215
LQTANACRYWPTGRGIFHNDA
>1XFI_190_210
LVPRPWVIDDLENFQAKWINK
>1UUQ_263_283
NDMQVFIDAHATPDIDYLTYH
>1VRM_164_184
GIAKGYALDRARQIALSFDEN
>1HZF_253_273
LRGVAHNNLMAMAQETGDNLY
>1F8E_250_270
DPTVGKCNDPYPGNNNNGVKG
>1Q5N_433_453
SYLGNIQDQIDAVLQEAKGEA
>1J7X_110_130
YLRFDQFADVSVIAKLAPFIV
>1SO7_320_340
PEAWSEPVLLAKGSCAYSDLQ
>2JAK_334_354
KIMEPLFRQLAKCVSSPHFQV
>2A2C_268_288
RLAAKLLAKYKSLQWDKVLRL
>1Y4I_58_78
YTRLGNPTTDALEKKLAVLER
>1H6S_178_198
AAAYTTDAGGIVDNDIAFVGA
>1H4V_49_69
VFEKGVGAATDIVRKEMFTFQ
>1R76_179_199
KGIEYLLASQFPNGGWPQVWP
>1EVY_168_188
VSIASADINVARRLQRIMSTG
>2HKJ_449_469
KLKQYLSEKRKEQEAKKKLLA
>2FB9_59_79
KAAPEGEHPFPPPLSWERYDV
>2VTK_91_111
AQITMGMPYAVTDAVLAPHIG
>2FEZ_278_298
DQRTMASGQQAVAYLHDIASG
>2POR_203_223
DGELDRDFARAVFDLTPVAAA
>2IXR_245_265
ARYQAWNTAFSGQKDNIQNDV
>1SJ8_8_28
TSAQQALTGTINSSMQAVQAA
>2HOE_271_291
HVLSMGFSSLAEARDSGDVRV
>1OX0_214_234
ITPFAIAGFQALTALSTTEDP
>1D7Y_246_266
AAGLACDDGIFVDAYGRTTCP
>2BJQ_299_319
CLLKDANGTERLGNLHMGMEK
>1Q8K_76_96
EKGYIDLSKRRVSPEEAIKCE
>1C3P_217_237
NLNIPLPKGLNDNEFLFALEK
>2F82_396_416
EYAPEKFVETMKLMEHRYGAK
>2DFW_94_114
EAFNELSLEAESHRPDNAMIN
>1LJ5_254_274
LSAQLISHWKGNMTRLPRLLV
>8ABP_186_206
ANSMLVQHPEVKHWLIVGMND
>1VQZ_179_199
DKFESKGVKSVRARVTNIINE
>1FNO_337_357
QQAMRDCHITPEMKPIRGGTD
>1FXX_195_215
KLVKTRQPRLFDYLFTHRNKH
>1LZL_65_85
VKIRFVTPDNTAGPVPVLLWI
>1P1M_326_346
GFKSGKIEEGWNADLVVIDLD
>1B7E_352_372
YLDKGKRKRKEKGSLQWAYMA
>1KO9_307_327
WGPYAGWAQAVLFSADLRQSR
>1US5_87_107
QGCCIPAFEGKPVKTIRALAA
>1KO9_84_104
QASRPTPDELEAVRKYFQLDV
>2J66_177_197
QFTKFIGIHVYTGTQNLNTDS
>1KVP_275_295
TDQERDYFMQRYRDVISSFGG
>2A3N_47_67
DEIYQAGFSSLFFASVGGSLA
>1FXX_152_172
INWPENDDGLPSFRLEHLTKA
>1O5T_358_378
EVTDEIVKEFMTPRKLSFDFQ
>1PJA_205_225
PNATVWRKNFLRVGHLVLIGG
>1X3L_374_394
TDAAGGIVDGTTYKKLREKGI
>1KV7_115_135
HQHGKTGRQVAMGLAGLVVIE
>1VJT_234_254
EDAYPLLDEWIEKKLPEWEPK
>1HO8_28_48
AWDALARSEELSEIDASTAKA
>1V71_140_160
ISEREGLTIIPPYDHPHVLAG
>1MZE_175_195
QQGKRGWGQLTSNLLLIGMEG
>1PFO_292_312
AAFKALIKNTDIKNSQQYKDI
>1SVS_149_169
DSAAYYLNDLDRIAQPNYIPT
>1SZN_251_271
WGHNDADMLEVGNGNLTAAET
>1NU5_77_97
GKDASNLSQARVLMDRAVTGN
>2GFO_20_40
PTVTPTVNRENKPTCYPKAEI
>1BQC_90_110
GYGEQSGASTLDQAVDYWIEL
>1PGS_161_181
YGKAHTLGLKKNIQLPTNTEK
>1N40_185_205
DIEYMAGILENPNITTGLMGE
>1WD3_12_32
TPCVAAHSTTRALYSSFSGAL
>1SB8_96_116
CNNACAGVDYVLHQAALGSVP
>2FTP_247_267
GATGNVASEDVLYLLNGLEIH
>1PMI_420_440
LTADSANQDQDFTTYRAFVEA
>1S9J_287_307
AERADLKQLMVHAFIKRSDAE
>1M6E_332_352
YKLLIIERMSKEKTKFINVIV
>1ELV_277_297
SGGAFAVQDPNDKTKFYAAGL
>1KV7_25_45
GAGQSTFGGKTATTWGYNGNL
>1OC7_204_224
KIYEDAGKPRAVRGLATNVAN
>1Y8A_277_297
ELFMERKERAFEVLSAVSIPE
>1EDZ_15_35
ETFNTEIINNVEEYKKTHNGQ
>2B9W_15_35
GPAGLAAGMYLEQAGFHDYTI
>1EDG_157_177
ANYDEHLIFEGMNEPRLVGHA
>1R6W_2_22
HMRSAQVYRWQIPMDAGVVLR
>1EVY_339_359
LADLLSCGLQDEGLPPLFKRS
>1WZU_228_248
VFTEREMVYRLRKLYPQKKFY
>1GPJ_37_57
FGLSGSVLLQTSNRVEVYASG
>1RK6_294_314
DAYPYVAGSTMLKQDRVLLAG
>1I1W_154_174
PIAFQTARAADPNAKLYINDY
>1BHE_195_215
PSTARNTDGIDPMSSKNITIA
>1JMM_200_220
QVEKNTSIFIKNEFTFYDEDG
>1AC5_201_221
DTYDLKALLIGNGWIDPNTQS
>1WYC_176_196
EVQTHDRSAGWRTRRHGDPAD
>1WL4_311_331
SLEDVDIFEINEAFAAVSAAI
>2HBJ_49_69
NPSHYPHPYEYEIDHQEYSPE
>1B8P_209_229
KDMINDDAWNRDTFLPTVGKR
>1RA0_78_98
NWNQSGTLFEGIERWAERKAL
>1O5T_95_115
NVPLVIQMTDDEKYLWKDLTL
>1R3S_111_131
PLREEQDLERLRDPEVVASEL
>1K7I_79_99
KFLQSVSSIPSGDTGFVKFNA
>1PSW_324_344
HQSLIDITPQRVLEELNALLL
>1TV5_255_275
NDESTYNEDNKIVEKKNNFNK
>1VJO_254_274
LDMNLLGKYWGSERVYHHTAP
>1SJ8_41_61
LGQDAASKAWRKNKMDESKHE
>2GWN_322_342
LREKEGSCLQAASGGPLVQHS
>2HKJ_409_429
VVMVHLCSTKIPYKSAGKESI
>1QZZ_338_358
TSGSTTLPFDFSILEFTAVSE
>1WCD_201_221
DRPRVYTITAADDYQFSSQYQ
>1AC5_184_204
FFANAILNHNKFSKIDGDTYD
>1UX5_15_35
EKLDCTDNSIWGTGKAEKFAD
>1BS0_277_297
RASLAVIRSDEGDARREKLAA
>1FS7_47_67
ESDNITDMLKEKPALVVAWAG
>1W9H_359_379
EYYHNVHEILDEIYYLSKMNW
>1EZW_10_30
LLPDDKPTKIAHLIKVAEDNG
>1R3F_183_203
IIDDLGEKLGCGAHVIYLRRL
>1G41_263_283
CKKGEYSGADVSREGVQRDLL
>1ZSW_258_278
AYWEEQVKQRGFHSSGIIDRF
>1OHL_265_285
STFYLDIMRDASEICKDLPIC
>1KWF_28_48
KAEWEDWKSKRITSNGAGGYK
>1QYI_330_350
SAQKIGATFIGTLTGLKGKDA
>1YUE_166_186
WQTAVKSRKLKTGITVELAQD
>2BJF_265_285
STRTVEEKSDLTQYTSCMCLE
>1RE9_187_207
PDGSMTFAEAKEALYDYLIPI
>1FP2_277_297
NDGKRGKVTIIDMVIDKKKDE
>1SE8_183_203
WRDLAENMKELRKGDPVMIMG
>2B9E_116_136
SHLAALLKNQGKIFAFDLDAK
>1EG2_44_64
VCDCLDTLAKLPDDSVQLIIC
>2G5D_243_263
QGSGRLKTPSGKYIRIGYADK
>1U4G_31_51
EMDDGNVITVDMNSSTDDSKT
>1VJO_331_351
TVCIPDGVDGKAVARRLLNEH
>1USG_102_122
TNPELTQRGYQHIMRTAGLDS
>2EU9_259_279
PSHMIHRTRKQKYFYKGGLVW
>1UTE_267_287
ENSLGGFAYVEITPKEMSVTY
>2F82_302_322
QQLAKTYYDAKVQPTTLVPKQ
>1VJP_104_124
VRNLPIEAEGLEDSMTLKEAV
>2ABS_241_261
FGNEEEFAHLAKVHNLVAAEK
>1Y42_100_120
FTLIGGSTAKIGDPTGRLKSR
>1N40_349_369
ALGRRHAQIGIEALLKKMPGV
>2FR1_277_297
LGARTTVAACDVTDRESVREL
>1HX0_149_169
ESYNDPYQVRDCQLVGLLDLA
>1HD7_69_89
VDGLRAWIKKKGLDWVKEEAP
>1KS8_253_273
WDSKVSGVQVLLAKLTNKQAY
>2B9W_201_221
WADGTQAMFEHLNATLEHPAE
>1N11_221_241
KQNQVEVARSLLQYGGSANAE
>1JXM_121_141
KDRANDDLLSEFPDKFGSCVP
>4BCL_31_51
GRAKVNVPAAIPLLPTDCNIR
>1DLJ_243_263
DRIGMHYNNPSFGYGGYSLPK
>1KXU_7_27
HHGSMYHNSSQKRHWTFSSEE
>2A2F_34_54
KEQFLPMVVQNTEEYECIIER
>1W8K_365_385
NMNLYSVDGERIVLPRIFISN
>1JYE_114_134
LLAQRVSGLIINYPLDDQDAI
>2ICS_243_263
DIGHGTDSFNFHVAETALREG
>2J3X_205_225
GKDYILIEGSLSQELDFYNKG
>1QUS_67_87
PPSGPNGAWLRYRKKFITPDN
>1NNF_5_25
YNGQQKEAATAVAKAFEQETG
>1XV5_174_194
NFQPPMDIVKVRSTYWKDVSE
>1DFA_331_351
DEHGIKATIKTIHTSVRDGLV
>1TQ4_158_178
TRFKKNDIDIAKAISMMKKEF
>1ZVD_106_126
AVNPEHLSYFHFVGRIMGMAV
>1WD3_53_73
GIADASAQDTFCANTTCLITI
>2JAK_223_243
FIYETEHHNGIAELLEILGSI
>2J0W_271_291
DIPVFVGSSKDPRAGGTLVCN
>1VYR_129_149
TRTSLRDENGNAIRVDTTTPR
>1LYV_24_44
VSPYGPEARAELSSRLTTLRN
>1C3P_127_147
AGGMHHAFKSRANGFCYINNP
>1LJ8_74_94
DDLAGQDYLFTLYELGDTDDT
>1GQ8_238_258
SSITNVINPAGWFPWDGNFAL
>2POR_244_264
TVGGYVQVLDIDTIDDVTYYG
>2CU2_89_109
LLGVAEALKEGAERLLVLPAD
>1N67_81_101
ELNLNGVTSTAKVPPIMAGDQ
>1GVH_130_150
VFINREAEIYNENASKAGGWE
>2BDE_332_352
ASQIRALPIEKKIGEAMAIKK
>1XIP_79_99
LTFKWEKEIPDVIFVCFHGDQ
>1DD9_249_269
EDPDTLVRKEGKEAFEARMEQ
>2C5S_107_127
LQVKGDVKTFKITVHRSYKHF
>1JMM_213_233
FTFYDEDGKPINFDNALLSVA
>1Q0H_259_279
HPQSVIHSMVRYQDGSVLAQL
>1J6U_41_61
GSNIEETERTAYLRKLGIPIF
>1W3F_193_213
SQTLTQTSTFAYTAGFTIAVG
>1PW4_13_33
LPAAEIDPTYRRLRWQIFLGI
>1H4V_379_399
AFAGFLGEDELRAGEVTLKRL
>2A0M_208_228
LSEVRKKGAVAALEDAFGLTG
>4ENL_9_29
SVYDSRGNPTVEVELTTEKGV
>1QZ9_172_192
THVNYKTGYMHDMQALTALSH
>1G4R_317_337
IIVSYKVKVKLVVSRGGLLGD
>1N67_266_286
PNPNQYKVEFNTPDDQITTPY
>1WY0_287_307
VMEAIDLLKKYGSIDYAAEIA
>2HJS_60_80
DVDSFDFSSVGLAFFAAAAEV
>1VMI_5_25
HHTDPALRAIIERCRELALRA
>1QUB_5_25
PKPDDLPFSTVVPLKTFYEPG
>2BI7_351_371
DMDVTIAEALKTAEVYLNSLT
>1U8X_325_345
DMITREQSSENSEIKIDDHAS
>1GPJ_245_265
DDVREALRKRDRRSPILIIDI
>1D5T_196_216
TDDYLDQPCLETINRIKLYSE
>1BHE_135_155
WELAADAKVKKLKQNTPRLIQ
>1VJT_131_151
ELNMVSTYTYVLSSYPDMKLA
>2IZR_80_100
NAMVLELLGPSLEDLFDLCDR
