# Supplementary material for: Searching for universal model of amyloid signaling motifs using probabilistic context-free grammars
Source: BMC Bioinformatics. 2021 Apr 29;22:222. doi: 10.1186/s12859-021-04139-y (PMC8086366; doi:10.1186/s12859-021-04139-y)
Supplement: Supplementary file 1 — Additional file 1. Datasets [file 12859_2021_4139_MOESM1_ESM.gz › famgram_data/negative/PDBfrag_len21/negsample_21s.fasta.cnr70_8cv42_val.fa]

>1KV7_134_154
IEDDEILKLMLPKQWGIDDVP
>1ADT_255_275
ADLISDKSVLASVHHPALIVF
>2GVK_115_135
AKQMGLCFEFASILDEKLKGA
>1FNO_397_417
IVRIAELTAKRGQLEHHHHHH
>2D5B_369_389
EGRIPEPVAGEELAEGTGLAG
>1ZGK_75_95
AVGGRNNSPDGNTDSSALDCY
>2D7U_149_169
VKELEPYLTDVAQEINDALDE
>1RPT_122_142
LYLPFRDCPRFQELKSETLKS
>1ZSX_70_90
LFDTAEVYAAGKAEVVLGNII
>1NTH_58_78
MMEKLFKAGFEMLLECGIYCT
>1NUY_315_335
PIILGSPEDVTELLEIYQKHA
>1H4V_325_345
EEKGPDLYLIPLTEEAVAEAF
>1G93_244_264
ILKDKKNDIEAQWHDESHLNK
>1OYG_157_177
SGKHYGKQTLTTAQVNVSASD
>2J66_41_61
AIQFYLSLKANNNIHLAKLFR
>2A84_209_229
AAVALSAALTAAAHAATAGAQ
>1IG8_463_483
GAAVIAALAQKRIAEGKSVGI
>1IO1_38_58
RVRELAVQSANSTNSQSDLDS
>1QNR_219_239
TYGEGTDFAKNVQIKSLDFGT
>1N40_283_303
GLPRLATADIQVGDVLVRKGE
>1T5J_154_174
ITHNNKTAIAGALAIAFFVSS
>1ZSX_276_296
LKELQAIAERLGCTLPQLAIA
>1U8X_122_142
EQIPLKYGVVGQETCGPGGIA
>1FCQ_48_68
GEEIAILYDPGMFPALLKDPN
>2AP1_77_97
RFGVKGSVGIGIPGMPETEDG
>1AL3_135_155
AEAVSKGNADFAIATEALHLY
>1XA6_208_228
NYEKTHNFKVHTFRGPHWCEY
>1XMB_279_299
QLQQRVKEVITKQAAVHRCNA
>1OQ9_40_60
FKSLDNWAEENILVHLKPVEK
>1HO8_361_381
YVAELDSKLLCWSPPHVDNGF
>1MXG_368_388
INLSPNWVGRWVYVPKFAGAC
>1WER_201_221
MFNIISDSPSPIAARTLILVA
>2B20_377_397
GHDALCWRGGLMQGLIDLWQP
>1JDN_121_141
FQHKDSEYSHLTRVAPAYAKM
>1R5M_89_109
TIIAELRHPFALSASSGKTTN
>1XTO_122_142
FPLFNMLSHWNGGLQWNRIEL
>1O88_141_161
VWVDHNELFAANHECDGTPDN
>1OZ2_219_239
DYPDPDNFCWEKYLEETGASA
>1S9J_161_181
NSFVGTRSYMSPERLQGTHYS
>1MZE_30_50
DESQLRSYSFPTRPIPRLSQS
>1V0D_262_282
DHIIEKKRTVVPTLAEAIQDG
>1JND_176_196
LVRDVKDSLRADGFLLSLTVL
>1LJ8_98_118
VIGSISDMLLAEDSAQALIDK
>1HSK_114_134
GSGAAIIDVSRVARDYALTGL
>1L5O_308_328
YLHMAMRLGEGSGAALAMPIV
>1DHS_234_254
GDMIFFHSYKNPGLVLDIVED
>1IUQ_142_162
ADPAIISLLLEKTNPYIAENT
>1PMI_115_135
KKLGAQLHAADPKNYPDDNHK
>1BIA_280_300
IGDKEIFGISRGIDKQGALLL
>1U7L_139_159
SQLDADVRATYANYNSAKTNL
>2F4Q_116_136
SGLPPRKVMALMTRLLHVARF
>2FEZ_106_126
PDNTCDLGRFVAEKTAGVHAA
>1VRM_37_57
QKINPRTIAEAILEDMKRITY
>2FQX_230_250
GVYDGSKSVVLTSMVKRADVA
>1A8D_274_294
SKDVQLKNITDYMYLTNAPSY
>2AQ5_326_346
GLEVNKCEIARFYKLHERKCE
>1RW3_163_183
QLTWTRLPQGFKNSPTLFDEA
>1QE3_187_207
GESAGGMSIAALLAMPAAKGL
>2BF1_32_52
ETSIKPCVKLSPLCIGAGHCN
>1GSO_29_49
TVFVAPGNAGTALEPALQNVA
>1S9J_35_55
ARKLIHLEIKPAIRNQIIREL
>1RJG_269_289
EKYASRWSAAPNVIVNDMWEI
>1X54_247_267
VSYMVQRTLELRKKEIEMFRD
>1P9R_261_281
GHLVMSTLHTNTAVGAVTRLR
>1KKH_5_25
HMIIETPSKVILFGEHAVVYG
>1PSW_137_157
ALAYDKGIMRTAQDLPQPLLW
>1A8Y_163_183
FKEAAEEFHPYIPFFATFDSK
>1LYV_42_62
LRNTLAPATNDPRYLQACGGE
>1YPV_50_70
RTGTGTLSVFGMQARYSLRDE
>1QLM_250_270
VEELPSEASEDYGKPFMKIFE
>1YC9_156_176
RLYANQETVHAALQVRNKTVE
>1XKS_374_394
PQEKIVFNAQGDSVLGAGACG
>1P8L_109_129
DDPLKKYIDRVEDMKNYITVH
>1UYN_76_96
AKTGENTTAAATLGMGRSTWS
>1BI5_197_217
TFRGPSDTHLDSLVGQALFGD
>1RVK_126_146
GYRDKVLAYGSIMCGDELEGG
>1UX6_326_346
GRLGLFVFSQEMVFFSDLKYE
>1UDX_245_265
AADEPLKTLETLRKEVGAYDP
>7A3H_111_131
YKEEAKDFFDEMSELYGDYPN
>2DBN_25_45
PTTENLYFQGSSGSSGMASTF
>2O14_178_198
PLNSSKQAGWGQMLPHYIDKH
>2HGS_254_274
LFVDGQEIAVVYFRDGYMPRQ
>1XA6_359_379
IPVITYDTYSKFIDAAKISNA
>2BU7_60_80
DRVLSTPSVQLVQSWYVQSLL
>1R4U_122_142
RDSEEKRNVQVDVVEGKGIDI
>1CSH_298_318
KLRDYIWNTLNSGRVVPGYGH
>1VPK_151_171
EKVIFAAAKDEFMRNLNGVFW
>1RI6_134_154
ANISPDNRTLWVPALKQDRIC
>1UYN_281_301
WNGLARYSYAGSKQYGNHSGR
>1C0P_27_47
RKGYSVHILARDLPEDVSSQT
>1OLT_169_189
MGVQDFNKEVQRLVNREQDEE
>1BIF_379_399
ELERQENVLVICHQAVMRCLL
>1A87_99_119
GPKYNNKLVKRFVSQFLLFRK
>1ZCJ_75_95
AAKKIITFTLEKEASRAHQNG
>2BC9_95_115
PHPKKPGHILVLLDTEGLGDV
>1VLO_254_274
ETISPLAANMGWTIAWEPADR
>2EX1_216_236
FYLTLVGFNDEVKQSLEVQQA
>1KS8_367_387
PAPATCDWNTFNSPDPNYHVL
>1L6J_163_183
DGKDGLLAHAFPPGPGIQGDA
>1MXG_360_380
RRPGLITYINLSPNWVGRWVY
>1TDH_249_269
GEEDFAAFRAWLRCYGMPGMS
>2GHR_97_117
ENEKFDGLIITGAPVETLSFE
>1CWV_365_385
TYQTYSEVAVTAKSKKFPSYS
>1ELV_292_312
FYAAGLVSWGPQCGTYGLYTR
>2GI3_329_349
YMKTRNVGFGEEVRRRIMIGT
>1VRM_214_234
PRGDDVIDYIYLKSGAVATSG
>1CRZ_350_370
DETPSLAPNGTMVIYSSSQGM
>2F7F_1_21
MDYTYADDSLTLHTDMYQINM
>1R5Y_320_340
CAVCQKWSRAYIHHLIRAGEI
>1VJV_364_384
YQAFIRDELDENKWYKFNDDK
>2HMC_159_179
SPYYGFATRADLFFALRAEHK
>1Y0Y_83_103
GFLRVAPIGGVDPKTLIAQRF
>2CGL_24_44
ERECRSLTLREIHRFNNGLHS
>1X19_35_55
NELVFKGLIEFSCMKAAIELD
>1GPJ_305_325
PKVEKLIEEELSTVEEELEKL
>2BJF_165_185
VFDNNIGVLTNSPTFDWHVAN
>1DNV_74_94
AEIPWQKLPLYMNQSEFDLLP
>1RRK_286_306
VLFHPNYNINGKKEAGIPEFY
>1O5T_262_282
PNSSIFLTDTAKQIKTKVNKH
>1KXU_23_43
FSSEEQLARLRADANRKFRCK
>1GQ8_250_270
FPWDGNFALDTLYYGEYQNTG
>2FR1_237_257
GVGGQIARWLARRGAPHLLLV
>2J0W_403_423
GKEVFGVLEPFNIRMICYGAS
>1FI4_3_23
SSHHHHHHSSGLVPRGSHMTV
>1TQN_67_87
DMIKTVLVKECYSVFTNRRPF
>1UOU_65_85
IGAMLMAIRLRGMDLEETSVL
>1OLT_326_346
VSAISMIGDCYAQNQKELKQY
>1AC5_232_252
KLIDESNPNFKHLTNAHENCQ
>2BMW_277_297
AAAAKEGVTWSDYQKDLKKAG
>1ZVD_259_279
CGLGKIDVNDWKVNTRLKHCT
>1FI4_391_411
ILTQVGSGPQETNESLIDAKT
>1K7I_247_267
MIDDIAAIQRLYGANMTTRTG
>2EWV_138_158
LILVTGPTGSGKSTTIASMID
>1P0H_168_188
ELLRVNNAAFAGHPEQGGWTA
>2GS8_99_119
NNMPTAAGLSSSSSGLSALVK
>7ODC_204_224
DPDTFVQAVSDARCVFDMATE
>1XV5_141_161
HSDNGDFNKVLMKEWYPETVS
>1VJY_251_271
RPNIPNRWQSCEALRVMAKIM
>1J58_127_147
GEGDLWYFPSGLPHSIQALEE
>7ODC_238_258
FPGSEDTKLKFEEITSVINPA
>1MKY_145_165
VSAEHNINLDTMLETIIKKLE
>1XMB_147_167
FQPAEEGLSGAKKMREEGALK
>1XOV_299_319
SWYDNKKGYLELWYEKDGWYY
>2D7U_116_136
TNGYLHGKIGTTGSGCGPANA
>1YD7_198_218
IPNPDEIEIINRKLPRNEEEA
>2IZR_167_187
KHIPYREHKSLTGTARYMSIN
>1W9Y_285_305
YMKLYAGLKFQAKEPRFEAMK
>1RGZ_236_256
VMANMAPENVADASLKQGIAL
>1EVY_259_279
AGLGDLQLTCSSELSRNFTVG
>1SAZ_256_276
AREVVRRIKQGDEWAKRVYRA
>2CGL_211_231
THPGNVIGHWICPQGNEIPVV
>1FG7_258_278
SPQGIVAMRERVAQIIAEREY
>1UTE_253_273
RKVPNGYLRFHFGAENSLGGF
>1LL2_192_212
ISIYSYLPAFKAFGANAKVVH
>1BU8_11_31
FSNDKPWAGMLQRPLKIFPWS
>1CA1_4_24
KIDGTGTHAMIVTQGVSILEN
>1B7E_77_97
LEATTFRTVGLLHQEWWMRPD
>1XV5_94_114
INNYKKLLDNIKPSIRVVVYQ
>1EYB_353_373
KTFRPPYYHRNCMSEFMGLIR
>2BJF_290_310
YYNTYENNQINAIDMNKENLD
>2BJQ_177_197
KIYDDTWLDLKYRDPFPAARN
>1GSO_15_35
HALAWKAAQSPLVETVFVAPG
>2C0H_213_233
KEVDPGAMVTVGSWNMKADTD
>1XHB_171_191
GFNWKLNFRWYPVPQREMDRR
>1HZF_190_210
TIALHHGLAVFQDEGAEPLKQ
>2F6H_82_102
QKVVTQLKGNDLIPSGVFWLA
>1WZU_184_204
AKKLHPNAKLMIHPECIPEVQ
>1UAS_337_357
SSFAAQGQISASVAPHDCKMY
>1X54_254_274
TLELRKKEIEMFRDDLTTLKN
>1XUU_70_90
VIPGNADVSIYEIMERCALNE
>2C5S_183_203
PVGVGGKVMVLLSGGIDSPVA
>1EU8_345_365
SKSPHLKELRAVFENAVPRPI
>1UR3_83_103
AAFGEALKLAPHLRERMEIVS
>1D5T_114_134
KGGKIYKVPSTETEALASNLM
>1W8K_28_48
HSSGVRVDLGEDAEVENAKYR
>1N4K_88_108
GHYLAAEVDPDFEEECLEFQP
>1ITX_195_215
LLSKIREKLDAAGAVDGKKYL
>1BOB_33_53
PLFTYPIYGDSEKIYGYKDLI
>1YRW_53_73
GIPVYAPDNVNHPLWVERIAQ
>1PFO_439_459
YSTVIPLEANARNIRIKAREC
>1EUR_93_113
LVDRETGTIFNFHVYSQRQGF
>1M7Y_102_122
IRGNKVTFDPNHLVLTAGATS
>2D57_49_69
VLISLCFGLSIATMVQCFGHI
>1Y8A_114_134
TLQERWTPVVISTSYTQYLRR
>1YD7_140_160
MQAIWGTHGDHSLIVLSPSTV
>1CSH_313_333
VPGYGHAVLRKTDPRYTCQRE
>1TVL_123_143
AGWNLVTSPQEGAARNHSKSN
>1MZE_148_168
LQQTLNDTVGRKIVMDFLGFN
>1OLT_155_175
VLDHLRAEGFNRLSMGVQDFN
>2HVQ_228_248
KNSKFSEKKKSDKPIKAKVEL
>1TV5_422_442
HLLYQRGYYNLKEAIGRKHSK
>1H12_284_304
RVIMNVGLDAHLMGAQAWHKS
>1G97_164_184
QIKEINTGTYVFDNERLFEAL
>2AQ5_117_137
VLPLREPVITLEGHTKRVGIV
>2D2J_69_89
VSTFDIGRDVRLLAEVSRAAD
>2FTP_44_64
LDYIEVGSFVSPKWVPQMAGS
>1GXN_29_49
RTKWSASRADVVLSYQQNNGG
>1HA0_371_391
GKLNRVIEKTNEKFHQIEKEF
>1X8V_314_334
TLRLHPPLIILMRVAKGEFEV
>1LZL_76_96
AGPVPVLLWIHGGGFAIGTAE
>8OHM_280_300
RRGIYRFVTPGERPSGMFDSS
>1K5C_138_158
VDDFAGDTKNLGHNTDGFDVS
>1VJY_65_85
ADNKDNGTWTQLWLVSDYHEH
>1IZC_15_35
APYRSAMLTYPGNLRQALKDA
>2D57_114_134
VTPPSVVGGLGVTTVHGNLTA
>1L9V_278_298
QGNTLDVCKRLLFQKMKPEKN
>1TR9_43_63
LLALNKAIRQAAKRPILIGVD
>1NI5_409_429
GVFVTQEGVAEGENGVSFVWQ
>1ZVD_216_236
LYVNWRFLRGIEAQFLALQKG
>1J72_144_164
KKNIRATERALNWDSFNTGDC
>1ZED_95_115
TATAYLCGVKGNFQTIGLSAA
>1NC5_344_364
RERSTNDLHGAGAFILAMTEL
>1UA7_200_220
EFQYGEILQDSASRDAAYANY
>1UA4_378_398
ITSLEEIREATSVPVNEKATQ
>1Y42_351_371
DPSKRVAQHTLAREVVTLVHG
>1A0I_68_88
FDVRWKRLLNDDRCFYKDGFM
>1T5J_13_33
SVFGAVIGDALGMPTENLTKE
>2BW4_74_94
VVHENDYVELRLINPDTNTLL
>2F6H_294_314
LLQVRKYTIEDIDILRGICYS
>1YPX_2_22
NQVAPFYADHVGSILRTKGIK
>2BI0_135_155
LRMTTIDRTDRLVLDFYRCAM
>2F6H_337_357
PQEILRYVADIVKKEAALSSS
>1XMB_199_219
VFEAVITGKGGHAAIPQHTID
>2H8O_309_329
ASELLAPYGEKAAILIAAARF
>1KA1_175_195
CPNLVLSSYGAQDLKGHESFG
>1BOB_40_60
YGDSEKIYGYKDLIIHLAFDS
>1F42_51_71
KTLTIQVKEFGDAGQYTCHKG
>1PMI_323_343
SYESVEKQKMPLQEFPRSKGD
>1Y11_134_154
LAEGLSHAAEAMRYTALEAIM
>1KA1_189_209
KGHESFGYIFRAVRGLGAFYS
>1U09_214_234
AVGCNPDVDWQRFGTHFAQYR
>1MLA_63_83
QPALLTASVALYRVWQQQGGK
>1M15_154_174
STLSSMEDELKGTYYPLTGMS
>1TD6_256_276
PPVPLAQLAAKIYEYVSQIVL
>1M6E_154_174
QVPIGIESNKGNIYMANTCPQ
>1KXU_204_224
FLNRIALTDAYLLYTPSQIAL
>1G97_193_213
QGEYYITDVIGIFRETGEKVG
>1EDZ_251_271
TGVPSENYKFPTEYIKEGAVC
>1HT6_260_280
GELWRLIDPQGKAPGVMGWWP
>2G0D_152_172
DEQYDDLKILIINFLSNLTKE
>1U09_173_193
VRAGKTRIVDVLPVEHILYTR
>8OHM_90_110
CSGGAYDIIICDECHSTDSTS
>1RW3_226_246
QTLGNLGYRASAKKAQICQKQ
>2A2F_293_313
PVPGLKEGELSKYFLRNRQLL
>1JND_161_181
IVDPHAALHKEQFTALVRDVK
>1C7Q_67_87
RIRNHSDALVVIGIGGSYLGA
>1WY0_70_90
YPAVAIELIHNYSLVHDDIMD
>1WZA_190_210
GVDGFRLDGAMHIFPPAQYDK
>8ABP_283_303
VTDVVLITRDNFKEELEKKGL
>2BC9_147_167
QQAMDQLYYVTELTHRIRSKS
>1U8X_171_191
SNPAAIVAEATRRLRPNSKIL
>1VBI_115_135
HFGMAGLYAEKLAREGFVAWV
>3BCT_331_351
NHAPLREQGAIPRLVQLLVRA
>1Y08_280_300
YFVGVNSAGKVAISAKEIKED
>1FSU_456_476
KLLSRLQFYHKHSVPVYFPAQ
>2G0D_33_53
LSTGLPGIILMLAELKNKDNS
>1EG2_83_103
GWAKRWLAEAERVLSPTGSIA
>2BI7_307_327
EENDIPYYPIRQMGEMALLEK
>1QHU_181_201
ERSWPAVGNCTSALRWLGRYY
>2A62_115_135
VPEMSILGTSVTNVTATDADD
>1A5T_279_299
NHLSPSRLQAILGDVCHIREQ
>1IAL_8_28
RNVSSFPDDATSPLQENRNNQ
>1TFZ_153_173
VTIAEVKLYGDVVLRYVSYKA
>7A3H_201_221
FYAGTHGQNLRDQVDYALDQG
>1NHS_105_125
DKLIISPGAVPFELDIPGKDL
>2AQ5_344_364
KCEPIAMTVPRKSDLFQEDLY
>1H6L_327_347
WERIADKIGFHPQVNKQVDPR
>2DDU_90_110
GCTSQFSSTAPVLLQYSHDAG
>1WL7_35_55
RWYVFHTGSGIQIKTSEDGVH
>1OGQ_291_311
QRFDVSAYANNKCLCGSPLPA
>1IJ5_261_281
FADFDKSGQLSKEEVQKVLED
>1TFR_150_170
LIISSDGDFTQLHKYPNVKQW
>1EDZ_204_224
VYSVDVNNIQKFTRGESLKLN
>3GCB_122_142
YDKLEKANYFLDQIVSSADQD
>1LAM_383_403
WNKLFEASIETGDRVWRMPLF
>1QZZ_196_216
MLAAIALRAPHLRGTLVELAG
>1GR0_263_283
EFKTKDVHIGPSDHVGWLDDR
>1DNV_351_371
GIQAVPALTTGALLINSSPLN
>1GPI_126_146
FDVDMSNLPCGLNGALYLSAM
>1EYN_79_99
NFSAPYDLVKTMRASIWALGP
>1DKQ_282_302
HPPQKQAYGVTLPTSVLFIAG
>1VJO_278_298
YYALREALRLIAQEGLANCWQ
>1ZSY_24_44
PARVRALVYGHHGDPAKVVEL
>1VMI_221_241
SARHPCVANVQQATEIVRERA
>1IIR_312_332
GTTHVAARAGAPQILLPQMAD
>1WST_239_259
KHFDDYGRVIYLGTFSKILAP
>1TDH_271_291
LQDRHGRTIWFQGDPGPLAPK
>1SBP_281_301
FTIDEVFGGWAKAQKDHFADG
>1YPV_100_120
ELSSKGVKIWDANGSRDFLDS
>1FS7_154_174
SAELKSKVPYLDRGLSAAGFK
>2F6H_8_28
ELYRLLEDTEILNQEITEGLL
>1DDI_285_305
VLTRIDLAWSRDQKEKVYVQD
>1NC5_80_100
LLFRRDELDAIQAGLILFPLY
>1ELV_30_50
TCEEPYYYMENGGGGEYHCAG
>2C43_303_323
DCFCFTEEIPIRNGTKSLESG
>1HMY_131_151
NTLEVVKNTMNELDYSFHAKV
>1XKG_170_190
QESYYRYVAREQSCRRPNAQR
>1W78_304_324
AHNPHAAEYLTGRMKALPKNG
>1ZGK_198_218
MITAMNTIRSGAGVCVLHNCI
>1MGP_203_223
KFQGFVGNLLKIRVCLHIENG
>1P5J_71_91
QPSGSFKIRGIGHFCKRWAKQ
>2B0J_211_231
QVYIAEGYASEEAVNKLYEIG
>1H6S_223_243
AGTVGLNWYDNGLSTAGDQVT
>1EWF_261_281
YFFNTAGLVYQEAGVLKMTLR
>1U09_128_148
RGALIDFENGTVGPEVEAALK
>2F7F_252_272
MGDKINFLGVRIDSGDMAYIS
>1VLI_365_385
IPADTGIVWDDILLKDSPFHE
>1RKD_46_66
NQAVAAGRSGANIAFIACTGD
>1YPX_50_70
VEKQKEVGLKSITDGEFRRAW
>1XRF_379_399
ALELYRKGIISLKKLIEMFTI
>1XKG_177_197
VAREQSCRRPNAQRFGISNYC
>1IHG_60_80
PTTGKPLHFKGCPFHRIIKKF
>1R9L_280_300
GDIQGHVDGWIKAHQQQFDGW
>1QOY_109_129
LAAYILLFDEYNEKKASAQKD
>2FEZ_58_78
ALWEEWPPSGARASIHSYVSN
>1GVH_234_254
HNHANVGDVVKLVAPAGDFFM
>2D2J_197_217
GHSDDTDDLSYLTGLAARGYL
>2GHS_44_64
DETPMLLGEGPTFDPASGTAW
>2D57_66_86
FGHISGGHINPAVTVAMVCTR
>1JTA_174_194
TKDGETYVQHDGALDIKRGSD
>1GSA_24_44
MLLEAQRRGYELHYMEMGDLY
>1Y42_369_389
VHGKQEASAAEDQHRMMYTGQ
>1Y3N_76_96
LKDKFIRYGMEGAFIPLNKLI
>1UR3_212_232
LLDGTLDQLQQLRVRPMAWSC
>1RH9_85_105
QGLDFVISEAKKYGIHLIMSL
>1Q1Q_9_29
SQKLPGEYFRYKGVPFPVGLY
>1IUQ_16_36
LLSCIKKETEAGKLPPNVAAG
>2IM9_210_230
KTLETSLSNVPYIPFTALFSE
>2DBY_76_96
IAGLVKGAHKGEGLGNQFLAH
>1RMG_54_74
YIPSGNYALNTWVTLTGGSAT
>1TV5_331_351
SNTTTQINDIKSFENKKGGVS
>2IZR_121_141
VHSKNLIYRDVKPENFLIGRP
>1V04_244_264
KIHVYEKHANWTLTPLRVLSF
>1JTA_287_307
FTIANLSASKACKVVKKFNGS
>1VLY_116_136
FSKVTIAPDDERVLLGVAGFQ
>1CPT_224_244
NGFTVDRRSCPKDDVMSLLAN
>1VE1_226_246
PENLDLSLLDGVIQVWEEDAF
>1FI4_186_206
AWEMGKAEDGHDSMAVQIADS
>2HBJ_36_56
LSESLRLVDDDENNPSHYPHP
>1VLY_232_252
GGISFKKGCYTGQEMVARAKF
>1VJ1_341_361
FQSMMTGGNVGKQIVCISEDS
>2DBY_235_255
GAEVVVVSARLEAELAELSGE
>2D5B_248_268
TFWPHAWHLIGKDILKPHAVF
>1EVY_90_110
LFVIPTQFLRGFFEKSGGNLI
>2NMT_194_214
KKLYEVDFTGLPDGHTEEDMI
>1FC6_93_113
YDGGSGKDVVVLTPAPGGPAE
>2HQ2_80_100
NEYAVHEQVGTFTNQHLNGHA
>3GCB_347_367
FMDKKTGVMDIELWNYPAIGY
>2BDE_442_462
PMTYFRANRRLLAHDIDIAAA
>1BN8_203_223
QYDNITINGGTHIWIDHCTFN
>1Q7E_302_322
ARQPHIFDIFAEIEKYTVTID
>1R6D_164_184
AYHRTYGLDVRITRCCNNYGP
>1GW1_330_350
VPHYWVPANRPENINNGTLED
>1POT_62_82
YYVDKMRKEGMIQKIDKSKLT
>2DVZ_51_71
PMVVENKGGAGGAIGASEAAR
>2D57_215_235
PIIGAVLAGALYEYVFCPDVE
>1GCA_179_199
DTAMWDTAQAKDKMDAWLSGP
>1K5C_70_90
FVGADHIFDGNGALYWDGKGT
>1DT9_394_414
DKSQEGSQFVKGFGGIGGILR
>1J58_155_175
FDDGSFSENSTFQLTDWLAHT
>2B9W_116_136
KLGQLLATKYQGYDANGHYNK
>2HC9_205_225
TVIRGEELLKAGFGGIYHVGK
>1XKN_119_139
EYNAWGGKYEPYDDDNAVPER
>1U7G_137_157
TLSYIPIAHMVWGGGLLASHG
>1L5O_45_65
QLAGMPGLNGTPQVGEKAVLV
>1PBE_72_92
HEGVEIAFAGQRRRIDLKRLS
>1DNV_260_280
GLIKSPLNYKIIGQPTVKGTI
>2C6J_127_147
VENNLRSIFGTDEKAKQDRKQ
>1JCF_205_225
RVKIEIGNVFPSKENDELETT
>1N4K_322_342
RHAPFRHICRLCYRVLRHSQQ
>2BF6_117_137
GSGFKNIDGKEYLCLYDSSGK
>1XA6_405_425
MIHLKKVTMNEKDNFMNAENL
>1XM9_382_402
SHTGNTSNSEDILSSACYTVR
>2GI3_456_476
AIEKNSPYNENGMFPLPEVKA
>1RCQ_160_180
SRADELDCPRTEEQLAAFSAA
>2H7O_217_237
TRPVVKFGTEQYTAIHRQMMA
>1RKD_29_49
ETVTGNHYQVAFGGKGANQAV
>1OX0_341_361
LGKEVPVSSTKSFTGHLLGAA
>1YT3_62_82
DWSPLKAILRDPSITKFLHAG
>1U16_250_270
LIHLSKMAEDLIIYSTSEFGF
>2HOE_351_371
MSFSKVQEPVIAFGAAVHALE
>1GA8_170_190
FKMSSEWVEQYKDVMQYQDQD
>2A84_179_199
VAVVGVPTVREADGLAMSSRN
>1ZJC_307_327
LKDLINTDEGSRRLGEVALVP
>1XVT_374_394
MPSHGMDTAAILKNIGYSEND
>1UUR_32_52
IHEQSLLLNRLPPTLDENSLA
>1R5M_109_129
NQVTCLAWSHDGNSIVTGVEN
>1FC6_117_137
ARAGDVIVTVDGTAVKGMSLY
>1K7I_342_362
NAIGGSGNDILVGNSADNILQ
>1SIQ_138_158
SGSDPSSMETRAHYNSSNKSY
>2BMW_124_144
HIEPGSEVKITGPVGKEMLLP
>1R5M_121_141
NSIVTGVENGELRLWNKTGAL
>1O89_183_203
TAVALLHKLGYQVVAVSGRES
>2DVZ_71_91
RAEPDGYTLSIATVSTMAVNP
>1ULZ_277_297
ADQEGNLYFIEMNTRIQVEHP
>1MGP_140_160
VVDTLLASGAIPLPARVAREM
>1OYG_108_128
DSWKNAGRVFKDSDKFDANDS
>1BG6_307_327
ELGRAVNVPTPLIDAVLDLIS
>1TQ4_1_21
MGQLFSSPKSDENNDLPSSFT
>1R6D_116_136
DAGVGRVVHVSTNQVYGSIDS
>2AQ5_232_252
GKILTTGFSRMSERQVALWDT
>2FP3_73_93
PDQNRRRIGAEKDSKSLIHLF
>1I1W_183_203
KTQAIVNRVKKWRAAGVPIDG
>1CSH_125_145
MLDNFPTNLHPMSQLSAAITA
>1VPT_287_307
CNKTFPTTKAKVLFLQQSIFR
>1R6D_102_122
TNVQGTQTLLQCAVDAGVGRV
>1YFE_343_363
NDVAINMGGASGNFELNVFRP
>1QF5_232_252
HGTYPYVTSSNTTAGGVATGS
>1SYY_11_31
KRVNLNSKRLVNCNQVDVNQL
>1W9H_381_401
GFRSRNLPVTVNYPKLVAGII
>1KK1_145_165
NKIELVDKEKALENYRQIKEF
>1X19_248_268
DIYKESYPEADAVLFCRILYS
>1O7F_449_469
EANTVRLKEHDQDVLVLEKVP
>1TCA_96_116
NNKLPVLTWSQGGLVAQWGLT
>1O70_124_144
ITVEGGGVNATVIQADVAQTN
>1T9H_167_187
IIPHFQDKTTVFAGQSGVGKS
>2I1Q_15_35
TAEKLVEAGYIDFMKIATATV
>2NVP_248_268
KVYKDEELKEKADSLREEIDN
>1K92_247_267
ALNGKTFSDDVEMMLEANRIG
>1KVP_373_393
LNAKGALTYTDIAGDPVLYGN
>1UM8_144_164
DEIDKISRLSENRSITRDVSG
>1EYB_320_340
DPSIFTVLTAKSVRPGVAIAD
>1M7Y_224_244
GIHLISDEIYSGTAFSSPSFI
>2FUZ_350_370
TIWGDYYYLEALLRLERGVTG
>3BCT_114_134
YGNQESKLIILASGGPQALVN
>2EX2_96_116
DIRNMVATLKKSGVNQIDGNV
>1BQG_225_245
AVTALSERFPDARITLDPNGA
>2HRZ_49_69
TLIDVFQPEAPAGFSGAVDAR
>1NQK_130_150
EASAEFTQVWRRLLQRETVDF
>1TCA_73_93
LNDTQVNTEYMVNAITALYAG
>1POT_196_216
MEGEVNLGMIWNGSAFVARQA
>2FK8_65_85
EPPELTLEEAQYAKVDLNLDK
>1DYK_25_45
AESEPALLTGSKQFGLSRNSH
>1VJ1_80_100
WQLAQVADGGGIGIVEESKHQ
>1X7F_197_217
GIRSAAFITSHVANIGPWDIN
>1EYB_53_73
EGQNNPQVCPYNLYAEQLSGS
>1KQ3_350_370
PQPVTSKDVFFALKAADRYGR
>1REO_432_452
TFTPYQFQHFSESLTASVDRI
>2IM9_180_200
YNHKTIDTIRLQKQDKNEQEK
>1TOI_213_233
AYQGFARGLEEDAEGLRAFAA
>1UYN_149_169
SVNGTLMQLGALGGVNVPFAA
>2H6O_80_100
GAFGGSENATNLFLLELLGAG
>2AP1_218_238
FAWLYQHYYDQSLQAPEIIAL
>2GY5_126_146
IKEEDAVIYKNGSFIHSVPRH
>1SDJ_192_212
LNALTAISKKIGCNGFFPFQI
>2A62_108_128
NGPYHATVPEMSILGTSVTNV
>1F8E_303_323
TDDKSKPTQGQTIVLNTDWSG
>1N4K_303_323
PFTDCGDGPMLRLEELGDQRH
>2GI3_89_109
SVFDATVVKKMKEAGFVVVGK
>1PVL_157_177
TNFKKIGWDVEAHKIMNNGWG
>1V73_193_213
SKNTIIKINDVLYMHGGISSE
>1QZ9_150_170
RLVDSPEELPQAIDQDTAVVM
>1SE8_102_122
KALRMEQLGTQPELIQDAGGG
>1VB3_233_253
LPQETRNQLVVSVPSGNFGDL
>2J66_379_399
FSPVHFLGHPTPIEILKRNGS
>1YM5_183_203
LAHQTKQNDHVGIILAGPKKE
>2CEY_273_293
VPFKESMKPYYAEFVKQTGQK
>2H9F_349_369
RFGHPSGTLRVGAEASQANGE
>1NI5_79_99
ERVQLAQEGLGIEAQARQARY
>2AM1_413_433
EDQDQFEDLVKQVKESLGAHD
>2CU2_152_172
RLGPREGAWYRGEGFVEKPSY
>2H8O_213_233
GIITLQAMKTGALLRFACEAG
>1UG6_14_34
TSAYQIEGATQEDGRGPSIWD
>2B69_174_194
KRVAETMCYAYMKQEGVEVRV
>1BIF_332_352
CEEMTYEEIQDHYPLEFALRD
>1G93_114_134
RMPLIELGPLRSFKVFKIKPE
>1QYI_77_97
NWDMLFIVFSIHLIDILKKLS
>2C1I_2_22
PLGSFKIYQQKSFEQKIESLK
>2CFQ_36_56
DINHISKSDTGIIFAAISLFS
>1Y3N_347_367
FGVPGLTYDIKNGKPVYKDTV
>1VPK_357_377
PCQINPLDISGYLYIVMPIRL
>2C4E_168_188
YSKEMLLEIIEHTNFLFMNKH
>1B63_55_75
LIRIRDNGCGIKKDELALALA
>1WDP_344_364
LEMRDSEQPSDAKSGPQELVQ
>1WMD_114_134
LFSQAYSAGARIHTNSWGAAV
>2DBY_269_289
SGLQRLARAGYRALDLLTFFT
>2C0H_136_156
SYIDHALKPMANALKNEKALG
>1W3U_226_246
RYDTYVKNNSLYNTPPSFGIY
>1XRF_2_22
RFWQYINGVDMRGSHHHHHHG
>2B4V_364_384
YEREVVSLNRNRRSYRSDIGW
>1YRW_248_268
HPHASKAQPGSVISVAPLLIA
>1ZSY_328_348
ACSQVPLQDYQSALEASMKPF
>2A84_202_222
LDPAQRAAAVALSAALTAAAH
>1EDG_254_274
HAYCPWNFAGLAMADGGTNAW
>1XC3_94_114
KNEMKIPVGFSTDVNAAALGE
>1XHB_222_242
YDAGMDIWGGENLEISFRIWQ
>1RE9_394_414
GIVSGVQALPLVWDPATTKAV
>1R5Y_340_360
ILGAMLMTEHNIAFYQQLMQK
>1WZA_135_155
DTDTKETKLDGGRVWHYSPTG
>1GP6_151_171
EKRDLSIWPKTPSDYIEATSE
>2IMR_79_99
YPHAAEERAGAVIAPPPVNAH
>1LZL_222_242
LGESYSGPEDPDVSIYAAPSR
>2B9W_137_157
VHEDLMLPFDEFLALNGCEAA
>2II0_451_471
FNKSLEIEPRNPKPLPRFPKK
>1YPV_68_88
RDEFPLLTTKRVFWKGVLEEL
>1YON_112_132
PLLMGTTTHAARRDGNVIIHV
>1WZA_59_79
KSPSYHGYDVTDYYKINPDYG
>2I1O_135_155
AAGDSPFFSFGIRRMHPAISP
>1ZJC_152_172
FPSKAWAKRVYPELSVEEAYI
>1C7Q_173_193
TTDRTKGALKKLADQEGYETF
>2G17_76_96
VDVVFLATAHEVSHDLAPQFL
>2D2J_62_82
GVQTIVDVSTFDIGRDVRLLA
>1TBF_112_132
CMFAALKAGKIQNKLTDLEIL
>1POT_44_64
AKLKTYKDGAYDLVVPSTYYV
>1G4R_301_321
ASSTLLREGANREILGIIVSY
>1LL2_55_75
FDEVITVDILDSGDSAHLTLM
>2HBJ_301_321
ILMYQYNIPPEREVLVRELYQ
>1UX5_342_362
ARKKGDLLEDEVKLTIMEFES
>1K5C_304_324
SGNWNWSQLTVTGGKAGTIKS
>1ITX_61_81
GPNPVTWTCQNEKSQTINVPN
>1HMY_174_194
DLNIQNFQFPKPFELNTFVKD
>1RI6_70_90
DDGALTFAAESALPGSLTHIS
>1CX4_80_100
VIDRGTFDIYVKCDGVGRCVG
>2H9F_126_146
RIPEDGICEVRIWQANIGKTI
>3GRS_110_130
LNAIYQNNLTKSHIEIIRGHA
>1WP5_28_48
SNGQDFAMKDTDRLLAMLEMN
>1BIA_104_124
GDACIAEYQQAGRGRRGRKWF
>2EWV_341_361
GLITLEDAMEASPDPKELERM
>1VE1_155_175
TGPELYEALEGRIDAFVYGSG
>2G0D_379_399
CILVLSKFEYSINFTYWRQAL
>1B7E_318_338
PQALRAQGLLKEAEHVESQSA
>1WAK_41_61
VIRKLGWGHFSTVWLSWDIQG
>1AOP_415_435
LAEVGLVGKAPGRYNLHLGGN
>2PIA_109_129
KRAKSFILVAGGIGITPMLSM
>1WD3_69_89
CLITIIYDQSGNGNHLTQAPP
>2BX6_303_323
NGDGAVEVCQLIVNEIFNGTK
>1W58_292_312
PEDLTLEEAREVVATVSSRLD
>1LFW_172_192
IVFSPDAEYPIINGEQGIFTL
>1BUP_114_134
FYPEEVSSMVLTKMKEIAEAY
>1YT3_40_60
QLGLIQLFDGEHLALIDPLGI
>2FAU_139_159
VRRLTDLVKEYDLIVHQLATY
>1O59_186_206
GIARFRLYGRVVPPELKTKDH
>1BOO_280_300
FEMKPEYVAASAFRFLDNNIS
>2AZQ_289_309
RLQGAQSPDAEARSHRPRALQ
>1H9A_324_344
LPRWEGVPFYVRSGKRLAAKQ
>1UX6_54_74
CPYVPNANQADHDKDGKGDAC
>1GYN_302_322
YYKANEAYLQGQLGNPKGEDQ
>2EX1_190_210
LKEYLAENYQKMDWTAYQQLT
>1RK6_409_429
FPLETAVWKMTGLTAAKFGLA
>1VPR_132_152
GDKTLKLPCGPLPWPAGLPEP
>1TJY_111_131
QLGSMLVEMAAHQVDKEKAKV
>1TVL_308_328
FDDYDLSVYPLDEPFPDIGDV
>1P1M_362_382
HAFSGEVFATMVAGKWIYFDG
>1Q8K_1_21
MSCRFYQHKFPEVEDVVMVNV
>1Y42_258_278
ESEPDPQERKYVTPKTALDEC
>1PII_154_174
HSLEMGVLTEVSNEEEQERAI
>2G5D_223_243
GKAPILGYAEDPVELFFMHIQ
>1V71_186_206
GLLSGSALAARHFAPNCEVYG
>1HO8_331_351
KYSDEELRQDISNLKEILENE
>1G97_200_220
DVIGIFRETGEKVGAYTLKDF
>1FNF_190_210
TGIDFSDITANSFTVHWIAPR
>2AUJ_165_185
LRLPRHMTAKEVEAEEEGDSV
>2DBQ_261_281
GAGLDVFEEEPYYNEELFKLD
>1N11_164_184
LLLERDAHPNAAGKNGLTPLH
>1XTO_270_290
INNTNPILDENSPERAEVLRR
>1P9R_250_270
TAQIAVQASLTGHLVMSTLHT
>1CWV_464_484
TDFETMNMDTGALQPGPAYLA
>2GI3_216_236
EIISGRDENDATTVNRKVDFL
>1EU8_222_242
IHKYKISPPNTYTEMTEEPVR
>1ZSW_137_157
NRPALQFEDAEGLRLVLLVSN
>2GZ7_23_43
GTTTLNGLWLDDTVYCPRHVI
>2F4Q_51_71
YQDVYVSPDAENELQAFGRDA
>2BWM_306_326
YVALNNGNGTFGPVKRVIDNF
>1Z2N_142_162
PENAQGTFNAHQMKIVLEQEG
>1B6A_19_39
DPDDREEGAASTAEEAAKKKR
>2FB9_192_212
EKALSPVRELEVGVLGNVFGE
>1RU4_370_390
SANSKLINAGTKESNISYSGS
>2H7O_108_128
SIVEPSLQRIQKHLDQTHSFS
>1UDC_38_58
RSVLPVIERLGGKHPTFVEGD
>2DBN_357_377
WHPLLIEALTSIPKLEAGDSV
>1X3M_153_173
AVFDTSFHQTLAPEAYLYGLP
>2F68_172_192
NINNEKSYVSKDITIKDQIQG
>2IW1_47_67
KAFELIQVPVKSHTNHGRNAE
>1XVT_176_196
GLTATTAALAALHKVRETGKG
>1NF1_178_198
RFPQNSIGAVGSAMFLRFINP
>1ZHX_30_50
SLSAPPFILSPISLTEFSQYW
>1PSW_77_97
REKRYDRAYVLPNSFKSALVP
>2O1B_345_365
PGYDSEQFEQFLVQEKSILVA
>1P5J_120_140
TIVVPGTTPALTIERLKNEGA
>1MC0_151_171
HVIQHCFHYTGTVLTSTLAFQ
>1ELV_46_66
YHCAGNGSWVNEVLGPELPKC
>2I1Q_199_219
IQEGNNIKLVVIDSLTSTFRN
>1PO5_60_80
CGTDAIREALVDQAEAFSGRG
>1MLA_115_135
EMRGKFMQEAVPEGTGAMAAI
>1GA8_107_127
LVRDSLTPLWDTDLGDNWLGA
>2A0M_219_239
ALEDAFGLTGKNTFFSFDVDS
>1XRF_9_29
GVDMRGSHHHHHHGMASMTGG
>1SIQ_328_348
NCGKALDIARQARDMLGGNGI
>1LAM_333_353
AEGRLILADALCYAHTFNPKV
>1GP6_178_198
LLATKVFKALSVGLGLEPDRL
>1G8P_233_253
TYDADPKAFLEEWRPKDMDIR
>2CAU_333_353
LRRYAATLSEGDIIVIPSSFP
>1I9Z_42_62
KLENWLFPENTPLADIYVVGF
>1RYO_295_315
FKDSAHGFLKVPPRMDAKMYL
>1V4A_149_169
QGEAQPLLILGMGKLGGGELN
>1WDI_192_212
ELLERLREMGVELRFLTLHVG
>1FG7_306_326
ASSAVFKSLWDQGIILRDQNK
>1U94_4_24
MAIDENKQKALAAALGQIEKQ
>1B89_92_112
RESYVETELIFALAKTNRLAE
>1YLE_81_101
ASAGFSEPFYSFRNETFVHAS
>2A2C_382_402
ELMNQSHMSCRDMYECSCPEL
>1S7C_207_227
SSTGAAKAVGKVLPELNGKLT
>2J66_133_153
ARVAIRINPDKSFGSTAIKMG
>2DBY_20_40
ALTRANALAANYPFATIDKNV
>1QLM_83_103
DHPAVSTLAAQKAGWQVQVGD
>1NXC_407_427
NGGYSGLRDVYIARESYDDVQ
>2AP1_129_149
DANCFALSEAWDDEFTQYPLV
>1YT3_1_21
MNYQMITTDDALASLCEAVRA
>1BCO_154_174
EEYVDKHPALAGAYTGPNPQA
>1A76_7_27
DFIPKNIISFEDLKGKKVAID
>1O5T_150_170
MSSGFYKNVVKIQKHVTFNQV
>1GYC_147_167
TLTDWYHTAARLGPRFPLGAD
>1AB4_59_79
TIVRMAQPFSLRYMLVDGQGN
>1Y8A_218_238
SKGIDFPVVVGDSISDYKMFE
>1BQG_404_424
GVELDWDALMKAHEVYKSMGL
>1SI7_195_215
AQRWAQTNTPVRDRNKRSFWL
>1BT3_294_314
RDYTDSDWLNATFLFYDENGQ
>1EWF_252_272
RMVYLGLSDYFFNTAGLVYQE
>1RRK_45_65
VTYATYPKIWVKVSEADSSNA
>1GW1_203_223
KGVRNFLYAYSPNNFWDVTEA
>1RJG_261_281
TLMTYNSKEKYASRWSAAPNV
>1ISR_301_321
EANGGITIKLQSPEVRSFDDY
>2PGD_73_93
LVKAGQAVDNFIEKLVPLLDI
>2D7U_140_160
MRKAKQAKDVKELEPYLTDVA
>1MOQ_36_56
VDLSELGPNADELLSKVEHIQ
>1YII_132_152
YEANLEDKITGETSGHFQRLL
>1SZN_52_72
NIDDCWSMKDGRVDGHIAPNA
>2J0W_264_284
LLPAVRSDIPVFVGSSKDPRA
>2NVP_3_23
LSTNELKEIVRKIGKDLSGKI
>2CZ9_249_269
VRDALKEGNVEEVGKILTTAH
>1ZTU_258_278
APTPLGGAVLRATSPMHMQYL
>1KS8_339_359
LGDGGRSFVCGFGSNPPTRPH
>2B9E_213_233
QRALCHALTFPSLQRLVYSTC
>2FEZ_113_133
GRFVAEKTAGVHAAAAGRFEQ
>1AOP_137_157
TYLPRKFKTTVVIPPQNDIDL
>2A84_131_151
PRPTHFAGVLTVVLKLLQIVR
>1WW9_256_276
KIVANDISIWLPGVLKVNPFP
>1GYN_37_57
VGTDSINAVLETAAKVKAPVI
>1E2S_214_234
QFSGQSFAERSGRGPFGDSLM
>1YPX_22_42
KDAREKFQSGEITALELRKIE
>1JDW_361_381
NVLMLDEKRVMVDANEVPIQK
>1NW3_140_160
SFDLVAQMIDEIKMTDDDLFV
>1RRK_75_95
INYEDHKLKSGTNTKKALQAV
>1S9J_196_216
MAVGRYPIPPPDAKELELMFG
>1QAZ_16_36
SYVDVKARRTFLQSGQLDDRL
>1WM1_181_201
YRQRLTSADPQVQLEAAKLWS
>2NVP_130_150
RKYEIDSLCYPVRLIHKYWKE
>1A8D_368_388
APGIPLYKKMEAVKLRDLKTY
>1VJT_449_469
RDPRTKSYEQIVQVLDEIFNL
>7ODC_162_182
AVCRLSVKFGATLKTSRLLLE
>1M6I_1_21
EEVPQDKAPSHVPFLLIGGGT
>1K7I_388_408
FVYGSGQDSTVAAYDWIADFQ
>1UX6_2_22
PLVHHHHHHALADNCPLEHNP
>3GRS_76_96
SEFMHDHADYGFPSCEGKFNW
>1H6L_285_305
TDGIDVLGFGLGPEYPFGLFV
>1BOO_105_125
RMIDEVGFFLAEDFYWFNPSK
>1LML_169_189
HALGFSGPFFEDARIVANVPN
>1MC0_140_160
LGGDFFTDEDEHVIQHCFHYT
>1VPK_349_369
MNFVDSTSPCQINPLDISGYL
>2J3X_399_419
KIFRITPITSIINRVTKMTQV
>1UYN_164_184
NVPFAATGDLTVEGGLRYDLL
>1BCO_259_279
KVGGSLKGAKNVYYNMALMNA
>1UOZ_77_97
TVARYTGAAQAAGAMPVLTLY
>2O14_117_137
DGAEDTFQIPVTDGQLNLLVT
>1EZW_227_247
AAYTCFSIDKDEDKAIEATKI
>1IMV_291_311
VLTVPKLKLSYEGEVTKSLQE
>1P1M_59_79
PMTLLRGVAEDLSFEEWLFSK
>2D2J_18_38
GFTLTHEHICGSSAGFLRAWP
>1IUQ_9_29
DVRSEEELLSCIKKETEAGKL
>1XWI_122_142
SENESEAARRIKTEFLVQMQG
>1T2D_203_223
FINNKLISDAELEAIFDRTVN
>1X19_203_223
DISAAMLKHFPELDSTILNLP
>1V4A_343_363
SLQSRSLLPTLSAIAELHLLS
>1GWU_112_132
LAGGPSWRVPLGRRDSLQAFL
>1P8L_42_62
QTQMLSRTFKPIRNSVMNRLL
>1HBZ_451_471
GVRQDVQARAFEYWKNVDATI
>1KVK_225_245
KRLPALQILLTNTKVPRSTKA
>1XKN_40_60
FAELAYQLSRSETVNINVLDD
>1YE3_62_82
PVIAGHEAAGIVESIGEGVTT
>1K1S_296_316
LSKGKKFKHGISIDNAYKVAE
>1B9H_79_99
TEVIVPAFTFISSSQAAQRLG
>1Q44_196_216
CEGKFIGGPFWDHILEYWYAS
>1F2J_109_129
RGVVPGIKTDCGLEPLVEGAK
>2CYG_253_273
AQTYNQNLIRHVGGGTPRRPG
>2O1B_157_177
PVPLNLEPPHYLPDWSKVDSQ
>1USG_268_288
DKKDPSGPYVWITYAAVQSLA
>1FNO_377_397
NYHGKHEFVTLEGMEKAVQVI
>1MXA_174_194
DGKIVGIDAVVLSTQHSEEID
>1EWF_374_394
RLVGELKLDRLLLELKHSNIG
>1V72_200_220
KAGVDALSFGATKNGVLAAEA
>1WRU_7_27
LRADGRLFTGWTSVSVTRSIE
>1RGZ_277_297
NWPVEANTVVEGSDSKVALAP
>1MXA_48_68
GMVLVGGEITTSAWVDIEEIT
>1W5D_59_79
AAAALSVLGENYSFTTEVRTD
>1PFO_79_99
ERQKRSLTTSPVDISIIDSVN
>1G8P_17_37
TRPVFPFSAIVGQEDMKLALL
>1RGZ_1_21
PVSEKQLAEVVANTVTPLMKA
>1ULZ_131_151
PGSDGVLKSLEEAKALAREIG
>2ALA_88_108
MWGGAYCFCDSENTQLSEAYV
>1FOB_93_113
TTPSGWSTTDLGTLKWQLYNY
>2F6H_362_382
KGHEHSSSIFITPETGPFTDP
>1WXQ_28_48
ANYPFTTIEANVGVTYAITDH
>1UWV_369_389
AAGVMQQIIKLEPIRIVYVSC
>1SVS_309_329
LNKRKDTKEIYTHFTCATDTK
>2IMR_109_129
FQALPYFQWIPEVVIRGRHLR
>1B8P_75_95
ADPMTAFKDADVALLVGARPR
>1YII_105_125
NEKVLTEILASRTPAEVQNIK
>2DDU_206_226
SGVCFCDLGYTAAQGTCVSNT
>1W9H_341_361
TPIKPLSVEIVSDNWTSEEYY
>1GQE_72_92
QMKQGLEDVSGLLELAVEADD
>1NE9_177_197
FRDGVEVHSGNSATELDEFFK
>1R89_349_369
FEDERNVKKFLSRNRAFRPFI
>1MXA_38_58
RVACETYVKTGMVLVGGEITT
>1K92_227_247
ESVKIPAEEVTVRFEQGHPVA
>1BOO_155_175
WPKSDITKVLAPYSDRMKKLI
>1FI4_320_340
TFDAGPNAVLYYLAENESKLF
>3BCT_417_437
NIQRVAAGVLCELAQDKEAAE
>1UWV_361_381
LLDPARAGAAGVMQQIIKLEP
>1RH9_19_39
KSLYINGFNAYWLMYIAYDPS
>1J7X_127_147
PFIVNTVWEPITITENLIIDL
>1CPY_69_89
SSIGPDLKPIGNPYSWNSNAT
>1UA4_223_243
IKNVQLAILSGLQALTKENYK
>1EWF_436_456
YNVVLQPHQNFLLFGADVVYK
>1OGQ_250_270
DLRNNRIYGTLPQGLTQLKFL
>1MXG_267_287
LQNGQTVVSRDPFKAVTFVAN
>1N40_122_142
DNLITEGAPADLRNDFADPLA
>2DE2_339_359
NNLLQEPVALDQWAAPEFLNN
>1YOE_288_308
DYYYLTGNKPNATVMVDVDRQ
>1PHP_306_326
VIRESKLVVWNGPMGVFEMDA
>1HT6_268_288
PQGKAPGVMGWWPAKAVTFVD
>1YHL_4_24
MERFLSVYDEVQAFLLDQLQS
>1TV5_141_161
VESRSIINSCGFNNMGCDKVT
>1PEA_209_229
GTAELYRAIARRYGDGRRPPI
>1YIS_397_417
AVIRKTALEAKQLQATQKVDI
>1QUS_206_226
NLWDPVDAIGSVANYFKAHGW
>1W3F_284_304
SSKSTGFEVTTEGIWRGVSSW
>1G55_210_230
EDDTDVNQYLLPPKSLLRYAL
>1XRF_197_217
DDGSPVMDSSVMRKALELASQ
>1M7Y_286_306
YSNDDMVVAAATKMSSFGLVS
>2CFQ_363_383
IFMSVLAGNMYESIGFQGAYL
>1U09_136_156
NGTVGPEVEAALKLMEKREYK
>1JYE_57_77
AGKQSLLIGVATSSLALHAPS
>2HJS_119_139
LASQAAPFLLSSPCAVAAELC
>2F5U_263_283
NVYADRLNNRLQLGMLIPGAV
>1NNF_232_252
VLKASKNQAEAQKFVDFLASK
>16VP_48_68
TNADLYRECKFLSTLPSDVVE
>1B9H_2_22
NARKAPEFPAWPQYDDAERNG
>1EZW_177_197
AQGPIMLKTAGEIANGVLVNA
>1TDH_261_281
RCYGMPGMSSLQDRHGRTIWF
>1SQ9_352_372
LAEPGVFDVKFLKKGWRSGMG
>1L5O_26_46
IDGLLKPPGSLGRLETLAVQL
>1B7E_204_224
RKASLSLRSGRITLKQGNITL
>1TD6_62_82
KVMELVKQKDFKTAQSRCEEE
>1KA2_251_271
ITTRYEGYDFRRTILSTVHEF
>1B6R_79_99
DRLTQKQLFDKLHLPTAPWQL
>1OHL_238_258
PPAGRGLARRALERDMSEGAD
>4BCL_210_230
VEGGEKGPVGVTRWKFSHAGS
>2BG1_94_114
TTTIDQKIHSAMQSAVADYGY
>1EVY_239_259
LEIRDLTAALGGDGSAVFGLA
>1ML9_51_71
SCASDEECMYSTCQCLDEMAP
>1Q1Q_134_154
PRDVVVSLYHYSKIAGQLKDP
>2HBJ_217_237
KYQLADWRIRPLSKPMTAAAR
>1UMG_66_86
TKVHETAWNAFKEAAKVAKDL
>1TO3_185_205
ELGDSGADLYKVEMPLYGKGA
>1BGV_58_78
IEFRVPWEDDNGKVHVNTGYR
>1WW9_271_291
KVNPFPNPDMMQFEWYVPIDE
>1Y11_64_84
GTYVSAREISENYGVDLELLQ
>1IUQ_197_217
IPELTETKRKANTRSLKEMAL
>1QZZ_352_372
EFTAVSEEAAPAAQASEALPA
>1S9J_295_315
LMVHAFIKRSDAEEVDFAGWL
>1SB8_76_96
SEKQWSNFKFIQGDIRNLDDC
>1XKS_45_65
IDEGGWACLVCKEKLIIWKIA
>1RE9_53_73
LVWTRCNGGHWIATRGQLIRE
>1GPI_227_247
TTGQTRCSGDDCARNTGLCDG
>1R3S_203_223
LVGQVVAGAQALQLFESHAGH
>1DB3_12_32
QDGSYLAEFLLEKGYEVHGIK
>2JAK_110_130
MFAVNMFRTLPPSSNPTGAEF
>1J8U_156_176
LAFRVFHCTQYIRHGSKPMYT
>1TQ4_248_268
ISDLPIYKRHNFMVSLPNITD
>1POT_12_32
TEYVPPGLLEQFTKETGIKVI
>2C78_385_405
RFAIREGGRTVGAGVVTKILE
>1YFE_241_261
EYARRVADELAVITCAPFVTA
>1YRW_165_185
LCHAARQLLEQTLPAIKHGNI
>1L6J_242_262
NYDTDDRFGFCPSERLYTRDG
>1FO8_8_28
VIACDRSTVRRCLDKLLHYRP
>1GXN_259_279
DSSLAATNPIVPRAGSKMWYR
>1OC7_54_74
RNVTVDTLLVQTLSEIREANQ
>1BIF_390_410
CHQAVMRCLLAYFLDKAAEEL
>1M15_288_308
PKLAKDRKVLEDIASKFNLQV
>1ZJC_133_153
FKGYMESVQKNQFPWVVAAFP
>2B78_113_133
DCYGDFVLFSWYNSFVYQIRD
>1A26_312_332
DGVEVPLGNGISTGINDTCLL
>2HKD_256_276
ATKKTAAWNSGTSTLTITVNS
>1GA8_179_199
QYKDVMQYQDQDILNGLFKGG
>1IIR_104_124
AAAIGVRSVAEKLGIPYFYAF
>1SBP_125_145
PNPKSSGGARWNYLAAWGYAL
>2BWM_48_68
GYDAGGWRVEKHVRLLADTTG
>1R6W_35_55
CLREGEREGWGEISPLPGFSQ
>1IN4_133_153
IMIGKGPSAKSIRIDIQPFTL
>1T2D_161_181
YYISQKLNVCPRDVNAHIVGA
>2GZ7_107_127
QPGQTFSVLACYNGSPSGVYQ
>1H6L_182_202
TEGMAADDEYGSLYIAEEDEA
>2DDU_337_357
LEPQIISIDLPREAKTPATAF
>2F7F_172_192
IWGTRAAYIGGADATSNVRAG
>2HBJ_236_256
ARADTHFLLNIYDQLRNKLIE
>1ZU4_111_131
VGVNGTGKTTSLAKMANYYAE
>1DHS_207_227
NNPESVYYWAQKNHIPVFSPA
>1O7F_416_436
NDAPRAASIVLREDNCHFLRV
>1XIP_18_38
GFKFLGQKQILPSFNEKLPFA
>1I1W_1_21
EAAQSVDQLIKARGKVYFGVA
>1PO5_169_189
FDYKDPVFLRLLDLFFQSFSL
>1VFL_255_275
NMHFEICPWSSYLTGAWKPDT
>1VPR_305_325
KVSNDPESDPIPLQSRDYTAL
>1B7E_289_309
EEPDNLERMVSILSFVAVRLL
>1SVB_145_165
PHTGDYVAANETHSGRKTASF
>1X54_87_107
GAEVHVEKLEVIQAVSEFPIP
>1TV5_181_201
IVGVSIGKNKDTVNIVDDLKY
>1QE3_257_277
KAADQLRIAEKENIFQLFFQP
>1I9Z_169_189
AGYTNYDERDHDYRTIASGLR
>1YON_252_272
LRHTEIDYINGFLLRRARAHG
>1SQ9_114_134
LLDSDMKKHSFWALKWGASND
>1M6E_339_359
RMSKEKTKFINVIVSLIRKSD
>1CWV_251_271
GVPVSISPITEQPDSYTATVV
>1RGZ_160_180
LAVKPSGMPYEQAMTTRVLKP
>1RW3_292_312
RLWIPGFAEMAAPLYPLTKTG
>1VPR_326_346
AGRDNAPTNLGKPYPTLAKDL
>1QUS_234_254
VMANGQAPGLPNGFKTKYSIS
>1HSK_99_119
LSLDHIEVSDDAIIAGSGAAI
>1P5J_112_132
ARQLGVPATIVVPGTTPALTI
>1OLT_419_439
DEKGIQVTAKGRLLIRNICMC
>1PO5_324_344
RAKMPYTDAVIHEIQRLGDLI
>2BJF_41_61
NKSNKKELTTKYAVLGMGTIF
>1RK6_216_236
IIEVCRPLITHGGVYATHMRD
>2DBN_263_283
NVFNGNLAQYDPWHAAHRTEV
>1PBE_85_105
RIDLKRLSGGKTVTVYGQTEV
>1G6S_400_420
PVTILDPKCTAKTFPDYFEQL
>2AEU_209_229
LMEGPRGGLLAGKKELVDKIY
>1B9H_44_64
EREFAAHHGAAHALAVTNGTH
>1RA0_260_280
AYTSRLFRLLKMSGINFVANP
>1XMX_249_269
ANGEWLETLVHSTVKQIQDDM
>1R6F_88_108
NTQWELRAFMAVMHFSLTADR
>1VLY_161_181
TTLLWFEHPAERFLIVTDEAT
>2B5W_249_269
ATGFPKHAIQSVQALAPNGVG
>1U7L_105_125
MPVPEYLENFQWQTRKFKLDK
>1TQ4_393_413
YFLDMVTEDAKTLLKEICLRN
>1DYK_352_372
TNIRFRGCIRSLKLTKGTGKP
>1JR7_262_282
PVPVGKFLLINNLFWLHGRDR
>2H9F_191_211
AIFPTGNLVDDLEVPGVGTFK
>1V72_125_145
RLRERTREKVGDVHTTQPACV
>1W55_18_38
NTKVKKQFLRLGNDPLWLYAT
>1UAS_265_285
EVIAVNQDSLGVQGKKVQSDN
>1NNF_144_164
EQVVALSKMKGDKVALNWLKG
>1SVS_320_340
THFTCATDTKNVQFVFDAVTD
>1MXA_99_119
SPDINQGVDRADPLEQGAGDQ
>1B7E_146_166
LAHNERFVVRSKHPRKDVESG
>1NC5_94_114
LILFPLYEQTKDERYVKAAKR
>1GQ8_93_113
GAGFLARDITFQNTAGAAKHQ
>1J72_272_292
ALELLISDDCFVLDNGLCGKI
>1DQ3_86_106
ITNKGTKILTSPWHPFFVLTP
>2A62_154_174
YFSIEPETAIIKTALPNMDRE
>1V0D_270_290
TVVPTLAEAIQDGREVNWEYF
>1RU4_72_92
FNKSGKDGAPIYVAAANCGRA
>1DYK_285_305
DAEIPGHMCNGQWHKVTAKKI
>1F2J_41_61
AADESTGSCSKRFAGIGLSNT
>1M8Z_280_300
GPHSALYTMMKDQYANYVVQK
>1B6R_94_114
TAPWQLLAERSEWPAVFDRLG
>1R9L_146_166
INHQLAAYELTNTVTHNQGNY
>2HMC_8_28
HHHSSGRENLYFQGMTASIFS
>1JDW_12_32
RGAEAVHYIGSRLGRTLTGWV
>2J4O_51_71
DSWLKFRSENNCFLYGVFNGY
>1IXH_288_308
ANDLDYASLPDSVVEQVRAAW
>7ODC_391_411
VAAASTFNGFQRPNIYYVMSR
>1PHP_120_140
YPGEEKNDPELAKAFAELADL
>2I7Q_234_254
LRSLLESTPSPVVFCHNDCQE
>1WER_260_280
ELGNVPELPDTTEHSRTDLSR
>1G4R_176_196
ERPGPQPTAETTRQFLMSDKP
>1DT9_318_338
EILIVYENLDIMRYVLHCQGT
>1QE3_264_284
IAEKENIFQLFFQPALDPKTL
>2D5B_52_72
HGETVYRAAQAAGEDPKAFVD
>1AOP_350_370
AVTPQRENSMACVSFPTCPLA
>8OHM_328_348
LNTPGLPVCQDHLEFWESVFT
>1W78_48_68
APFVFTVAGTNGKGTTCRTLE
>1VBI_164_184
APQGILVADLATSESAMGKVF
>1TVL_143_163
NLPEHTERYEIAQEHLDVVRG
>1SBP_227_247
DKVVEKKDTKAVAEAYLKYLY
>1H9A_363_383
EACEAVLSIIIDPKGAIELKL
>1O89_136_156
GLDARKAMIIGTAGFTAMLCV
>1K5C_228_248
KAQRTATSASVSGVTYDANTI
>1QWO_380_400
ARAYFETMQCKSEKEPLVRAL
>1MZE_184_204
LTSNLLLIGMEGNVTPAHYDE
>1EQC_372_392
LTYNGLFPQPVTDRQFPNQCG
>1K92_98_118
YFNTTPLGRAVTGTMLVAAMK
>1TR9_121_141
MGFACKAIGNRAFGEDVQTVL
>1LTQ_141_161
KSMREYLGLPVYNGTPGKPKA
>1MOQ_151_171
TNAGTEIGVASTKAFTTQLTV
>1O88_150_170
AANHECDGTPDNDTTFESAVD
>2CWC_215_235
EEGPGYAPGTLAAALWAFARG
>1L5O_8_28
LRDIPAPDAEAMARTQQHIDG
>1W78_34_54
RVSLVAARLGVLKPAPFVFTV
>1FNF_124_144
TNFLVRYSPVKNEEDVAELSI
>2FR1_37_57
VAKYAGTADETSTAAREALES
>1GR0_305_325
KLEVWDSPNSAGVIIDAVRAA
>1W55_58_78
TYMKKFTKNYEFIEGGDTRAE
>1RP4_97_117
EADDSDDECKFLDQLCQTSKK
>3BCT_122_142
IILASGGPQALVNIMRTYTYE
>1O5T_241_261
LLHSTFFPALQGAQTKMSASD
>1JND_18_38
LGKLLNPDLEIALQFCSHLVY
>1W78_108_128
SFAEIESARGDISLTYFEYGT
>1H09_236_256
GYCLTSEWLKDNEKWYYLKDN
>2FUZ_133_153
AWGPKGDPENGGRIIIDCLLN
>1PW4_272_292
LDWSPTYLKEVKHFALDKSSW
>1SQH_169_189
DLPSEFEIRRLRAEDAAMVHD
>1BN8_146_166
IPANTTIVGSGTNAKVVGGNF
>1U7G_103_123
FQGSFACITVGLIVGALAERI
>1H4V_157_177
RRLKVKLSSVGDPEDRARYNA
>2GJL_235_255
LRNTARVARNAISQEVLAIEA
>2HGS_449_469
LRTKAIEHADGGVAAGVAVLD
>1T6C_27_47
TIAQIKDGKLSIILERGRITS
>2FR1_7_27
EVDEVSALRYRIEWRPTGAGE
>1NH1_247_267
LISLIARTHWWAASAMPDQRG
>1HT6_37_57
HVWLPPPSHSVSNEGYMPGRL
>2HWK_86_106
PNMYGLNKEVVRQLSRRYPQL
>1HH2_23_43
VIPILEKALVSAYRKNFGNSK
>1FKM_166_186
MVDEQITDLEADTFWCLTKLL
>2DE2_102_122
GFFVRDDSPITAAADLAGRRI
>1OHL_151_171
TINRERSVSRLAAVAVNYAKA
>1CRZ_325_345
NGGQQHIAKQDLATGGVQVLS
>1IK6_192_212
VVMPSTPYNAKGLLKAAIRGD
>1WRU_41_61
PGTDLSGLAPGKKFTLEIGGQ
>1DS1_124_144
YPSPGAHHLSSETSETLLEFH
>1JDW_266_286
FAQRSQVTNYLGIEWMRRHLA
>1R6F_105_125
TADRIDDDILKVIVDSMNHHG
>2B4W_39_59
YKGKTHIYGRVEKRDIWAASH
>1VHN_244_264
LRTFERHLELLIKTKGERKAV
>1ZKL_112_132
DILLSLIAAATHDLDHPGVNQ
>1MUW_227_247
FPHGIAQALWAGKLFHIDLNG
>1XV5_319_339
IPVFWKSTGENLKFRVDNTPL
>1IO1_305_325
KTALNKLGGADGKTEVVSIGG
>1XKU_234_254
GSLANTPHLRELHLNNNKLVK
>1ZWX_241_261
KAAPEYLDYIFVENGHARPHS
>2DE2_259_279
SGLVRQRPGLVQRLVDAAVDA
>1WDI_108_128
RLLLLSPKDLAPVPGLQAEVV
>1R5Y_172_192
MERSMRWAKRSRDAFDSRKEQ
>1UWV_92_112
QQHASVDLQQRSKSAALARLM
>1VQZ_43_63
IFLLWINKPSIIVGRHQNTIE
>1M15_180_200
QLIDDHFLFKEGDRFLQTANA
>1QOY_232_252
SVQNFFTTLSNTVKQANKDID
>1Z5V_418_438
FDEMDTSREIVQQLIDEYHAA
>2A2F_41_61
VVQNTEEYECIIERFPFHSEQ
>1NTY_42_62
GVEEIPPGIVNKELIIFGNMQ
>1T9H_283_303
GELKQYRYDHYVEFMTEIKDR
>2GU1_57_77
MMDDMGQLSRLIYHMSIVEKA
>1NHS_244_264
VRPNTAWLKGTLELHPNGLIK
>1DDI_350_370
GMDTEAADEFLSELRVERRYQ
>1EZW_301_321
AGDPDTVVDKIEELLKAGVTQ
>1LL2_263_283
QFGLVQDTCSYQHVEDVSGAV
>1YHT_111_131
LIPELDSPNHMTAIFKLVQKD
>1OWL_293_313
ALYHFPSLADGPYRSLWQQFP
>1FCQ_76_96
GGVPQLGNLTKHLQVFRDHLI
>1W5D_375_395
SAYLNSLPVAGNPDRMVGGTL
>1ZYL_11_31
LHPDTIMDALFEHGIRVDSGL
>2CJG_425_445
PPLTVSTAEIDAAIAAVRSAL
>1IG8_107_127
TTQSKYRLPDAMRTTQNPDEL
>2IJR_107_127
LQSGIASVKWETIPEGARQII
>2F8L_71_91
QASYESIELENFSNEEIRKGL
>1P5D_331_351
FFKERWFGFDDGIYSAARLLE
>1N40_276_296
INLSFADGLPRLATADIQVGD
>1JCF_28_48
EPSVIAIDSTTGEILKVGLEA
>2NLO_50_70
GRATVYRRIDTLGSRASGQDL
>2H9F_247_267
LARFERIRVAGALRMGLIKTP
>1R5M_361_381
KLNSKSRSLYGNRDGILNPLP
>1QZ9_323_343
QRCAAHELTLVTPREHAKRGS
>2DAP_126_146
INRVYAAAVLAEHQQHTFWGP
>2B3H_264_284
KSGHVFTIEPMICEGGWQDET
>1DQ3_232_252
LKEGKNAVLSFIAGLFDAEGH
>1GQ8_289_309
SSTEAQGFTPGSFIAGGSWLK
>2G62_302_322
LEKFPVIQHFKFGSLLPIHPV
>1QHU_15_35
GLCWSLATVNSVPLTSAHGNV
>1RRK_262_282
TVDDKEHSIKVSVGGEKRDLE
>1O70_109_129
TFLYFNVRGEGSDTVITVEGG
>2B0J_156_176
PDIIKKFADAIPEGAIVTHAC
>1ZYL_80_100
DEVPVAAPVAFNGQTLLNHQG
>3SIL_252_272
ETKDFGKTWTEFPPMDKKVDN
>1IZC_249_269
PIFGGALSVDMVPSLIEQGYR
>1KK1_131_151
ALQIIGQKNIIIAQNKIELVD
>2FSJ_43_63
IIFPSRWAVTETESWGIGGKI
>1F8E_38_58
EPYVSCDPDECRFYALSQGTT
>1CPT_98_118
VIDSLTSMDPPTHTAYRGLTL
>2FGQ_174_194
GYVAYDNGPLSASLGLAQQKT
>1QHU_258_278
DLVLSAMVSDNHGATYVFSGS
>2A2C_338_358
PNTQDVLIFKLYQRAKHVYSE
>1KVK_35_55
LRTFLVLRPQSNGKVSLNLPN
>1HT6_152_172
HLNDRVQRELKEWLLWLKSDL
>1VPB_220_240
LIKKGIGQKALERVLRKLGQK
>2B78_170_190
APEQFLILENGISYNVFLNDG
>1Q35_285_305
GTFKSDTIKLEDIAKNYEAAL
>1G6S_3_23
SLTLQPIARVDGTINLPGSKS
>1VBI_171_191
ADLATSESAMGKVFLAREKGE
>1K7I_334_354
IAHGVTIENAIGGSGNDILVG
>1B89_401_421
EEDYQALRTSIDAYDNFDNIS
>2DAP_292_312
GQSGAFTVLEVAPYLLSPENL
>1UTE_172_192
QLAAAKEDYVLVAGHYPVWSI
>1AC5_397_417
NLKWGGIKGFSDDAVSFDWIH
>1UOU_184_204
QLVPADGILYAARDVTATVDS
>2CYG_211_231
FDAIVDAVFAALERVGGANVA
>1R5Y_221_241
IGFDGYAVGGLAVGEGQDEMF
>1JX6_86_106
PNADIKQQSLSLMEALKSKSD
>1DB3_194_214
TFVTRKITRAIANIAQGLESC
>1YII_89_109
IFDAHALKHAIKGAGTNEKVL
>1N11_125_145
HVETVLALLEKEASQACMTKK
>1OX0_127_147
GIGGIKEIEDQVLRLHEKGPK
>2BWV_104_124
VDRALAFSEINQQLYQLLNGL
>1VQZ_82_102
SGGGAVYHDLNNLNYTIISKE
>1WAK_260_280
RSLEVLIGSGYNTPADIWSTA
>1K5C_285_305
TTIKVNNAATRVTVECGNCSG
>1QHU_266_286
SDNHGATYVFSGSHYWRLDTN
>2FK8_30_50
KTRTRFEDIQAHYDVSDDFFA
>2FB9_257_277
ALKAYKVLGVRGMARVDFFLA
>4BCL_106_126
GDFSHSFSFEGSVVNMYYYRS
>1YUE_390_410
KDEKEARIIDGGDMDKMAGRS
>1WMD_139_159
TTDSRNVDDYVRKNDMTILFA
>1Z2N_268_288
VRCALGVQLCGIDFIKENEQG
>1OEW_34_54
FDTGSSDLWVFSSETTASEVD
>1Y0Y_122_142
PHIQKPEDRKKAPDWDQIFID
>2FYT_33_53
YGHYGIHEEMLKDKIRTESYR
>1WDP_77_97
QLVQECGLTLQAIMSFHQCGG
>2CGL_364_384
DAELARCIFDSLALLYADVLH
>1WF3_86_106
DVNAVVWVVDLRHPPTPEDEL
>1RWR_148_168
ERGGVNATGLGYFDVVARLVK
>2B61_263_283
FQVESYLSYQGKKFLERFDAN
>2FUZ_327_347
GEAEGFIRRGSYHVRGGISPD
>1GYC_6_26
ASLVVANAPVSPDGFLRDAIV
>1DOZ_265_285
LYDNDYECKVVTDDIGASYYR
>1SVB_28_48
GGCVTITAEGKPSMDVWLDAI
>2HGS_334_354
TFAGLYSLDVGEEGDQAIAEA
>1Y42_272_292
KTALDECVGFTVPLLTDSSGA
>1OWL_151_171
PFWKNWQAQPKPTPVATPTEL
>1D5R_147_167
DFYGEVRTRDKKGVTIPSQRR
>1XV5_134_154
RADVIFSHSDNGDFNKVLMKE
>1E5W_275_295
RINKRILALCMGNHELYMRRR
>2D5B_476_496
EEAERWGLAEPRPIPEEAPVL
>1X54_170_190
GATLFKLKYFDKYAYLSQSAQ
>1R76_222_242
LSDIAAGRDGFGFVPPAIRTR
>1KS8_151_171
LAGETAAALAAASIVFRNVDG
>1WF3_44_64
KRLRGILTEGRRQIVFVDTPG
>1NRI_40_60
NEEDKLVPLAIESCLPQISLA
>1TO3_8_28
IKDITRASGGFAMLAVDQREA
>2GWD_399_419
GLERRGYKEVGFLNAVTEVVR
>2AEX_134_154
GVSSVIHPKNPHAPTIHFNYR
>1QYI_47_67
LTDNDIQDIRNRIFQKDKILN
>1RRK_23_43
KKVLVNLIEKVASYGVKPRYG
>1TR9_146_166
AFLRGMKAVGMATTGKHFPGH
>1BHE_110_130
NSGIYGPGTIDGQGGVKLQDK
>1RIQ_309_329
KLGIENPFLYKGVDLVVDIMK
>1LTQ_59_79
IVTGMQFDTAKSILYGGDSVK
>2CAU_346_366
IVIPSSFPVALKAASDLNMVG
>1IG8_412_432
GHIAADGSVYNRYPGFKEKAA
>1Y8A_190_210
RSEVRKIVESVKAVGAGEKAK
>1WDI_305_325
RSTLLMLVAAFLGRERTLEAY
>1VJZ_294_314
FKTLNIGFALWNFRGPFGILD
>2NWH_197_217
TGETAENVRDWPNILRKAGLS
>1IG8_388_408
IGARAARLSVCGIAAICQKRG
>1TFR_241_261
VLLTESEYNRYKENLVLIDFD
>1OLT_204_224
TSTNIDLIYGLPKQTPESFAF
>1Z6F_235_255
LISAVMGGRTFKGREAESKKL
>1RYO_51_71
AIAANEADAVTLDAGLVYDAY
>1VJO_134_154
DVRTISKPWGEVFSLEELRTA
>1Z05_196_216
KNLALGPEIYKATGLPVFVAN
>1X7F_41_61
EKDMAYISAAARHGFSRIFTC
>1GSA_287_307
PTCIREIEAEFPVSITGMLMD
>1MJ5_249_269
TTGRMRDFCRTWPNQTEITVA
>2GI3_355_375
AYYEAYFNKAMKVRRKISDEL
>1TFZ_198_218
YGIRRLDHAVGNVPELGPALT
>1SP3_254_274
TAGDDKPETVDQYGKHTYQKK
>2CZ9_307_327
GSAIALVDKEDAETIGEEILR
>1YFE_400_420
QLLNESLMLVTALNTHIGYDK
>1DLJ_310_330
KVVGVYRLIMKSNSDNFRESA
>1FOB_4_24
YRGADISSLLLLEDEGYSYKN
>2ICS_227_247
KIKDFAWQAYNKGVVFDIGHG
>1VPB_298_318
PHLVKASGARYFDNEGIATER
>1O7F_341_361
HIKALSHLSTTVKRELAGVLI
>1C7Q_117_137
STYISHLLDVLEGKDLSINVI
>1Y7E_48_68
KLGFINAEEKKNLMPGDKIFY
>1ZYL_185_205
VTAHWREDFTVLRLHGDCHAG
>1C3P_110_130
TVQAIEEFLKGNVAFNPAGGM
>2AE0_234_254
VFFKPQSFAPVKGASAVPLVG
>1ZTU_275_295
MQYLRNMGVGSSLSVSVVVGG
>1BIF_372_392
RLEPVIMELERQENVLVICHQ
>2CFQ_370_390
GNMYESIGFQGAYLVLGLVAL
>1QZZ_98_118
LADGHPAQQRAWLDLNGAVSH
>1TV5_18_38
GQQMGRDLYDDDDKFESYNPE
>1TCA_273_293
AAAALLAPAAAAIVAGPKQNC
>1SP3_62_82
NFCVAISSNEPRCTSCHAGYG
>1IZC_235_255
AMTKFSTAAQRNGVPIFGGAL
>1EWF_18_38
SQQGTAALQKELKRIKIPDYS
>1Q5N_258_278
WSLMMQTEIAEVFEPTAKGRG
>1VJZ_75_95
FFEKIDRVIFWGEKYGIHICI
>1M4L_169_189
YANSEVEVKSIVDFVKDHGNF
>2BU7_67_87
SVQLVQSWYVQSLLDIMEFLD
>1N40_3_23
ATVLLEVPFSARGDRIPDAVA
>1WF3_258_278
QATRKQLEALLGKKVYLDLEV
>1NW3_109_129
HILQQVYNHSVTDPEKLNNYE
>1VPT_221_241
AEMRLLSIYTGENMRLTRVTK
>1WL4_94_114
SGLKAVCLAVQSIGIGDSSIV
>1H9A_228_248
DTAGALLDMIQNHTMQIVGWL
>1W58_3_23
FLKNVLEEGSKLEEFNELELS
>1R5M_33_53
DGFVKILKEIVKLDNIVSSTW
>1WZA_329_349
PGNPFIYYGEEIGMRGQGPHE
>1H30_60_80
PTRLVAEFDFRTFDPEGILLF
>1XFI_13_33
LPMPIENNYRACTIPYRFPSD
>1DQ3_27_47
RYKHLGEFYDEEYNRWGIDVS
>1POT_109_129
GATAIGVNGDAVDPKSVTSWA
>1PB1_147_167
TDMVIFRENSEDIYAGIEWKA
>2HKD_284_304
FTSSNTITVQQYDSNGTSLEG
>1R6F_32_52
KDSEVFANRVITDDIELLKKI
>1G97_47_67
KTVTVVGHKAELVEEVLAGQT
>1UX6_236_256
QGYSGLSVKVVKSTTGPGEHL
>1KVP_308_328
VMRSNLWASGYDVDGTDQTSL
>2NXF_66_86
NRRRDASDRALDTVMAELDAC
>1XUU_146_166
SFGKPIILSTGMNSIESIKKS
>1VJ1_22_42
SRPGKNGNPVAENFRVEEFSL
>4BCL_1_21
ALFGTKDTTTAHSDYEIILEG
>1IOM_127_147
KFATIVAANKRLKEGKEPIPP
>1C3P_187_207
VLSLHQSPEYAFPFEKGFLEE
>2AEU_168_188
AKNKEAIVFVDDASGARVRLL
>1P8L_231_251
SGKVEEDVMGSIEVDYDGVVF
>1JDC_100_120
SALGGAGVKVLYDVVPNHMNR
>2C78_46_66
DYGDIDKAPEERARGITINTA
>1OKG_14_34
VFLDPSEVADHLAEYRIVDCR
>2C3F_207_227
NIAMRQPTTPNFSSALNITSG
>1OX0_228_248
LSTTEDPTRASIPFDKDRNGF
>1DDI_34_54
IEIDLGDSGLRYQPGDALGVW
>2IJR_277_297
YGAGPFLPPLKVEEVTVNGQE
>1ZCJ_381_401
ARPEHIDVIYLHGYGWPRHKG
>1VFL_145_165
VKVRSILCCMRHQPSWSSEVV
>1DYK_310_330
ELVVDGNQVDAQSPNSASTSA
>1RCQ_27_47
RALAVIKADAYGHGAVRCAEA
>1W9H_61_81
INQLKSQISSKIDEVWHIHNI
>1V04_101_121
EIIGNTLDISSFNPHGISTFI
>2BOQ_95_115
HNISAGDFIQFAGAVGVSNCP
>1WAK_330_350
KEFFTKKGDLKHITKLKPWGL
>1R89_310_330
RENFMPLRSAFKASEEFCYLL
>1ZHX_181_201
LTVKQFGHTMLDIKDESYLVT
>1ZSW_317_337
LPPFLEDQRAEIEANLAPIEE
>1R5M_266_286
SDDGTLRIWHGGNGNSQNCFY
>1ZXX_166_186
VNVMGRNCGDIAMRVGVACGA
>1VPK_43_63
AGFLFEVKDGNFYICATDLET
>1HO8_224_244
TDSQLATRIVATNSNHLGIQL
>1Y7E_262_282
TSLESIFDLEETPNKTAICFL
>1J7X_205_225
VYVLTSHQTATAAEEFAYLMQ
>1QE3_234_254
LQVLGINESQLDRLHTVAAED
>2IMR_18_38
DPMTFSEATTPDALTPDAHTP
>1JP4_211_231
NPDNVLRVGGAGNKIIQLIEG
>2CY8_283_303
REDVMGVLSRGSDRKVLHQGT
>1WD3_418_438
DATFCPQAALNGEGTSLRSWS
>1C0P_3_23
MHSQKRVVVLGSGVIGLSSAL
>1N93_334_354
ASVKETQLARYRRREISRGED
>8ABP_253_273
LPSPDVHGYKSSEMLYNWVAK
>1BUP_96_116
NDAGRPKVQVEYKGETKSFYP
>2BF1_276_296
VTSLIANIDWTDGNQTNITMS
>1J58_279_299
HEWQYYISGKARMTVFASDGH
>1PFO_118_138
RPTILMVKRKPININIDLPGL
>1IOW_226_246
PAGLEASQEANLQALVLKAWT
>1T2D_5_25
AKIVLVGSGMIGGVMATLIVQ
>1NML_204_224
VNLGGQNYYPFGLVAKPGAEI
>1BS0_177_197
VFSMDGDSAPLAEIQQVTQQH
>1M4L_10_30
ATYHTLDEIYDFMDLLVAEHP
>1VJ1_200_220
GTQEKCLFLTSELGFDAAVNY
>1ML9_44_64
QSFRVGCSCASDEECMYSTCQ
>2J4O_153_173
ERLKTLEREISGGAMAVVAVL
>1N67_17_37
GSMVAADAPAAGTDITNQLTN
>2AEX_158_178
VEEADGNKQWWFGGGCDLTPT
>1ADT_84_104
EVTYKHHEPTGCALWLHRCAE
>4ENL_258_278
YDLDFKNPNSDKSKWLTGPQL
>1R76_52_72
PGQPLPPPPAEGKGADTMPLD
>2B9W_194_214
AKGDLWTWADGTQAMFEHLNA
>1T9H_55_75
DYVVYQAENDKEGYLMEIKER
>2HC9_11_31
QAVGDGLTSLIIVGKKSVLKN
>1FCQ_219_239
EDVLLPSVYLRWNLTSGERVG
>2NVP_311_331
YLEYKGIEDEVYQNTRKFILS
>2A3N_226_246
GAEMWGEVYLFSMCILEEMQW
>2FP3_274_294
DILKKTSEAVGNKRTKKGSMQ
>1MKY_105_125
FLRKSTVDTILVANKAENLRE
>1HA0_348_368
QNSEGTGQAADLKSTQAAIDQ
>1T9H_267_287
LHLKEPKCAVKQAVEDGELKQ
>1J09_178_198
LLKSDGYPTYHLANVVDDHLM
>1RJG_189_209
CTKREIPTIVISECLLCYMHN
>1FG7_276_296
REYLIAALKEIPCVEQVFDSE
>1JY1_406_426
LDSFKVKQKFFAGSQEPMATF
>1UA7_29_49
AGYTAIQTSPINQVKEGNQGD
>2BF6_323_343
TSFDGGATWDETVEKDTNVLE
>2FB9_239_259
LLIPAPLDPGTQETVQELALK
>2A99_302_322
RLMGDKAPPGRAWAWALWELT
>1M15_97_117
DKHPPKQWGDINTLVGLDPAG
>1QWO_411_431
CDVDKLGRCKLNDFVKGLSWA
>1YC9_254_274
GLLGHRADITAARWRAEAAAQ
>2H14_226_246
YSKGKCLKTYTGHKNEKYCIF
>1SB8_297_317
GVSYHREPVYRDFREGDVRHS
>1WYC_114_134
SKSLCGTVVGALVDEGRIDPA
>1W9H_300_320
VMGDPNNRFHPYEGTKVKLSS
>1GPJ_291_311
VIARENLERRRKEIPKVEKLI
>1P9R_362_382
DALQELIHSEAGEQAMEKHIR
>1OKG_69_89
PTSTARHPLPPCAEFIDWCMA
>2IW1_152_172
QKHYQTEPERFQILPPGIYPD
>2EVX_387_407
KRASDRGFEWIAFKTNDNAIT
>1Q7E_26_46
QMLAWFGADVIKIERPGVGDV
>1CWV_278_298
VTITPQVDTLILSTLQKKISL
>2H7O_33_53
KQLDMGGVLSDLDTMLVALDK
>2CGL_129_149
IQFLPFNTLYQLRALTEQQPE
>1IG8_419_439
SVYNRYPGFKEKAANALKDIY
>1H30_47_67
GTPVIRLRFKRLQPTRLVAEF
>1VLO_157_177
IAVQGPNAQAKAATLFNDAQR
>1B6A_255_275
HISGRIIDCAFTVTFNPKYDT
>2CAU_79_99
KLENLRDYRVLEYCSKPNTLL
>1YPV_157_177
GVDQLQRVIDTIKTNPDDRRI
>2NMT_7_27
FWRTQPVKDFDEKVVEEGPID
>2CWC_161_181
AREALEATEVLAWLLREALRG
>1DHS_250_270
DIVEDLRLINTQAIFAKCTGM
>2NXF_209_229
LDAVLTLSDHKQERVLIFSHL
>2BWV_251_271
MRDGDLVLIDAGCEYKGYAGD
>4ENL_192_212
NLKSLTKKRYGASAGNVGDEG
>1PEA_354_374
RWQSPEPIRPDPYVVVHNLDD
>1YM5_254_274
EGGRLKRNGLMLASIKKEADN
>1ESC_232_252
KKAAADGGADFVDLYAGTGAN
>1MXG_34_54
IPEWYEAGISAIWLPPPSKGM
>1Z2N_199_219
SLPNVHRCGIKSVDFNNQHLE
>1JXM_39_59
VIDAGDEEWWQARRVHSDSET
>1XMB_46_66
EELETSKLIRSELELIGIKYR
>1R9L_168_188
AMMADTISRYKEGKPVFYYTW
>2O14_61_81
GVKSDAVEFLAYGTKSNNTFN
>1IOW_94_114
SMDKLRSKLLWQGAGLPVAPW
>2C6J_23_43
GERDWDCPAEKDICISDRRYQ
>1GYN_105_125
ILHTDHCAKKLLPWIDGLLDA
>1FI4_58_78
TLSQDDLRTLTSAATAPEFER
>1F20_37_57
SRQNLQSPKSSRSTIFVRLHT
>1S9J_125_145
KIMHRDVKPSNILVNSRGEIK
>1GP6_160_180
KTPSDYIEATSEYAKCLRLLA
>1KKH_106_126
SKIPISCGLGSSASITIGTIK
>1EZW_292_312
EDMIEAFSIAGDPDTVVDKIE
>1T9H_9_29
HMPEGKIIKALSGFYYVLDES
>1EDG_201_221
QDFVNTVRATGGKNASRYLMC
>1UR3_166_186
HLHQSGKVRHFGVSNFTPAQF
>1JIX_170_190
NDFQLSKPTKKTLDVIYGGSF
>1OEW_137_157
PTQQKTFFDNAKASLDSPVFT
>8OHM_74_94
GPITYSTYGKFLADGGCSGGA
>1XA6_378_398
NADERLEAVHEVLMLLPPAHY
>1RW3_194_214
QHPDLILLQYVDDLLLAATSE
>2NMT_59_79
LEDVFVLLNENYVEDRDAGFR
>2BOQ_124_144
LGRPDAVAASPDHLVPEPFDS
>1VHN_180_200
LEKRIPTFVSGDIFTPEDAKR
>2GG6_412_432
VMGLVSENPVTVDDATMIATS
>1JP4_224_244
KIIQLIEGKASAYVFASPGCK
>1PB1_9_29
AQGKKITLQNGKLNVPENPII
>1WW9_224_244
RKGVYDLIGEHGVPVFEGTIG
>1Q35_87_107
QFRDSNDQWFGLTTRARVIYT
>2I1O_329_349
GRKNVLRCTSCHRIEVVPANV
>1VPB_229_249
ALERVLRKLGQKKVQSGKYTM
>1B89_287_307
ELVFLYDKYEEYDNAIITMMN
>1UDC_219_239
GNDYPTEDGTGVRDYIHVMDL
>1FI4_68_88
TSAATAPEFERDTLWLNGEPH
>1YII_33_53
DEETILKILTSRNNAQRQEIA
>1LL2_301_321
SEERKERWEQGQADYMGADSF
>1SYY_319_339
SETIDLNKEKNFFETRVIEYQ
>1LJ8_228_248
MVDRITPMTSTAHRLQLHDEH
>1ODM_43_63
YAVNHGINVQRLSQKTKEFHM
>1OQ9_189_209
FIYTSFQERATFISHGNTARQ
>2GU1_295_315
GQKIALAGATGRLTGPHLHFE
>1YGJ_134_154
PVYREKVVPVADIITPNQFEA
>1X7F_75_95
EFKEIINHAKDNNMEVILDVA
>1XFI_342_362
VKHLEVAEFLGGRLYDCVFKF
>2GWD_47_67
EVNTLRPMKYDQIAELLNSIA
>1DLJ_345_365
IIIYEPMLNKLESEDQSVLVN
>2GJL_163_183
LLPAAANRLRVPIIASGGFAD
>1Q5N_86_106
VKQLTAIVKDADEDAARYVHW
>1O20_407_427
VGLRELTTYKFVVLGEYHVRE
>1T1G_101_121
PNTDAGFLNAITTAVHDPTHK
>8OHM_117_137
VLDQAETAGARLVVLATATPP
>1CSH_8_28
LASLIPKEQARIKTFRQQHGN
>1QNR_180_200
IVQWATSVSQYVKSLDSNHLV
>1VJP_115_135
EDSMTLKEAVDTLVKEWTELD
>1CJC_9_29
ICVVGSGPAGFYTAQHLLKHH
>1I9Z_124_144
LPSIKNVEGTVKKTGLGGVSG
>3BCT_201_221
TKQEGMEGLLGTLVQLLGSDD
>1KVP_166_186
KNIWTAPLPPETELSRQMTTS
>2ICS_103_123
LAQQAKTNVFGLVNISKWGIV
>2H14_13_33
PVKPNYALKFTLAGHTKAVSS
>1OZA_244_264
EWKGYAETNKILGLSDNPIPV
>2B20_356_376
QALYAQLHPIKESIFWRQVDG
>1UDX_229_249
FLRHIARTRVLLYVLDAADEP
>2B9W_329_349
LLRNHPDYADKTQEECRQMVL
>1F2J_157_177
WRNVYKIQNGTVSEAVVRFNA
>1N67_276_296
NTPDDQITTPYIVVVNGHIDP
>2GES_181_201
HYDIIPGAEQVVRHPDILILE
>1Q44_282_302
GIETKTFFRKGEIGGWRDTLS
>2BG1_361_381
DENMWLMLSTPRLTLGGWIGH
>2C43_87_107
IPWNHIRLQRTAKGKPVLAKD
>4ENL_306_326
WSHFFKTAGIQIVADDLTVTN
>2J3X_377_397
FIYGFSGFQDEQEILLNKNST
>2FSJ_134_154
DLEVKAAKEALENKVLTVTGP
>8ABP_129_149
GWDVKESAVMAITANELDTAR
>1EQC_61_81
LQKHWSTWITEQDFKQISNLG
>1G4W_109_129
AVKKIHVIAKELKNVTAELEK
>1T6C_204_224
KPVDTIVGLGGTITTLAALEY
>1H4V_396_416
LKRLATGEQVRLSREEVPGYL
>1Z6A_45_65
GFSWMRFMNKLGFGICLADDM
>1DYK_97_117
FSYDLGSGDTSTMIPTKINDG
>1KXU_99_119
RFYLNNSVMEYHPRIIMLTCA
>1FG7_248_268
PVADIAAQALSPQGIVAMRER
>1V2D_54_74
QDQYAPPAGLPALREALAEEF
>1PFO_72_92
GNKFIVVERQKRSLTTSPVDI
>1MZE_50_70
SDPRAEELIENEEPVVLTDTN
>1SO7_178_198
VPAYAYRKLHPIQRPIPSAFC
>1ZTU_137_157
ILEFEPTEAWDSTGPHALRNA
>2CFQ_265_285
TTMGELLNASIMFFAPLIINR
>1Z6A_285_305
IDSVTGIKRKGMILSTLLKLK
>2BJF_155_175
VVEQTKEKLNVFDNNIGVLTN
>1V2D_45_65
EAVRRALGRQDQYAPPAGLPA
>1ZU4_289_309
VGEKVDDLLAFDIDQYIVHLS
>1KWF_193_213
AQYTGDTRWNQVADKCYQIVE
>2EWV_145_165
TGSGKSTTIASMIDYINQTKS
>1TQN_382_402
RDPKYWTEPEKFLPERFSKKN
>1U7L_14_34
ISLPQNAQPVTAPGSKTDSWF
>1PO5_41_61
EKYGDVFTVYLGSRPVVVLCG
>1WZU_172_192
VHQKFTLDDVERAKKLHPNAK
>1E5W_245_265
IRNISFNDKKFVIKPIDKKAP
>1I6L_254_274
EELERQYEGKGYGVFKADLAQ
>2B20_105_125
FSAPSPDRLELREGWRKLLPQ
>2BLE_278_298
IERNGRKLKLFYGMSSDTAMN
>1XHC_288_308
RVLADILKGEPRRYNFKFRST
>1QNR_156_176
ANSTAIFAWELGNEPRCNGCS
>1B9H_123_143
VTPRTKVIMPVHMAGLMADMD
>1QUB_69_89
GILENGAVRYTTFEYPNTISF
>1I24_346_366
NAKHTKLMELGLEPHYLSDSL
>1T9H_221_241
IHTSGGLVADTPGFSSLEFTD
>1G93_46_66
KAPVVWEGTYNRAVLDNYYAK
>1VJT_248_268
LPEWEPKNPWDTQMSPAAMDM
>1KL1_33_53
NFVSRAVMEAQGSVLTNKYAE
>1ZWX_121_141
RGGGADRLSNKGFAYVKIMKN
>1ZHX_164_184
KLQGYNQIKASFTKSLMLTVK
>1ZKL_133_153
PFLIKTNHYLATLYKNTSVLE
>1IMV_314_334
LQSLFDSPDFSKITGKPIKLT
>1RK6_318_338
ITWCKPYPELSGRDLEEIAAE
>1KL1_142_162
GVDPETHVIDYDDVREKARLH
>1BN8_132_152
ARSQKNQKARVMVDIPANTTI
>1JTV_297_317
AGGGAGPGAEDEAGRSAVGDP
>1XHB_375_395
MGGNQVFSYTANKEIRTDDLC
>2IW1_215_235
IEALASLPESLRHNTLLFVVG
>1UUR_384_404
PGQFGIAYIGVEMPARIKHYL
>1JFB_237_257
LLVAGNATMVNMIALGVATLA
>1HZ4_252_272
LQGQWRNIARAQILLGEFEPA
>1T3S_132_152
HTPPYDVVPSMRPVVLVGPSL
>1WST_306_326
EHIPKIIEFYKPRRDAMLEAL
>2HQ2_175_195
LELKAVDAPVVQTRADATVVE
>1A8D_144_164
SAGEVRQITFRDLPDKFNAYL
>1IJ5_5_25
QELTQREANVKKVHENLEELQ
>2F82_157_177
PTGGAAAIAMLIGPDAPIVFE
>1TVZ_119_139
QLAKDYLATRPNEKVLVIATD
>1WP5_193_213
GDYIVSGQLITSKDESIVVAT
>1XMB_356_376
IPGHFSLLGMQDETNGYASSH
>1SNG_237_257
PTAPLLTALHRRSASTSVELA
>1XAG_126_146
ILAHDSSVGGKVGINSKQGKN
>1YQS_14_34
VLHTALSQGAPGAMVRVDDNG
>2AYU_112_132
EFQVEMFELENKFLQKYKPIW
>1JCF_98_118
VVIGVPIGITDVERRAILDAG
>1XKN_259_279
LDGKPLNIVKLPMPEPVYYDG
>2O1B_205_225
EAIAKFKGTDTKIVHDFAYGA
>1Q5N_301_321
RVPALMSSIYQSMVQEHERSL
>2F7V_306_326
ALDLPIGNAVDFWTEASLFSA
>2G5D_142_162
GIPDDFISVPLPAGLRGGKNL
>2CBN_128_148
LDDGLRKVTAYPLEHPLECYG
>1X8V_60_80
EFFFRAGDDDLDQAKAYPFMT
>1BN8_74_94
PKIIYIKGTIDMNVDDNLKPL
>1YPX_312_332
IKARIEEASEIVPLSQLRLSP
>1GPJ_350_370
LRRLKTGDPENVLQDFAEAYT
>2A2C_16_36
YFQGHMATESPATRRVQVAEH
>1WW9_5_25
DEAILKRVKGWAPYVDAKLGF
>2F7F_219_239
MAYAKTHRDCVFLVDTYDTLK
>2AYU_344_364
IGEQLKDKLIPRAVDWFTGAA
>1H9A_106_126
FDIDGNRIFYMSVAPRFFGTI
>1H9A_1_21
VSEIKTLVTFFGGTGDLAKRK
>1V73_211_231
SSEWISRELTLDKANALYRAN
>1GQE_244_264
YRASGAGGQHVNRTESAVRIT
>3SIL_114_134
MVGKWNNNDKTWGAYRDKAPD
>1IIR_2_22
RVLLATCGSRGDTEPLVALAV
>1HZ4_176_196
CLAMLIQCSLARGDLDNARSQ
>1NUY_182_202
NCFMLDPAIGEFILVDRDVKI
>1OHC_246_266
FFADGSTPTDAIVKEFLDICE
>3MBP_115_135
LIYNKDLLPNPPKTWEEIPAL
>1BIA_273_293
NRPVKLIIGDKEIFGISRGID
>2DBN_375_395
DSVWWHCDVIHSVAPVENQQG
>1NXC_286_306
EWKGGLLEHKMGHLTCFAGGM
>1PII_347_367
EALPAHVAIWKALSVGETLPA
>1SDJ_24_44
SQPFRGNSAGVVFPADNLSEA
>1X19_42_62
LIEFSCMKAAIELDLFSHMAE
>1ESW_287_307
FHLVRIDHFRGFEAYWEIPAS
>3THI_101_121
PQILCTNLLFYRKGDLKIGQV
>1TD6_264_284
AAKIYEYVSQIVLNEAVNLKD
>1PHP_196_216
AKVKDKIGVIDNLLEKVDNLI
>1W5D_37_57
AVLYEHSGDTRMRPASSLKLL
>2ALA_145_165
DVYVNGDHAVTIGGTQFIFGP
>1WL4_112_132
SIVVAGGMENMSKAPHLAYLR
>1JMM_29_49
EKHKNEDGNLTEPSAQNLVYD
>1IN4_2_22
SEFLTPERTVYDSGVQFLRPK
>1WXQ_257_277
LRKAAKAGFIEYIPGASEFKV
>1HT6_46_66
SVSNEGYMPGRLYDIDASKYG
>1VBI_198_218
GVDREGSPTDDPHRVYALRPL
>1LTQ_188_208
VINPMVVELSKMYALMGYQIV
>1OX0_34_54
SPIGNTPEEFWNSLATGKIGI
>2GWD_280_300
TFRQFLAGKLPCLPGELPTYN
>1H6L_315_335
GQKANQNFKMVPWERIADKIG
>1TD6_273_293
QIVLNEAVNLKDELIKLIVHT
>2BU7_1_21
GSAPKYIEHFSKFSPSPLSMK
>1JDN_56_76
FQVAYEDSDCGNRALFSLVDR
>1KV7_161_181
KFSADGQIDYQLDVMTAAVGW
>2HZ6_1_21
GSSTVTLPETLLFVSTLDGSL
>1SQ9_216_236
TLRPLYNFESQHSMINNSNSI
>1IHG_75_95
RIIKKFMIQGGDFSNQNGTGG
>7ODC_98_118
VQGLGVPAERVIYANPCKQVS
>1PVL_108_128
FQVQQTVGYSYGGDINISNGL
>1SI7_147_167
KGNAFTLVLREVSNRDDVEQR
>1SO7_29_49
YLPGQQSLLAFAEQRASKKDE
>1OKG_26_46
AEYRIVDCRYSLKIKDHGSIQ
>1Q35_96_116
FGLTTRARVIYTSKDRVGKLP
>2BW0_157_177
FWADDGLDTGDLLLQKECEVL
>1ESC_52_72
KGITLDVQADVSCGGALIHHF
>1AC5_305_325
YPSCGMNWPKDISFVSKFFST
>1Q1Q_142_162
YHYSKIAGQLKDPGTPDQFLR
>1XRF_316_336
SGANARVNPPLRKKEDRLALI
>1BOO_162_182
KVLAPYSDRMKKLIEDPDKFY
>1J8U_47_67
FKDPVYRARRKQFADIAYNYR
>1XKG_289_309
DLMMIEEYPYVVILGQTGHHH
>1SQ9_257_277
FGCITLYETEFGERIGSLSVP
>1WL4_244_264
GTVTPANASGINDGAAAVVLM
>1UUQ_255_275
SEGEMGSVNDMQVFIDAHATP
>2J66_48_68
LKANNNIHLAKLFRQWGLGVE
>1WL7_81_101
HLWAPDICFYNGIYYLYYSVS
>1V73_185_205
TEIGQWLRSKNTIIKINDVLY
>2NWH_103_123
GNLVIALADMDLYKLFTPRRL
>1TVL_168_188
WEHDAFIHNKKTGQFFDQAKL
>1QHU_207_227
QFLRFNPVSGEVPPGYPLDVR
>2A99_1_21
DPFAGDPPRHPGLRVNSQKPF
>1RP4_158_178
AGQIWSTIYQDNCFTIGETGE
>1M13_208_228
FHYMLKKLQLHEEEYVLMQAI
>1E2S_77_97
SSRGGLPLEEVTVAEVLAARG
>2AE0_145_165
YILAYSNSLMDNFIMDVQGSG
>2EWV_51_71
DFPRLTPEDTQKLAYSVMSEK
>1MSK_3_23
PRTPPVTLEAARDNDFAFDWQ
>1YI9_215_235
TLIGRQNPQLPQAFYPVEHPV
>1O89_233_253
WAGAIDTVGDKVLAKVLAQMN
>1JDC_214_234
SFCVGQLWKGPSEYPNWDWRN
>1J58_135_155
PSGLPHSIQALEEGAEFLLVF
>1MSK_202_222
AFAEYLHERVRKVYWGYAPNE
>1XFK_7_27
TEHTWQGRHDPEDGQAGRRVH
>16VP_204_224
PDLFDCLCCDLESWRQLAGLF
>2JAK_154_174
LRFLESPDFQPNIAKKYIDQK
>1WMD_43_63
HEAFRGKITALYALGRTNNAN
>2FK8_76_96
YAKVDLNLDKLDLKPGMTLLD
>1V04_263_283
SFDTLVDNISVDPVTGDLWVG
>2C78_25_45
TTLTAALTYVAAAENPNVEVK
>1G6S_31_51
LAALAHGKTVLTNLLDSDDVR
>1VHN_172_192
AEWKALSVLEKRIPTFVSGDI
>1OC7_293_313
FGMRPTANTGHQYVDAFVWVK
>1UWV_299_319
NFTLPLATQAASVVGVEGVPA
>1YFE_105_125
NMNEVLANRASELLGGVRGME
>1F42_160_180
GDNKEYEYSVECQEDSACPAA
>1MSK_267_287
MKLTESFAMWPGASVSGWYFS
>1AB4_230_250
IIVHEIPYQVNKARLIEKIAE
>1JDN_218_238
CASSDTIRSIMLVAHRHGMTS
>16VP_266_286
TEEPGAPLTTPPTLHGNQARA
>1M13_288_308
QHTQRLLRIQDIHPFATPLMQ
>1BU8_161_181
GEAGRRLEGHVGRITGLDPAE
>1PSZ_168_188
KEYTDKLDKLDKESKDKFNKI
>1EVY_326_346
YEIVYKKKNPRDALADLLSCG
>1QYI_282_302
LGKPNPFSYIAALYGNNRDKY
>1N93_122_142
KFYGEKTTQRDLTELEISSIF
>2HMC_299_319
LHFNETDALTDSQRGYVEAQF
>1XUU_34_54
LKTAFEMVDAAYNAGAEVVKH
>1PW4_179_199
MAWFNDWHAALYMPAFCAILV
>1T5J_189_209
YNYIKDIDEEFAKKLLEIKNF
>1VAG_31_51
TEHICMGSIMLPSQHTRKPED
>1KWF_106_126
NNVTSHDGGDGAATDADEDIA
>1JX6_230_250
AKHPDVDFIYACSTDVALGAV
>1V73_268_288
AELDTILQHFNVNHIVVGHTS
>2G0D_55_75
IYQKKIDNYIEYIVSKLSTYG
>1T2D_211_231
DAELEAIFDRTVNTALEIVNL
>1QE3_5_25
IVTTQYGKVKGTTENGVHKWK
>1XMX_256_276
TLVHSTVKQIQDDMPTIQDRS
>2ALA_278_298
VSMNLPDSAFTRIVEAPTIID
>1G97_22_42
KVLHKVAGISMLEHVFRSVGA
>2GUY_29_49
TCNTADQKYCGGTWQGIIDKL
>1TJY_27_47
EAGKALGIDVTYDGPTEPSVS
>2NZL_97_117
ICVGATAMQRMAHVDGELATV
>1FNF_291_311
SLLISWDAPAVTVRYYRITYG
>1VJ1_221_241
KTGNVAEQLREACPGGVDVYF
>2NVP_106_126
AFNKEPNGQKWDNDITKDSPW
>1EVY_317_337
VKMPLCHQIYEIVYKKKNPRD
>1PSZ_133_153
HAWLNLENGIIFAKNIAKQLS
>1UYN_210_230
GLAGLKLSQPLSDKAVLFATA
>1IHG_260_280
AEDADGAKLQPVALSCVLNIG
>1L9V_252_272
GVNNDFNLLDQRIIWQNWYAF
>2IY9_82_102
KSEALYIHGTAMASLIASRYG
>1K7I_214_234
AVYAEDSYQFSIMSFWGENET
>2HMA_356_376
ECLGGGLIDNAYRDGQVCQYI
>2F5U_205_225
STHVNPDGVAHHDDINRAAAA
>1OXX_14_34
KKGKVVALDNVNINIENGERF
>1XMX_33_53
FIGDHTQTVIYQRLSDVLNKR
>1O89_89_109
TVRTSEDPRFHAGQEVLLTGW
>1YDX_307_327
NNEIYVPFFYCALKYLQKDIK
>1B6R_226_246
ECFVTPQGLLINELAPRVHNS
>1J09_19_39
AYIALFNYAWARRNGGRFIVR
>2II0_208_228
RPGHIETFDLLTLHPIEIARQ
>2GNO_12_32
IIEKSEGISILINGEDLSYPR
>1QWO_338_358
NSMVSIFFALGLYNGTEPLSR
>1LJ8_270_290
FVNGRPAWEKVGVQFTDDVTP
>1PO5_443_463
PVPPEDIDLTPRESGVGNVPP
>1P5D_269_289
KDVVSRNPGADIIFDVKCTRR
>1MXG_217_237
GWAVGEYWDTNVDALLSWAYE
>2D0B_78_98
HQPSALAAHQLGSLSAIGSDE
>1X3L_29_49
NAVKVSDDKIIVQGKEFEIKG
>1F1O_179_199
KISGAVGTYANIDPFVEQYVC
>1TXD_300_320
SKILASTADSKHTFSPVIKLS
>2FEZ_340_360
VINDLRSSNGVHVQHERIRSA
>1JMM_357_377
NGKIRAVNVPKVTKEKPTPPV
>1R53_267_287
PGSKHNDPFYFEKETNRLRTK
>2C6J_189_209
YRWIREWGRDYMSELPKEQGK
>1VB3_56_76
AKILSAFIGDEIPQEILEERV
>1J58_21_41
IPRNIERDRQNPDMLVPPETD
>2BI7_197_217
GYTQMIKSILNHENIKVDLQR
>1Z70_253_273
KDRVKKGGSYMCHRSYCYRYR
>1P5D_308_328
HSLIKKKMKETGALLAGEMSG
>1RCQ_208_228
RPGILLYGATPFERAHPLADR
>1H4V_284_304
GGGRYDGLSELLGGPRVPGVG
>1ZXX_157_177
ASSHHRVFIVNVMGRNCGDIA
>2B4V_202_222
CTSKEQMIEAIGFFPDGKIMT
>2F82_42_62
CLAFCTELEDVISMSFNAVTS
>2F8L_131_151
NVSILDPACGTANLLTTVINQ
>2EWV_19_39
IKEAIELGASDIHLTAGAPPA
>1AC5_140_160
FDEDLEDVTKHFMDFLENYFK
>2C43_97_117
TAKGKPVLAKDSSNPYPNFNF
>1XFK_52_72
CDAGVERNKGRTGAKHAPSLI
>1SVS_234_254
AEDEEMNRMHESMKLFDSICN
>1JTV_93_113
LGLLGPLEALGEDAVASVLDV
>1LC5_74_94
VPASWILAGNGETESIFTVAS
>1SI7_64_84
ILVRILKNGCNTRFVADALAK
>1YM5_247_267
TTDITISEGGRLKRNGLMLAS
>1Y7E_283_303
VDKEEIGSTGSTGLDSRYLEY
>1PBE_310_330
YRLLLKAYREGRGELLERYSA
>2AEU_86_106
SSAILATILALKPKKVIHYLP
>1UDC_57_77
GDIRNEALMTEILHDHAIDTV
>2H14_277_297
VQKLQGHTDVVISTACHPTEN
>1IIR_284_304
GADCFAIGEVNHQVLFGRVAA
>1HA0_146_166
LTKSGSTYPVLNVTMPNNDNF
>1USG_168_188
NVVFFDGITAGEKDFSALIAR
>2F4Q_191_211
NMQKLLDLPGPWLFQTVDAGG
>1DD9_83_103
NRQSLIDAGMLVTNDQGRSYD
>1PEA_106_126
TPYEGFEYSPNIVYGGPAPNQ
>1MC0_297_317
ENQEVIGVAELVNKINGPWFS
>1OZA_237_257
ETGQTKEEWKGYAETNKILGL
>1GR0_168_188
FVNALPVFIASDPVWAKKFTD
>2HKD_72_92
LGQTTLEVFKSDGSTLVSKKV
>2H14_132_152
FDESVRIWDVKTGKCLKTLPA
>1XHB_8_28
NRSLPDVRLEGCKTKVYPDNL
>1E2S_387_407
HSDTTADPACHASSSLTAHEP
>2C5S_143_163
LENTEDITVDVHNPDVNVRVE
>2BOQ_39_59
HESLRLTFHDAIGFSPTLGGG
>1BS0_162_182
LASPCPGQQMVVTEGVFSMDG
>1PZD_104_124
TDHMVFQFDCTNTLNDQTLEN
>1WRU_187_207
LGENLLTLDFEEDFRDRFSEY
>1SP3_294_314
TANAYMAGDKMDSNVVTKLTY
>1SVB_57_77
REYCLHAKLSDTKVAARCPTM
>2AE0_34_54
INAGDFAEQINHIRNSSPRLY
>1OWL_278_298
RVWQQELAWREFYQHALYHFP
>1EDG_360_380
CQFKFPEIIDGMVKYAFGLIN
>1JYE_322_342
SLVKRKTTLAPNTQTASPRAL
>1JDC_382_402
TLVVALNSDLGNPGQVASGSF
>1JND_309_329
QSQKPGLLSYAEICGKLSNPQ
>1KNW_246_266
GLWNAAREQIARHLGHPVKLE
>1DHS_21_41
TQVRGYDFNRGVNYRALLEAF
>2BOQ_293_313
HLPAGFSLSDVEQACAATPFP
>1QUS_74_94
AWLRYRKKFITPDNVQNGVVF
>1TR9_191_211
IFRAQIEAGVLDAMMPAHVVY
>2II0_70_90
TTYRSFCKPQELLSLIIERFE
>1X8V_416_436
EFEMAQPPESYRNDHSKMVVQ
>1W55_11_31
AGNSTRFNTKVKKQFLRLGND
>1X19_72_92
ADTGSVPPRLEMLLETLRQMR
>1LI4_36_56
RERYSASKPLKGARIAGCLHM
>1EG2_137_157
LIIWNYPNGMSAQRFFANRHE
>1A8D_258_278
PLRYDTEYYLIPVASSSKDVQ
>1EYB_173_193
FYNSDGDFLIVPQKGNLLIYT
>1R5M_97_117
PFALSASSGKTTNQVTCLAWS
>1GYN_121_141
GLLDAGEKHFAATGKPLFSSH
>1VJT_365_385
IANNKRVRLFLNVENQGTLKD
>4ENL_414_434
RIEEELGDNAVFAGENFHHGD
>1I24_120_140
RSRAVYTQHNNVIGTLNVLFA
>1OZA_46_66
VFGGKDAGDLKSAFDIEELKK
>2BC9_22_42
MCLIENTNGRLMANPEALKIL
>2FAU_40_60
KHYLFYDGESVSGKVNLAFKQ
>1NHS_324_344
QGSSGLAVFDYKFASTGINEV
>2AP1_145_165
QYPLVMGLILGTGVGGGLVLN
>2C81_16_36
DRTRRKIEEVFQSNRWAISGY
>2ICS_26_46
EKKIAAVAATISGSAKETIHL
>2C78_316_336
FEASVYVLKKEEGGRHTGFFS
>1W3F_60_80
LYAIKSKATGKVLFSRRPAEP
>1LJ8_245_265
HDEHGIDDAWPVVCEPFVQWV
>1NW3_69_89
ESMQRLCDKYNRAIDSIHQLW
>1H6L_110_130
NGTLQSITDPNRPIASAIDEV
>1UUR_336_356
MQTLRYQRHISTLWQEGIIYG
>1BN8_230_250
STSPKYYGRKYQHHDGQTDAS
>1QUB_259_279
ERVKIQEKFKNGMLHGDKVSF
>2HC9_442_462
GAHIGFGEGLRWLHLDIAAPA
>1X3M_135_155
NLSGIDAARHLFPAVRQVAVF
>1W9Y_92_112
LKHLPISNISEVPDLDEEYRE
>2B3H_185_205
EVDDGARKLVQTTYECLMQAI
>1GVH_167_187
ITSFELEPVDGGAVAEYRPGQ
>1KNW_325_345
RSLEHAPTVETVVAGPLCESG
>1WER_75_95
FRATTLASTLMEQYMKATATQ
>1UOU_82_102
TSVLTQALAQSGQQLEWPEAW
>1Q5N_309_329
IYQSMVQEHERSLGAWHAEWL
>1B89_419_439
NISLAQRLEKHELIEFRRIAA
>1Q5N_210_230
GSIVVEAYAKQLKLGQTACTW
>2GJL_294_314
GLIDDEPACAELLRDIVEQAR
>1Q0H_276_296
LAQLGEPDMRTPIAHTMAWPN
>1FXX_259_279
VIMVDLAGDISPLLELDSDTL
>1V04_301_321
GSEVLRIQDILSEEPKVTVVY
>1RPT_208_228
ELSLLSLYGIHKQKEKSRLQG
>1YFE_271_291
CDALVQAHGALKGLAASLMKI
>1M13_250_270
QFAITLKSYIECNRPQPAHRF
>1ESW_132_152
EREAWWLEDYALFMALKGAHG
>2DDU_147_167
FEEWTRITIAIPRSLASSKTR
>1YT3_341_361
HWKLKPQNNLPELISGWRGEL
>1UA4_266_286
EFAFTPDEKVREEILNVLGMF
>2I7Q_67_87
NMLFQCSLPDTTATLGDEPRK
>1EDG_108_128
NYCIDNKMYVILNTHHDVDKV
>1HA0_322_342
GLFGAIAGFIENGWEGMIDGW
>3BCT_245_265
MVCQVGGIEALVRTVLRAGDR
>1GXN_281_301
YDLNTNRGFFSDRDGSKFYDI
>1RA0_220_240
DEIDDEQSRFVETVAALAHHE
>1PJA_110_130
YSQGGLVCRALLSVMDDHNVD
>1CSH_200_220
AIDSKLDWSHNFTNMLGYTDP
>2A2F_156_176
LDEFVCHMTNTERSVSQTPSA
>1IUC_129_149
NIRVYYQKSNGSGSSIHEYVW
>1ML9_10_30
LPISIVNREDDAFLNPNFRFI
>2DBN_76_96
FNQLSDDIATRVAEINALKAQ
>1YFQ_83_103
KVDLIGSPSFQALTNNEANLG
>1QF5_189_209
DTMAVADILTSMVVDVSDLLD
>2HZ6_327_347
SKNKLNYLRNYWLLIGHHETP
>1GSA_140_160
VTRNKAQLKAFWEKHSDIILK
>1Z5V_407_427
QFRKEDMFKDNFDEMDTSREI
>1M4L_212_232
SIPDKTELNQVAKSAVAALKS
>2H9F_74_94
ILSKSSQPGHDVDYLYGQVSI
>1VJT_227_247
NRFRYRGEDAYPLLDEWIEKK
>2EU9_79_99
ENKFLCVLMSDWFNFHGHMCI
>2NZL_345_365
FQGEKGVQDVLEILKEEFRLA
>1ZYL_57_77
YRPERWTADQILEEHQFALQL
>2J0W_44_64
ITNLLVALAEGLEPGERFEKL
>1XWI_294_314
RSLSNTKPTVNEHDLLKLKKF
>4UAG_39_59
TPPGLDKLPEAVERHTGSLND
>1Z05_143_163
DQDDVLARLLFEIEEFFQTYA
>1XKS_267_287
YEAIKEGVNIRYLDLKQNCDG
>1RRK_7_27
VLDGSDSIGASNFTGAKKVLV
>1WAK_105_125
QLLDDFKISGVNGTHICMVFE
>1NTY_185_205
MHLSMLEGFDENIESQGELIL
>1U7L_357_377
MKDKKGKINKQDTSLHQYASL
>1LYV_196_216
TAVSSEVTKALASLVDQTAET
>1GTK_121_141
AGSIVGTSSLRRQCQLAERRP
>1GWU_80_100
VIDRMKAAVESACPRTVSCAD
>1H6L_166_186
GYISGKKVRAFKMNSQTEGMA
>1KMJ_148_168
PDGTLQLETLPTLFDEKTRLL
>2F82_99_119
FEKCGNTDVEGVDSTNACYGG
>1PGS_36_56
DVTTVKTIKMFIKNECPNKTC
>1MJ5_97_117
DLGDRVVLVVHDWGSALGFDW
>1YUE_115_135
PFATIEESDLELALQIAIVLL
>1YGJ_114_134
PVMGDQRNGEGAMYVPDDLLP
>2BOQ_19_39
PILDDIQENLFDGAQCGEEVH
>3THI_51_71
DVFVLDSIFLSHFVDAGYLLP
>1NH8_17_37
SSGMMLRVAVPNKGALSEPAT
>1VLO_262_282
NMGWTIAWEPADRDFIGREAL
>1IZC_46_66
VAHGIPSTFVTKVLAATKPDF
>1F42_122_142
WLTTISTDLTFSVKSSRGSSD
>1W5D_297_317
KLSNNGHAEVLVKEMGKVKKG
>1F8E_7_27
TKGLCTINSWHIYGKDNAVRI
>1RYO_152_172
NFFSGSCAPCADGTDFPQLCQ
>1JXM_278_298
YHKVKRVIEDLSGPYIWVPAR
>1YIS_185_205
FRDKMRFRGIKGATGTQDSFL
>1V9M_238_258
YAVLDELSGTPFSGLSGVRDL
>2BF6_50_70
APNNDIDTAVRRSEDGGKTWD
>1H4V_84_104
AAMVRAYLEHGMKVWPQPVRL
>2O1B_197_217
TATKEVFDEAIAKFKGTDTKI
>1DDI_261_281
FFGNPHFTEDFLYQVEWQRYV
>1DYK_164_184
INYTTRRIGPVTYSLDGCVRN
>1D3G_63_83
VGIAAGFDKHGEAVDGLYKMG
>1R76_310_330
DAVKQAIRGGVAWLNTSVIRD
>2AEU_74_94
DENDKCVGFNRTSSAILATIL
>2NXF_163_183
KHTHSWRILTQHNHNLQDLNL
>1D2P_235_255
KYEFKDLPKYDEGKKIEYTVT
>1I4W_124_144
IDEERIFVPEVQSSDHINDKF
>2II0_142_162
FYDFERDAYLLQRMEEFIGTV
>1X3M_201_221
ELLDLDEKDSGLIVAHLGNGA
>1IIR_245_265
FGSLGAPADAVRVAIDAIRAH
>2F8L_27_47
NTAIILQNELEISYLEAVYET
>1TV5_42_62
YDIFLKFCLKYIDGEICHDLF
>1Q25_270_290
FEIEWVTEYACHRDYLESRSC
>1BG6_188_208
NVLHTSLTNVNAVMHPLPTLL
>1A5T_71_91
GTHPDYYTLAPEKGKNTLGVD
>1BQG_383_403
LTKEPLQIKGGLVEVPKKPGL
>1P5J_33_53
GSEFMMSGEPLHVKTPIRDSM
>8ABP_179_199
IPGAFDAANSMLVQHPEVKHW
>2HVQ_298_318
TSREGITLTQADNPSLIKKEL
>2DBQ_75_95
AVGYDNIDIEEATKRGIYVTN
>2O1B_286_306
MFGALQDAAIYALNHYDDFLE
>1T6C_70_90
LKEYKKLIDEFKVERVKAVAT
>1V73_261_281
FSETFTEAELDTILQHFNVNH
>1NI9_296_316
ISRKGNIATTETLLIRGKSRT
>1OFC_57_77
YYFRKTVGYKVPKNTELGSDA
>2ABS_129_149
KEGLATRFMVAPGQSTGVCAV
>2A3N_274_294
VKGEGKCRALDERVERFASKI
>1UUQ_176_196
EKAQQEYRKTLEKIITRVNSI
>2GHS_300_320
ITANPQHGLTFELGIEVKGRF
>1YPV_58_78
VFGMQARYSLRDEFPLLTTKR
>1ZGK_234_254
ERYDVETETWTFVAPMKHRRS
>1FXX_267_287
DISPLLELDSDTLRERLYTAK
>1ZOD_142_162
TGAAASATYSAGRKGVGPAAV
>2CWC_201_221
ALRRVVEGGFWEAPEEGPGYA
>1AGX_61_81
SITDKELLSLARQVNDLVKKP
>1OHL_13_33
EISSVLAGGYNHPLLRQWQSE
>1WXQ_160_180
QKIKLESAIAEHLSGIGVNEN
>1WER_154_174
PPTLRYIYGCLQKSVQHKWPT
>1BG6_44_64
QDRGAIIAEGPGLAGTAHPDL
>2CBN_162_182
AQALKAAGVPPGPLFQELKAG
>2G29_195_215
QMVANVKVNAMESFCVGEPWP
>1UWV_50_70
AEVTVTEDKKQYARAKVVRRL
>1HZF_307_327
ETTAYALLHLLLHEGKAEMAD
>1KKH_13_33
KVILFGEHAVVYGYRAISMAI
>2HMC_133_153
SVIAAQKAHFKAILSAAPEIP
>1AB4_441_461
EHEKLLDEYKELLDQIAELLR
>1FOB_148_168
TSSYSNIGALLHSGAWGVKDS
>1SI7_75_95
TRFVADALAKFLKIHAREVSF
>1UDC_5_25
VTGGSGYIGSHTCVQLLQNGH
>2B4V_267_287
HNGPVAARHTAMAVKAWGKAT
>2F7V_54_74
HGDGAVSLYAVRGTPKYLFNV
>2BJQ_21_41
DNPVRVKGQQNMYVALWYKFG
>1R6F_193_213
ILEKMPQTTIQVDGSEKKIVS
>1FSU_174_194
FTKRAIALITNHPPEKPLFLY
>1KA2_313_333
KEFVELIYPVLKENLPFMSNY
>1Q35_300_320
NYEAALKLVDEVKFDDFSEKK
>7A3H_172_192
IVGTGTWSQDVHHAADNQLAD
>2CAU_412_432
NQKESYFVDGQPRHIDAGGKA
>1XWI_106_126
PSIIFIDEIDSLCGSRSENES
>2BJF_56_76
GMGTIFDDYPTFADGMNEKGL
>1HSK_280_300
NGTATDYENLIHYVQKTVKEK
>1TR9_7_27
LDVAGYELSAEDREILQHPTV
>1PJX_31_51
FYIVAPEVEVNGKPAGEILRI
>1EA7_137_157
SMSLGSSANNSLISSAVNYAY
>2GWD_306_326
LTTIFPEVRLKRYMEMRGADG
>1YOE_97_117
GLDGPALPEPTFAPQNCTAVE
>1LFW_4_24
NFKELAEAKKDAILKDLEELI
>1GPI_321_341
SITDNFCAQQKTAFGDTNWFA
>2G5D_265_285
EHPYVSIGRYMADKGYLKLGQ
>2B78_291_311
IDPPSFARNKKEVFSVSKDYH
>1D3G_167_187
AEGVRVLGPLADYLVVNVSSP
>1DFA_346_366
VRDGLVSLARSLGLVVSVNAE
>1K92_393_413
SVFSPDDRIGQLTMRNLDITD
>1UX5_299_319
DCKDFSQSIVNVERSVEIGNL
>1J58_213_233
DIVEGPNGEVPYPFTYRLLEQ
>1Y42_265_285
ERKYVTPKTALDECVGFTVPL
>1VE1_88_108
LILTMPAQMSEERKRVLKAFG
>1ZX5_19_39
PWGGEWIALLKGFRQSGIGES
>1HOW_261_281
PSYLLRNGKYTRTFFNSRGLL
>1SP3_283_303
MVKPQYAWYNGTANAYMAGDK
>1IOM_173_193
LMDAALILHAEHGFNASTFTA
>8OHM_137_157
PGSVTVPHPNIEEVALSNTGE
>1AGX_73_93
QVNDLVKKPSVNGVVITHGTD
>2F82_253_273
VQKSFARLLYNDFLRNASSID
>1IR6_220_240
GKAVEVAFRIAPRINAASRLG
>2BJF_2_22
CTGLALETKDGLHLFGRNMDI
>1ISR_96_116
ISIRDEKDGLNRCLPDGQTLP
>1R3S_181_201
LYQRPQASHQLLRILTDALVP
>1WYC_42_62
MVPSAAVSRRPVNAPGHALAR
>1BCO_4_24
PAQQRTVEHLDAMQWINGDGY
>2H85_310_330
SQDLSVISKVVKVTIDYAEIS
>1Q25_105_125
FVTATDCVHYFEWRTTAACKK
>1YC9_219_239
ALAALVGQGPDRAASIEEPHI
>1DFA_12_32
DGSIECIENIEVGNKVMGKDG
>1LFW_413_433
GGGTYGRLFERGVAFGAQPEN
>1Y7E_61_81
MPGDKIFYTCREKSVAFAIIG
>1UOU_263_283
ALTAMDKPLGRCVGHALEVEE
>1FL2_102_122
LKARSIIVATGAKWRNMNVPG
>1XOV_18_38
MSRGHSDKCVGAEDILSEIKE
>1ZOD_37_57
VYDADGRAILDFTSGQMSAVL
>2CJG_381_401
DPRGRGLMCAFSLPTTADRDE
>1Z5V_36_56
IVEEFATEGTDRKDVFFYQAD
>1WER_304_324
GAQQHVLKKLLAITELLQQKQ
>2FYT_110_130
KLEDTITLIKGKIEEVHLPVE
>1B6A_401_421
HLLNVINENFGTLAFCRRWLD
>1PJX_91_111
RLGLLVVQTDGTFEEIAKKDS
>1QWO_418_438
RCKLNDFVKGLSWARSGGNWG
>2IW1_89_109
KMPGLDVYFAADVCYAEKVAQ
>1ZU4_124_144
KMANYYAELGYKVLIAAADTF
>1IOM_344_364
HILEYQELDNRLLRPGAKYVG
>2AE0_27_47
PDAVGAPINAGDFAEQINHIR
>1E5W_103_123
FLQVKEGILNDDIYCPPETAV
>1YPV_75_95
TTKRVFWKGVLEELLWFIKGS
>2BJF_119_139
VKEALKNANIVDIPISENIPN
>2CYG_203_223
GRFSYQNLFDAIVDAVFAALE
>1A8D_94_114
RVPKVSASHLEQYGTNEYSII
>1X8V_1_21
MSAVALPRVSGGHDEHGHLEE
>1JDC_74_94
GGEGYFWHDFNKNGRYGSDAQ
>1VHN_226_246
IKDFLRSGKYSEPSREEILRT
>1Q44_55_75
LICQKRFEAKDSDIILVTNPK
>1PII_232_252
GFLIGSALMAHDDLHAAVRRV
>1ZED_390_410
VLLYGNGPGYVLKDGARPDVT
>1SAZ_307_327
HEKEFLVPWITKRVSFIAPVL
>1YE3_81_101
TTVRPGDKVIPLFTPQCGKCR
>2J3X_163_183
IVKTRVPTTFDYGVLNDKETV
>1ISR_344_364
FQCRLPGHLLENPNFKKVCTG
>1NXC_414_434
RDVYIARESYDDVQQSFFLAE
>1DNV_65_85
VNRLLTTCLAEIPWQKLPLYM
>2BI0_180_200
PAPAADPTAHWDGAVFRKRVP
>2I1Q_41_61
IEGISEKAAAKMIMGARDLCD
>2J0W_172_192
PRLNEGLVITQGFIGSENKGR
>1XHC_177_197
MFLGLDEELSNMIKDMLEETG
>2DPO_201_221
AIISEAWRLVEEGIVSPSDLD
>2AM1_329_349
PTAMKLILETFSAIPANEGGK
>2NVP_331_351
SKNNRFFFEGKAAKGIGSPHT
>1GW1_130_150
LPGGAYNPVLNGYLDQVAEWA
>1R6W_52_72
GFSQETWEEAQSVLLAWVNNW
>1GTK_95_115
LVTICEREDPRDAFVSNNYDS
>2CU2_288_308
GCVVYADRGVVATLGVSGLVV
>1XKN_126_146
KYEPYDDDNAVPERVAKAQGL
>1N4K_33_53
HRKKQHVFLRTTGRQSATSAT
>2A99_108_128
LPWDIGAISTARWGGARLRDV
>1VJ1_289_309
RKERNITRERFTVLNYKDKFE
>1WP5_201_221
LITSKDESIVVATQRGAVKKM
>1XUU_3_23
NNNEFKIGNRSVGYNHEPLII
>1KO9_69_89
TEEQLHCTVYRGDKSQASRPT
>1VLO_199_219
TGYTGEAGYEIALPNEKAADF
>1YLE_186_206
FFDLNYIEAEKLSGLKSRTFL
>1LJ5_99_119
VQRDLKLVQGFMPHFFRLFRS
>2HC9_64_84
RHPLHYELAHLITVPDASSRG
>2FSJ_250_270
AQEALSHPVMFRQKQVGGPEV
>1QUS_281_301
GTGYQYWYGLPNFYTITRYNH
>2A0M_292_312
PRVAVYMFYHFVLGFATRPKP
>1VQZ_297_317
VAAVEDVLRGVKYEREDVLKA
>1RHC_8_28
FASLEQYRPMDALEQAIRAEK
>2CAU_139_159
KIQAGTPFYLINPDNNQNLRI
>1ITX_28_48
YNVADIDPTKVTHINYAFADI
>1WMD_105_125
GGLPSNLQTLFSQAYSAGARI
>2F6H_283_303
ECLQHLIQTAKLLQVRKYTIE
>2PGD_293_313
KDERIQASKKLKGPQNIPFEG
>1FL2_199_219
LNAQTTEVKGDGSKVVGLEYR
>1WCD_284_304
TGTDNLMPFNLVIPTNEITQP
>2HOE_235_255
YRGENGYAGEIGYTRVFNGNE
>2J3X_254_274
HSDYKAINSYLRNNRVPNNDE
>1R5M_173_193
TILWNVISGTVMQHFELKETG
>1E2S_84_104
LEEVTVAEVLAARGYLTGMAG
>1I6L_37_57
FCIVDQHAITVWQDPHELRQN
>1CPY_306_326
FLFAGDWMKPYHTAVTDLLNQ
>1V4A_2_22
KPLSSPLQQYWQTVVERLPEP
>1GKZ_237_257
MPLDYILPELLKNAMRATMES
>2AP1_264_284
ILTIVDPDLLVIGGGLSNFTA
>2A2F_50_70
CIIERFPFHSEQLENAPFPKK
>2IY9_313_333
DKVTEGRVLNAEKAISMFCKK
>2B78_226_246
FSVAAAMGGAMATTSVDLAKR
>1K1S_173_193
QDFLNELDIDEIPGIGSVLAR
>1MXA_360_380
FGREHFPWEKTDKAQLLRDAA
>1DFA_60_80
KSDSSREVPELLKFTCNATHE
>1XAG_142_162
KQGKNLIGAFYRPTAVIYDLD
>1ZKL_41_61
LVSLTFHLFSLHGLIEYFHLD
>1O7F_309_329
QMGPDAHMRMILRKPPGQRTV
>2B0J_204_224
CVPEMKGQVYIAEGYASEEAV
>1B6A_302_322
EAIQEVMESYEVEIDGKTYQV
>1RE9_382_402
SIAPGAQIQHKSGIVSGVQAL
>16VP_135_155
RYLRASVRQLHRQAHMRGRDR
>1X7F_34_54
YPEHSTKEKDMAYISAAARHG
>2C1I_160_180
EQDQSEQIVKNFSDQDLSAWN
>2NWH_141_161
DANLPEDTLTALGLIARACEK
>1TVZ_22_42
LAEARQVDPNKFLIGIGQTEM
>1YE3_20_40
PFSIEEVEVAPPKAHEVRIKM
>1GA8_31_51
IRFHVLDAGISEANRAAVAAN
>2FYT_151_171
DSVLYAKNKYLAKGGSVYPDI
>1FCQ_110_130
IDFESWRPIFRQNWASLQPYK
>2GU1_90_110
DFQEISGEWREILFSGEINGS
>1YUE_196_216
NFLEDLLATEMADEINKDILQ
>1F42_61_81
GDAGQYTCHKGGEVLSHSLLL
>3GCB_97_117
NQLRLNVLSELNLKEFELSQA
>1UR3_22_42
LVQRITIAPQGPEFSRFVMGY
>1QZZ_155_175
LADSFDALMSCDEDLAYEAPA
>1NI9_62_82
IDEAPMLYIGEKVGTGRGDAV
>1N4K_15_35
DVVRLFHAEQEKFLTCDEHRK
>1VPT_294_314
TKAKVLFLQQSIFRFLNIPTT
>2II0_178_198
IQRKKIARDNGPGHNITFQSS
>1Y42_247_267
ISGLEVVKAARESEPDPQERK
>1GQE_10_30
RIQDLTERSDVLRGYLDYDAK
>1HZ4_103_123
LFAQGFLQTAWETQEKAFQLI
>1W3U_4_24
RAYNFNAGPAALPLEVLERAQ
>1VAG_90_110
KEIESTSTYQLKDTELIYGAK
>1EG2_294_314
DKARSYEIVEGAANFGAALQR
>1LYV_3_23
ERPHTSGHHGAGEARATAPST
>1TXD_270_290
DKTIDLYTLLLEDILVLLQKQ
>1LJ8_56_76
LDWSICGVGLRSEDRKARDDL
>1Y7E_356_376
LGYGIPIMKYTGHGGKSMASD
>1MXA_271_291
DRSAAYAARYVAKNIVAAGLA
>1ISR_197_217
AVHTEGNYGESGMDAFKELAA
>2NMT_305_325
NNTKYKDLGIGYLYYYATDAD
>1JMM_147_167
YTNLQNSYYNGKKISKIVYKY
>2FEZ_293_313
HDIASGRGYPLQAAATRIGRL
>1KXU_195_215
EILRKTADDFLNRIALTDAYL
>1U16_259_279
DLIIYSTSEFGFLTLSDAFST
>2H9F_66_86
TSSTSKCVILSKSSQPGHDVD
>1EG2_248_268
DFFAGSGVTARVAIQEGRNSI
>2BI7_328_348
YLSLAENETNITFVGRLGTYR
>1UWV_143_163
QLQMGFRKAGSSDIVDVKQCP
>1XTI_359_379
DAKILNDVQDRFEVNISELPD
>2BI7_31_51
IIDQRDHIGGNSYDARDSETN
>2DBQ_243_263
KVVDTNALVKALKEGWIAGAG
>1NML_231_251
GRFSVTETASDEYVFRASPLR
>1FS7_406_426
LVKVLAKYGAIDYVAPDFETK
>1OYG_169_189
AQVNVSASDSSLNINGVEDYK
>7A3H_65_85
MYTSSGGYIDDPSVKEKVKEA
>1XKU_278_298
IGSNDFCPPGYNTKKASYSGV
>1BGV_186_206
GFYNGVLTGKARSFGGSLVRP
>2C1I_281_301
VKRIKSEGHVVGNHSWSHPIL
>1UM8_4_24
FLLSYIPAPKELKAVLDNYVI
>1UMG_49_69
VGDDLQLIMTHTRGELDTKVH
>1IG8_335_355
KFDKPFVMDTSYPARIEEDPF
>1AOP_117_137
EIWLDQEKVATTDEEPILGQT
>1J8U_31_51
NQILSYGAELDADHPGFKDPV
>2F4Q_7_27
LLAEEYLRREGHDPQKFRYVH
>2HKD_221_241
EKTTLVVKEGTVTLSKNISKS
>1RKD_117_137
NAALSPALVEAQRERIANASA
>1W78_6_26
TPQAASPLASWLSYLENLHSK
>1ULZ_194_214
GDLLLEKFIENPKHIEYQVLG
>2IZR_310_330
ALSSNREAHQHRDKMQQSKNQ
>1SYY_254_274
QQEIVELIKRAVDLEIEYAQD
>1WF3_102_122
PEDELVARALKPLVGKVPILL
>1I9Z_203_223
VWFGDFNYRISLTYEEVVPCI
>1D7Y_110_130
GAAPRALPTLQGATMPVHTLR
>1TFZ_210_230
VPELGPALTYVAGFTGFHQFA
>1F20_58_78
NGNQELQYQPGDHLGVFPGNH
>2A1X_115_135
CFTGPNIMAMHTMLINKPPDS
>1VBI_242_262
VAHGIGRMYDEWDRPQDVGHF
>1I9Z_245_265
KVFPFFSELPITFPPTYKFDI
>1XKU_29_49
CQCHLRVVQCSDLGLEKVPKD
>1RW3_382_402
PVAAGWPPCLRMVAAIAVLTK
>1U94_102_122
ALDPIYARKLGVDIDNLLCSQ
>1WDP_142_162
EPIFHGRTAIEIYSDYMKSFR
>1P9R_204_224
PIEFDIDGIGQTQVNPRVDMT
>1A8Y_101_121
DEVIEYDGEFSADTLVEFLLD
>1UUR_221_241
LKFGVNIRDLDNVTTTVESDA
>1Y11_183_203
QDMLFMQLRHMMETEAVNAGE
>2I0Z_86_106
KHIPGNGRFLYSAFSIFNNED
>1UA4_136_156
LSRLQANLFLDGPIYVPTLEN
>1KL1_133_153
GVQYNFVAYGVDPETHVIDYD
>1YHT_214_234
RMWNDGLIKNTFEQINPNIEI
>1WM1_75_95
GRSRPHASLDNNTTWHLVADI
>1GYN_152_172
ENIEICSKYLERMSKIGMTLE
>1J8U_177_197
PEPDICHELLGHVPLFSDRSF
>1N4K_240_260
GTITQNERRSVTKLLEDLVYF
>2GZ7_124_144
GVYQCAMRPNHTIKGSFLNGS
>2BU7_138_158
IQYFLDRFYLSRISIRMLINQ
>1B9H_246_266
RAQLARLDEQIAVRDERWTLL
>2AE0_206_226
MSMQAIRHWGETHSEAEVREL
>1ZED_126_146
GNEVISVMNRAKKAGKSVGVV
>1US0_173_193
KPGLKYKPAVNQIECHPYLTQ
>1Q0H_292_312
MAWPNRVNSGVKPLDFCKLSA
>1GSO_64_84
NEKIDLTIVGPEAPLVKGVVD
>1BU8_313_333
ADQFEGKTATVEQTVYLNTGD
>1ZYL_99_119
QGFYFAVFPSVGGRQFEADNI
>1X3M_114_134
TDEIIDNIRRVSPLAPLHNYA
>2FOZ_206_226
LEGDAQSVLDARELGMEERPY
>1YIS_452_472
ESFIAKELKPTIDKYLDKSAG
>1IZC_212_232
YMIDAGLDLNGALSGVPHPTF
>1EG2_1_21
MANRSHHNAGHRAMNALRKSG
>1WCD_374_394
IPNPELAKNLVTEYGRFDPGA
>1TFR_212_232
WFTRVEGERTPSMKTSIVEAI
>1W58_231_251
LINVDFADVKAVMNNGGLAMI
>1PO5_309_329
IEQVIGSHRPPALDDRAKMPY
>2NXF_50_70
ERVQCVVQLGDIIDGHNRRRD
>1HX0_42_62
VSPPNENIVVTNPSRPWWERY
>1FOB_245_265
VETNWPVSCPNPAYAFPSDLS
>1RU4_197_217
RFVGCRAWENSDDGFDLFDSP
>1D3G_203_223
RLLTKVLQERDGLRRVHRPAV
>1U7G_73_93
NFFGNINWLMLKNIELTAVMG
>1XWI_248_268
RADPNHLVDDLLTPCSPGDPG
>1V04_184_204
HYFIDPYLKSWEMHLGLAWSF
>2BX6_177_197
FTPVSGELNWSLLPEDAVVQD
>1T67_257_277
PKAVVLQLGADTIAGDPMCSF
>1DQ3_424_444
TTNEPRTFYDLTVENYQNYLA
>1SB8_184_204
NELYADVFSRCYGFSTIGLRY
>1GYN_199_219
PEDVDYAYTELSKISPRFTIA
>1ITX_389_409
YIKSKGLGGAMFWELSGDRNK
>1V2D_87_107
ATEALYVLLQSLVGPGDEVVV
>1KV7_236_256
LPEPVKVSELPVLMGERFEVL
>1IZC_168_188
PYNVATSNNHVCIIPQIESVK
>1MOQ_80_100
IPCDVEIASEFRYRKSAVRRN
>1V73_315_335
LLLLENNRLIRGLYDGTRETL
>1SQH_75_95
NFRTWGTYVSLHRDIVQSVSF
>1IIR_209_229
DLDAVQTGAWILPDERPLSPE
>1PJC_84_104
MQKDQLLFTYLHLAAARELTE
>1MKY_262_282
EKADVVVIVLDATQGITRQDQ
>1M7Y_389_409
HLNISPGSSCHCTEPGWFRVC
>1Y42_203_223
MTQGDGVSFAEFTYPIMQGWD
>1UOU_75_95
RGMDLEETSVLTQALAQSGQQ
>1OC7_187_207
GWLGWPANIQPAAELFAKIYE
>1U09_89_109
LGTANAPLSIYEAIKGVDGLD
>1O20_322_342
EYLDLIIAIKVVKNVDEAIEH
>1PFO_187_207
YSKSQISSALNVNAKVLENSL
>1FNO_206_226
ENFNAASVNIKIVGNNVHPGT
>1YKS_218_238
TIKQKKPDFILATDIAEMGAN
>1TDH_54_74
KELRLILSPLPGAQPQQEPLA
>1Y8A_123_143
VISTSYTQYLRRTASMIGVRG
>1T67_73_93
DAYLQHLQKVSQEGDDDHPDS
>1BOO_66_86
FAKVVNKKLKPDGSFVVDFGG
>1IUQ_159_179
AENTIFVAGDRVLADPLCKPF
>2D5B_354_374
GNLVQRTRAMLFRFAEGRIPE
>3BCT_424_444
GVLCELAQDKEAAEAIEAEGA
>1S7C_296_316
KAGIALNDNFVKLVSWYDNET
>1FXX_123_143
PYAWSWQHDNSRWDLLDVMRA
>2G0D_239_259
YEKFELERKKQFLWKDGLVAD
>1L5O_172_192
VGELGMANTTPAAAMVSVFTG
>2AU3_68_88
IKFVSLYEDISYFEAALELAK
>2AE0_246_266
GASAVPLVGRASVASDRSIIP
>1LI4_182_202
DSVTKSKFDNLYGCRESLIDG
>2GI3_47_67
VRENVSVEKKGKFWGIPVAIK
>1YUE_123_143
DLELALQIAIVLLKVRLFSDA
>2C78_76_96
HYSHVDCPGHADYIKNMITGA
>1RWR_102_122
IIANPNGISVNGLSTLNASNL
>2BDE_200_220
RYGKKIFILTNSEYSYSKLLL
>1X7F_68_88
PKEEIVAEFKEIINHAKDNNM
>1GTK_164_184
YDAIILAVAGLKRLGLESRIR
>1OZ2_87_107
VNANSPDIHPAGWFEKTGHKL
>1KJO_242_262
YLISQGGTHYGVSVVGIGRDK
>1J72_102_122
ESDLFMSYFPRGLKYQEGGVE
>1LC5_263_283
SAWQQATWHWLREEGARFYQA
>2H7O_254_274
MRNFTVDSIPLLIQLGRSSLM
>1DD9_191_211
GTSTTADHIQLLFRATNNVIC
>1BUP_179_199
AAIAYGLDKKVGAERNVLIFD
>1DS1_40_60
ASLPGALATALDTFNAEGSED
>1RU4_170_190
AYRNYDPKKNGSMADGFGPKQ
>3BCT_311_331
HWPLIKATVGLIRNLALCPAN
>1BQC_27_47
PHNWYPQHTQAFADIKSHGAN
>1TO3_236_256
FPRAVRVAMEAGASGFLAGRA
>1M7Y_268_288
VYSLSKDLGLPGFRVGAIYSN
>1PZD_220_240
FEAAWDEVGDEFQKEETFTLS
>1XRF_404_424
IIGVDLGTLKLGSPADITIFD
>2HC9_431_451
GPPSAVAGLLIGAHIGFGEGL
>1ZCJ_129_149
KKKVFAELSALCKPGAFLCTN
>1TQN_19_39
GPTPLPFLGNILSYHKGFCMF
>1UWV_101_121
QRSKSAALARLMKHDVSEVIA
>1JND_141_161
VHGDLGLAWKSIKKLFTGDFI
>1WST_361_381
RAVAKGVAYVPGEAFFVHRDK
>1VHN_279_299
KGARRFREKVMKIEEVQILKE
>2MNR_6_26
GLRTRAVNVPLAYPVHTAVGT
>1Q1Q_270_290
FTVAQSEAFDRAYRKQMRGMP
>2EU9_324_344
QRITLAEALLHPFFAGLTPEE
>1TFZ_243_263
GLNSAVLASNDEMVLLPINEP
>1RA0_18_38
PGEEGLWQIHLQDGKISAIDA
>1TVZ_243_263
ALESIIDNADETTQERLRSGY
>1TOI_47_67
TSVKKAEQYLLENETTKLYLG
>2C78_306_326
KPGSITPHTKFEASVYVLKKE
>2GS8_124_144
LFDTQLDQKALAQKAKFASGS
>1DHS_263_283
IFAKCTGMIILGGGVVKHHIA
>1INP_229_249
NIHSLLPPVSTRSNSEAQSQG
>1R6D_256_276
ILLDSLGADWSSVRKVADRKG
>1SVS_277_297
IKKSPLTICYPEYAGSNTYEE
>1OZA_135_155
NCTVSLMLMAIGGLFEKDLVE
>2B0J_183_203
FAKIFKDLGREDLNITSYHPG
>1D5R_76_96
NCRVAQYPFEDHNPPQLELIK
>1FSU_323_343
HTNGTKPLDGFDVWKTISEGS
>2I1O_197_217
EEAWKLTLENTKNGQKSVLLI
>1XKG_18_38
SYATFEDEEAARKNFLESVKY
>2BBC_99_119
EFIGGRKGDRLVSQLKRFLED
>2BU7_225_245
MVYVPSHLYHMLFELFKNAMR
>1UG6_256_276
FRDPPPVPILSRDLELVARPL
>1NU5_29_49
QSYVIVQVKAGGLVGIGEGGS
>1GQE_298_318
VEMQKKNAEKQAMEDNKSDIG
>1OFL_351_371
ETPHQLMLKGNLFFKDKPYVY
>1E2S_178_198
GLEARYMAFAHDLMADAQRQD
>1SZN_177_197
TSKSAERFGAMRNALAKQSHE
>1U94_224_244
SVRLDIRRIGAVKEGENVVGS
>1DLJ_353_373
NKLESEDQSVLVNDLENFKKQ
>2J4O_161_181
EISGGAMAVVAVLLNNKLYVA
>2FR1_298_318
LGGIGDDVPLSAVFHAAATLD
>1DNV_137_157
IGLNKLGWGINRAFTAFQSDQ
>2DE2_172_192
DDVELVPISSPGVDVPAEQLE
>4UAG_246_266
TWLRVKGEKVLNVKEMKLSGQ
>1JHN_323_343
CGVWQRPMIDNPNYKGKWKPP
>2NVP_341_361
KAAKGIGSPHTPDQYIWHIAL
>1X3L_256_276
DLPNVHNFLIASNSISCEAIA
>2GTI_250_270
FIAKYSLQDYAFEHVVYGSFN
>1LCY_225_245
QRRYIGVMMLTLSPSILAELQ
>3GRS_328_348
AVGDVCGKALLTPVAIAAGRK
>1IOW_116_136
ALTRAEFEKGLSDKQLAEISA
>1IGR_23_43
TVIEGYLHILLISKAEDYRSY
>1XWI_255_275
VDDLLTPCSPGDPGAIEMTWM
>3MBP_334_354
PQMSAFWYAVRTAVINAASGR
>1KWF_83_103
DLYRYVKSHFNGNGLMHWHID
>1UA4_81_101
IRRGKAAELFVESCPVRFYMK
>1UA4_56_76
VIKYSEELPDKINTVSQLLGS
>1GYC_358_378
GAQTAQDLLPAGSVYPLPAHS
>1Z70_40_60
GEAPARRVTIDAFYMDAYEVS
>1FL2_49_69
SVPKTEGQKLAGALKVHVDEY
>1QUB_296_316
CIDGTIEVPKCFKEHTDASDV
>1EA7_202_222
RVADYSSRGYISTAGDYVIQE
>1Z5V_241_261
TTLRYPGYMNNDLIGLIASLI
>1HOW_141_161
LLGLDYMHRRCGIIHTDIKPE
>1RJG_181_201
ETTRLLDVCTKREIPTIVISE
>2C3F_230_250
NGSAMQLRGSEKALGTLKITH
>1PB1_334_354
LFEATHGTAPKYAGQDKVNPG
>1WDP_470_490
IEVLLEATKPTLPFPWLPETD
>1M4L_60_80
PAIWIDLGIHSREWITQATGV
>1GA8_261_281
AERFTELAGSLTTVPEEWRGK
>2GY5_212_232
HEDTGECICPPGFMGRTCEKA
>1M6E_70_90
VTELIKTVEELRKKMGRENSP
>1M13_80_100
KWSQVRKDLCSLKVSLQLRGE
>2FBA_472_492
TWSSGALLEAIRLRNKVKALA
>1P5J_285_305
QEAVAAIEKFVDDEKILVEPA
>2BG1_77_97
FYRDLAAKEIENGGYKITTTI
>1WD3_46_66
ISPLTAGGIADASAQDTFCAN
>1I24_370_390
LLNFAVQFKDRVDTKQIMPSV
>2B61_301_321
YENVKEALSRIKARYTLVSVT
>1GP6_105_125
LSVEEKEKYANDQATGKIQGY
>1RVK_253_273
PVVGPESAAGKHWHRAEWIKA
>1P1M_147_167
GRLEENLKLYNEWNGFEGRIF
>1G97_344_364
GNFVEVKGSSIGENTKAGHLT
>1XVT_3_23
HMDHLPMPKFGPLAGLRVVFS
>1NXC_309_329
LGADGAPEARAQHYLELGAEI
>2NRJ_76_96
HAVTWDTKVKKQLLDTLNGIV
>1Z2N_284_304
ENEQGNPLVVDVNVFPSYGGK
>1ZDY_230_250
CFAVISNDPTLVPSSDEGDIE
>1DKQ_326_346
NTPPGGELVFERWRRLSDNSQ
>1DYK_57_77
NRLTIELEVRTEAESGLLFYM
>1TDH_14_34
VNEACRALVFGGCVEKSSVSR
>1ULZ_303_323
TGIDIVKWQIKIAAGEPLTIK
>1VJZ_313_333
LDSERKDVEYEEWYGHKLDRK
>2FTP_64_84
SAEVFAGIRQRPGVTYAALAP
>1RKD_221_241
LITLGSRGVWASVNGEGQRVP
>1VJ1_213_233
GFDAAVNYKTGNVAEQLREAC
>1TFR_119_139
MPYIVMDIDKYEADDHIAVLV
>1KKH_275_295
GAKLTGAGGGGCVIILVNEEK
>1WM1_199_219
LWSVWEGETVTLLPSRESASF
>2IW1_177_197
EQIPNSREIYRQKNGIKEQQN
>2I0O_29_49
SMQGWRISQEDAHNCILNFDD
>1IO1_125_145
KYKVSDTAATVTGYADTTIAL
>1HT6_97_117
DYKDSRGIYCIFEGGTSDGRL
>1HD7_206_226
VLCGDLNVAHEEIDLRNPKGN
>1ELV_39_59
ENGGGGEYHCAGNGSWVNEVL
>1W5D_102_122
LPSDFDKMAEILKHSGVKVIK
>1NU5_239_259
GVAILADESLSSLSSAFELAR
>1GCA_253_273
TVLNDANNQAKATFDLAKNLA
>1IHG_145_165
KHVVFGQVIKGMGVAKILENV
>2GI3_119_139
SSTERSAFFPTRNPWDLERVP
>2I0O_37_57
QEDAHNCILNFDDQCSFFAVY
>2AYU_329_349
ELEEDLEERLALDYSIGEQLK
>1NNF_118_138
EKSVLDYATPKWKGKIGYVST
>1YRW_146_166
AQLRIAIAPDDIAITLHHKLC
>2AM1_336_356
LETFSAIPANEGGKKIAVLAD
>1HZF_117_137
DSSTWLTAFVLKVLSLAQEQV
>1MJ5_210_230
QIPIAGTPADVVAIARDYAGW
>1UR3_181_201
FTPAQFALLQSRLPFTLATNQ
>1VRM_178_198
ALSFDENATGFVEAGGDVRII
>1NHS_293_313
EVNIALATNARKQGRFAVKNL
>1L9V_178_198
PILDQNFIEYKVTLNEDKPIS
>1OZA_5_25
GFIGWRGMVGSVLMDRMSQEN
>2J4O_101_121
DVRRVLLQAFDVVERSFLESI
>1QF5_22_42
LLTERAKYVVRYQGGHNAGHT
>1E2S_258_278
VIFTADNGPETMRMSRGGCSG
>1JCF_52_72
IGKTPATIKAIRPMRDGVIAD
>1MOQ_211_231
DKRIEALAEDFSDKHHALFLG
>1Q14_226_246
VGTSLAVYPFASLPEEIPRKV
>2GU1_65_85
SRLIYHMSIVEKAIYTRENDG
>1PB1_27_47
PIIPYIEGDGIGVDVTPAMLK
>1B7E_219_239
QGNITLNAVLAEEINPPKGET
>1ZHX_6_26
SQYASSSSWTSFLKSIASFNG
>2POR_273_293
GGASIVGGIADNDLPNSDMVA
>1A8Y_156_176
DSEHYKAFKEAAEEFHPYIPF
>1ODM_31_51
QIDAASRDTGFFYAVNHGINV
>1W58_113_133
EEIKAAIQDSDMVFITCGLGG
>1EWF_420_440
KLQKGFPLPTPARVQLYNVVL
>2AYU_276_296
WKDNAHNVTVDLEMRKQRNKT
>1WST_151_171
DPEFISIPLDDKGMRVDLLEE
>1T6C_289_309
EKDCLIVSDWGLREGVLVSEV
>1I6L_1_21
MKTIFSGIQPSGVITIGNYIG
>2NMT_374_394
FLDDLKFGPGDGFLNFYLFNY
>1HSK_190_210
SIIQKEHLVVLEAAFTLAPGK
>2BOQ_218_238
AQSPLQGEIRLQSDHLLARDP
>2CY8_265_285
TCLAKASAGGLPGGILGGRED
>2D7U_166_186
ALDEGSLVLVEGTQGFGLSLY
>1DS1_117_137
GTVYHDVYPSPGAHHLSSETS
>1V2D_213_233
RTFTVGSAGKRLEATGYRVGW
>1O20_363_383
KKFVSEIDAAAVYVNASTRFT
>1EA7_280_300
QERAKSVDIKGGYGAAIGDDY
>1JHN_353_373
IWKPRKIPNPDFFEDLEPFKM
>1OHC_144_164
CFHAVKKAMQYGFLNFNSFNL
>2EVX_346_366
VMYATRGNARVQVVDNFGQSV
>1O20_103_123
PVGEVIDSWVREDGLRIARVR
>1YFQ_28_48
ITSWDGSLTVYKFDIQAKNVD
>2FGT_79_99
GGSEAKLDLQFSDTIPIDIFQ
>1O59_61_81
IQPTAPIRDPTRFVHSGAWYD
>1EDG_1_21
MYDASLIPNLQIPQKNIPNND
>1G97_308_328
VITNSMIEESSVADGVIVGPY
>1SAZ_168_188
MMNKRYEEMNLVVAHMGGGIS
>1FXX_342_362
QVREKVVAIFAEAEPFTPSDN
>1L9V_29_49
AMLTAKVDKKDMDKFYDSIIY
>1UOZ_218_238
EEIGYGEAISGLTNGSHYVID
>1A76_190_210
TTKEMPELIELNEVLEDLRIS
>1P1M_105_125
RHGIAGFVDMYFHEEWIAKAV
>1XUU_191_211
EDVRLGGMNDLSEAFPDAIIG
>1IJ5_281_301
DAHIPESARKKFEHQFSVVDV
>1MOQ_269_289
LIDADMPVIVVAPNNELLEKL
>1R6F_59_79
EDAILKGGHYDNQLQNGIKRV
>4UAG_305_325
VVLEHNGVRWINDSKATNVGS
>2D7U_236_256
EMPMEEADRLGLVEYGTVTGR
>2C78_94_114
TGAAQMDGAILVVSAADGPMP
>2H9F_140_160
ANIGKTIIAHVPVSGGQVQET
>1O20_399_419
QRFHARGPVGLRELTTYKFVV
>2F7V_96_116
EDRVIGLGVCDIKGAAAALVA
>1H6L_42_62
KLITTNKKSGLAVYSLEGKML
>1REO_44_64
SGLSAAYVLSGAGHQVTVLEA
>1P1M_236_256
YFGVLKDIPFFVSHNPASNLK
>2EVX_433_453
REEAQRLKYGQQEMRVLSPGR
>2PGD_343_363
QAATEFGWTLNYGGIALMWRG
>2DAP_185_205
GDLTGKQTHKRQCFVVADAAD
>1FS7_315_335
LKDIVKQKFERKEFLQDIAFD
>2H14_294_314
PTENIIASAALENDKTIKLWK
>1Y7E_437_457
MEITSKFDLYNAYLAYKAFYR
>2B5W_142_162
QAELGFLIEPISITEKALEHA
>2IW1_81_101
ADRVVGFNKMPGLDVYFAADV
>2H9F_85_105
VDYLYGQVSIDKPFVDWSGNC
>1WDI_202_222
VELRFLTLHVGPGTFRPVKGD
>1NQK_48_68
LIPTGRSCEDAWLVAASMIPV
>1VLY_272_292
EAGEDLELKMGENWRRTGTVL
>1YFE_421_441
AAEIAKKAHKEGLTLKAAALA
>2GHR_10_30
LPARKVLQEENIFVMTKERAE
>1SYY_220_240
YQYILRDETIHLNFGIDLING
>1BOO_5_25
GKKPAYTTSNGSMYIGDSLEL
>1DOZ_140_160
ITSVESWYDEPKFVTYWVDRV
>1TBF_201_221
TLKIIKQAILATDLALYIKRR
>1CPY_297_317
SCNFDINRNFLFAGDWMKPYH
>2B5W_51_71
GFPEGEDHLVLGHEAVGVVVD
>1A76_99_119
EKAELKMKEAIKKEDFEEAAK
>1TO3_247_267
GASGFLAGRAVWSSVIGLPDT
>1LC5_95_115
GLKPRRAMIVTPGFAEYGRAL
>1EU8_287_307
SAATLGGWHIGISKYSDNKAL
>2J0W_391_411
LIGNDLSKACGVGKEVFGVLE
>1YHT_118_138
PNHMTAIFKLVQKDRGVKYLQ
>1O88_316_336
PTVAYNYSPVSAQCVKDKLPG
>1G93_83_103
EHYLEEFLTSANKHFMVGHPV
>1H09_147_167
LWIAGYGLNDGTANFEYFPSM
>1WST_272_292
LIRKMEIAKQSIDLCTNTFGQ
>1CSH_215_235
LGYTDPQFTELMRLYLTIHSD
>1ZSY_99_119
VGSNVTGLKPGDWVIPANAGL
>2HOE_121_141
QSDREETLNVMYRIIDRAKDM
>1QOY_3_23
PGISGGGGGILDSMAEIVADK
>1RA0_142_162
EVKQEVAPWIDLQIVAFPQEG
>1Y8A_98_118
AELSAKFVPDAEKAMATLQER
>1ZGK_30_50
AGGYFRQSLSYLEAYNPSNGT
>1GYC_169_189
TLINGLGRSASTPTAALAVIN
>1LW7_120_140
QDKAPYEKYLGLEVSLVDPDR
>2BWM_314_334
GTFGPVKRVIDNFGYNQGWRV
>1TOI_329_349
LQEKGANRDFSFIIKQNGMFS
>1XHC_231_251
GIVPNVDLARRSGIHTGRGIL
>1TBF_27_47
ELQSLAAAVVPSAQTLKITDF
>2GTI_83_103
SHVLWDYAKDSVFCSSTYKVC
>2BX6_169_189
NTWSNIHDFTPVSGELNWSLL
>2GNO_273_293
ILRVKIANLNNKLTLMNILAI
>2EX1_327_347
GGVASSLYFSLPKEKISHIIF
>2CU2_280_300
RHVALDTFGCVVYADRGVVAT
>2EVX_105_125
ETYQTDLRRSQSAGSAFKDQH
>1OYG_16_36
GISHITRHDMLQIPEQQKNEK
>2CAU_115_135
GQAILVLVNPDGRDTYKLDQG
>1OZ2_160_180
RMNPSLVCVASVTDVVDSRFL
>1Z05_345_365
LGAAIAIVINLFNPEKILIGG
>1ZOD_242_262
LDEAQTGVGRTGTMFACQRDG
>1WCD_19_39
LMPTTGPASIPDDTLEKHTLR
>2GWN_421_441
SVAYTFVNGCLAYAKGRLAES
>1Q35_253_273
LSGEKAQGLYAELNHEYPVKE
>1SQ9_129_149
WGASNDRLLSHRLVATDVKGT
>1A76_126_146
YLTPKMVENCKYLLSLMGIPY
>2FBA_462_482
TGYSTGAYSLTWSSGALLEAI
>1OHL_159_179
SRLAAVAVNYAKAGAHCVAPS
>1WAK_290_310
DYLFEPHSGEEYTRDEDHIAL
>2HRZ_293_313
EPNEMIMRMCEGWAPGFEAKR
>1DYK_139_159
SSQTISPKKADILDVVGILYV
>2HC9_372_392
GRLHGAAMTNDEQLENEIIKA
>1H8L_249_269
VPGGMQDWNYLNTNCFEVTIE
>1G4R_196_216
PLHLEASLDKEIYYHGEPISV
>1Q35_217_237
IINFPSGEHGTHKNISGVVIA
>1YFQ_168_188
NNSQVQWFRLPLCEDDNGTIE
>1TVL_51_71
GLFSFIFIADGLFISEKSIPH
>2FYT_187_207
DRIAFWDDVYGFKMSCMKKAV
>1LTQ_133_153
IDVLRSMYKSMREYLGLPVYN
>2C81_356_376
KNRYLKSVRKTEAYWRGLHYP
>1MLA_229_249
VNNVDVKCETNGDAIRDALVR
>2A99_187_207
RDHGFPVRVVVPGVVGARSVK
>2CFQ_387_407
LVALGFTLISVFTLSGPGPLS
>2IMR_165_185
REDLSGTLYFEVLNPFPDKAD
>2G9D_189_209
HIEAVMLSNAPSSTFSWYSAE
>1E4F_220_240
LIAYKNGVPIKISYVPVGMKH
>1C0P_211_231
KRCTMDSSDPASPAYIIPRPG
>1CEO_100_120
FKTSTLFEDPNQQKRFVDIWR
>2HRZ_138_158
FTSSIAVFGAPLPYPIPDEFH
>2HGS_105_125
DIHKQVLKEGIAQTVFLGLNR
>1R9L_216_236
DKNADTKLPNGANYGFPVSTM
>2PGD_205_225
KDVLGLGHKEMAKAFEEWNKT
>1L5O_209_229
RIDNKVDVVRRAIAINQPNPR
>1SVB_1_21
SRCTHLENRDFVTGTQGTTRV
>1W55_311_331
SPKLKDFKQAMQSNIAHTLDL
>1XKU_297_317
GVSLFSNPVQYWEIQPSTFRC
>1VPB_269_289
GSALQQKNSFLLNKLNEKIAS
>2HMA_143_163
VHMLRGVDNGKDQTYFLSQLS
>1ESW_372_392
MENPFLPHNYPAHGRVVVYTG
>1JND_36_56
LVYGYAGLRGENLQAYSMNEN
>1M15_18_38
QEASDCKSLLKKHLTKDVFDS
>1RIQ_192_212
EIWNLVFMQYNRDENGVLTPL
>1OC7_26_46
LAIPQITDPALRAAASAVAEV
>1JY1_6_26
EGQDIWDMLDKGNPFQFYLTR
>2B20_229_249
PAVYVLIDAIDTTHRAHELPC
>1FCQ_37_57
GILQNWMDKFRGEEIAILYDP
>1HXX_293_313
NYFEVGATYYFNKNMSTYVDY
>2BJF_69_89
DGMNEKGLGCAGLNFPVYVSY
>1XMB_380_400
YRINEDVLPYGAAIHASMAVQ
>2CYG_50_70
VLLDVPRSDVQSLASNPSAAG
>1TXD_310_330
KHTFSPVIKLSTVLVRQVATD
>1MZE_324_344
IEKMLGEALGNPQEVGPLLNT
>2GES_90_110
PFIIGVAGSVAVGKSTTARVL
>1P8L_125_145
YITVHPHILEHAQVKIIPLIP
>1PII_102_122
IVSQIAPQPILCKDFIIDPYQ
>1OYG_409_429
FYADKQSTFAPSFLLNIKGKK
>2A3N_168_188
WLFFRVLSRNNEFASYDRFAS
>1J09_190_210
ANVVDDHLMGVTDVIRAEEWL
>1FI4_143_163
AGFAALVSAIAKLYQLPQSTS
>1RHC_140_160
WESDKPVTFKGDYFTLDKAFL
>1TQN_143_163
AETGKPVTLKDVFGAYSMDVI
>1E4F_287_307
KTTTAKKLSVIIHARLREIMS
>1PGS_100_120
VTDFKSLLSGNTELKIYTETW
>1W3U_14_34
ALPLEVLERAQAEFVDYQHTG
>1RJG_278_298
APNVIVNDMWEIFNAQIPESE
>1OEW_80_100
DGSSSSGDVYTDTVSVGGLTV
>1ZSY_247_267
CVGGKSSTELLRQLARGGTMV
>1UDC_77_97
VIHFAGLKAVGESVQKPLEYY
>2B4W_286_306
SHEGRITIDYPFKGHGTIIGD
>1MDO_71_91
LMALGIGEGDEVITPSMTWVS
>1WMD_375_395
PNGTQYVGNDFTSPYNDNWDG
>2GJL_226_246
RSTDLIMRSLRNTARVARNAI
>2C1I_356_376
DSLDWKSKNEASILTEIQHQV
>4BCL_270_290
DGNLPGVSRDAGGGLRRILNH
>1HA0_387_407
IEKEFSEVEGRIQDLEKYVED
>1W78_131_151
ALWLFKQAQLDVVILEVGLGG
>1CKO_198_218
IIKDHLKKANAIYHTDGLIIM
>1VLY_32_52
TLMTLDDWALATITGADSEKY
>1XM9_349_369
RSGASLLSNMSRHPLLHRVMG
>1I6L_298_318
RVLDEGAEKANRVASEMVRKM
>1O59_194_214
GRVVPPELKTKDHIIDLAYVC
>1T1G_126_146
SISWGGPEDSWAPASIAAMNR
>2BF1_221_241
LNWVEDRDVTNQRPKERHRRN
>1Z6F_319_339
LHAPLQKNQVVGTINFQLDGK
>3BCT_99_119
VKFLAITTDCLQILAYGNQES
>1MLA_172_192
HKEAVERAGAACKAAGAKRAL
>1MXG_58_78
YSMGYDPYDYFDLGEYYQKGT
>1VJV_134_154
FHSMSIVFGDKFSEDFRIQFK
>1KK1_77_97
HETEFVRRVSFIDAPGHEALM
>2HZ6_34_54
TLKEDPVLQVPTHVEEPAFLP
>1GVH_224_244
EEGGQVSNWLHNHANVGDVVK
>1LW7_57_77
TVQDRLRWMQQIFKYQKNQIF
>2A2C_32_52
QVAEHPRLLKLKEMFNSKFGS
>1P9R_353_373
GIHELLLVDDALQELIHSEAG
>1UOU_37_57
KRDGGRLSEADIRGFVAAVVN
>2HWK_79_99
HWDNSPSPNMYGLNKEVVRQL
>1XGK_248_268
VEIKVNIPVGYREQLEAIEVV
>1EDG_101_121
NRVQEVVNYCIDNKMYVILNT
>2GI3_34_54
IKRLDPHVKAFISVRENVSVE
>2O14_208_228
GGQIARGFRNDGQLEAILKYI
>1RU4_240_260
FAGNGNGFKLGGNQAVGNHRI
>1YPV_202_222
YVVNSELSCQLYQRSGDMGLG
>1U94_234_254
AVKEGENVVGSETRVKVVKNK
>1PGS_74_94
EWYEIGRFITPYWVGTEKLPR
>2IZR_138_158
IGRPGNKTQQVIHIIDFALAK
>1RIQ_62_82
ATSCQKCLRVSGKHNDLEQVG
>2JAK_243_263
IINGFALPLKEEHKIFLLKVL
>1IZC_96_116
SLVIVRVPKHDEVSLSTALDA
>1FOB_256_276
PAYAFPSDLSSIPFSVAGQQE
>1YT3_14_34
SLCEAVRAFPAIALDTEFVRT
>1FKM_305_325
SNMTPNNAVEDSGKMRQSSLN
>1B89_319_339
KDIITKVANVELYYRAIQFYL
>1BOB_211_231
KKFRAKISQFLIFPPYQNKGH
>1Z5V_189_209
LLTLKRLTQNADCLVVLDNTA
>1RKD_97_117
VALIFVNGEGENVIGIHAGAN
>1KKH_89_109
LDYLNIEPKTGFKINISSKIP
>1SDJ_5_25
NLYFQGHMKPQVYHVDAFTSQ
>1TR9_175_195
LETPYDERETIAQDMAIFRAQ
>2GVK_156_176
FVDGTENPAVDENPYHFAVIG
>1R76_118_138
TGENVAKVKSGSNDLDAARDR
>1TD6_30_50
HFASYKELREAFNDYHKHNGD
>1YT3_275_295
LLALVEKAQTLPEDALPQPML
>1S7C_165_185
NFGIIEGLMTTVHATTATQKT
>2A0M_112_132
GAFPFVIGGGNDQSAPNGRAM
>1FP2_49_69
GKPISLSNLVSILQVPSSKIG
>1ZX5_7_27
FIFQAQENLVERPWGGEWIAL
>1WST_144_164
IQAFKYYDPEFISIPLDDKGM
>2EX2_136_156
DMTQCFSAPPAAAIVDRNCFS
>1N40_150_170
LGIPQEDGPKLFRSLSIAFMS
>1WL7_275_295
FSGVSAILVNHAYDALKNGEP
>1Z5V_220_240
IQNPSFSQINQLVSTIMSAST
>1Q44_306_326
AEEIDRTIEEKFKGSGLKFSS
>1KXU_156_176
YELLLIQQLNFHLIVHNPYRP
>1BOO_253_273
DDLVVDIFGGSNTTGLVAERE
>1R76_341_361
QLVTEQGAKPLWSRFYSLDGN
>1QLM_139_159
LESSELPDEDVAEHVADECGV
>1XMB_206_226
GKGGHAAIPQHTIDPVVAASS
>1CWV_417_437
DMSAVLESSRATNGTRAPDGT
>1KVK_125_145
TLPSLDIMVWSELPPGAGLGS
>1I6L_57_77
NIRRLAALYLAVGIDPTQATL
>1KA2_48_68
VAQGELSVLSHELLLHPEFVN
>1Z70_161_181
YSCRGGLHNRLFPWGNKLQPK
>2C43_296_316
PEDPSFWDCFCFTEEIPIRNG
>1IMV_108_128
TVTAPQKNLKSASRIVFEKKL
>1R76_4_24
GMNEAASALTPSRVSSLPDTQ
>1JR7_71_91
KTLLNRAEGALLINAVGVDDV
>4ENL_379_399
EDTFIADLVVGLRTGQIKTGA
>2F7F_461_481
PVDLSTDCWNHKMNLLEKVRK
>1SE8_1_21
MARGMNHVYLIGALARDPELR
>1ZSX_142_162
VFANRPDPNTPMEETVRAMTH
>2CZ9_85_105
VGGIKGRVSGNLPLGAGLSSS
>1PW4_189_209
LYMPAFCAILVALFAFAMMRD
>1RU4_363_383
ETSLFRLSANSKLINAGTKES
>2FXU_128_148
NVPAMYVAIQAVLSLYASGRT
>2AEU_137_157
KIDKDTLVIITGSTMDLKVIE
>1RW3_240_260
AQICQKQVKYLGYLLKEGQRW
>2IJR_235_255
AELMGELSAVFDCEIRHWYQE
>1GTK_291_311
AEELLNNGAREILAEVYNGDA
>1AB4_473_493
IREELELVREQFGDKRRTEIT
>2FR1_151_171
GALWGVGRVIALENPAVWGGL
>2H14_60_80
GKFEKTISGHKLGISDVAWSS
>2AZP_295_315
HVSAEATLLLADDDPFAWGIR
>2CGL_155_175
AHALLMPDYFSYRLTGKMNWE
>1VYR_321_341
AFGRDYIANPDLVARLQKKAE
>1RA0_115_135
QIANGIQHVRTHVDVSDATLT
>1H9A_257_277
TDKDIRAAKNAAFNALKIYDE
>1YKS_362_382
DLPVWLSWQVAKAGLKTNDRK
>1UA4_185_205
FRVFEFEAPRENRFIGSADDY
>1V73_64_84
PDTYLGIKKVVALSDVHGQYD
>2HRZ_122_142
AIRIANGKDGYKPRVVFTSSI
>1XV5_56_76
FSIPVILAKEYDKALKLVNDC
>1Z5V_132_152
LEGFVLCHSIAGGTGSGLGSY
>1OHL_229_249
NGDRKCYQLPPAGRGLARRAL
>2HVQ_119_139
VFDIIVTTESGDVTYVDDYMM
>1VBI_24_44
PSAKAVAWALVEADLRGVGSH
>1PEA_76_96
VRFLVGCYMSHTRKAVMPVVE
>1KK1_288_308
GGLVGVGTKLDPYLTKGDLMA
>1UAS_25_45
EQIIRETADALVNTGLAKLGY
>1OC7_271_291
RSGKQPTGQKEWGHWCNAIGT
>1FXX_410_430
YRARNFPGTLDYAEQQRWLEH
>1NOF_262_282
RRSYGLLTEDGKVSKRGYVMS
>1DB3_296_316
GVKPGDVIIAVDPRYFRPAEV
>1T9H_154_174
YLTSSKDQDSLADIIPHFQDK
>2FBA_32_52
YLLQNIAYPEGQFNNGVPGTV
>1X8V_222_242
DRDMLDVLIAVKAETGTPRFS
>1D3G_196_216
QGKAELRRLLTKVLQERDGLR
>1A8D_106_126
YGTNEYSIISSMKKHSLSIGS
>1R6F_225_245
TGALGNLKNSYSYNKDNNELS
>2F5U_238_258
DQTLLRATANTITALGVIQRL
>1OLT_115_135
PTYLNKAQISRLMKLLRENFQ
>4UAG_280_300
DAAGLPRASSLKALTTFTGLP
>1X3L_248_268
EVEETLKEDLPNVHNFLIASN
>2I1Q_1_21
MGDNLTDLPGVGPSTAEKLVE
>2F7V_62_82
YAVRGTPKYLFNVHLDTVPDS
>1R6D_273_293
DRKGHDLRYSLDGGKIERELG
>1VFL_89_109
KAKDGVVYVEVRYSPHLLANS
>1TJY_35_55
DVTYDGPTEPSVSGQVQLVNN
>2B4V_176_196
AEKMGRDNVEGIRVDRTTYGC
>1AC5_287_307
QKGTADCLNMYNFNLKDSYPS
>1XAG_229_249
EKEQGVRKFLNLGHTFGHAVE
>7A3H_211_231
RDQVDYALDQGAAIFVSEWGT
>1UDX_169_189
GKSSLLAAMTRAHPKIAPYPF
>1DQ3_193_213
KYSIQKDRNIYYIDIKARNIT
>1EDZ_72_92
VIEDKDFLEEAIIQANGDDSV
>2ALA_52_72
KTVVPSPYVKCCGASECSTKE
>1TD6_235_255
VNAEFANEIIDAFLVSYFPLH
>1YII_81_101
VSLMRPARIFDAHALKHAIKG
>1XOV_306_326
GYLELWYEKDGWYYTANYFLK
>1R6F_233_253
NSYSYNKDNNELSHFATTCSD
>1P1M_198_218
TIHLYETSKEEYDLEDILNIG
>1UM8_96_116
LDIPIAISDATSLTEAGYVGE
>1MLA_280_300
VLTGLTKRIVDTLTASALNEP
>1E2S_361_381
YPDEVRGVFAVRTGKYKAHFF
>1NE9_135_155
DAGMHATIQPRLNMVLDLTKF
>1Q8K_135_155
FDDKYKRPGYGAYDAFKHAVS
>1D7Y_235_255
IGVLANDALARAAGLACDDGI
>1WW9_263_283
SIWLPGVLKVNPFPNPDMMQF
>1WD3_294_314
MTSGYPSDDTENSVQENIVAA
>2C0H_111_131
LWNGAVKQSTHYRLNGLMVDT
>1YIS_426_446
FDSVRDRVVGLVNNPINFTGR
>2B9W_167_187
AFGYGHFDNVPAAYVLKYLDF
>1UAS_328_348
VTARDLWAHSSFAAQGQISAS
>2F6H_160_180
KKLQKQLQKKAINAVVISESL
>2HKJ_100_120
NRQTRGMYGLGVKAAVLYSQM
>1B63_204_224
VPEGGQKERRLGAICGTAFLE
>1MKY_313_333
DEFTKLFREKLYFIDYSPLIF
>1DHS_278_298
VKHHIANANLMRNGADYAVYI
>1OFC_109_129
GFTAWTKRDFNQFIKANEKYG
>2BMW_182_202
YQFKGFSWLVFGVPTTPNILY
>2G9D_86_106
PVAERCLFIMAHPQATVRHVR
>1PMI_151_171
FKPLDQLAKTLATVPELNEII
>2HMC_116_136
KVGAKGLMVIPRVLSRGSVIA
>2D81_66_86
SITTPTANMKSWSGNQIASVA
>1IG8_116_136
DAMRTTQNPDELWEFIADSLK
>1O88_64_84
INAAAANICGQWSKDPRGVEI
>1FG7_198_218
GWLAEYPHLAILRTLSKAFAL
>1K7I_172_192
NIRNPGSEEYGRQTFTHEIGH
>1BGV_82_102
NGAIGPYKGGLRFAPSVNLSI
>2CAU_10_30
WLLLGVVLLASVSASFAHSGH
>2BJF_279_299
TSCMCLEKGIYYYNTYENNQI
>1PJC_37_57
TQAGIGAGFADQDYVQAGAQV
>2J0W_242_262
EIAFAEAAEMATFGAKVLHPA
>1KO9_193_213
EAHLRKLGLGYRARYVSASAR
>1ZSX_156_176
TVRAMTHVINQGMAMYWGTSR
>1XKS_421_441
DLEGSLASSVAGPNSESMIFE
>1D5R_16_36
DLDLTYIYPNIIAMGFPAERL
>1P5J_142_162
CKVVGELLDEAFELAKALAKN
>1ZHX_349_369
ELRKEEEAKGISWQRRWFKDF
>1KXU_272_292
YEPPRSEEVAVLKQKLERCHS
>2B3H_172_192
GYHGDLNETFFVGEVDDGARK
>1Q14_207_227
LREKITTSGKHPQQPLVIVVG
>2BW4_27_47
AHDQVAKTGPRVVEFTMTIEE
>1YI9_204_224
VSGYRVRNGQWTLIGRQNPQL
>2GU1_265_285
YLVIEHNSVYKTRYLHLDKIL
>2CY7_270_290
IGYVGEELIYLDPHTTQPAVE
>1EDG_191_211
DSINCINQLNQDFVNTVRATG
>2FSJ_115_135
NDGSPVDLVIGSGTPLGTFDL
>1WD3_105_125
SAIGAPVTLNGQKAYGVFMSP
>1FP2_77_97
YLAHNGFFEIITKEEESYALT
>1QOY_159_179
ASGKLLALDSQLTNDFSEKSS
>1EG2_197_217
SVEKGRNPTNVWRMSRLNGNS
>1RMG_79_99
DGIIYRTGTASGNMIAVTDTT
>2HBJ_388_408
NTNEEATPIPSSETKADGILL
>1B7E_360_380
RKEKGSLQWAYMAIARLGGFM
>1Q35_188_208
GICDYSIGNSYYYGKMLDDEK
>1HT6_385_405
VIPAGFVTSAHGNDYAVWEKN
>1I9Z_145_165
NKGAVAIRFDYEDTGLCFITS
>2CFQ_123_143
PAVEAFIEKVSRRSNFEFGRA
>1JY1_374_394
SKAAWGALEKNGTQLMIRSYE
>3BCT_45_65
IPALVKMLGSPVDSVLFYAIT
>1DQ3_315_335
KNLQNEEKREKLEKVLSNHKG
>1WZA_415_435
INGGLNVVAFRRYNDKRDLYV
>1XVT_267_287
GLAHLLGTPEIPEGTQLIHRI
>1Y4I_275_295
IARFLEGHPSITRVYYPGLSS
>1MJ5_108_128
DWGSALGFDWARRHRERVQGI
>1EWF_223_243
QMKGEFYSENHHNPPPFAPPV
>1POT_279_299
KLLSPEVANDKTLYPDAETIK
>1AGX_290_310
PDDKYGWIAAHDLNPQKARLL
>2NWH_183_203
IDILFMNEAEARALTGETAEN
>2H9F_56_76
AAHIDGMGGATSSTSKCVILS
>2II0_286_306
LEERVAVVSRIIEILQVFQEL
>2G0D_9_29
EKIIAQWDERTRKNKENFDFG
>1SE8_117_137
QDAGGGVRMSGAMNEVLVLGN
>1M6E_325_345
IEDVFHRYKLLIIERMSKEKT
>1TFZ_186_206
ERVEDASSFPLDYGIRRLDHA
>3MBP_204_224
MNADTDYSIAEAAFNKGETAM
>1UX5_379_399
SFFKKFADFINEYKKAQAQNL
>1XKG_120_140
VAATESAYLAYRDQSLDLAEQ
>1J8U_111_131
LEKYCGFHEDNIPQLEDVSQF
>1MDO_307_327
RCGITRDALMASLKTKGIGTG
>1G8P_136_156
EPGLLARANRGYLYIDECNLL
>2FQX_64_84
GLVVACGSFLVEAVIETSARF
>1WW9_309_329
ERKKYEQEFESKWKPMALEGF
>1Q14_74_94
DFFQSDPLPFYTLAKELYPGN
>2AM1_426_446
KESLGAHDQILLKGSNSMNLA
>1ODM_225_245
QSNVQNLQVETAAGYQDIEAD
>2DAP_88_108
TYDNHRDIPRHRQVMNEAATA
>3GRS_184_204
EELPGRSVIVGAGYIAVEMAG
>2HVQ_136_156
DYMMESFCNTFKFKMAPLLGR
>2EX1_256_276
YAQQQLNLLNHFTQAEGDLFI
>1TXD_330_350
DNKALFVISMSDNGAQIYELV
>1ZU4_268_288
SKGGIGLAIKELLNIPIKMIG
>1P5D_433_453
FEADTEEELERIKTVFRNQLK
>1I6L_199_219
NPKAYITLLDDAKTIEKKIKS
>1AB4_219_239
VEVDAKTGRETIIVHEIPYQV
>1SDJ_118_138
IEKHNDDYRISLEQGTPGFEP
>1L8Q_102_122
LLLDDVQFLSGKERTQIEFFH
>1XHC_245_265
HTGRGILIDDNFRTSAKDVYA
>1V2D_322_342
LVEEARVALIPASAFYLEDPP
>1GWU_220_240
VDFDLRTPTIFDNKYYVNLEE
>1BS0_110_130
AANQAVIAAMMAKEDRIAADR
>1WMD_58_78
RTNNANDTNGHGTHVAGSVLG
>2FAU_20_40
LNDGETRKMAEMKTEDGKVEK
>1NI9_318_338
RRIQSIHYLDRKDPEMQVHIL
>1BCO_304_324
GRFICEAECLAPVAFNDAAAG
>1IXH_244_264
QKGEDAWPITSTTFILIHKDQ
>1W8K_36_56
LGEDAEVENAKYRIPAGRCPV
>2GUY_444_464
TVGSDGNVPVPMAGGLPRVLY
>1NIJ_207_227
VVSTKPRFHFIADKQNDISSI
>1O20_1_21
MGSDKIHHHHHHMDELLEKAK
>1JTA_321_341
VDLSGCGFSAYTSKIPYIYDV
>2G8J_79_99
RTDICQGALGDCWLLAAIASL
>1ZSX_269_289
GRRQQAKLKELQAIAERLGCT
>1SE8_243_263
AAATPAAPRTQTASSAARPTS
>1UA7_39_59
INQVKEGNQGDKSMSNWYWLY
>1O5T_74_94
EAMHVGHLIPFIFTKWLQDVF
>1GPJ_51_71
VEVYASGARDRAEELGDLIHD
>1YT3_268_288
IRFHGKTLLALVEKAQTLPED
>1FL2_264_284
KCETNVKGVFAAGDCTTVPYK
>3GCB_14_34
FQGAMASSIDISKINSWNKEF
>1L9V_16_36
SYKFIPFNNLAIKAMLTAKVD
>2BOQ_146_166
DSILARMGDAGFSPVEVVWLL
>2CU2_305_325
GLVVAKVGDEVLVVPKDWARE
>2NXF_88_108
VDVHHVWGNHEFYNFSRPSLL
>1Y0Y_153_173
DMGVKIGTVITWDGRLERLGK
>2G9D_139_159
QFFANTDEHSRWHLDLHCAIR
>2NZL_297_317
LPEIVEAVEGKVEVFLDGGVR
>1B89_56_76
IKADDPSSYMEVVQAANTSGN
>1O7F_172_192
ETGSNNDRIPDKENVPSEKIL
>1E6U_226_246
ELAHEVWLENTQPMLSHINVG
>1LJ8_375_395
CSDGSSKFPKFTVPTINRLIA
>1WST_92_112
LARWMEKRYDIPMSKVEIMTV
>1XKS_209_229
TLSSVLWDRERSSFYSLTSSN
>1C7Q_302_322
TTDLHSMGQYVQEGRRNLIET
>1IR6_213_233
AEAVGYTGKAVEVAFRIAPRI
>2A99_336_356
KAVDSSYNVQPDSVAPIWNLR
>1Q5N_10_30
SLFYQRDVTEIFSDRALVSYM
>1Q25_37_57
GVAQCGPSSAVCMHDLKTDSF
>1P5D_49_69
PCVAVGRDGRLSGPELVKQLI
>1BQC_252_272
IGWSWSGNGGGVEYLDMVYNF
>1IGR_409_429
LTIKAGKMYFAFNPKLCVSEI
>1AL3_35_55
KQVRMLEDELGIQIFARSGKH
>2HGS_231_251
NIHVIRRTFEDISEKGSLDQD
>1RU4_178_198
KNGSMADGFGPKQKQGPGNRF
>1UA4_4_24
WEELYKNAIEKAIKSVPKVKG
>2HWK_242_262
LHLNPGGTCVSIGYGYADRAS
>1OHC_24_44
YSRPKSASNVHYFSIDNELEY
>2BW0_142_162
NWTLIHGDKKGGFSIFWADDG
>1XHC_155_175
GLELAGNLAEAGYHVKLIHRG
>1XV5_271_291
QILDCYINSEMLERMSKSGFG
>1MDO_289_309
SWEHIHAWHLFIIRVDEARCG
>1QOY_292_312
AAKKMINTCNEYQKRHGKKTL
>1Q44_159_179
YCCRNPKDMFVSLWHFGKKLA
>1ML9_217_237
MSGPTRFINHSCDPNMAIFAR
>1AC5_16_36
GLSEVPDPSNIPQMHAGHIPL
>1NUY_77_97
SNDLVINVLKSSFATCVLVSE
>1KKH_201_221
RKKKTAELVNEVAKIENKDEI
>2GHR_124_144
ELKRIMEYSKTNVTSTLHICW
>2BF6_208_228
NFQVKKDWMKFLGIAPGRGIQ
>1FOB_292_312
LGVYYWEPAWIGNAGLGSSCA
>1T2D_221_241
TVNTALEIVNLHASPYVAPAA
>1GCA_66_86
NLVDPAAAGTVIEKARGQNVP
>2B4W_56_76
AASHVRLFEETGKDEFTAVPE
>1KVP_131_151
YNNYFKAPWMPDRTEANPNEL
>1R9L_119_139
IAKLFDTNGDGKADLTGCNPG
>1WP5_226_246
FEKATRAKRGVVILRELKANP
>2B9E_138_158
LASMATLLARAGVSCCELAEE
>1ESC_239_259
GADFVDLYAGTGANTACDGAD
>1KK1_20_40
DHGKTTLTKALTGVWTDTHSE
>1TVL_213_233
EPVVFQAGSSETGRQFAAKNA
>2BW4_93_113
LLHNIDFHAATGALGGGALTQ
>2BC9_128_148
ALAVLLSSTFVYNSIGTINQQ
>2CAU_230_250
ISKHAQSSSRKTLSSQDKPFN
>1UMG_191_211
LIGTPARYVIRRVYRNEDNLL
>1QHU_135_155
QDEFPGIPFPLDAAVECHRGE
>1Y08_301_321
NIGAQVLGLFTLSTGQDSWNQ
>2B5W_107_127
APDGMYFERGIVGAHGYMSEF
>1LYV_187_207
VHVGNWPDQTAVSSEVTKALA
>2BJQ_251_271
NAGAEIGSFQMLVVPDPDILG
>2GHS_272_292
QTTCPAFIGPDASRLLVTSAR
>1NI5_347_367
DIRPPRADEAVSVRFKAPGLL
>2B4V_232_252
DVLDVRFVPEMFMYRWDISFV
>1P5J_52_72
SMALSKMAGTSVYLKMDSAQP
>1DFA_179_199
YAPILYENDHFFDYMQKSKFH
>1O89_79_99
PMIPGIDFAGTVRTSEDPRFH
>2EX2_245_265
KQAGITWSGTLLRQTQVNEPG
>1KA2_418_438
GYFPTYTIGTLLSAQLYYHIK
>1U09_354_374
KPHFKSLGQTITPADKSDKGF
>1ZKL_148_168
NTSVLENHHWRSAVGLLRESG
>2AM1_81_101
DDVLTAFQSLASYYLEKTTVD
>1XV5_252_272
EYYGNREIDKMNLAPNQPAQI
>1X8V_200_220
GLVALVADIMNGRIANPPTDK
>1OWL_428_448
ELRHVHPKDLISGEITPIERR
>1NQK_296_316
LVRGGAGTALVGDGPTVAARI
>1HZF_27_47
SDPLDTLGSEGALSPGGVASL
>1NIJ_22_42
RHILNEQHGYKIAVIENEFGE
>2FGQ_300_320
ASTLGLQAKGVYAGGVQAGES
>1A8D_376_396
KMEAVKLRDLKTYSVQLKLYD
>1YC9_39_59
IEEALQHSPSLCMAMARLKGA
>1A5T_270_290
VPGLVAELANHLSPSRLQAIL
>1GTK_129_149
SLRRQCQLAERRPDLIIRSLR
>2DBQ_53_73
LSERIDKEVFENAPKLRIVAN
>1MDO_281_301
PFQPLSLPSWEHIHAWHLFII
>1HT6_352_372
SALKILMHEGDAYVAEIDGKV
>1OGQ_49_69
TYRVNNLDLSGLNLPKPYPIP
>1RYO_179_199
CSTLNQYFGYSGAFKCLKDGA
>2CZ9_133_153
AKKAENEFVGVPCGILDQFAV
>1KVP_363_383
PPTATKEIQYLNAKGALTYTD
>1YON_186_206
LTAIWNCPNGELRHHPQEIMQ
>1Y3N_142_162
RQDWLDKLHLKTPQTVDELYT
>2GS8_80_100
AIIDQFRQPGQAFVKMETQNN
>1B6R_8_28
GNGQLGRMLRQAGEPLGIAVW
>1V9M_281_301
LGVGLVLAYVKEREWEAVRLR
>1BIF_198_218
YENSYESLDEEQDRDLSYIKI
>1A8D_419_439
DILIASNWYFNHLKDKILGCD
>2FAU_161_181
DVNNSIKMEVGIEDCLHIEFE
>1Q35_11_31
QPYLIEPMLKNFEKDTGIKVN
>1CX4_205_225
SGEVRITMKRKGKSDIEENGA
>1PJA_223_243
IGGPDDGVITPWQSSFFGFYD
>1VHN_76_96
AARILSEKYKWIDLNAGCPVR
>1S7C_2_22
TIKVGINGFGRIGRIVFRAAQ
>1WDI_242_262
AVNRAKAEGRRVVAVGTTVVR
>1VAG_218_238
RGRFDVLPLLLQANGNDPELF
>1PB1_116_136
VALRQELDLYICLRPVRYYQG
>2BWV_50_70
WYFTGFNEPEAVLVLIKSDDT
>1N26_162_182
PEGDSSFYIVSMCVASSVGSK
>1VYR_328_348
ANPDLVARLQKKAELNPQRPE
>2AP1_108_128
SGKPLRADLSARLDRDVRLDN
>1U8X_316_336
REAFIFSQCDMITREQSSENS
>1SAZ_333_353
NEEKALALSALRVLRGEEKPK
>1W9Y_155_175
FGTKVSNYPPCPKPDLIKGLR
>1UX6_153_173
NDPNWVVRHQGKELVQTVNSD
>1DS1_148_168
AYHRLQPNYVMLACSRADHER
>1TQN_32_52
YHKGFCMFDMECHKKYGKVWG
>1TFZ_162_182
GDVVLRYVSYKAEDTEKSEFL
>2B61_55_75
NDEKNNAVLICHALTGDAEPY
>2D0B_178_198
LLHNRTLVKLVDAIAPAEPEA
>1LC5_61_81
YFHLHQALARHHQVPASWILA
>2EWV_255_275
DIFPLNQQEQVRIVLSFILQG
>2DBN_241_261
GAHTDSGALERWLLPAYQRVF
>1JTA_248_268
GSIHSFNNVFKGDAKDPVYRY
>1KKH_254_274
KLNISTPKLDRIVDIGNRFGF
>1UX6_281_301
GWKDFTAYRWRLSHRPKTGFI
>1G97_112_132
KNLIDFHINHKNVATILTAET
>1W78_57_77
TNGKGTTCRTLESILMAAGYK
>2BLE_178_198
AGNVVTGEMVEELILSGADII
>2B69_41_61
SHLTDKLMMDGHEVTVVDNFF
>1FG7_135_155
LDLQGISDKLDGVKVVYVCSP
>1Q1Q_102_122
YSPRLMSSHLPIQIFTKAFFS
>1NOF_125_145
APLYAISIQNEPDWKPDYESC
>1EDZ_299_319
TIAMLLRNMLRLVRNVELSKE
>1WRU_340_360
LVPVESDRKNRKGGDSNGGID
>1M7Y_131_151
LADPGEAVLIPTPYYPGFDRD
>1IGR_235_255
PPNTYRFEGWRCVDRDFCANI
>1IIR_367_387
LTPETHARATAVAGTIRTDGA
>1PW4_152_172
ERGGIVSVWNCAHNVGGGIPP
>1RA0_158_178
FPQEGILSYPNGEALLEEALR
>1YON_228_248
RDYVMQVIDATAENISSMLQD
>1XFI_158_178
GIFAGNIFDLGSAQLAEVFSR
>1IG8_26_46
QIENFEKIFTVPTETLQAVTK
>1W9H_82_102
NISEFIYDSPHFDSIKSQVDN
>1F8E_357_377
WWTSNSIVSMCSSTEFLGQWD
>1USG_151_171
GEGLARSVQDGLKAANANVVF
>1VJ1_333_353
GLENMGVAFQSMMTGGNVGKQ
>1LJ8_333_353
AYMDLDVTPNLAPVPGIDLTD
>1JL5_166_186
KKLPDLPPSLEFIAAGNNQLE
>1PVL_116_136
YSYGGDINISNGLSGGGNGSK
>1RW3_11_31
PQAWAETGGMGLAVRQAPLII
>1TD6_188_208
QVEYFNSKLKQKFTLTLGEFE
>1CSH_282_302
WLSQLQKDLGADASDEKLRDY
>1Z5V_399_419
RKREAFLEQFRKEDMFKDNFD
>1KV7_296_316
ISASGALPDTLSSLPALPSLE
>1U16_423_443
DVSQVFNFVNSVEQYTALGGT
>1N11_298_318
IKHGVMVDATTRMGYTPLHVA
>1CPT_261_281
YVAIATAGHDTTSSSSGGAII
>1TR9_183_203
ETIAQDMAIFRAQIEAGVLDA
>1OX0_269_289
GATILAEVVGYGNTCDAYHMT
>1R5Y_69_89
GNTYHLMLRPGAERIAKLGGL
>1GPI_339_359
WFAQKGGLKQMGEALGNGMVL
>1IUC_26_46
YFQDLNGKIREAQRGGDNPWT
>1A26_59_79
ILNEVQQAVSDGGSESQILDL
>1ZOD_111_131
GAESNEAAIRMAKLVTGKYEI
>1IOW_134_154
ISALGLPVIVKPSREGSSVGM
>1OYG_304_324
PLIASNTVTDEIERANVFKMN
>2POR_255_275
DTIDDVTYYGLGASYDLGGGA
>2FYT_6_26
HHHHHSSGLVPRGSDLQEDED
>1YIS_192_212
RGIKGATGTQDSFLTLFAGDE
>1B6A_221_241
TGCSLNNCAAHYTPNAGDTTV
>1WZZ_124_144
RPDYIQDAMAIYGDVLNLMTM
>1AL3_216_236
LTPRIVFTATDADVIKTYVRL
>1ZED_166_186
RNWYSDADVPASARQEGCQDI
>1U8X_26_46
KKSFSIVIAGGGSTFTPGIVL
>1FC6_198_218
KQQLGYVRLATFNSNTTAAAQ
>2DVZ_153_173
GVLHLMGESFKMATGTDIVHV
>1QE3_435_455
AWITFAKTGNPSTEAVNWPAY
>1TFZ_113_133
SHGLGVRAVAIEVEDAESAFS
>1N93_238_258
AQMTTYTTIKEYLAECMDATL
>1XIP_64_84
ELQLLRDHITSDSTPLTFKWE
>1OLT_186_206
QDEEFIFALLNHAREIGFTST
>1ZED_278_298
IHRDSTLDPSLMEMTEAALRL
>1PEA_3_23
SHQERPLIGLLFSETGVTADI
>2DVZ_101_121
DPIKDFQPVTNFANTANVVAV
>1JX6_99_119
EALKSKSDYLIFTLDTTRHRK
>1J09_296_316
ERVSLGGPVFDLEKLRWMNGK
>1G55_246_266
TKGYGSYIEGTGSVLQTAEDV
>1H4V_34_54
AGALELVTPIFEETQVFEKGV
>1XIP_265_285
DITPPFGQIVRFPYMYKVTLS
>2B20_197_217
RPLAVLLDGEFWAQSMPVWPV
>1IOM_243_263
VREKLAKKERIMGMGHRVYKA
>1KQ3_188_208
EAESCKQKYAPNMTGRLGSMT
>1M6I_295_315
DSDFGGFRVNAELQARSNIWV
>1Y08_138_158
EYFKEKAFPYLSTKHLGVFPD
>1YU0_246_266
THHGKRLPNYNEFQALAFGTT
>2J3X_105_125
TPKELGINFSIRDVELDRDIS
>1JXM_202_222
HCILDVSANAVRRLQAAHLHP
>2VTK_102_122
TDAVLAPHIGGEAGSSHAPPP
>2GZ7_141_161
LNGSCGSVGFNIDYDCVSFCY
>1PII_368_388
REFQHVDKYVLDNGQGGSGQR
>2NWH_116_136
KLFTPRRLKVRAVREAIIASD
>1SAZ_360_380
RRWRERYDSYLDGILRHHHHH
>1M4L_145_165
RNWDAGFGKAGASSSPCSETY
>2J0W_121_141
MSTLLFVEILRERDVQAQWFD
>2HWK_157_177
SFVSKLKGRTVLVVGEKLSVP
>2J4O_70_90
GYDGNRVTNFVAQRLSAELLL
>2HKJ_29_49
RALYQTVRELIENSLDATDVH
>1PO5_337_357
IQRLGDLIPFGVPHTVTKDTQ
>1AL3_304_324
VALRSNEDIEAMFKDIKLPEK
>1MLA_5_25
AFVFPGQGSQTVGMLADMAAS
>1H30_339_359
GQSEVSAAQLQERLAVLERHL
>1H6S_193_213
IAFVGAAYKFNGGGGPKLAKM
>1RRK_297_317
KKEAGIPEFYDYDVALIKLKN
>1TD6_249_269
VSYFPLHPPVPLAQLAAKIYE
>1YDX_27_47
KLKLNNNINWTKRTIDSLFDL
>1CJC_262_282
AARRASASRAWGLRFFRSPQQ
>2J0W_417_437
MICYGASSHNLCFLVPGEDAE
>2MNR_26_46
TVGTAPLVLIDLATSAGVVGH
>1LJ5_275_295
LPKFSLETEVDLRKPLENLGM
>2FBA_323_343
LLEDNKDRYSVNSAYSAGAAI
>1PFO_100_120
DRTYPGALQLADKALVENRPT
>1Y4I_142_162
IRAAMRPETKVVYIETPANPT
>1DYK_2_22
PLASVPTPAFPFPVPTMVHGP
>1EDZ_120_140
VEGLNHVYYQNLYHNVRYLDK
>1CS6_303_323
DTEADIGSDLRWSCVASGKPR
>1OXX_325_345
FTYSDHPIHSGEEVLVYVRKD
>2HBJ_180_200
LYVVGLFDTYHASKAIGLPRH
>1EWF_3_23
PGVVVRISQKGLDYASQQGTA
>1IUC_67_87
TWKSAQGIQIRVYCVNKDNIL
>1GYC_297_317
VIPLIETNLHPLARMPVPGSP
>1P8L_74_94
ISIEGATFQDTTSAVMTGHKM
>2BOQ_226_246
IRLQSDHLLARDPQTACEWQS
>1E5W_326_346
EKKKREMAEKEKEKIEREKEE
>2FGT_395_415
VNGKIVPITKDLLRKEGANSG
>2C78_157_177
LLNQYEFPGDEVPVIRGSALL
>1FNO_139_159
ADDKAGVAEIMTALAVLKGNP
>2FSJ_267_287
GPEVSGPILEDLANRIIENIR
>2IZR_107_127
VLMIAIQLISRMEYVHSKNLI
>2II0_279_299
CIVETENLEERVAVVSRIIEI
>1ML9_142_162
DRGWGVKCPVNIKRGQFVDRY
>2B3H_232_252
VVRSYCGHGIHKLFHTAPNVP
>2GY5_12_32
LVSDAETSLTCIASGWRPHEP
>1GPJ_283_303
VRTIDDLRVIARENLERRRKE
>2FGQ_62_82
FGDDGNASGFNFKRRSTVSLS
>3THI_330_350
QIVNKPSNRVFRLGPEVRTWL
>1LTQ_104_124
GWKVEHKVFDVPWTELVKRNS
>1R3F_264_284
FKNGNPVRTSGAPLEGLVRVT
>2GS8_136_156
QKAKFASGSSSRSFFGPVAAW
>1ZOD_250_270
GRTGTMFACQRDGVTPDILTL
>1U8X_50_70
DHLEEFPIRKLKLYDNDKERQ
>1K5C_36_56
NPDKGATVTMAGDITFAKTTL
>1S7C_42_62
AYMLKYDSTHGRFDGTVEVKD
>2F68_108_128
AEFEVQGRNLTQTNTSDDKVA
>1BIF_25_45
ALHASQRGVCMTNCPTLIVMV
>1M6E_84_104
MGRENSPEYQIFLNDLPGNDF
>1BI5_88_108
APSLDARQDMVVVEVPRLGKE
>2B4W_279_299
LYSGVGDSHEGRITIDYPFKG
>1ZXX_221_241
AEGVMTADQFMAELKKYGDFD
>2IZR_174_194
HKSLTGTARYMSINTHLGKEQ
>1LRZ_55_75
ACLLTAVPVMKVFKYFYSNRG
>1V73_24_44
YWICDNRLKTTSIEKLQVNRP
>1PO5_434_454
ILQNFSIASPVPPEDIDLTPR
>2I0O_195_215
GGLNLSRAIGDHGYKMNKSLP
>1HZF_40_60
SPGGVASLLRLPRGCGEQTMI
>1MSK_39_59
EASIETLRNYIDWTPFFMTWS
>1DD9_105_125
FRERVMFPIRDKRGRVIGFGG
>1RA0_151_171
IDLQIVAFPQEGILSYPNGEA
>1KS8_206_226
YASADYRDELVWAAAWLYRAT
>1ZXX_147_167
MDAIDKIRDTASSHHRVFIVN
>1QNR_320_340
SDPYTVWYNSSNWQCLVKNHV
>1UUQ_50_70
AYLGAPNEVGDRDRLAKELDN
>2J66_213_233
YERYGIVCECINLGGGFGVPY
>1O5T_20_40
DKELINRIERATGQRPHHFLR
>1RI6_311_331
GLLHEKGRYAVGQGPMWVVVN
>1T1G_198_218
SAGRIERETVWNDGPDGGSTG
>1N67_175_195
YNLSIKGTIDQIDKTNNTYRQ
>1O5T_2_22
AKGIDYDKLIVRFGSSKIDKE
>1I1W_38_58
ANFGQVTPENSMKWDATEPSQ
>1WXQ_64_84
YRNGLALIPVKMVDVAGLVPG
>2DAP_57_77
DDVDVLFLCMGSATDIPEQAP
>1YDX_262_282
TGFVAEPNTEKDTISIISNGY
>1T5J_42_62
VDSYVEPKNYLAGKLNKGEWT
>1YKS_181_201
AWFLPSIRAANVMAASLRKAG
>1SDJ_246_266
WLVHHNVLPHDGNVLRVKGHQ
>2CYG_219_239
FAALERVGGANVAVVVSESGW
>2A3N_250_270
RPVSSAEFFHGALELLEKDVP
>2BDE_81_101
ILKLSRYGAIRLSYHGTKQIS
>1ZSX_236_256
GIVSGKYDSGIPPYSRASLKG
>1CS6_285_305
YQGRIIIHAQPDWLDVITDTE
>2DAP_217_237
PDYFVGYEVEVNFIDEATFDS
>2B4V_26_46
AENNRRVGPEHMFRTAIRAQQ
>1L5O_135_155
GNIAVGPAMSRLQAEALLLEV
>2A1X_276_296
GIAHKFFGAENSVNLKDIWMF
>1A8Y_147_167
KLIGYFKNKDSEHYKAFKEAA
>1SZN_227_247
ISPNWGSVTRILNLNSFKLNS
>1IGR_437_457
GTKGRQSKGDINTRNNGERAS
>1GKZ_176_196
HHLALHEDKPDFVGIICTRLS
>1FCQ_18_38
PTFMCHKYGLRFEEVSEKYGI
>1BS0_350_370
PPTVPAGTARLRLTLTAAHEM
>1RMG_87_107
TASGNMIAVTDTTDFELFSST
>1RIQ_48_68
KNVFLGLEKRPYKRATSCQKC
>1RCQ_49_69
AAEADGFAVACIEEGLELREA
>1CA1_120_140
YLGEAMHYFGDIDTPYHPANV
>1FKM_27_47
RQISWNGIPKIHRPVVWKLLI
>1SQH_249_269
GGLLAAAMSREIARGEEITLT
>1UX5_105_125
DFLQTPSVVEFLSKSEIIEVS
>1TJY_49_69
QVQLVNNFVNQGYDAIIVSAV
>1NUY_159_179
LVAAGYALYGSATMLVLAMVN
>1QYI_229_249
GAGFELGIATGRPYTETVVPF
>1Q14_103_123
LLKLFQDKDVLKRVYTQNIDT
>1SBP_149_169
NNDQAKAEDFVKALFKNVEVL
>1EA7_144_164
ANNSLISSAVNYAYSKGVLIV
>1Z6F_63_83
FKETDLVTIGNDAWATGNPVF
>1XKN_134_154
NAVPERVAKAQGLPMVSTGMV
>1KWF_231_251
ASGTPASGQSYDYKYDATRYG
>1FC6_214_234
TAAAQQAFTELSKQGVAGLVL
>1X8V_138_158
DFFAELTIYTSSACLIGKKFR
>1XM9_24_44
YYIQHTCFQDESAKQQVYQLG
>1L5O_184_204
AAMVSVFTGSDAKEVVGIGAN
>1XVT_300_320
DAWLATHTIAEVKERFAELNI
>2F5U_249_269
ITALGVIQRLLANGNVYADRL
>2HGS_164_184
RHVLSVLSKTKEAGKILSNNP
>1ZVD_294_314
FFDEERRARLLQFVTGSSRVP
>2FBA_375_395
KLAYDAKSASNDITINKINYD
>1I6L_290_310
WMESEELDRVLDEGAEKANRV
>1YRW_46_66
ARLAAERGIPVYAPDNVNHPL
>2A99_294_314
GGRTWKVARLMGDKAPPGRAW
>1ISR_238_258
FDRLLRKLRERLPKARVVVCF
>1QYI_112_132
ELKLQNISTNLADCFNLNEQL
>1VE1_111_131
LVLTDPERRMLAAREEALRLK
>1PJC_218_238
YSNSAEIETAVAEADLLIGAV
>2I0Z_118_138
LKEEDHGRMFPVSNKAQSVVD
>2BWV_189_209
EITAMAHTRAMEKCRPGMFEY
>1VJT_213_233
VDWQVAGVNHGIWLNRFRYRG
>2CBN_155_175
DAPGALNAQALKAAGVPPGPL
>2BI0_44_64
VGNRLRLALDSDLCAAVTGMP
>1BS0_27_47
AQGAGRWLVADDRQYLNFSSN
>1AC5_408_428
DDAVSFDWIHKSKSTDDSEEF
>1RE9_281_301
IPAACEELLRRFSLVADGRIL
>1IO1_270_290
GLAVKVGDDYYSATQNKDGSI
>2CAU_361_381
DLNMVGIGVNAENNERNFLAG
>1RE9_300_320
ILTSDYEFHGVQLKKGDQILL
>2FAU_241_261
APVKGESIPIRLFLAGYDPTP
>1EVY_220_240
ANGLGMGLNARAALIMRGLLE
>1H4V_334_354
IPLTEEAVAEAFYLAEALRPR
>1RP4_90_110
FNNDTMKEADDSDDECKFLDQ
>1V72_333_353
ATTAEDVDHLLNQVRLAADRT
>1BS0_37_57
DDRQYLNFSSNDYLGLSHHPQ
>1W9Y_148_168
YGSKGPNFGTKVSNYPPCPKP
>1B89_139_159
DAAKLLYNNVSNFGRLASTLV
>1G41_247_267
AVEQNGIVFIDEIDKICKKGE
>1LC5_33_53
INPLGMPVSVKRALIDNLDCI
>1WZU_205_225
EKADIIASTGGMIKRACEWDE
>2EU9_309_329
QLFDLMRRMLEFDPAQRITLA
>2G62_165_185
LCCLCKIGVLRVDDQIAIVFK
>2H85_32_52
AVYTKVDGIDVEIFENKTTLP
>2MNR_147_167
TERAVTAAELGFRAVKTKIGY
>2BG1_46_66
TLAEAQERMYDYLAQRDNVSA
>1Z05_70_90
ITKITRELIDAHLIHETTVQE
>1JY1_414_434
KFFAGSQEPMATFPVPYDLPP
>1WDP_308_328
HAAELTAGYYNLNDRDGYRPI
>2BWV_93_113
LGQDAAPEKLGVDRALAFSEI
>1EG2_104_124
IFGGLQYQGEAGSGDLISIIS
>1U8X_82_102
REKAPDIEFAATTDPEEAFTD
>2GHS_245_265
NARWGEGAVDRYDTDGNHIAR
>1G97_375_395
VNFGAGTITVNYDGKNKYKTV
>2BMW_199_219
NILYKEELEEIQQKYPDNFRL
>2FYT_164_184
GGSVYPDICTISLVAVSDVNK
>1A8Y_267_287
EILKSVAQDNTDNPDLSIIWI
>1WW9_29_49
WYPVMFSKEINEGEPKTLKLL
>1OZA_189_209
SELKDPASSILDIERKVTAKM
>1WXQ_168_188
IAEHLSGIGVNENDVWEAMHK
>1ZJC_232_252
HIWEDATSYVNGKEQAFIANI
>1XUU_132_152
SGECNNYPLIKLVASFGKPII
>1WYC_62_82
RLGAIAAQLPDLEQRLEQTYT
>1PSW_219_239
FGSAKDHEAGNEILAALNTEQ
>1JK7_32_52
ENEIRGLCLKSREIFLSQPIL
>1GA8_201_221
CYANSRFNFMPTNYAFMANWF
>1IAL_60_80
LLSREKQPPIDNIIRAGLIPK
>1DNV_108_128
FRTNRIAFETSSTVTKQATLN
>2BLE_264_284
GGMFSGHTECAGEVIERNGRK
>2NRJ_207_227
KGAILGLPIIGGIIVGVARDN
>1QZ9_227_247
KYLNGGPGSQAFVWVSPQLCD
>3GRS_56_76
GTCVNVGCVPKKVMWNTAVHS
>1KO9_9_29
RRMGHRTLASTPALWASIPCP
>1I6L_97_117
VYIGELERMTQFKEKSAGKEA
>2FTP_54_74
SPKWVPQMAGSAEVFAGIRQR
>2BF6_43_63
RRHGGADAPNNDIDTAVRRSE
>1YLE_114_134
SLCHDLTGNSLLTSFYVQRDL
>1PB1_392_412
DFERLMDGAKLLKCSEFGDAI
>2IJR_4_24
WCKNRLEITGRSVFVDIMQQW
>1YDX_50_70
GEMLEKELITPEGKYEYFNGG
>1G93_60_80
LDNYYAKQKITVGLTVFAVGR
>1FP2_220_240
RPQVVENLSGSNNLTYVGGDM
>2MNR_105_125
IDMAAWDALGKVHETPLVKLL
>1O7F_430_450
NCHFLRVDKEDFNRILRDVEA
>1SVB_224_244
ALPWKHEGAQNWNNAERLVEF
>1NU5_133_153
PIAWTLASGDTARDIDSALEM
>1JDN_88_108
ILGPVCEYAAAPVARLASHWD
>1VJP_272_292
TKSSIVKDILGYDAPHYIKPT
>1FG7_265_285
MRERVAQIIAEREYLIAALKE
>1NHS_122_142
GKDLDNIYLMRGRQWAIKLKQ
>1R3S_148_168
RVPLIGFAGAPWTLMTYMVEG
>1RHC_114_134
PVTGEWPSVPVRQDMTVEAVK
>1SE8_213_233
KDGNKRNSTRVEATRVEALAR
>2GWD_182_202
VNLDFSSEADMIRKFRAGLAL
>1V71_133_153
REKMAKEISEREGLTIIPPYD
>1UUQ_33_53
ELQGKPYVITGVNMWYAAYLG
>1XTI_5_25
HMSSGFRDFLLKPELLRAIVD
>1CPT_231_251
RSCPKDDVMSLLANSKLDGNY
>1JYE_252_272
GAMRAITESGLRVGADISVVG
>2DE2_182_202
PGVDVPAEQLEESATVKGADL
>2GHR_165_185
MFGVFEHEVREQHVKLLQGFD
>2GJL_114_134
FRRHGVKVIHKCTAVRHALKA
>1YLE_48_68
SFAAEVSYNGEESYFFVLEDS
>2GHS_123_143
LHAELESDLPGNRSNDGRMHP
>2A62_189_209
GGHSGGLSGTTTLTVTLTDVN
>2H8O_160_180
TLAFDIIASDDNPLAAERKAA
>2AZQ_72_92
GLLAAGLGIEHFLDLLQDAKD
>1BS0_265_285
STSMPPAQAQALRASLAVIRS
>1S7C_128_148
PMFVKGANFDKYAGQDIVSNA
>1IN4_304_324
AGFLARTPRGRIVTEKAYKHL
>2BWV_9_29
QRRRQALVEQMQPGSAALIFA
>2AYU_149_169
QIAKGQEIVESLNETELLVDE
>2AEX_219_239
HRGERRGIGGIFFDDLDSPSK
>2GWN_432_452
AYAKGRLAESRPTVHPLFFNR
>1XHB_320_340
QCKPFSWYLENIYPDSQIPRH
>2NWH_32_52
GSWMEEAGGGGFNAARNLSRL
>1WZA_81_101
LEDFHKLVEAAHQRGIKVIID
>3GCB_192_212
KWNSLLTTKLREFAETLRTAL
>2F6H_205_225
DDILTFFNSIYWCMKSFHIEN
>1LTQ_158_178
KPKAVIFDVDGTLAKMNGRGP
>1IHG_292_312
AVDSCLEALEIDPSNTKALYR
>1DOZ_175_195
AMLIVSAHSLPEKIKEFGDPY
>1CKO_298_318
KNQANDRLTYEKTLLNIEENI
>2AU3_2_22
HMSSDIDELRREIDIVDVISE
>1FSU_249_269
WNNTVFIFSTDNGGQTLAGGN
>1DDI_53_73
VWYQNDPALVKELVELLWLKG
>2ABS_27_47
NSATGPMRVFAIGNPILDLVA
>1KS8_79_99
FEAGYSSAGALDDGRKAVKWA
>1O5T_220_240
QDPYFRMTRDVAPRIGYPKPA
>2CEY_56_76
LKDGSLDFTFAESARFQLFYP
>1MGP_189_209
VSNFDYLVKGGRVSKFQGFVG
>2BF1_40_60
KLSPLCIGAGHCNTSIIQESC
>1VJT_34_54
AQTEELSREDTHIYMMDVHER
>1F42_3_23
ELKKDVYVVELDWYPDAPGEM
>1F8E_212_232
RDNWQGSNRPVIRIDPVAMTH
>1VYR_78_98
EQIAAWKKITAGVHAEDGRIA
>1DQ3_432_452
YDLTVENYQNYLAGENGMIFV
>1YII_298_318
MIQKDTSGDYRKALLLLCGGD
>1RJG_231_251
YDPIGGSQPNDRFGAIMQSNL
>2AEX_151_171
FNYRYFEVEEADGNKQWWFGG
>1YC9_136_156
SVAARLMISTSIANAYAELAR
>2DAP_47_67
FDVADVDKHADDVDVLFLCMG
>1N93_351_371
RGEDGAELSGEISAIMKMIGV
>1PSZ_272_292
FTDSIAEQGKEGDSYYSMMKY
>2AEU_124_144
KYFESDKVGEILNKIDKDTLV
>2F6H_218_238
MKSFHIENEVFHAVVTTLLNY
>2ABS_148_168
AVLINEKERTLCTHLGACGSF
>2NWH_238_258
ILHPPLIREVKDVTGAGDAMA
>1DHS_66_86
LEPLSQDEDQHADLTQSRRPL
>1DOZ_228_248
PWLGPDVQDLTRDLFEQKGYQ
>2D0B_31_51
GALFAVKRPDVVITAYRSGKV
>1XP3_90_110
KPETFQLGVDFLRMEIERTSA
>1K92_384_404
ERLTMEKGDSVFSPDDRIGQL
>1FXX_449_469
MLVQQYADDKEKVALLKALWQ
>1YE3_164_184
SPLEKVCLIGCGFSTGYGSAV
>1D7Y_41_61
EAERPYDRPPLSKDFMAHGDA
>1Y11_118_138
VELGLNPDQVVLVVRVLAEGL
>1CPY_122_142
FLELFFDQFPEYVNKGQDFHI
>1ZSY_67_87
NPSDINMIQGNYGLLPELPAV
>1RWR_33_53
HNKFQQFNVANPGVVFNNGLT
>2BDE_385_405
STVDLQISRLLQEQNSFYNPK
>1WM1_68_88
LFDQRGCGRSRPHASLDNNTT
>2GG6_108_128
GLVGVYDFDSTFIGDASLTKR
>2FP3_281_301
EAVGNKRTKKGSMQTGAYDNL
>1Q8K_143_163
GYGAYDAFKHAVSDPSILDSL
>4BCL_93_113
DRRIAVGEGSLSVGDFSHSFS
>1KQ3_62_82
FSSFTKVRVNKQIFGGECSDE
>1HA0_358_378
DLKSTQAAIDQINGKLNRVIE
>1BN8_105_125
DLDKYLKAYDPSTWGKKEPSG
>1M6I_137_157
LIATGGTPRSLSAIDRAGAEV
>2HQ2_279_299
LNIFNPTFTLHLLEESIAEAW
>1HBZ_406_426
GTLTREAQALRADDDDFGQAG
>2C3F_125_145
KLNLKGGVMTGQLKFKPAATV
>2C43_288_308
MSSAVPMTPEDPSFWDCFCFT
>2GZ7_186_206
VDRQTAQAAGTDTTITLNVLA
>1RRK_181_201
NEQHVCKVKDMECLEDVFYQM
>1IXH_10_30
TFPAPVYAKWADTYQKETGNK
>1CRZ_199_219
LVIQTLANGAVRQVASFPRHN
>2IZR_191_211
GKEQSRRDDLEALGHMFMYFL
>1PO5_17_37
PLPVLGNLLQMDRKGLLRSFL
>1DKQ_137_157
NANVTDAILSRAGGSIADFTG
>1Z70_93_113
QVKTNIQQAVAAAPWWLPVKG
>1XP3_287_307
EIEMLKNGTFDEGLLEKIKAQ
>2NXF_154_174
VIGREEESEKHTHSWRILTQH
>1XKG_88_108
GNAPAEIDLRQMRTVTPIRMQ
>1FOB_70_90
KAAGMSLYLDLHLSDTWADPS
>2F7F_371_391
KSDKKSEGDYVTLWNEDPRQE
>1GVH_105_125
TLDEMFSPGQEVLDAWGKAYG
>1CA1_148_168
HVKFETFAEERKEQYKINTVG
>1N26_155_175
FSCQLAVPEGDSSFYIVSMCV
>1HMY_70_90
PDHDILCAGFPCQAFSISGKQ
>1VHN_266_286
EMRKFLAGYTKDLKGARRFRE
>1UXY_275_295
MQIGGAAVHRQQALVLINEDN
>2B9E_189_209
SRQLEEPGAGTPSPVRLHALA
>1XV5_240_260
AFIAIKEKGIPYEYYGNREID
>2H7O_66_86
KSFNSLILKTYRVIEDYVKGR
>1NNF_165_185
LKENGKLYAKNSVALQAVENG
>1QNR_296_316
TTRGMGGDMFWQWGDTFANGA
>1P5D_423_443
SNTTPVLVLRFEADTEEELER
>2HRZ_21_41
GAAGMVGRKLTQRLVKDGSLG
>1V72_68_88
GTAANALCLSAMTPPWGNIYC
>1WZA_124_144
EYRDYYVWAGPDTDTKETKLD
>2J0W_257_277
KVLHPATLLPAVRSDIPVFVG
>1Z6A_208_228
GSYSEFKSKFATPIKKGDNMA
>1TQN_180_200
DPFVENTKKLLRFDFLDPFFL
>1GVH_216_236
GYRIAVKREEGGQVSNWLHNH
>1UA4_144_164
FLDGPIYVPTLENGEVKLIHP
>1YPX_349_369
EQWDKLRYVVRLANDIWGELE
>2HZ6_106_126
VIDLLTGEKQQTLSSAFADSL
>2DBY_184_204
PPSEAVARFLKETPLLTAKPV
>2BDE_70_90
RGLVIDSKNGNILKLSRYGAI
>1M13_42_62
KTFDTTFSHFKNFRLPGVLSS
>1HMY_302_322
FGNSVVINVLQYIAYNIGSSL
>1NIJ_222_242
NDISSIVVELDYPVDISEVSR
>2AM1_209_229
MASGSLLLAPADPIVEDYLPI
>2B4V_69_89
TYGQMERGSDLDLACMFDDPY
>1TD6_69_89
QKDFKTAQSRCEEELAAPYLP
>1Q25_354_374
STQVKVAGRPQNLTLRYSDGD
>4UAG_351_371
DFSPLARYLNGDNVRLYCFGR
>1LRZ_104_124
YLHIDPYLPYQYLNHDGEITG
>1Z6A_36_56
ANLRPYQIKGFSWMRFMNKLG
>1XOV_219_239
MYKAGSSLLVYEHNKYWYKAY
>1H6L_24_44
DAADDPAIWLDPKNPQNSKLI
>2AZQ_247_267
WDDFAYATRDGLIGELRFVED
>1MOQ_298_318
ARGGQLYVFADQDAGFVSSDN
>1XIP_122_142
VTSFEKPVFQLKNVNNTLVIL
>1U16_430_450
FVNSVEQYTALGGTAKSSVTT
>1UA4_309_329
AKELLAHDPVDPIAVTEAMLK
>2EU9_182_202
RVADFGSATFDHEHHTTIVAT
>2HZ6_311_331
SVITPSTDVKFDPGLKSKNKL
>7ODC_384_404
ENMGAYTVAAASTFNGFQRPN
>1RE9_83_103
SECPFIPREAGEAYDFIPTSM
>1N11_246_266
VTPLHLAAQEGHAEMVALLLS
>1EYN_388_408
VVDRIYHIDRGYERIEDKLRA
>1QE3_320_340
DVHSQETLDAALEYLLGKPLA
>2BF1_233_253
RPKERHRRNYVPCHIRQIINT
>1SJ8_161_181
GNVGQASGELLQQIGESDTDP
>1JYE_296_316
LGQTSVDRLLQLSQGQAVKGN
>1NTH_386_406
MGEVARATAGVEISEVNVILD
>1YE3_103_123
CKHPEGNFCLKNDLSMPRGTM
>1CSH_253_273
LSDPYLSFAAAMNGLAGPLHG
>1US0_110_130
IHWPTGFKPGKEFFPLDESGN
>2J4O_22_42
PLCHLSGVGSASNRSYSADGK
>1UR3_117_137
IGHYITDRDHIIKSAEQSLIN
>1IGR_400_420
QLWDWDHRNLTIKAGKMYFAF
>2CU2_29_49
LPLFEGKTLLEATLERLAPLV
>1Q7E_38_58
IERPGVGDVTRHQLRDIPDID
>1K1S_237_257
PVENKSKIPHGRYLTLPYNTR
>2I7Q_161_181
TEELSLPDISAEIAEKMATFH
>1KO9_254_274
ICLMALDKPQAVPVDVHMWHI
>1YHL_30_50
PNRARYLRIMMDTTCLGGKYF
>2G62_175_195
RVDDQIAIVFKVFNRYLEVMR
>1ZSY_335_355
QDYQSALEASMKPFISSKQIL
>1K92_320_340
HAHGRQLGRLLYQGRWFDSQA
>1POT_126_146
TSWADLWKPEYKGSLLLTDDA
>2G8J_235_255
LEAITFKNLVRGHAYSVTDAK
>1CPT_349_369
EEVFSNPDEFDITRFPNRHLG
>1NNF_260_280
AARAEYPLRADVVSPFNLEPY
>1RYO_27_47
KSVIPSDGPSVACVKKASYLD
>2A1X_50_70
RFRNEFEKICRKEVKPLGLTV
>1MGP_234_254
DKKAIEALIEKLREDTPEGSK
>2EX1_357_377
EDALNNPYVKVMRRLGIIDAS
>1TO3_221_241
NMPWVILSSGVDEKLFPRAVR
>1PHP_207_227
NLLEKVDNLIIGGGLAYTFVK
>1V9M_137_157
AQVLAVPGHPLARALRAVLRE
>1Q14_130_150
VKDDLIIEAHGSFAHCHCIGC
>2CFQ_355_375
CFFKQLAMIFMSVLAGNMYES
>1REO_422_442
LDKYAMGGITTFTPYQFQHFS
>1Q44_179_199
APEETADYPIEKAVEAFCEGK
>1GYC_191_211
QHGKRYRFRLVSISCDPNYTF
>1DFA_359_379
LVVSVNAEPAKVDMNGTKHKI
>1DS1_58_78
SEDGHLLLRGLPVEADADLPT
>2FGT_21_41
TVRPRDMFIHDDGAHYKVDDN
>1IUQ_310_330
ISFEEIAATHKNPEEVREAYS
>1G8P_38_58
LTAVDPGIGGVLVFGDRGTGK
>1LZL_99_119
DPFCVEVARELGFAVANVEYR
>2FR1_159_179
VIALENPAVWGGLVDVPAGSV
>1PHP_173_193
KELEVLGKALSNPDRPFTAII
>1QYI_159_179
LHVSDATLFSLKGALWTLAQE
>1G6S_184_204
PEDTVIRIKGDLVSKPYIDIT
>2FYT_42_62
MLKDKIRTESYRDFIYQNPHI
>1P5D_401_421
GNITTLDGVRVDYPKGWGLVR
>1R3S_240_260
VAKQVKARLREAGLAPVPMII
>1X54_316_336
FDRPFFVYGYPKHIKAFYMKE
>1IN4_55_75
LLAGPPGLGKTTLAHIIASEL
>2NZL_128_148
MLSSWATSSIEEVAEAGPEAL
>2GUY_226_246
YCIGEVLDGDPAYTCPYQNVM
>1JTV_224_244
QVFREAAQNPEEVAEVFLTAL
>1EYB_126_146
FEIPKASQKKVDFVSGLHTLC
>1OX0_70_90
AAEIQDFPFDKYFVKKDTNRF
>1SB8_176_196
PYAVTKYVNELYADVFSRCYG
>1R3S_58_78
TCRSPEACCELTLQPLRRFPL
>1C0P_158_178
TFERRTVTSLEQAFDGADLVV
>1BGV_133_153
NGKSDREVMRFCQAFMTELYR
>1WST_189_209
VSTFQNPAGVTMSVDRRKKLL
>1M8Z_38_58
FIQLKLERATPAERQLVFNEI
>1EZW_219_239
RSLDEIDVAAYTCFSIDKDED
>1U09_207_227
NGPQIGSAVGCNPDVDWQRFG
>1DFA_420_440
YFELQELKEDDYYGITLSDDS
>1JK7_4_24
LDKLNIDSIIQRLLEVRGSKP
>2CEY_10_30
NAGTSSNEYKAAEMFAKEVKE
>1OKG_245_265
DLSSFVFSCGSGVTACINIAL
>1UWV_16_36
IITVSVNDLDSFGQGVARHNG
>2B0J_78_98
EFDPKEVMEAHLSGNPESIMP
>1ESW_309_329
PTAVEGRWVKAPGEKLFQKIQ
>1EZW_54_74
VITSKIKLGPGITNPYTRHPL
>1WMD_406_426
APQSGTYTIEVQAYNVPVGPQ
>1S7C_214_234
AVGKVLPELNGKLTGMAFRVP
>1Q7E_86_106
EKLIREADILVENFHPGAIDH
>1EQC_37_57
DQSGVPVDEYHWTQTLGKEAA
>1BGV_303_323
FFPGEKPWGQKVDIIMPCATQ
>1W8K_392_412
CPCEPERISQSTCNFYVCNCV
>1VJT_162_182
APKAYLMQTANPVFEITQAVR
>1WDI_229_249
HAEPYAIPEEVAEAVNRAKAE
>2FEZ_303_323
LQAAATRIGRLHDNDIVLDSA
>1QF5_149_169
GDLFDKETFAEKLKEVMEYHN
>1RA0_88_108
GIERWAERKALLTHDDVKQRA
>1M6I_468_488
ARKIIKDGEQHEDLNEVAKLF
>2J0W_99_119
AEAAALATSPALTDELVSHGE
>1Y3N_366_386
TVLKAAQPVNNQMYDIGAQIP
>1JDC_368_388
GYSGLVATVSGSQQTLVVALN
>1N93_84_104
LCLLIPGLHAAFVHGGVPRES
>1OX0_282_302
TCDAYHMTSPHPEGQGAIKAI
>2BJQ_70_90
RDLGGQIQILTATEQDPTEQF
>2GS8_182_202
AKKPISSREGMKLCRDTSTTF
>2AEX_207_227
FKKWCDDYFFIAHRGERRGIG
>1AL3_98_118
ATTHTQARYALPGVIKGFIER
>1TD6_102_122
LVNHDLLEQQNAALASLPAAK
>2C3F_49_69
ESEIGFETDTGFARAGDGHNR
>2B4W_63_83
FEETGKDEFTAVPELSWELED
>1BI5_25_45
ANPANCVEQSTYPDFYFKITN
>1G4R_93_113
DKKPLTRLQERLIKKLGEHAY
>1PMI_269_289
GLNKGEAMFLQAKDPHAYISG
>1B7E_257_277
ALRVIDIYTHRWRIEEFHKAW
>2HRZ_150_170
PYPIPDEFHTTPLTSYGTQKA
>2CU2_110_130
HYVGDDEAYREALATMLEAAE
>2FTP_134_154
RQHQVRVRGYISCVLGCPYDG
>1RE9_74_94
AYEDYRHFSSECPFIPREAGE
>1RPT_183_203
CESVHNFTLPTWATEDAMTKL
>1WDP_200_220
FPGIGEFQCYDKYLKADFKAA
>1LJ5_268_288
RLPRLLVLPKFSLETEVDLRK
>1LJ8_398_418
RETERAALVVAAWALYLKGVD
>2BI7_173_193
KRLPVRFNYDDNYFNHKFQGM
>2NLO_240_260
KDHWVGDVVYMPIETELLKAA
>1WDI_38_58
FRVAHKRVRDLPEFLRPGDVL
>1FXX_426_446
RWLEHRRQVFTPEFLQGYADE
>1RKD_142_162
LESPLESVMAAAKIAHQNKTI
>1ITX_1_21
LQPATAEAADSYKIVGYYPSW
>1HA0_396_416
GRIQDLEKYVEDTKIDLWSYN
>1OHL_87_107
ILFGVPLIPGTKDPVGTAADD
>1VJZ_112_132
KTNLWKDETAQEAFIHHWSFI
>2FTP_111_131
SQRNINCSIKDSLERFVPVLE
>2IXR_267_287
TLVEKYSHQNSNFDNLVKVLS
>2DBY_120_140
GRVDPLEDAEVVETELLLADL
>3MBP_241_261
NYGVTVLPTFKGQPSKPFVGV
>2CEY_1_21
ADYDLKFGMNAGTSSNEYKAA
>1E5W_283_303
LCMGNHELYMRRRKPDTIEVQ
>1VYR_264_284
GIAYLHMSETDLAGGKPYSEA
>1I4W_77_97
YNKYCPRQYSLLEKRSSLYKF
>1RJG_224_244
SHGLWISYDPIGGSQPNDRFG
>2FTP_219_239
ANIYASLLEGIAVFDSSVAGL
>1YHL_190_210
TDFAEFTPAIYKRIVKYKTTF
>1Q25_2_22
AGTQGAEFPELCSYTWEAVDT
>1IR6_76_96
YGVLMERVPEHLEASDLFLTV
>1UX6_11_31
ALADNCPLEHNPDQLDSDSDR
>1V72_152_172
EVGSIYTLDEIEAIGDVCKSS
>1XMX_140_160
DRITIADYLTIFGARGEFNEH
>1OGQ_29_49
PTTDCCNRTWLGVLCDTDTQT
>1SZN_35_55
AELIVSSGLLDAGYNYVNIDD
>2BDE_192_212
VEGLKHFIRYGKKIFILTNSE
>1QWO_397_417
VRALINDRVVPLHGCDVDKLG
>2HC9_293_313
GFSQTLHACLCIVENNVSPIA
>1EYN_193_213
DTANFLVALGAKISGQGTDRI
>2C43_230_250
LDGEEEKEWAFEESKIDEHHF
>1EYB_438_458
GLKASRCLDENYHKCWEPLKS
>1UA7_109_129
NEVKSIPNWTHGNTQIKNWSD
>2AE0_11_31
QYKDGKFTQPFSLVNQPDAVG
>1WZA_299_319
LTNHDQNRILDQLGQDRNKAR
>1CPT_163_183
LHVVMTALGVPEDDEPLMLKL
>2O1B_133_153
GDYVLLPDPGYTDYLAGVLLA
>1VJT_143_163
SSYPDMKLALEIAEKMKKMAP
>1DNV_253_273
VTYKPKMGLIKSPLNYKIIGQ
>2C5S_55_75
ATHDRMYIQLNGEDHEAVSER
>1UUR_308_328
YIQTHFFGNRSIIHQQDFDKF
>2BX6_295_315
GPVIALEFNGDGAVEVCQLIV
>2HOE_65_85
EEKDSPKGVGRPTKSLKISPN
>2FBA_183_203
EDIYKNIIKPDLEYVIGYWDS
>1RCQ_262_282
RQRIGVVAMGYADGYPRHAAD
>1FNF_256_276
IVALNGREESPLLIGQQSTVS
>1IUC_83_103
KDNILSEFVYDGSKWITGQLG
>1WL7_136_156
STASDNYNAIDPNVVFDQEGQ
>1FCQ_298_318
FIIWGSSDDINTKAKCLQFRE
>1RP4_56_76
DANDGLCLNRACSVDVVEDWD
>1A5T_226_246
SGDWYSLLAALNHEQAPARLH
>1ZXX_24_44
TRVAIANGLEVFGIRYGFAGL
>2A3N_80_100
TTLPVYVEQAAELIHKGNKRL
>1CPT_373_393
GAHMCLGQHLAKLEMKIFFEE
>1KA2_209_229
REWMERVNLWILQKFGFPLGT
>2NMT_98_118
KDWHIGVRVKETQKLVAFISA
>2FBA_1_21
AYPSFEAYSNYKVDRTDLETF
>1F9V_249_269
ERINVSQVVGDRLRETQNINK
>1YS1_253_273
TVMVNRGSGQNDGVVSKCSAL
>1OQ9_117_137
TLDGVRDETGASPTSWAIWTR
>1N4K_69_89
CRGGAGYWNSLFRFKHLATGH
>1IK6_134_154
IWLGADELLNHIAKLRYRSGG
>1CWV_271_291
VGNSVGDVTITPQVDTLILST
>1FKM_54_74
TKRQEGFLQRKRKEYRDSLKH
>2CBN_253_273
RQAATLAREAGVGKLIITHVS
>1FG7_241_261
APYPLSTPVADIAAQALSPQG
>1M7Y_297_317
TKMSSFGLVSSQTQHLLSAML
>1YC9_15_35
HQAEMDWPSANWWQRYQDAQL
>2J66_144_164
SFGSTAIKMGGVPRQFGMDES
>2HC9_113_133
LFAEYPDVLSHVAAIARTFCK
>2G5D_396_416
GELAGKQKTTGYVWQLLPNGM
>2BJQ_86_106
PTEQFKKTGFWYEWRPYKDRV
>1IIR_20_40
LAVRVRDLGADVRMCAPPDCA
>1NXC_272_292
HLIRKSSGGLTYIAEWKGGLL
>1M13_258_278
YIECNRPQPAHRFLFLKIMAM
>1WY0_301_321
DYAAEIAKDMIKKANEALRIL
>1VJO_324_344
YRLPTLTTVCIPDGVDGKAVA
>1EG2_24_44
HSSESQLGSSEIGTTRHVYDV
>1D2P_89_109
TPGETSATVTKNWDDNNNQDG
>2HGS_222_242
AIENELLARNIHVIRRTFEDI
>1J09_356_376
RPRFDTLKEFPEKARYLFTED
>1K7I_276_296
NTDRDFYTATDSSKALIFSVW
>1H12_340_360
AGEGQKAANAVALLASTNAGQ
>1HO8_305_325
KQHKKVIKQLLLLGNALPTVQ
>1XMB_363_383
LGMQDETNGYASSHSPLYRIN
>1XVT_229_249
SKGKDPYYAGCGLYKCADGYI
>1IR6_403_423
QVFRELALLEPYGEGNPEPLF
>1YPX_304_324
GELEDEAAIKARIEEASEIVP
>2B4V_297_317
LTSYAVTVMFIYYLLVTRQVL
>1GP6_85_105
HGIPADLMERVKKAGEEFFSL
>1YKS_396_416
DSGETVKCRAPGGAKKPLRPR
>8OHM_26_46
PAAYAAQGYKVLVLNPSVAAT
>4ENL_16_36
NPTVEVELTTEKGVFRSIVPS
>2I0Z_78_98
RLPLDEIVKHIPGNGRFLYSA
>1P9R_325_345
DSKKKEPLILYRATGCPKCNH
>1VAG_138_158
TAHGMFNYICNHVKYATNKGN
>1S9J_55_75
LQVLHECNSPYIVGFYGAFYS
>1O89_269_289
LPTTVMPFILRNVRLQGVDSV
>2FBA_233_253
IAKSFDDGDFANTLSSTASTL
>1BIA_257_277
GLAPYLSRWEKLDNFINRPVK
>1A8D_427_447
YFNHLKDKILGCDWYFVPTDE
>2BKW_159_179
ISQAIKQTSPETFFVVDAVCS
>1ESW_227_247
AHPEWFHLDEEGRPTVVAGVP
>2HGS_261_281
IAVVYFRDGYMPRQYSLQNWE
>1OWL_72_92
RLLLLQGDPQHLIPQLAQQLQ
>1A8D_166_186
NKWVFITITNDRLSSANLYIN
>1VQZ_107_127
AFDFKSFSTPVINTLAQLGVK
>2G5D_168_188
TGKNSGTIDNAGGTHTADLSR
>1IXH_202_222
NNLAYTKLISADGKPVSPTEE
>1KKH_232_252
ALKIKNKEDFGKLMTKNHELL
>2B69_221_241
LQGEPLTVYGSGSQTRAFQYV
>1CWV_103_123
TIAADKSTLAAVPTSIIADGL
>1A26_295_315
VKGLGKTAPDPTATTTLDGVE
>2C43_237_257
EWAFEESKIDEHHFVAVALRK
>1ELV_185_205
KMGPTVSPICLPGTSSDYNLM
>1AL3_127_147
HQGSPTQIAEAVSKGNADFAI
>1ZCJ_423_443
YRQNPDIPQLEPSDYLRRLVA
>1CA1_301_321
TGSKDTYTFKLKDENLKIDDI
>1OHC_129_149
DAAYGSCNFYITLLDCFHAVK
>2I0O_22_42
FLASGSSSMQGWRISQEDAHN
>1ZWX_181_201
KKNIPKDEIIFIGGDLNVNYG
>1VPR_177_197
KEAIKSGMLGAAEANKIVADT
>2BKW_242_262
TPIMENYEAGKGAYFATPPVQ
>1GSA_44_64
YLINGEARAHTRTLNVKQNYE
>2CGL_245_265
SPLNGSRAAYLSSGTWSLMGF
>1HZ4_221_241
RVIYWQMTGDKAAAANWLRHT
>2F6H_1_21
NATQINEELYRLLEDTEILNQ
>1G41_63_83
KTEIARRLAKLANAPFIKVEA
>1D7Y_205_225
RFERSVTGSVDGVVLLDDGTR
>1JFB_121_141
TVDDLLEQMKQKGCANGPVDL
>1C3P_135_155
KSRANGFCYINNPAVGIEYLR
>1R3S_7_27
GPQGFPELKNDTFLRAAWGEE
>2GU1_249_269
GDGKVIVVRKHPYAGNYLVIE
>1XHB_28_48
LPTTSVVIVFHNEAWSTLLRT
>1PBE_158_178
CDGFHGISRQSIPAERLKVFE
>1B63_260_280
VNGRMMRDRLINHAIRQACED
>1JFB_291_311
IKRTAKEDVMIGDKLVRANEG
>1XMB_86_106
VALRADMDALPIQEGVEWEHK
>1LZL_249_269
LPPTYLSTMELDPLRDEGIEY
>1ZSY_312_332
ILTLCDLIRRGQLTAPACSQV
>1EU8_192_212
GSLGEFKDGKWVPTLNKPENV
>1HA0_301_321
VKQNTLKLATGMRNVPEKQTQ
>2AZP_111_131
VHRIETPVGEVEATLHEDGSV
>1RU4_46_66
NPGELILLKPGTYTIPYTQGK
>1IUQ_131_151
NVVLISNHQTEADPAIISLLL
>1MXA_115_135
GAGDQGLMFGYATNETDVLMP
>1YOE_144_164
LLNSHPELHSKIARIVIMGGA
>1SO7_312_332
YLNPRPPAPEAWSEPVLLAKG
>1F2J_295_315
AMNNCPLPRPWKLTFSYARAL
>1AB4_434_454
LQKLTGLEHEKLLDEYKELLD
>1C3P_261_281
LEDYLSKFNLSNVAFLKAFNI
>1BCO_188_208
LFLKTLAEGVAMFNARTGRET
>2J3X_43_63
QLKNKEYKTKIDNFSTDILFS
>2DAP_15_35
GRSVEKLIAKQPDMDLVGIFS
>1Q25_164_184
DPDTSLFINVCRDIEVLRASS
>1M4L_240_260
YGSIITTIYQASGGSIDWSYN
>1VLY_58_78
TADVSQMAEDQHLLAAHCDAK
>1OC7_221_241
NVANYNAWSVSSPPPYTSPNP
>2PGD_187_207
NGIEYGDMQLICEAYHLMKDV
>1NTH_115_135
KRSVGDKAKPIVQGGPTGSPI
>1WZU_144_164
GPDKNLAHYVAKMTGKKIIPV
>1DS1_252_272
SKALDEVTEAVYLEPGDLLIV
>1BQG_362_382
AAAPGNITAIDTHWIWQDGQR
>1PW4_200_220
ALFAFAMMRDTPQSCGLPPIE
>2A84_110_130
YPDGLRTTVQPGPLAAELEGG
>1YC9_74_94
LGLAASATESKVSERYQSATP
>1K5C_12_32
KDIAGCSAVTLNGFTVPAGNT
>2AZQ_263_283
RFVEDAAAARDRGVQGERFAE
>1VJV_99_119
VLLNTLRKCYPQFAERDSQGG
>1P0H_251_271
GLGQMLTSIGIVSLARRLGGR
>1OC7_143_163
ANMVTNMNVPKCSGAASTYRE
>1IR6_320_340
VFLVAQGKGTVRSLAPISAVE
>2CGL_112_132
AQAQQQLGKRDIYQRSGIQFL
>1VLO_38_58
MPLHYGSQIDEHHAVRTDAGM
>1JMM_305_325
WYGAGAIKMSGPNNHVTVGAT
>1SDJ_109_129
SLAGKHRVTIEKHNDDYRISL
>1JY1_230_250
RLKKLLKDHASSMPNAESWPV
>1YS1_218_238
ISVGGVTGATDTSTIPLVDPA
>2H6O_449_469
PSSTHVPTNLTAPTSTGPTVS
>1WCD_208_228
ITAADDYQFSSQYQPGGVTIT
>1TOI_19_39
LFRADERPGKINLGIGLYYDE
>1R3F_109_129
AAALDTFRGDIEQIPSMYSAL
>1GP6_54_74
NIESDDEKIRENCIEELKKAS
>1MJ5_233_253
ESPIPKLFINAEPGALTTGRM
>2DVZ_219_239
RIDAIKDVPTFADAGFPVLNQ
>1WST_112_132
VAGSQQALDLIGRVFLNPGDP
>2GWN_88_108
VAGGVTSFMDMPNTNPPTTMW
>2BI7_163_183
QPSELPASILKRLPVRFNYDD
>1QZ9_120_140
RVIVTETSNFPTDLYIAEGLA
>1W3F_122_142
SRTHLQPYFWNHPQTEVFDDQ
>2ABS_262_282
TALSTANKEHAVEVCTGALRL
>1UXY_205_225
FNAVCHMRTTKLPDPKVNGNA
>1MGP_121_141
SGTYNSAVLASKEVDIPVYVV
>1WZU_245_265
KKFYPAREDAFCIGMKAITLK
>1ZED_25_45
KLQPAQTAAKNLIIFLGDGMG
>1UX5_183_203
LTVVTSYEREYNELLAKLRKV
>1AOP_454_474
ILASLDELIGRWAKEREAGEG
>1CRZ_47_67
ARLPQQPGSAQEVQPAAWSAL
>1XM9_228_248
TRYRQLEYNARNAYTEKSSTG
>1G41_168_188
LDDKEIEIDVSAGVSMGVEIM
>1VJZ_287_307
LEDLLEIFKTLNIGFALWNFR
>1TJY_264_284
MNVGDSLDIPGIGKVTVSPNS
>2AZQ_209_229
LDLLGRHGQRPAHVHFFISAF
>1US5_24_44
GSGSTTGVYFPVATGIAKLVN
>2F5U_63_83
SADFRDGRMSKTFMTALVLSL
>1FI4_104_124
QLRKEMESKDASLPTLSQWKL
>1WD3_144_164
EGMYAVLDGTHYNDACCFDYG
>1Y3N_217_237
KIKHPFAEVAFKDGIKHVAQW
>1G93_202_222
YERRKESAAYIPFGEGDFYYH
>1LC5_198_218
FIPALKDNPHIWVLRSLTKFY
>1ZSW_205_225
TEVSRNDQEAIFQSIKGEAFG
>8OHM_50_70
GVYMSKAHGIDPNIRTGVRAI
>1WZU_152_172
YVAKMTGKKIIPVPSKGHCYV
>1HA0_460_480
KIYHKCDNACIESIRNGTYDH
>1XKS_234_254
ELDDSSEKHAYSWDINRALKE
>1P9R_15_35
AEELPQNEDLLESEDDAPIIK
>2BG1_319_339
MQGLLREVLSSRVTTTFKSNL
>1DQ3_99_119
HPFFVLTPDFKIVEKRADELK
>1I24_160_180
GTPNIDIEEGYITITHNGRTD
>1A0I_61_81
ALEHLNGFDVRWKRLLNDDRC
>1OWL_10_30
RRDLRLSDNIGLAAARAQSAQ
>1AC5_3_23
SSEEYKVAYELLPGLSEVPDP
>1Q0H_125_145
GKTILLANKESLVTCGRLFMD
>4BCL_164_184
GFQQSISGGGANFGDWIREFW
>1OC7_47_67
PSFQWLDRNVTVDTLLVQTLS
>2FP3_237_257
YANTPGYVTHRDLDTGSWYIQ
>1OXX_197_217
VSHDPADIFAIADRVGVLVKG
>1UOU_127_147
LAACGCKVPMISGRGLGHTGG
>1NQK_322_342
LGIDSFVLSGYPHLEEAYRVG
>1TR9_21_41
ILQHPTVGGVILFGRNYHDNQ
>1JY1_94_114
LHAQAKPYENISLCQAKLDIA
>1KMJ_299_319
LNNIAEYEQNLMHYALSQLES
>2A2F_223_243
DMISYLKSTFDSFAFKLPHIA
>1HZ4_17_37
NALRAQVAINDGNPDEAERLA
>1OZA_155_175
EWISVATYQAASGAGAKNMRE
>1YQS_304_324
GYYTYAFASKDGKRSVTALAN
>1G6S_386_406
RMAMCFSLVALSDTPVTILDP
>1WRU_309_329
TTELLVSKVTLILNDQDGLKT
>2J66_312_332
RGRSMRSNYPMEYIPVREDSG
>1TDH_204_224
HRPSPELTLSQKIRTKLQNPD
>1PW4_163_183
AHNVGGGIPPLLFLLGMAWFN
>1X3L_146_166
LEDLKLTTDLLLKSGAKIHEI
>2II0_77_97
KPQELLSLIIERFEIPEPEPT
>1EDG_311_331
VDKNNLKTRVEYMSYYVAQAK
>1NW3_290_310
IMRVVELSPLKGSVSWTGKPV
>1D5T_164_184
DPQNTSMRDVYRKFDLGQDVI
>1I24_171_191
ITITHNGRTDTLPYPKQASSF
>1OFC_33_53
PKQPIVQDFQFFPPRLFELLD
>1ZU4_205_225
NKTNLMAELEKMNKIIQQVEK
>1HD7_115_135
SHQYWSAPSDKEGYSGVGLLS
>1RGZ_227_247
TNVQDMANWVMANMAPENVAD
>1P0H_186_206
WTAVQLAERRGEAWFDPDGLI
>1GTK_75_95
ADIAVHSMKDVPVEFPQGLGL
>2ALA_353_373
TLHFSTASASPSFVVSLCSAR
>1XTO_222_242
TLWEDDEMQRRGVGTRTGREM
>1OKG_220_240
GKVLRSEEEIRHNIMTVVQGA
>2BF1_84_104
NDTNYSGFMPKCSKVVVSSCT
>2H6O_121_141
QQVSLESVDVYFQDVFGTMWC
>1L9K_60_80
DHHAVSRGSAKLRWFVERNLV
>1GVH_144_164
SKAGGWEGTRDFRIVAKTPRS
>1ZED_454_474
EQTFIAHVMAFAACLEPYTAC
>1JDN_414_434
LRIDENRIVEHTNSSPCKSCG
>1ZKL_248_268
SEKVTEEFFHQGDIEKKYHLG
>1EG2_52_72
AKLPDDSVQLIICDPPYNIML
>1SI7_243_263
DALQLAGRGSWFVATTEELAE
>1NUY_84_104
VLKSSFATCVLVSEEDKNAII
>1JMS_278_298
ILKLDHGRVHSEKSGQQEGKG
>1XRF_414_434
LGSPADITIFDPNKEWILNEE
>2GY5_154_174
VHLPHAQPQDAGVYSARYIGG
>1TD6_217_237
AYFEQLITQIQQLFLKEPVNA
>2BF6_109_129
YGFWNAGLGSGFKNIDGKEYL
>2PGD_197_217
ICEAYHLMKDVLGLGHKEMAK
>1D2P_217_237
LANGEKVKTLDVTSETNWKYE
>2FUZ_357_377
YLEALLRLERGVTGYWYERGR
>2HZ6_185_205
VVTVDSESGDVLWIQNYASPV
>2GHR_203_223
IREVKELTLLANSEEAGVHLV
>1GYC_215_235
GHNLTVIEVDGINSQPLLVDS
>1TD6_124_144
IELVLQDYPNKLNMIHYLLPK
>1JMS_330_350
DLRRYATHERKMMLDNHALYD
>2D57_251_271
TKGSYMEVEDNRSQVETEDLI
>1REO_70_90
GRVRTYRNDKEDWYANLGPMR
>1FS7_371_391
ADMAIAGHGSFFHAPEEVLRL
>1VLI_265_285
NPDELKEMVDGIRKTEAELKQ
>1MXA_3_23
HLFTSESVSEGHPDKIADQIS
>1WY0_264_284
KIFGKYAGDVKGRGIIEEDIK
>4ENL_230_250
DAIKAAGHDGKVKIGLDCASS
>1RI6_2_22
SLKQTVYIASPESQQIHVWNL
>2FTP_149_169
GCPYDGDVDPRQVAWVARELQ
>2GJL_91_111
AIIEAGIRVVETAGNDPGEHI
>2AYU_84_104
YVGGLPKNVKEKLLSLKTLQS
>1NC5_282_302
LYMYAIAKGINKGYLDRAYET
>1X3L_127_147
ILISGGGSALFELPEEGISLE
>1OKG_92_112
MAGELPVLCYDDECGAMGGCR
>2HZ6_291_311
TLPLLEGPQTDGVTIGDKGES
>2B4V_382_402
IGWNFPQNKKGTFSYNFCIED
>1KA2_1_21
MEEVFQNETIKQILAKYRRIW
>1NH8_276_296
RRDVNGIMDELAAIGAKAILA
>1BOO_293_313
RFLDNNISEEKITDIYNRILN
>1SBP_1_21
KDIQLLNVSYDPTRELYEQYN
>1HZF_169_189
DRSMQGGLVGNDETVALTAFV
>1Q35_127_147
PEYKGKVCVRSGKNSYNVSLF
>4ENL_388_408
VGLRTGQIKTGAPARSERLAK
>1J58_3_23
KQNDIPQPIRGDKGATVKIPR
>2AP1_211_231
NYLSGRGFAWLYQHYYDQSLQ
>1GQ8_120_140
GSDLSAFYRCDILAYQDSLYV
>2F68_97_117
KVEKLSDVSGFAEFEVQGRNL
>1K7I_299_319
GGTDTFDFSGYSNNQRINLNE
>1OYG_97_117
MFYQKVGETSIDSWKNAGRVF
>2F5U_190_210
HGVLPAAPGDVPRDASTHVNP
>1F9V_125_145
KTKGWDYKVNCEFIEIYNENI
>2AM1_406_426
VYYFKKTEDQDQFEDLVKQVK
>1W3F_110_130
RLVQPSTGTALVSRTHLQPYF
>1NH8_163_183
SVQLGVADAIADVVGSGRTLS
>2BI7_38_58
IGGNSYDARDSETNVMVHVYG
>1JTA_279_299
SVLSEGNSFTIANLSASKACK
>1NI5_252_272
DARRAAIIRRWLAGQNAPMPS
>1POT_223_243
VWPKEGGIFWMDSLAIPANAK
>1W9H_403_423
NVNRYGGYPINPEGNRSLQTN
>2B4W_78_98
SWELEDPYIAKINNEMIFGGT
>2NVP_213_233
WSGFRPSDDACEYGYLIPANM
>1DLJ_325_345
NFRESAIKDVIDILKSKDIKI
>1B9H_253_273
DEQIAVRDERWTLLSRLLGAI
>1GYC_184_204
ALAVINVQHGKRYRFRLVSIS
>1Q14_94_114
NFRPSKFHYLLKLFQDKDVLK
>1OLT_126_146
LMKLLRENFQFNADAEISIEV
>1FC6_228_248
GVAGLVLDIRNNGGGLFPAGV
>1XGK_73_93
GAHLAFINTTSQAGDEIAIGK
>1D3G_70_90
DKHGEAVDGLYKMGFGFVEIG
>1R76_189_209
FPNGGWPQVWPLEGGYHDAIT
>1WST_197_217
GVTMSVDRRKKLLELANEYDF
>1TFZ_299_319
LREMRKRSSIGGFDFMPSPPP
>1R6W_219_239
REPDFAFVAEEGVRAVVIKPT
>1FSU_31_51
LDALAAGGVLLDNYYTQPLAT
>1G6S_109_129
GSNDIVLTGEPRMKERPIGHL
>1TV5_406_426
VFNGMKSAVQIKRELNHLLYQ
>1YLE_273_293
AQSRVVPVKIGEAPKSGRPYL
>2AU3_13_33
EIDIVDVISEYLNLEKVGSNY
>1L6J_395_415
VPEALMYPMYRFTEGPPLHKD
>1B89_410_430
SIDAYDNFDNISLAQRLEKHE
>1ZOD_403_423
GVFRIAPPLTVSEDEIDLGLS
>1GTK_145_165
IRSLRGNVGTRLSKLDNGEYD
>1UA4_435_455
TVGIGDTISSSAFIGEFSFTL
>8OHM_384_404
APPPSWDQMWKSLTRLKPTLH
>1H8L_57_77
HEAGEPEFKYIGNMHGNEVVG
>1ITX_77_97
INVPNGTIVLGDPWIDTGKTF
>2NWH_75_95
ARQAGVEDTPFTFLDRRTPSY
>1PMI_196_216
NNRKLLQKVFGKLMNTDDDVI
>1UA7_376_396
SSVSINTATKLPDGRYDNKAG
>1LAM_340_360
ADALCYAHTFNPKVIINAATL
>1KMJ_240_260
EALLQEMPPWEGGGSMIATVS
>1M8Z_31_51
QDQHGSRFIQLKLERATPAER
>1C0P_172_192
DGADLVVNATGLGAKSIAGID
>1IAL_233_253
SYLTDGPNERIEMVVKKGVVP
>1YHT_169_189
DIFGDTSQHFHIGGDEFGYSV
>2C0H_129_149
VDTRKLQSYIDHALKPMANAL
>1YU0_323_343
TANTGGRGSVYAQPAAALFGG
>1S9J_179_199
HYSVQSDIWSMGLSLVEMAVG
>1U7G_186_206
VGFGKEAFKPHNLPMVFTGTA
>2NVP_10_30
EIVRKIGKDLSGKIEDKKLQE
>1SB8_118_138
SINDPITSNATNIDGFLNMLI
>1F20_182_202
PTMVEVLEEFPSIQMPATLLL
>1WDP_177_197
IEVGLGPAGELRYPSYPQSQG
>1QE3_224_244
EQAASTAAAFLQVLGINESQL
>2B61_157_177
AIIGGSFGGMQANQWAIDYPD
>1PEA_17_37
TGVTADIERSQRYGALLAVEQ
>1IGR_271_291
GECMQECPSGFIRNGSQSMYC
>1UG6_132_152
WRSRETAFAFAEYAEAVARAL
>1IG8_365_385
FQNEFGINTTVQERKLIRRLS
>2BG1_14_34
TVIASIESDMLRQDFLPSGTV
>1CEO_151_171
KLMLECIKAIREIDSTMWLYI
>1RH9_28_48
AYWLMYIAYDPSTRIKVTNTF
>1H09_56_76
GFYHFARFGGDVAEAEREAQF
>16VP_320_340
RAPTKNNYGSTIEGLLDLPDD
>1P5D_348_368
RLLEILSQDQRDSEHVFSAFP
>1EQC_28_48
LFEPFQNGNDQSGVPVDEYHW
>2FBA_24_44
KQKEVSLYYLLQNIAYPEGQF
>1Q8K_246_266
SVLSQAMAVIKEKIEEKRGVF
>1VHN_197_217
DAKRALEESGCDGLLVARGAI
>1OFL_135_155
CRIDHCSFTDKITFDQVINLN
>1D5R_156_176
DKKGVTIPSQRRYVYYYSYLL
>1V72_241_261
HLSSKMRFLSAQIDAYLTDDL
>1GCA_96_116
RKALDSYDKAYYVGTDSKESG
>2BW4_312_332
FELGAAGHFKVTGEWNDDLMT
>2C1I_14_34
FEQKIESLKKEKDDQLSEGNQ
>2NRJ_26_46
LQKAGLFAKSMNAYSYMLIKN
>1TVZ_174_194
DAVAYTEDVYDFWRPTGHKYP
>2F5U_70_90
RMSKTFMTALVLSLQACGRLY
>1G4W_286_306
PSTDQLEYLADRVKNSNQNGA
>1VMI_120_140
AAMVSAGKADVCIAGNLSSTA
>1YU0_316_336
VNGASEYTANTGGRGSVYAQP
>1C3P_3_23
KVKLIGTLDYGKYRYPKNHPL
>1OC7_16_36
NNYYRSEVHTLAIPQITDPAL
>1J8U_262_282
LLPLELEKTAIQNYTVTEFQP
>1L6J_372_392
QGYSLFLVAAHEFGHALGLDH
>1DS1_245_265
KEAVAALSKALDEVTEAVYLE
>1Z6A_71_91
LQTIAVFSDAKKENELTPSLV
>1Q1Q_127_147
VIYMGRNPRDVVVSLYHYSKI
>1PBE_52_72
MVDLLREAGVDRRMARDGLVH
>1EYB_416_436
RIADGTMAFMFESSLSLAVTK
>1XP3_213_233
KIVGIDRLQVLHINDSKNVRG
>1U16_139_159
LIKTLVERAAIEIDVILPGYT
>1DD9_51_71
RGLSHEVIARFAIGFAPPGWD
>1Z6A_391_411
NPSVKFIVLSVKAGGFGINLT
>1NML_292_312
IVAFLKTLTGNVPEVTYPVLP
>1C3P_227_247
NDNEFLFALEKSLEIVKEVFE
>1BS0_256_276
LQFARHLIYSTSMPPAQAQAL
>1VJP_27_47
TFVAGLEKLRKGEIEPYGVPL
>1P5J_87_107
RWAKQGCAHFVCSSAGNAGMA
>1H6S_251_271
GATTVRAYVSDIDRAGADTAY
>2NXF_219_239
KQERVLIFSHLPVHPCAADPI
>1DQ3_151_171
CFDKYHSHVKGHEYIYDRLRI
>1SQH_82_102
YVSLHRDIVQSVSFFSWQPDG
>2FXU_47_67
MGQKDSYVGDEAQSKRGILTL
>1VPB_430_450
PRLNSSWRIPSLVFEGVDFSG
>1IJ5_218_238
GFDKKSVQDALFRYADEDESD
>2BBC_41_61
RLSSLQAGAKEAHYLHSLKLS
>1RVK_70_90
LIGEDHRDRERLWQDLAHWQR
>1AOP_258_278
FEPIRPYEFTGRGDRIGWVKG
>1Q44_259_279
IVKLCSFESLSNLEVNKEGKL
>1YUE_81_101
REQITELTEESKLTLNKGDLF
>1IR6_24_44
ALLEEALRQGKRIRVHGDYDA
>1INP_42_62
NKKFAVDFKTLADVLVQEVIK
>1X54_205_225
SLTPSFRAEKSRTRRHLTEFW
>1K1S_187_207
IGSVLARRLNELGIQKLRDIL
>2NWH_41_61
GGFNAARNLSRLGFEVRIIAP
>2MNR_131_151
PVQAYDSHSLDGVKLATERAV
>1HO8_171_191
NLINILQNIEQMDTCYVCIRL
>1SI7_307_327
ALLVREKVEAARRAMLLYPQQ
>1B63_103_123
SISSVSRLTLTSRTAEQQEAW
>1FO8_287_307
TGRDSFKAFAKALGVMDDLKS
>1NNF_202_222
KEKGVENLKSRLYFVRHQDPG
>1UDX_238_258
VLLYVLDAADEPLKTLETLRK
>1UM8_239_259
QEAILHLVQTHDLVTYGLIPE
>2DPO_228_248
LGMRYAFIGPLETMHLNAEGM
>1FO8_188_208
DWMRRPEQRKGRACVRPEISR
>1ZSY_259_279
QLARGGTMVTYGGMAKQPVVA
>1O20_71_91
GVKESLVDRLALNDKRIDEMI
>1GCA_53_73
DVLLAKGVKALAINLVDPAAA
>1QZ9_139_159
LADMLQQGYTLRLVDSPEELP
>1F42_236_256
YPDTWSTPHSYFSLTFCVQVQ
>2DPO_87_107
GVVHIQECVPENLDLKRKIFA
>1LZL_196_216
ETVSMTNFVDTPLWHRPNAIL
>1W5D_176_196
PNQKEGEEPAVSVSPKTDYIT
>1RRK_52_72
KIWVKVSEADSSNADWVTKQL
>1UM8_284_304
KPKNALIKQYQQLFKMDEVDL
>1CEO_257_277
LLRKDLKPAIEFREKKKCKLY
>1H12_272_292
ANPGQWYEFDAWRVIMNVGLD
>1YM5_24_44
AVINFLEIDENEVSQEELQAI
>1WZZ_18_38
AVAQQWAIFRAKYLRPSGRVV
>1VJV_211_231
SIYSVEKKISRLPKFLTVQYV
>1G4W_222_242
QAKQLPPYFRGSYTFGEVHTN
>1VJ1_273_293
KDVPYPPPLPPAVEAIRKERN
>1IXH_258_278
ILIHKDQKKPEQGTEVLKFFD
>1QLM_33_53
TTVIDCGVEAAGGFEAGLLFS
>1QF5_128_148
TTGRGIGPAYEDKVARRGLRV
>1ZWX_249_269
YIFVENGHARPHSWHNKVLHT
>1SQH_115_135
LIEWTQGALLTNVDLGFCNRV
>1S7C_113_133
GAKKVVMTGPSKDNTPMFVKG
>1SQ9_121_141
KHSFWALKWGASNDRLLSHRL
>1ML9_26_46
NFRFIDHSIIGKNVPVADQSF
>2DDU_364_384
HGKHSAQWALDDVLISRLENL
>1RHC_61_81
LQATKKVFISTCITCPIMRYN
>1CSH_139_159
LSAAITALNSESNFARAYAEG
>1YQS_145_165
LKHGVTNAPGAAYSYSNTNFV
>2I1O_378_398
PRPKEIRSRSMKELEYFKDIS
>1M15_328_348
KRRLGLTEYQAVREMQDGILE
>1WMD_169_189
TISAPGTAKNAITVGATENLR
>1GW1_304_324
KADPDAREIAFLLVWRNAPQG
>1KVP_327_347
SLGQFSGRVQQTYKHSVPRFF
>1BIA_137_157
WRLEQGPAAAIGLSLVIGIVM
>1CA1_172_192
NEDFYADILKNKDFNAWSKEY
>1BIF_169_189
IVQVKLGSPDYVNRDSDEATE
>1N93_172_192
KTMMAALNRPSHGETATLLQM
>1S7C_303_323
DNFVKLVSWYDNETGYSNKVL
>1MKY_217_237
DPVDDEVFIDGRKYVFVDTAG
>1QNR_209_229
LSTGDGAYPYTYGEGTDFAKN
>1B63_95_115
GFRGEALASISSVSRLTLTSR
>1RP4_44_64
FRLDLYKQCSFWDANDGLCLN
>1B63_294_314
LEIDPHQVDVNVHPAKHEVRF
>2GHR_220_240
VHLVIGQEGRQVFALGHSEYS
>1D3G_188_208
NTAGLRSLQGKAELRRLLTKV
>1GW1_312_332
IAFLLVWRNAPQGVPGTQVPH
>1WZA_11_31
FVRSFYDSDGDGIGDLKGIIE
>1PB1_264_284
LKVKNPNTGKEIVIKDVIADA
>2GTI_330_350
DFVDIVKSLNLKCVSKVVNVN
>1OQ9_60_80
KCWQPQDFLPDPASDGFDEQV
>1OKG_186_206
FASTVRPYAADKMPGHIEGAR
>1RI6_322_342
GQGPMWVVVNAHEGGSHHHHH
>1G8P_74_94
AVEGCPVSSPNVEMIPDWATV
>2BX6_61_81
QFLIQDCENCNIYIFDHSATV
>1VJ1_90_110
GIGIVEESKHQKLAKGDFVTS
>1XV5_83_103
SVPATSVQEATINNYKKLLDN
>3THI_79_99
QAEDVLPFALQGAKRNGEVYG
>1IIR_219_239
ILPDERPLSPELAAFLDAGPP
>2J4O_223_243
LDAGKIKQVGIICGQESTRRI
>1HO8_212_232
FMPTLFKILQRATDSQLATRI
>1EUR_145_165
RTITADITPDPGWRSRFAASG
>1BG6_295_315
FEDVSTGLVPLSELGRAVNVP
>2BF1_122_142
AENRTYIYWHGRDNRTIISLN
>1D5R_139_159
FLKAQEALDFYGEVRTRDKKG
>1GSO_195_215
EEASFIVMVDGEHVLPMATSQ
>1KV7_208_228
LNGCNARSLNFATSDNRPLYV
>2BOQ_191_211
EVFDSQFFIETQLKGRLFPGT
>2FEZ_285_305
GQQAVAYLHDIASGRGYPLQA
>2GWD_262_282
VPMYFAYRNGKYVDCTGMTFR
>1R4U_130_150
VQVDVVEGKGIDIKSSLSGLT
>1I1W_266_286
VWGVADPDSWRASTTPLLFDG
>1LW7_32_52
LHVIVCSDTVRDLKLFYDSKM
>2AEX_259_279
PLVKKHCDDSFTPQEKLWQQL
>2FXU_343_363
GSILASLSTFQQMWITKQEYD
>1CPT_109_129
THTAYRGLTLNWFQPASIRKL
>1H6S_98_118
SEMGYEASSFGDAQSSFFAYN
>1XA6_313_333
SGFTEHIEDVKMAFDRDGEKA
>1ODM_139_159
QDFAEQYYWDVFGLSSALLKG
>1ESC_217_237
LPVLDQIQKRLNDAMKKAAAD
>1CWV_112_132
AAVPTSIIADGLMASTITLEL
>1LRZ_175_195
MDGLRKRNTKKVKKNGVKVRF
>2IXR_277_297
SNFDNLVKVLSGAISTLTDTA
>2DDU_52_72
CATTPSAMVFGKSDGDRFAVT
>1C7Q_286_306
SEGKDQKGLFPASVDFTTDLH
>2FAU_194_214
VGKIYFLLVRIKIQHMELQLI
>1FP2_314_334
LNGKERNEEEWKKLFIEAGFQ
>2F5U_24_44
LLHMVYAGRGATGSSGVVFGT
>1ZCJ_57_77
ARVGISVVAVESDPKQLDAAK
>1O70_158_178
YTTVLGKLESDPMMSDTYKMG
>1A5T_36_56
GDDALIYALSRYLLCQQPQGH
>1Z5V_98_118
GGAGNNWASGFSQGEKIHEDI
>1XKG_260_280
AQGVDYWIVRNSWDTNWGDNG
>1QE3_21_41
VHKWKGIPYAKPPVGQWRFKA
>2GS8_230_250
QLTEANALAMHATTKTANPPF
>1GYN_67_87
FIAGKGVKSDVPQGAAILGAI
>8ABP_233_253
GVDAVSELSKAQATGFYGSLL
>1XTI_161_181
CDKMLEQLDMRRDVQEIFRMT
>1UZ5_189_209
GNEIVPPGNELKPGQIYDING
>8OHM_98_118
IICDECHSTDSTSILGIGTVL
>1FC6_235_255
DIRNNGGGLFPAGVNVARMLV
>1D5T_63_83
GPPETMGRGRDWNVDLIPKFL
>1PGS_250_270
GWCPGMAVPTRIDVLNNSLTG
>2EU9_123_143
PHVRHMAYQLCHALRFLHENQ
>1R89_57_77
SLEIDVFLLFPEEFSKEELRE
>1Z5V_298_318
LQPKNVMVSTGRDRQTNHCYI
>1G4R_77_97
KDLFVANVQSFPPAPEDKKPL
>1EA7_98_118
DLWAYKVLLDSGSGYSDDIAA
>1KXU_234_254
AGITMESYLSESLMLKENRTC
>1ZDY_8_28
ERVYAAMEEAAGLLGVACARD
>1JTA_310_330
SDNGSVLNGSAVDLSGCGFSA
>2F4Q_14_34
RREGHDPQKFRYVHPDGTPYT
>2GUY_51_71
YIQGMGFTAIWITPVTAQLPQ
>1F42_269_289
TDKTSATVICRKNASISVRAQ
>1JDC_167_187
HPQVYGMFRDEFTNLRSQYGA
>1L6J_17_37
RTNLTDRQLAEEYLYRYGYTR
>1Q7E_397_417
AVLQELGYSDDEIAAMKQNHA
>1GSO_407_427
MTDIHWDDCFCRKDIGWRAIE
>2BDE_104_124
DQKKIYRSIYVDLGDPNYMAI
>1JYE_48_68
IPNRVAQQLAGKQSLLIGVAT
>1B7E_6_26
YRFIRNPNVSAEAIRKAGAMQ
>1DNV_85_105
MNQSEFDLLPPGSRVVECNVK
>1KL1_300_320
GFTLVSGGTDNHLLLVDLRPQ
>1J6U_241_261
GTYTLEMRSASRAEQKAMVEK
>1RMG_30_50
ADNSTDVGPAITSAWAACKSG
>1ESW_178_198
LAEEVAFHAFTQWLFFRQWGA
>2FOZ_215_235
DARELGMEERPYSSRLKKIGE
>1UA7_364_384
GSHGVVLANAGSSSVSINTAT
>1C3P_103_123
SSLATGSTVQAIEEFLKGNVA
>2MNR_161_181
VKTKIGYPALDQDLAVVRSIR
>2G0D_177_197
ISLYIKSENQMSQSESEMYPL
>1HBZ_289_309
PRIKVGTLTLNRNPKNHFAQI
>2AZP_246_266
LACLAADGKLLPGQPWRQASV
>1CSH_397_417
VSRALGVLAQLIWSRALGFPL
>1JDW_150_170
SLKYKTPDFESTGLYSAMPRD
>1J72_191_211
DLALAIRDSERQGKAQVEIVT
>1TQN_229_249
RKSVKRMKESRLEDTQKHRVD
>1B6A_390_410
GHVPIRLPRTKHLLNVINENF
>1EG2_17_37
LRKSGQKHSSESQLGSSEIGT
>1XMX_133_153
NNDTQVQDRITIADYLTIFGA
>2ICS_343_363
LTDSNGLTRVAKEQIRPIKTI
>2B4V_275_295
HTAMAVKAWGKATNVGAGSGA
>1XA6_97_117
GNQTLNYRLFHDGKHFVGEKR
>2FFE_245_265
SMGVAEYYQDFLDVFVFDERD
>2BU7_278_298
RGGGVPLRKIERLFSYMYSTA
>1UR3_196_216
TLATNQVEISPVHQPLLLDGT
>3BCT_397_417
VIRGLNTIPLFVQLLYSPIEN
>1XFK_31_51
CPIQVGELANQEPGVALIGFE
>1RU4_281_301
GVTVINNTSYKNGINYGFGSN
>1NML_272_292
VAVMGTAQLGTELNNDEVKSI
>1WF3_118_138
VPILLVGNKLDAAKYPEEAMK
>1LFW_306_326
VEHEDFYGKKLGIFHHDDLMG
>1U7L_32_52
SWFNETLIGGRAFVSDFKIPE
>1LL2_209_229
KVVHFLGQTKPWNYTYDTKTK
>2FGT_222_242
RNVLTDGISRLDVNLSQRQVQ
>1S9J_305_325
DAEEVDFAGWLCSTIGLNQPS
>2B5W_325_345
EDLVTGVHPLSEFEAAFDDDD
>1HZF_78_98
WSTLPPETKDHAVDLIQKGYM
>1RRK_153_173
EDYLDVYVFGVGPLVNQVNIN
>1LTQ_174_194
NGRGPYDLEKCDTDVINPMVV
>1JXM_62_82
IGFIPSKRRVERREWSRLKAK
>2C5S_155_175
NPDVNVRVEIRSGYSYIMCDE
>1DLJ_161_181
SCEENDSPKVKADAEKFALLL
>1JND_49_69
QAYSMNENLDIYKHQFSEVTS
>1D5R_267_287
FWVNTFFIPGPEEVDNDKEYL
>1OQ9_125_145
TGASPTSWAIWTRAWTAEENR
>1B89_65_85
MEVVQAANTSGNWEELVKYLQ
>1V04_230_250
PDGKYVYIAELLAHKIHVYEK
>1KVK_24_44
HGKVALAVALNLRTFLVLRPQ
>1US0_212_232
PLGSPDRPWAKPEDPSLLEDP
>1AL3_240_260
VGVIASMAVDPVSDPDLVKLD
>1YQS_325_345
TSNNVNVLNTMARTLESAFCG
>1C3P_355_375
WRGGEVRKEVKDTLEKAKASS
>1O7F_285_305
APLPTEEEKKECDEELQDTML
>1PB1_169_189
SADAEKVIKFLREEMGVKKIR
>2C81_37_57
WTGEESMERKFAKAFADFNGV
>1G4R_153_173
NLEEKIHKRNSVRLVIRKVQY
>1YFE_34_54
RISTEKMPTSLIHALALTKRA
>1Q0H_99_119
LEDVDQVMAAIVGAAGLLPTL
>1X3M_100_120
IAHGGELFTQSVIITDEIIDN
>1VMI_53_73
TPILVANPFELRQFALSHGVA
>1XTI_87_107
ELAFQISKEYERFSKYMPNVK
>1FOB_233_253
NLQSTYDKPVVVVETNWPVSC
>1C7Q_294_314
LFPASVDFTTDLHSMGQYVQE
>4BCL_251_271
PASIEGGFRSDSQGIEVKVDG
>1HX0_171_191
EKDYVRSMIADYLNKLIDIGV
>2BF1_189_209
INLTAPRGGDPEVTFMWTNCR
>1AB4_454_474
DQIAELLRILGSADRLMEVIR
>3GCB_234_254
FRLMSLFMDIPPVQPNEQFTW
>2O14_148_168
SALKIKKLSDQPVTNRTIYVG
>1EWF_149_169
SKVGWLIQLFHKKIESALRNK
>1AC5_177_197
YAGQYIPFFANAILNHNKFSK
>1US0_23_43
SPPGQVTEAVKVAIDVGYRHI
>2BI0_287_307
DTLYSELHIESAQAHADGGVL
>1DS1_290_310
GKDRWLHRVYIRTDRNGQLSG
>2EWV_196_216
KSFADALRAALREDPDVIFVG
>1BGV_103_123
MKFLGFEQAFKDSLTTLPMGG
>1E2S_91_111
EVLAARGYLTGMAGKWHLGVG
>1P8L_248_268
GVVFSIGTGFDADQRRDFWQN
>1G4W_198_218
EAHMKMLLEKECSCLVVLTSE
>1D5R_221_241
SNSGPTRREDKFMYFEFPQPL
>1VJO_371_391
LMGFNSRKESVDQLIPALEQV
>1DHS_3_23
AGALAAVLKHSSTLPPESTQV
>1IUQ_330_350
SKALFDSVAMQYNVLKTAISG
>2DPO_262_282
VLKSFGSIPEFSGATVEKVNQ
>1LW7_158_178
WKFIPKEARPFFAKTVAILGG
>1PGS_141_161
KYSAVVPVIQYNKSSIDGVPY
>1DFA_114_134
APDGRIVELVKEVSKSYPISE
>1NHS_154_174
VIGSGYIGIEAAEAFAKAGKK
>1R53_213_233
DSIGGVVTCVVRNLPTGLGEP
>1H8L_292_312
LLQFIKQVHRGIWGFVLDATD
>1NTH_152_172
EVDTIVNGVMTSVRGKSPIPK
>1KV7_324_344
QLSMDPMLDMMGMQMLMEKYG
>1N67_25_45
PAAGTDITNQLTNVTVGIDSG
>1M8Z_135_155
LKCVKDQNGNHVVQKCIECVQ
>2B0J_55_75
PDVKEVIVSDPCFAEEPGLVV
>2PGD_176_196
DGAGHFVKMVHNGIEYGDMQL
>2FFE_93_113
RATHIIRSNIIRDGASLTDST
>1XC3_217_237
AQYILILAPKKIILGGGVMQQ
>1W8K_241_261
ECNRIVFGASASDQPTQYEEE
>2CJG_267_287
LLIFDEVQTGCGLTGTAWAYQ
>1FSU_90_110
QLLKEAGYTTHMVGKWHLGMY
>1HXX_217_237
GLKYDANNIYLAANYGETRNA
>1WYC_289_309
APGGRVVSEDWVRRVLAGGSH
>2CY7_248_268
HCFMMPQSLGVIGGKPNSAHY
>2HJS_264_284
TRVLDATKGIEWVGEGDYPTV
>1DHS_241_261
SYKNPGLVLDIVEDLRLINTQ
>1R89_325_345
EFCYLLFECQIKEISRVFRRM
>2GY5_83_103
RVRGEAIRIRTMKMRQQASFL
>1UUR_180_200
PTNKNNPTTPLEMDSQPIYPA
>2BI7_73_93
VNKHAEMMPYVNRVKATVNGQ
>1LJ5_319_339
QALQKVKIEVNESGTVASSST
>1WD3_39_59
SDDTTTTISPLTAGGIADASA
>1VJT_407_427
KVEPDLTHRIKIFYLWPRILR
>1VJY_223_243
DYQLPYYDLVPSDPSVEEMRK
>2CY8_322_342
LEDDVCAKINDLGQFAREAMN
>1YLE_38_58
LRDKILASEASFAAEVSYNGE
>1SP3_320_340
NDAKAKIYPFKVHTGKQIYDK
>1RK6_186_206
ALADDALASGAIGISTGAFYP
>1J09_55_75
RILAALKWLGLSYDEGPDVGG
>1YFQ_68_88
TDLQIYVGTVQGEILKVDLIG
>2G9D_298_318
DKPLMAKNEGEAIVFPNRKVA
>1C0P_258_278
LKHCLRLDPTISSDGTIEGIE
>1TFZ_2_22
GFKLVGFSKFVRKNPKSDKFK
>1KL1_391_411
QALEEARQRVAALTDPTSRSA
>1XMX_8_28
GIIDQDPVRLVTPLLDHRTVS
>2GU1_145_165
GDRFDILVKQQYLGEHNTGNS
>2D0B_270_290
AIVDEAAARIIRARGEEMLET
>1K92_71_91
DCRKQLVAEGIAAIQCGAFHN
>1B63_23_43
ERPASVVKELVENSLDAGATR
>1ML9_123_143
PNRVVERGRTVPLQIFRTKDR
>1XKU_22_42
GPVCPFRCQCHLRVVQCSDLG
>1U09_274_294
ILKTLVNTEHAYENKRITVEG
>1FSU_332_352
GFDVWKTISEGSPSPRIELLH
>3BCT_70_90
LLLHQEGAKMAVRLAGGLQKM
>1DKQ_262_282
EVARSRATPLLDLIKTALTPH
>2GVK_72_92
GADAWTRLFPDKGKPKELSTF
>1NNF_76_96
EQTIQQTAQKGVPLAPKKDWI
>1TR9_36_56
NYHDNQQLLALNKAIRQAAKR
>1Z5V_434_454
EYHAATRPDYISWGTQVDVDG
>2NZL_53_73
ANDEETLADNIAAFSRWKLYP
>1OX0_153_173
TLPKALPNMASGNVAMRFGAN
>1UX5_356_376
TIMEFESLMHTYGEDSGDKFA
>1REO_1_21
ANDRNPLEECFRETDYEEFLE
>1B63_248_268
TTPALAEIQYCYVNGRMMRDR
>2BLE_230_250
SAHGLKGHIISDGGCTCPGDV
>1GKZ_350_370
LGGSLQLQSLQGIGTDVYLRL
>1X3M_263_283
KETGQTLSDLERVVNKESGLL
>1O7F_437_457
DKEDFNRILRDVEANTVRLKE
>1PSZ_9_29
HHGSACASGKKDTTSGQKLKV
>1XKN_101_121
NYVIRTQDGRRDKVIMNWEYN
>1DB3_181_201
GILFNHESPRRGETFVTRKIT
>1U94_281_301
LGVKEKLIEKAGAWYSYKGEK
>1ELV_162_182
LAVPEGRTNFDNDIALVRLKD
>1JCF_160_180
EVAVISLGSIVTWESIRIAGD
>1RYO_44_64
SYLDCIRAIAANEADAVTLDA
>2FOZ_120_140
FEPARAQFNGKGSYGNGGAMR
>2NXF_294_314
HAFATAYLYEDRMVMKGRGRV
>1WW9_245_265
GEVVREGAYGEKIVANDISIW
>1BU8_112_132
SRTEYTQASYNTRVVGAEIAF
>1RW3_22_42
LAVRQAPLIIPLKATSTPVSI
>1HD7_143_163
SYGIGDEEHDQEGRVIVAEFD
>1US0_84_104
HEKGLVKGACQKTLSDLKLDY
>1SNG_162_182
NALWAKARWTTPFEAHLTRAG
>8OHM_83_103
KFLADGGCSGGAYDIIICDEC
>1I1W_227_247
SAGTPEVAITELDVAGASSTD
>1ITX_229_249
NTELAKIAAIVDWINIMTYDF
>1MSK_23_43
QAYTPPVAHRLGVQEVEASIE
>1UZ5_314_334
LVVPLLLRALGREGKIGKKVA
>1RW3_375_395
YLSKKLDPVAAGWPPCLRMVA
>1F8E_332_352
WAEGECYRACFYVELIRGRPK
>2EX1_265_285
NHFTQAEGDLFIGDHYKIYFK
>1JMM_9_29
VKLKAYEDEQASIKAALAELE
>1WD3_324_344
GPSFTSGEVVSLRVTTPGYTT
>2CBN_51_71
TAFNPGKLDKIFISHLHGDHL
>2EX1_208_228
QLTPEQQAFYLTLVGFNDEVK
>1YQS_215_235
TPDEAGGALVDSTEQTVSWAQ
>1JCF_17_37
VFLRGKGIVVNEPSVIAIDST
>1VJP_160_180
AIENNDKERLTATQVYAYAAA
>1VJV_381_401
NDDKVSVVEKEKIESLAGGGE
>2AYU_9_29
PKSSMQIDNAPTPHNTPASVL
>1OKG_294_314
RSIIDDYGMCMQMQTPSLGDN
>1IHG_173_193
AKLCVIAECGELKEGDDWGIF
>1LRZ_22_42
HFTQTVGHYELKLAEGYETHL
>1SIQ_149_169
AHYNSSNKSYTLNGTKTWITN
>1R53_274_294
PFYFEKETNRLRTKTNNSGGV
>1EA7_270_290
LSNTQLRSNLQERAKSVDIKG
>1VB3_248_268
GNFGDLTAGLLAKSLGLPVKR
>1LAM_461_481
PYLRKGMAGRPTRTLIEFLFR
>3MBP_285_305
LTDEGLEAVNKDKPLGAVALK
>2O14_157_177
DQPVTNRTIYVGGDSTVCNYY
>1QHU_214_234
VSGEVPPGYPLDVRDYFLSCP
>2FGT_261_281
KKSQKYLEDTGSWTDHYQFFN
>2DPO_57_77
QQSGSLKGSLSAEEQLSLISS
>2HMA_97_117
GRTPNPDVMCNKEIKFKAFLD
>1FNO_34_54
LLRLLKQQLEEMGLVNITLSE
>1T67_329_349
SEIPDHEFFTAYGPDYVLEIT
>2A0M_146_166
DSHLDVRPPLQDGRVHSGTPF
>2BDE_426_446
FACIYMEKLSDLLEHSPMTYF
>1VLI_170_190
ISDVHEAWRTIRAEGNNQIAI
>2CFQ_310_330
TSALEVVILKTLHMFEVPFLL
>1ZCJ_137_157
SALCKPGAFLCTNTSALNVDD
>1O7F_263_283
DQERHFQDKYLFYRFLDDERE
>1KV7_432_452
KPPAAHRAGWKDTVKVEGNVS
>1YFE_280_300
ALKGLAASLMKIANDVRWLAS
>1Z6F_305_325
MKDLKASYVLNSSELHAPLQK
>1KQ3_154_174
PRNPDVVLVDTEIVAKAPARF
>1SVS_136_156
QACFNRSREYQLNDSAAYYLN
>1OFL_366_386
DKPYVYPFFKDDYFIAGKNSW
>2IW1_288_308
LEAITAGLPVLTTAVCGYAHY
>1NNF_176_196
SVALQAVENGEVPAALINNYY
>1J7X_91_111
LQALVNTVFKVSILPGNIGYL
>1T6C_188_208
VKRFFEFLEKELSKVKKPVDT
>1B9H_300_320
LTEERRNALVDRLVEAGLPAF
>1H6S_145_165
YLSYVDPDQTVDSSLVTEEFG
>1W58_26_46
DKELLEYLQQTKAKITVVGCG
>2HJS_256_276
EPVDLAAVTRVLDATKGIEWV
>1UM8_29_49
AKKVFSVAVYNHYKRLSFKEK
>1DNV_96_116
GSRVVECNVKVIFRTNRIAFE
>1V0D_51_71
LYEDGTEVTDDCFPGLPNDAE
>1IN4_31_51
ENVKKKLSLALEAAKMRGEVL
>1LL2_220_240
WNYTYDTKTKSVRSEGHDPTM
>1LRZ_133_153
DKMSNLGFEHTGFHKGFDPVL
>1GQ8_146_166
FFINCFIAGTVDFIFGNAAVV
>1IUQ_279_299
DIMPPPSQVEIEIGEKRVIAF
>2BI7_64_84
TDNETVWNYVNKHAEMMPYVN
>1KA2_359_379
YNFHILLRFKLERLMVSEEIK
>1EQC_320_340
CQPLLDISQWSDEHKTDTRRY
>1KA1_97_117
YNKNYKKDDFLFTNDQFPLKS
>2IY9_303_323
ESADKYPSLVDKVTEGRVLNA
>1TOI_223_243
EDAEGLRAFAAMHKELIVASS
>1JMS_16_36
PAVKKISQYACQRRTTLNNYN
>1REO_8_28
EECFRETDYEEFLEIARNGLK
>1ISR_223_243
IAHSDKIYSNAGEKSFDRLLR
>1SVB_67_87
DTKVAARCPTMGPATLAEEHQ
>1T5J_81_101
DIKKFANCLIAWKNKNPPDIG
>1FS7_65_85
WAGYPFSKDYNAPRGHYYALQ
>1QHU_200_220
YYCFQGNQFLRFNPVSGEVPP
>3SIL_46_66
IVVFADARHNTASDQSFIDTA
>1JHN_9_29
APTSPKVTYKAPVPSGEVYFA
>1DS1_209_229
VDDPGAIAQVKPLYGDADDPF
>1ITX_314_334
AQAGNGQYQTCTGGSSVGTWE
>1HXX_226_246
YLAANYGETRNATPITNKFTN
>1DS1_131_151
HLSSETSETLLEFHTEMAYHR
>1H6S_17_37
DRGVGLEDTIISSRLRINIVG
>1FC6_261_281
VLIADSQGIRDIYSADGNSID
>2CAU_20_40
SVSASFAHSGHSGGEAEDESE
>1KMJ_290_310
ALEYVSALGLNNIAEYEQNLM
>1BCO_275_295
ALMNAGVKKVVVRFDPQQLHS
>1VAG_4_24
FLKVKNWETDVVLTDTLHLKS
>3BCT_370_390
EGVRMEEIVEGCTGALHILAR
>1VLI_356_376
TSGVRAVRDIPADTGIVWDDI
>1VJO_107_127
EPGDVVLIGVAGYFGNRLVDM
>1DOZ_253_273
VPVGFVADHLEVLYDNDYECK
>1I4W_50_70
LTKTYKHPEELKVLDLYPGVG
>1X7F_190_210
SERFKKHGIRSAAFITSHVAN
>2HJS_236_256
TCIQAPVFFGDSLSVTLQCAE
>2IM9_49_69
PNTSMADRISQISAYFKGTKY
>1YIS_118_138
IAYRDSIDHILKRFATVIDRL
>1ZCJ_363_383
CLYSLINEAFRILEEGMAARP
>1JMS_264_284
RKVDALDHFQKCFLILKLDHG
>1XMX_190_210
TLNYLATTCRKEQKLDVELSD
>1WDP_315_335
GYYNLNDRDGYRPIARMLSRH
>2HOE_201_221
GAVGEKWYTKRDDSFAWILTG
>1SE8_258_278
AARPTSGGYQSQPSRAANTGS
>1BGV_282_302
LEMRASGRNKVQDYADKFGVQ
>2B78_92_112
KLTTAYRLFNQDGDSFGGVTI
>3SIL_241_261
NIRNSGLRRSFETKDFGKTWT
>1JY1_121_141
KMMLLLYEEGLRVVIHTSNLI
>1XAG_324_344
VLMRQFGDIVVQHVDQLTLQH
>1J58_303_323
FNYQAGDVGYVPFAMGHYVEN
>1GPI_279_299
TQFLTNDNTSTGTLSEIRRIY
>1FNF_153_173
LTNLLPGTEYVVSVSSVYEQH
>1IIR_394_414
LLDAVSREKPTVSALEHHHHH
>1LZL_134_154
YAALLYIHAHAEELGIDPSRI
>1W3U_234_254
NSLYNTPPSFGIYMVNEVLKW
>1M6E_183_203
QFQEDHALFLRCRAQEVVPGG
>2JAK_365_385
EYIMSLISDNAAKILPIMFPS
>1OQ9_285_305
VAQRLGVYTAKDYADILEFLV
>1G4R_240_260
DICLFNTAQYKCPVAMEEADD
>1MKY_416_436
RKLIRDYVFPFEGSPIFLKFK
>1ZSW_144_164
EDAEGLRLVLLVSNGEKVEHW
>1VB3_98_118
LFHGPTLAFKDFGGRFMAQML
>1O5T_321_341
EQIRKDYTSGAMLTGELKKAL
>1WL7_145_165
IDPNVVFDQEGQPWLSFGSFW
>1EYN_87_107
VKTMRASIWALGPLVARFGQG
>3THI_203_223
PSQYVPEDGDAYVRASWFAQG
>1DYK_222_242
AKAVGGFKVGLDLLVEFEFRT
>1B63_165_185
TEKTEFNHIDEIIRRIALARF
>1JDC_394_414
PGQVASGSFSEAVNASNGQVR
>1PHP_145_165
AFGAAHRAHASTEGIAHYLPA
>1G41_344_364
ILTEPHASLTEQYKALMATEG
>2HMC_151_171
EIPAVIYNSPYYGFATRADLF
>1R6W_169_189
TPLKGQQFAKYVNPDYRDRIA
>1ZSX_305_325
SSVLLGASNADQLMENIGAIQ
>1RE9_105_125
PPEQRQFRALANQVVGMPVVD
>1UA7_230_250
HSIRSALKNRNLGVSNISHYA
>1JR7_220_240
DQQGRPVMRYIDQFVQPKDFE
>1PZD_169_189
ACTFSCVMKFTVKDCDPTTGE
>1YRW_232_252
FSYVGNQKFTVWSSRVHPHAS
>1EA7_90_110
IYGVAPDADLWAYKVLLDSGS
>2D0B_224_244
RVHCLPKAESVHVSVAAASII
>2A3N_97_117
NKRLNKDSVVITLSKSGDTKE
>2HKD_3_23
HMKNSVSVDLPGSMKVLVSKS
>1VJP_186_206
RGGAAFVNVIPTFIANDPAFV
>1R5M_225_245
PKGAIFVYQITEKTPTGKLIG
>1F42_247_267
FSLTFCVQVQGKSKREKKDRV
>2B0J_322_342
CFGPLAEILPTALKVLEKHKV
>2FGT_347_367
GSEVKMLLSKQTAYDTDKIDQ
>1L9K_9_29
HHGSNIGETLGEKWKSRLNAL
>1USG_256_276
PANQGIVDALKADKKDPSGPY
>2A1X_226_246
VFFHPLLIHGSGQNKTQGFRK
>1RGZ_214_234
SPGMLDAQAYGVKTNVQDMAN
>1R3S_325_345
LDDFGPHRYIANLGHGLYPDM
>2BLE_152_172
VANGYSEHFVEFVKLVRAKFP
>1Z6F_140_160
LGLKNTHFQTVHGLDADGQYS
>2J0W_329_349
FGILARHNISVDLITTSEVSV
>1WF3_95_115
DLRHPPTPEDELVARALKPLV
>1VPK_97_117
EITELSLEGDALVISSGSTVF
>2BOQ_117_137
GVRIPFFLGRPDAVAASPDHL
>1R5Y_132_152
RHMLSPERSIEIQHLLGSDIV
>1IMV_115_135
NLKSASRIVFEKKLRIKSSFV
>2AUJ_222_242
VAAIDPEEEVIAEAEGVVHLH
>1R6F_260_280
DLVSQKTTQLSDITSRFNSAI
>1MXA_18_38
IADQISDAVLDAILEQDPKAR
>1ULZ_141_161
EEAKALAREIGYPVLLKATAG
>1H6L_73_93
VDIRYDFPLNGKKVDIAAASN
>1IG8_328_348
FKNQDLSKFDKPFVMDTSYPA
>1T67_298_318
TLILGGGGYNLANTARCWTYL
>1PW4_216_236
LPPIEEYKNDYPDDYNEKAEQ
>1USG_2_22
DIKVAVVGAMSGPIAQWGDME
>1FS7_110_130
TCKSPDVPRIIEQDGELEYFT
>2BW4_1_21
AAGAAPVDISTLPRVKVDLVK
>1GP6_98_118
AGEEFFSLSVEEKEKYANDQA
>1Z5V_388_408
FERTCRQYDKLRKREAFLEQF
>1MSK_258_278
LLEVEKHTGMKLTESFAMWPG
>1SVB_291_311
EVGLEKLKMKGLTYTMCDKTK
>1BIF_286_306
AQFISDQNIKDLKVFTSQMKR
>1TVL_42_62
MKKAQTAEKGLFSFIFIADGL
>1B6A_88_108
GDGDGDGATGKKKKKKKKKRG
>1JDC_185_205
YGAGGFRFDFVRGYAPERVNS
>2FYT_231_251
IDCHTTSISDLEFSSDFTLKI
>1NTY_278_298
RTPTSDNKIVLKASSIENKQD
>1LAM_45_65
PLKAGKTRTFYGLHEDFPSVV
>2DVZ_162_182
FKMATGTDIVHVPYKGSGPAV
