# Supplementary material for: Searching for universal model of amyloid signaling motifs using probabilistic context-free grammars
Source: BMC Bioinformatics. 2021 Apr 29;22:222. doi: 10.1186/s12859-021-04139-y (PMC8086366; doi:10.1186/s12859-021-04139-y)
Supplement: Supplementary file 1 — Additional file 1. Datasets [file 12859_2021_4139_MOESM1_ESM.gz › famgram_data/negative/PDBfrag_len21/negsample_21s.fasta.cnr70_8cv47_tst.fa]

>1HZF_152_172
LSQQQADGSFQDPCPVLDRSM
>2II0_265_285
MIRHTTNLTLWFEKCIVETEN
>1UZ5_290_310
GVIKGKPVFGLPGYPTSCLTN
>2BDE_138_158
QLVDLKDTNPDKMPSYQAIAQ
>1T3S_256_276
YVKISSPKVLQRLIKSRGKSQ
>1KWF_76_96
NEQALFDDLYRYVKSHFNGNG
>1PMI_245_265
IQRLNKQFPNDIGLFCGCLLL
>1REO_111_131
EFSQENDNAWYFIKNIRKRVG
>2HRZ_103_123
LDFDKGYRINLDGTRYLFDAI
>2F82_34_54
YTIGLGQDCLAFCTELEDVIS
>1ZHX_387_407
TFLKLASALNLSTKNAPSGTL
>1YC9_198_218
VAASVEAELLGIQESIQLQKN
>1WST_42_62
DVISLAGGLPAPETFPVETIK
>2BG1_293_313
EAADGRVVYEYQDKPVQVYSK
>1YLE_15_35
PQVQRLAADSPVGVTSLPDDA
>1G97_172_192
TYVFDNERLFEALKNINTNNA
>1RRK_219_239
KGTDYHKQPWQAKISVIRPSK
>1BN8_125_145
GTQEEARARSQKNQKARVMVD
>1UDX_17_37
DGAVSFRREKFVPKGGPDGGD
>1GXN_3_23
VPRGSHMTGRMLTLDGNPAAN
>1KL1_83_103
GAEHANVQPHSGAQANMAVYF
>2HC9_410_430
FFGDLKSSIADMKNSNLGKMD
>2CWC_208_228
GGFWEAPEEGPGYAPGTLAAA
>1RHC_288_308
EEMIKEIERFKEAGINHFCLG
>1I9Z_155_175
YEDTGLCFITSHLAAGYTNYD
>1YRW_239_259
KFTVWSSRVHPHASKAQPGSV
>2FBA_281_301
QNSRQGLDSATYIGPLLTHDI
>1P8L_11_31
KPLLAATLENIEDVQFPCLAT
>2FBA_219_239
TSLVQQKALAYAVDIAKSFDD
>2CY8_17_37
WAQRARSVMPDGVTADTRAFD
>7ODC_317_337
YVNDGVYGSFNCILYDHAHVK
>1UDC_184_204
HPSGDMGEDPQGIPNNLMPYI
>2C1I_170_190
NFSDQDLSAWNFDYKDSQIIL
>1LRZ_296_316
KIEEGKRLQEEHGNELPISAG
>1WD3_185_205
NSTTWGYGAGDGPWIMVDMEN
>1CS6_20_40
SAEEKVTLTCRARANPPATYR
>1TOI_149_169
YYDAENHTLDFDALINSLNEA
>1RJG_285_305
DMWEIFNAQIPESERKRLRSL
>1PSZ_2_22
RGSHHHHHHGSACASGKKDTT
>1OEW_271_291
VIPGDYIDFGPISTGSSSCFG
>1VJP_195_215
IPTFIANDPAFVELAKENNLV
>1ZX5_163_183
TPYDTFVIRPGIPHAGEGLRV
>2FSJ_89_109
PQGDGRLASKEAFPLIAAALW
>1IR6_241_261
EAEKALRLLLTDDAAEAQALV
>1P0H_199_219
WFDPDGLILAFGDSPRERPGR
>1WZU_254_274
AFCIGMKAITLKNIYESLKDM
>1UTE_287_307
YIEASGKSLFKTKLPRRARSE
>1CA1_266_286
GEKDAGTDDYMYFGIKTKDGK
>1PO5_282_302
ETTSTTLRYGFLLMLKYPHVT
>1YI9_139_159
DCSGVSVHLTRVPQPLIAGMY
>1WW9_279_299
DMMQFEWYVPIDENTHYYFQT
>1H8L_224_244
GSPCKDLYPTEYFPHGITNGA
>2ALA_1_21
YEHSTVMPNVVGFPYKAHIER
>1B63_32_52
LVENSLDAGATRIDIDIERGG
>1A26_139_159
INYEKLRTDIKVVDKDSEEAK
>1MKY_41_61
QDTVEWYGKTFKLVDTCGVFD
>1V04_16_36
LFDRQKSSFQTRFNVHREVTP
>1LML_368_388
TQRASEAHASLLPFNVFSDAA
>1TFZ_221_241
AGFTGFHQFAEFTADDVGTAE
>1A87_275_295
VLSFLPISGLAVTALGVIGIM
>1H6S_67_87
NAAQFWTSYNGVTVSVGNVDT
>1ZKL_33_53
DRLTNGNSLVSLTFHLFSLHG
>1TCA_144_164
LDALAVSAPSVWQQTTGSALT
>1OWL_410_430
SQAKKFDATATYIKRWLPELR
>2B4W_20_40
LTFKGVDGYDVYNCSVPFSYK
>1GSO_364_384
GKVFHAGTKLADDEQVVTNGG
>2A1X_240_260
KTQGFRKAISCHFASADCHYI
>2I0Z_205_225
AEKAGHTITELFPTEVPILSN
>1AOP_364_384
FPTCPLAMAEAERFLPSFIDN
>1CX4_141_161
RIIVKNNAKKRKMYESFIESL
>1JY1_397_417
VLFLPSALGLDSFKVKQKFFA
>1LML_455_475
GYITCPPYVEVCQGNVQAAKD
>1Q0H_12_32
LTILGSTGSIGCSTLDVVRHN
>1ZX5_279_299
ASTDSFTVESERGKIVRIYLK
>1WZZ_271_291
LPGWVDLTTGARSPYNAPPGY
>1UYN_137_157
SRSTGADEHAEGSVNGTLMQL
>1YFE_184_204
IGRTHLQDATPLTLGQEISGW
>1QUB_146_166
LYRDTAVFECLPQHAMFGNDT
>1LRZ_95_115
KYVKKHRCLYLHIDPYLPYQY
>1UOZ_234_254
HYVIDTSRNGAGPAPDAPLNW
>1HX0_7_27
QSGRTSIVHLFEWRWVDIALE
>1YD7_6_26
HHGSNKRFPFPVGEPDFIQGD
>2CYG_3_23
VCYGMLGNNLPPPSEVVSLYK
>1WAK_159_179
LDYLHTKCRIIHTDIKPENIL
>2PGD_143_163
GGNKEAWPHIKAIFQGIAAKV
>2F7F_350_370
LSSNAEKVTTPGKKQVWRITR
>2F68_266_286
QQKEFVNNSQAWYQEHGKEEV
>2EU9_210_230
VILELGWAQPCDVWSIGCILF
>1ULZ_215_235
DKHGNVIHLGERDCSIQRRNQ
>1KVK_217_237
QQGKMSSLKRLPALQILLTNT
>1V2D_295_315
RAMGLRVYVPEGTYFLMAELP
>2C6J_75_95
LMYDAAVEGDLLLKKNNYQYN
>1LL2_81_101
GVTLTKLHCWSLTQYSKCVFM
>1RIQ_423_443
ERARKHFKVEAKKVKPVYSHL
>1ZOD_8_28
TFWRNARHHLVRYGGTFEPMI
>3THI_143_163
QNKGLLINMAGGTTKASMYLE
>1R5Y_89_109
LHSFMGWDRPILTDSGGYQVM
>2B61_322_342
TDQLFKPIDLYKSKQLLEQSG
>2DPO_2_22
ASPAAGDVLIVGSGLVGRSWA
>1YS1_33_53
IQEDLQQRGATVYVANLSGFQ
>1ZWX_167_187
IRAEQMQEIQTFIAKKNIPKD
>1ISR_409_429
AMKPIDGRKLLDFLIKSSFVG
>2GFO_145_165
DQFAGYSQQDSQELLLFLMDG
>2FEZ_329_349
HAVIVDTGTNYVINDLRSSNG
>1NUY_143_163
STDEPSEKDALQPGRNLVAAG
>1B6R_86_106
LFDKLHLPTAPWQLLAERSEW
>1T5J_103_123
TSLMAIDKLENNDYSGVDSSS
>1RIQ_430_450
KVEAKKVKPVYSHLKELGKTS
>1NH1_308_328
FVEKYRSLLDSDCFGTGHHHH
>1NHS_26_46
AEIQWYEKGDFISFLCCGMQL
>1NH1_94_114
RATEWRLSKLQRGEPLYSAFA
>1Q1Q_111_131
LPIQIFTKAFFSSKAKVIYMG
>1HZ4_346_366
LIQLNTLPELEQHRAQRILRE
>1GXN_92_112
NTKYRDAVRKAANFLVNSQYS
>1ZJC_314_334
DEGSRRLGEVALVPDDSPISN
>1UTE_228_248
LQDENGLGFVLSGAGNFMDPS
>1VHN_236_256
SEPSREEILRTFERHLELLIK
>2C6J_154_174
EHIWRAMMFSLRSRLKEKFVW
>1G8P_296_316
RSARALAALEGATAVGRDHLK
>1WD3_22_42
RALYSSFSGALYQLQRGSDDT
>2CY7_227_247
LLIPLRLGLTDINEAYVETLK
>1G55_3_23
LRVLELYSGVGGMHHALRESC
>1YM5_13_33
FTEKPFMGNPVAVINFLEIDE
>2JAK_58_78
LRQCCVLFDFVSDPLSDLKWK
>2O14_309_329
KTYLIDLNVLSSAYFTSIGPE
>2AEU_263_283
FERAKNFDLSKIEKLNKELKA
>1KQ3_267_287
HNGLTVLENTHKYLHGEKVAI
>2HMA_311_331
TAKFRYRQPDSKVTVHVKGEK
>1EQC_105_125
GQVQYLEKALGWARKNNIRVW
>2C78_240_260
GRIERGKVKVGDEVEIVGLAP
>1TBF_319_339
EALTHVSEDCFPLLDGCRKNR
>1YOE_259_279
LLKPELFTSVERWVGVETQGK
>1WST_28_48
ASEVRELLKLVETSDVISLAG
>1K5C_206_226
KHVSNVVIKGNTVTRSMYGVR
>1YOE_163_183
GAMGLGNWTPAAEFNIYVDPE
>1OWL_126_146
QLWDQLLHSPDQILSGSGNPY
>1HZF_344_364
RSTQDTVIALDALSAYWIASH
>1VPB_281_301
NKLNEKIASDRLTLTDEPHLV
>2J66_251_271
DYVQEARDTRFPQTTFIIESG
>1WYC_352_372
LDPLTDSVIVKLSSWPDPDTE
>1R5Y_13_33
RFSFSIAAREGKARTGTIEMK
>1R6W_274_294
TQLARIAAWLTPDTIPGLDTL
>1RW3_201_221
LQYVDDLLLAATSELDCQQGT
>2CY7_119_139
IDRKDSYYSIHQIAQMGVGEG
>1H6L_83_103
GKKVDIAAASNRSEGKNTIEI
>1REO_190_210
LKEGNLSPGAVDMIGDLMNED
>1HSK_183_203
LELDYRNSIIQKEHLVVLEAA
>1EUR_248_268
TDGGHSYGPVTIDRDLPDPTN
>1XRF_49_69
LIVKNGYVIDPSQNLEGEFDI
>1JDW_125_145
AEIEEMCNILKTEGVTVRRPD
>1GYN_182_202
EDGVDNSHMDASALYTQPEDV
>2CY8_197_217
NHGSDIAAFIAEPVGSHFGVT
>1UOU_434_454
RDGPALSGPQSRALQEALVLS
>2NZL_171_191
KMGYKAIFVTVDTPYLGNRLD
>1MLA_135_155
IIGLDDASIAKACEEAAEGQV
>1HBZ_44_64
HFNRMNIPERRPHAKGSGAFG
>1NI5_324_344
WQTWLQPLELPAGLGSVQLNA
>1OYG_319_339
NVFKMNGKWYLFTDSRGSKMT
>2GHS_262_282
HIARYEVPGKQTTCPAFIGPD
>1Z70_134_154
VLHVSWNDAVAYCTWAGKRLP
>1X54_43_63
TGIVQAVVAKNVVGEETFEKA
>2H85_323_343
TIDYAEISFMLWCKDGHVETF
>1D5T_225_245
PYLYPLYGLGELPQGFARLSA
>2AM1_308_328
RTEWKKAANGADILSDVYNAN
>1N93_259_279
TIPVVAYEIRDFLEVSAKLKE
>1WYC_234_254
RYVEALSTYLWAKLDADRDAT
>1Z2N_251_271
ILLNLTSEAEMRDLAYKVRCA
>1IAL_196_216
NKNPAPPLDAVEQILPTLVRL
>2PIA_191_211
KPAQHVYCCGPQALMDTVRDM
>1E2S_309_329
THELASSLDLLPTLAALAGAP
>1WDP_84_104
LTLQAIMSFHQCGGNVGDIVN
>1Z2N_65_85
HPVGKMADEMRKYEKDHPKVL
>2GZ7_155_175
DCVSFCYMHHMELPTGVHAGT
>1SBP_87_107
PDDSAPYTSTIVFLVRKGNPK
>1XAG_26_46
TYLNQFDQSFLLIDEYVNQYF
>1INP_345_365
TGLDLPQLVYHVGNEGAAGVD
>1WRU_109_129
TLEQIARDLCAPYGVTVRWEL
>1KL1_58_78
RRYYGGCEYVDIVEELARERA
>2J0W_370_390
LLMELSALCRVEVEEGLALVA
>2AEU_158_178
LENFKKVINTAKNKEAIVFVD
>1CRZ_147_167
NGGQFPYELRVSDYDGYNQFV
>2C4E_139_159
GDPEFNLKCAKKAYGNNLVSF
>1XAG_51_71
DDILSYENVHKVIIPAGEKTK
>1ELV_203_223
NLMDGDLGLISGWGRTEKRDR
>2AU3_326_346
GYDPDEFIKEFGKEELRRLIN
>1PHP_165_185
AVAGFLMEKELEVLGKALSNP
>1XFI_38_58
ATPNEISWINVFANSIPSFKK
>1P5J_292_312
EKFVDDEKILVEPACGAALAA
>4ENL_211_231
EGGVAPNIQTAEEALDLIVDA
>1IR6_389_409
VALLDLLPEPGLLPQVFRELA
>1BG6_217_237
TPFQYYLEGITPSVGSLAEKV
>1ZSY_168_188
GDSVIQNASNSGVGQAVIQIA
>1QUB_45_65
FICPLTGLWPINTLKCTPRVC
>1WXQ_46_66
TDHPCKELGCSPNPQNYEYRN
>1PMI_158_178
AKTLATVPELNEIIGQELVDE
>1R6W_202_222
RAFARETGIAIAWDESLREPD
>1BCO_36_56
DVIRPKTWFWQDVKTRKILGW
>1XKG_100_120
RTVTPIRMQGGCGSAWAFSGV
>1KO9_156_176
TGMVERLCQAFGPRLIQLDDV
>1RK6_307_327
QDRVLLAGRTLITWCKPYPEL
>1QHU_1_21
MVKASGIPIALGVWGLCWSLA
>2BOQ_302_322
DVEQACAATPFPALTADPGPV
>1RRK_428_448
CRGDSGGPLIVHKRSRFIQVG
>2C81_369_389
YWRGLHYPVSERASGQSIVIH
>2J3X_336_356
WTGKEIENLSFSSTSLKSTPS
>1TV5_50_70
LKYIDGEICHDLFLLLGKYNI
>2G29_36_56
KLGFIALTDAAPLIIAKEKGF
>1MXG_65_85
YDYFDLGEYYQKGTVETRFGS
>2BW4_19_39
LVKPPFVHAHDQVAKTGPRVV
>1PZD_27_47
VPLATAPLAEQRTESTPVTAA
>1VJO_142_162
WGEVFSLEELRTALETHRPAI
>1Y4I_76_96
LERGEAGLATASGISAITTTL
>2IXR_50_70
AIDEFASLRLPDRIDGRFVDG
>1NU5_215_235
GVELVEQPVPRANFGALRRLT
>1ELV_81_101
QRIIGGSDADIKNFPWQVFFD
>1PEA_277_297
PENATITAWAEAAYWQTLLLG
>1QOY_248_268
NKDIDAAKLKLTTEIAAIGEI
>1PJC_22_42
SVRTLVEAGHTVFIETQAGIG
>1H8L_176_196
NLHGGSLVVNYPFDDDEQGIA
>1BCO_250_270
VSRKGEFTLKVGGSLKGAKNV
>2HVQ_211_231
PCYPSWLRNGNRVAIKCKNSK
>1VLY_70_90
LLAAHCDAKGKMWSNLRLFRD
>1M6I_192_212
GSELACALGRKARALGTEVIQ
>1R5Y_37_57
IRTPAFMPVGTAATVKALKPE
>1K5C_55_75
TLDGPLFTIDGTGINFVGADH
>1D7Y_156_176
IGLELAATARTAGVHVSLVET
>1VPK_18_38
TTLELKDKITIASKALAKKSV
>2F5U_332_352
PGLAALCLDAQAGRPVGSTRR
>1RHC_159_179
FLYTKPDDEVPLYFSGMGPKG
>1IO1_232_252
ANADLTEAKAALTAAGVTGTA
>1KMJ_359_379
RTGHHCAMPLMAYYNVPAMCR
>1A0I_1_21
VNIKTNPFKAVSFVESAIKKA
>2BDE_244_264
LANKPRFFYDNLRFLSVNPEN
>1R3F_93_113
GQIVEERPVTFSAEQLAAALD
>1LJ8_136_156
YCIDDSNGEFMAHLPQIQHDL
>1X54_187_207
QSAQLYLEAAIFGLEKVWSLT
>1H09_6_26
LFVDVSSHNGYDITGILEQMG
>2HWK_111_131
ATGRVYDMNTGTLRNYDPRIN
>1AL3_247_267
AVDPVSDPDLVKLDANGIFSH
>1S7C_30_50
VAINDLLDADYMAYMLKYDST
>1TVZ_340_360
EVSVDAYETFFKRFDDVEFDE
>2FSJ_278_298
LANRIIENIRLNLRGEVDRVT
>1IO1_262_282
NNGKTIDGGLAVKVGDDYYSA
>1O70_8_28
VTQFLQSFKENAENGALRKFY
>1PZD_71_91
FQGLGPLFKSSPEPVALTESE
>1WW9_101_121
DGVLCDILTNPTSAQIGRQKL
>1UDC_64_84
LMTEILHDHAIDTVIHFAGLK
>1VJV_237_257
RSTNKKSKILRKVVFPFQLDV
>2CYG_133_153
TGVLGTSYPPSAGAFSSAAQA
>1W78_193_213
RSEKPAIVGEPEMPSTIADVA
>1Z05_136_156
KIDIHEIDQDDVLARLLFEIE
>1U8X_140_160
GIAYGMRSIGGVLEILDYMEK
>2A3N_142_162
PLAQAATWHIPMRHKNGVEYE
>2EX2_178_198
PVTMFSQVRTLPRGSAEAQYC
>1IOM_92_112
MSFLRTAVSEFGMLDPTEGDI
>1XFK_268_288
APAARGVSLEALAPYFDRILH
>1R53_318_338
QEQKTATYDGEEGILAAKGRH
>1MXA_251_271
YGGMARHGGGAFSGKDPSKVD
>1WZZ_142_162
MTMKAGPYVVLMPGAVGFTKK
>1UDX_39_59
GRGGSVYLRARGSVDSLSRLS
>1EDG_275_295
NINDSKDQSEVTWFMDNIYNK
>1N40_311_331
GANFDPEHFPNPGSIELDRPN
>1FP2_212_232
KLKCIVFDRPQVVENLSGSNN
>1CRZ_112_132
QWLRYAGHTASDEVFEKLTGI
>1ZKL_155_175
HHWRSAVGLLRESGLFSHLPL
>2ALA_40_60
PTLNLEYITCEYKTVVPSPYV
>1I1W_197_217
AGVPIDGIGSQTHLSAGQGAS
>1V04_222_242
FANGINISPDGKYVYIAELLA
>1B6A_233_253
TPNAGDTTVLQYDDICKIDFG
>2AUJ_125_145
YLRQEEEVVARYFLPAGMTPL
>1RA0_38_58
AQSGVMPITENSLDAEQGLVI
>1IAL_273_293
AIGNIVTGTDEQTQKVIDAGA
>2D81_246_266
GYNKWADTNNMIILYPQAIPD
>1DLJ_218_238
FNELDTYAESRKLNSHMIIQG
>1MUW_327_347
EALRASRLDELAQPTAADGVQ
>1HX0_56_76
RPWWERYQPVSYKLCTRSGNE
>1Z6A_480_500
WITELSTEELRKVIELSVGGY
>2C81_267_287
DKNAIREKNAMFLNDALSKID
>1WER_10_30
YSEFKELILQKELHVVYALSH
>1I4W_331_351
MEWPFKPDILMDFVDMYQTEH
>1XMX_22_42
LDHRTVSRHIIFIGDHTQTVI
>2F7V_219_239
GGLTGLRFNIGRVDGGIKANM
>1GR0_195_215
GDDIKSQVGATITHRVLAKLF
>2B4V_62_82
YCCGSMVTYGQMERGSDLDLA
>1RIQ_254_274
GKKYGEKFETDVALRVIADHL
>1IJ5_14_34
VKKVHENLEELQKKLDHTSFA
>1E5W_193_213
KIAQDLEMYGVNYFSIKNKKG
>1KO9_110_130
YHHWGSVDSHFQEVAQKFQGV
>2B61_209_229
DPNFNGGDYYEGTPPDQGLSI
>2CAU_39_59
SEESRAQNNPYLFRSNKFLTL
>2HOE_209_229
TKRDDSFAWILTGKGIGAGII
>1QAZ_68_88
GNHGPVNPDYEPVVTLYRDFE
>1D3G_283_303
LSTQTIREMYALTQGRVPIIG
>1WZZ_298_318
TGLDSAGELPTLDHAPDYYSA
>1WDI_68_88
ARLLARKPTGGKVEILLVRER
>1USG_79_99
SSSTQPASDIYEDEGILMISP
>2GTI_72_92
LFRNLNIDVCWSHVLWDYAKD
>2H9F_288_308
YRTASGKLVAAGDIDLLVRAL
>1YOE_176_196
FNIYVDPEAAEIVFQSGIPVV
>1VJP_171_191
ATQVYAYAAALYANKRGGAAF
>2HZ6_318_338
DVKFDPGLKSKNKLNYLRNYW
>1V73_11_31
PYVITPISGQSTAYWICDNRL
>1UAS_125_145
DYLKYDNCNDAGRSVMERYTR
>1VLI_210_230
PMLAAAFPEAVIGFSDHSEHP
>1WW9_360_380
EAIVAWRKLASEHNQGIQTQA
>1UAS_309_329
YQATITAHWSNIGLAGSVAVT
>3BCT_236_256
TCNNYKNKMMVCQVGGIEALV
>1N40_230_250
FFGAGVISTGSFLTTALISLI
>1JHN_223_243
MTPPVNPSREIEDPEDQKPED
>1UMG_332_352
GPFMPHRLEPTEMEYTTLPLI
>1VE1_246_266
FPLARRLAREEGLFLGMSSGG
>1HA0_212_232
RPWVRGLSSRISIYWTIVKPG
>2J66_407_427
GTADDIVATQLQTESNLLFVD
>1ML9_73_93
SDEEADPYTRKKRFAYYSQGA
>1YFQ_216_236
GRVAVEFFDDQGDDYNSSKRF
>1KVP_58_78
LAIDSTVDIFTFYVPHRHVYG
>1IZC_63_83
KPDFVWIDVEHGMFNRLELHD
>1OLT_57_77
VHIPFCHKLCYFCGCNKIVTR
>1N4K_290_310
QNILKQIFKLLQAPFTDCGDG
>1XUU_256_276
TFKELKQGAHALKLARGGKKD
>1P5J_99_119
SSAGNAGMAAAYAARQLGVPA
>1TQ4_291_311
LVNIIPSLTFLLDSDLETLKK
>1ZED_74_94
FPYVALSKTYNVDKHVPDSGA
>2CFQ_181_201
AVLLFFAKTDAPSSATVANAV
>2EX1_37_57
LSRFKIPDNIITQYQNIHFVE
>2POR_211_231
ARAVFDLTPVAAAATAVDHKA
>1LML_190_210
VRGKNFDVPVINSSTAVAKAR
>1TQN_306_326
VQQKLQEEIDAVLPNKAPPTY
>1V0D_214_234
AEASSRLCTPEGWFSCQGPFD
>1OHL_205_225
LSYAAKFSGNLYGPFRDAACS
>1ZED_42_62
DGMGVSTVTAARILKGQKKDK
>1G4R_127_147
VTLQPGPEDTGKACGVDYEVK
>1R53_4_24
FGKLFRVTTYGESHCKSVGCI
>1XWI_285_305
PVVSMSDMLRSLSNTKPTVNE
>2F7F_289_309
IYASNDLDENTILNLKMQKSK
>1XP3_83_103
INVGNTTKPETFQLGVDFLRM
>1NIJ_162_182
VAGEAEKLHERLARINARAPV
>2B9W_40_60
DHVGGKCHSPNYHGRRYEMGA
>2HWK_233_253
LSMLTKKACLHLNPGGTCVSI
>1RK6_265_285
KVMGKLNFGRSKETLALIEAA
>2B69_287_307
IQFLSEAQDDPQKRKPDIKKA
>2BWM_61_81
RLLADTTGDNQSDVVGFGENG
>1UX6_202_222
YAGFVFGYQSSSRFYVVMWKQ
>2AZP_34_54
AERRRLLGERHDAWRAACILE
>1OZ2_172_192
TDVVDSRFLVHFDNWDDTYDY
>1A0I_275_295
RLVNATNISRALMDEFTETVK
>2I0Z_138_158
DALLTRLKDLGVKIRTNTPVE
>1R3S_174_194
MAQAKRWLYQRPQASHQLLRI
>2NVP_150_170
ESGDETFFNDDIKKAFNMIID
>1US0_244_264
TTAQVLIRFPMQRNLVVIPKS
>1ZX5_62_82
IELFSKHRDELLGRAAEKFSK
>2FK8_123_143
KNQHARCEQVLASIDTNRSRQ
>1VJY_146_166
TCCIADLGLAVRHDSATDTID
>2DVZ_10_30
HGSADAYPSKAIRVIVPFAPG
>1PMI_98_118
FKVLSIEKVLSIQAHPDKKLG
>1N26_233_253
RFELRYRAERSKTFTTWMVKD
>1J72_255_275
DATGQMNLTKVADSSPFALEL
>1OHC_261_281
FLDICENAEGAIAVHCKAGLG
>1VPK_124_144
ADEFPEITPAESGITFEVDTS
>2CGL_14_34
SSGRVMLARYERECRSLTLRE
>1CJC_310_330
RAVPTGDVEDLPCGLVLSSIG
>1Z2N_22_42
KQKTLFISTKNHTQFELNNII
>2HKD_36_56
VDALELSGTSDKNNGSGVLEG
>1Q7E_189_209
REKTGRGQRVTMSMQDAVLNL
>1W9H_183_203
IGTGATRIDNVNLFCFAMVFK
>2BW4_149_169
GMNGAIMVLPRDGLKDEKGQP
>1BQG_271_291
AENGYSGREVMAEFRRSTGLR
>1Q25_361_381
GRPQNLTLRYSDGDLTLIYFG
>1J8U_283_303
LYYVAESFNDAKEKVRNFAAT
>1NF1_34_54
VPCSQWDELARVLVTLFDSRH
>1JYE_305_325
LQLSQGQAVKGNQLLPVSLVK
>1Y11_233_253
VSAEELGHLAGRLAGLARDLT
>1YON_80_100
VKSLASTLPVTTPILLIHNGM
>1ULZ_227_247
DCSIQRRNQKLVEIAPSLILT
>2DVZ_265_285
VALKDPKVIKALDDQGSAPSG
>1WD3_372_392
SWTVVTGLANSQCFSFESVDT
>2O1B_75_95
IPENQKYGAFHGKEAFKQAIV
>2J66_204_224
YTVDLGRNIYERYGIVCECIN
>1RMG_136_156
THFSVHDIILVDAPAFHFTMD
>1M7Y_5_25
SRNATFNSHGQDSSYFLGWQE
>1KNW_332_352
TVETVVAGPLCESGDVFTQQE
>2HGS_244_264
EKGSLDQDRRLFVDGQEIAVV
>1NTH_412_432
YEKNYASAPAGKTFQECYDVK
>1RE9_309_329
GVQLKKGDQILLPQMLSGLDE
>2F68_6_26
HGSARDISSTNVTDLTVSPSK
>1I9Z_117_137
IFCKESCLPSIKNVEGTVKKT
>1HO8_320_340
ALPTVQSLSERKYSDEELRQD
>1UXY_183_203
QPVLTYGDLTRLDPTTVTPQQ
>1DT9_204_224
KVAETAVQLFISGDKVNVAGL
>1M13_65_85
ELPESLQAPSREEAAKWSQVR
>1IXH_163_183
GSTVKWPIGLGGKGNDGIAAF
>1E5W_17_37
EFAIQPNTTGKQLFDQVVKTI
>1OX0_103_123
EAVNHANLDVEALNRDRFGVI
>1Z5V_109_129
SQGEKIHEDIFDIIDREADGS
>2B4V_305_325
MFIYYLLVTRQVLWVDPWSLP
>1H12_88_108
VMLNKQEEFDNLWRFAKAYQK
>1DQ3_242_262
FIAGLFDAEGHVSNKPGIELG
>1UA7_132_152
DVTQNSLLGLYDWNTQNTQVQ
>1LFW_434_454
GPMVMHAANEFMMLDDLILSI
>1HO8_182_202
MDTCYVCIRLLQELAVIPEYR
>2GJL_149_169
CAGHPGEDDIPGLVLLPAAAN
>1TVZ_72_92
GMVIVATESAVDAAKAAAVQI
>1KL1_98_118
NMAVYFTVLEHGDTVLGMNLS
>1N3L_8_28
EEKLHLITRNLQEVLGEEKLK
>2CAU_31_51
SGGEAEDESEESRAQNNPYLF
>1OLT_319_339
TDLLGMGVSAISMIGDCYAQN
>2I0Z_183_203
VVIAVGGKSVPQTGSTGDGYA
>2HQ2_93_113
NQHLNGHAGLILNPRALDLRL
>2GES_133_153
YPNAELQRRNLMHRKGFPESY
>2EVX_91_111
QGFGIRGIAIPGCAETYQTDL
>1N40_59_79
RFSMKETAAAGAPRLNALTVP
>1DYK_72_92
GLLFYMARINHADFATVQLRN
>1XVT_185_205
AALHKVRETGKGESIDIAMYE
>1M7Y_157_177
GVEIVPIHCTSSNGFQITETA
>1Y11_365_385
IRGDVRLFRVRRGATRTGSGG
>2C3F_191_211
NQSALFVDYKGTTNAVNIAMR
>2NXF_59_79
GDIIDGHNRRRDASDRALDTV
>1FSU_258_278
TDNGGQTLAGGNNWPLRGRKW
>2H9F_208_228
GTFKATMINAGIPTVFVNAEE
>3GRS_262_282
EVSMVTAVPGRLPVMTMIPDV
>1VPB_35_55
QAAKVLLYSSSNTSFELRDAK
>1JDN_178_198
HEVFQEEGLHTSIYSFDETKD
>1B7E_32_52
QEFPELLAIEDTTSLSYRHQV
>1SIG_201_221
ETSDTWFNAAIAMNKPWSEKL
>1TDH_193_213
KARSVLEALQQHRPSPELTLS
>1G6S_177_197
LMTAPLAPEDTVIRIKGDLVS
>1JP4_67_87
PKLTIIGEEDLPPGEVDQELI
>1N3L_113_133
EKLKFIKGTDYQLSKEYTLDV
>1Y11_174_194
IVPLLGPMIQDMLFMQLRHMM
>1ZU4_281_301
NIPIKMIGVGEKVDDLLAFDI
>1PW4_315_335
VFRGNRGATGVFFMTLVTIAT
>1T2D_299_319
KAKFDEAIAETKRMKALAHHH
>1U09_374_394
FVLGHSITDVTFLKRHFHMDY
>2C1I_380_400
SIVLMHDIHSPTVNALPRVIE
>2EU9_101_121
FELLGKNTFEFLKENNFQPYP
>1ZHX_21_41
IASFNGDLSSLSAPPFILSPI
>1F20_201_221
LLTQLSLLQPRYYSISSSPDM
>1R76_385_405
TGYAWYTTSPQKALSAFTKWE
>2DBN_64_84
ALRAQLGDVQQIFNQLSDDIA
>2CJG_31_51
DGLDIVLDLTRSGGSYLVDAI
>1PZD_2_22
SIPGLERALQQYTLEPSEKPF
>2II0_465_485
LPRFPKKYSYPLKSPGVRPSN
>2HWK_55_75
RFFGLDLDSGLFSAPTVPLSI
>1EA7_27_47
GINIAVLDTGVNTSHPDLVNN
>1XHC_2_22
HHHHHHGSKVVIVGNGPGGFE
>1F1O_335_355
TVFPENMKRNMDRTLGLIYSQ
>1K92_217_237
NPIMGVKFWDESVKIPAEEVT
>1VMI_279_299
FPSLEAGNIGYKIAQRLGGYR
>1UUQ_353_373
FRGVFELMLASLEQGEPSAGY
>1WAK_17_37
DPNDYCKGGYHLVKIGDLFNG
>1OZA_260_280
NPIPVDGLCVRIGALRCHSQA
>1J6U_272_292
KVPGFHNVLNALAVIALFDSL
>1RPT_6_26
VTLVFRHGDRGPIETFPNDPI
>1XAG_296_316
DMITDLDFETLYQYMLSDKKN
>1V2D_16_36
PRMSGLAQRLGAVNLGQGFPS
>3MBP_172_192
ENGKYDIKDVGVDNAGAKAGL
>1IR6_64_84
VHPFIPHRLEEGYGVLMERVP
>1DDI_210_230
VRVFIEHNDNFRLPANPETPV
>1NRI_161_181
QYAKSLGALTISIASNPKSEM
>1GSO_262_282
AAEGNTYTGFLYAGLMIDKQG
>1SAZ_89_109
DGLMIKTLKSGKNGEHASNLG
>1REO_405_425
REEIQTFCYPSMIQKWSLDKY
>1LJ8_292_312
EEMKIGLLNGSHLALTYLGFL
>1GYN_320_340
EDQPNKKYYDPRVWLRAGQTS
>2FK8_298_318
YFTDEMLDCSLVTYLKPGAAA
>1RU4_302_322
VQSGQKHYFRNNVSLSASVTV
>2JAK_347_367
VSSPHFQVAERALYYWNNEYI
>2FR1_48_68
STAAREALESAGARVRELVVD
>2AYU_283_303
VTVDLEMRKQRNKTTKQVRTI
>1XMB_181_201
IPFGKAASRAGSFLAGAGVFE
>1OEW_202_222
AVGSGTFKSTSIDGIADTGTT
>2I1Q_8_28
LPGVGPSTAEKLVEAGYIDFM
>1YC9_406_426
ESLLNNQRALVNLQSRAFSLD
>2HMC_222_242
VNCGATGAITGIGNVLPKEVI
>1W5D_358_378
SDQLSQLLYDIQDQSWFSAYL
>1XTI_196_216
KEIRPVCRKFMQDPMEIFVDD
>1R4U_21_41
DEKTGVQTVYEMTVCVLLEGE
>1NIJ_275_295
GVQRLYSADWDRPWGDEKPHS
>1NXC_351_371
FDGGVEAIATRQNEKYYILRP
>2AE0_296_316
LDVGGAIKGQHFDIYQGIGPE
>1PHP_240_260
EDKIELAKSFMEKAKEKGVRF
>1RIQ_93_113
MLGNFSFGDYFKKEAIEYAWE
>1SBP_71_91
AIAERGRIDKNWIKRLPDDSA
>1G97_419_439
LVGAGSTITKDVPADAIAIGR
>1MXG_375_395
VGRWVYVPKFAGACIHEYTGN
>1VJV_353_373
THQGANSESGHYQAFIRDELD
>2NXF_190_210
LEQRFVKFNGGFSEQQLQWLD
>2FFE_66_86
IENDTFGTYERMKELGIEEGL
>2BG1_29_49
LPSGTVTGISQDYLYFTTLAE
>1YIS_444_464
TGRCVSQTESFIAKELKPTID
>1G41_234_254
LINPEELKQKAIDAVEQNGIV
>1U4G_107_127
GRSVENAYWDGTAMLFGDGAT
>1DB3_252_272
TGVQYSVRQFVEMAAAQLGIK
>2F4Q_31_51
TPYTDADGLARIARLAVPPAY
>3BCT_35_55
GLLAIFKSGGIPALVKMLGSP
>1FSU_198_218
QSVHEPLQVPEEYLKPYDFIQ
>1WF3_190_210
GEWVAEILREEAMKRLWHEVP
>1W55_333_353
EFRINVKATTTEKLGFIGRKE
>1KMJ_325_345
LYGPQNRLGVIAFNLGKHHAY
>1Z70_122_142
PDSTILHRPDHPVLHVSWNDA
>1UUR_78_98
TKKGMILEPTDLAKLFALKQD
>1O88_254_274
NNWFEKAINPVTSRYDGKNFG
>1JHN_339_359
KWKPPMIDNPNYQGIWKPRKI
>1XIP_294_314
VNVLASSCSSEVSIWDSKQVI
>1Q0H_61_81
YAVMDDEASAKLLKTMLQQQG
>1CJC_117_137
LPGVFSARAFVGWYNGLPENR
>1GKZ_366_386
VYLRLRHIDGREESFRIHHHH
>1SQ9_146_166
VKGTTYIWKFHPFADESNSLT
>1WMD_390_410
NDNWDGRNNVENVFINAPQSG
>3BCT_383_403
GALHILARDVHNRIVIRGLNT
>1W3F_39_59
VNDQATDQYFSLIYGTGEHAG
>1X8V_435_455
VQLAQPAAVRYRRRTGVHHHH
>2PIA_70_90
VIAVKRDSNGRGGSISFIDDT
>2FUZ_233_253
NSRYLGNADLLETAKRMARHF
>1ZGK_185_205
SAECYYPERNEWRMITAMNTI
>2GFO_121_141
KALWTGQYRYISPKDFKITIG
>1MDO_266_286
RAAIAAQYHQAMADLPFQPLS
>1UOU_408_428
RLGVGAELLVDVGQRLRRGTP
>1T2D_22_42
LIVQKNLGDVVLFDIVKNMPH
>1LL2_227_247
KTKSVRSEGHDPTMTHPQFLN
>2HWK_164_184
GRTVLVVGEKLSVPGKMVDWL
>1RWR_129_149
PSVNGGRIGLDVQQGTVTIER
>1LL2_310_330
QGQADYMGADSFDNIKKKLDT
>1QE3_385_405
FDWHPEKPPYNKAFHALELPF
>1Z6F_288_308
ASLGVDKDVYLTIPRGRMKDL
>1W5D_1_21
AEKQDALSGQIDKILADHPAL
>1VPR_250_270
GVWVLPEEYRKIGFFWEMESG
>1Y4I_282_302
HPSITRVYYPGLSSHPQYELG
>1V0D_151_171
RFRNKSGYLRYSCESRIRGYL
>2NMT_22_42
EEGPIDKPKTPEDISDKPLPL
>2FGQ_162_182
IGTADSVGRYIGGYVAYDNGP
>3BCT_390_410
RDVHNRIVIRGLNTIPLFVQL
>1A0I_297_317
ATLSQWGFFSPYGIGDNDACT
>2B9E_11_31
FVRVNTLKTCSDDVVDYFKRQ
>1YU0_45_65
FPLARHDLVKTAFIKADKSAV
>1D7Y_275_295
TRQRNPLSGRFERIETWSNAQ
>2CBN_27_47
LQHPTQSGLWLFDCGEGTQHQ
>1WY0_18_38
IDEKIFELIPEKDPRVLYEAA
>1X54_6_26
YCQEVKPELDGKKVRLAGWVY
>2CAU_375_395
ERNFLAGHKENVIRQIPRQVS
>1JYE_139_159
ACTNVPALFLDVSDQTPINSI
>1UAS_234_254
FSIWALAKAPLLIGCDVRSMS
>2BWM_352_372
IVGFGENSVWACMNKGDGTFG
>3GRS_360_380
SKLDYNNIPTVVFSHPPIGTV
>2BKW_83_103
KAPNKNVLVVSTGTFSDRFAD
>1YD7_373_393
ISKIGGEVHTPMEIFEFIRRE
>1U7L_71_91
VDNQIGASIGKIIEILQGLNE
>2A62_264_284
EITSDAQAQDGVIRLRKPLDF
>1TFR_126_146
IDKYEADDHIAVLVKKFSLEG
>2B69_85_105
VEPLYIEVDQIYHLASPASPP
>1TD6_6_26
HHGGGGGMINKPNQFVNHLSA
>2CAU_221_241
KMPKDQIQEISKHAQSSSRKT
>1BQG_286_306
RSTGLRTATNMIATDWRQMGH
>1EQC_267_287
VACNWGWDAKKESHWNVAGEW
>1XM9_83_103
RRQNGIREAVSLLRRTGNAEI
>2FK8_192_212
VQSSVSYHPYEMAARGKKLSF
>1KNW_207_227
AMVRQVIEFGQDLQAISAGGG
>2CEY_127_147
RQTTSNRAINSIADMKGLKLR
>1W58_299_319
EAREVVATVSSRLDPNATIIW
>1INP_32_52
LIEEKKEGEKNKKFAVDFKTL
>1ZGK_37_57
SLSYLEAYNPSNGTWLRLADL
>2BU7_8_28
EHFSKFSPSPLSMKQFLDFGS
>1MC0_121_141
PVISRATDQVVALACAFNKLG
>2FXU_162_182
NVPIYEGYALPHAIMRLDLAG
>3GRS_164_184
HESQIPGASLGITSDGFFQLE
>1MC0_5_25
DEKGYTDHDRKILQLCGELFD
>1VLO_134_154
LSWITQHAEPFGIEITVRDDL
>1ADT_139_159
EQSSKAKIVKNRWGRNVVQIS
>2C81_99_119
VLNVNALPVFVDVEADTYCID
>1F8E_313_333
QTIVLNTDWSGYSGSFMDYWA
>1Q1Q_249_269
LLDHRRGAFLRKGVCGDWKNH
>1GQE_92_112
DEETFNEAVAELDALEEKLAQ
>1CX4_12_32
EEDDAESRIIHPKTDDQRNRL
>2FP3_158_178
QKIKDHFQTAKCPYLVNKPKV
>1ZED_188_208
TQLISNMDIDVILGGGRKYMF
>1MXA_346_366
LLHPIYKETAAYGHFGREHFP
>2AU3_281_301
NLLSKFTKKVYILYDGDDAGR
>2DVZ_88_108
AVNPACRPKDLPYDPIKDFQP
>1XA6_367_387
YSKFIDAAKISNADERLEAVH
>1SYY_129_149
YICESLGLDEKEIFNAYNERA
>2FSJ_56_76
SWGIGGKIPVLSTDGGQTKFI
>1FG7_64_84
IENYAQYAGVKPEQVLVSRGA
>1PZD_39_59
TESTPVTAAKQPEKVAATRQE
>1RKD_165_185
LNPAPARELPDELLALVDIIT
>2A0M_172_192
ESSFSGKRFVEFACQGSQCGA
>1N4K_196_216
GTSPLKEDKEAFAIVPVSPAE
>1VHN_209_229
GLLVARGAIGRPWIFKQIKDF
>1KNW_61_81
ILRLMREQGVKVDSVSLGEIE
>1NF1_168_188
CHCLYQVVSQRFPQNSIGAVG
>1IO1_1_21
FTANIKGLTQASRNANDGISI
>1EYN_180_200
TIIENAAREPEIVDTANFLVA
>1NRI_50_70
IESCLPQISLAVEQIVQAFQQ
>2F7F_240_260
AGVPSAIRVAREMGDKINFLG
>2GZ7_89_109
LKVDTSNPKTPKYKFVRIQPG
>2I1Q_154_174
FRPERIMQMAEHAGIDGQTVL
>2F7V_264_284
TFAGFADPAAAHFEETFRGPS
>1HA0_472_492
SIRNGTYDHDVYRNEALNNRF
>1FXX_417_437
GTLDYAEQQRWLEHRRQVFTP
>1N67_288_308
VVVNGHIDPNSKGDLALRSTL
>1HH2_132_152
ELKGTVTTAEVIRVMGEWADI
>1BN8_360_380
FSGGTALYDSGTLLNGTQINA
>1MSK_135_155
QQTEKTGFANYCLADFVAPKL
>2C4E_147_167
CAKKAYGNNLVSFDPGQDLPQ
>2BOQ_267_287
LLGQDKTKLIDCSDVIPTPPA
>2NLO_71_91
KTLLDAALYLGFNGLNITHPY
>1ZU4_89_109
NDWTNKKYRIDFKENRLNIFM
>1XHC_281_301
KAAMEQARVLADILKGEPRRY
>1EDG_40_60
DAFNGTNITNELDYETSWSGI
>2HC9_71_91
LAHLITVPDASSRGNTPTNAH
>1MUW_298_318
VWASAAGCMRNYLILKERAAA
>1O7F_246_266
AVGMWQVLLEDGVLNHVDQER
>2G8J_256_276
QVTYQGQRVNLIRMRNPWGEV
>1OGQ_146_166
SSLPNLVGITFDGNRISGAIP
>1YON_130_150
IHVANGITHIGPARQQDGDYS
>1VE1_162_182
ALEGRIDAFVYGSGTGGTITG
>1TD6_76_96
QSRCEEELAAPYLPKPLVSFF
>2I7Q_41_61
KEFLPGAWRGLREDEFHISVI
>1A8Y_72_92
FGLVDSEKDAAVAKKLGLTEE
>1DQ3_334_354
KGGNFGLPLNFNAFKEWASEY
>2A1X_167_187
EHISRNNGCLVVLPGTHKGSL
>1BIF_250_270
RSIYLCRHGESELNLKGRIGG
>1B9H_348_368
RCPNTDAISSDCVWLHHRVLL
>2BU7_358_378
LPVYNKSAWRHYQTIQEAGDW
>2CY7_166_186
SLAVHIAMDNTVVMEEIRRLC
>1YFQ_307_327
LCLATSDDTFKTNAAIDQTIE
>2G5D_93_113
FQAKRFFERYFTPWQVAGNGS
>2FR1_348_368
TRELDLTAFVLFSSFASAFGA
>1T6C_211_231
GLGGTITTLAALEYNVYPYDP
>1NF1_304_324
LSSNRDHKAVGRRPFDKMATL
>1VJP_222_242
ATGATPFTADVLSHLAQRNRY
>1ZVD_154_174
MELVDPDLHNSLVWILENDIT
>1V2D_189_209
ISDEVYDELYYGERPRRLREF
>2BMW_88_108
GDDVDDKTISLCVRQLEYKHP
>1GXN_311_331
GYSWGGNYGTSIINFAQKVGY
>1YC9_212_232
SIQLQKNALAALVGQGPDRAA
>2C0H_58_78
GGNSVRVWLHIEGESTPEFDN
>1K92_142_162
YGLLTNAELQIYKPWLDTDFI
>1Z5V_321_341
LNIIQGEVDPTQVHKSLQRIR
>1IGR_203_223
PECLGSCSAPDNDTACVACRH
>1RE9_207_227
IIEQRRQKPGTDAISIVANGQ
>2AYU_127_147
KYKPIWEQRSRIISGQEQPKP
>1BN8_238_258
RKYQHHDGQTDASNGANYITM
>2AZP_229_249
PGKAYDRSPCGTGTSAKLACL
>1E5W_258_278
KPIDKKAPDFVFYAPRLRINK
>1Z5V_19_39
FEFWKQLCAEHGISPEAIVEE
>1TDH_109_129
RLALCFVDIRRFGRWDLGGKW
>1BOB_4_24
NDFKPETWTSSANEALRVSIV
>1R3F_190_210
KLGCGAHVIYLRRLAVSKYPV
>1CJC_410_430
IKALLDSRGVWPVSFSDWEKL
>1V71_104_124
MPLDAPEAKVAATKGYGGQVI
>1MKY_27_47
AIVEDEEGVTRDPVQDTVEWY
>1ELV_144_164
KSKMLTPEHVFIHPGWKLLAV
>1IG8_3_23
HLGPKKPQARKGSMADVPKEL
>1J8U_24_44
QELDRFANQILSYGAELDADH
>1O20_207_227
YLSLVIPRGGYGLISFVRDNA
>1XFK_74_94
QALANLAWHHPIPIYDLGNIR
>1UX5_131_151
NYAPYSTDWEGVRNLEDAKPP
>1J6U_361_381
RYSRLEREDGNFAKALQLADE
>1P1M_221_241
EVKTIAAHCVHLPERYFGVLK
>2B3H_103_123
KPGVTTEEIDHAVHLACIARN
>1XV5_107_127
SIRVVVYQHDHSVLSLRRNLG
>2I1Q_83_103
SSSELDSVLGGGLESQSVTEF
>1W55_232_252
VQIHPTMGLKAHSDGDVLAHS
>2BU7_169_189
PAHPKHIGSIDPNCNVSEVVK
>1C3P_340_360
DEVDRSYMLETLKDPWRGGEV
>1J6U_83_103
DDNPEIVRARMERVPIENRLH
>1LTQ_167_187
DGTLAKMNGRGPYDLEKCDTD
>2FP3_214_234
DTQTEGIPSPSTNVPSLADTL
>1R53_249_269
IPASKGFEIGSGFQGVSVPGS
>2EWV_78_98
ENGQVDFSFGVRGVGRFRANV
>1N93_19_39
MEDQDLYEPPASLPKLPGKFL
>1NQK_310_330
PTVAARINEYAALGIDSFVLS
>1G6S_207_227
LMKTFGVEIENQHYQQFVVKG
>2BBC_209_229
KRVQEKILKAQTPEGYFGNVY
>4UAG_227_247
CVSFGVNMGDYHLNHQQGETW
>2BKW_12_32
GPIILSGAVQKALDVPSLGHT
>1BIF_231_251
ADHIQSRIVYYLMNIHVTPRS
>1VJ1_15_35
IQRVVLNSRPGKNGNPVAENF
>1ZDY_182_202
QTLEAESVLALVRELGLHVPN
>1JDC_192_212
FDFVRGYAPERVNSWMTDSAD
>1NE9_82_102
TDVDLLDRLVDEAVKALDGRA
>1ZSW_307_327
DVEHLGEKLDLPPFLEDQRAE
>2IMR_309_329
PDDIARVARAGCAVVTCPRSN
>2HRZ_3_23
HSSGRENLYFQGMHIAIIGAA
>1NXC_147_167
IPWALLNMKSGIGRNWPWASG
>1YII_51_71
EIASAFKTLFGRDLVDDLKSE
>2AEX_269_289
FTPQEKLWQQLRRGRYVEFNL
>1W58_317_337
IIWGATIDENLENTVRVLLVI
>1DT9_357_377
FTDKETGQEHELIESMPLLEW
>1G55_267_287
QVENIYKSLTNLSQEEQITKL
>1EDZ_90_110
DSVNGIMVYFPVFGNAQDQYL
>1B6R_70_90
NRDVFPIIADRLTQKQLFDKL
>2HVQ_77_97
ADSIKAVQDIMETSAVVSYQV
>1QUS_222_242
KAHGWVKGDQVAVMANGQAPG
>1AB4_345_365
RDRAHILEALAVALANIDPII
>2H6O_334_354
PMVTSEDANSPNVTVTAFWAW
>2GI3_337_357
FGEEVRRRIMIGTFTLSAAYY
>1TFZ_291_311
MSEDIFRTLREMRKRSSIGGF
>1WP5_174_194
EVSIVGVRAAGVKGMNLKEGD
>1BQG_376_396
IWQDGQRLTKEPLQIKGGLVE
>1JMM_273_293
LNFKQGEGGSRWTMYKNSQAG
>1FOB_122_142
AENDIDIEIISIGNEIRAGLL
>2BU7_90_110
PEDHRTLSQFTDALVTIRNRH
>1DNV_58_78
TGTGTTAVNRLLTTCLAEIPW
>1K5C_183_203
NIRFENNQCSGGHGISIGSIA
>1A26_175_195
AYDLKVVEIFRIEREGESQRY
>1WF3_201_221
AMKRLWHEVPYAVATKVEEVA
>1US5_157_177
TFDDLGQAIRVSASQGIQLMQ
>2H8O_285_305
GKGTLVALRGEAWAREKLQEQ
>2C78_182_202
MHRNPKTRRGENEWVDKIWEL
>2BF6_428_448
YEGTPSEEMSYIEMNLKYLES
>1RVK_119_139
PVYKLIGGYRDKVLAYGSIMC
>2IZR_246_266
ENFPEMATYLRYVRRLDFFEK
>1ZDY_129_149
MPGVAELSAIPSMPPAVAENA
>2J4O_308_328
EIAAMIDTEFAKQTSLDAVAQ
>1XOV_285_305
NSGKIKWYSPGTKLSWYDNKK
>1TJY_93_113
SDTKPECRSYYINQGTPKQLG
>1ESC_285_305
NDKGRDIQAKQVADKIEEILN
>1DDI_97_117
TVNTANIVENYATLTRSETLL
>1XVT_307_327
TIAEVKERFAELNIACAKVLT
>1DOZ_74_94
QDEITFKAYIGLKHIEPFIED
>1ZCJ_217_237
YGFVGNRMLAPYYNQGFFLLE
>1YUE_213_233
DILQSLITVSKRYKVTGITDS
>1B63_220_240
TAFLEQALAIEWQHGDLTLRG
>2A1X_201_221
KMFHGIQDYEENKARVHLVME
>1XMB_8_28
EDTSQIQTKLLEFAKSPEVFD
>3BCT_107_127
DCLQILAYGNQESKLIILASG
>1GTK_39_59
VPMVTRGDVILDTPLAKVGGK
>1WF3_265_285
EALLGKKVYLDLEVKVYPDWR
>1OQ9_262_282
KISMPAHLMYDGRDDNLFDHF
>1R3F_199_219
YLRRLAVSKYPVERMVTLEHL
>2BW0_55_75
PDKDGKADPLGLEAEKDGVPV
>1ML9_195_215
FSDPDSLDPLLAGQPLEVDGE
>1KO9_31_51
SELRLDLVLPSGQSFRWREQS
>1HA0_154_174
PVLNVTMPNNDNFDKLYIWGI
>2ICS_164_184
DNGITPLELAKQIQQENQEIP
>1QUB_241_261
CKASCKVPVKKATVVYQGERV
>1FP2_296_316
DENQVTQIKLLMDVNMACLNG
>1NTY_266_286
EGDPCKFALWVGRTPTSDNKI
>1JTA_39_59
TNISEFTSALSAGAEAKIIQI
>1G4R_274_294
LTPFLANNREKRGLALDGKLK
>2GWN_175_195
GECDLLIATHCEKEEIIRANK
>1BGV_230_250
GKTVALAGFGNVAWGAAKKLA
>1FNO_321_341
NMREKVVEHPHILDIAQQAMR
>1UAS_220_240
VGNGGMSEAEYRSHFSIWALA
>2FR1_69_89
ARCGRDELAERLRSVGEVAGV
>1USG_226_246
EGVGNASLSNIAGDAAEGMLV
>2IMR_364_384
VREEVTFARQLYPGLDPRVLV
>1P0H_273_293
TLDPAVEPAVLLYVESDNVAA
>1ITX_355_375
RYWNDTAKVPYLYNASNKRFI
>1G97_406_426
STIIAPVELGDNSLVGAGSTI
>3BCT_133_153
VNIMRTYTYEKLLWTTSRVLK
>1H9A_424_444
NGDGSNFADWNGVSIAWKFVD
>1YUE_336_356
IVGSIFYAPYTEGLDLDDPEH
>1H09_26_46
GTTNTIIKISESTTYLNPCLS
>2G9D_120_140
PHTPSTELAIADNLKVLLRQF
>2GS8_5_25
DPNVITVTSYANIAIIKYWGK
>1NH1_171_191
NVIPLNTFRVATDTEYLRDRV
>1V0D_86_106
SDITRFLSVFNEPHAGVIQAA
>1ZXX_54_74
SEDVAHLINVSGTFLYSARYP
>1NE9_216_236
FQRMQAAFDADTMRIFVAERE
>1XV5_115_135
HDHSVLSLRRNLGLEETVRRA
>1OKG_5_25
AAAPKHPGKVFLDPSEVADHL
>1JCF_285_305
GGGSLLRGLDTLLQKETGISV
>1I4W_42_62
NKIFDKLDLTKTYKHPEELKV
>1A87_205_225
KQVNAKDMANKIGNLGKAFKV
>4ENL_57_77
MGKGVLHAVKNVNDVIAPAFV
>1VE1_4_24
EGAIGKTPVVRLAKVVEPDMA
>1YQS_125_145
PGFESVRNKVFSYQDLITLSL
>1YC9_301_321
DHLFDSGNDAGAIGPAIYLPL
>1SIG_3_23
HMEGEIDIAKRIEDGINQVQC
>1Y42_153_173
RGYEADWARKRGIVNNNHWWN
>1W58_42_62
VVGCGGAGNNTITRLKMEGIE
>1ZXX_106_126
YHGALQLTRHGFNSIGLPGTI
>2HMC_247_267
LSQAAAKGDADARARALELEQ
>2BBC_317_337
IDVLLKVSGISPSYRHSVSVP
>2B5W_173_193
PSSAFVLGNGSLGLLTLAMLK
>1NHS_72_92
NVFSNTEITAIQPKEHQVTVK
>1MXG_50_70
PSKGMSGGYSMGYDPYDYFDL
>1UWV_59_79
KQYARAKVVRRLSDSPERETP
>1XTI_346_366
TKGLAITFVSDENDAKILNDV
>2BMW_161_181
TPMRTYLWRMFKDAERAANPE
>1RYO_256_276
MGGKEDLIWELLNQAQEHFGK
>1RMG_371_391
TTSTVTAAPSGYSATTMAADL
>1RA0_317_337
DGVFDPWYPLGTANMLQVLHM
>2J3X_406_426
ITSIINRVTKMTQVVIDAEGI
>1OWL_452_472
APIVNHNLRQKQFKALYNQLK
>1KWF_329_349
VAVKDSEYYGYYGNSLRLLTL
>3GRS_435_455
MQGLGCDEMLQGFAVAVKMGA
>1W3U_21_41
ERAQAEFVDYQHTGMSIMEMS
>1IUQ_122_142
IEEKLQQGHNVVLISNHQTEA
>1J72_137_157
RLYQVKGKKNIRATERALNWD
>1FP2_110_130
CLAPMVECVLDPTLSGSYHEL
>2GES_51_71
EVYLPLARLIHLQVAARQRLF
>1IMV_165_185
QAQMKGKLARSTKEIPDEISI
>1H9A_83_103
AHDVTDAASYAVLKEAIEEAA
>1F42_25_45
VLTCDTPEEDGITWTLDQSSE
>1UA4_178_198
IYEFPRGFRVFEFEAPRENRF
>1BIA_57_77
GYSLPEPIQLLNAKQILGQLD
>1NTH_87_107
TEDEIWDAINNVQKEFVLGTG
>1SQ9_164_184
SLTLNWSPTLELQGTVESPMT
>3GCB_373_393
KASRIRYHESLMTHAMLITGC
>1RVK_149_169
TPEDYGRFAETLVKRGYKGIK
>1MXG_189_209
SIGFDGWRFDYVKGYGAWVVR
>1YGJ_161_181
KIHSQEEALEVMDMLHSMGPD
>2DBQ_19_39
LEDEFEVEVWGDEKEIPREIL
>1WD3_192_212
GAGDGPWIMVDMENNLFSGAD
>2F82_344_364
SDLAGKRVVMFSYGSGSTATM
>1IO1_343_363
DLAEAAATTTENPLQKIDAAL
>1X54_163_183
VTGAVEGGATLFKLKYFDKYA
>1BUP_366_386
DEAVAYGAAVQAAILSGDKSE
>1IAL_95_115
FESAWALTNIASGTSEQTKAV
>1RE9_324_344
LSGLDERENACPMHVDFSRQK
>1IGR_35_55
SKAEDYRSYRFPKLTVITEYL
>2AUJ_215_235
VQAGEKIVAAIDPEEEVIAEA
>1EYB_220_240
EETRGYILEVYGVHFELPDLG
>1YC9_67_87
GAIRSFDLGLAASATESKVSE
>1W55_42_62
SSFYPFKKIVVTSSNITYMKK
>1RYO_1_21
VPDKTVRWCAVSEHEATKCQS
>1EDZ_292_312
VPMTGKVTIAMLLRNMLRLVR
>1P5D_27_47
LTAETAYWIGRAIGSESLARG
>1QNR_14_34
IDGKVGYFAGTNCYWCSFLTN
>1L5O_233_253
DVLSKVGGFDLVGMTGVMLGA
>1SYY_198_218
YSGFVMILSFHRQNKMIGIGE
>1SQ9_367_387
WRSGMGADLNESLCCVCLDRS
>2DVZ_256_276
VNKLRDAAVVALKDPKVIKAL
>1LC5_276_296
EGARFYQALCQLPLLTVYPGR
>2MNR_34_54
LIDLATSAGVVGHSYLFAYTP
>2FUZ_123_143
RWRADAGIIQAWGPKGDPENG
>2J4O_262_282
KSKPIIAEPEIHGAQPLDGVT
>1ZKL_66_86
RRFLVMIQEDYHSQNPYHNAV
>1SUU_193_213
CGMKLKEGDLFVKVLSVKENP
>1NU5_208_228
IPRLEEAGVELVEQPVPRANF
>1N3L_16_36
RNLQEVLGEEKLKEILKEREL
>1RIQ_5_25
AHEIRELFLSFFEKKGHTRVK
>1ZSW_190_210
RLDKMASTLTEIFGYTEVSRN
>1VHN_129_149
FSVKTRLGWEKNEVEEIYRIL
>1EDG_79_99
RIPVSWHPHVSGSDYKISDVW
>16VP_24_44
GFSAGPALCTMLDTWNEDLFS
>1NF1_109_129
RIVITSSDWQHVSFEVDPTRL
>1T6C_100_120
EEFLERVKREVGLVVEVITPE
>1NUY_50_70
KAGIAHLYGIAGSTNVTGDQV
>1SBP_132_152
GARWNYLAAWGYALHHNNNDQ
>1EQC_176_196
DVVIGIELLNEPLGPVLNMDK
>1G4R_220_240
VTNNTNKTVKKIKISVRQYAD
>1FKM_72_92
LKHTFSDQHSRDIPTWHQIEI
>1BU8_322_342
TVEQTVYLNTGDSGNFTRWRY
>2BG1_207_227
TGMMTLGEALNYSWNIPAYWT
>1GA8_2_22
DIVFAADDNYAAYLCVAAKSV
>1P1M_98_118
LAQMEMARHGIAGFVDMYFHE
>1YFQ_52_72
SLRYKHPLLCCNFIDNTDLQI
>2BF1_182_202
GTNNTDKINLTAPRGGDPEVT
>1YOE_271_291
WVGVETQGKYTQGMTVVDYYY
>1PFO_1_21
MIRFKKTKLIASIAMALCLFS
>1RRK_253_273
FVLTAAHCFTVDDKEHSIKVS
>2NZL_274_294
LNGILVSNHGARQLDGVPATI
>2A1X_141_161
RHPLHQDLHYFPFRPSDLIVC
>1X19_187_207
KLDGVKKMIDVGGGIGDISAA
>2IXR_2_22
SALTVRDWPALEALAKTMPAD
>2GTI_63_83
SIRPHPELKLFRNLNIDVCWS
>1A26_33_53
MVEFEIDLQKMPLGKLSKRQI
>2FGQ_138_158
ISYYTPNFGGFNAGFGYAFDE
>2HVQ_204_224
AEGYVLKPCYPSWLRNGNRVA
>2DAP_37_57
RATLDTKTPVFDVADVDKHAD
>1DFA_138_158
RANELVESYRKASNKAYFEWT
>2F6H_241_261
AICFNELIMKRNFLSWKRGLQ
>1FNO_314_334
VIEDSYYNMREKVVEHPHILD
>2EWV_310_330
KLQQVYSLMQSGQAETGMQTM
>2DE2_165_185
EHGELGVDDVELVPISSPGVD
>2DDU_109_129
AGMSWFLVKEGCFPASAGKGC
>1VPB_54_74
AKMDRLQQASEGGLSLSLYVD
>1I6L_139_159
DIVPVGEDQKQHIELTRDLAE
>1NH1_183_203
DTEYLRDRVAHLRTELGAKAL
>1VLI_225_245
DHSEHPTEAPCAAVRLGAKLI
>2GVK_216_236
KFNDVELSDEEKPGNAHNAVT
>1ISR_155_175
ATSIDLSDKTLYKYFLRVVPS
>1WZA_353_373
EPFQWYNGSGEGETYWEPAMY
>1VAG_11_31
ETDVVLTDTLHLKSTLETGCT
>1VHN_62_82
AVQIFGSEPNELSEAARILSE
>1XRF_102_122
FIDIHVHLRDPGQTYKEDIES
>1CPY_140_160
FHIAGASYAGHYIPVFASEIL
>2GVK_38_58
TVDKVKDVCANFSAMIRSMRN
>1OWL_236_256
AEAGTSGLSPALKFGAIGIRQ
>1M6E_239_259
EGLIEEEKMDKFNIPQYTPSP
>1UR3_94_114
HLRERMEIVSKCGIATTAREE
>2AYU_260_280
YSGDFIYDHAEGCEISWKDNA
>1VJO_271_291
HTAPINLYYALREALRLIAQE
>1ZYL_164_184
TLIPSGLKAAFLKATDELIAA
>1XRF_240_260
EVSALLGLSSRAPEAEEIQIA
>1ESW_125_145
EAFAAFREREAWWLEDYALFM
>1FP2_264_284
CLRILKKCKEAVTNDGKRGKV
>1VQZ_162_182
LFDVDLSVLANALKVSKDKFE
>1WST_119_139
LDLIGRVFLNPGDPIVVEAPT
>2C4E_16_36
LDYIFNVEKFPEPNTSIQIPS
>1XM9_122_142
EELIADALPVLADRVIIPFSG
>1HZ4_34_54
ERLAKLALEELPPGWFYSRIV
>1N3L_144_164
DSKKAGAEVVKQVEHPLLSGL
>1S9J_213_233
LMFGCQVEGDAAETPPRPRTP
>2AM1_154_174
KLVLEMGQDHLGDIHLLSELA
>2GVK_180_200
ADFAGGSYVFVQKYIHDMVAW
>2NZL_193_213
VRNRFKLPPQLRMKNFETSTL
>1S9J_99_119
GRIPEQILGKVSIAVIKGLTY
>1ZSY_49_69
LAAVRGSDVRVKMLAAPINPS
>1EWF_292_312
RLTTKFFGTFLPEVAKKFPNM
>1WST_135_155
VEAPTYLAAIQAFKYYDPEFI
>1YRW_5_25
VFAYHDMGCLGIEALLAAGYE
>1O7F_367_387
KGGTVLFNQGEEGTSWYIILK
>1V71_56_76
FKFRGALNALSQLNEAQRKAG
>2IW1_311_331
DANCGTVIAEPFSQEQLNEVL
>2BWM_11_31
VPTRIPGVADLVGFGNGGVYI
>1B89_369_389
VKQLPLVKPYLRSVQNHNNKS
>2NXF_183_203
LPPVSVGLEQRFVKFNGGFSE
>1AB4_243_263
RLIEKIAELVKEKRVEGISAL
>1SP3_150_170
DAVKHGDLDSSMAYPDKATDV
>2HC9_172_192
ETARLIDTPANILTTDALVDE
>1NHS_209_229
ATGETVERYEGDGRVQKVVTD
>1GYC_198_218
FRLVSISCDPNYTFSIDGHNL
>2BJF_49_69
TTKYAVLGMGTIFDDYPTFAD
>1INP_90_110
EKIIMRLGPTEEETVALLSKV
>1X3L_71_91
LDVEDGVAVTKYGYGKELKRI
>2I1O_205_225
ENTKNGQKSVLLIDTYMDEKF
>2B9E_41_61
SLDDLRALKGKHFLLDPLMPE
>1NI9_126_146
IVGPGAKGTIDLNLPLADNLR
>2A1X_187_207
LKPHDYPKWEGGVNKMFHGIQ
>1JL5_49_69
NAPPGNGEQREMAVSRLRDCL
>1ZDY_1_21
MSEAADVERVYAAMEEAAGLL
>1R5M_218_238
DKFVIPGPKGAIFVYQITEKT
>1ZGK_22_42
KVGRLIYTAGGYFRQSLSYLE
>1YHT_255_275
MRVSLPELLAKGFTVLNYNSY
>1W3F_47_67
YFSLIYGTGEHAGLYAIKSKA
>1YM5_5_25
VPFKQVDVFTEKPFMGNPVAV
>2NMT_397_417
KPITGGLNPDNSNDIKRRSNV
>1NQK_212_232
RAKAAAHGRKIRFGIRLHVIV
>1EYN_59_79
QLGTKVERDGSVWIDASNVNN
>2NMT_52_72
DVDNKKQLEDVFVLLNENYVE
>2H9F_228_248
EIGYRGTELREEINGDPQQLA
>2C1I_178_198
AWNFDYKDSQIILYPSPVVEN
>1CWV_295_315
KISLFPVPTLTGILVNGQNFA
>2GES_242_262
MRTTAFADPESHFHHYAAFSD
>1MKY_238_258
LRRKSRVEPRTVEKYSNYRVV
>2MNR_154_174
AELGFRAVKTKIGYPALDQDL
>1KA2_479_499
KAIGEDMDAEYFVRWVKEKYL
>1MZE_38_58
SFPTRPIPRLSQSDPRAEELI
>2NVP_235_255
AVVALRYISEIAEKVYKDEEL
>1I6L_215_235
KKIKSAVTDSEGTIRYDKEAK
>1HXX_28_48
GENSYGGNGDMTYARLGFKGE
>1TOI_72_92
PEFGRCTQELLFGKGSALIND
>2GWD_339_359
WVGLLYDEDVLQSVLDLTADW
>1FG7_36_56
ANEYPTAVEFQLTQQTLNRYP
>1KJO_270_290
ALTQYLTPTSNFSQLRAAAVQ
>1UZ5_57_77
DGYAVRAEDTFMASEASPVRL
>1F42_174_194
DSACPAAEESLPIEVMVDAVH
>2BJF_28_48
QSIIFIPRNFKCVNKSNKKEL
>2I7Q_51_71
LREDEFHISVIRGGLSNMLFQ
>2IXR_77_97
VFDDARVAVRGHARAQRNLLE
>1YPX_293_313
KIVLGLITSKTGELEDEAAIK
>1XM9_68_88
LRNLVFRSTTNKLETRRQNGI
>2GWN_315_335
TDHAPHLLREKEGSCLQAASG
>1U16_414_434
KSISPLFSSDVSQVFNFVNSV
>1BQG_278_298
REVMAEFRRSTGLRTATNMIA
>2HMC_254_274
GDADARARALELEQALAVLSS
>1JMS_128_148
GVGLKTAEKWFRMGFRTLSKI
>2GI3_64_84
VAIKDNILTLGMRTTCASRIL
>2GNO_191_211
ETEKLLKKVLSKGLEGYLACR
>2BG1_227_247
TYRMLRENGVDVKGYMEKMGY
>1NST_176_196
VITAGSDASSKLRALQNRCLV
>2GHR_174_194
REQHVKLLQGFDELFFAPHSR
>2D2J_153_173
KAAARASLATGVPVTTHTSAS
>1MJ5_240_260
FINAEPGALTTGRMRDFCRTW
>2D7U_109_129
KHKQLDRTNGYLHGKIGTTGS
>1XA6_264_284
PDLKRIKKVYCCDLTTLVKAH
>1QYI_100_120
EIEAFMYQDEPVELKLQNIST
>1D5R_254_274
KQNKMLKKDKMFHFWVNTFFI
>2EX2_208_228
NRFTLTGCLPQRSEPLPLAFA
>1JFB_140_160
DLVKEFALPVPSYIIYTLLGV
>1EZW_61_81
LGPGITNPYTRHPLITASNIA
>1WL4_128_148
LAYLRTGVKIGEMPLTDSILC
>1TVL_277_297
VADTEEEAEKKYREFAELIPI
>1CJC_342_362
FDPKLGVVPNMEGRVVDVPGL
>1P9R_158_178
NFRRLIKRPHGIILVTGPTGS
>1G55_220_240
LPPKSLLRYALLLDIVQPTCR
>1O89_212_232
GASRVLPRDEFAESRPLEKQV
>2DFW_363_383
AAVYPRWQEAAADRAALSAAT
>1EA7_195_215
VQQNGTYRVADYSSRGYISTA
>1EA7_246_266
ISGTSMATPHVSGLAAKIWAE
>1FSU_340_360
SEGSPSPRIELLHNIDPNFVD
>1G97_219_239
DFDESLGVNDRVALATAESVM
>1K92_197_217
LGATHEAKDLEYLNSSVKIVN
>2IJR_270_290
DHVDSGEYGAGPFLPPLKVEE
>2BC9_164_184
RSKSSPDENENEVEDSADFVS
>1RRK_453_473
GVVDVCKNQKRQKQVPAHARD
>2J0W_145_165
VMRTNDRFGRAEPDIAALAEL
>2CJG_406_426
LWQRAVIVLPAGADTVRFRPP
>2B3H_110_130
EIDHAVHLACIARNCYPSPLN
>1WAK_90_110
VRNSDPNDPNREMVVQLLDDF
>4ENL_280_300
DLYHSLMKRYPIVSIEDPFAE
>1FKM_44_64
KLLIGYLPVNTKRQEGFLQRK
>1FS7_9_29
ERVALNKTAHSQGIEGKAMSE
>1DHS_111_131
LVQHNMVDVLVTTAGGVEEDL
>1ZOD_154_174
RKGVGPAAVGSFAIPAPFTYR
>1OEW_67_87
KLLSGATWSISYGDGSSSSGD
>1JDW_241_261
QGKFVTTEFEPCFDAADFIRA
>1CPY_184_204
QYNYYEPMACGEGGEPSVLPS
>1EUR_170_190
LRYGPHAGRLIQQYTIINAAG
>2NMT_258_278
KEEFEHNFIGEESLPLDKQVI
>1UAS_42_62
KLGYQYVNIDDCWAEYSRDSQ
>1NHS_97_117
GEERVENYDKLIISPGAVPFE
>1FNO_80_100
DTSPDFSGKNVNPQIVENYRG
>1T6C_50_70
TKVKETGRLQEDRIEETIQVL
>2AQ5_276_296
DPDTNIVYLCGKGDSSIRYFE
>2DE2_41_61
FLDAAGIELDVLSGQQGTVHF
>1PMI_261_281
GCLLLNHVGLNKGEAMFLQAK
>1DS1_7_27
TAYGPELRALAARLPRTPRAD
>1J58_323_343
NIGDEPLVFLEIFKDDHYADV
>8ABP_3_23
LKLGFLVKQPEEPWFQTEWKF
>1DT9_221_241
VAGLVLAGSADFKTELSQSDM
>1XM9_406_426
ASQPQLAKQYFSSSMLNNIIN
>2F68_89_109
GATITFNDKVEKLSDVSGFAE
>1BG6_241_261
RIAIAKAFDLNVPSVCEWYKE
>1NHS_424_444
FQPAFDKPWNIINTAALEAVK
>1KJO_2_22
TGTSTVGVGRGVLGDQKNINT
>1RE9_344_364
KVSHTTFGHGSHLCLGQHLAR
>1BIF_104_124
KQCALAALNDVRKFLSEEGGH
>1JYE_243_263
LVANDQMALGAMRAITESGLR
>2HRZ_285_305
KAVALIRREPNEMIMRMCEGW
>1B6A_114_134
DPPSVPICDLYPNGVFPKGQE
>1NU5_302_322
TVGTAAALHVYATLPSLPYGC
>1WD3_136_156
GTATGDEAEGMYAVLDGTHYN
>1P8L_116_136
IDRVEDMKNYITVHPHILEHA
>1G6S_270_290
MQGDIRFADVLEKMGATICWG
>1IAL_1_21
DEQMLKRRNVSSFPDDATSPL
>2IXR_194_214
MQLPKGADIARWRKELGDAVS
>2GNO_255_275
ENTWESVEDQKSVSFLDSILR
>1RVK_260_280
AAGKHWHRAEWIKAGACDILR
>1TV5_378_398
ASGGIFSGLDALEKIEAGASV
>1JK7_74_94
RLFEYGGFPPESNYLFLGDYV
>1XGK_24_44
VAAAVGHHVRAQVHSLKGLIA
>1MUW_54_74
DDDLIPFGSSDTERESHIKRF
>1YFE_2_22
NTVRSEKDSMGAIDVPADKLW
>2O14_317_337
VLSSAYFTSIGPERTLGLYMD
>4UAG_417_437
DQFKNFEQRGNEFARLAKELG
>2B0J_35_55
PEIALTHSSITYGAELLHLVP
>1B63_155_175
NTPARRKFLRTEKTEFNHIDE
>1VJZ_136_156
YKGISSTHLSFNLINEPPFPD
>1A5T_4_24
YPWLRPDFEKLVASYQAGRGH
>1WL4_333_353
KELGLNPEKVNIEGGAIALGH
>1UYN_179_199
LRYDLLKQDAFAEKGSALGWS
>2DBY_111_131
PDPDVVHVMGRVDPLEDAEVV
>1JTA_104_124
SLIIDGTDGTNNVIIRNVYIQ
>2H7O_41_61
LSDLDTMLVALDKAEREGGVD
>3GCB_284_304
TPVSLINDPRHPYGKLIKIDR
>2HKJ_393_413
ELDWKRYGIESDQYQMVVMVH
>1RK6_49_69
RIAAVGDLSASSARRRIDVAG
>1F2J_49_69
CSKRFAGIGLSNTAEHRRQYR
>1R6F_287_307
IQKYDSVMQRLLDDTSGKHHH
>1QOY_200_220
VVVGPFGLIISYSIAAGVVEG
>1JK7_159_179
LPIAAIVDEKIFCCHGGLSPD
>2G17_109_129
FRVNDRAFYEKYYGFTHQYPE
>1OEW_259_279
PSFTFGVGSARIVIPGDYIDF
>1KA2_8_28
ETIKQILAKYRRIWAIGHAQS
>1XOV_182_202
GLTGKTVAAKNPNRHSGAVVD
>1YHT_46_66
GGNFLHLHFSDHENYAIESHL
>1S9J_236_256
PLSSYGMDSRPPMAIFELLDY
>1B8P_256_276
WVLGTAGKWTTMGIPSDGSYG
>1R9L_110_130
NIAQLKDPKIAKLFDTNGDGK
>2D7U_66_86
ARLLIGAGVLVDPEVFFHELE
>2CZ9_108_128
FEVGILETLDKLYNLKLDSLS
>1VE1_50_70
DAEERGILRPGSGQVIVEPTS
>1IAL_125_145
ISLLASPHAHISEQAVWALGN
>2F6H_384_404
SLIKTRKFDQVEAYIPAWLSL
>1FNF_137_157
EDVAELSISPSDNAVVLTNLL
>1Q0H_220_240
WSMGRKISVDSATMMNKGLEY
>2C81_158_178
LFVIEDCAQSHGSVWNNQRAG
>1DFA_390_410
VLLNVLSKCAGSKKFRPAPAA
>1W9Y_164_184
PCPKPDLIKGLRAHTDAGGII
>7A3H_143_163
SDVTWGNQIKPYAEEVIPIIR
>2GWD_354_374
DLTADWTPAEREMLRNKVPVT
>1Z5V_257_277
IASLIPTPRLHFLMTGYTPLT
>1DT9_248_268
SKVLKLVDISYGGENGFNQAI
>1MKY_159_179
TIIKKLEEKGLDLESKPEITD
>2CGL_346_366
CSEIQAACREMAQPIPESDAE
>1XAG_17_37
EHGAIKYIGTYLNQFDQSFLL
>7ODC_135_155
SEIELMKVARAHPKAKLVLRI
>2PIA_53_73
SRRTYSLCNDSQERNRYVIAV
>1USG_247_267
TMPKRYDQDPANQGIVDALKA
>1YOE_135_155
TGPQTNVALLLNSHPELHSKI
>1F8E_17_37
HIYGKDNAVRIGEDSDVLVTR
>1FXX_358_378
TPSDNVDAQLYNGFFSDADRA
>1SNG_204_224
YATARGWRMVTLHAHDELAVD
>1BN8_46_66
SKASSSNVYTVSNRNQLVSAL
>1CS6_184_204
ITKSVFSKFSQLSLAAEDARQ
>2CZ9_272_292
LAKNYEVSCKELDFFVERALK
>1OC7_117_137
YINRIREILISFSDVRTILVI
>1X3M_357_377
VLGLTLDVEMNKQPNSHGERI
>1SJ8_225_245
ATQCALSTSQLVACTKVVAPT
>1GVH_316_336
PRFTAHTWYRQPSEADRAKGQ
>1YHL_181_201
DPEVAQPMTTDFAEFTPAIYK
>1HBZ_438_458
RDDFVETVAGALKGVRQDVQA
>1RIQ_319_339
KGVDLVVDIMKEPYPELELSR
>1CSH_49_69
LIYETSVLDPDEGIRFRGFSI
>1F8E_169_189
PAETRIYYFKEGKILKWEPLA
>1TQ4_362_382
RLSRYIQEFCLANGYLLPKNS
>1WDP_300_320
HWWYKVENHAAELTAGYYNLN
>1OEW_170_190
FGFIDTTAYTGSITYTAVSTK
>1PO5_228_248
QSVEKHRATLDPSNPRDFIDV
>1YKS_206_226
VLNRKTFEREYPTIKQKKPDF
>1LRZ_140_160
FEHTGFHKGFDPVLQIRYHSV
>1PJX_15_35
EDIPGAEGPVFDKNGDFYIVA
>1RH9_322_342
AKSGGPCGGGLFWQVLGQGMS
>2GG6_37_57
FGGLASGETRITGLLEGEDVI
>1W9Y_194_214
GLQLLKDGQWIDVPPMRHSIV
>2GG6_80_100
DGVGNGGLLAPEAPLDFGNAA
>2CGL_2_22
TFRNCVAVDLGASSGRVMLAR
>1DOZ_30_50
RGRKPEPEMLQDLKDRYEAIG
>1US5_255_275
RLSEETVYKFMKAVFGNLEAF
>1GYC_14_34
PVSPDGFLRDAIVVNGVFPSP
>1PII_144_164
DQYRQLAAVAHSLEMGVLTEV
>1WD3_201_221
VDMENNLFSGADEGYNSGDPS
>1NE9_274_294
EMIQWALDTNTDLYDLGGIES
>1M4L_177_197
KSIVDFVKDHGNFKAFLSIHS
>1YOE_213_233
TERFRAIGNPVSTIVAELLDF
>1FI4_111_131
SKDASLPTLSQWKLHIVSENN
>1RWR_41_61
VANPGVVFNNGLTDGVSRIGG
>1DFA_237_257
ERVTEYAEKLNLCAEYKDRKE
>2BG1_133_153
QTGAILGFVGGRNYQENQNNH
>2IMR_257_277
PLWDNRMPALYPHTLAEVIGR
>1IJ5_229_249
FRYADEDESDDVGFSEYVHLG
>1N26_76_96
SCYRAGRPAGTVHLLVDVPPE
>2DAP_230_250
IDEATFDSEHTGMPHGGHVIT
>1WYC_243_263
LWAKLDADRDATITVDTTGFG
>1QYI_69_89
LKSLGLNSNWDMLFIVFSIHL
>1W8K_78_98
DQKLKDGGFAFPNANDHISPM
>1K1S_72_92
IYVPMRKPIYEAFSNRIMNLL
>1FS7_303_323
SCMNCHRESEQKLKDIVKQKF
>2GUY_15_35
LTDRFARTDGSTTATCNTADQ
>1AC5_150_170
HFMDFLENYFKIFPEDLTRKI
>1R76_93_113
FQTPAGGWGKNQPRDGALRLP
>1ZGK_68_88
VVGGLLYAVGGRNNSPDGNTD
>1SYY_290_310
DYVQHIADRRLERIGLKPIYH
>1GYC_368_388
AGSVYPLPAHSTIEITLPATA
>2I1O_25_45
DVYFERTISAIGDKCNDLRVA
>1J7X_34_54
NLDYSTVISEEDIAAKLNYEL
>1OC7_177_197
VAMYMDAGHAGWLGWPANIQP
>1PFO_63_83
FVPKEGKKAGNKFIVVERQKR
>1NQK_33_53
QQIAQAADRLGYTGVLIPTGR
>1G4R_339_359
ASSDVAVELPFTLMHPKPKEE
>1Y3N_103_123
LKAFFKTHPEVQRAITAPDGN
>2NZL_18_38
LYFQSMLPRLICINDYEQHAK
>2FBA_116_136
DDENHKGLGEPKFNTDGSAYT
>2BBC_142_162
GILALCVHQKRVHDSVVGKLL
>1H8L_167_187
KTYPFVLSANLHGGSLVVNYP
>1W3F_68_88
TGKVLFSRRPAEPYVGQIDGD
>1XC3_125_145
SCLYITIGTGIGAGAIVEGRL
>2EU9_115_135
NNFQPYPLPHVRHMAYQLCHA
>1RP4_236_256
NYAVVAKALWKIQPYLPEFSF
>1XM9_32_52
QDESAKQQVYQLGGICKLVDL
>1VJT_382_402
TLKDFPDDVVMELPVWVDCCG
>1XKS_384_404
GDSVLGAGACGGVPIIFSRNS
>1HD7_51_71
QKTSPSGKPATLKICSWNVDG
>3GCB_52_72
ADDALLNKTRLQKQDNRVFNT
>2D57_59_79
IATMVQCFGHISGGHINPAVT
>1BHE_128_148
QDKKVSWWELAADAKVKKLKQ
>1YII_202_222
VSHLRRVFDKYMTISGFQIEE
>1IMV_124_144
FEKKLRIKSSFVAPLEKSYGT
>2DAP_200_220
VADAADHERIENDIRTMPDYF
>1O20_179_199
ETEIPESSVEFIENTDRSLVL
>1WL7_52_72
DGVHWENMGRVFPSLPDWCKQ
>1JR7_145_165
LHNDGTYVEEITDYVLMMKID
>1WD3_77_97
QSGNGNHLTQAPPGGFDGPDT
>1H4V_93_113
HGMKVWPQPVRLWMAGPMFRA
>1Y11_338_358
SVREALGDAPEADGFQWSFAG
>1I24_178_198
RTDTLPYPKQASSFYHLSKVH
>1B7E_103_123
DEKESGKWLAAAATSRLRMGS
>1NXC_87_107
SWIKKYLDFNVNAEVSVFEVN
>1H30_243_263
VGTESTWEVEVVAHIRPAADT
>1DLJ_317_337
LIMKSNSDNFRESAIKDVIDI
>1SDJ_170_190
TGHSKVMIPLKPEVDIDALSP
>1Y42_190_210
IGPMLSRDTVKNKMTQGDGVS
>1UXY_234_254
VSAETAKALLSQFPTAPNYPQ
>1UA7_46_66
NQGDKSMSNWYWLYQPTSYQI
>2GHS_32_52
LATVFPFAGRVLDETPMLLGE
>1K92_265_285
RIGGRHGLGMSDQIENRIIEA
>1OLT_71_91
CNKIVTRQQHKADQYLDALEQ
>2BJF_256_276
LNNVAMVRGSTRTVEEKSDLT
>2FP3_37_57
KKSKKIHGGDSAILGTYKMQS
>2I1Q_22_42
AGYIDFMKIATATVGELTDIE
>1UG6_160_180
ATLNEPWCSAFLGHWTGEHAP
>1N11_134_154
EKEASQACMTKKGFTPLHVAA
>2BW4_319_339
HFKVTGEWNDDLMTSVVKPAS
>1I9Z_218_238
EVVPCIAQGKLSYLFEYDQLN
>1WM1_206_226
ETVTLLPSRESASFGEDDFAL
>2A62_79_99
DFETNKPLEPPSEFIIKVQDI
>2CBN_267_287
LIITHVSSRYDDKGCQHLLRE
>1M6I_429_449
AVPQAPVQGEDYGKGVIFYLR
>1XRF_254_274
AEEIQIARDGILAQRTGGHVH
>1F2J_219_239
WSEVVSALHRHGVVWEGCLLK
>2A84_244_264
GVAVDYLELRDIGLGPMPLNG
>1BIA_155_175
IVMAEVLRKLGADKVRVKWPN
>1RPT_223_243
KSRLQGGVLVNEILKNMKLAT
>2VTK_181_201
IDRLAKRQRPGERLDLAMLAA
>1L5O_68_88
ADHGVWDEGVAVSPKIVTAIQ
>2GJL_56_76
AAEIARCRELTDRPFGVNLTL
>1O89_318_338
EISLSEAPNFAEAIINNQIQG
>1SB8_1_21
MHHHHHHGSMGMMSRYEELRK
>1V04_109_129
ISSFNPHGISTFIDDDNTVYL
>2NZL_155_175
IYKDREVTKKLVRQAEKMGYK
>1TVL_136_156
ARNHSKSNLPEHTERYEIAQE
>2G0D_134_154
YDVIEGLSGILSYLLLINDEQ
>1XAG_317_337
DKQGVQMVLMRQFGDIVVQHV
>1YU0_283_303
GTGATSAWNIFTSKWGVVQAS
>1CRZ_341_361
VQVLSSTFLDETPSLAPNGTM
>1L6J_10_30
VLFPGDLRTNLTDRQLAEEYL
>1HA0_277_297
NGSIPNDKPFQNVNKITYGAC
>1KA2_183_203
LKPLLDKILEEGKVPREHPLE
>1J09_236_256
LRNPDKTKISKRKSHTSLDWY
>1YC9_30_50
YQDAQLNHLIEEALQHSPSLC
>1NOF_220_240
WMTEHYVDSKQSANNWTSAIE
>2B78_9_29
FAEKKLKRGVQLLSSRDYPNL
>1Z6F_186_206
KEFTFNGIRQLNRNGLLWDNS
>1MUW_85_105
VPMATTNLFTHPVFKDGGFTA
>2BJQ_61_81
YNKVELTGARDLGGQIQILTA
>1H30_157_177
ERGLYHLNLTVGGIPFHEKDL
>2GWD_224_244
LSMRSHIWTDTDKDRTGMLPF
>1AGX_134_154
SAVALASSNEAKNKGVMVLMN
>1UYN_89_109
GMGRSTWSENSANAKTDSISL
>1BHE_355_375
TMKNVKLTSDSTWQIKNVNVK
>1SYY_92_112
VGNNIVLAIFKHVTNPEARQY
>1XFI_254_274
INDITCTELTEILSQLKDENG
>1XKU_179_199
ADTNITTIPQGLPPSLTELHL
>1M15_31_51
LTKDVFDSIKNKKTGMGATLL
>1RIQ_247_267
QFGEEVSGKKYGEKFETDVAL
>1ZTU_19_39
PLPFFPPLYLGGPEITTENCE
>1RCQ_98_118
VVHCAWQLEAIERASLARPLN
>1PBE_98_118
TVYGQTEVTRDLMEAREACGA
>1ADT_173_193
PANQFSGKSCGMFFSEGAKAQ
>1IUQ_103_123
RPLIDFGNSFVGNLSLFKDIE
>2C1I_294_314
HSWSHPILSQLSLDEAKKQIT
>1KVP_265_285
GLQAAYANLHTDQERDYFMQR
>1AOP_205_225
PLEHTLAVAEAVVTTQRDWGN
>1TCA_293_313
CEPDLMPYARPFAVGKRTCSG
>1YII_42_62
TSRNNAQRQEIASAFKTLFGR
>1K7I_443_463
WDAANSITNLWLHEAGHSSVD
>1E5W_2_22
PKTISVRVTTMDAELEFAIQP
>1A8D_265_285
YYLIPVASSSKDVQLKNITDY
>2AM1_287_307
QEGVSEEQIRLAFQHLELTRN
>2AZP_7_27
RIIDSHTGGEPTRLVIGGFPD
>1A26_4_24
VSAGTKSKLAKPIQDLIKMIF
>1LJ8_158_178
HPSSPKTVFGFICAALTQRRA
>2BW0_198_218
MVQAVRLIAEGKAPRLPQPEE
>2O14_327_347
GPERTLGLYMDGDTLHPNRAG
>1UZ5_280_300
AIQPGKPTIIGVIKGKPVFGL
>1DQ3_363_383
SQTIAIINDERISLGQWHTRN
>1OEW_146_166
NAKASLDSPVFTADLGYHAPG
>1DD9_296_316
LSTLALPLISQVPGETLRIYL
>1FS7_24_44
GKAMSEEWARYYPRQFDSWKK
>1XRF_333_353
LALIEGVKRGIIDCFATDHAP
>2C0H_20_40
FLSGANQAWVNYARDFGHNQY
>1XWI_222_242
IVRDALMQPVRKVQSATHFKK
>2BX6_184_204
LNWSLLPEDAVVQDYVPIPTT
>1X7F_249_269
IGNAYASEEELEKLGNLNRYM
>1T6C_178_198
FKQDPPTEEEVKRFFEFLEKE
>1W8K_161_181
ENMGPRYCSPDAQNRDAVFCF
>1TR9_275_295
NKREAAVEVLDNLPIMEVPQA
>2AM1_88_108
QSLASYYLEKTTVDVFAVTGS
>2I7Q_252_272
CQEGNILLLEGRENSEKQKLM
>1M7Y_113_133
HLVLTAGATSANETFIFCLAD
>1Z70_207_227
APVDAFPPNGYGLYNIVGNAW
>1RYO_265_285
ELLNQAQEHFGKDKSKEFQLF
>2F5U_146_166
GTEGGRPQYRYRDDKLPKTQF
>1EA7_80_100
LADGGSDQAGIYGVAPDADLW
>2GFO_69_89
GNTCYMNSILQCLCNAPHLAD
>1ZKL_238_258
CRTWELSKQWSEKVTEEFFHQ
>1O20_290_310
ELRKHGVEVRGCEKTREIVPD
>1JND_270_290
NKINLGVATYGNAWKLTKDSG
>1YUE_74_94
GEAGYVDREQITELTEESKLT
>3MBP_194_214
FLVDLIKNKHMNADTDYSIAE
>1I24_377_397
FKDRVDTKQIMPSVSWKKIGV
>1KL1_375_395
EIAAIIGLVLKNVGSEQALEE
>1XIP_36_56
PFASLQNLDISNSKSLFVAAS
>1OZA_229_249
PWIDKLLPETGQTKEEWKGYA
>1H9A_314_334
TFIAGELQFDLPRWEGVPFYV
>1CRZ_207_227
GAVRQVASFPRHNGAPAFSPD
>1VYR_342_362
LNPQRPESFYGGGAEGYTDYP
>1QE3_337_357
KPLAEKAADLYPRSLESQIHM
>1Y0Y_160_180
TVITWDGRLERLGKHRFVSIA
>1LML_419_439
ATRTYSVQVHGSNDYTNCTPG
>1E2S_197_217
QDRPFFLYYASHHTHYPQFSG
>1LI4_372_392
LWTHPDKYPVGVHFLPKKLDE
>1Q0H_385_405
DVLSVDANAREVARKEVMRLA
>1L8Q_270_290
KVCSASLIEIARAFKRKDHTT
>1YII_252_272
ETLYYSMKGAGTDDDTLIRVM
>1JHN_42_62
LSKAKKDDTDDEIAKYDGKWE
>1ZVD_61_81
EEGLDYGGVAREWLYLLSHEM
>1PFO_309_329
YKDIYENSSFTAVVLGGDAQE
>2HBJ_355_375
IGVVSLTNGVTEHVRQNAKLL
>2F82_370_390
CENQSPFSLSNIASVMDVGGK
>1CEO_223_243
VKYPGQYEGIEEFVKNNPKYS
>1J58_311_331
GYVPFAMGHYVENIGDEPLVF
>1VJO_176_196
QPLEGVGELCREFGTLLLVDT
>1U16_7_27
KLMGGRFVGSTDPIMEKLNSS
>1HH2_288_308
APATVIEVEILDKENKAARVL
>2BI0_272_292
LDWESCDHTAPVHEGDTLYSE
>1CSH_181_201
PCVAAKIYRNLYRAGSSIGAI
>1U7G_129_149
LIFVVVWLTLSYIPIAHMVWG
>1PW4_117_137
SSIAVMFVLLFLCGWFQGMGW
>1QE3_197_217
ALLAMPAAKGLFQKAIMESGA
>1SBP_167_187
EVLDSGARGSTNTFVERGIGD
>1GPJ_252_272
RKRDRRSPILIIDIANPRDVE
>1UYN_260_280
RNMPHTRLVAGLGADVEFGNG
>1BQG_25_45
AGHDSMLLNLSGAHGPLFTRN
>1NOF_246_266
NASMVSNYSAYVWWYIRRSYG
>1PW4_209_229
DTPQSCGLPPIEEYKNDYPDD
>1MLA_70_90
SVALYRVWQQQGGKAPAMMAG
>1JYE_261_281
GLRVGADISVVGYDDTEDSSC
>1YD7_205_225
EIINRKLPRNEEEAKLPFGDP
>1GTK_249_269
YAELIDGEIWLRALVGAPDGS
>1I9Z_110_130
LVGTALMIFCKESCLPSIKNV
>1IGR_243_263
GWRCVDRDFCANILSAESSDS
>1X54_94_114
KLEVIQAVSEFPIPENPEQAS
>1ZHX_188_208
HTMLDIKDESYLVTPPPLHIE
>2GJL_98_118
RVVETAGNDPGEHIAEFRRHG
>2CAU_262_282
YGKLYEITPEKNSQLRDLDIL
>1WST_377_397
VHRDKKNTMRLNFTYVPEETI
>1F9V_299_319
TYLLQYSLTGDSKTLMFVNIS
>1VMI_38_58
RVLKAAQYLHQQGLATPILVA
>1WM1_58_78
LFDPERYKVLLFDQRGCGRSR
>2ABS_205_225
AHGIPNAIFTLNLSAPFCVEL
>1G8P_164_184
LLDVAQSGENVVERDGLSIRH
>2AYU_212_232
EYLQDIGLEYLTDGRPGFKLL
>1XHB_270_290
GTGQIINKNNRRLAEVWMDEF
>1XHB_262_282
ATPYTFPGGTGQIINKNNRRL
>1WF3_181_201
DYAKSDQTFGEWVAEILREEA
>1AGX_38_58
KAVPQVNDLANITGIQALQVA
>2A3N_66_86
LAPMMAINEFAKELTTLPVYV
>1UUQ_186_206
LEKIITRVNSINGKAYVDDAT
>1O59_143_163
DSRWVEIVEKFECGPSQRHLF
>1PMI_168_188
NEIIGQELVDEFISGIKLPAE
>1VFL_187_207
IEGSSLFPGHVQAYAEAVKSG
>1H9A_464_484
SMGPEASDKLLAANGDAWVFK
>1KQ3_146_166
EFKRYLFLPRNPDVVLVDTEI
>4UAG_2_22
DYQGKNVVIIGLGLTGLSCVD
>1SIQ_55_75
GELGVLGPTIKGYGCAGVSSV
>1G55_84_104
IGRQGDMTDSRTNSFLHILDI
>2D2J_47_67
LAEKAVRGLRHARAAGVQTIV
>1OYG_124_144
DANDSILKDQTQEWSGSATFT
>2FXU_350_370
STFQQMWITKQEYDEAGPSIV
>2IXR_116_136
GIQPDPILQGLVDVIGQGKSD
>1FSU_302_322
KNRELIHISDWLPTLVKLARG
>1CWV_82_102
TVVTAEVEGQRQSVDTHFVKG
>1YON_218_238
EGHHTSAEDLRDYVMQVIDAT
>1MSK_307_327
YARRKGMSVTEVERWLAPNLG
>2HRZ_68_88
ARAADLSAPGEAEKLVEARPD
>2AUJ_259_279
DDVEVTTGDRVAPGDVLADGG
>1Q7E_368_388
KYLTVGCPMKFSAFTPDIKAA
>2HMA_255_275
QHGGDNAPWFVVGKDLSKNIL
>1POT_286_306
ANDKTLYPDAETIKNGEWQND
>1QWO_224_244
GVTLTDEDVVSLMDMCSFDTV
>1ML9_230_250
PNMAIFARVGDHADKHIHDLA
>1LCY_303_323
QLAVQIRRGRETLTLYVTPEV
>2BOQ_256_276
NRFAATMSKMALLGQDKTKLI
>1LML_82_102
WKVTDMVGDICGDFKVPQAHI
>1NUY_272_292
KGKLRLLYECNPMAYVMEKAG
>1TDH_211_231
TLSQKIRTKLQNPDLLELCHS
>2J4O_14_34
QPSWTDDLPLCHLSGVGSASN
>1ZJC_250_270
ANIPTEEVFTAPDRNRVDGYV
>1HT6_345_365
RNGITATSALKILMHEGDAYV
>2B4V_151_171
EDRKARTALLDVRNQCVGDND
>1YHT_195_215
FITYANKLSYFLEKKGLKTRM
>1XA6_294_314
ICIREIEARGLKSEGLYRVSG
>1L9V_153_173
EGGEIVFQNAAFTMWKLTYLE
>2EX2_397_417
AKTGSLQGVYNLAGFITTASG
>1BHE_117_137
GTIDGQGGVKLQDKKVSWWEL
>1DD9_28_48
LNTFYQQSLQQPVATSARQYL
>1J09_432_452
QPLRAALTGSLETPGLFEILA
>2FK8_37_57
DIQAHYDVSDDFFALFQDPTR
>1J09_268_288
NYLCLMGFSMPDGREIFTLEE
>1YT3_76_96
TKFLHAGSEDLEVFLNVFGEL
>1ADT_282_302
YRNSRAQGGGPNCDFKISAPD
>1YRW_65_85
PLWVERIAQLSPDVIFSFYYR
>1OGQ_263_283
GLTQLKFLHSLNVSFNNLCGE
>1DHS_146_166
RGKELRENGINRIGNLLVPNE
>1RH9_228_248
NSYIFGTNFISNNQVQGIDFT
>1C0P_194_214
QAAEPIRGQTVLVKSPCKRCT
>7A3H_11_31
QLSISNGELVNERGEQVQLKG
>1TXD_339_359
MSDNGAQIYELVAQTVSEKTV
>2DPO_157_177
ELVPHPETSPATVDRTHALMR
>1YS1_46_66
VANLSGFQSDDGPNGRGEQLL
>2NXF_96_116
NHEFYNFSRPSLLSSRLNSAQ
>1OLT_356_376
ALWRGIALTRDDCIRRDVIKS
>1IXH_129_149
NIAVVRRADGSGTSFVFTSYL
>1R5M_198_218
NAENHSGDGSLGVDVEWVDDD
>2HGS_86_106
LEQTLSSTIKQDDFTARLFDI
>2I0Z_236_256
GLALRDINLSVLNPKGKAIIS
>1J72_71_91
RDEQGACAVLAVQLDDYLGGR
>2C43_105_125
AKDSSNPYPNFNFNISHQGDY
>1L9V_192_212
NEDKPISDVHVKELVAELRWQ
>2J3X_391_411
LLNKNSTFKIFRITPITSIIN
>1KO9_179_199
HGFPSLQALAGPEVEAHLRKL
>2CU2_96_116
LKEGAERLLVLPADHYVGDDE
>1HT6_242_262
AGMVFDFTTKGILNAAVEGEL
>1UAS_86_106
KGLKLGIYSDAGSQTCSNKMP
>2NLO_136_156
GMEEGLPNAKLDSVVQVGAGG
>1B6A_149_169
RTTSEEKKALDQASEEIWNDF
>1PO5_365_385
KNTEVFPVLSSALHDPRYFET
>2I7Q_143_163
GIFPQGRLEQFIPSRRLDTEE
>2B5W_166_186
RSAFDWDPSSAFVLGNGSLGL
>1Y42_279_299
VGFTVPLLTDSSGAKFGKSAG
>1CPT_292_312
LAKSDPALIPRLVDEAVRWTA
>1ZSY_239_259
PQPRLALNCVGGKSSTELLRQ
>16VP_93_113
LPATRDGLGLYYEALSRFFHA
>1H6L_213_233
GSNGTVIDRADGRHLTPDIEG
>1ZOD_309_329
LPAAVGLRVLDVVQRDGLVAR
>2CFQ_44_64
DTGIIFAAISLFSLLFQPLFG
>1UAS_290_310
WAGPLSNNRKAVVLWNRQSYQ
>1RHC_25_45
RAEKVGFDSVWVDDHFHPWYH
>1F8E_340_360
ACFYVELIRGRPKEDKVWWTS
>1LL2_183_203
LPFIYNLSSISIYSYLPAFKA
>1ADT_234_254
FLGRQLPKLTPFALSNAEDLD
>1Y11_15_35
DLLGDLGGTARAERAKLVEWL
>1W55_26_46
LRLGNDPLWLYATKNLSSFYP
>1UX5_371_391
SGDKFAKISFFKKFADFINEY
>1ZX5_180_200
GLRVLEVSSNSTLAYFFNEND
>1Z6F_112_132
NDACVAMADFAAGSQDAFVGL
>1HH2_11_31
QLEEEKGISKEEVIPILEKAL
>2CY8_397_417
LILEGVDIGGRGSVFLSAQHE
>1PW4_172_192
PLLFLLGMAWFNDWHAALYMP
>1IMV_32_52
NKLAAAVSNFGYDLYRVRSSM
>1RP4_179_199
SLAKDAFYRLVSGFHASIGTH
>1HX0_464_484
GIKVYVSSDGTAQFSISNSAE
>2FK8_84_104
DKLDLKPGMTLLDIGCGWGTT
>1IGR_121_141
YLSTVDWSLILDAVSNNYIVG
>2BF6_299_319
QVVEMPNGQLKLFMRNLSGYL
>1W55_85_105
ELIDSEFVMVSDVARVLVSKN
>1OFC_119_139
NQFIKANEKYGRDDIDNIAKD
>1H6S_233_253
NGLSTAGDQVTLYGNYAFGAT
>1UTE_118_138
YRLRFKIPRSNVSVAIFMLDT
>2A62_202_222
TVTLTDVNDNPPKFAQSLYHF
>1FC6_78_98
RGTAGSVTGVGLEITYDGGSG
>1IHG_121_141
ANAGSNTNGSQFFITTVPTPH
>2GTI_49_69
PFPTNVAVELFAKRSIRPHPE
>1YC9_122_142
VVAATSELAAAEAESVAARLM
>1FKM_228_248
EFIQFAFRWMNCLLMREFQMG
>2B9E_180_200
PSCSGSGMPSRQLEEPGAGTP
>1M13_53_73
NFRLPGVLSSGCELPESLQAP
>1RK6_327_347
LSGRDLEEIAAERGKSKYDVV
>1UOU_210_230
ASILSKKLVEGLSALVVDVKF
>2GU1_330_350
LPIAKSLSSNQKTSFLARVSE
>1UYN_243_263
VTGGFTGATAATGKTGARNMP
>2H85_7_27
VAYNVVNKGHFDGHAGEAPVS
>2HWK_206_226
KYDIIFVNVRTPYKYHHYQQC
>1JDC_256_276
FALKERMQNGSIADWKHGLNG
>2IW1_258_278
FSGRNDVSELMAAADLLLHPA
>1IZC_160_180
DASLFPNDPYNVATSNNHVCI
>2HBJ_8_28
LKFKSPIDNSESHPFIPLLKE
>1XKU_201_221
GNKITKVDAASLKGLNNLAKL
>1IMV_77_97
DERTESIIHRALYYDLISSPD
>1ZSW_14_34
GTENLYFQSNAMYEIKGHHHI
>1XVT_206_226
VMLRMGQYFMMDYFNGGEMCP
>1RP4_208_228
KTGKWEPNLDLFMARIGNFPD
>2GWN_123_143
WANYGFFFGGTNDNIDEIKRV
>2FGQ_227_247
KFKRDIGGDIKTNSYMLGASA
>1NI5_305_325
QSQLWWIKSVTGQSENIVPWQ
>1IN4_84_104
GPVLVKQGDMAAILTSLERGD
>2GS8_251_271
SYLTKESYQAMEAVKELRQEG
>1Y08_263_283
AIYVTDSDSNASIGMKKYFVG
>1VFL_74_94
CRDAIKRIAYEFVEMKAKDGV
>1UDX_4_24
DVLVITVAAGRGGDGAVSFRR
>1C7Q_85_105
LGARAAIEALSHTFHNQMNDT
>1RA0_310_330
INVCFGHDGVFDPWYPLGTAN
>1Q8K_288_308
ERLERENAEVDGDLEHHHHHH
>2GWN_2_22
NAMKILLRNALITNEGKTFPG
>2F7V_142_162
AAFLARGLPYDAVLVAEPTMS
>1TDH_220_240
LQNPDLLELCHSVPKEVVQLG
>1XA6_53_73
YYGREFHGIISREQADELLGG
>1TOI_234_254
MHKELIVASSYSKNFGLYNER
>2DDU_71_91
VTRDLTLKPGYVLQFKLNIGC
>1XRF_71_91
VENGKIKKIDKNILVPEAEII
>1H6S_126_146
ALDNYNGIAVTYSISGVNLYL
>2C81_126_146
AITDKTKAIIPVHLFGSMANM
>1JCF_89_109
GGMNLFKPRVVIGVPIGITDV
>2BC9_243_263
KKKCFVFDRPVHRRKLAQLEK
>1WDP_353_373
SDAKSGPQELVQQVLSGGWRE
>1N40_320_340
PNPGSIELDRPNPTSHLAFGR
>1FNF_228_248
RPREDRVPHSRNSITLTNLTP
>2EWV_29_49
DIHLTAGAPPAVRIDGYIKFL
>1S9J_76_96
DGEISICMEHMDGGSLDQVLK
>1VJP_126_146
TLVKEWTELDPDVIVNTCTTE
>1HBZ_467_487
VDATIGQRIEDEVKRHEGDGI
>2BX6_129_149
LCCATQPIIESSSNIKFGCFQ
>1OFC_20_40
RVSEPKAPKAPRPPKQPIVQD
>1CPT_299_319
LIPRLVDEAVRWTAPVKSFMR
>1WZA_172_192
NPEVQEKVIGIAKYWLKQGVD
>2B0J_169_189
GAIVTHACTIPTTKFAKIFKD
>1ZYL_64_84
ADQILEEHQFALQLVNDEVPV
>2HC9_230_250
PPAFVVLSHEVPGSTEHIALV
>1PSZ_84_104
INLETGGNAWFTKLVENAKKT
>1KQ3_244_264
VEANTLLSGLGFESGGLAAAH
>1GQ8_211_231
DLQPVQSSFPTYLGRPWKEYS
>2DBN_17_37
AHNKDYDIPTTENLYFQGSSG
>1XIP_190_210
RNGEMEKQFEFSLPSELEELP
>1OX0_135_155
EDQVLRLHEKGPKRVKPMTLP
>1Y08_85_105
NMLHWWFDQNKDQIKRYLEEH
>1UMG_128_148
MADKTEPGAYNLPLYKMFADP
>2AM1_32_52
DSRLIGTGDLFVPLKGARDGH
>1V2D_166_186
GLVFGERELEAIARLARAHDL
>2I1O_306_326
PFDFAMDIVEVNGKPETKRGK
>1M6I_453_473
VVGIVLWNIFNRMPIARKIIK
>1EU8_145_165
WQELVEMAQKIQSGERETNPN
>1YRW_266_286
LIACGDGALEIVTGQAGDGIT
>1OHL_257_277
ADGIIVKPSTFYLDIMRDASE
>1O20_329_349
AIKVVKNVDEAIEHIKKYSTG
>1SAZ_206_226
GDGPFTPERSGTLPLTQLVDL
>2H7O_270_290
RSSLMDEHLVEQREKLRELTT
>2NZL_225_245
SGLAAYVAKAIDPSISWEDIK
>1QUB_22_42
YEPGEEITYSCKPGYVSRGGM
>1GCA_238_258
LPEALALVKSGAMAGTVLNDA
>1U16_370_390
ATDLALYLVRKGMPFRQAHTA
>1XTI_218_238
TKLTLHGLQQYYVKLKDNEKN
>1UAS_117_137
KTFASWGVDYLKYDNCNDAGR
>1W8K_56_76
VFGKGIVIENSDVSFLRPVAT
>1HT6_135_155
TANLDTGADFAAAPDIDHLND
>2AQ5_124_144
VITLEGHTKRVGIVAWHPTAQ
>1JX6_270_290
SAELDAIQKGDLDITVMRMND
>1W55_119_139
CITPALKVADTTLFDNEALQR
>2BC9_292_312
TLSGGIQVNGPRLESLVLTYV
>1JHN_186_206
YFTDKKTHLYTLILNPDNSFE
>1KMJ_280_300
NTGGIIGLGAALEYVSALGLN
>2B20_126_146
AIADPLNPQSWKGGLGHAVSA
>2I1Q_208_228
VVIDSLTSTFRNEYTGRGKLA
>1UG6_63_83
IALMQSLGVRAYRFSVAWPRI
>2G8J_197_217
TEWYDLQKAPSDLYQIILKAL
>1KS8_12_32
SLLFYEAQRSGRLPADQKVTW
>1K7I_432_452
FTGKGQEVMLQWDAANSITNL
>1KV7_184_204
DTLLTNGAIYPQHAAPRGWLR
>2CWC_283_303
REEMEALALALYRMSMASPRE
>2FGQ_250_270
GGVGEVKLQYALYDQKAIDSK
>1TVL_331_351
NAFQSTTDRIKREAKARNLTL
>1SE8_164_184
YQDRQGQRQEKVHYIDATLWR
>1RPT_100_120
WNPRLLWQPIPVHTVSLSEDR
>1YON_73_93
AWQVSDAVKSLASTLPVTTPI
>1KVK_253_273
RLIKFPEIMAPLLTSIDAISL
>2HMA_15_35
GMSGGVDSSVTALLLKEQGYD
>1IJ5_163_183
LFVMVENDTKGRMSYITLVAV
>1EYB_285_305
DVSPFNVVAWHGNYTPYKYNL
>1UOU_319_339
QGAARVAAALDDGSALGRFER
>1FCQ_117_137
PIFRQNWASLQPYKKLSVEVV
>1AOP_68_88
GLDALATANDMNRNVLCTSNP
>2G29_253_273
PKAAKALLMAVMEAQQWCDQA
>1MJ5_258_278
RTWPNQTEITVAGAHFIQEDS
>1DLJ_288_308
NVRKSYIAKQIINVLKEQESP
>1GVH_155_175
FRIVAKTPRSALITSFELEPV
>2J66_197_217
SIIESMKYTVDLGRNIYERYG
>1JHN_296_316
PEDWDEDMDGEWEAPQIANPK
>2AZQ_230_250
GHRHLTTQINFAGDKYLWDDF
>2GNO_36_56
LELPEYVEKFPPKASDVLEID
>1HOW_159_179
KPENVLMEIVDSPENLIQIKI
>1XRF_233_253
YGVINEGEVSALLGLSSRAPE
>1EU8_29_49
KKYPGVTVELKRQATDTEQRR
>1NHS_129_149
YLMRGRQWAIKLKQKTVDPEV
>1NE9_246_266
LKYGRKIWYMYAGSMDGNTYY
>1GXN_197_217
GALDYQPKKARAYELESLSGS
>1GKZ_332_352
PMHGFGFGLPTSRAYAEYLGG
>2EVX_220_240
EAFQIDGGLVRKLKGEDDERD
>4BCL_237_257
SRWTELFPVEQLNKPASIEGG
>1CSH_19_39
IKTFRQQHGNTAVGQITVDMS
>1U94_274_294
FYGELVDLGVKEKLIEKAGAW
>1E4F_183_203
SPFQLKSSLVSTAEGVLTTPE
>1XKN_286_306
YANFYIANTVVLVPTYRCPRD
>1R5Y_48_68
AATVKALKPETVRATGADIIL
>2B3H_308_328
VTDTGCEILTRRLDSARPHFM
>1XHB_243_263
CGGTLEIVTCSHVGHVFRKAT
>1R76_263_283
GKRLGWGQQHDALTLRPTSAR
>1W5D_128_148
DDTWHDDMRLSPDMPWSDEYT
>1F2J_29_49
AKKMTAPGKGLLAADESTGSC
>1T5J_249_269
CINAGGDTDSLASMYGAMAGA
>1ZHX_287_307
KEESRLFYDAARIPAEHLNVK
>1IJ5_120_140
DTNILRQLFLSSAVSGSGKFS
>1VQZ_257_277
EFNVRRGIKFTSGKVEVFANV
>2CU2_202_222
RRHLPSHHEALERLLAGASLE
>1KA2_148_168
YLGYEEEPYDALLDLYEEGLR
>1MXG_297_317
YPAYAFILTYEGQPVIFYRDF
>1YUE_41_61
ATQRTNQPVAAFYGIKYLNPD
>1LC5_127_147
LREADGWQLTDAILEALTPDL
>1GYC_310_330
RMPVPGSPTPGGVDKALNLAF
>1W3U_143_163
AAYLHLTSNETIEGAQFKAFP
>1Q1Q_316_336
PSLEPNTSLEREPRPNSSPSP
>2HRZ_263_283
SMPGLSATVGEQIEALRKVAG
>1G8P_324_344
SHRLRRDPLDEAGSTARVART
>1YD7_191_211
HMRERVYIPNPDEIEIINRKL
>1W8K_20_40
EKYDIERTHSSGVRVDLGEDA
>1PVL_57_77
GNIYSGYTKPNPKDTISSQFY
>2F8L_324_344
TDPSVTAPILAEIENWFKSKQ
>1KA2_366_386
RFKLERLMVSEEIKAKDLPEM
>1KV7_93_113
PGGKRSVTLNVDQPAATCWFH
>1DKQ_112_132
VHTQTDTSSPDPLFNPLKTGV
>1XHC_341_361
GKIIGAVVFNDIRKATKLEKE
>1GVH_367_387
FMQFTAKQLVDLGVKQENIHY
>2GUY_236_256
PAYTCPYQNVMDGVLNYPIYY
>2O1B_125_145
VPTCVINPGDYVLLPDPGYTD
>1KO9_2_22
PARALLPRRMGHRTLASTPAL
>1HZ4_237_257
WLRHTAKPEFANNHFLQGQWR
>1EVY_150_170
VLAGPSFAIEVATGVFTCVSI
>2IMR_158_178
VMDALLAREDLSGTLYFEVLN
>1X7F_231_251
IEVQAKHLWATGLIDDVIIGN
>2MNR_71_91
IVNEPLAPVSLEAMLAKRFCL
>2FGT_132_152
LVSYSKQLILEVTVESANYRN
>1T3S_33_53
KTKPVAFAVRTNVSYSAAHED
>1G93_92_112
SANKHFMVGHPVIFYIMVDDV
>1P9R_242_262
VGEIRDLETAQIAVQASLTGH
>2NXF_16_36
YADIEDGENYLRTRRRYYRGS
>2FXU_85_105
IWHHTFYNELRVAPEEHPTLL
>1XKU_219_239
AKLGLSFNSISAVDNGSLANT
>1POT_24_44
TKETGIKVIYSTYESNETMYA
>1GQE_309_329
AMEDNKSDIGWGSQIRSYVLD
>1B6R_268_288
DLPLPQPVVNNPSVMINLIGS
>1IK6_108_128
GGILGFAMGMAMAGLKPVAEI
>1GKZ_185_205
PDFVGIICTRLSPKKIIEKWV
>1VYR_4_24
KLFTPLKVGAVTAPNRVFMAP
>1V73_155_175
LGGDLRYVHQRYDIATTLINR
>1XMB_299_319
ASVNLTPNGREPMPPTVNNKD
>1P0H_112_132
FWAHGTLDPARATASALGLVG
>1XIP_282_302
VTLSGLIEPDANVNVLASSCS
>1UA7_253_273
VSADKLVTWVESHDTYANDDE
>1XRF_189_209
EAGCVAFTDDGSPVMDSSVMR
>2AUJ_288_308
RVEVDLVRNVVRVVESYDIDA
>1BUP_15_35
YSCVGVFQHGKVEIIANDQGN
>1PJA_253_273
EQLVYLRDSFGLKTLLARGAI
>1HSK_56_76
TKNEEVQAVVKYAYQNEIPVT
>1XGK_80_100
NTTSQAGDEIAIGKDLADAAK
>2DBY_152_172
KEARADRERLPLLEAAEGLYV
>3MBP_106_126
YPIAVEALSLIYNKDLLPNPP
>2VTK_24_44
PHGMGKTTTTQLLVALGSRDD
>2O14_52_72
MRDVAASGAGVKSDAVEFLAY
>1HT6_316_336
HPGIPCIFYDHFFNWGFKDQI
>1X3L_420_440
PTGTNVNSIVIAIVTSKRGRT
>2BF6_332_352
DETVEKDTNVLEPYCQLSVIN
>1EWF_124_144
TSGKPTITCSSCSSHINSVHV
>1HA0_93_113
DVPDYASLRSLVASSGTLEFI
>1BCO_172_192
PQAKPDNYGDRAVDAELFLKT
>1LCY_249_269
PSFPDVQHGVLIHKVILGSPA
>1SQ9_55_75
SYSHFVHKSGLHHVDVLQAIE
>1B9H_67_87
ELALQVMGVGPGTEVIVPAFT
>1BIF_224_244
SYVVNRVADHIQSRIVYYLMN
>1U94_206_226
MFGNPETTTGGNALKFYASVR
>1N11_371_391
NEVSSDGTTPLAIAKRLGYIS
>1W55_341_361
TTTEKLGFIGRKEGMAVLSSV
>2B0J_87_107
AHLSGNPESIMPKIREVVKAK
>2H14_154_174
SDPVSAVHFNRDGSLIVSSSY
>2C4E_121_141
YKELNPPNFNTEIVHIATGDP
>1QLM_204_224
KYATGTAPIAPVADDDGEAMG
>2CGL_357_377
AQPIPESDAELARCIFDSLAL
>1U09_98_118
IYEAIKGVDGLDAMEPDTAPG
>16VP_55_75
ECKFLSTLPSDVVEWGDAYVP
>1KXU_41_61
RCKAVANGKVLPNDPVFLEPH
>1E2S_409_429
LLYDLSKDPGENYNLLGGVAG
>1IOM_79_99
LESFKRYPVSAHPMSFLRTAV
>2O1B_366_386
PGKPFGENGNRYVRISLALDD
>2FB9_73_93
SWERYDVVFPLLHGRFGEDGT
>2B5W_304_324
SHVEHFEAATVTFTKLPKWFL
>3SIL_30_50
TKYFRIPAMCTTSKGTIVVFA
>1EU8_86_106
DDYVQKDNYDLSVFFQSVINL
>1OWL_435_455
KDLISGEITPIERRGYPAPIV
>1YGJ_292_312
RMVQSKKDIESPEIVVQATVL
>2BMW_284_304
VTWSDYQKDLKKAGRWHVETY
>2O14_169_189
GDSTVCNYYPLNSSKQAGWGQ
>2BLE_99_119
HKHYSLDDWKLFATNHPECLQ
>1ZXX_262_282
VLASKLGSEAVHLLLEGKGGL
>1KMJ_195_215
AKVLVDGAQAVMHHPVDVQAL
>1KXU_49_69
KVLPNDPVFLEPHEEMTLCKY
>1GPJ_176_196
GEMGKTVAKSLVDRGVRAVLV
>1WER_289_309
CVAHSDELRTLSNERGAQQHV
>2FR1_369_389
PGLGGYAPGNAYLDGLAQQRR
>1MDO_62_82
SATAGMHIALMALGIGEGDEV
>1M8Z_310_330
RKIVMHKIRPHIATLRKYTYG
>2BDE_260_280
VNPENGTMTNVHGPIVPGVYQ
>1YKS_334_354
GTKTPVSPGEMRLRDDQRKVF
>1VJZ_44_64
WMAQWDFNFVRIPMCHLLWSD
>2JAK_311_331
PKEVMFLNELEEILDVIEPSE
>1KVK_307_327
ALGVGHASLDQLCQVTAAHGL
>1BG6_10_30
LGLGNGGHAFAAYLALKGQSV
>1HA0_135_155
PGSGFFSRLNWLTKSGSTYPV
>1OXX_24_44
VNINIENGERFGILGPSGAGK
>1IG8_395_415
LSVCGIAAICQKRGYKTGHIA
>1QE3_357_377
MMTDLLFWRPAVAYASAQSHY
>1ZGK_119_139
VIDGHIYAVGGSHGCIHHNSV
>1TFZ_99_119
IPSFDHGSCRSFFSSHGLGVR
>1NE9_127_147
VTRNRNVADAGMHATIQPRLN
>1LML_24_44
YHCARVGQHVKDHAGAIVTCT
>2BJF_195_215
NQVPEFKLGDQSLTALGQGTG
>1NTH_214_234
ISADCTGGMTCTDSHEVSQLN
>1J09_218_238
LLYRAFGWEAPRFYHMPLLRN
>1TCA_126_146
DRLMAFAPDYKGTVLAGPLDA
>2D2J_101_121
DPPLSMRMRSVEELTQFFLRE
>1RA0_347_367
YGQINDGLNLITHHSARTLNL
>1NXC_173_193
AEFGTLHLEFMHLSHLSGDPV
>1RYO_59_79
AVTLDAGLVYDAYLAPNNLKP
>1WCD_383_403
LVTEYGRFDPGAMNYTKLILS
>1MDO_27_47
KTVLDSGWITTGPKNQELEAA
>2ICS_257_277
ETALREGMKAASISTDIYIRN
>2C3F_41_61
ARSDVILLESEIGFETDTGFA
>1K7I_309_329
YSNNQRINLNEGSFSDVGGLK
>1EVY_274_294
RNFTVGKKLGKGLPIEEIQRT
>1YGJ_42_62
QFSNHTGYSHWKGQVLNSDEL
>1Z5V_331_351
TQVHKSLQRIRERKLANFIPW
>1W3F_1_21
MTDIYIPPEGLYFRLLGFASR
>1VJT_375_395
LNVENQGTLKDFPDDVVMELP
>2B20_40_60
PQGSEEYSTIKRVWVYITGVT
>1YD7_183_203
LLTDAEVGHMRERVYIPNPDE
>1JTV_55_75
PPGSLETLQLDVRDSKSVAAA
>1CA1_256_276
KELVAYISTSGEKDAGTDDYM
>1CJC_375_395
VITTTMTDSFLTGQILLQDLK
>1XVT_134_154
TEEYTNLPAYNTIAQAFSGYL
>1G41_176_196
DVSAGVSMGVEIMAPPGMEEM
>1UUR_441_461
PRFLKLHKDTALGSFAPKRTA
>1BUP_23_43
HGKVEIIANDQGNRTTPSYVA
>1UM8_46_66
FKEKLKKQDNQDSNVELEHLE
>1LW7_168_188
FFAKTVAILGGESSGKSVLVN
>2C78_323_343
LKKEEGGRHTGFFSGYRPQFY
>1R76_246_266
ATNAAIHCIVETQVVQDGKRL
>1YE3_186_206
VAKVTQGSTCAVFGLGGVGLS
>1ESC_197_217
CLTAAPGQTQLPFADIPQDAL
>1UG6_170_190
FLGHWTGEHAPGLRNLEAALR
>1IZC_205_225
LMFGPGDYMIDAGLDLNGALS
>1ZJC_278_298
YNGTIIDQFKLMFKDGEIIDF
>2HMA_329_349
GEKTEVIFAEPQRAITPGQAV
>1ZSX_45_65
VTFGGQITDEMAEQLMTLAYD
>2AEU_17_37
IILEILNEKGRDALYDLSGLS
>1K1S_64_84
AMQIAPSAIYVPMRKPIYEAF
>1T5J_123_143
SCGAAMRIYPLGIVFHNNLKK
>1XFK_278_298
ALAPYFDRILHYKNKLMIADI
>1ZSX_115_135
ERGLSRKHIIEGLKASLERLQ
>1QYI_88_108
HLIDILKKLSHDEIEAFMYQD
>1LML_219_239
EYLEVEDQGGAGSAGSHIKMR
>2FOZ_171_191
GYNGAILQALAVHLALQGESS
>2FP3_29_49
GVVDGPEVKKSKKIHGGDSAI
>1TV5_113_133
KLGFSFIEIGTITPRGQTGNA
>1OLT_247_267
TIFAAQRKIKDADLPSPQQKL
>1VJZ_189_209
GLGYGNIPVDDLTIENTVQSC
>1REO_338_358
DEGIHGGKSTTDLPSRFIYYP
>2BDE_315_335
DCNWRTALVVEELGEEIASQI
>1N11_91_111
GHTNMVKLLLENNANPNLATT
>1QHU_150_170
ECHRGECQDEGILFFQGNRKW
>1WRU_291_311
LWMPNLLVTIDASKYAIKTTE
>1N93_157_177
SSKIKAGAEQIKKRFKTMMAA
>2GFO_233_253
EAFMYLSLPLASTSKCTLQDC
>1HX0_391_411
IRNMVWFRNVVDGQPFANWWD
>2CU2_128_148
AAEEGFVVALGLRPTRPETEY
>1WDI_296_316
ALFTNFHLPRSTLLMLVAAFL
>1YFQ_35_55
LTVYKFDIQAKNVDLLQSLRY
>1JY1_179_199
LISYLTAYNAPSLKEWIDVIH
>2J4O_234_254
ICGQESTRRIGDYKVKYGYTD
>1N4K_189_209
KPVMLKIGTSPLKEDKEAFAI
>1A26_71_91
GSESQILDLSNRFYTLIPHDF
>1LRZ_344_364
AVQWEMINYALNHGIDRYNFY
>1UA4_364_384
FAALAAAAKAMKGNITSLEEI
>1ZTU_249_269
DPVLNTQTNAPTPLGGAVLRA
>1UM8_172_192
LKIVEGSLVNIPPKGGRKHPE
>2EX2_375_395
GYDGSLQYRAGLHQAGVDGKV
>1F42_225_245
KNSRQVEVSWEYPDTWSTPHS
>1POT_51_71
DGAYDLVVPSTYYVDKMRKEG
>2IMR_58_78
GVVVVGETVAAAGHPDELRRQ
>1BGV_110_130
QAFKDSLTTLPMGGAKGGSDF
>2F7V_150_170
PYDAVLVAEPTMSEAVLAHRG
>1HA0_50_70
ILDGIDCTLIDALLGDPHCDV
>1M4L_205_225
PYGYTTQSIPDKTELNQVAKS
>1Q14_161_181
SKLAEHPIKDFVKCDVCGELV
>1VFL_97_117
VEVRYSPHLLANSKVEPIPWN
>1QZ9_50_70
AVIAEEWGNGLIRSWNSAGWR
>1ESW_256_276
QRWGNPLYRWDVLEREGFSFW
>1F1O_351_371
LIYSQRVLLALIDTGLTREEA
>1HT6_378_398
SRYDVGAVIPAGFVTSAHGND
>1PHP_24_44
VPMEQGAITDDTRIRAALPTI
>1WYC_54_74
NAPGHALARLGAIAAQLPDLE
>1BIF_303_323
QMKRTIQTAEALSVPYEQFKV
>1H6L_60_80
KMLHSYHTGKLNNVDIRYDFP
>1S9J_169_189
YMSPERLQGTHYSVQSDIWSM
>1CA1_195_215
GFAKTGKSIYYSHASMSHSWD
>2CWC_59_79
TSQALCLAESLLQRGFDPKDQ
>1JND_71_91
KRKYPHLKVLLSVGGDHDIDP
>2GWD_32_52
KEKWRIGTEHEKFGFEVNTLR
>1GPI_388_408
GVARGTCATTSGVPSDVESQV
>1U09_327_347
ELDTYTMISYGDDIVVASDYD
>1Y0Y_313_333
GALSVPARYIHSNTEVVDERD
>2HQ2_17_37
TRWLELKEQNPGKYARDIAGL
>1CSH_408_428
IWSRALGFPLERPKSMSTAGL
>1E5W_141_161
VHKSGYLAGDKLLPQRVLEQH
>2PGD_216_236
AKAFEEWNKTELDSFLIEITA
>2AU3_93_113
KLDLEKISKDEKVYVALDRVC
>1OX0_43_63
FWNSLATGKIGIGGITKFDHS
>1JHN_17_37
YKAPVPSGEVYFADSFDRGTL
>1WL4_26_46
AAVPVQDLGSTVIKEVLKRAT
>7ODC_376_396
HVGDWMLFENMGAYTVAAAST
>1M7Y_38_58
NGIIQMGLAENQLCFDLLESW
>1IOM_320_340
SDLGFSLEFFTPIFAVARISG
>1BUP_89_109
HWPFMVVNDAGRPKVQVEYKG
>1MXG_167_187
HHKEWDQYWLWKSNESYAAYL
>2GS8_146_166
SRSFFGPVAAWDKDSGAIYKV
>1YLE_122_142
NSLLTSFYVQRDLVQSVYAEL
>1GYN_162_182
ERMSKIGMTLEIELGCTGGEE
>1J09_139_159
RRGEPHVIRLKVPRPGTTEVK
>1HA0_419_439
LLVALENQHTIDLTDSEMNKL
>2AEU_44_64
EKDKALLNTYIGSSYFAEKVN
>2HOE_114_134
EAHPLPSQSDREETLNVMYRI
>2I7Q_370_390
IVQAKISSIEFGYMDYAQARF
>1SUU_218_238
VSENGYGKRLNMSKISELKRG
>1G55_106_126
PRLQKLPKYILLENVKGFEVS
>2B69_237_257
AFQYVSDLVNGLVALMNSNVS
>1DT9_332_352
VLHCQGTEEEKILYLTPEQEK
>1RPT_28_48
ESSWPQGFGQLTKWGMGQHYE
>1UOU_141_161
GLGHTGGTLDKLESIPGFNVI
>1M8Z_206_226
TEQLVQDQYGNYVIQHVLEHG
>2B0J_145_165
VITWLPKGNKQPDIIKKFADA
>2G17_307_327
ATEDNLLKGAAAQAVQCANIR
>1LZL_34_54
DALIGAMLADLSFDGVSLREL
>2O14_244_264
NPKHKESEAEFKEVMRDMIRQ
>1Q44_170_190
SLWHFGKKLAPEETADYPIEK
>2I7Q_92_112
LYGAILQMRSCNKEGSEQAQK
>1LML_199_219
VINSSTAVAKAREQYGCDTLE
>1PFO_339_359
DEIRKVIKDNATFSTKNPAYP
>1BT3_193_213
QQRITDNLALMYKQMVTNAGT
>1D7Y_94_114
LSDGRTLPYGTLVLATGAAPR
>1A87_191_211
KVNKSDKDAIVNAWKQVNAKD
>1ZSY_59_79
VKMLAAPINPSDINMIQGNYG
>1Z6A_167_187
KIFKAVKELKSKYRIALTGTP
>2J4O_254_274
DIDLLSAAKSKPIIAEPEIHG
>2EVX_122_142
KDQHQKIRPFREGDLLVVPAG
>1YD7_338_358
RIAERVDKLYVPEMNLGQLYH
>2HQ2_73_93
ETKCICRNEYAVHEQVGTFTN
>1P1M_346_366
DLPEMFPVQNIKNHLVHAFSG
>1FCQ_93_113
DHLINQIPDKSFPGVGVIDFE
>2FQX_280_300
IPEENPNLSSAVMEKIRSFEE
>1H09_71_91
EREAQFFLDNVPMQVKYLVLD
>1DT9_387_407
ATLEIVTDKSQEGSQFVKGFG
>1USG_94_114
ILMISPGATNPELTQRGYQHI
>1XTI_285_305
PQEERLSRYQQFKDFQRRILV
>1KQ3_82_102
EEIERLSGLVEEETDVVVGIG
>2AZP_287_307
VPTIRGRAHVSAEATLLLADD
>1AC5_95_115
NSDGKLYLNEGSWISKGDLLF
>1VPR_70_90
KNASGGYGGPLCEDPYGSEVQ
>1LC5_159_179
TGLLPERPLLQAIADRCKSLN
>1YII_187_207
GTDEETFITILGTRSVSHLRR
>1PII_215_235
SGINTYAQVRELSHFANGFLI
>1OC7_310_330
VWVKPGGECNGTSDTTAARYD
>1ITX_237_257
AIVDWINIMTYDFNGAWQKIS
>1X54_376_396
LEEGMDPKDYEWYLDLRRYGS
>1HD7_179_199
LVRLEYRQRWDEAFRKFLKGL
>1SQ9_86_106
TTSFSGDLLFYRITREDETKK
>1DHS_168_188
YCKFEDWLMPILDQMVMEQNT
>1O59_176_196
HIKLKMYPDGGIARFRLYGRV
>1UOU_449_469
EALVLSDRAPFAAPLPFAELV
>1ELV_225_245
VRLKAARLPVAPLRKCKEVKV
>1IAL_243_263
IEMVVKKGVVPQLVKLLGATE
>1JXM_186_206
YGTSVQSVREVAEQGKHCILD
>1YM5_116_136
INEGLISFKAPMADYESISSE
>1D5T_157_177
PKTFEGVDPQNTSMRDVYRKF
>1R5Y_162_182
PATPSRAASSMERSMRWAKRS
>1NH1_289_309
PFRNGNVSDIEAMLSGEEEFV
>1B63_147_167
LEVLDLFYNTPARRKFLRTEK
>1X19_306_326
FDYLSHYILGAGMPFSVLGFK
>1J7X_271_291
WLGGGVVPDAIVLADEALDKA
>1KA1_240_260
GHSSHDEQTAIKNKLNISKSL
>2H6O_356_376
NNTETDFKCKWTLTSGTPSGC
>1PW4_126_146
LFLCGWFQGMGWPPCGRTMVH
>2GG6_256_276
LLVPGSDVTILNVLMNPTRTG
>1YU0_333_353
YAQPAAALFGGAWNGTSLSGS
>2GTI_294_314
IQEFVTYDSSIHSYLITDENS
>1U7L_270_290
LKKEHDSAASLEQSLRVQLVR
>1NW3_266_286
IVSSKPFAPLNFRINSRNLSD
>2O1B_332_352
HAKGGIYVWLETPPGYDSEQF
>1EYB_424_444
FMFESSLSLAVTKWGLKASRC
>1KS8_108_128
TSQNEFYGQVGQGDADHAFWG
>1MSK_194_214
ALADRLAEAFAEYLHERVRKV
>1YC9_314_334
GPAIYLPLFTGGRLEGQLTSA
>2IW1_102_122
CYAEKVAQEKGFLYRLTSRYR
>1JDC_62_82
DFSSWSDGSKSGGGEGYFWHD
>1KA1_327_347
ATKGVIASSGPRELHDLVVST
>2B78_332_352
NAANMTVSQFKKQIEKGFGKQ
>1DFA_288_308
DAIVGLGFLKDGVKNIPSFLS
>3BCT_7_27
VRTMQNTNDVETARCTAGTLH
>1V0D_132_152
NITAETREQDPSWFEGLESRF
>1U8X_272_292
KARDVQAADPDTLPNTYLQYY
>2GWN_138_158
DEIKRVDKHLVPGLKLFLGSS
>1SJ8_245_265
TISSPVCQEQLVEAGRLVAKA
>1XA6_39_59
KRIICPREVENRPKYYGREFH
>1UM8_331_351
IIEDFCLDIMFDLPKLKGSEV
>2A0M_25_45
QREEDADIVIIGFPYDEGCVR
>1V0D_158_178
YLRYSCESRIRGYLREVSAYT
>1UM8_72_92
KSNILLIGPTGSGKTLMAQTL
>2G17_271_291
PLVRLYDKGVPALKNVVGLPF
>1I4W_149_169
NVTGEGSEGLIMQWLSCIGNK
>1FKM_62_82
QRKRKEYRDSLKHTFSDQHSR
>1IK6_331_351
APVIRLAGPDVPQSPIAADAA
>1NI5_22_42
GGLDSTVLLHQLVQWRTENPG
>1XA6_177_197
KTNVTHEEHTAVEKISSLVRR
>2HMC_175_195
RAEHKNLVGFKEFGGPADMRY
>1FNF_236_256
HSRNSITLTNLTPGTEYVVSI
>1PB1_345_365
YAGQDKVNPGSIILSAEMMLR
>1WW9_83_103
KTKSTITCWYHAWTYRWEDGV
>1KVP_382_402
TDIAGDPVLYGNLPPREISMK
>2I0O_51_71
CSFFAVYDGHGGAEVAQYCSL
>1G8P_250_270
MDIRNQILEARERLPKVEAPN
>1IZC_304_324
AATDGTTDETVDGAAEEVANG
>1X7F_321_341
RESVLQERGQVVIGNNSFGKY
>1NTY_56_76
IIFGNMQEIYEFHNNIFLKEL
>1HZ4_293_313
NRNLLLLNQLYWQAGRKSDAQ
>2VTK_66_86
NIYTTQHRLDQGEISAGDAAV
>1OWL_32_52
IGLFCLDPQILQSADMAPARV
>2AU3_192_212
PIKDPRGRVIGFGGRRIVEDK
>1VPK_220_240
TTEPTITVRYDGRRVSLSTND
>2C4E_278_298
VEAKGCQTNLPTWDKVVERLE
>1AOP_25_45
AIDKFAGENTIYGSIRLTNRQ
>2CJG_274_294
QTGCGLTGTAWAYQQLDVAPD
>1HX0_49_69
IVVTNPSRPWWERYQPVSYKL
>2AEX_141_161
PKNPHAPTIHFNYRYFEVEEA
>1YUE_31_51
TTKLIYSDIVATQRTNQPVAA
>1OHL_287_307
YHVSGEYAMLHAAAEKGVVDL
>2FP3_14_34
SKLRNEPLGALTPYVGVVDGP
>1Y0Y_269_289
CHPTIVRWLEELAKKHEIPYQ
>1TJY_8_28
FIPKLVGVGFFTSGGNGAQEA
>2HOE_107_127
SMNILAHEAHPLPSQSDREET
>1M8Z_180_200
CRVIQRILEHCLPDQTLPILE
>2A1X_268_288
ENIEKEVVGIAHKFFGAENSV
>2H14_237_257
GHKNEKYCIFANFSVTGGKWI
>2EVX_412_432
GRVSQMRMLPLGVLSNMYRIS
>1O88_280_300
GNNITKPADFSTYSITWTADT
>2F7V_280_300
FRGPSLPSGDIARAEERRLAA
>1NC5_337_357
FYDYYVSRERSTNDLHGAGAF
>1VPT_203_223
FYIPHGNKMLQPFAPSYSAEM
>1CEO_290_310
ESRIKWHEDYISLLEEYDIGG
>1YS1_123_143
VQGVLAYDPTGLSSTVIAAFV
>1V9M_21_41
KESFFQEALDLSFADFLRLLS
>1PB1_244_264
WGYQLAREEFGGELIDGGPWL
>2DBQ_297_317
REGMAELVAKNLIAFKRGEIP
>1OHC_280_300
LGRTGTLIACYIMKHYRMTAA
>2NVP_201_221
GLGTPVTYTGMTWSGFRPSDD
>2AZP_181_201
LDALTAYTVAVQQALDDQDIR
>1YS1_226_246
ATDTSTIPLVDPANALDPSTL
>1YM5_53_73
TTFLFKPSDKKYDYKLRIFTP
>1A76_14_34
ISFEDLKGKKVAIDGMNALYQ
>1RVK_63_83
EKFVKKVLIGEDHRDRERLWQ
>1B6R_149_169
ECIVEQGINFSGEVSLVGARG
>1GPJ_357_377
DPENVLQDFAEAYTKRLINVL
>1KS8_48_68
LTGGYFDAGDFVKFGFPMAYT
>1M7Y_14_34
GQDSSYFLGWQEYEKNPYHEV
>1VMI_61_81
FELRQFALSHGVAMDGLQVID
>1Y7E_162_182
FVIPDILPHLDRKIQRNKKSD
>2J3X_83_103
ERIREALLKNTLDRDAIGYVN
>1ZVD_239_259
EVIPQHLLKTFDEKELELIIC
>1UAS_254_274
SQQTKNILSNSEVIAVNQDSL
>1KV7_143_163
MLPKQWGIDDVPVIVQDKKFS
>2J0W_162_182
LAELAALQLLPRLNEGLVITQ
>2CY7_359_379
PSHLACPDVLNLSLDSSDVER
>1XRF_141_161
TNPPIDNTTVVNYILQKSKSV
>1JX6_154_174
GFDHAEGSRELATEFGKFFPK
>16VP_307_327
SPSEAVMREHAYSRAPTKNNY
>1FCQ_309_329
TKAKCLQFREYLNNELGPAVK
>1N93_101_121
PRESYLSTPVTRGEQTVVKTA
>1VLO_270_290
EPADRDFIGREALEVQREHGT
>1JY1_261_281
GADESKWLCSEFKESMLTLGK
>1J7X_69_89
TDTLVMPGDSIQAENIPEDEA
>1TFZ_253_273
DEMVLLPINEPVHGTKRKSQI
>2D7U_213_233
RVDEVIVVFKSFPTRVGAGPF
>1N93_115_135
QTVVKTAKFYGEKTTQRDLTE
>1CPY_106_126
SSGVSNTVAAGKDVYNFLELF
>1RI6_274_294
PTETQPRGFNVDHSGKYLIAA
>1SI7_256_276
ATTEELAELQRRVNDKELMIT
>1V9M_176_196
VAKAAKGLDQPALRDYLALEV
>1IUQ_174_194
PLCKPFSIGRNLICVYSKKHM
>1SIQ_193_213
EKGMRGLSAPRIQGKFSLRAS
>1LYV_245_265
VGRTAQLIGAMCMNDSRNSQL
>1IGR_141_161
GNKPPKECGDLCPGTMEEKPM
>1ZSY_40_60
KVVELKNLELAAVRGSDVRVK
>1N67_7_27
HHHHGSLVPRGSMVAADAPAA
>1J7X_236_256
ITSGNLMHSKVFPFGDTQLSV
>1R9L_33_53
KLGYTVNKPSEVDYNVGYTSL
>2GFO_131_151
ISPKDFKITIGKINDQFAGYS
>1N67_37_57
NVTVGIDSGTTVYPHQAGYVK
>1QUS_125_145
RWGRVMGKTRILDALATLSFN
>2GWN_403_423
NILSLCGWSPFEGFTFSHSVA
>1WAK_70_90
VKSAEHYTETALDEIRLLKSV
>1IGR_295_315
EGPCPKVCEEEKKTKTIDSVT
>2CJG_41_61
RSGGSYLVDAITGRRYLDMFT
>1X8V_298_318
FHALRQIPQLENVLKETLRLH
>1KXU_297_317
LNVITKKRKGYEDDDYVSKKS
>1IG8_59_79
KGGNIPMIPGWVMDFPTGKES
>1DNV_371_391
NSWTDSMGYIDVMSSCTVMEA
>1REO_359_379
NHNFTSGVGVIIAYGIGDDAN
>1PO5_258_278
SDPSSEFHHQNLILTVLSLFF
>1JMS_172_192
SCVNRPEAEAVSMLVKEAVVT
>1Z6A_329_349
RTMEIIEEALDEGDKIAIFTQ
>2FGQ_88_108
VRLGRDLVPTSQKLTSYDLFS
>1T2D_134_154
QLLHQHSGVPKNKIIGLGGVL
>1JFB_362_382
ELTTVFSTLYQKFPDLKVAVP
>1EVY_175_195
INVARRLQRIMSTGDRSFVCW
>1UDC_177_197
YFNPVGAHPSGDMGEDPQGIP
>1UDC_160_180
LTDLQKAQPDWSIALLRYFNP
>1JYE_8_28
DVAEYAGVSYQTVSRVVNQAS
>1L9K_124_144
PMSTYGWNLVRLQSGVDVFFI
>1NTH_207_227
SLSAQGNISADCTGGMTCTDS
>1VJT_263_283
PAAMDMYKFYGMLPIGDTVRN
>1LRZ_396_416
DFIKPINKPVYAAYTALKKVK
>2FB9_199_219
RELEVGVLGNVFGEASPVGEV
>1YDX_69_89
GGVKNSGRTDKFNTFKNTISV
>2GS8_199_219
STTFDQWVEQSAIDYQHMLTY
>1SP3_38_58
HWTWELEQKLPDRTVVRGKKN
>1B8P_162_182
DHNRALSQIAAKTGKPVSSIE
>3SIL_148_168
GVTFSKVETNIHDIVTKNGTI
>1XKG_219_239
AVIIGIKDLDAFRHYDGRTII
>1TXD_118_138
KHAAATFCSNQPFALEMIKSR
>1SVB_321_341
SGHDTVVMEVTFSGTKPCRIP
>2BWV_27_47
IFAAPEVTRSADSEYPYRQNS
>2B4V_373_393
RNRRSYRSDIGWNFPQNKKGT
>2J0W_318_338
MLHSRGFLAEVFGILARHNIS
>2GZ7_250_270
LGPLSAQTGIAVLDMCAALKE
>1U09_320_340
RRHYEGVELDTYTMISYGDDI
>1BIF_207_227
EEQDRDLSYIKIMDVGQSYVV
>1VFL_59_79
DFLAKFDYYMPAIAGCRDAIK
>2DBN_319_339
VPIPEAMAYVLLRPLLDDVPE
>8ABP_99_119
PMDTVPLVMLAATKIGERQGQ
>1FI4_358_378
TTEQLEAFNHQFESSNFTARE
>1OKG_141_161
MESGEPSSLPRPATHWPFKTA
>1KNW_289_309
QMGSRHFVLVDAGFNDLMRPA
>2C81_85_105
VIVPSLTWIATATAVLNVNAL
>2EX2_291_311
IADTVFRMIGHARFNVPGTWR
>2BI7_141_161
RFIGKELYEAFFKGYTIKQWG
>1O20_336_356
VDEAIEHIKKYSTGHSESILT
>2GU1_72_92
SIVEKAIYTRENDGSFSYDFQ
>1P5D_375_395
EINITVTEDSKFAIIEALQRD
>1X54_300_320
WGDDLGADEERVLTEEFDRPF
>1WMD_150_170
RKNDMTILFAAGNEGPNGGTI
>2J0W_36_56
VVLSASAGITNLLVALAEGLE
>1RVK_195_215
EAVGPDIRLMIDAFHWYSRTD
>1USG_51_71
DACDPKQAVAVANKIVNDGIK
>2HWK_10_30
CWAKALVPVLKTAGIDMTTEQ
>1T67_64_84
MEEMATFHTDAYLQHLQKVSQ
>3GRS_235_255
TEELENAGVEVLKFSQVKEVK
>2I0Z_197_217
STGDGYAWAEKAGHTITELFP
>1NRI_234_254
VDVQASNEKLKARAVRIVMQA
>1K1S_122_142
GIELARKIKQEILEKEKITVT
>1QYI_40_60
SHIDWETLTDNDIQDIRNRIF
>1G4R_332_352
GGLLGDLASSDVAVELPFTLM
>2II0_334_354
IPSRQKKILEEAHELSEDHYK
>2BX6_42_62
FSGLKDETVGRLPGTVAGQQF
>1XMB_158_178
KKMREEGALKNVEAIFGIHLS
>2FOZ_42_62
LEPDPGTPGSERTEALYYTDD
>2CY8_168_188
PAPGVLPETTANTLLIRPDDI
>1K1S_11_31
FFAQVEEVLNPQYKGKPLVVS
>1RMG_344_364
SSELYLCRSAYGSGYCLKDSS
>1X19_255_275
PEADAVLFCRILYSANEQLST
>1ZSY_201_221
DRPDIQKLSDRLKSLGAEHVI
>1LJ5_134_154
FIINDWVKTHTKGMISNLLGK
>2G0D_48_68
KNKDNSKIYQKKIDNYIEYIV
>1Z70_15_35
AHSKMVPIPAGVFTMGTDDPQ
>2BWM_136_156
DGGIYISRNNGGGQFAPAQLA
>1OX0_51_71
KIGIGGITKFDHSDFDVHNAA
>2C5S_233_253
VIDLAQELTKYCKRVTLHLVP
>1JDC_336_356
MYDWGYGDFIRQLIQVRRAAG
>2HC9_129_149
RTFCKFSMKTSGIRELNVNID
>1D2P_142_162
WTGLDEKAKGQQVKYTVEELT
>1XGK_303_323
AGMMQGPGGVISQRVTDEARK
>3BCT_227_247
CAAGILSNLTCNNYKNKMMVC
>1VHN_252_272
ELLIKTKGERKAVVEMRKFLA
>1EUR_127_147
VLHANVATSTDGGLTWSHRTI
>2GWD_155_175
RYDIMRNYMPKVGSLGLDMML
>1C7Q_102_122
MNDTTQIYFAGQNISSTYISH
>1NE9_184_204
HSGNSATELDEFFKTYTTMAE
>1HZF_183_203
VALTAFVTIALHHGLAVFQDE
>2G9D_5_25
LFRQSFLFDSLDLDHPMVAQT
>1LCY_158_178
NVEYIQTDAAIDFGNAGGPLV
>1ZYL_21_41
FEHGIRVDSGLTPLNSYENRV
>1RVK_309_329
HGNTAMNLHVVAATKNCRWYE
>1T67_305_325
GYNLANTARCWTYLTGVILGK
>1CWV_172_192
TTLGVATVTVKVDGAAFSVPS
>1CRZ_250_270
SGQIRQVTDGRSNNTEPTWFP
>1MGP_215_235
RVCLHIENGELIPYRKVRGDK
>1FO8_267_287
QVEKVRTNDRKELGEVRVQYT
>1XC3_132_152
GTGIGAGAIVEGRLLQGLSHP
>1B7E_153_173
VVRSKHPRKDVESGLYLYDHL
>1O70_215_235
HKKLFMADFSYHSKSILERHL
>1WP5_273_293
IKVGDIRFSDRYSNGSFVLDE
>1IMV_249_269
TGSMSIIFFLPLKVTQNLTLI
>1Z05_269_289
HIQIDPQGKRCHCGNYGCLET
>1UG6_239_259
NRFFLDPILGKGYPESPFRDP
>1KS8_386_406
VLSGALVGGPDQNDNYVDDRS
>2CGL_47_67
GYVTWDVDSLESAIRLGLNKV
>2G62_18_38
LYFQSRNFIIPKKEIHTVPDM
>1CWV_51_71
TNNGALPNKITEKTDANGVAR
>1EQC_362_382
ENAPEWSFQTLTYNGLFPQPV
>2AQ5_171_191
GPDVHPDTIYSVDWSRDGALI
>1PB1_235_255
KFTEGAFKDWGYQLAREEFGG
>1IAL_42_62
INSNNLESQLQATQAARKLLS
>1JYE_186_206
AGPLSSVSARLRLAGWHKYLT
>1UG6_327_347
GREVPWPLYVTENGAAYPDLW
>2HJS_181_201
LNARPLEPRLFDRQIAFNLLA
>1NST_197_217
PGWYATHIERWLSAYHANQIL
>1PSZ_264_284
NIPIYAQIFTDSIAEQGKEGD
>1S7C_54_74
FDGTVEVKDGHLIVNGKKIRV
>1SQH_27_47
VKFGIRNFHYLLLYNQRKWDR
>1JMS_205_225
FRRGKMTGHDVDFLITSPEAT
>1B89_218_238
QDRGYFEELITMLEAALGLER
>1L9V_78_98
TKVAMLICEALNSLKVTQANV
>1X3L_157_177
LKSGAKIHEINTVRKHISKVK
>1CRZ_278_298
TSDQAGRPQVYKVNINGGAPQ
>2GS8_222_242
TNNFEKVGQLTEANALAMHAT
>1H6S_271_291
YGIGADYQFAEGVKVSGSVQS
>1CKO_147_167
DAVVVSGVTVSQMDLASRFFA
>1T67_242_262
QICESVLKEVYQAFNPKAVVL
>1PW4_349_369
DMICMIVIGFLIYGPVMLIGL
>1P1M_375_395
GKWIYFDGEYPTIDSEEVKRE
>1V4A_182_202
EHGCTQGGRRELDNAQFFTRM
>1B8P_246_266
ANAAIDHIHDWVLGTAGKWTT
>2BWV_142_162
NSALEKLRKGSRQNLTAPATM
>1IOM_187_207
NASTFTAIAAFSTETDLYSAI
>1XC3_198_218
LSDIAQVWELEGYYIAQALAQ
>1FNF_3_23
SPPTNLHLEANPDTGVLTVSW
>2FUZ_203_223
NAIRGGTHQGNTDGSTWTRGQ
>1P0H_259_279
IGIVSLARRLGGRKTLDPAVE
>2CGL_238_258
TASAVIASPLNGSRAAYLSSG
>1JY1_216_236
GRFQGSQKDNWGHFRLKKLLK
>2BF1_132_152
GRDNRTIISLNKYYNLTMKCR
>1AOP_435_455
NRIGTRIPRMYKENITEPEIL
>1PZD_204_224
LEVTIADHIQKVMKLNFEAAW
>1ZOD_18_38
VRYGGTFEPMIIERAKGSFVY
>1F1O_191_211
DPFVEQYVCEKLGLKAAPIST
>1CRZ_126_146
FEKLTGIKGAFRTRIAYVVQT
>1HOW_63_83
EDEIKLLQRVNDADNTKEDSM
>1NW3_88_108
LWKGTTQPMKLNTRPSTGLLR
>2J66_69_89
VASAGELALARHAGFSAENII
>2C5S_68_88
DHEAVSERLKDVFGIHKFNLA
>1XFK_41_61
QEPGVALIGFECDAGVERNKG
>1US0_180_200
PAVNQIECHPYLTQEKLIQYC
>2FYT_78_98
LSMFAAKAGAKKVLGVDQSEI
>1XHB_363_383
ENEKVGIFNCHGMGGNQVFSY
>1J6U_368_388
EDGNFAKALQLADEVVVTEVY
>2GVK_187_207
YVFVQKYIHDMVAWNALPVEQ
>1RU4_348_368
TSLATVSRDNDGTLPETSLFR
>1W3U_317_337
SEQEGFVGLKGHRSVGGLRAS
>1M6I_96_116
DLPHIENGGVAVLTGKKVVQL
>1OC7_242_262
NYDEKHYIEAFRPLLEARGFP
>1HT6_188_208
EMAKVYIDGTSPSLAVAEVWD
>1TVL_406_426
IPILQERGLYRQDYRGGTLRE
>1NRI_21_41
NPNSVDIDRQSTLEIVRLMNE
>2H14_29_49
KAVSSVKFSPNGEWLASSSAD
>1LRZ_320_340
INPFEVVYYAGGTSNAFRHFA
>2B0J_240_260
KMPANLIGPVCDMCSAVTATV
>2HVQ_285_305
KVMGLTVQDILEETSREGITL
>1Q5N_408_428
DIISQVDEVKQYFNPSQLDEI
>1IN4_168_188
RSRFGIILELDFYTVKELKEI
>1W9H_263_283
GETKILKETVEELKKQEMVSR
>2FOZ_243_263
TREEVVSELGNGIAAFESVPT
>2C0H_308_328
MFEWAYTKGYSGAWTWSRTDV
>2B4V_328_348
AHLPRYPDFSPLYDCDPTELG
>2NRJ_100_120
TTFDNYYETMVEAINTGDGET
>2D7U_44_64
SVVINGKKYAVRQIPTGFMQT
>1SI7_188_208
GGSNLQGAQRWAQTNTPVRDR
>1O89_60_80
LNYKDALAITGKGKIIRNFPM
>1QNR_309_329
GDTFANGAQSNSDPYTVWYNS
>1XFI_279_299
VDTSKLLIANSGNDLPVIDLS
>1G55_309_329
EFGFPEKITVKQRYRLLGNSL
>1R3F_290_310
KFIGMGEIDDEGRVAPRRLVV
>1F8E_219_239
NRPVIRIDPVAMTHTSQYICS
>1YHL_317_337
LQADFAAYEAEVVREVESLIE
>1WXQ_117_137
PEGQPTDYHDPVEDIEFLERE
>2H6O_290_310
PKASGGDYCIQSNIVFSDEIP
>2A62_283_303
DFETKKSYTLKVEAANIHIDP
>1DNV_17_37
TQGQDVYIIPRPFSNFGKKLS
>4ENL_316_336
QIVADDLTVTNPKRIATAIEK
>1DFA_97_117
KGVEYFEVITFEMGQKKAPDG
>1F1O_199_219
CEKLGLKAAPISTQTLQRDRH
>1XC3_5_25
LGGIEAGGTKFVCAVGREDGT
>1KJO_115_135
WNGSQMVYGDGDGQTFIPLSG
>1YGJ_192_212
SPRGSDYLMALGSQRTRAPDG
>2HVQ_218_238
RNGNRVAIKCKNSKFSEKKKS
>1N67_48_68
VYPHQAGYVKLNYGFSVPNSA
>1FOB_111_131
YNYTLEVCNTFAENDIDIEII
>1TDH_116_136
DIRRFGRWDLGGKWQPGRGPC
>1YII_112_132
ILASRTPAEVQNIKQVYMQEY
>1GPI_346_366
LKQMGEALGNGMVLALSIWDD
>1GCA_1_21
ADTRIGVTIYKYDDNFMSVVR
>1JK7_106_126
LLLAYKIKYPENFFLLRGNHE
>1O88_34_54
DAARLDANGKKVKGGAYPLVI
>2II0_431_451
FFENLNPMGNSMEKEFTDYLF
>1YI9_69_89
NMPSSTGSYWFCDEGTCTDKA
>1GPJ_206_226
ELARDLGGEAVRFDELVDHLA
>1IXH_296_316
LPDSVVEQVRAAWKTNIKDSS
>1KS8_283_303
YLINNQQKTPKGLLYIDMWGT
>1SB8_277_297
GGRTSLNQLFFALRDGLAENG
>1WST_353_373
IDTKLMMERAVAKGVAYVPGE
>2CGL_182_202
TQLVNINSDDWDESLLAWSGA
>1RMG_151_171
FHFTMDTCSDGEVYNMAIRGG
>2GUY_218_238
GYNKAAGVYCIGEVLDGDPAY
>3GRS_45_65
RAAVVESHKLGGTCVNVGCVP
>1ZDY_219_239
LNWETGKIDRLCFAVISNDPT
>1A8D_74_94
KAMDIEYNDMFNNFTVSFWLR
>1QLM_56_76
CMGGLATVELTEFEHDGLCLP
>2B3H_121_141
ARNCYPSPLNYYNFPKSCCTS
>1RHC_76_96
PIMRYNPAIVAQTFATLRQMY
>2GVK_209_229
EKVIGRHKFNDVELSDEEKPG
>1SIG_219_239
EKLHDVSEEVHRALQKLQQIE
>1U4G_260_280
TATSNYNSGACGVIRSAQNRN
>1HBZ_341_361
AQLYRVGAHVNQLPVNRPKNA
>1FL2_234_254
IFVQIGLLPNTNWLEGAVERN
>1AC5_321_341
KFFSTPGVIDSLHLDSDKIDH
>2NVP_42_62
TTVEVSEGDAFVITGDIPAMW
>1OZA_115_135
VNQHVISEGLKKGIKTFVGGN
>1UTE_240_260
GAGNFMDPSKKHLRKVPNGYL
>2DBY_317_337
MERGFIRAEVIPWDKLVEAGG
>1FNO_230_250
VMVNALSLAARIHAEVPADEA
>1MUW_78_98
LDATGMTVPMATTNLFTHPVF
>1E4F_274_294
EEIQYRGLDGNTIKTTTAKKL
>1MGP_263_283
DNEAGVVELLNTLRKSYEVVD
>1ZCJ_394_414
YGWPRHKGGPMFYAASVGLPT
>1X8V_254_274
MFAGHHTSSGTASWTLIELMR
>2D57_159_179
KRTDVTGSVALAIGFSVAIGH
>1CS6_131_151
ALSYRWLLNEFPNFIPADGRR
>2EWV_264_284
QVRIVLSFILQGIISQRLLPK
>1CEO_311_331
AVWNYKKMDFEIYNEDRKPVS
>2DDU_183_203
FGLDGVYISEPCPSYCSGHGD
>1M15_80_100
PLFDPIIDDYHGGFKLTDKHP
>8OHM_251_271
LDPTFTIDTTTVPQDAVSRSQ
>1QNR_29_49
CSFLTNHADVDSTFSHISSSG
>1V0D_36_56
GCVRFQLPMPGSRLCLYEDGT
>1QYI_290_310
YIAALYGNNRDKYESYINKQD
>1E2S_69_89
MYPGVLVPSSRGGLPLEEVTV
>1WY0_246_266
IVAHFFENADEKDKQRFLKIF
>2BKW_152_172
VLSDLKAISQAIKQTSPETFF
>2HKD_205_225
AKEVLKGYVLEGTLTAEKTTL
>7ODC_260_280
DKYFPSDSGVRIIAEPGRYYV
>1O59_261_281
VIQLGRESSFIEKIIVDTAHF
>2I1O_224_244
KFAAIKIAEMFDKVDYIRLDT
>1R53_64_84
EIQSGTEFGKTLGTPIAMMIK
>1H30_192_212
WNWLNGEDTTIQETVKVNTRM
>2GS8_88_108
PGQAFVKMETQNNMPTAAGLS
>1OQ9_5_25
KSGSKEVENLKKPFMPPREVH
>1G6S_407_427
KCTAKTFPDYFEQLARISQAA
>1PHP_286_306
IPADWSALDIGPKTRELYRDV
>1UUQ_305_325
WEKAQNYMRAHIDVAKQLNKP
>1RVK_133_153
AYGSIMCGDELEGGLATPEDY
>1PII_43_63
LQGARTAFILECKKASPSKGV
>1RK6_167_187
AVMPDLRREATADEIQAMQAL
>2FAU_49_69
SVSGKVNLAFKQPGKRLEHQG
>3GRS_321_341
TNVKGIYAVGDVCGKALLTPV
>1VJT_105_125
DSGSQRWDEVTKVGEKHGYYR
>1YC9_205_225
ELLGIQESIQLQKNALAALVG
>2BDE_148_168
DKMPSYQAIAQDVQYCVDKVH
>1ZJC_390_410
GSSDLTIYGIFEDGSKELVFE
>1TR9_128_148
IGNRAFGEDVQTVLKHSSAFL
>1YPX_233_253
VITMHICRGNFRSTWIAEGGY
>1H8L_106_126
RIHIMPSMNPDGYEKSQEGDR
>2GHR_18_38
EENIFVMTKERAETQDIRALK
>2H85_227_247
YKLEGYAFEHIVYGDFSHGQL
>1ZX5_172_192
PGIPHAGEGLRVLEVSSNSTL
>1CKO_19_39
LTLNGLQIKLHKVVGESRDDI
>1KVP_345_365
RFFVPEHGTMFTLALVRFPPT
>2NVP_123_143
DSPWVWERKYEIDSLCYPVRL
>1BQG_208_228
KDFKLKGGVLRGEDEIAAVTA
>2EWV_129_149
LELCHRKMGLILVTGPTGSGK
>1XAG_303_323
FETLYQYMLSDKKNDKQGVQM
>2AYU_171_191
EKAQNDSEEEQVKGIPSFWLT
>1D3G_122_142
SHGLSVVEHRLRARQQKQAKL
>1U4G_176_196
FYMRGKNDFLIGYDIKKGSGA
>1TFR_221_241
TPSMKTSIVEAIANDREQAKV
>1H30_4_24
AHCDGRGGLKLSQDMDTCEDI
>1FCQ_162_182
QLFMEETLKAAKRMRPAANWG
>1DKQ_161_181
TAFRELERVLNFPQSNLCLKR
>1BQG_67_87
IRKTLEDARHLLINQSIGNYQ
>1YON_235_255
IDATAENISSMLQDIRALRHT
>1V71_114_134
AATKGYGGQVIMYDRYKDDRE
>2AQ5_196_216
RDKRVRVIEPRKGTVVAEKDR
>2BI7_206_226
LNHENIKVDLQREFIVEERTH
>1A8D_113_133
IISSMKKHSLSIGSGWSVSLK
>2A1X_149_169
HYFPFRPSDLIVCAWTAMEHI
>1CA1_79_99
SKDNSWYLAYSIPDTGESQIR
>2FXU_328_348
KIIAPPERKYSVWIGGSILAS
>2FXU_228_248
ATAASSSSLEKSYELPDGQVI
>1WAK_246_266
VHKHFTEDIQTRQYRSLEVLI
>1XA6_22_42
PIWKSYLYQLQQEAPRPKRII
>1AOP_61_81
HQMLHSVGLDALATANDMNRN
>1O88_89_109
KGITIIGANGSSANFGIWIKK
>1R3F_247_267
PASDYPVVNLPLTSSVYFKNG
>1YE3_339_359
KFALDPLITHVLPFEKINEGF
>1UXY_140_160
ATGKQVRLTAKECRFGYRDSI
>1CEO_57_77
DDNVGEYKEDGLSYIDRCLEW
>2HKJ_158_178
GSVENTRGFHGTSVAISIPGD
>1SJ8_136_156
GAVSELLRSAQPASAEPRQNL
>1Y11_109_129
EAAARAQRFVELGLNPDQVVL
>2AUJ_157_177
PLAEGKGLLRLPRHMTAKEVE
>1NW3_38_58
IETIRWVCEEIPDLKLAMENY
>2IZR_209_229
YFLRGSLPWQGLKADTLKERY
>1ISR_182_202
AMLDIVKRYNWTYVSAVHTEG
>1RHC_84_104
IVAQTFATLRQMYPGRVGVAV
>2AZP_256_276
LPGQPWRQASVIGSQFEGRYE
>1RU4_206_226
NSDDGFDLFDSPQKVVIENSW
>1YPV_212_232
LYQRSGDMGLGVPFNIASYAL
>1WF3_148_168
EPRMLSALDERQVAELKADLL
>1KXU_31_51
RLRADANRKFRCKAVANGKVL
>1I9Z_162_182
FITSHLAAGYTNYDERDHDYR
>1U8X_264_284
ASWNDTFAKARDVQAADPDTL
>2B4V_337_357
SPLYDCDPTELGRLLHGFFIF
>2GWD_103_123
GAPLETLHQTCAEVNSHLYQV
>1PSW_16_36
MSQSLYRTLQARYPQAIIDVM
>1TVL_324_344
DIGDVGKNAFQSTTDRIKREA
>1XC3_103_123
FSTDVNAAALGEFLFGEAKGL
>2B9W_71_91
QEIMDRTGDKVDGPKLRREFL
>1V9M_205_225
FKLQGSGLAPDAFFLKGGRFV
>2FQX_178_198
QALAAKLYDSGVNVIFQVAGG
>1X54_399_419
HSGFGLGVERLVAWVLKLDHI
>1MJ5_223_243
IARDYAGWLSESPIPKLFINA
>2DBN_214_234
QWFNPDVSVIYPDRIRRRPPG
>2BU7_176_196
GSIDPNCNVSEVVKDAYDMAK
>2FFE_196_216
TSIGPIISLPGMRELLKKKKV
>1YON_153_173
ADILQTVLPDVAWHNNIRAEL
>4BCL_20_40
EGGSSSWGQVKGRAKVNVPAA
>1ZOD_132_152
VGFAQSWHGMTGAAASATYSA
>1BI5_292_312
ISDYNSIFWIAHPGGPAILDQ
>1PJX_180_200
RHMNDGRPYQLIVAETPTKKL
>3THI_257_277
DIPLFYSDVVSVNSKTAHPEL
>2ABS_169_189
RLPEDWTTFASGALIFYATAY
>1ZKL_2_22
NSLNILDDDYNGQAKCMLEKV
>2J0W_300_320
RALALRRNQTLLTLHSLNMLH
>1N40_42_62
AWLVSSYALCTQVLEDRRFSM
>1HZ4_275_295
VLEELNENARSLRLMSDLNRN
>1OLT_262_282
SPQQKLDILQETIAFLTQSGY
>2FSJ_293_313
EVDRVTSLIPVGGGSNLIGDR
>1TQN_424_444
MRFALMNMKLALIRVLQNFSF
>1RI6_10_30
ASPESQQIHVWNLNHEGALTL
>1A0I_289_309
EFTETVKEATLSQWGFFSPYG
>1ESW_461_481
ARMNYPGRPSGNWAWRLLPGE
>1VPT_237_257
TRVTKSDAVNYEKKMYYLNKI
>1QE3_245_265
DRLHTVAAEDLLKAADQLRIA
>1NC5_190_210
AWDEAKKMPWANEETGCSPEF
>1JHN_103_123
LIVQYEVNFQNGIECGGAYVK
>2GI3_248_268
FAVPEEIYEHDIEEGVSERFE
>1CSH_172_192
DAMDLIAKLPCVAAKIYRNLY
>1IJ5_254_274
VLRILYAFADFDKSGQLSKEE
>1TVZ_368_388
DRHIFYLSNIENNVREYHRPE
>2BKW_264_284
INSLDVALKEILEEGLHKRWD
>1X3L_165_185
EINTVRKHISKVKGGKLAKMI
>1NTH_429_449
YDVKTVTPTEEYMQVYDGARK
>1R9L_159_179
VTHNQGNYAAMMADTISRYKE
>1WMD_339_359
ATAGKPLKISLVWSDAPASTT
>1U09_227_247
GTHFAQYRNVWDVDYSAFDAN
>1J6U_353_373
IVVIFQPHRYSRLEREDGNFA
>2B9E_147_167
RAGVSCCELAEEDFLAVSPSD
>1JY1_302_322
NVRTSLEGYPAGGSLPYSIQT
>2HC9_214_234
KAGFGGIYHVGKAGPTPPAFV
>1XTI_178_198
FRMTPHEKQVMMFSATLSKEI
>1S9J_263_283
PKLPSGVFSLEFQDFVNKCLI
>1OGQ_243_263
SKNLNGLDLRNNRIYGTLPQG
>1BIF_68_88
VPTREFNVGQYRRDMVKTYKS
>1F8E_100_120
STSCHDGKTRMSICISGPNNN
>1VPR_166_186
ITVSGGQAAFIKEAIKSGMLG
>1P5J_268_288
ALKLFQEHPIFSEVISDQEAV
>2CAU_423_443
PRHIDAGGKARRAHLPNLFRT
>1QWO_148_168
KFIEGFQQAKLADPGATNRAA
>1WZZ_264_284
NNFGANALPGWVDLTTGARSP
>1PBE_193_213
PPVSHELIYANHPRGFALCSQ
>1DT9_307_327
DTLKALEMGAVEILIVYENLD
>2J3X_95_115
DRDAIGYVNFTPKELGINFSI
>1H4V_314_334
LALEAEGFGLPEEKGPDLYLI
>1XIP_44_64
DISNSKSLFVAASGSKAVVGE
>1V9M_14_34
VRRGTLLKESFFQEALDLSFA
>1P0H_287_307
ESDNVAAVRTYQSLGFTTYSV
>2BW4_185_205
VPKDEAGNYKKYETPGEAYED
>1ZGK_15_35
PRGSHAPKVGRLIYTAGGYFR
>2AM1_316_336
NGADILSDVYNANPTAMKLIL
>1OX0_120_140
FGVIVASGIGGIKEIEDQVLR
>1C3P_306_326
WTLIWCELSGREVPEKLNNKA
>1JL5_72_92
QAHELELNNLGLSSLPELPPH
>1XHB_1_21
ASEMIALNRSLPDVRLEGCKT
>2GU1_322_342
PVDAMKADLPIAKSLSSNQKT
>2GUY_118_138
VVANHMGYDGAGSSVDYSVFK
>1M7Y_340_360
KLVSGLQKSGISCLNGNAGLF
>1PSZ_203_223
KYFSKAYGVPSAYIWEINTEE
>1D3G_227_247
IAPDLTSQDKEDIASVVKELG
>1W8K_425_445
VIKEEFRDYYENGEEKSNKQM
>1B89_294_314
KYEEYDNAIITMMNHPTDAWK
>7ODC_286_306
LAVNIIAKKTVWKEQPGSDDE
>1K7I_399_419
AAYDWIADFQKGIDKIDLSAF
>1IJ5_182_202
AVANDLAALVADFRKIDTNSN
>1TO3_192_212
DLYKVEMPLYGKGARSDLLTA
>1MOQ_158_178
GVASTKAFTTQLTVLLMLVAK
>1PMI_336_356
EFPRSKGDAVKSVLYDPPIAE
>1FP2_121_141
PTLSGSYHELKKWIYEEDLTL
>1SQH_93_113
VSFFSWQPDGAAELWECLEQT
>1YFQ_232_252
SSKRFAFRCHRLNLKDTNLAY
>2AEU_348_368
TSRDAERIDDNYIIKAIVESI
>1TV5_324_344
NIDGMIISNTTTQINDIKSFE
>2AEX_20_40
SSFMAPPVTDLGELRRRPGDM
>1UOZ_182_202
HSRWLSAEAMAARLNDVGVGR
>3BCT_18_38
TARCTAGTLHNLSHHREGLLA
>1OZ2_143_163
SPPPLGFQVGMKLEAVDRMNP
>1SNG_213_233
VTLHAHDELAVDVLLPPGTNA
>1BI5_311_331
DQVEQKLALKPEKMNATREVL
>1XMB_398_418
AVQYLKEKASKGSVSGFHEEL
>1Z05_286_306
CLETVASSQAIRDQVTARIQA
>2C1I_51_71
LQGEKVISSVRELINQDVKDK
>1U4G_5_25
GPGGNQKIGKYTYGSDYGPLI
>1R89_13_33
LVIPDEEEVRKGREAEEELRR
>1KQ3_73_93
QIFGGECSDEEIERLSGLVEE
>2AM1_192_212
FKDRSEIAKGKMQIADGMASG
>2FOZ_71_91
QSLLAKEAFDEVDMAHRFAQE
>1B7E_378_398
GFMDSKRTGIASWGALWEGWE
>1YKS_166_186
WNTGHDWILADKRPTAWFLPS
>2AEX_165_185
KQWWFGGGCDLTPTYLNQEDA
>1FCQ_135_155
EVVRREHPFWDDQRVEQEAKR
>1G97_368_388
NCEVGSNVNFGAGTITVNYDG
>1D5R_292_312
TKNDLDKANKDKANRYFSPNF
>1XC3_280_300
IIGTLVLAHQALQAEAASGEV
>2PGD_434_454
HAMLPANLIQAQRDYFGAHTY
>1DNV_208_228
SSFTFLQNYYCMYQQTNQGTG
>1PFO_179_199
TQYSESMVYSKSQISSALNVN
>1IOW_178_198
LIEKWLSGPEFTVAILGEEIL
>2A2F_282_302
LMQCEFFAASEPVPGLKEGEL
>2CAU_368_388
GVNAENNERNFLAGHKENVIR
>1HOW_293_313
EDVLTEKYKFSKDEAKEISDF
>2I0O_139_159
LHGKDLYVANAGDSRCVVCRN
>1TV5_213_233
IAINVSSPNTPGLRDNQEAGK
>1HH2_316_336
LAIGKGGQNARLAAKLTGWKI
>2G17_286_306
VVGLPFCDIGFAVQGEHLIVV
>2BLE_188_208
EELILSGADIIKVGVGPGSVC
>1RYO_303_323
LKVPPRMDAKMYLGYEYVTAI
>1VAG_285_305
ACPFSGWYMGTEIGVRDYCDN
>1BQG_18_38
DLKVVPVAGHDSMLLNLSGAH
>2D81_120_140
DNSANVSYVTTTGAVHTFPTD
>2B20_244_264
AHELPCNADFWLAVQQELLPL
>1YFQ_266_286
LYTAGSDGIISCWNLQTRKKI
>1ULZ_366_386
RVEHAAARGFEVTPYYDSMIA
>1B8P_145_165
KSAPSLPAKNFTAMLRLDHNR
>1VJT_170_190
TANPVFEITQAVRRWTGANIV
>1WZA_365_385
ETYWEPAMYNDGFTSVEQEEK
>2F7F_101_121
SALEGDLVFNNEPLIQIEGPL
>1H4V_262_282
DYYVRTAFEVHHEEIGAQSAL
>1V4A_141_161
EWGTPCNAQGEAQPLLILGMG
>1WM1_272_292
QVQNAWDLAKAWPEAELHIVE
>2NLO_27_47
GLIGQGLDLSRTPAMHEAEGL
>2HJS_211_231
HSAIERRIFAEVQALLGERIG
>2CEY_180_200
NAVDGQENPLAAVQAQKFYEV
>2FAU_292_312
QEIILWRKAPEKLRKQRTNFH
>2GU1_231_251
PHNGTDFATPIGAPVYSTGDG
>2F5U_309_329
ALCANYVLPLYRADPAVELTQ
>1YM5_36_56
VSQEELQAIANWTNLSETTFL
>1SI7_156_176
REVSNRDDVEQRLIDICVKGV
>1JDC_7_27
PNAVRYHGGDEIILQGFHWNV
>1R5Y_351_371
IAFYQQLMQKIRDSISEGRFS
>2IM9_111_131
LESFQECLKHTRYKNGKRSYI
>2NLO_64_84
RASGQDLKTLLDAALYLGFNG
>2B69_199_219
NTFGPRMHMNDGRVVSNFILQ
>1WCD_321_341
AGDQMSWSARGSLAVTIHGGN
>1YT3_243_263
HLWSVARYMPGSLGELDSLGL
>2DPO_187_207
LKEIDGFVLNRLQYAIISEAW
>1B8P_82_102
KDADVALLVGARPRGPGMERK
>2I7Q_215_235
RIKKLHKLLSYNLPLELENLR
>1L5O_144_164
SRLQAEALLLEVSRYTCDLAQ
>1JYE_280_300
SCYIPPLTTIKQDFRLLGQTS
>1US5_204_224
IALVAVDLNRIQAIAKKYPFY
>1DKQ_175_195
SNLCLKREKQDESCSLTQALP
>1YM5_176_196
ANPNFAMLAHQTKQNDHVGII
>1WM1_114_134
WGSTLALAYAQTHPERVSEMV
>1JHN_313_333
ANPKCESAPGCGVWQRPMIDN
>1G55_68_88
SFDMILMSPPCQPFTRIGRQG
>1PB1_352_372
NPGSIILSAEMMLRHMGWTEA
>1TQN_132_152
GDVLVRNLRREAETGKPVTLK
>1EDZ_182_202
VINRSEIVGRPLAALLANDGA
>2AE0_58_78
SNVYNAVQEWLRAGGDTRNMR
>1RWR_231_251
TLVSSDSGLGVRQLGSLSSPS
>1J58_271_291
ELHWHPNTHEWQYYISGKARM
>1BIF_3_23
SPRELTQNPLKKIFMPYSNGR
>1Q7E_111_131
WEHIQEINPRLIFGSIKGFDE
>1V9M_255_275
VRDLKALERGLRCVLLKEAKK
>1ESW_49_69
LGPTGYGDSPYQSFSAFAGNP
>1UTE_145_165
SDDFVSQQPERPRNLALARTQ
>1OGQ_102_122
QLHYLYITHTNVSGAIPDFLS
>2NMT_337_357
TKALKTRLCELIYDACILAKN
>1TDH_184_204
YRLKIPPFEKARSVLEALQQH
>1YOE_302_322
MVDVDRQGFVDLLADRLKFYA
>2G29_19_39
AISPLVEGENAPEVTTAKLGF
>1JMS_8_28
PGSQNVPAPAVKKISQYACQR
>2J3X_223_243
NKGSEAWGAENYGDYISKLSH
>2DFW_105_125
SHRPDNAMINAGALAVHQLLV
>1UX5_82_102
INLHMYSSLSVADLVKKILNC
>2PIA_262_282
RDANVRVPSSCESGTCGSCKT
>1PW4_326_346
FFMTLVTIATIVYWMNPAGNP
>1TFR_46_66
LILNSIKFNVKKAKTLGYTKI
>1UA4_249_269
VKSNLEVLNEREIPVHLEFAF
>2FB9_231_251
KYTPGRAELLIPAPLDPGTQE
>2HGS_304_324
TKKVQQELSRPGMLEMLLPGQ
>1U16_441_461
GGTAKSSVTTQIEQLRELMKK
>1N40_92_112
AGLRKAVMKAITPKAPGLEQF
>2GU1_104_124
SGEINGSFSVSARRVGLTSSQ
>2A3N_23_43
FNQDEYLTSAREIIAARQKAE
>1J6U_449_469
RFVERYQSSKSSPSRVLGSNK
>1X3L_275_295
IAREAQRLGFKAYIMTTTLEG
>2BU7_21_41
KQFLDFGSSNACEKTSFTFLR
>1U4G_252_272
VDANRYYWTATSNYNSGACGV
>2B4W_237_257
AITGAKIIGTKSCYPPCEPKV
>1ZKL_292_312
VEPLFTEWARFSNTRLSQTML
>1PO5_380_400
PRYFETPNTFNPGHFLDANGA
>2FXU_288_308
DIRKDLYANNVMSGGTTMYPG
>1ZJC_328_348
DDSPISNRNTIFYNTLFDENA
>1IHG_232_252
TFFKSQNWEMAIKKYTKVLRY
>1GP6_68_88
EELKKASLDWGVMHLINHGIP
>1UDX_102_122
LLADLTEEGQTVLVARGGAGG
>1AB4_394_414
MLERAGDDAARPEWLEPEFGV
>1RYO_78_98
KPVVAEFYGSKEDPQTFYYAV
>3THI_246_266
RFKPISSSAGQDIPLFYSDVV
>1IJ5_45_65
QIAQKEQEQKAKLAEYDQKVQ
>1PJA_194_214
FLALINGERDHPNATVWRKNF
>1IXH_218_238
SPTEENFANAAKGADWSKTFA
>1LC5_303_323
RCEREDIDLQRRLLTQRILIR
>1Y4I_112_132
IYGCTHAFLSHSMPKFGINVR
>2B69_311_331
LGWEPVVPLEEGLNKAIHYFR
>1EWF_11_31
QKGLDYASQQGTAALQKELKR
>1OXX_48_68
MRIIAGLDVPSTGELYFDDRL
>1OFC_126_146
EKYGRDDIDNIAKDVEGKTPE
>1QF5_372_392
YETMPGWSESTFGVKDRSGLP
>1LML_249_269
AAAAGYYTALTMAIFQDLGFY
>1A76_277_297
SLKLPDKEGIIKFLVDENDFN
>1RP4_261_281
NKEIKNKMDNVISQLDTKIFN
>1UM8_338_358
DIMFDLPKLKGSEVRITKDCV
>1LML_211_231
EQYGCDTLEYLEVEDQGGAGS
>2AEU_339_359
ASKSLRIDLTSRDAERIDDNY
>1TQ4_28_48
NTGRKIISQEILNLIELRMRA
>1VLO_338_358
ALARVPEGIGETAIVQIRNRE
>1N11_336_356
DVNAKTKLGYSPLHQAAQQGH
>1P9R_175_195
PTGSGKSTTLYAGLQELNSSE
>1M8Z_325_345
RKYTYGKHILAKLEKYYMKNG
>1FXX_378_398
AAMKIVLETEPRNLPALDITF
>1VPB_62_82
ASEGGLSLSLYVDGRYGSIST
>2GFO_308_328
QKLQTSVDFPLENLDLSQYVI
>1IR6_130_150
PGLVVHPALTPDLKEKPTGAG
>1ESW_82_102
YVRLEDPGFPQGRVDYGLLYA
>1AC5_55_75
KFTNNDSNGNVDRPLIIWLNG
>1BOB_156_176
FSLLFIEAANYIDETDPSWQI
>1FI4_351_371
PGWDKKFTTEQLEAFNHQFES
>1SIG_94_114
DDSADDDNSIDPELAREKFAE
>2DPO_30_50
FRVKLYDIEPRQITGALENIR
>1REO_465_485
WIDSTIKSGLRAARDVNRASE
>1UAS_167_187
ENPATWAGRMGNSWRTTGDIA
>1D3G_239_259
IASVVKELGIDGLIVTNTTVS
>1NOF_114_134
LDFSKYMQTNGAPLYAISIQN
>1VBI_132_152
VAWVTTNAEPDVVPFGGREKA
>2GY5_261_281
DPYGCSCATGWKGLQCNEACH
>1PGS_289_309
GDAFYAISSFVIAKSNTPISA
>2CGL_147_167
QPELIPHIAHALLMPDYFSYR
>2B69_72_92
IGHENFELINHDVVEPLYIEV
>2HKD_213_233
VLEGTLTAEKTTLVVKEGTVT
>1AB4_154_174
PPHNLTEVINGCLAYIDDEDI
>1IG8_90_110
TNLRVVLVKLGGDRTFDTTQS
>1W3F_258_278
AGPGETVKAVSTVDSGIINVP
>1NRI_79_99
AGTSGRLGVLDASECPPTFGV
>1UM8_255_275
GLIPELIGRLPVLSTLDSISL
>2AEX_252_272
AVVPSYIPLVKKHCDDSFTPQ
>1VLO_331_351
PTLGYSIALARVPEGIGETAI
>2C1I_301_321
LSQLSLDEAKKQITDTEDVLT
>2H7O_186_206
QESAKAQLSILINRSGSWADV
>1SQ9_375_395
LNESLCCVCLDRSIRWFREAG
>1NF1_1_21
ETVLADRFERLVELVTMMGDQ
>1CX4_278_298
IMKRNIATYEEQLVALFGTNM
>1BQC_43_63
SHGANTVRVVLSNGVRWSKNG
>1DFA_260_280
VAKTVNLYSKVVRGNGIRNNL
>1R89_292_312
NLYPQLERASRKIFEFLEREN
>2VTK_197_217
AMLAAIRRVYGLLANTVRYLQ
>1IZC_291_311
ARASAKQFAGQGKAATDGTTD
>1NTY_66_86
EFHNNIFLKELEKYEQLPEDV
>2G17_231_251
FTPHLGNFPRGILETITCRLK
>1O5T_344_364
VLQPLIAEHQARRKEVTDEIV
>1PGS_221_241
TFQHQLGALGCSANPINNQSP
>1F20_280_300
VPCILVGPGTGIAPFRSFWQQ
>1GYN_1_21
SKIFDFVKPGVITGDDVQKVF
>1NTH_363_383
ILSGVASAKGVVTDKTTGMEA
>1BCO_196_216
GVAMFNARTGRETEMCGGKLS
>2B4W_223_243
VYVNYAFVLDPQSRAITGAKI
>2HMA_158_178
FLSQLSQEQLQKTMFPLGHLE
>2EX2_29_49
PAIDYHSQQMALPASTQKVIT
>2GWD_217_237
EGKPNGFLSMRSHIWTDTDKD
>2B0J_273_293
KILGAPADFAQMMADEALTQI
>1JND_277_297
ATYGNAWKLTKDSGLEGVPVV
>1NML_49_69
ISCNTCHNVGLGGDDELPTSI
>1RE9_259_279
FSMEFLAKSPEHRQELIERPE
>2IZR_44_64
MKSRAPQLHLEYRFYKQLGSG
>1J6U_144_164
TVFLGGIMDSLEHGNYEKGNG
>1XFK_311_331
TARLAARLCWDIANAMAEQVQ
>1FO8_70_90
VQPDHRKFQGYYKIARHYRWA
>1D7Y_388_408
DRAALADPATDLRKLAAAVAA
>1GTK_218_238
ALNHHETALRVTAERAMNTRL
>1N3L_179_199
VDAQFGGIDQRKIFTFAEKYL
>1NHS_225_245
KVVTDKNAYDADLVVVAVGVR
>1US5_195_215
IQQLALTTPIALVAVDLNRIQ
>1R89_223_243
KRNVAANLSLDNLARFVHLCR
>1RRK_391_411
RDAQYAPGYDKVKDISEVVTP
>1FKM_322_342
SSLNEFHVFVCAAFLIKWSDQ
>1XFI_77_97
AERYAGILEDLKKDPESHGGP
>1W58_281_301
GATGALIHVMGPEDLTLEEAR
>2NWH_283_303
AITVQSSFATSQDLSKDSVEA
>7A3H_56_76
WGINVFRAAMYTSSGGYIDDP
>2J66_304_324
HHHAASTFRGRSMRSNYPMEY
>2CEY_224_244
KELPEDLQKVVKDAAENAAKY
>2FGT_13_33
KTTQKLSETVRPRDMFIHDDG
>1F1O_317_337
TIALNYMLNRFSNIVKNLTVF
>2NVP_116_136
WDNDITKDSPWVWERKYEIDS
>1VLO_242_262
EAGMNLYGQEMDETISPLAAN
>1ULZ_385_405
IAKLITWAPTWDEAVERMRAA
>1XIP_200_220
FSLPSELEELPVEEYSPLSVT
>1YLE_264_284
ARTSGIRSIAQSRVVPVKIGE
>1IO1_313_333
GADGKTEVVSIGGKTYAASKA
>1KNW_311_331
YGSYHHISALAADGRSLEHAP
>1NNF_249_269
LASKKGQEALVAARAEYPLRA
>1OGQ_4_24
NPQDKQALLQIKKDLGNPTTL
>2FOZ_236_256
LLDQASVTREEVVSELGNGIA
>2AP1_154_174
LGTGVGGGLVLNGKPITGQSY
>1XKS_124_144
PSLAGEDTYTEAFVDSGGDKT
>1DD9_260_280
KEAFEARMEQAMPLSAFLFNS
>1UG6_89_109
GRINPKGLAFYDRLVDRLLAS
>2PIA_225_245
FGATNTNARENTPFTVRLSRS
>1OXX_175_195
MRDSARALVKEVQSRLGVTLL
>2B69_230_250
GSGSQTRAFQYVSDLVNGLVA
>3GRS_250_270
QVKEVKKTLSGLEVSMVTAVP
>1IOM_221_241
GANEAVMRMIQEIGTPERARE
>2G0D_359_379
QILEEYGDESGTGFLEGISGC
>2AE0_255_275
RASVASDRSIIPPGTTLLAEV
>1R6D_181_201
NYGPYQHPEKLIPLFVTNLLD
>1JMM_313_333
MSGPNNHVTVGATSATNVMPV
>2C3F_153_173
GAVNIDLSSTRGAGVVVYSDN
>1UUR_319_339
IIHQQDFDKFWVWFGKSMQTL
>1BG6_36_56
DAQRIKEIQDRGAIIAEGPGL
>2G5D_69_89
CANLKNRQGWQDVCAQAFQTP
>2GES_147_167
KGFPESYNRRALMRFVTSVKS
>1WYC_300_320
VRRVLAGGSHEAMTDKGFTNT
>1IJ5_83_103
GDAAAEKQRLASLLKDLEDDA
>1OFL_8_28
TLYQVVKEVKPGGLVQIADGT
>1HOW_151_171
CGIIHTDIKPENVLMEIVDSP
>2G9D_12_32
FDSLDLDHPMVAQTVRTEQGV
>2BMW_10_30
DVPVNLYRPNAPFIGKVISNE
>1KXU_183_203
DLKTRYPILENPEILRKTADD
>1JFB_185_205
ASAANQELLDYLAILVEQRLV
>1ZXX_178_198
MRVGVACGADAIVIPERPYDV
>2FEZ_312_332
RLHDNDIVLDSANVSRHHAVI
>1XV5_63_83
AKEYDKALKLVNDCDILIINS
>1AB4_43_63
DVIGKYHPHGDSAVYDTIVRM
>1GTK_175_195
KRLGLESRIRAALPPEISLPA
>2BI0_211_231
AVLHSTADLVSGAPELARLTL
>1YKS_253_273
PVLVDEGRKVAIKGPLRISAS
>2BW4_138_158
PEGMVPWHVTSGMNGAIMVLP
>2NLO_196_216
REAVVGVDARGIEDVIAAADG
>2F82_66_86
KYKIDPKQIGRLEVGSETVID
>1KMJ_155_175
ETLPTLFDEKTRLLAITHVSN
>1V73_80_100
HGQYDVLLTLLKKQKIIDSDG
>2FQX_78_98
IETSARFPKQKFLVIDAVVQD
>1XKN_274_294
PVYYDGERLPASYANFYIANT
>3BCT_362_382
GGTQQQFVEGVRMEEIVEGCT
>1TV5_316_336
IADVLLETNIDGMIISNTTTQ
>1JND_352_372
GIAYRPVDGQITEGIWVSYDD
>1LL2_123_143
APDPGWPDCFNSGVFVYQPSV
>1IAL_364_384
GGTVEQIVYLVHCGIIEPLMN
>1O20_37_57
EKNKAIKKIAEKLDERRKEIL
>1V72_111_131
LMTVDGPAAKLDIVRLRERTR
>1FSU_366_386
RNSMAPAKDDSSLPEYSAFNT
>1SDJ_260_280
LRVKGHQGRALGRDGMIEVTV
>1E6U_71_91
ANNTYPADFIYQNMMIESNII
>1NF1_8_28
FERLVELVTMMGDQGELPIAM
>1BG6_323_343
LDLISSLIDTDFRKEGRTLEK
>2GHR_111_131
VETLSFEEVDYWEELKRIMEY
>1KMJ_25_45
AYLDSAASAQKPSQVIDAEAE
>1KJO_108_128
QGYNNAFWNGSQMVYGDGDGQ
>1IG8_215_235
TLVASYYTDPETKMGVIFGTG
>1WW9_208_228
GDRKQQTRVVDDDVVGRKGVY
>1O59_335_355
SHVKLTIIPDGGVKRIRVWGY
>1M13_143_163
ISYFRDLPIEDQISLLKGAAF
>2CGL_230_250
VVAVASHDTASAVIASPLNGS
>1EA7_48_68
VEQCKDFTGATTPINNSCTDR
>2BI0_229_249
LTLNIAATHHDWRVSGRRLVY
>2MNR_281_301
ASALAQQFGIPMSSHLFQEIS
>1Y11_32_52
VEWLLEQGITPDEIRATNPPL
>1MXA_123_143
FGYATNETDVLMPAPITYAHR
>1Y0Y_16_36
VEAPGVSGYEFLGIRDVVIEE
>1PHP_317_337
GPMGVFEMDAFAHGTKAIAEA
>1H6L_3_23
SDPYHFTVNAAAETEPVDTAG
>2EVX_73_93
KGLLLPGFSNAPKLIFVAQGF
>2D2J_38_58
PEFFGSRKALAEKAVRGLRHA
>1EYN_34_54
LAEEPVEIQNVPKLKDIDTTM
>2G9D_71_91
ELLDKWIDDIVSGFQPVAERC
>1GSA_73_93
QDLPLADLDVILMRKDPPFDT
>1SZN_10_30
KVPSLGWNSWNAYHCDIDESK
>1R9L_247_267
KNPAAAKLFAIMQLPVADINA
>1ZTU_32_52
EITTENCEREPIHIPGSIQPH
>1BT3_34_54
NIVDYKLPAVTTMKVRPAAHT
>1D5T_54_74
LYKRFQLLEGPPETMGRGRDW
>1DDI_245_265
FMQQRAADEAPGKNWLFFGNP
>2BU7_205_225
ASPDLEIQEINAANSKQPIHM
>1KV7_18_38
NRIQLTIGAGQSTFGGKTATT
>2FUZ_343_363
GISPDDYTIWGDYYYLEALLR
>1Y0Y_91_111
GGVDPKTLIAQRFKVWIDKGK
>1REO_304_324
FEPPLPPKKAHALRSVHYRSG
>1YFE_383_403
FNKHCAVGIEPNRERINQLLN
>1GCA_110_130
TDSKESGVIQGDLIAKHWQAN
>1MDO_126_146
PQTKAIIPVHYAGAPADLDAI
>1F20_215_235
ISSSPDMYPDEVHLTVAIVSY
>1RRK_398_418
GYDKVKDISEVVTPRFLCTGG
>2GUY_291_311
TFVENHDNPRFASYTNDIALA
>1UR3_101_121
IVSKCGIATTAREENVIGHYI
>1QOY_116_136
FDEYNEKKASAQKDILIKVLD
>1UAS_51_71
DDCWAEYSRDSQGNFVPNRQT
>1VQZ_123_143
QLGVKAEFTGRNDLEIDGKKF
>1SP3_394_414
MWWRINHMVSPKEQALNCNDC
>2GY5_227_247
RTCEKACELHTFGRTCKERCS
>2H85_277_297
VKNYFITDAQTGSSKCGCSVI
>2GS8_290_310
EKDLAQLAERLGKNYRIIVSK
>1KL1_114_134
GMNLSHGGHLTHGSPVNFSGV
>4BCL_39_59
AAIPLLPTDCNIRIDAKPLDA
>1BT3_232_252
AGSIETSPHIPIHRWVGDPRN
>2I7Q_291_311
HFCEWMYDYSYEKYPFFRANI
>1Z6F_158_178
QYSSARDMALIGQALIRDVPN
>1INP_273_293
IKGALSHVCGERIFRAAGAGY
>2EWV_101_121
QRGSVAAALRSLPAEIPEFKK
>1CPT_381_401
HLAKLEMKIFFEELLPKLKSV
>1VB3_13_33
VSFAQAVTQGLGKNQGLFFPH
>2ICS_18_38
MPVEIAIKEKKIAAVAATISG
>1CPT_251_271
YIDDKYINAYYVAIATAGHDT
>1NF1_193_213
LRFINPAIVSPYEAGILDKKP
>1ESW_239_259
RPTVVAGVPPDYFSETGQRWG
>1YI9_281_301
YALSFMTCTKNVAPDMFRTIP
>1KV7_382_402
INGQAFDMNKPMFAAAKGQYE
>2G0D_167_187
SNLTKENNGLISLYIKSENQM
>1I4W_16_36
PIPGIKDISKLKFFYGFKYLW
>1KA2_445_465
EEKVAKAEFDPIKAWLREKIH
>1GQE_201_221
LVRKSPFDSGGRRHTSFSSAF
>1IGR_257_277
SAESSDSEGFVIHDGECMQEC
>1RCQ_282_302
DGTLVFIDGKPGRLVGRVSMD
>1ISR_438_458
DEKGDAPGRYDIMNLQYTEAN
>1WMD_397_417
NNVENVFINAPQSGTYTIEVQ
>1H6L_250_270
SQGNSSYAIYERQGQNKYVAD
>1FNO_251_271
PETTEGYEGFYHLASMKGTVD
>1FG7_44_64
EFQLTQQTLNRYPECQPKAVI
>1DKQ_168_188
RVLNFPQSNLCLKREKQDESC
>1Q14_254_274
ETVGDFKANKRPTDLIVHQYS
>2FP3_205_225
YTAQEEKWPDTQTEGIPSPST
>1OX0_180_200
NTACSSSNDAIGDAFRSIKFG
>1OC7_283_303
GHWCNAIGTGFGMRPTANTGH
>2B4V_395_415
SYNFCIEDPYEDVGTGGLNLV
>2CAU_107_127
DLLVLVLEGQAILVLVNPDGR
>1BG6_107_127
LNPGATGGALEFRKILRENGA
>1DKQ_362_382
DKTPLSLNTPPGEVKLTLAGC
>1XFI_324_344
IETNLYAQFKCDSLKIGMVKH
>1H9A_301_321
LEELDVPADSKNNTFIAGELQ
>1T3S_152_172
LKGYEVTDMMQKALFDFLKHR
>1QOY_225_245
ELKNKLKSVQNFFTTLSNTVK
>1U7L_239_259
FKKNVQEFTTAAREKKFIPRE
>1XGK_260_280
EQLEAIEVVFGEHKAPYFPLP
>1ZTU_161_181
LESAPNLRALAEVATQTVREL
>1QHU_395_415
PWPHEKVDGALCMEKPLGPNS
>2FUZ_308_328
DAAKTTVTALRDGYAERDDGE
>2GUY_324_344
IPIIYAGQEQHYAGGNDPANR
>1IOM_250_270
KERIMGMGHRVYKAFDPRAGV
>1PBE_238_258
RFWTELKARLPAEVAEKLVTG
>1OX0_400_420
GLEKEIPYAISNTFGFGGHNA
>1FOB_223_243
TLASLKTSLANLQSTYDKPVV
>1V73_128_148
FMYQLDQQARDAGGMVHLLMG
>2CJG_311_331
RRVDEVADNVFAVPSRLNSTW
>1EUR_10_30
TEQDLAVNGREGFPNYRIPAL
>1P9R_398_418
QGITSLEEVMRGSRSHHHHHH
>1YKS_311_331
EASMLLDNMEVRGGMVAPLYG
>1WZA_230_250
LVGEVWDISETVAPYFKYGFD
>1KS8_63_83
FPMAYTATVLAWGLIDFEAGY
>1J09_171_191
QEIPDVVLLKSDGYPTYHLAN
>2AYU_298_318
KQVRTIEKITPIESFFNFFDP
>1KL1_66_86
YVDIVEELARERAKQLFGAEH
>1ZSY_272_292
MAKQPVVASVSLLIFKDLKLR
>1WDI_5_25
EAYDYHLPPEQIAQEGVEPRD
>1LAM_84_104
EGKENIRAAVAAGCRQIQDLE
>1L6J_24_44
QLAEEYLYRYGYTRVAEMRGE
>1L6J_404_424
YRFTEGPPLHKDDVNGIRHLY
>1HD7_61_81
TLKICSWNVDGLRAWIKKKGL
>1IG8_189_209
VPMLQKQITKRNIPIEVVALI
>1RYO_201_221
DVAFVKHSTIFENLANKADRD
>1H8L_153_173
DPPQPETLAVMSWLKTYPFVL
>2EWV_61_81
QKLAYSVMSEKHRQKLEENGQ
>1NUY_166_186
LYGSATMLVLAMVNGVNCFML
>2HBJ_84_104
DSVPIWVDTSTELESMLEDLK
>1JP4_278_298
HMNSAGVLAALRNYEYYASRV
>2H6O_274_294
FLGNNSILYVFYSGNGPKASG
>1KV7_355_375
QMMGHMGHGNMNHMNHGGKFD
>1PJX_56_76
GKKTVICKPEVNGYGGIPAGC
>1TXD_4_24
PNWQQLVSREVLLGLKPCEIK
>1QUS_5_25
QHNVMQMGGDFANNPNAQQFI
>1HO8_292_312
CISIILQCCSTRVKQHKKVIK
>1YC9_287_307
VTLSAFIGYQAFGLDHLFDSG
>1BGV_398_418
VDSKLHQVMTDIHDGSAAAAE
>1FXX_73_93
EARAKGENEAAFAARIHSLFT
>1BCO_164_184
AGAYTGPNPQAKPDNYGDRAV
>2IY9_120_140
DGVQDSWIRAIESIMSNVFLA
>1P9R_81_101
LSSLLVSRVKVMAKLDIAEKR
>2FAU_224_244
STTTETETIAKYEIMDGAPVK
>1LW7_64_84
WMQQIFKYQKNQIFIHHLVED
>1JY1_348_368
PHIKTYMRPSPDFSKIAWFLV
>1SP3_221_241
KKLNTHTATVACQTCHIPFFA
>2FR1_451_471
RWDRFLLAYTAQRPTRLFDEI
>1FC6_283_303
ATPLVVLVNRGTASASEVLAG
>2AEU_235_255
FGLEAQPPLLAGIYRALKNFN
>2BW0_125_145
IIYHPSLLPRHRGASAINWTL
>2FFE_174_194
SPKVLEAFEKEENILIGPSNP
>1LW7_101_121
KTLFHEKHFEPSIVFSSEPQD
>1VPB_69_89
LSLYVDGRYGSISTNRLNRKE
>2H6O_424_444
APESTTTSPTLNTTGFAAPNT
>1UG6_285_305
APVRVAPGTGTLPVRYLPPEG
>1JCF_221_241
ELETTVSGIDLSTGLPRKLTL
>2HRZ_220_240
GQEAVLPVPESIRHWHASPRS
>1ZCJ_228_248
YYNQGFFLLEEGSKPEDVDGV
>1JY1_330_350
HSYFHKWSAETSGRSNAMPHI
>1RU4_117_137
WYFKGVEVTRAGYQGAYVIGS
>2F7V_171_191
ISSVLMRFAGRAGHASGKQDP
>2G0D_201_221
NMGLAHGLAGVGCILAYAHIK
>1IOW_259_279
MLDSDGQFYLLEANTSPGMTS
>1ZCJ_24_44
PSGASWKTASAQPVSSVGVLG
>1ESW_427_447
EEEEVPWALMHLGMKSVARLA
>1VLI_346_366
GLHPRFFELLTSGVRAVRDIP
>2HKJ_370_390
LRYANKIPLIYDEKSDVIWKV
>2A2C_390_410
SCRDMYECSCPELDQLVDICR
>1H6L_234_254
LTIYYAADGKGYLLASSQGNS
>1UYN_129_149
YGRYKNSISRSTGADEHAEGS
>1DKQ_341_361
LSDNSQWIQVSLVFQTLQQMR
>1F1O_380_400
MEAWEKQVPFRELVEAEEKIT
>1K92_256_276
DVEMMLEANRIGGRHGLGMSD
>1VBI_139_159
AEPDVVPFGGREKALGTNPLA
>1M6E_1_21
MDVRQVLHMKGGAGENSYAMN
>1R3F_38_58
ANRAGHTGALDPLATGMLPIC
>1N93_58_78
IRQNAVALLDQSRRDMFHTVT
>1GSO_38_58
GTALEPALQNVAIGVTDIPAL
>1ZDY_264_284
VGEKRTLVYGLTLSPKEEYYK
>1KXU_133_153
PQFVGNLRESPLGQEKALEQI
>1AB4_403_423
ARPEWLEPEFGVRDGLYYLTE
>1VJO_16_36
IISINDNQRLQLEPLEVPSRL
>1OFL_343_363
CAANRLKFETPHQLMLKGNLF
>1PVL_241_261
ITVTYQREMDRYTNFWNQLHW
>1VPT_126_146
LVTRFVDEEYLRSIKKQLHPS
>1NST_229_249
AKVMDMVQKFLGVTNTIDYHK
>1SNG_149_169
QGAVTPDLRAILTNALWAKAR
>1YON_205_225
MQICEEVAAVIEREGHHTSAE
>1QNR_289_309
PWQTTSLTTRGMGGDMFWQWG
>1YD7_97_117
PGFSLMQENIGYAVMTETPVV
>2BF6_151_171
SNKTEYTTNALGDLFKNGTKI
>1MUW_146_166
AAKDVRVALDRMKEAFDLLGE
>1O5T_139_159
TFIFSDLDYMGMSSGFYKNVV
>1BOO_116_136
EDFYWFNPSKLPSPIEWVNKR
>3MBP_77_97
AEITPDKAFQDKLYPFTWDAV
>2BWM_222_242
WTISAHPRVVADLTGDRKADI
>1VYR_157_177
PGIVNDFRQAVANAREAGFDL
>1XOV_124_144
KALGLPNRGAKATKDLRFLNS
>1IOM_311_331
VDFYSGVVYSDLGFSLEFFTP
>2EX2_36_56
QQMALPASTQKVITALAALIQ
>2HGS_399_419
EKIEPEPFENCLLRPGSPARV
>1WMD_34_54
DTGRNDSSMHEAFRGKITALY
>1Y0Y_171_191
LGKHRFVSIAFDDRIAVYTIL
>1JP4_239_259
ASPGCKKWDTCAPEVILHAVG
>1XFI_245_265
VLAANELPSINDITCTELTEI
>2IZR_89_109
PSLEDLFDLCDRTFSLKTVLM
>2FBA_386_406
DITINKINYDFFNKYIVDLST
>1N3L_309_329
LKNSVEVALNKLLDPIREKFN
>1FKM_16_36
KDKTIINQQDLRQISWNGIPK
>1WM1_142_162
RKQRLHWYYQDGASRFFPEKW
>1SVS_169_189
TQQDVLRTRVPTTGIVETHFT
>1XGK_176_196
EWHAPFDPDIPLPWLDAEHDV
>1YIS_297_317
SERCCALSRKLINAPQEALTI
>1QE3_205_225
KGLFQKAIMESGASRTMTKEQ
>2NZL_37_57
AKSVLPKSIYDYYRSGANDEE
>2II0_25_45
ENIIFEENMQPKAGIPIIKAG
>1BIF_406_426
AAEELPYLKCPLHTVLKLTPV
>1PO5_142_162
KGALLDNTLLFHSITSNIICS
>1JXM_46_66
EWWQARRVHSDSETDDIGFIP
>1PMI_10_30
CGYQNYDWGKIGSSSAVAQFV
>1HZF_322_342
KAEMADQASAWLTRQGSFQGG
>1KMJ_268_288
TKAPWRFEAGTPNTGGIIGLG
>1MJ5_192_212
EPFLAAGEARRPTLSWPRQIP
>2BLE_298_318
NKHAGGVAEYRASEGKTVEVP
>1CSH_132_152
NLHPMSQLSAAITALNSESNF
>1TFR_278_298
YKLPPRGKIYSYFVKAGLSKL
>1EG2_62_82
IICDPPYNIMLADWDDHMDYI
>2CY8_148_168
HYHGWHDFSASGYNSHFDGQP
>1HA0_220_240
SRISIYWTIVKPGDVLVINSN
>1DNV_396_416
FPFSTEANTNPGNTIYRINLT
>1JTV_79_99
VTEGRVDVLVCNAGLGLLGPL
>1XUU_121_141
QRMDIPAYKIGSGECNNYPLI
>1RMG_297_317
LNNITVKNWKGTEANGATRPP
>1N11_399_419
VTDETSFVLVSDKHRMSFPET
>1WW9_153_173
FLDDDMEILGKNQIIKSNWRL
>2ICS_283_303
VYDLATTMEKLRVVGYDWPEI
>1V72_284_304
GGVEVLGGTEANILFCRLDSA
>1JMM_175_195
FQGQKVWLGIFTDPTLGVFAS
>1HZ4_135_155
EFLVRIRAQLLWAWARLDEAE
>1UUR_425_445
SQFVNLLQWTKDTNGAPRFLK
>1FC6_130_150
AVKGMSLYDVSDLLQGEADSQ
>1OFC_198_218
APFHQLRLQYGNNKGKNYTEI
>1M4L_161_181
CSETYHGKYANSEVEVKSIVD
>1KNW_153_173
QKTNTGGENSKHGIWYTDLPA
>1QE3_280_300
DPKTLPEEPEKSIAEGAASGI
>2IMR_345_365
AGVEVALGTDSVASGETLNVR
>2HBJ_56_76
PYEYEIDHQEYSPEILQIREE
>1M7Y_412_432
NLPERTLDLAMQRLKAFVGEY
>2A0M_129_149
GRAMLRAFPGDVGVINVDSHL
>1KV7_152_172
DVPVIVQDKKFSADGQIDYQL
>2FAU_151_171
LIVHQLATYPDVNNSIKMEVG
>2G5D_101_121
RYFTPWQVAGNGSLAGTVTGY
>1YII_287_307
FRKNFAKSLYQMIQKDTSGDY
>1O5T_291_311
IEEHRQFGGNCDVDVSFMYLT
>2B9E_269_289
LSTFPGAEHCLRASPETTLSS
>1NOF_9_29
VNYQIIQGFGGMSGVGWINDL
>1IO1_161_181
DQKIDGDLKFDDTTGKYYAKV
>2B5W_279_299
AFEVDAGAFHREMVLHNKALV
>1JND_263_283
LSQGFPSNKINLGVATYGNAW
>1H09_258_278
AMATGWVLVGSEWYYMDDSGA
>1ZX5_72_92
LLGRAAEKFSKFPILVRLIDA
>1FCQ_317_337
REYLNNELGPAVKRIALNNNA
>2FYT_179_199
VSDVNKHADRIAFWDDVYGFK
>1HZF_260_280
NLMAMAQETGDNLYWGSVTGS
>1OKG_61_81
DTNLSKLVPTSTARHPLPPCA
>1QZZ_9_29
PLEPTDQDLDVLLKNLGNLVT
>2G17_136_156
YGLAEWNVDKLNTANLIAVPG
>1OFL_245_265
FRHGDHQVAINNFYIGNDQRF
>1HSK_305_325
LNREVRIIGEHPKESLQPSLI
>1ML9_239_259
GDHADKHIHDLALFAIKDIPK
>1KVP_461_481
YDQCFQSVQLLQWNSQVKFNV
>1UDX_371_391
DLMEAAGYLQEVFRRQGVEAA
>2EX2_318_338
RQILRQQAGVDIGNTIIADGS
>1PFO_378_398
KTDYIETTSTEYSKGKINLDH
>2C81_388_408
IHHAILLAEPSHLSLLVDAVA
>2D57_42_62
NPLPVDMVLISLCFGLSIATM
>1WZA_246_266
KYGFDSTFNFKLAEAVIATAK
>1AB4_367_387
LIRHAPTPAEAKTALVANPWQ
>1A0I_52_72
LSRVSKTIPALEHLNGFDVRW
>1GKZ_71_91
RIAHRIKGFRSLPFIIGCNPT
>1D5T_172_192
DVYRKFDLGQDVIDFTGHALA
>1K1S_55_75
VKAGMPIIKAMQIAPSAIYVP
>1EUR_77_97
AGQTTAPIKGFSDPSYLVDRE
>2F7V_4_24
MTDLLASTLEHLETLVSFDTR
>1M6E_246_266
KMDKFNIPQYTPSPTEVEAEI
>1SAZ_317_337
TKRVSFIAPVLVFPGSNEEKA
>1ZOD_77_97
HLFSEMLSRPVVDLATRLANI
>1HMY_184_204
KPFELNTFVKDLLLPDSEVEH
>1DYK_317_337
QVDAQSPNSASTSADTNDPVF
>1RPT_172_192
EIWSRLYDPLYCESVHNFTLP
>1WYC_321_341
FPDGSYTRQWWCTGNERGNVS
>1IMV_5_25
PPEEGSPDPDSTGALVEEEDP
>2BWM_129_149
ADIVGFGDGGIYISRNNGGGQ
>3SIL_8_28
AEGEHFTDQKGNTIVGSGSGG
>1X8V_347_367
ASPAISNRIPEDFPDPHDFVP
>1WZZ_36_56
RVVDTGNGGESHSEGQGYGML
>1WER_41_61
SILLRIFLHEKLESLLLCTLN
>1GYN_239_259
TILRDSQEYVSKKHNLPHNSL
>1NW3_376_396
AEEEKAGAATVKKPSPSKARK
>2GI3_209_229
RDAAILMEIISGRDENDATTV
>1JFB_261_281
DQLAQLKANPSLAPQFVEELC
>1ISR_391_411
GLQNMHHALCPGHVGLCDAMK
>1POT_72_92
MIQKIDKSKLTNFSNLDPDML
>1WRU_130_150
SDKESSAAFPGFTLDHSETVY
>1SYY_230_250
HLNFGIDLINGIKEENPEIWT
>2D81_30_50
VAYSDVFNVGFGVFAGGPYDC
>1PHP_31_51
ITDDTRIRAALPTIRYLIEHG
>1JDN_268_288
EAKQAYSSLQTVTLLRTVKPE
>1AB4_121_141
DGTEKIPDVMPTKIPNLLVNG
>1Z2N_106_126
LIKNNIPIPNSFSVKSKEEVI
>2FQX_131_151
AVGFIVGMELGMMPLFEAGFE
>1Y0Y_282_302
KKHEIPYQLEILLGGGTDAGA
>1XMX_288_308
REVRNELDVATVVNNKLHIIE
>1VJZ_237_257
NGWHFGEYWNREKLLEHYLTW
>3SIL_359_379
ANGSIEFQDLSRHLPVIKSYN
>1Y08_201_221
QSKLLTSRHDFKEKNLKEISD
>1B7E_51_71
QVAEELGKLGSIQDKSRGWWV
>1K1S_230_250
AQNKYSEPVENKSKIPHGRYL
>8OHM_146_166
NIEEVALSNTGEIPFYGKAIP
>2D81_193_213
QSGSYGANGMDTTGYLYVPQS
>1XMB_228_248
VLSLQQLVSRETDPLDSKVVT
>2GHS_18_38
SHSRPMMQPSEDKSLATVFPF
>2FUZ_47_67
WSGILWLCYEYTGDEQYREGA
>1M7Y_66_86
AAFKKNGESIFAELALFQDYH
>1SI7_55_75
FEPDGEGEHILVRILKNGCNT
>2GFO_60_80
PALTGLRNLGNTCYMNSILQC
>1HA0_267_287
DTCISECITPNGSIPNDKPFQ
>1EVY_246_266
AALGGDGSAVFGLAGLGDLQL
>1UDC_125_145
ATVYGDQPKIPYVESFPTGTP
>1UDC_230_250
VRDYIHVMDLADGHVVAMEKL
>1XOV_132_152
GAKATKDLRFLNSTKGTAVLL
>1GXN_36_56
RADVVLSYQQNNGGWPKNLDY
>1WZA_50_70
NGIWLMPIFKSPSYHGYDVTD
>2CGL_453_473
VVSTTANLTTFTPNPDSEIAH
>2GI3_438_458
VQVIGRRFADGKVFRIARAIE
>1V73_218_238
ELTLDKANALYRANVDASKKS
>1RPT_304_324
QNEPYPLTLPGCTHSCPLEKF
>1OEW_308_328
ALKAAFVVFNGATTPTLGFAS
>1JDW_203_223
YFHRGAKWTTAPKPTMADELY
>1OZ2_153_173
MKLEAVDRMNPSLVCVASVTD
>1SZN_278_298
WAAMKSPLLIGTDLAQLSQNN
>1AL3_233_253
YVRLGLGVGVIASMAVDPVSD
>2D5B_185_205
GYRNEVLAMLAEPIGDLSISR
>1J8U_104_124
YNHIFPLLEKYCGFHEDNIPQ
>1C3P_178_198
AFYDTDQVFVLSLHQSPEYAF
>1BGV_273_293
TTEEKINYMLEMRASGRNKVQ
>2EVX_259_279
EERSRGRYIESESESENGLEE
>1UG6_278_298
FLGVNYYAPVRVAPGTGTLPV
>1EUR_279_299
APAGSARAKVLLFSNAASQTS
>1B6R_29_49
PVGLDAEPAAVPFQQSVITAE
>2BKW_46_66
NTRAVFKSAAASKSQPFVLAG
>1NE9_234_254
EREGKLLSTGIALKYGRKIWY
>1M4L_219_239
LNQVAKSAVAALKSLYGTSYK
>2D2J_204_224
DLSYLTGLAARGYLVGLDRMP
>1U8X_132_152
GQETCGPGGIAYGMRSIGGVL
>1UUQ_336_356
DMGSYAMDSTTEYRDNYFRGV
>2F7V_69_89
KYLFNVHLDTVPDSPHWSADP
>1WMD_413_433
TIEVQAYNVPVGPQTFSLAIV
>1G55_128_148
TRDLLIQTIENCGFQYQEFLL
>1T2D_260_280
CSTLLEGQYGHSDIFGGTPVV
>1HOW_200_220
EYRSPEVLLGAPWGCGADIWS
>1IUQ_114_134
GNLSLFKDIEEKLQQGHNVVL
>1UYN_203_223
LTEGTLVGLAGLKLSQPLSDK
>1EYB_297_317
NYTPYKYNLKNFMVINSVAFD
>1RPT_44_64
GQHYELGSYIRRRYGRFLNNS
>2F82_337_357
SLVHNKHSDLAGKRVVMFSYG
>1ZED_239_259
AKRQGARYVWNRTELMQASLD
>1LJ8_406_426
VVAAWALYLKGVDENGVSYTI
>1Y3N_11_31
LTLKIHMHFRDKWVWDENWPV
>1GCA_45_65
QSKQNDQIDVLLAKGVKALAI
>1T9H_120_140
PIICITKMDLIEDQDTEDTIQ
>1LW7_324_344
EIESPSYLDRYNQVKAVIEKV
>2GUY_202_222
GLRIDTVKHVQKDFWPGYNKA
>2BU7_154_174
MLINQHTLIFDGSTNPAHPKH
>1QNR_250_270
NYTWGNGWIQTHAAACLAAGK
>1PZD_250_270
GNIVKFLGMHPCERSDKVPDN
>1J6U_17_37
FVGIGGIGMSAVALHEFSNGN
>1VMI_328_348
ALVAAVPRQTEVNRESSLQTL
>1UA4_108_128
LRMGGQAGIMANLLGGVYGVP
>1W8K_140_160
RHPAVYDEKEKTCHMLYLSAQ
>1A5T_96_116
VTEKLNEHARLGGAKVVWVTD
>1UTE_93_113
DHLGNVSAQIAYSKISKRWNF
>1RRK_242_262
ESCMGAVVSEYFVLTAAHCFT
>2AU3_184_204
LFLRRVVIPIKDPRGRVIGFG
>1N26_289_309
PEAMGTPWTESRSPPAENEVS
>1ZX5_227_247
TENFGLEVVDVTGTAEIKTGG
>1SQ9_104_124
TKKVIFEKLDLLDSDMKKHSF
>1RU4_340_360
ASDFVSLDTSLATVSRDNDGT
>2HC9_316_336
PDDIIKMLSGKTVEINNTDAE
>1SAZ_199_219
DVNNALDGDGPFTPERSGTLP
>1DFA_251_271
EYKDRKEPQVAKTVNLYSKVV
>1K7I_20_40
TSSAYNSVYDFLRYHDRGDGL
>2NRJ_302_322
DQNKFKFLKPNLNAAKDSWKT
>1O5T_123_143
VENAKDIIACGFDINKTFIFS
>1V72_291_311
GTEANILFCRLDSAMIDALLK
>2HMC_279_299
PDLVLYFKYMMVLKGDKEYTL
>1G4W_29_49
MDGNSLRENFQEMASGNGPLR
>1QAZ_264_284
DLYAYKENGRDIHSARKFVFA
>1XA6_273_293
YCCDLTTLVKAHNTQRPMVVD
>2H9F_358_378
RVGAEASQANGEWTVTKAIMS
>1UR3_276_296
SQPLPIIGSGKIERVRAAVEA
>1TVZ_352_372
RFDDVEFDEEQDAVHEDRHIF
>1CS6_171_191
GNYSCFATSHIDFITKSVFSK
>1F9V_37_57
VQSMEVTKIQNTAQVHEFKFD
>1OQ9_230_250
KRHETAYTKIVEKLFEIDPDG
>1BGV_144_164
CQAFMTELYRHIGPDIDVPAG
>4ENL_2_22
VSKVYARSVYDSRGNPTVEVE
>1VB3_114_134
MAQMLTHIAGDKPVTILTATS
>1LTQ_278_298
DRTQVVEMWRRIGVECWQVAS
>1TVZ_140_160
TARYGLNSGGEPTQGAGAVAM
>1XP3_173_193
KIIDGVKYNEKLSVCFDTCHT
>1YUE_353_373
DPEHVGAFKVVVDPESLQPSI
>2A84_66_86
IFVNPMQFGAGGDLDAYPRTP
>1X8V_165_185
FAKLYHELERGTDPLAYVDPY
>1R6F_217_237
FLGSENKRTGALGNLKNSYSY
>2H8O_47_67
AAKTEALLGHLLSGEARADEI
>1YE3_250_270
IQEVLTEMSNGGVDFSFEVIG
>1X54_125_145
HIRTPKASAIMKVKETLIMAA
>1O89_220_240
DEFAESRPLEKQVWAGAIDTV
>1EWF_199_219
IDSVAGINYGLVAPPATTAET
>1RW3_233_253
YRASAKKAQICQKQVKYLGYL
>1V9M_226_246
DRVRFARLMEGDYAVLDELSG
>1YIS_88_108
NHAFGKLCPTAAGIIHLGATS
>2B4W_114_134
FYRGTPDELTYFTRGPGCMKD
>2A2F_181_201
ARQDAEKQVGLRICSKIDEFF
>1SE8_39_59
RVIGNDGRERNLPWYHRVSIL
>2G17_94_114
QFLQAGCVVFDLSGAFRVNDR
>1JL5_426_446
ERVVDPYEFAHETTDKLEDDV
>1ZX5_187_207
SSNSTLAYFFNENDWEKVKKV
>1ZOD_285_305
TSAAIEERAHELGYLFYTTHV
>1A26_167_187
NTHAATHNAYDLKVVEIFRIE
>1BT3_64_84
AKAVELMKALPADDPRNFYQQ
>1XRF_364_384
FAMPGIIGLQTALPSALELYR
>1L9V_67_87
SRGMNFETIMFTKVAMLICEA
>2B9E_171_191
HEVHYILLDPSCSGSGMPSRQ
>1WD3_112_132
TLNGQKAYGVFMSPGTGYRNN
>1PJX_82_102
ANQLFVADMRLGLLVVQTDGT
>2BX6_73_93
YIFDHSATVTIDDCTNCIIFL
>1ADT_111_131
CLHGSIMINKEHVIEMDVTSE
>2NWH_20_40
IETETAPGASNPGSWMEEAGG
>1FOB_138_158
RAGLLWPLGETSSYSNIGALL
>1R5M_1_21
SESNKAGEDGASTVERETQED
>1O5T_185_205
ISFPAIQAAPSFSNSFPQIFR
>2I0Z_69_89
GGGRCNVTNRLPLDEIVKHIP
>2NMT_282_302
VVEQPDGKITDFFSFYSLPFT
>1XUU_320_340
FSVNEYETLFGKVAACNIRKG
>1PSZ_18_38
KKDTTSGQKLKVVATNSIIAD
>2B4W_164_184
LNSIDELGAEVIAKAPPLDIL
>1NH1_79_99
EISRGGITSFEELWGRATEWR
>1UWV_353_373
AKNGFDKVLLDPARAGAAGVM
>2AU3_200_220
VIGFGGRRIVEDKSPKYINSP
>1OZA_197_217
SILDIERKVTAKMRADNFPTD
>2BF6_292_312
APQLTECQVVEMPNGQLKLFM
>1WXQ_53_73
LGCSPNPQNYEYRNGLALIPV
>1KVP_352_372
GTMFTLALVRFPPTATKEIQY
>1RPT_261_281
VSGLQMALDVYNGLLPPYASC
>1P9R_43_63
EAIKEGASDIHIETFEKTLSI
>1N40_327_347
LDRPNPTSHLAFGRGQHFCPG
>1Q14_305_325
SKEQLLEIVHDLENLSLDQSE
>1YI9_172_192
EKVVNADISCQYKMYPMHVFA
>1SIQ_314_334
DKAAPEMVSLLKRNNCGKALD
>2BG1_141_161
VGGRNYQENQNNHAFDTKRSP
>1DD9_175_195
VVALAQYGINYAVASLGTSTT
>1K92_273_293
GMSDQIENRIIEAKSRGIYEA
>1VPT_244_264
AVNYEKKMYYLNKIVRNKVVV
>1T1G_269_289
GETTVIGGTSAVAPLFAALVA
>1NE9_27_47
TQDLGWAKVKNNWEPVDVYLE
>1ITX_97_117
FAGDTWDQPIAGNINQLNKLK
>1VBI_305_325
ELEARRRERALAEGMALPERV
>1SDJ_134_154
PGFEPPLEGETRAAIINALHL
>1YD7_76_96
SIAAAIGASWAGAKAMTATSG
>1S9J_1_21
MELKDDDFEKISELGAGNGGV
>1XWI_130_150
RRIKTEFLVQMQGVGVDNDGI
>1DYK_213_233
GTYFDGTGFAKAVGGFKVGLD
>1JIX_260_280
NYNDNFITLRVWETMASDAVM
>2AUJ_73_93
ERAALRIPLSAWVEKEAYRPG
>2B61_125_145
KPYGSQFPNIVVQDIVKVQKA
>1IGR_88_108
VIFEMTNLKDIGLYNLRNITR
>1JMM_291_311
QAGSGWDSSDAPNSWYGAGAI
>2B78_315_335
RQGLEILSENGLIIASTNAAN
>1TVZ_206_226
IRSFQQSWNEYAKRQGKSLAD
>1I9Z_53_73
PLADIYVVGFQEIVQLTPQQV
>2I7Q_188_208
NKEPKWLFGTMEKYLKEVLRI
>2J4O_321_341
TSLDAVAQAVVDRVKRIHSDT
>1WD3_95_115
PDTDGYDNLASAIGAPVTLNG
>1MZE_99_119
THKFLYYDEKKMANFQNFKPR
>1JXM_8_28
FYIRALFDYDKTKDCGFLSQA
>1PBE_173_193
RLKVFERVYPFGWLGLLADTP
>1YD7_281_301
IFTYETYELEDAEIGVVATGI
>1R89_173_193
YLCELLIVFYGSFLETVKNAR
>1Z2N_292_312
VVDVNVFPSYGGKVDFDWFVE
>1SE8_50_70
LPWYHRVSILGKPAEWQAERN
>1HO8_38_58
LSEIDASTAKALESILVKKNI
>1OZ2_204_224
VGWCQKQGKPLTPPQDYPDPD
>2BOQ_309_329
ATPFPALTADPGPVTSVPPVP
>1TOI_286_306
PPAHGASVVATILSNDALRAI
>2GFO_289_309
LPPVLLVHLKRFSYDGRWKQK
>1W58_101_121
PKIGEEAAKESAEEIKAAIQD
>1OX0_330_350
EKGESGAIVAVLGKEVPVSST
>1KJO_9_29
VGRGVLGDQKNINTTYSTYYY
>1MC0_129_149
QVVALACAFNKLGGDFFTDED
>1L9K_146_166
PERCDTLLCDIGESSPNPTVE
>1PEA_53_73
SQDPGGDPDRYRLCAEDFIRN
>1TXD_138_158
RQKKDSRFQTFVQDAESNPLC
>2DPO_237_257
PLETMHLNAEGMLSYSDRYSE
>1T3S_240_260
NHPAQLSKTSLAPIVVYVKIS
>1NML_119_139
PDRVVATLKSMPEYIERFEDA
>1YQS_115_135
YTNDMFAQTVPGFESVRNKVF
>1RH9_108_128
NWDAFGGKKQYVEWAVQRGQK
>1EDG_17_37
IPNNDGMNFVKGLRLGWNLGN
>1GP6_77_97
WGVMHLINHGIPADLMERVKK
>1R89_403_423
NVGESIREYFEIISGEKLFKE
>2B9W_239_259
HTTDWDRESDVLVLTVPLEKF
>1WZZ_45_65
ESHSEGQGYGMLFAASAGDLA
>1YLE_310_330
DWAPGKPVALSVEAAEALGVG
>2B4V_321_341
PWSLPHPAHLPRYPDFSPLYD
>1DKQ_319_339
TLPGQPDNTPPGGELVFERWR
>1ZWX_101_121
GGVAVVSQWPIVEKSQHIFQR
>1RP4_360_380
ALLQTFGRLSESIESVNMFEK
>1BQG_34_54
LSGAHGPLFTRNILILTDSSG
>8OHM_320_340
TSVRLRAYLNTPGLPVCQDHL
>1RA0_400_420
YSVRGGKVIASTQPAQTTVYL
>2DVZ_175_195
YKGSGPAVADAVGGQIELIFD
>1XAG_150_170
AFYRPTAVIYDLDFLKTLPFK
>1WMD_308_328
GRVTLDKSLNVAYVNESSSLS
>1A76_116_136
EAAKYAKRVSYLTPKMVENCK
>1DNV_10_30
TSSGGGNTQGQDVYIIPRPFS
>1SZN_324_344
KWGINPDWTFNVTYPAEFWAG
>1XHC_115_135
EPQIKGKEYLLTLRTIFDADR
>1UA7_76_96
EFKEMCAAAEEYGIKVIVDAV
>1PJC_108_128
RVGLTAIAYETVELPNRSLPL
>1R89_163_183
AEYKVRGFSGYLCELLIVFYG
>1YU0_52_72
LVKTAFIKADKSAVAFTRTGN
>1J09_392_412
PLLKELYPRLRAQEEWTEAAL
>1SQH_256_276
MSREIARGEEITLTAWIVATN
>1ZSX_87_107
GNIIKKKGWRRSSLVITTKIF
>1TOI_322_342
RQLFVNTLQEKGANRDFSFII
>1BG6_249_269
DLNVPSVCEWYKESYGQSPAT
>8OHM_351_371
THIDAHFLSQTKQAGDNFPYL
>1R89_258_278
HPLEIEPERLRKIVEERGTAV
>1JDN_14_34
VLLPQDDSYLFSLTRVRPAIE
>1RYO_286_306
SSPHGKDLLFKDSAHGFLKVP
>1I24_89_109
FEFLAESFKSFEPDSVVHFGE
>2HKJ_360_380
SIPVGEEPIVLRYANKIPLIY
>1QF5_279_299
PTELFDETGEFLCKQGNEFGA
>1RP4_329_349
ATALKILFEINDADEFTKQHI
>2CZ9_12_32
LIGEHTDYTYGYVMPMAINLY
>2BF1_48_68
AGHCNTSIIQESCDKHYWDTI
>2EWV_2_22
FEKQEVEQKKELKILEIIKEA
>3GRS_415_435
TKCVMKMVCANKEEKVVGIHM
>2J4O_30_50
GSASNRSYSADGKGTESHPPE
>1BN8_22_42
ADLGHQTLGSNDGWGAYSTGT
>2NZL_137_157
IEEVAEAGPEALRWLQLYIYK
>1V04_24_44
FQTRFNVHREVTPVELPNCNL
>2B5W_94_114
GTNEYFERDQPDMAPDGMYFE
>1RHC_279_299
ENYMCATDAEEMIKEIERFKE
>1R3S_128_148
ASELGYVFQAITLTRQRLAGR
>1M8Z_218_238
VIQHVLEHGRPEDKSKIVAEI
>1GW1_137_157
PVLNGYLDQVAEWANNLKDEQ
>1M13_163_183
FELCQLRFNTVFNAETGTWEC
>2A1X_287_307
SVNLKDIWMFRARLVKGERTN
>2FSJ_178_198
YLLNQGIIEQQPGYGVVIDVG
>1FCQ_264_284
PYYWYKYQDRRDTDLSRADLE
>1L9V_92_112
KVTQANVSNVLSRVVSIRHLE
>1P1M_355_375
NIKNHLVHAFSGEVFATMVAG
>1YRW_273_293
ALEIVTGQAGDGITMQGSQLA
>2FGQ_16_36
YVNKDAAGDSRYGLGTSGAST
>1JY1_385_405
GTQLMIRSYELGVLFLPSALG
>1IXH_110_130
KWDDEAIAKLNPGLKLPSQNI
>1UG6_334_354
LYVTENGAAYPDLWTGEAVVE
>1O88_199_219
SDTGRNITYHHNYYNDVNARL
>1Q1Q_33_53
SISLAENTQDVRDDDIFIITY
>1HO8_437_457
PESIDVLDKTGGKADIMELLN
>1OZ2_261_281
AVDRRNPALIRVASVEDVEDH
>1LI4_15_35
AAWGRKALDIAENEMPGLMRM
>1U8X_159_179
EKYSPDAWMLNYSNPAAIVAE
>1OEW_185_205
TAVSTKQGFWEWTSTGYAVGS
>1H6S_55_75
WDDGDAFAGTAGNAAQFWTSY
>1V72_3_23
ETSRPPALGFSSDNIAGASPE
>1YPV_175_195
RRIIMCAWNPRDLPLMALPPC
>1TCA_57_77
TQLGYTPCWISPPPFMLNDTQ
>2AE0_227_247
LEQNPSFVFFKPQSFAPVKGA
>1VPT_83_103
GSAPGTHIRYLRDHFYNLGVI
>1XA6_185_205
HTAVEKISSLVRRAALTHNDN
>1JL5_124_144
KALSDLPPLLEYLGVSNNQLE
>2IY9_325_345
KAISMFCKKNYIPVRQGRMSE
>1HT6_85_105
AIADIVINHRCADYKDSRGIY
>1Q5N_251_271
VGKMARDWSLMMQTEIAEVFE
>2FAU_318_338
PESQASAEQPEMGLVPRGSHH
>1HOW_226_246
FELITGDFLFEPDEGHSYTKD
>1YQS_199_219
VHPDTVIPGTHANGYLTPDEA
>2DVZ_26_46
PFAPGGSTDIIARLVTQRMSQ
>1JK7_288_308
TLMCSFQILKPAEKKKPNATR
>1XTI_312_332
RGMDIERVNIAFNYDMPEDSD
>1XMB_174_194
GIHLSARIPFGKAASRAGSFL
>1YT3_22_42
FPAIALDTEFVRTRTYYPQLG
>1OZA_205_225
VTAKMRADNFPTDNFGAALGG
>2EVX_2_22
IEQQSPWEFQGSEVWQQHRYQ
>1K5C_89_109
GTNNGTHKPHPFLKIKGSGTY
>1ML9_210_230
LEVDGEYMSGPTRFINHSCDP
>1BHE_143_163
VKKLKQNTPRLIQINKSKNFT
>1RI6_126_146
EGLDGCHSANISPDNRTLWVP
>1BQC_11_31
LYEANGQEFIIRGVSHPHNWY
>1USG_186_206
IARLKKENIDFVYYGGYYPEM
>1Q1Q_287_307
RGMPTFPWDEDPEEDGSPDPE
>1BIA_250_270
LELFEQEGLAPYLSRWEKLDN
>1USG_201_221
GYYPEMGQMLRQARSVGLKTQ
>1VJT_51_71
VHERRLNASYILARKYVEELN
>1DKQ_127_147
PLKTGVCQLDNANVTDAILSR
>1RA0_122_142
HVRTHVDVSDATLTALKAMLE
>1X3M_125_145
SPLAPLHNYANLSGIDAARHL
>1I1W_164_184
DPNAKLYINDYNLDSASYPKT
>1OFL_413_433
KIKDIQPIEGIALDLNALISK
>1UDC_85_105
AVGESVQKPLEYYDNNVNGTL
>1ZWX_4_24
SDEYPGNFKITSHNVYLFSRN
>1GPI_373_393
WLDSDYPTDKDPSAPGVARGT
>1YFE_9_29
DSMGAIDVPADKLWGAQTQRS
>1XKS_308_328
LITIEDNGCQMSDAVTVEVTQ
>1G6S_356_376
GAEVEEGHDYIRITPPEKLNF
>1XRF_372_392
LQTALPSALELYRKGIISLKK
>1YDX_314_334
FFYCALKYLQKDIKERMKSDD
>1LJ8_218_238
IKAHVSFPNAMVDRITPMTST
>1NXC_342_362
VKLGPEAFRFDGGVEAIATRQ
>1RH9_272_292
QWIQVHIDDSKMLKKPLLIAE
>1WXQ_94_114
KFLDDLRMASALIHVVDATGK
>1MXG_413_433
EAPPHDPANGYYGYSVWSYCG
>1TD6_91_111
PLVSFFQSLLQLVNHDLLEQQ
>2FEZ_40_60
AMLVINRNRPVGVDALITALW
>2AQ5_295_315
FEITSEAPFLHYLSMFSSKES
>1HO8_266_286
VQKYLSDFLDLLKLVKITIKE
>1JIX_305_325
ELIDRVNELKHSDVLRKEMLS
>1D2P_269_289
TTITNKYTPGETSATVTKNWD
>1RVK_9_29
RVFRTTTRRHSDSAGHAHPGP
>1CJC_235_255
IKEAARPRKRLMELLLRTATE
>1IOW_27_47
LAGLREGGIDAYPVDPKEVDV
>2CY7_153_173
QVLKKLAVFDTWSSLAVHIAM
>1PJA_49_69
SYSFRHLLEYINETHPGTVVT
>1XKS_28_48
VMEALTLAEVDDQLTINIDEG
>1QYI_20_40
DVSALTVYELLMDKCYLGLHS
>2HQ2_31_51
ARDIAGLMNIREAELAFARVT
>1OZA_164_184
AASGAGAKNMRELLSQMGLLE
>1HZF_137_157
VGGSPEKLQETSNWLLSQQQA
>2C4E_226_246
DKKIEIPCIKAGKVIDPTGAG
>1EZW_238_258
EDKAIEATKIVVAFIVMGSPD
>1GR0_343_363
YLMKSPPEQLPDDIARAQLEE
>1BUP_356_376
GKELNKSINPDEAVAYGAAVQ
>1H9A_203_223
NKDYIKNVQVTLSEVLGVEER
>1SE8_148_168
PAGDAVLSLSIAVNENYQDRQ
>1M8Z_58_78
ILQAAYQLMVDVFGNYVIQKF
>1Z2N_192_212
LKWQTRTSLPNVHRCGIKSVD
>2CY7_210_230
PAGAEVTNRPSPWRPLVLLIP
>2DBN_92_112
ALKAQGDAVWPVLSYADIKAG
>1QE3_64_84
PSDLLSLSYTELPRQSEDCLY
>1ESW_8_28
GLLLHPTSLPGPYGVGVLGRE
>1HZF_126_146
VLKVLSLAQEQVGGSPEKLQE
>1A8D_400_420
ASLGLVGTHNGQIGNDPNRDI
>1Q7E_123_143
FGSIKGFDECSPYVNVKAYEN
>1YFE_92_112
AIWQTGSGTQSNMNMNEVLAN
>1VYR_97_117
IAVQLWHTGRISHSSIQPGGQ
>1WZA_309_329
DQLGQDRNKARVAASIYLTLP
>1B6R_1_21
MKQVCVLGNGQLGRMLRQAGE
>1W5D_45_65
DTRMRPASSLKLLTAAAALSV
>1W55_240_260
LKAHSDGDVLAHSLTDAILGA
>1IZC_219_239
DLNGALSGVPHPTFVEAMTKF
>1YS1_260_280
SGQNDGVVSKCSALYGQVLST
>1FL2_177_197
PEMKADQVLQDKLRSLKNVDI
>1LCY_184_204
VIGVNTMKVTAGISFAIPSDR
>1A76_162_182
KKGDVWAVVSQDYDALLYGAP
>2HWK_30_50
QWNTVDYFETDKAHSAEIVLN
>1JTV_86_106
VLVCNAGLGLLGPLEALGEDA
>1NML_42_62
RLSSSHLISCNTCHNVGLGGD
>1Q25_194_214
AAACLVRGDRAFDVGRPQEGL
>1UUQ_418_438
TIAIMKEFNARFQPKLEHHHH
>1QZZ_250_270
DVVLLSFVLLNWSDEDALTIL
>1PEA_296_316
LGRAAQAAGNWRVEDVQRHLY
>1NML_189_209
LALFMDRGCTACHSGVNLGGQ
>2BKW_101_121
FADCLRSYGAQVDVVRPLKIG
>1PO5_240_260
SNPRDFIDVYLLRMEKDKSDP
>1VJV_373_393
DENKWYKFNDDKVSVVEKEKI
>2GY5_293_313
CSCNNGEMCDRFQGCLCSPGW
>2B9E_250_270
QNPGAFRLAPALPAWPHRGLS
>2C81_30_50
RWAISGYWTGEESMERKFAKA
>1YOE_104_124
PEPTFAPQNCTAVELMAKTLR
>2II0_409_429
TGEIQQYQNQPYCLRVESDIK
>1NIJ_155_175
ILLTKTDVAGEAEKLHERLAR
>2J3X_349_369
TSLKSTPSSFSKRRFIFRLRL
>4UAG_409_429
LSPACASLDQFKNFEQRGNEF
>2BI7_239_259
FYGYQYGRLGYRTLDFKKFTY
>1SE8_205_225
LVNEGWTDKDGNKRNSTRVEA
>1B7E_24_44
AMQTVKLAQEFPELLAIEDTT
>1KO9_137_157
PIECLFSFICSSNNNIARITG
>1F9V_232_252
TGAHSYGTLNLVDLAGSERIN
>2AZQ_95_115
AGLGGGTPRTIEGPLYVAGAP
>2CEY_236_256
DAAENAAKYHTKLFVDGEKDL
>2C3F_314_334
GFYAKETSQIDGNLKLKDPTA
>1NC5_128_148
GGFWHKDGYPYQMWLDGLYMG
>1LAM_445_465
WAHLDIAGVMTNKDEVPYLRK
>1NH8_182_202
LSQHDLVAFGEPLCDSEAVLI
>1GKZ_78_98
GFRSLPFIIGCNPTILHVHEL
>1BOO_92_112
VPARSIYNFRVLIRMIDEVGF
>2HGS_288_308
RSHAAKCPDIATQLAGTKKVQ
>1BG6_263_283
YGQSPATIYEAVQGNPAYRGI
>1TQ4_275_295
RQFLKQRIWLEGFAADLVNII
>8ABP_160_180
KAAGFPEKQIYQVPTKSNDIP
>2GY5_168_188
SARYIGGNLFTSAFTRLIVRR
>1VFL_105_125
LLANSKVEPIPWNQAEGDLTP
>1SNG_266_286
PHQLVEVLAEAGVRTLFTASA
>1DD9_59_79
ARFAIGFAPPGWDNVLKRFGG
>1SIG_208_228
NAAIAMNKPWSEKLHDVSEEV
>1WM1_279_299
LAKAWPEAELHIVEGAGHSYD
>1QHU_378_398
LWWLDLKSGAQATWTELPWPH
>1FNF_144_164
ISPSDNAVVLTNLLPGTEYVV
>1VE1_57_77
LRPGSGQVIVEPTSGNTGIGL
>2DBY_92_112
QFLAHIREVAAIAHVLRCFPD
>2B5W_59_79
LVLGHEAVGVVVDPNDTELEE
>1PJC_135_155
IAGRLSVQFGARFLERQQGGR
>1DB3_44_64
DHIYQDPHTCNPKFHLHYGDL
>1YGJ_52_72
WKGQVLNSDELQELYDGLKLN
>2BJQ_37_57
WYKFGKPIHGRAWNDNGNVEC
>2D5B_122_142
YEGLYCVSCERFYTEKELVEG
>1GXN_295_315
GSKFYDITQMSLERRTGYSWG
>1XAG_133_153
VGGKVGINSKQGKNLIGAFYR
>1PW4_264_284
VYLLRYGILDWSPTYLKEVKH
>1V73_322_342
RLIRGLYDGTRETLQENSLNQ
>1AOP_164_184
FVAIAENGKLVGFNLLVGGGL
>2A84_96_116
EGVEIAFTPTTAAMYPDGLRT
>2CJG_62_82
FVASSALGMNPPALVDDREFH
>1LI4_344_364
LVNLGCAMGHPSFVMSNSFTN
>1XMX_365_385
PDELKDLKTHLTQWFKAAGGN
>1HD7_278_298
VGWRLDYFLLSHSLLPALCDS
>1J72_305_325
RQAALQVAEGFISRMQYAPNT
>1I4W_132_152
PEVQSSDHINDKFLTVANVTG
>2FXU_297_317
NVMSGGTTMYPGIADRMQKEI
>1T1G_289_309
ARINQKLGKPVGYLNPTLYQL
>2CBN_229_249
VMVHEATLDITMEAKANSRGH
>2BC9_102_122
HILVLLDTEGLGDVEKGDNQN
>1K1S_166_186
VIRPTEVQDFLNELDIDEIPG
>1FKM_202_222
RQVKNLSQLVKRIDADLYNHF
>1TDH_23_43
FGGCVEKSSVSRNPEVPFESS
>2DBQ_178_198
YYSRTRKEEVERELNAEFKPL
>1INP_370_390
KGGLIAYRSEKQLETFLSRLL
>1UOZ_51_71
AELTSVANTPQSYWLDQAFPP
>1RK6_420_440
GLTAAKFGLAERGQVQPGYYA
>1BT3_208_228
VTNAGTAELFLGKAYRAGDAP
>1LRZ_205_225
RSFMEDTSESKAFADRDDKFY
>1ZTU_144_164
EAWDSTGPHALRNAMFALESA
>1V9M_274_294
KKGVQDPLGVGLVLAYVKERE
>1XTI_79_99
VLVMCHTRELAFQISKEYERF
>1AB4_35_55
KKSARVVGDVIGKYHPHGDSA
>1OFC_259_279
SRTALELQRRCNTLITLIERE
>1LRZ_212_232
SESKAFADRDDKFYYNRLKYY
>1ODM_214_234
HEDVSLITVLYQSNVQNLQVE
>1NF1_297_317
QEKIGQYLSSNRDHKAVGRRP
>2F8L_247_267
KPGGYLFFLVPDAMFGTSDFA
>1XTI_65_85
ATLQQLEPVTGQVSVLVMCHT
>1RVK_140_160
GDELEGGLATPEDYGRFAETL
>2F5U_54_74
ITDFPLTTRSADFRDGRMSKT
>1NML_170_190
FDKYLRGDTSALNESEKEGLA
>1JFB_72_92
ELSASGKQAAKAKPTFVDMDP
>1CPT_277_297
GGAIIGLSRNPEQLALAKSDP
>1H12_238_258
NHFTKVSGSPHWNLPTFLSRL
>2G9D_199_219
PSSTFSWYSAEHYAAQALTLE
>2F7F_24_44
TYWELGRADLHAVFECYFREM
>1Q5N_203_223
LASLQDQGSIVVEAYAKQLKL
>1FSU_62_82
YQIRTGLQHQIIWPCQPSCVP
>1REO_198_218
GAVDMIGDLMNEDSGYYVSFP
>1JX6_142_162
REWDKHQPFLYVGFDHAEGSR
>2F68_280_300
EHGKEEVNGKSFNHTVHNINA
>1K5C_62_82
TIDGTGINFVGADHIFDGNGA
>2G17_279_299
GVPALKNVVGLPFCDIGFAVQ
>1B89_392_412
ESLNNLFITEEDYQALRTSID
>1UZ5_99_119
AYISTGAMLPGNADAVIQFED
>1B6A_334_354
GQYRIHAGKTVPIVKGGEATR
>1IHG_281_301
ACKLKMSDWQGAVDSCLEALE
>1GTK_138_158
ERRPDLIIRSLRGNVGTRLSK
>1PHP_131_151
AKAFAELADLYVNDAFGAAHR
>1TVZ_157_177
AVAMVIAHNPSILALNEDAVA
>2D81_135_155
HTFPTDFNGAGDNSCSLSTSP
>1GYC_460_480
EAGFAIVFAEDVADVKAANPV
>1EUR_155_175
PGWRSRFAASGEGIQLRYGPH
>1OZ2_234_254
ETGASAVPTWAFKVRPPHSFL
>2AEX_41_61
KTKMELLILETQAQVCQALAQ
>1HZF_68_88
ASRYLDKTEQWSTLPPETKDH
>1UWV_251_271
SNGLRLTFSPRDFIQVNAGVN
>1WDP_441_461
MHADQDYCANPQKYNHAITPL
>1JR7_29_49
KQFLEQVAEWPVQALEYKSFL
>1JDW_184_204
MAWRSRFFEYRAYRSIIKDYF
>1OHC_212_232
QYFKNHNVTTIIRLNKRMYDA
>1FP2_56_76
NLVSILQVPSSKIGNVRRLMR
>2A1X_95_115
QEDKELFRYCTLPEILKYVEC
>1Y42_29_49
KKGKKQNTWDLFEERGYVKDT
>1XVT_11_31
KFGPLAGLRVVFSGIEIAGPF
>2D5B_165_185
KYRPWLQEYIQENPDLIRPEG
>1LRZ_161_181
LDLKDKTADDIIKNMDGLRKR
>2HVQ_177_197
NFTVDHAGLVDANKCVWNAEA
>1M13_107_127
YKPPADSGGKEIFSLLPHMAD
>1UR3_268_288
NAWVLRLPSQPLPIIGSGKIE
>2D2J_241_261
GTRSWQTRALLIKALIDRGYK
>1FNO_199_219
GVGELEFENFNAASVNIKIVG
>1GR0_28_48
SSLVQGVEYYYNADDTSTVPG
>1VRM_102_122
AFDPTVGRLLELWGFTGNYEN
>1M13_215_235
LQLHEEEYVLMQAISLFSPDR
>2J0W_107_127
SPALTDELVSHGELMSTLLFV
>1XUU_310_330
LWVKRPGNGDFSVNEYETLFG
>1IGR_264_284
EGFVIHDGECMQECPSGFIRN
>3MBP_181_201
VGVDNAGAKAGLTFLVDLIKN
>1XP3_191_211
CHTHDAGYDIVNNFDGVLNEF
>1AB4_374_394
PAEAKTALVANPWQLGNVAAM
>1LI4_147_167
LPGIRGISEETTTGVHNLYKM
>1L9V_208_228
ELRWQYNKFAVITHGKGHYRI
>1UG6_125_145
ALEERGGWRSRETAFAFAEYA
>1EZW_276_296
EAIGKGDFGTAIGLVDEDMIE
>2ALA_184_204
VFNQDFPPYGSGQPGRFGDIQ
>1VQZ_319_339
KTIDITRYFAGISREEIAEAV
>1S7C_262_282
AAAEGEMKGVLGYTEDDVVST
>1R76_271_291
QHDALTLRPTSARNFEPAALS
>1NOF_22_42
GVGWINDLTTEQINTAYGSGV
>1ZJC_82_102
NHEIKSYDVEARMDYVKRGAA
>1H6S_243_263
TLYGNYAFGATTVRAYVSDID
>1H12_35_55
STFDNMFGYNNTQQLYYPYTE
>1YE3_291_311
IVGVPPDSQNLSMNPMLLLSG
>1GXN_140_160
ALTVLDFAANKRAPFDTDVFS
>2C6J_222_242
NMAICMLPLCHDACKSYDQWI
>2FOZ_229_249
RLKKIGELLDQASVTREEVVS
>2EU9_316_336
RMLEFDPAQRITLAEALLHPF
>1LTQ_126_146
RGTKAVPIDVLRSMYKSMREY
>1M6E_40_60
ITALYSGDTVTTRLAIADLGC
>2A0M_244_264
DMPGVSCPAAVGLSAQEAFDM
>2AE0_277_297
LLDNNGKFNGQYELRLMVALD
>1PJA_77_97
RESLRPLWEQVQGFREAVVPI
>2BWM_374_394
IMKLIDDMTVSKGWTLQKTVR
>2A1X_123_143
AMHTMLINKPPDSGKKTSRHP
>1X19_314_334
LGAGMPFSVLGFKEQARYKEI
>1YHL_324_344
YEAEVVREVESLIEQLKVKSP
>1YUE_329_349
ENIGEKEIVGSIFYAPYTEGL
>1WMD_180_200
ITVGATENLRPSFGSYADNIN
>1WYC_123_143
GALVDEGRIDPAQPVTEYVPE
>1YD7_147_167
HGDHSLIVLSPSTVQEAFDFT
>1NE9_118_138
NTTLQDHGYVTRNRNVADAGM
>1YFE_60_80
EDLGLLSEEKASAIRQAADEV
>1CWV_287_307
LILSTLQKKISLFPVPTLTGI
>1GWU_286_306
GNITPLTGTQGQIRLNCRVVN
>1NW3_216_236
YTLERGDFLSEEWRERIANTS
>1OWL_158_178
AQPKPTPVATPTELVDLSPEQ
>2CZ9_314_334
DKEDAETIGEEILREYLKRFP
>1XKU_160_180
SGIENGAFQGMKKLSYIRIAD
>1SO7_99_119
TLFLFFIAIPGQVTEQQQLQT
>2C43_67_87
AKAAMAGRLMIRKLVAEKLNI
>1SI7_227_247
VAERLKKADVNQVVDGDALQL
>1A5T_118_138
ALLTDAAANALLKTLEEPPAE
>1OEW_161_181
GYHAPGTYNFGFIDTTAYTGS
>1IO1_221_241
TATEDVKNVQVANADLTEAKA
>1ZED_178_198
ARQEGCQDIATQLISNMDIDV
>2GI3_255_275
YEHDIEEGVSERFEEALKLLE
>1PII_239_259
LMAHDDLHAAVRRVLLGENKV
>1N3L_217_237
GLTGSKMSSSEEESKIDLLDR
>1YM5_262_282
GLMLASIKKEADNSTSYYIAG
>1JDC_303_323
GGQHHWALQDGLIRQAYAYIL
>1Z2N_150_170
NAHQMKIVLEQEGIDDIHFPC
>1H30_38_58
SLYLGRMFSGTPVIRLRFKRL
>2DFW_301_321
DFRLHLMDGDSLGGTAVRFVE
>1SZN_218_238
GISWRMSDDISPNWGSVTRIL
>1LAM_123_143
AVLGLYEYDDLKQKRKVVVSA
>1SQH_183_203
DAAMVHDSWPNKGEGSLTYLQ
>2BJF_18_38
RNMDIEYSFNQSIIFIPRNFK
>2DAP_77_97
PKFAQFACTVDTYDNHRDIPR
>1B6R_205_225
RAEEMLSAIMQELGYVGVMAM
>1VFL_160_180
WSSEVVELCKKYREQTVVAID
>1MOQ_277_297
IVVAPNNELLEKLKSNIEEVR
>2CBN_139_159
PLEHPLECYGYRIEEHDAPGA
>1KXU_143_163
PLGQEKALEQILEYELLLIQQ
>1Y42_360_380
TLAREVVTLVHGKQEASAAED
>1MSK_61_81
AGKYPRILEDEVVGVEAQRLF
>1TXD_156_176
PLCRRLQLKDIIPTQMQRLTK
>1DYK_196_216
QPTSSFHVGTCFANAESGTYF
>2POR_181_201
MEQLELAAIAKFGATNVKAYY
>1UMG_221_241
NLIAGKYVGKDDPVMIVRLQH
>1D7Y_50_70
PLSKDFMAHGDAEKIRLDCKR
>2HC9_452_472
RWLHLDIAAPAEVGDRGTGYG
>1NC5_219_239
VMSLADMIEELPKKHPNRHVW
>1XA6_284_304
HNTQRPMVVDICIREIEARGL
>2EX2_311_331
RAGSDAVRQILRQQAGVDIGN
>1PFO_157_177
AIDELVSKWNEKYSSTHTLPA
>1XFK_168_188
ELAPVRPSSGTPFNQIHHFCQ
>1IIR_226_246
LSPELAAFLDAGPPPVYLGFG
>1LZL_92_112
IGTAESSDPFCVEVARELGFA
>1ULZ_295_315
EHPVSEMVTGIDIVKWQIKIA
>1VAG_345_365
FQSDKVTIVDHHSATESFIKH
>1B89_247_267
LAILYSKFKPQKMREHLELFW
>2GWN_335_355
GGPLVQHSLLALLELCNQGIF
>1POT_136_156
YKGSLLLTDDAREVFQMALRK
>2BBC_376_396
AGEREFWQVLRDPDTPLQQGI
>2C5S_288_308
ERNALAITTGESLGQVASQTL
>1V0D_73_93
LLLTAGETWHGYVSDITRFLS
>1B8P_110_130
QIFTVQGKAIDAVASRNIKVL
>2GZ7_175_195
TDLEGKFYGPFVDRQTAQAAG
>1VB3_382_402
FKESVEAILGETLDLPKELAE
>1SP3_376_396
MLEKGIKYSGEYDFAATEMWW
>1XFI_213_233
KKAVIFVDNSGADIILGILPF
>1IR6_183_203
VAPLWGWNRALVKEGLARIPA
>1UMG_291_311
LGLGFNVKNGRLVGPTDLFDD
>1HX0_204_224
PGDIKAVLDKLHNLNTNWFPA
>1N26_179_199
VGSKFSKTQTFQGCGILQPDP
>1XOV_271_291
AKDLRIPVWNNTKLNSGKIKW
>2EX2_282_302
IMLKKSDNMIADTVFRMIGHA
>1DS1_186_206
ERTRARLLDRRMPCCVDVAFR
>2FOZ_284_304
SLQRTLIYSISLGGDTDTIAT
>1JTV_278_298
AMHREVFGDVPAKAEAGAEAG
>1KNW_139_159
VWLRVNPGFGHGHSQKTNTGG
>2EWV_350_370
EASPDPKELERMIRGGRHHHH
>1QZ9_287_307
SLAMVECGLDVFAQTDMASLR
>1VFL_292_312
NTDDPLIFKSTLDTDYQMTKK
>1IUQ_300_320
NGAGLSVAPEISFEEIAATHK
>1YPV_146_166
YRDMESDYSGQGVDQLQRVID
>1J09_315_335
GKYIREVLSLEEVAERVKPFL
>1V2D_352_372
KTEEELHLALERLGRVVNSPR
>1SBP_255_275
AAKNFYRPRDADVAKKYDDAF
>1L6J_182_202
DAHFDDDELWSLGKGVVVPTR
>1JHN_393_413
DNFIVCGDRRVVDDWANDGWG
>1GPI_45_65
SGYTNCYTGNEWDTSLCPDGK
>1LML_397_417
PKATDGIVKSYAGLCANVQCD
>2B5W_114_134
ERGIVGAHGYMSEFFTSPEKY
>1VAG_202_222
NVQFTEICIQQGWKAPRGRFD
>2HJS_110_130
VMVSVNAERLASQAAPFLLSS
>2AQ5_79_99
GHTAPVLDIAWCPHNDNVIAS
>1W55_146_166
QTPQISKTKLLKKALDQNLEF
>1WYC_274_294
RDLARVGRMMLDGGVAPGGRV
>2BU7_310_330
LAGFGYGLPISRLYAKYFQGD
>1MLA_143_163
IAKACEEAAEGQVVSPVNFNS
>1W3F_75_95
RRPAEPYVGQIDGDGRYPDNW
>1IIR_259_279
IDAIRAHGRRVILSRGWADLV
>1U8X_428_448
QKLWQALILSKTVPNARVARL
>1LJ8_362_382
FSNQAIADQLERVCSDGSSKF
>1SDJ_73_93
YFTPTVEVPICGHATVAAHYV
>1Q14_280_300
QLVEELGWQEDFEKILTAQGG
>1GR0_294_314
AFGDVPLNLEYKLEVWDSPNS
>2IM9_64_84
FKGTKYILGSLGEGPNARYDQ
>1AC5_194_214
KFSKIDGDTYDLKALLIGNGW
>1TVZ_110_130
ACYAATPAIQLAKDYLATRPN
>1Y0Y_98_118
LIAQRFKVWIDKGKFIYGVGA
>1WDI_251_271
RRVVAVGTTVVRALESAYREG
>2FP3_143_163
GKEKVEFRDGSVVDMQKIKDH
>1UWV_240_260
ETVSGEMPWYDSNGLRLTFSP
>1GVH_286_306
HTAQVNWFHAAENGDVHAFAD
>1VPB_213_233
SSLYMNDLIKKGIGQKALERV
>1Q25_314_334
SLFYTSEADEYTYYLSICGGS
>1R6D_43_63
GNRANLAPVDADPRLRFVHGD
>1GPI_260_280
KTFLGKGMTVDTSKPFTVVTQ
>2DVZ_207_227
GKLRAMAIAWPTRIDAIKDVP
>2FSJ_326_346
KPEDLQFANALGYRDAAERSM
>1BQG_90_110
LNKVRNAFADRDVGGRGLQTF
>2C43_140_160
IMKTSFPGRGSIPEFFHIMKR
>1F1O_53_73
SFDINRILEIEKDTRHDVVAF
>1GSA_279_299
LTEINVTSPTCIREIEAEFPV
>2HZ6_66_86
SKNNEGLTKLPFTIPELVQAS
>3GCB_386_406
HAMLITGCHVDETSKLPLRYR
>1N40_365_385
KMPGVDLAVPIDQLVWRTRFQ
>1W5D_81_101
TLKGKKLNGNLYLKGKGDPTL
>1T3S_304_324
ENQLEDACEHLADYLEAYWKA
>1E4F_351_371
VFKSPVRTGCYANSDRPSIIN
>1H9A_341_361
AAKQTRVDIVFKAGTFNFGSE
>1YPX_186_206
LDDTSWSYLCSDEQREVVRQR
>1R6D_82_102
HFAAESHVDRSIAGASVFTET
>1F9V_28_48
VNEFDDNSGVQSMEVTKIQNT
>1NHS_85_105
KEHQVTVKDLVSGEERVENYD
>2HRZ_213_233
ILREPLVGQEAVLPVPESIRH
>2B5W_235_255
DVPDVYEQMDFIYEATGFPKH
>1FNF_331_351
ATISGLKPGVDYTITVYAVTG
>3GCB_337_357
AVFFGSHTPKFMDKKTGVMDI
>1DYK_239_259
EFRTTRPTGVLLGVSSQKMDG
>1A8D_393_413
KLYDDKNASLGLVGTHNGQIG
>1YFQ_188_208
EESGLKYQIRDVALLPKEQEG
>1W55_302_322
NIDICVMAQSPKLKDFKQAMQ
>1CPT_68_88
GLFSNAEGSEILYDQNNEAFM
>1IG8_99_119
LGGDRTFDTTQSKYRLPDAMR
>1PJC_261_281
SVIVDVAVDQGGCVETLHPTS
>1VQZ_16_36
IINHSNDTAFNIALEEYAFKH
>1OX0_8_28
HHSSGLVPRGSHMKLNRVVVT
>1SBP_234_254
DTKAVAEAYLKYLYSPEGQEI
>1PBE_166_186
RQSIPAERLKVFERVYPFGWL
>1FKM_116_136
ILYLWAIRHPASGYVQGINDL
>1M6I_58_78
ELWFSDDPNVTKTLRFKQWNG
>1VLO_207_227
YEIALPNEKAADFWRALVEAG
>1PMI_315_335
NLVEMLTYSYESVEKQKMPLQ
>1XGK_214_234
HRIALTFETLSPVQVCAAFSR
>2IMR_69_89
AGHPDELRRQYPHAAEERAGA
>2AM1_258_278
ANFLEQALDLPVTGKYNATNA
>1VJY_2_22
ARTIVLQESIGKGRFGEVWRG
>1R9L_1_21
ADLPGKGITVNPVQSTITEET
>1REO_119_139
AWYFIKNIRKRVGEVKKDPGV
>1J58_45_65
VSNMKFSFSDTHNRLEKGGYA
>2BWV_57_77
EPEAVLVLIKSDDTHNHSVLF
>1VJZ_96_116
SLHRAPGYSVNKEVEEKTNLW
>1I24_65_85
HDRISRWKALTGKSIELYVGD
>1QHU_29_49
TSAHGNVTEGESGTKPEADVI
>1ZHX_357_377
KGISWQRRWFKDFDYSVTPEE
>2D81_11_31
NSVSVSGLASGGYMAAQLGVA
>1AL3_72_92
EVLSKVDAIKSVAGEHTWPDK
>1G97_300_320
DSTIGAGAVITNSMIEESSVA
>1TDH_144_164
FRESVLRNLADKAFDRPICEA
>1XKS_316_336
CQMSDAVTVEVTQYNPPFQSE
>2H8O_188_208
AAGIGGMAGGQALDLAAEKKA
>2D57_10_30
QAFWKAVTAEFLAMLIFVLLS
>1QNR_80_100
STINTGADGLQTLDYVVQSAE
>1P0H_21_41
VRALVTATTAVDGVAPVGEQV
>1Q0H_248_268
NASASQMEVLIHPQSVIHSMV
>2BU7_252_272
ESSLILPPIKVMVALGEEDLS
>1FG7_78_98
VLVSRGADEGIELLIRAFCEP
>1G4W_62_82
PEAKQLNDYVTTLTNIQVGVA
>1C3P_206_226
EEIGEGKGKGYNLNIPLPKGL
>2D0B_245_265
ARYVFLEEMEQLSRAVGLLLP
>1Q25_228_248
KEGAGQPDFCDGHSPAVTITF
>2GJL_30_50
EMAAAVANAGGLATLSALTQP
>1FI4_11_31
SSGLVPRGSHMTVYTASVTAP
>1NF1_256_276
AARRFFLDIASDCPTSDAVNH
>1O59_97_117
IIKMGVAAAHIIGGEIDTAFF
>1UXY_290_310
LINEDNAKSEDVVQLAHHVRQ
>2F6H_353_373
ALSSSGNDSKGHEHSSSIFIT
>2G9D_26_46
VRTEQGVTLKLHQRGVLEVIP
>1V71_37_57
KEFVAEVFFKCENFQKMGAFK
>1VAG_292_312
YMGTEIGVRDYCDNSRYNILE
>1NI5_393_413
DTTPLLFYGETLIAAAGVFVT
>2B3H_154_174
RPLQEGDIVNVDITLYRNGYH
>1P1M_71_91
SFEEWLFSKVLPIEDRLTEKM
>1F9V_205_225
TASTASNEHSSASHSIFIIHL
>1XAG_59_79
VHKVIIPAGEKTKTFEQYQET
>1VJZ_262_282
QKGIEVFCGEMGAYNKTPHDV
>1WP5_57_77
TNKGNYLYCPVHELPDIRWKD
>2F4Q_272_292
KFVADDLGNTPAVTRGSYICP
>2BC9_202_222
ADGQPLTPDEYLTYSLKLKKG
>1U7L_79_99
IGKIIEILQGLNETSTNAYRT
>2HMA_40_60
FMKNWDDTDENGVCTATEDYK
>1M7Y_147_167
GFDRDLKWRTGVEIVPIHCTS
>1RKD_286_306
VTRKGAQPSVPWREEIDAFLD
>1JHN_144_164
IMFGPDKCGEDYKLHFIFRHK
>1U4G_73_93
LNDAHFFGGVVFKLYRDWFGT
>1GCA_125_145
KHWQANQGWDLNKDGKIQYVL
>1QUB_194_214
NGFVNYPAKPTLYYKDKATFG
>1X54_33_53
KKIFLWIRDSTGIVQAVVAKN
>1E4F_238_258
MKHVIKDVSAVLDTSFEESER
>1G8P_243_263
EEWRPKDMDIRNQILEARERL
>1ZYL_92_112
GQTLLNHQGFYFAVFPSVGGR
>1AC5_83_103
DGALVESGPFRVNSDGKLYLN
>1IAL_287_307
KVIDAGALAVFPSLLTNPKTN
>8OHM_311_331
AWYELTPAETSVRLRAYLNTP
>1N3L_170_190
QALDEEYLKVDAQFGGIDQRK
>1BT3_265_285
GRDIAFYCHHSNVDRMWTIWQ
>1WMD_227_247
ILSARSSLAPDSSFWANHDSK
>1G4W_78_98
QVGVARFSQWGTCGGEVERWV
>1F20_45_65
KSSRSTIFVRLHTNGNQELQY
>1FNF_272_292
QSTVSDVPRDLEVVAATPTSL
>1ZJC_103_123
NLALISEDPDLMDGIDSQKLQ
>1VYR_314_334
KGLIDAVAFGRDYIANPDLVA
>1W3F_225_245
ETEFKVDISVDNQWNWGEENT
>1SUU_19_39
FLKRLSQNEYKLQGTGGKGLS
>7A3H_164_184
NNDPNNIIIVGTGTWSQDVHH
>1IO1_52_72
SQSDLDSIQAEITQRLNEIDR
>1US5_140_160
GSGTEQNARQILEAYGLTFDD
>2CY8_175_195
ETTANTLLIRPDDIEGMREVF
>1VJ1_133_153
LVDGHLSYFLGAIGMPGLTSL
>1NTY_94_114
ADKFQMYVTYCKNKPDSTQLI
>1BG6_73_93
VKDADVILIVVPAIHHASIAA
>1F20_137_157
DITTPPTPLQLQQFASLATNE
>1R6W_101_121
PQAANYRAAPLCNGDPDDLIL
>16VP_229_249
FVNGALTVRGVPIEARRLREL
>2HKJ_13_33
EFFKRNPELAGFPNPARALYQ
>1G4R_205_225
KEIYYHGEPISVNVHVTNNTN
>1UTE_125_145
PRSNVSVAIFMLDTVTLCGNS
>1ITX_188_208
DKQNYTLLLSKIREKLDAAGA
>1GA8_10_30
NYAAYLCVAAKSVEAAHPDTE
>1JK7_91_111
GDYVDRGKQSLETICLLLAYK
>1LL2_139_159
YQPSVETYNQLLHVASEQGSF
>1PBE_25_45
GIDNVILERQTPDYVLGRIRA
>1YFE_411_431
ALNTHIGYDKAAEIAKKAHKE
>1W3U_252_272
LKWIEERGGLEGVQQANRKKA
>2GU1_165_185
SEIKAISFKLAKGDVSAFLAE
>1QF5_78_98
ALMKEMKELEDRGIPVRERLL
>2I0O_112_132
LKVLSGDSAGSDAEPGKDSGC
>2AP1_274_294
VIGGGLSNFTAITTQLAERLP
>1GPJ_312_332
EEELSTVEEELEKLKERRLVA
>2FBA_69_89
RDSAITFLTVLSELEDNNFNT
>1V0D_226_246
WFSCQGPFDLESCLSKHSINP
>1TVZ_14_34
KYYVDMAKLAEARQVDPNKFL
>1XKN_60_80
DAMEAQARELLKERDPEGKYA
>1AB4_356_376
VALANIDPIIELIRHAPTPAE
>2EX1_2_22
KTITLYLDPASLPALNQLMDF
>1OYG_379_399
NDVTFTYSHFAVPQAKGNNVV
>2DAP_178_198
KARRGEAGDLTGKQTHKRQCF
>1KWF_65_85
MGYGLLLAVCFNEQALFDDLY
>2HC9_143_163
ELNVNIDVVCDKLTNEDAVFL
>1NHS_273_293
EPDVFAVGDATLIKYNPADTE
>1JY1_209_229
YLIGSTPGRFQGSQKDNWGHF
>1GP6_230_250
EAHTDVSALTFILHNMVPGLQ
>1BIA_215_235
EESVVNQGWITLQEAGINLDR
>2FGT_172_192
IGSKKEFLLPNKPLTMDKKEF
>1H4V_5_25
AVRGTKDLFGKELRMHQRIVA
>1R89_417_437
GEKLFKEPVTAELCEMMGVKD
>2POR_22_42
SSRSRVLFTMSGTTDSGLEFG
>1MSK_109_129
NRVGDDIEIYRDETRTHVINV
>1MSK_153_173
PKLSGKADYIGAFAVTGGLEE
>1ULZ_16_36
RIIRACKELGIPTVAIYNEVE
>1OGQ_80_100
FLYIGGINNLVGPIPPAIAKL
>1U8X_148_168
IGGVLEILDYMEKYSPDAWML
>2CZ9_23_43
YVMPMAINLYTKIEAEKHGEV
>1XAG_9_29
SNNYPIYVEHGAIKYIGTYLN
>2I1O_321_341
ETKRGKMSGRKNVLRCTSCHR
>1PMI_35_55
PSITIDETKPYAELWMGTHPS
>2B61_144_164
KALLEHLGISHLKAIIGGSFG
>1WCD_266_286
FDGTTVITRAVAANNGLTTGT
>1H12_45_65
NTQQLYYPYTENGVYKAHYIK
>2AZP_140_160
RYRRQVSVEVPGIGRVSGDIA
>1GQE_208_228
DSGGRRHTSFSSAFVYPEVDD
>2GUY_365_385
ANAIRNYAISKDTGFVTYKNW
>1H12_205_225
IPAFYDYFANNVTNQADKNYW
>1KXU_61_81
HEEMTLCKYYEKRLLEFCSVF
>1H30_113_133
SSGPVINHGMWQTISVEELAR
>2C0H_203_223
RFVNWQAAAIKEVDPGAMVTV
>2BU7_129_149
GDDPVSNQNIQYFLDRFYLSR
>1INP_64_84
NMENKFPGLGKKIFGEESNEL
>1LFW_427_447
FGAQPENGPMVMHAANEFMML
>1BQC_233_253
GNPDEDTIMAEAERLKLGYIG
>1IAL_215_235
RLLHHNDPEVLADSCWAISYL
>1GYN_269_289
STAQEIKDSVSYGVVKMNIDT
>2A1X_88_108
ITKVQDFQEDKELFRYCTLPE
>1ZKL_9_29
DDYNGQAKCMLEKVGNWNFDI
>1SIQ_227_247
EENVLPGASSLGGPFGCLNNA
>2G5D_130_150
GRRTERARFPIYGIPDDFISV
>1GKZ_29_49
IDVVAEKPSVRLTPTMMLYSG
>2EVX_353_373
NARVQVVDNFGQSVFDGEVRE
>2I0O_181_201
EKAGGRVTLDGRVNGGLNLSR
>1D5T_207_227
TINRIKLYSESLARYGKSPYL
>2F5U_280_300
PGAVPSEAIARGASGSDSGAI
>1QNR_52_72
VVRVWGFNDVNTQPSPGQIWF
>1KVK_17_37
HGEHAVVHGKVALAVALNLRT
>2GFO_52_72
NPVFGGSGPALTGLRNLGNTC
>1YIS_71_91
PFIRSEERKLKHDVMAHNHAF
>1YE3_263_283
DFSFEVIGRLDTMVTALSCCQ
>1QAZ_181_201
GDTSCCNNHSYWRGQEATIIG
>2GVK_16_36
DVAGKQGENVIFIVYNLTDSP
>1DKQ_208_228
TGAVSLASMLTEIFLLQQAQG
>1XKN_218_238
VDDMARFVNENTVVIAVEEDP
>1Q5N_119_139
ILQCRDALAIVQNQVQQCYET
>2F6H_107_127
LYSFVVFALNSILTEETFKNG
>2C5S_194_214
LSGGIDSPVAAYLTMKRGVSV
>1HT6_58_78
YDIDASKYGNAAELKSLIGAL
>1USG_37_57
GGIKGDKLVGVEYDDACDPKQ
>2HKD_22_42
KSSNADGKYDLIATVDALELS
>1CJC_16_36
PAGFYTAQHLLKHHSRAHVDI
>2B61_223_243
PDQGLSIARMLGMLTYRTDLQ
>1CEO_264_284
PAIEFREKKKCKLYCGEFGVI
>4BCL_46_66
TDCNIRIDAKPLDAQKGVVRF
>1C3P_57_77
LLLFHTEDYINTLMEAERCQC
>1JP4_96_116
LKQPCPSQYSAIKEEDLVVWV
>1E6U_276_296
KPDGTPRKLLDVTRLHQLGWY
>1YI9_147_167
LTRVPQPLIAGMYLMMSVDTV
>1OC7_213_233
RAVRGLATNVANYNAWSVSSP
>1H30_278_298
PLSVALVDYHSTKKLKKQLVV
>1R6D_8_28
GAGFIGSHFVRQLLAGAYPDV
>2C81_168_188
HGSVWNNQRAGTIGDIGAFSC
>1N40_51_71
CTQVLEDRRFSMKETAAAGAP
>1NQK_275_295
ALHNGKRDNLEISPNLWAGVG
>1Y7E_324_344
KALWNSKSISADVCAAINPLF
>1TQN_218_238
CVFPREVTNFLRKSVKRMKES
>1GWU_166_186
ALSGGHTFGKNQCRFIMDRLY
>1TVZ_274_294
GNIYTGSLYLSLISLLENRDL
>1GKZ_229_249
AARFPFIPMPLDYILPELLKN
>2H6O_172_192
AVVRAQGLDVTLPLSLPTSAQ
>1B6R_254_274
ASISQFELHLRAITDLPLPQP
>1NST_168_188
ALKYTFHEVITAGSDASSKLR
>1R6W_210_230
IAIAWDESLREPDFAFVAEEG
>1OLT_349_369
QVDEQGNALWRGIALTRDDCI
>7A3H_85_105
AVEAAIDLDIYVIIDWHILSD
>1WDP_109_129
QWVLDIGESNHDIFYTNRSGT
>1K7I_55_75
AQITRENVSWNGTNVFGKSAN
>1WW9_19_39
VDAKLGFRNHWYPVMFSKEIN
>1OKG_112_132
RLWWMLNSLGADAYVINGGFQ
>2I7Q_28_48
PEPRTRRRAYLWCKEFLPGAW
>1CKO_107_127
AMTVYLLPFKNIPRVLFQGSI
>2D81_57_77
TSCMYNGYPSITTPTANMKSW
>1R3F_165_185
GNELELEIHCSKGTYIRTIID
>1Y0Y_200_220
AKADVYFVATVQEEVGLRGAR
>1P5D_111_131
PPDYNGFKIVVAGETLANEQI
>2GZ7_227_247
LNDFNLVAMKYNYEPLTQDHV
>1H6S_7_27
YGRFGLQYVEDRGVGLEDTII
>1YI9_126_146
HYGDISAFRDNHKDCSGVSVH
>1OKG_238_258
QGAGDAADLSSFVFSCGSGVT
>1YM5_150_170
IKPPALLHTGPEWIVALVEDA
>1YHT_35_55
IKSFIDTISLSGGNFLHLHFS
>1YIS_406_426
AKQLQATQKVDIRQTMADPFF
>2NWH_48_68
NLSRLGFEVRIIAPRGGDVTG
>1OEW_52_72
EVDQTIYTPSKSTTAKLLSGA
>1N67_238_258
DNAADLSESYFVNPENFEDVT
>2DFW_27_47
YIPVLAEADPDRFGIALATPT
>2JAK_103_123
IYPEVVHMFAVNMFRTLPPSS
>1Y4I_191_211
PYCQQPLQLGADIVVHSVTKY
>2CJG_300_320
KKTQVCGVMAGRRVDEVADNV
>2PGD_91_111
LDIGDIIIDGGNSEYRDTMRR
>1M6I_117_137
DVRDNMVKLNDGSQITYEKCL
>1OKG_81_101
AEFIDWCMANGMAGELPVLCY
>1H4V_175_195
YNAYLREVLSPHREALSEDSK
>1BHE_20_40
ADSSTATSTIQKALNNCDQGK
>1TV5_244_264
EIDNLEKNNIMNDESTYNEDN
>1R3F_68_88
YLLDSDKRYRVIARLGQRTDT
>1BQG_80_100
NQSIGNYQSLLNKVRNAFADR
>2F8L_196_216
NLLVDPVDVVISDLPVGYYPD
>1DS1_138_158
ETLLEFHTEMAYHRLQPNYVM
>1V2D_71_91
AEEFAVEPESVVVTSGATEAL
>1ZJC_94_114
MDYVKRGAANLALISEDPDLM
>2BI7_98_118
PINLHTINQFFSKTCSPDEAR
>1TFR_84_104
YYYKKNRGKAREESTWDWEGY
>1JDN_366_386
NGDRYGDFSVIAMTDVEAGTQ
>1UG6_408_428
FPSQRRIPKRSALWYRERIAR
>2GFO_216_236
FKSTVQCLTCHKKSRTFEAFM
>1PII_295_315
QAQEVMAAAPLQYVGVFRNHD
>1YIS_285_305
SSAMPYKKNPMKSERCCALSR
>2CZ9_198_218
YAERKHIAEESLKILGKGSSK
>2GNO_117_137
LNTRRWHYLLPTIKSRVFRVV
>2G0D_257_277
VADELKKEKVIREASFIRDAW
>2B61_164_184
GGMQANQWAIDYPDFMDNIVN
>3THI_86_106
FALQGAKRNGEVYGLPQILCT
>1E5W_300_320
IEVQQMKAQAREEKHQKQMER
>1FSU_17_37
NDVGFHGSRIRTPHLDALAAG
>1IUC_266_286
IAANSSGNIDISVFFQASGVS
>1IMV_50_70
SSMSPTTNVLLSPLSVATALS
>1N40_206_226
LSRLRKDPAYSHVSDELFATI
>1Q14_178_198
GELVKPAIVFFGEDLPDSFSE
>1V71_196_216
RHFAPNCEVYGVEPEAGNDGQ
>1V0D_23_43
GVAARSCQELLRKGCVRFQLP
>1VBI_224_244
YALALLVEVLSGVLTGAGVAH
>1YLE_300_320
QDFRAVVLDLDWAPGKPVALS
>1GP6_271_291
IGDTLEILSNGKYKSILHRGL
>1F20_318_338
VFGCRQSKIDHIYREETLQAK
>1WCD_126_146
AVTFQGSLSELTDVSYNGLMS
>1W78_236_256
WAFSDAHGTLENLPLPLVPQP
>1PFO_324_344
GGDAQEHNKVVTKDFDEIRKV
>2GI3_54_74
EKKGKFWGIPVAIKDNILTLG
>2NVP_177_197
YHREKSDYSFQRLNCSVTDTL
>1UUQ_328_348
LEEFGLDRDMGSYAMDSTTEY
>2GG6_281_301
LQEMGADIEVINPRLAGGEDV
>1JFB_161_181
PFNDLEYLTQQNAIRTNGSST
>2FBA_226_246
ALAYAVDIAKSFDDGDFANTL
>2I0O_172_192
EDTVEYQRIEKAGGRVTLDGR
>1XHC_196_216
TGVKFFLNSELLEANEEGVLT
>1AOP_241_261
VGVETFKAEVERRAGIKFEPI
>2PGD_41_61
FLANEAKGTKVLGAHSLEEMV
>1Y3N_452_472
WVMGTKDPEKTWNDYQQQLKN
>1FSU_191_211
LFLYLALQSVHEPLQVPEEYL
>2AE0_171_191
DGSPLNFFSYAGKNGHAYRSI
>1O88_134_154
RVDDSPNVWVDHNELFAANHE
>1NQK_156_176
HVRGAKLLFPAIQQPYPPLYF
>1U09_266_286
GFHPNAEWILKTLVNTEHAYE
>2C6J_278_298
KQELNGFKEATFENEINKRDN
>1NXC_426_446
VQQSFFLAETLKYLYLIFSDD
>1SO7_246_266
VQAQSTNDGLDFQESQLVKKL
>1NH1_195_215
RTELGAKALKQHLQRYNPDRI
>1ZGK_288_308
DTWSEVTRMTSGRSGVGVAVT
>1NHS_365_385
DFNPDKQKAWFKLVYDPETTQ
>1JX6_211_231
AYYTKATKQSGYDAAKASLAK
>1NRI_171_191
ISIASNPKSEMAEIADIAIET
>1V71_266_286
IDCLKFYAARMKIVVEPTGCL
>2HZ6_225_245
AVETLRYLTFMSGEVGRITKW
>1LZL_257_277
MELDPLRDEGIEYALRLLQAG
>1SQH_200_220
TYLQALVRFNKSLGICRSDTG
>2EX2_62_82
RFTTTLETKGNVENGVLKGDL
>2FR1_99_119
EPEEAPLALASLADTLSLVQA
>2NWH_213_233
KAGLSGGVVTRGASEVVAFNG
>1KS8_261_281
QVLLAKLTNKQAYKDTVQSYV
>2HQ2_252_272
IMVFVGNRGCVQIFTGVVEKV
>2DVZ_245_265
LLAPKGTPMDVVNKLRDAAVV
>2EVX_181_201
GRPEQVERGVEEWERSSRKGS
>1UZ5_182_202
KVAVISTGNEIVPPGNELKPG
>2I0Z_173_193
QTGEVLETNHVVIAVGGKSVP
>1IK6_100_120
VIDTPLNEGGILGFAMGMAMA
>2AU3_355_375
LIKTARENLEEKTREFRYYLG
>1YD7_331_351
FDFELIERIAERVDKLYVPEM
>1EU8_165_185
NFWGFVWQGKQYEGLVCDFVE
>1NIJ_185_205
VTHGDIDLGLLFNTNGFMLEE
>1NTY_132_152
ANSISSYLIKPVQRITKYQLL
>2AQ5_284_304
LCGKGDSSIRYFEITSEAPFL
>2A1X_104_124
CTLPEILKYVECFTGPNIMAM
>2DBN_345_365
VAPGRVLPVSEQWHPLLIEAL
>2IZR_100_120
RTFSLKTVLMIAIQLISRMEY
>2NWH_167_187
AISPAKAVKLKAALGDIDILF
>1O88_4_24
TGGYAATAGGNVTGAVSKTAT
>1YFE_146_166
TAMHVAALLALRKQLIPQLKT
>2F7V_107_127
IKGAAAALVAAANAGDGDAAF
>1Q25_119_139
TTAACKKNIFKANKEVPCYAF
>1K92_377_397
ENLTYKPERLTMEKGDSVFSP
>1ADT_150_170
RWGRNVVQISNTDARCCVHDA
>1ZDY_45_65
GSVVVFSMASGRHSTELDFSI
>1QF5_140_160
KVARRGLRVGDLFDKETFAEK
>1WRU_118_138
CAPYGVTVRWELSDKESSAAF
>1V2D_114_134
VYLPDAFLAGAKARLVRLDLT
>1NI9_178_198
QLGVRVFAIPDGDVAASILTC
>1NI5_226_246
ELLADDLAHCQSPQGTLQIVP
>2HC9_248_268
ALVGKGVVYDTGGLQIKTKTG
>1IOM_280_300
EKHGHSKEYQILKIVEEEAGK
>1DB3_236_256
QWMMLQQEQPEDFVIATGVQY
>1XHB_140_160
KHDRRTVVCPIIDVISDDTFE
>1IGR_376_396
RLILGEEQLEGNYSFYVLDNQ
>2FUZ_259_279
EDGVVYWDFEVPQEPSSYRDS
>2H9F_376_396
IMSRSARILMEGWVRVPGDAF
>1WF3_37_57
PRPQTTRKRLRGILTEGRRQI
>2VTK_205_225
VYGLLANTVRYLQCGGSWRED
>2IXR_10_30
PALEALAKTMPADAGARAMTD
>1F9V_195_215
ILKKANKLRSTASTASNEHSS
>2A99_34_54
FLTPNELFFTRNHLPVPAVEP
>2EX1_350_370
NKQVKSKEDALNNPYVKVMRR
>1PW4_2_22
SIFKPAPHKARLPAAEIDPTY
>1JTA_3_23
LVSDKALESAPTVGWASQNGF
>2BG1_107_127
SAVADYGYLLDDGTGRVEVGN
>1OEW_153_173
SPVFTADLGYHAPGTYNFGFI
>1E4F_203_223
EKDRGVVVVNLGYNFTGLIAY
>1EU8_295_315
HIGISKYSDNKALAWEFVKFV
>2O14_201_221
QVRNMASGGQIARGFRNDGQL
>2AYU_120_140
LENKFLQKYKPIWEQRSRIIS
>1A26_185_205
RIEREGESQRYKPFKQLHNRQ
>1LAM_242_262
EPPLVFVGKGITFDSGGISIK
>1EZW_327_347
PIGPDKEKAIELVGQEVIPHF
>1JL5_283_303
DVSENIFSGLSELPPNLYYLN
>2GWD_374_394
TGLKTPFRDGLLKHVAEDVLK
>1YC9_1_21
MWEANELSSTNTFSHQAEMDW
>1BUP_296_316
SITRARFEELNADLFRGTLDP
>2G62_72_92
VSEAIEKLVALLNTLDRWIDE
>1SZN_240_260
LNSFKLNSVDFWGHNDADMLE
>1YDX_331_351
KSDDSPFLSLKLAGEIKVPYV
>2GFO_202_222
QLNESIIVALFQGQFKSTVQC
>1VJO_314_334
IGLSLHVEKEYRLPTLTTVCI
>1ZYL_193_213
FTVLRLHGDCHAGNILWRDGP
>2BX6_153_173
PELAFQFKDAGLSIFNNTWSN
>1UYN_20_40
AHADMQGRRLKAVSDGLDHNG
>2GZ7_74_94
QLRVIGHSMQNCLLRLKVDTS
>1GXN_148_168
ANKRAPFDTDVFSDNDRTRFK
>1A87_226_246
ADLAIKVEKIREKSIEGYNTG
>1JL5_299_319
LYYLNASSNEIRSLCDLPPSL
>1C7Q_32_52
MLHERKGPGSDFLGWVDWPIR
>2H9F_148_168
AHVPVSGGQVQETGDFELDGV
>1ZYL_207_227
ILWRDGPMFVDLDDARNGPAV
>1IN4_126_146
IEDFQIDIMIGKGPSAKSIRI
>1USG_214_234
RSVGLKTQFMGPEGVGNASLS
>2CBN_169_189
GVPPGPLFQELKAGKTITLED
>1VPK_341_361
HIETEEIEMNFVDSTSPCQIN
>1ADT_27_47
DLKANFKLLPDQVEALAAVCK
>2C5S_80_100
FGIHKFNLAMKVPSELEDIKK
>1SAZ_128_148
DPVVVDEMEDVARVSGHPNYQ
>1OFC_40_60
DFQFFPPRLFELLDQEIYYFR
>2EU9_174_194
KSVKNTSIRVADFGSATFDHE
>1V04_126_146
TVYLLVVNHPGSSSTVEVFKF
>2FGQ_80_100
SLSGNFGEVRLGRDLVPTSQK
>2F5U_231_251
HNLFLWEDQTLLRATANTITA
>2FGT_103_123
KWSNQSFEYSSFDHILIPFNE
>1HOW_242_262
SYTKDDDHIAQIIELLGELPS
>1DFA_244_264
EKLNLCAEYKDRKEPQVAKTV
>1R6F_201_221
TIQVDGSEKKIVSIKDFLGSE
>1J72_220_240
IQVLGPKPALKEGNPEEDLTA
>1J7X_190_210
SHPKVLGKPYGSKKGVYVLTS
>1O70_70_90
RNKMRQILNMHIIKDRLNVDK
>1DFA_197_217
KFHLTIEGPKVLAYLLGLWIG
>1RKD_79_99
TDNIDITPVSVIKGESTGVAL
>2F4Q_289_309
YICPVIFDRYLDGKVLDDYEP
>1S7C_138_158
KYAGQDIVSNASCTTNCLAPL
>1XGK_189_209
WLDAEHDVGPALLQIFKDGPQ
>1IHG_308_328
KALYRRAQGWQGLKEYDQALA
>1EU8_330_350
WNPGRVDVYDDPAVVSKSPHL
>2GHS_196_216
VDTKVNRLMRVPLDARTGLPT
>1W3U_265_285
QQANRKKASLIYDAIDQSGGF
>1SQH_13_33
LSDSEVDELLDLYKVKFGIRN
>1XVT_167_187
FPYTADYFSGLTATTAALAAL
>2G17_44_64
AGKLISDLHPQLKGIVDLPLQ
>1GP6_36_56
FLEEKKEDGPQVPTIDLKNIE
>2HWK_198_218
LGIPGDVPKYDIIFVNVRTPY
>2NLO_17_37
QGAMNDSILLGLIGQGLDLSR
>2GFO_268_288
RFYCSHCRARRDSLKKIEIWK
>1IZC_280_300
LSRLVHGSLAQARASAKQFAG
>1YLE_63_83
FVLEDSASGELVGCSAIVASA
>2F7F_232_252
VDTYDTLKAGVPSAIRVAREM
>1PB1_186_206
KKIRFPEHCGIGIKPCSEEGT
>1LI4_254_274
MEGYEVTTMDEACQEGNIFVT
>1KV7_59_79
TVDIYNQLTEETTLHWHGLEV
>1R3F_77_97
RVIARLGQRTDTSDADGQIVE
>1OC7_125_145
LISFSDVRTILVIEPDSLANM
>1QUS_176_196
GSFAGAMGYGQFMPSSYKQYA
>1EYB_344_364
FPPRWGVADKTFRPPYYHRNC
>1YM5_269_289
KKEADNSTSYYIAGHATTVID
>1XHC_163_183
AEAGYHVKLIHRGAMFLGLDE
>1G93_10_30
HSSGLVPRGSHMESKLKLSDW
>1J7X_156_176
TAVPLLLSYFLDPETKIHLFT
>1HSK_127_147
RDYALTGLEFACGIPGSIGGA
>1POT_293_313
PDAETIKNGEWQNDVGAASSI
>1SYY_58_78
MGKDIELWKSDRLSEDERRVI
>2G17_85_105
HEVSHDLAPQFLQAGCVVFDL
>1KNW_14_34
AENLLRLPAEFGCPVWVYDAQ
>1B7E_96_116
PDDPADADEKESGKWLAAAAT
>1WM1_226_246
LAFARIENHYFTHLGFLESDD
>2HWK_3_23
FQNKANVCWAKALVPVLKTAG
>1H30_185_205
LDGCMRSWNWLNGEDTTIQET
>1I24_127_147
QHNNVIGTLNVLFAIKEFGEE
>1Y4I_367_387
GITDGLIRLSVGLEDPEDIIN
>2BBC_218_238
AQTPEGYFGNVYSTPLALQLL
>1UDC_144_164
TPQSPYGKSKLMVEQILTDLQ
>2C43_167_187
WETIRSFKDEWTQLDMFYRNW
>1UR3_110_130
TAREENVIGHYITDRDHIIKS
>2D7U_5_25
IVVGGQWGDEGKGSIVAYLSL
>1JX6_62_82
NIASFEKRLYKLNINYQLNQV
>2FYT_63_83
FKDKVVLDVGCGTGILSMFAA
>1R76_77_97
WYTSKAARHVADVIVSFQTPA
>1FO8_33_53
FPIIVSQDCGHEETAQVIASY
>2G62_82_102
LLNTLDRWIDETPPVDQPSRF
>1YLE_169_189
YSDEQGESPFWNAVGRNFFDL
>1UA7_328_348
EDQAITAVNRFHNVMAGQPEE
>1XP3_148_168
QTVNIALETMAGKGTECGRSF
>1CWV_450_470
SDWQSGEYWVKKTSTDFETMN
>7ODC_369_389
RCNLPEMHVGDWMLFENMGAY
>1PZD_288_308
ILVRSRLLLLDTVTMQVTARS
>1X54_293_313
SKGVNVEWGDDLGADEERVLT
>1A8Y_208_228
IPDKPNSEEEIVNFVEEHRRS
>2HOE_73_93
VGRPTKSLKISPNCAYVLGIE
>2F82_281_301
TPYSSLSLDESYQSRDLEKVS
>2B9W_399_419
AGEIMSFGNFDEVCHYSKDLV
>2F7F_94_114
EFKCTVRSALEGDLVFNNEPL
>3GRS_294_314
NTKDLSLNKLGIQTDDKGHII
>2JAK_208_228
LRAYIRKQINNIFYRFIYETE
>1ESW_168_188
EKALREAKSALAEEVAFHAFT
>2GHS_227_247
GIKGGMDGSVCDAEGHIWNAR
>1ITX_43_63
YAFADICWNGIHGNPDPSGPN
>1UA4_289_309
VGLNEVELASIMEILGEKKLA
>3GCB_273_293
FASKYAKLDPSTPVSLINDPR
>1B6A_423_443
LGESKYLMALKNLCDLGIVDP
>1VHN_297_317
LKEMFYNFIKEVEGGSHHHHH
>2GU1_219_239
PKRKHPVTGRVVPHNGTDFAT
>1R3F_27_47
DALQKVKRIYNANRAGHTGAL
>1LFW_110_130
GRIYGRGSADDKGPSLTAYYG
>1X3M_162_182
TLAPEAYLYGLPWEYFSSLGV
>2IY9_23_43
KPWYFDAIGLTETTMSLTDKN
>1X3M_302_322
GHERARLAIKTFVHRIARHIA
>1LW7_315_335
LDKYKVPYIEIESPSYLDRYN
>1OQ9_222_242
CGTIAADEKRHETAYTKIVEK
>2CU2_59_79
RRDQEAVARPYADGIRLLLEP
>1DDI_84_104
LPLNEALQWHFELTVNTANIV
>1BQG_153_173
MLGYLFYVGDRNKTDLGYRSE
>2FR1_22_42
PTGAGEPARLDGTWLVAKYAG
>1KVK_299_319
DMNQHHLNALGVGHASLDQLC
>1B63_196_216
KIVRQYRAVPEGGQKERRLGA
>1LTQ_3_23
KIILTIGCPGSGKSTWAREFI
>1XHC_269_289
CAEYSGIIAGTAKAAMEQARV
>1QOY_150_170
LVSSQSFNNASGKLLALDSQL
>2G9D_78_98
DDIVSGFQPVAERCLFIMAHP
>1NQK_354_374
PEIPQPQPLNPQGEAVANDFI
>2F7V_129_149
FSSDEEANDPRCIAAFLARGL
>2BLE_48_68
SRAEVDLERTFTFRNSKQTYS
>2BMW_154_174
LAGGTGITPMRTYLWRMFKDA
>2PGD_134_154
ARYGPSLMPGGNKEAWPHIKA
>1IR6_169_189
LEYADLAAVGTIADVAPLWGW
>1VPK_138_158
TFEVDTSLLEEMVEKVIFAAA
>1FL2_140_160
PLFKGKRVAVIGGGNSGVEAA
>1XWI_81_101
DLVSKWLGESEKLVKNLFQLA
>1E4F_358_378
TGCYANSDRPSIINADEVAND
>1YKS_49_69
VLSEMKEAFHGLDVKFHTQAF
>1XIP_349_369
TILEPCSGVDTIERLPLVYIL
>1ZVD_145_165
LGKSITLDDMELVDPDLHNSL
>1IMV_100_120
GTYKELLDTVTAPQKNLKSAS
>1JMM_59_79
TTDGKFLKASAVDDAFSKSTS
>1VLI_253_273
KNLPGADHSFALNPDELKEMV
>2GWN_307_327
NGRIDIIATDHAPHLLREKEG
>1OWL_197_217
GFDWDGGFPVEPGETAAIARL
>1A76_244_264
SGVAKDVLKKEVEYYDEIKRI
>1H4V_229_249
LGEEARAHLKEVERHLERLSV
>1BN8_31_51
SNDGWGAYSTGTTGGSKASSS
>1ZSX_216_236
LPELFHKIGVGAMTWSPLACG
>1C0P_237_257
GGTYGVGDWDLSVNPETVQRI
>2D5B_31_51
FLARWHRLDGYRTFFLTGTDE
>1F1O_289_309
MTAYENVPLWHERDISHSSAE
>2F82_6_26
ILAMDIYFPPTCVQQEALEAH
>1NF1_145_165
MTEKFFHAIISSSSEFPPQLR
>2C43_147_167
GRGSIPEFFHIMKRKFTNKEW
>2IM9_25_45
TNSAAIEEQANSSIRKLYHTL
>1U7L_320_340
GLPPHFNIKIIAVPPKNLSKC
>1VPR_227_247
RAKRTWKSGHYFYEPLVSGGN
>1XOV_172_192
YDKLGIAIAEGLTGKTVAAKN
>1NW3_50_70
DLKLAMENYVLIDYDTKSFES
>1V2D_310_330
LMAELPGWDAFRLVEEARVAL
>1EYB_151_171
IKSNNGLAIHIFLCNTSMENR
>1XTI_335_355
LHRVARAGRFGTKGLAITFVS
>1SNG_142_162
MIRELLPQGAVTPDLRAILTN
>1Z2N_14_34
LFIWLPESKQKTLFISTKNHT
>1FL2_16_36
AAIYSARKGIRTGLMGERFGG
>1W5D_413_433
GSLSTVSSLSGYAETKSGKKL
>1QE3_56_76
AYGPICPQPSDLLSLSYTELP
>2AM1_229_249
IDKKVVRFGQGAELEITDLVE
>1GXN_288_308
GFFSDRDGSKFYDITQMSLER
>2F82_288_308
LDESYQSRDLEKVSQQLAKTY
>1CKO_76_96
KYVVSEKTDGIRFMMFFTRVF
>2ABS_229_249
AMQSLLLHTNILFGNEEEFAH
>1C7Q_246_266
YQYAAVRNILYRKGKAIELLV
>2H9F_112_132
AGAFALHAGLVDPARIPEDGI
>2F5U_317_337
PLYRADPAVELTQLFPGLAAL
>1QWO_5_25
KSCDTVDLGYQCSPATSHLWG
>1CEO_216_236
AMAYNRTVKYPGQYEGIEEFV
>1RWR_85_105
PSRLAGTLEVYGKGADLIIAN
>1FOB_156_176
ALLHSGAWGVKDSNLATTPKI
>1NML_179_199
SALNESEKEGLALFMDRGCTA
>1KVP_34_54
PVIAGDSFEMDAVGALRLSPL
>2GVK_82_102
DKGKPKELSTFSEIKGEKYTA
>2G5D_161_181
NLVRIRQTGKNSGTIDNAGGT
>1D7Y_284_304
RFERIETWSNAQNQGIAVARH
>2CYG_160_180
QFLASNGAPLLVNVYPYFSYT
