# Supplementary material for: Searching for universal model of amyloid signaling motifs using probabilistic context-free grammars
Source: BMC Bioinformatics. 2021 Apr 29;22:222. doi: 10.1186/s12859-021-04139-y (PMC8086366; doi:10.1186/s12859-021-04139-y)
Supplement: Supplementary file 1 — Additional file 1. Datasets [file 12859_2021_4139_MOESM1_ESM.gz › famgram_data/negative/PDBfrag_len21/negsample_21s.fasta.cnr70_8cv13_val.fa]

>1RYO_213_233
NLANKADRDQYELLCLDNTRK
>2ABS_176_196
TFASGALIFYATAYTLTATPK
>1IOW_19_39
SLNSGAAVLAGLREGGIDAYP
>1M7Y_21_41
LGWQEYEKNPYHEVHNTNGII
>1VFL_212_232
VHAGEVGSANVVKEAVDTLKT
>1GWU_52_72
ASILLDNTTSFRTEKDAFGNA
>1CPT_240_260
SLLANSKLDGNYIDDKYINAY
>1VMI_288_308
GYKIAQRLGGYRAVGPLIQGL
>1NHS_387_407
LGAQLMSKADLTANINAISLA
>1VRM_125_145
VPSREEIEEALKHTGYKNVLF
>2G0D_386_406
FEYSINFTYWRQALLLFDDFL
>2A1X_40_60
KNLVPDADIQRFRNEFEKICR
>1IMV_174_194
RSTKEIPDEISILLLGVAHFK
>1PMI_138_158
MAIAVTDFEGFCGFKPLDQLA
>1SZN_19_39
WNAYHCDIDESKFLSAAELIV
>1HO8_417_437
QEKIIIQVALNDITHVVELLP
>1J09_325_345
EEVAERVKPFLREAGLSWESE
>1GW1_63_83
AAVYGWDTLSIVAPKAEGDIV
>1U16_286_306
QKKNPDSLELIRSKAGRVFGR
>1IMV_336_356
VEHRAGFEWNEDGAGTTPSPG
>1LML_336_356
PYWQYFTDPSLAGVSAFMDYC
>2H9F_275_295
HTPKIAFVAPPRDYRTASGKL
>1JHN_73_93
GDKGLVLMSRAKHHAISAKLN
>1XVT_103_123
AFARRGITDEVLWQHNPKLVI
>1ZGK_270_290
GYDGHTFLDSVECYDPDTDTW
>1PW4_61_81
RGDLGFALSGISIAYGFSKFI
>1TFZ_78_98
FTAPYSPSLSAGEIKPTTTAS
>2CGL_219_239
HWICPQGNEIPVVAVASHDTA
>1EVY_130_150
STLKFPAEIIGEFLPSPLLSV
>1LFW_406_426
PGHEVVIGGGTYGRLFERGVA
>1DFA_375_395
TKHKISYAIYMSGGDVLLNVL
>2H7O_87_107
EGDTKNSSTEVSPYHRSNFML
>2JAK_201_221
IYGKFLGLRAYIRKQINNIFY
>1PFO_171_191
STHTLPARTQYSESMVYSKSQ
>2GZ7_234_254
AMKYNYEPLTQDHVDILGPLS
>1EG2_231_251
VIERLVRALSHPGSTVLDFFA
>2GHR_81_101
VAQEHLTSFYKTFRDIENEKF
>1FCQ_280_300
RADLEATLRKITDLGADGFII
>1DFA_366_386
EPAKVDMNGTKHKISYAIYMS
>1O88_232_252
NLYTNITGSGLNVRQNGQALI
>1Q8K_236_256
TTTLERTEGLSVLSQAMAVIK
>1R6D_17_37
VRQLLAGAYPDVPADEVIVLD
>2CZ9_300_320
LTGAGFGGSAIALVDKEDAET
>1X7F_365_385
AEEELFLLDYVGAWTQFTCVE
>1BGV_41_61
EYEEVALLERMVIPERVIEFR
>2POR_140_160
GETSEDDAQEMAVAAAYTFGN
>1SP3_336_356
QIYDKKLNIFITPKTYGKGGY
>1ODM_21_41
DQAAKMRVAQQIDAASRDTGF
>1FL2_57_77
KLAGALKVHVDEYDVDVIDSQ
>1SQ9_1_21
MSKVFIATANAGKAHDADIFS
>1CA1_215_235
DDWDYAAKVTLANSQKGTAGY
>2AEU_194_214
ALKLGADLVVTSTDKLMEGPR
>2HKJ_91_111
RVLYSSKYVNRQTRGMYGLGV
>1WZZ_278_298
TTGARSPYNAPPGYLAVAECT
>2C4E_86_106
SKLYYSEEEETPKAWIFTDKD
>1WZZ_70_90
MWMWARTNLQHTNDKLFSWRF
>1OHC_89_109
RKQANAAFLVGCYMVIYLGRT
>1YE3_144_164
STFSQYTVVDEISVAKIDAAS
>2GWN_65_85
DQVHFREPGLTHKATIASESR
>2F5U_339_359
LDAQAGRPVGSTRRVVDMSSG
>1U16_15_35
GSTDPIMEKLNSSIAYDQRLS
>1P0H_137_157
IQMRRPLRDIPEPTIPDGVVI
>1XM9_420_440
MLNNIINLCRSSASPKAAEAA
>3GCB_294_314
HPYGKLIKIDRLGNVLGGDAV
>3GRS_98_118
VIKEKRDAYVSRLNAIYQNNL
>1FG7_286_306
IPCVEQVFDSETNYILARFKA
>1B6A_323_343
KPIRNLNGHSIGQYRIHAGKT
>1A0I_163_183
DVMTLLMQEHVKNMLPLLQEY
>1REO_277_297
TPAKEMASVTADYVIVCTTSR
>1T9H_228_248
VADTPGFSSLEFTDIEEEELG
>1ZDY_284_304
KLGAYYHITDVQRGLLKAFDS
>1MSK_222_242
ENLSNEELIRENYQGIRPAPG
>1ZVD_86_106
YGLFQYSRDDIYTLQINPDSA
>1SQ9_270_290
RIGSLSVPTHSSQASLGEFAH
>1M13_21_41
GVQGLTEEQRMMIRELMDAQM
>1NRI_14_34
TLITEQRNPNSVDIDRQSTLE
>2IM9_219_239
VPYIPFTALFSENKPNLHLFS
>2DE2_317_337
LVPRLDHDALALLERTQQFLL
>2GTI_13_33
AGHFDGRAGELPCAVIGEKVI
>2B0J_315_335
LGTADSMCFGPLAEILPTALK
>1YIS_208_228
FAGDESKVEALDELVTKKANF
>1IK6_281_301
QTLNPLDFDTVLKSVSKTGRL
>2FFE_214_234
KKVVAVSPIIGNAPVSGPAGK
>2EX1_134_154
SAEIKQAEKQLSHYLLTGKIK
>1U7G_28_48
IALFYGGLIRGKNVLSMLTQV
>1JND_96_116
KYIDLLEGEKVRQIGFIRSAY
>1D7Y_215_235
DGVVLLDDGTRIAADMVVVGI
>1ZJC_321_341
GEVALVPDDSPISNRNTIFYN
>1H9A_196_216
PIFDAAWNKDYIKNVQVTLSE
>1K7I_86_106
SIPSGDTGFVKFNAEQIEQAK
>1BI5_369_389
VLFGFGPGLTIETVVLRSVAI
>1R6D_224_244
CRGIALVLAGGRAGEIYHIGG
>2C78_119_139
HILLARQVGVPYIVVFMNKVD
>1CPT_196_216
QAVAAPRQSADEAARRFHETI
>2G9D_231_251
LDRLLAFDLAMRDLISRHKPE
>1POT_262_282
KQVAETIGYPTPNLAARKLLS
>2G62_51_71
IGFILTLNEGVKGKKLTFEYR
>1HA0_177_197
PSTNQEQTSLYVQASGRVTVS
>2EU9_165_185
YNEHKSCEEKSVKNTSIRVAD
>2D5B_468_488
GLKEEVRLEEAERWGLAEPRP
>1KK1_316_336
GKLPPVWDSLRLEVHLLERVV
>1C0P_114_134
TPNYRPLPSSECPPGAIGVTY
>1BQG_235_255
DARITLDPNGAWSLKEAVALC
>1EG2_149_169
QRFFANRHEEIAWFAKTKKYF
>1XP3_55_75
IEELNIEAGRKHMEQNGIEEI
>1G97_289_309
ETVLTNGTYVVDSTIGAGAVI
>1T1G_208_228
WNDGPDGGSTGGGVSRIFPLP
>2DBN_416_436
HKVKAALEKGASPGDFPREDY
>1I9Z_132_152
GTVKKTGLGGVSGNKGAVAIR
>1WZA_375_395
DGFTSVEQEEKNLDSLLNHYR
>2BF6_263_283
KNWTIGESPNDNRKLENGKII
>16VP_72_92
AYVPERTQIDIRAHGDVAFPT
>1POT_36_56
YESNETMYAKLKTYKDGAYDL
>1UDX_380_400
QEVFRRQGVEAALRAKGVRAG
>1GCA_85_105
VPVVFFNKEPSRKALDSYDKA
>1GYN_74_94
KSDVPQGAAILGAISGAHHVH
>3GRS_38_58
RAAELGARAAVVESHKLGGTC
>1XFI_220_240
DNSGADIILGILPFARELLRR
>1U4G_208_228
RSIDNASQYYNGIDVHHSSGV
>1O59_281_301
FRGNFPQFITVEGCLKESESS
>1YOE_39_59
LDVKAITSSAGNQTPEKTLRN
>1R4U_167_187
YTTLKETWDRILSTDVDATWQ
>1CEO_249_269
NNLKLNKELLRKDLKPAIEFR
>2HGS_132_152
RSADGSPALKQIEINTISASF
>2F82_149_169
VYAEGPARPTGGAAAIAMLIG
>1B9H_204_224
ETEKYETAFLRHSCGRPRDDR
>2EX2_69_89
TKGNVENGVLKGDLVARFGAD
>2A99_141_161
EWHVCFEGLDADPGGAPYGAS
>2NWH_204_224
VRDWPNILRKAGLSGGVVTRG
>1FOB_209_229
YFGVSYYPFYSASATLASLKT
>1L9V_169_189
LTYLEHQLMPILDQNFIEYKV
>1DT9_299_319
GKYCFGVEDTLKALEMGAVEI
>2NZL_368_388
LSGCQNVKVIDKTLVRKNPLA
>1HZ4_245_265
EFANNHFLQGQWRNIARAQIL
>2A2C_420_440
TGAGWGGCTVSMVPADKLPSF
>1DS1_14_34
RALAARLPRTPRADLYAFLDA
>2F5U_299_319
AIKSGDNNLEALCANYVLPLY
>2DDU_325_345
WHLLRELDFMSFLEPQIISID
>2BI7_266_286
CAVMNYCSVDVPYTRITEHKY
>2VTK_320_340
TTPGSIPTICDLARTFAREMG
>1YPV_248_268
FIHTLGDAHIYLNHIEPLKIQ
>1VYR_11_31
VGAVTAPNRVFMAPLTRLRSI
>1OZ2_1_21
PATGEKKECWSWESYLEEQKA
>2BC9_266_286
DEELDPEFVQQVADFCSYIFS
>1VJV_52_72
MILNYNPSQGVSNSGAQDEEI
>1V2D_79_99
ESVVVTSGATEALYVLLQSLV
>1EUR_321_341
FQPGSMSYSTLTALPDGTYGL
>1LML_435_455
NCTPGLRVELSTVSNAFEGGG
>2DFW_202_222
KDLAVMGACLATGGIHPMTGE
>1UM8_36_56
AVYNHYKRLSFKEKLKKQDNQ
>1DDI_292_312
AWSRDQKEKVYVQDKLREQGA
>1E4F_387_407
NVFAVSENPYEETPVKSENPL
>1NC5_267_287
KGDRSDNWLESSGSCLYMYAI
>1Q25_88_108
IQSSITFLCGKTLGTPEFVTA
>1G93_180_200
TLGESVAQLQAWWYKADPNDF
>1BOO_216_236
ESNGQYLANCKLMGIKAHPAR
>1EU8_212_232
VEALQFMVDLIHKYKISPPNT
>1BHE_175_195
FHVVFSDGDGFTAWKTTIKTP
>1OLT_370_390
RRDVIKSLICNFRLDYSPIEQ
>1G55_12_32
VGGMHHALRESCIPAQVVAAI
>1G41_316_336
PSDLIPELQGRLPIRVELTAL
>1NNF_183_203
ENGEVPAALINNYYWYNLAKE
>2B20_324_344
LLEKLKAGEVSAEGLRIVLEA
>1QE3_455_475
YHEETRETVILDSEITIENDP
>1SBP_139_159
AAWGYALHHNNNDQAKAEDFV
>1U09_1_21
GLIVDTRDVEERVHVMRKTKL
>2F8L_120_140
YLLEKVIQKKKNVSILDPACG
>2DE2_148_168
TLVALGSWEARALLHTLEHGE
>1WZA_149_169
WHYSPTGMYYGYFWSGMPDLN
>1NW3_117_137
HSVTDPEKLNNYEPFSPEVYG
>1M6E_92_112
YQIFLNDLPGNDFNAIFRSLP
>1FG7_156_176
NNPTGQLINPQDFRTLLELTR
>1VLY_281_301
MGENWRRTGTVLAAVKLEDGQ
>1OXX_141_161
LSGAQQQRVALARALVKDPSL
>1B7E_110_130
WLAAAATSRLRMGSMMSNVIA
>1T6C_5_25
SLDNKPIMRVASIDIGSYSVR
>2NXF_243_263
WNHEAVLSVLRSHQSVLCFIA
>2FOZ_322_342
SWQQSCEGYEETDILAQSLHR
>1QYI_360_380
DYVINHLGELRGVLDNLLEHH
>2BLE_271_291
TECAGEVIERNGRKLKLFYGM
>1SE8_250_270
PRTQTASSAARPTSGGYQSQP
>4ENL_139_159
SKTSPYVLPVPFLNVLNGGSH
>2B3H_144_164
EVICHGIPDRRPLQEGDIVNV
>1ZWX_24_44
NIYPNWGQMHRADLIAQADYM
>2G0D_334_354
CSLFKRLLNTKKFDSYMEEFN
>1JK7_206_226
WSDPDKDVLGWGENDRGVSFT
>1BI5_160_180
YQQGCFAGGTVLRLAKDLAEN
>1T2D_32_52
VLFDIVKNMPHGKALDTSHTN
>1GQ8_38_58
VIRIKAGVYRENVDVPKKKKN
>1HSK_5_25
HHHHHHTDPINKDIYQALQQL
>1VFL_275_295
TEHAVIRFKNDQVNYSLNTDD
>1ODM_10_30
PKIDVSPLFGDDQAAKMRVAQ
>1DDI_341_361
LLEVIAEFGGMDTEAADEFLS
>1SO7_193_213
IPSAFCFLSHDHGRTWARGHF
>1YD7_324_344
KIETIWPFDFELIERIAERVD
>1TFR_105_125
FESSHKVIDELKAYMPYIVMD
>2HBJ_374_394
LLANLIRDALRNIKNTNEEAT
>8OHM_2_22
PAVPQTFQVAHLHAPTGSGKS
>2GG6_118_138
TFIGDASLTKRPMGRVLNPLR
>2EVX_320_340
VRLSAERGVLYSNAMVAPHYT
>1ZDY_121_141
YAFFPTDNMPGVAELSAIPSM
>2B69_303_323
DIKKAKLMLGWEPVVPLEEGL
>1NC5_44_64
GVFLCGVLRLWEATGEKRYFE
>1DDI_225_245
NPETPVIMIGPGTGIAPFRAF
>1RP4_344_364
FTKQHIVGKLTKYELIALLQT
>1WYC_195_215
ADTYEFLTTLRGDGSTGEFQY
>7A3H_33_53
SSHGLQWYGQFVNYESMKWLR
>1DKQ_104_124
LAPDCAITVHTQTDTSSPDPL
>2HRZ_37_57
DGSLGGKPVEKFTLIDVFQPE
>2J3X_362_382
RFIFRLRLSEGAIGAFIYGFS
>2ABS_249_269
HLAKVHNLVAAEKTALSTANK
>1OXX_151_171
LARALVKDPSLLLLDEPFSNL
>2A0M_282_302
LNPLVEEYRSPRVAVYMFYHF
>2BLE_213_233
KTGVGYPQLSAVIECADSAHG
>1N3L_81_101
DNMKAPWELLELRVSYYENVI
>1R3S_189_209
HQLLRILTDALVPYLVGQVVA
>2HKJ_263_283
SIGDTTADKILELAGLKPNKK
>1O88_102_122
NFGIWIKKSSDVVVQNMRIGY
>1W5D_52_72
SSLKLLTAAAALSVLGENYSF
>1FI4_291_311
IFYMNDTSKRIISWCHTINQF
>1B6R_261_281
LHLRAITDLPLPQPVVNNPSV
>1KV7_48_68
PAVKLQRGKAVTVDIYNQLTE
>1Y42_113_133
PTGRLKSRDHLSSSDATMNMT
>1YM5_109_129
IGAVPITINEGLISFKAPMAD
>1G41_203_223
LFQNLGSDKTKKRKMKIKDAL
>1ITX_286_306
AQGHLDAGVPAAKLVLGVPFY
>1BIF_214_234
SYIKIMDVGQSYVVNRVADHI
>1TBF_92_112
KNYRKNVAYHNWRHAFNTAQC
>1F8E_162_182
TDGSATGPAETRIYYFKEGKI
>2BW0_94_114
KYQALGAELNVLPFCSQFIPM
>2A2C_406_426
VDICRKFGAQGSRLTGAGWGG
>2J0W_90_110
RLLENITVLAEAAALATSPAL
>1Q44_123_143
SPDFDFSSLPSPRLMNTHISH
>1RK6_74_94
PGFIDSHTHDDNYLLKHRDMT
>1RCQ_319_339
RVELWGPNVPVGALAAQFGSI
>1NHS_311_331
KNLEEPVKPFPGVQGSSGLAV
>1PHP_225_245
FVKALGHDVGKSLLEEDKIEL
>1YD7_123_143
RSGPSTGQPTLPAQGDIMQAI
>1GPI_396_416
TTSGVPSDVESQVPNSQVVFS
>1J8U_163_183
CTQYIRHGSKPMYTPEPDICH
>2EX2_151_171
DRNCFSVSLYSAPKPGDMAFI
>2GJL_265_285
AALVSGQRGRQVYQQGDTDLG
>2B9W_87_107
RREFLHEDGEIYVPEKDPVRG
>1R5Y_58_78
TVRATGADIILGNTYHLMLRP
>1FO8_295_315
FAKALGVMDDLKSGVPRAGYR
>2CZ9_187_207
TGVRRELASSEYAERKHIAEE
>2C0H_41_61
SKGKSTFESTLSDMQSHGGNS
>1NHS_341_361
INEVMAQKLGKETKAVTVVED
>3SIL_233_253
EFNASLVNNIRNSGLRRSFET
>1ZHX_173_193
ASFTKSLMLTVKQFGHTMLDI
>2HQ2_136_156
IQFFDHQGDALLKVYATDNTD
>2H6O_349_369
TAFWAWPNNTETDFKCKWTLT
>2DBQ_200_220
DLLRESDFVVLAVPLTRETYH
>1WCD_51_71
DTGSGLIVFFPGFPGSIVGAH
>1XRF_291_311
KEKGVKITCEVNPNHLLFTER
>1OLT_2_22
SVQQIDWDLALIQKYNYSGPR
>1MZE_248_268
NPDYERFPNFQNVVGYETVVG
>1NC5_33_53
LPPANRWHYHQGVFLCGVLRL
>1YFE_177_197
AFADIVKIGRTHLQDATPLTL
>1V4A_278_298
MLRPFVFRRYIDFSVIQSLRN
>1T67_135_155
INWSGGWHHAKKDEASGFCYL
>1SDJ_150_170
NALHLTEDDILPGLPIQVATT
>1GP6_334_354
FAQHIEHKLFGKEQEELVSEK
>2B3H_288_308
GWTAVTRDGKRSAQFEHTLLV
>1YFQ_14_34
ISDIKIIPSKSLLLITSWDGS
>1RW3_82_102
VKKPGTNDYRPVQDLREVNKR
>1UX6_47_67
HQNNLDNCPYVPNANQADHDK
>1ZHX_73_93
LIDPEVESPELARMLAVTKWF
>1SE8_109_129
LGTQPELIQDAGGGVRMSGAM
>1M6E_287_307
CTKDGDGGGSVEEEGYNVARC
>1G4W_70_90
YVTTLTNIQVGVARFSQWGTC
>1CPT_143_163
RLLDFDGECDFMTDCALYYPL
>1RH9_126_146
GQKLTSDDDFFTNPMVKGFYK
>1V04_75_95
MSFDPDKSGKILLMDLNEKEP
>1WDP_250_270
SNGTYVTEKGKFFLTWYSNKL
>1EA7_237_257
TWYNGGYNTISGTSMATPHVS
>1V4A_131_151
RDWLYDACCREWGTPCNAQGE
>1QZZ_180_200
WSAVRHVLDVGGGNGGMLAAI
>1KXU_257_277
QLLDIMKSMRNLVKKYEPPRS
>1K92_57_77
RRAMEYGAENARLIDCRKQLV
>1Z5V_116_136
EDIFDIIDREADGSDSLEGFV
>1PII_264_284
RGQDAKAAYDAGAIYGGLIFV
>1P5J_40_60
GEPLHVKTPIRDSMALSKMAG
>1GYC_38_58
GKKGDRFQLNVVDTLTNHTML
>1XGK_286_306
AAGSPKGLGPANGKGAGAGMM
>3THI_151_171
MAGGTTKASMYLEALIDVTGQ
>1HOW_134_154
KQISKQLLLGLDYMHRRCGII
>1VAG_24_44
STLETGCTEHICMGSIMLPSQ
>1UMG_95_115
LLSDSFSGNVRGLGPGVAEME
>1ISR_59_79
ADPVLLPNITLGSEIRDSCWH
>1N11_290_310
HVPVADVLIKHGVMVDATTRM
>1RGZ_34_54
QGKPHYYTFGKADIAANKPVT
>1IUC_74_94
IQIRVYCVNKDNILSEFVYDG
>1PEA_245_265
DVAEGQVVVAPYFSSIDTPAS
>1NI5_1_21
SMTLTLNRQLLTSRQILVAFS
>2GNO_167_187
KTALEAYKLGAEKLSGLMESL
>1PBE_113_133
REACGATTVYQAAEVRLHDLQ
>2F82_270_290
SSIDEAAKEKFTPYSSLSLDE
>1OX0_323_343
GTSTPANEKGESGAIVAVLGK
>1W8K_232_252
KEVEAEDLRECNRIVFGASAS
>1YRW_111_131
YRGRAPLNWVLVNGETETGVT
>1BS0_202_222
MVDDAHGTGVIGEQGRGSCWL
>2H6O_160_180
IKWDNCNSTNITAVVRAQGLD
>1IIR_252_272
ADAVRVAIDAIRAHGRRVILS
>1PHP_188_208
PFTAIIGGAKVKDKIGVIDNL
>1REO_267_287
NAEKVTVVYQTPAKEMASVTA
>1NTH_102_122
FVLGTGRDAVNVRKRSVGDKA
>1I1W_173_193
DYNLDSASYPKTQAIVNRVKK
>1RPT_295_315
VEMYYRNETQNEPYPLTLPGC
>1R5M_332_352
PIFAGRISQDGQKYAVAFMDG
>1IZC_228_248
PHPTFVEAMTKFSTAAQRNGV
>1UUQ_198_218
GKAYVDDATIMSWQLANEPRP
>1WER_143_163
VEKIFMASEILPPTLRYIYGC
>1K92_412_432
TDTREKLFGYAKTGLLSSSAA
>1Q5N_52_72
ATVIQRAAKTAIDKIDFDALA
>1CPT_91_111
ISGGCPHVIDSLTSMDPPTHT
>2B78_46_66
LGTAYLSKQNKGVGWLISPKK
>1OQ9_308_328
WKVDKLTGLSAEGQKAQDYVC
>1WXQ_347_367
KGSTPRDLAFKVHTDLGKGFL
>2IW1_12_32
PFGGLQRDFMRIASTVAARGH
>1ZXX_253_273
GGTPTVSDRVLASKLGSEAVH
>2AEU_226_246
DKIYIEGTKFGLEAQPPLLAG
>1UTE_221_241
HDHNLQYLQDENGLGFVLSGA
>1GSA_233_253
RGNLAAGGRGEPRPLTESDWK
>1KO9_103_123
DVTLAQLYHHWGSVDSHFQEV
>1DB3_305_325
AVDPRYFRPAEVETLLGDPTK
>1R6W_15_35
MDAGVVLRDRRLKTRDGLYVC
>1POT_237_257
AIPANAKNKEGALKLINFLLR
>1N26_282_302
GEWSEWSPEAMGTPWTESRSP
>2A2C_366_386
KKICEEAPENMVQLLGELMNQ
>1AGX_95_115
MEETAFFLNLVVHTDKPIVLV
>2D81_209_229
YVPQSCASGATVCSLHVALHG
>1CA1_188_208
WSKEYARGFAKTGKSIYYSHA
>1DQ3_20_40
TMEEMYERYKHLGEFYDEEYN
>1XTI_154_174
KHFILDECDKMLEQLDMRRDV
>1XM9_166_186
CLRNLSSADAGRQTMRNYSGL
>1XMB_166_186
LKNVEAIFGIHLSARIPFGKA
>1CPY_322_342
DLLNQDLPILVYAGDKDFICN
>1SQH_100_120
PDGAAELWECLEQTQLIEWTQ
>1YQS_275_295
NSTQGYGLGLRRRDLSCGISV
>1H6S_48_68
GAKLRMQWDDGDAFAGTAGNA
>1ZX5_121_141
WLVFNKGKAYAGFKEDVKIEE
>1FI4_94_114
RTQNCLRDLRQLRKEMESKDA
>1LAM_161_181
ASGQNLARRLMETPANEMTPT
>1ZVD_230_250
FLALQKGFNEVIPQHLLKTFD
>1IK6_215_235
VVFLEPKILYRAPREEVPEGD
>1V04_31_51
HREVTPVELPNCNLVKGIDNG
>1JHN_251_271
PDPDAVKPDDWNEDAPAKIPD
>1XTO_182_202
GLMVEDTRTGGKLFYAPGLGQ
>1DYK_268_288
KLMFHVDNGAGRFTAIYDAEI
>2CY7_70_90
TSDTGWGCMLRCGQMIFAQAL
>2HGS_39_59
PTSSEVVSYAPFTLFPSLVPS
>1FO8_195_215
QRKGRACVRPEISRTMTFGRK
>1WYC_25_45
SWQEPPHNRWAFAHLGEMVPS
>1LFW_127_147
AYYGMLLLKEAGFKPKKKIDF
>1YLE_291_311
PYLVTNGQLQDFRAVVLDLDW
>2AZP_46_66
AWRAACILEPRGSDVLVGALL
>1OFL_26_46
DGTYKDVQLIVSNSGKSGLPI
>1ZXX_69_89
YSARYPEFAEEEGQLAGIEQL
>2F82_262_282
YNDFLRNASSIDEAAKEKFTP
>1SVS_203_223
QRSERKKWIHCFEGVTAIIFC
>1H4V_298_318
PRVPGVGFAFGVERVALALEA
>1N40_221_241
ELFATIGVTFFGAGVISTGSF
>1Q25_10_30
PELCSYTWEAVDTKNNMLYKI
>1DDI_62_82
VKELVELLWLKGDEPVTVEGK
>1WRU_261_281
ARALREQRRRLAKSITFEAEI
>1JXM_244_264
EEQARKAFDRATKLEQEFTEC
>1P1M_268_288
IEHGMKVTLGTDGAASNNSLN
>1W9Y_128_148
LLDLLCENLGLEKGYLKNAFY
>2A2C_39_59
LLKLKEMFNSKFGSIPKFYVR
>1VJZ_244_264
YWNREKLLEHYLTWIKLRQKG
>1U94_290_310
KAGAWYSYKGEKIGQGKANAT
>1JFB_275_295
QFVEELCRYHTASALAIKRTA
>1Y7E_255_275
DDKICVFTSLESIFDLEETPN
>1VJV_180_200
HISGTTNFMRNGLLEGLNEKI
>1FNO_88_108
KNVNPQIVENYRGGDIALGIG
>2BKW_197_217
TASQKAIGAPAGLSISLCSSR
>1SUU_136_156
AVKSRGVIVIKLNDKDFVTSA
>1TD6_280_300
VNLKDELIKLIVHTLYEQLDR
>8OHM_344_364
ESVFTGLTHIDAHFLSQTKQA
>1OEW_27_47
AQTLNLDFDTGSSDLWVFSSE
>1Q8K_279_299
DETELARQMERLERENAEVDG
>1ZTU_209_229
LHAFLGHRFPASDIPAQARAL
>1CPT_203_223
QSADEAARRFHETIATFYDYF
>1WZA_336_356
YGEEIGMRGQGPHEVIREPFQ
>1ULZ_332_352
YAIECRINAEDPKKNFAPSTR
>1YD7_293_313
EIGVVATGIVARSALRAVKML
>2CFQ_12_32
FGLFFFFYFFIMGAYFPFFPI
>1ZWX_138_158
IMKNGKPYHIIGTHTQADDSL
>2NLO_105_125
QATQLGAVNTVVIDATGHTTG
>1P1M_168_188
VGFGPHSPYLCSEEYLKRVFD
>2DPO_194_214
VLNRLQYAIISEAWRLVEEGI
>2BLE_248_268
GDVAKAFGAGADFVMLGGMFS
>1WDP_2_22
TSDSNMLLNYVPVYVMLPLGV
>1G55_259_279
VLQTAEDVQVENIYKSLTNLS
>1U09_403_423
MASKTLEAILSFARRGTIQEK
>1OWL_365_385
IDWRRGEQFFMQHLVDGDLAA
>1EYN_203_223
AKISGQGTDRITIEGVERLGG
>2H9F_317_337
MMGTAAVAIGTAAAIPGTLVN
>1V4A_90_110
LRLFRRRIMVRIAWAQTLALV
>2H6O_92_112
FLLELLGAGELALTMRSKKLP
>1WDP_230_250
ELPDDAGKYNDVPESTGFFKS
>2GI3_97_117
KKMKEAGFVVVGKANLDEFAM
>1IO1_45_65
QSANSTNSQSDLDSIQAEITQ
>2BF1_269_289
DLTCNSTVTSLIANIDWTDGN
>1FS7_431_451
KLAKVDMEAFIAEKLKFKQTL
>1W78_375_395
GKSFDSVAQAWDAAMADAKAE
>1QLM_1_21
MVSVNENALPLVERMIERAEL
>1JIX_9_29
GNNVINFKTVPSSETIYLFKV
>1XIP_233_253
NVISETDDEVSYDQKMYIIKH
>1XIP_53_73
VAASGSKAVVGELQLLRDHIT
>1XGK_8_28
IAVVGATGRQGASLIRVAAAV
>1Z70_229_249
WTSDWWTVHHSVEETLNPKGP
>1RIQ_221_241
MGLERIASVLQGKNSNFEIDI
>1ZJC_11_31
LQQYAELLVKVGMNVQPKQPV
>1PSW_145_165
MRTAQDLPQPLLWPQLQVSEG
>1GQ8_264_284
GEYQNTGAGAATSGRVTWKGF
>1SP3_368_388
LGMEANPTMLEKGIKYSGEYD
>1UA7_120_140
GNTQIKNWSDRWDVTQNSLLG
>1DDI_44_64
RYQPGDALGVWYQNDPALVKE
>1SVB_96_116
QSDRGWGNHCGLFGKGSIVAC
>1YGJ_147_167
ITPNQFEAELLTGRKIHSQEE
>2GU1_198_218
ERAFNRYPVDKAYRQITSGFN
>1VMI_192_212
DIALASAETWRAITGEEPRVA
>1Y42_72_92
DPTAPSLHVGHLLPLMPLFWM
>1D2P_71_91
HVKDYTTDINGTTITNKYTPG
>1RKD_277_297
FAHAAAAIAVTRKGAQPSVPW
>1RWR_205_225
AGARGAAAGAYAIDGTAAGAM
>1R6D_109_129
TLLQCAVDAGVGRVVHVSTNQ
>2B20_119_139
WRKLLPQAIADPLNPQSWKGG
>1INP_53_73
ADVLVQEVIKENMENKFPGLG
>1NST_71_91
PDLSSNYPSSETFEEIQFFNG
>2GY5_278_298
EACHPGFYGPDCKLRCSCNNG
>1KL1_351_371
FVTSGIRIGTAAVTTRGFGLE
>1Y7E_216_236
KEKYKIEEEDFVSSEIEIVPA
>2H9F_182_202
PSDDGEDGGAIFPTGNLVDDL
>1FSU_286_306
RGVGFVASPLLKQKGVKNREL
>1F1O_147_167
PTTFGLKLALWHEEMKRNLER
>1TVL_223_243
ETGRQFAAKNADAIFTHSNSL
>1G41_390_410
NIGARRLHTVMERLMDKISFS
>1V72_16_36
NIAGASPEVAQALVKHSSGQA
>1SE8_81_101
GTLEYRQWEAPEGGKRSAVNV
>1GW1_146_166
VAEWANNLKDEQGRLIPVIFR
>2J66_259_279
TRFPQTTFIIESGRYLLAQAA
>1UWV_271_291
NQKMVARALEWLDVQPEDRVL
>1YHT_235_255
TYWSYDGDTQDKNEAAERRDM
>2A2C_373_393
PENMVQLLGELMNQSHMSCRD
>1HA0_203_223
QTIIPNIGSRPWVRGLSSRIS
>1FS7_244_264
GISKTPMLKAQHPDWELYKTG
>1SZN_382_402
RDVWSDKDLGCLSSYKAAVAA
>1R6D_214_234
VREWVHTDDHCRGIALVLAGG
>1U8X_390_410
NGPEPITVGTIPQFQKGLMEQ
>1C7Q_380_400
LDEMNEYTFGEMVYFFEKACG
>2BG1_386_406
SLSQQAGYSNNSNYMAHLVNA
>1JL5_21_41
SNLTEMPVEAENVKSKTEYYN
>1Z2N_1_21
GPLGSMTTKQTVSLFIWLPES
>1FO8_260_280
VYGAPQLQVEKVRTNDRKELG
>2ALA_96_116
CDSENTQLSEAYVDRSDVCRH
>1MKY_88_108
VVDGKRGITKEDESLADFLRK
>1W55_191_211
KLTFKEDLKKLDLPTPSFEIF
>1RHC_308_328
GNSSPDVNFGIDIFKEVIPAV
>1WDP_51_71
MVDVWWGIIELKGPKQYDWRA
>1YE3_116_136
LSMPRGTMQDGTSRFTCRGKP
>1IK6_173_193
GLYHSNSPEAIFVHTPGLVVV
>1B8P_103_123
DLLEANAQIFTVQGKAIDAVA
>1NQK_26_46
PVDHGYLQQIAQAADRLGYTG
>1ZSX_21_41
HMLQFYRNLGKSGLRVSCLGL
>1PJX_170_190
AFQFPNGIAVRHMNDGRPYQL
>1MZE_241_261
QSQVDFDNPDYERFPNFQNVV
>1PMI_364_384
FDKSKGGKQVIEGLNGPSIVI
>1T67_171_191
RILYVDLDLHHGDGVEDAFSF
>1L9V_230_250
KYSSVANHADRVYATFKSNVK
>2G29_73_93
WGTTRDNLVLGSASGGIDGAH
>1UUQ_59_79
GDRDRLAKELDNLKAIGVNNL
>2A1X_217_237
HLVMEKGDTVFFHPLLIHGSG
>1YE3_2_22
TAGKVIKCKAAVLWEEKKPFS
>1JY1_439_459
SKDRPWIWNIPYVKAPDTHGN
>2AEU_330_350
TITVAGMPGASKSLRIDLTSR
>2I0Z_301_321
EENSEQLFQRMLKQMKEDPKK
>1GTK_183_203
IRAALPPEISLPAVGQGAVGI
>1FL2_149_169
VIGGGNSGVEAAIDLAGIVEH
>1LCY_105_125
EPLPTLPLGRSADVRQGEFVV
>1TO3_140_160
RLNMVKEFNELCHSNGLLSII
>1OLT_297_317
LAVAQREGVLHRNFQGYTTQG
>1H12_185_205
ENQIIRFSPYIDNLTDPSYHI
>1I6L_10_30
PSGVITIGNYIGALRQFVELQ
>2C81_286_306
IDGIKVMKRPPQVSRQTYYGY
>1ZYL_200_220
GDCHAGNILWRDGPMFVDLDD
>1Y11_321_341
ASRVTGVARPGAVLVADSVRE
>2J0W_426_446
NLCFLVPGEDAEQVVQKLHSN
>1OFL_95_115
LVAIYGSYNRITACVFDCFDE
>1JX6_3_23
NGYWGYQEFLDEFPEQRNLTN
>2NRJ_66_86
IVQDQKNARAHAVTWDTKVKK
>1R3F_100_120
PVTFSAEQLAAALDTFRGDIE
>1M7Y_217_237
LSFVEDKGIHLISDEIYSGTA
>1HMY_19_39
AGLGGFRLALESCGAECVYSN
>1G93_253_273
EAQWHDESHLNKYFLLNKPTK
>2DBY_307_327
PRAAGEIHSDMERGFIRAEVI
>1PB1_48_68
VVDAAVEKAYKGERKISWMEI
>1YPV_168_188
IKTNPDDRRIIMCAWNPRDLP
>1RA0_108_128
AWQTLKWQIANGIQHVRTHVD
>1BQG_191_211
PESVVALAEAAYDRYGFKDFK
>1XIP_224_244
PQDFLAVFGNVISETDDEVSY
>2GFO_240_260
LPLASTSKCTLQDCLRLFSKE
>1CPT_134_154
RRIAQASVQRLLDFDGECDFM
>2DBY_10_30
PNVGKSTLFNALTRANALAAN
>1BG6_100_120
SEGQLIILNPGATGGALEFRK
>2EWV_317_337
LMQSGQAETGMQTMNQTLYKL
>1RH9_2_22
SNNNFVYTDGTHFALNGKSLY
>1VPT_30_50
EIDNELDYEPESANEVAKKLP
>1EZW_84_104
DWISGGRAIIGMGPGDKATFD
>2NVP_21_41
GKIEDKKLQELFYNCFINTMD
>1QYI_124_144
DCFNLNEQLPLQFLDNVKVGK
>2GI3_82_102
RILENYESVFDATVVKKMKEA
>1JND_168_188
LHKEQFTALVRDVKDSLRADG
>1XA6_2_22
RLLSSLSGSSVSSDAEEYQPP
>1PVL_270_290
NRATHTSIYEVDWENHTVKLI
>1XMB_261_281
IPDSITIGGTLRAFTGFTQLQ
>1KO9_145_165
ICSSNNNIARITGMVERLCQA
>1R4U_42_62
IETSYTKADNSVIVATDSIKN
>1DLJ_232_252
SHMIIQGISYDDRIGMHYNNP
>2BI7_189_209
KFQGMPKCGYTQMIKSILNHE
>2EX2_407_427
NLAGFITTASGQRMAFVQYLS
>2HJS_221_241
EVQALLGERIGPLNVTCIQAP
>2AYU_396_416
ESAEEQDDFAGRPEQAPECKQ
>1DQ3_201_221
NIYYIDIKARNITSHYLKLLE
>1VQZ_133_153
RNDLEIDGKKFCGNAQAYING
>1DQ3_255_275
NKPGIELGMVNKRLIEDVTHY
>1XUU_17_37
NHEPLIICEIGINHEGSLKTA
>1OEW_59_79
TPSKSTTAKLLSGATWSISYG
>1T2D_85_105
APGKSDKEWNRDDLLPLNNKI
>1VJV_188_208
MRNGLLEGLNEKIEKRSDLTG
>1TXD_20_40
PCEIKRQEVINELFYTERAHV
>1J7X_168_188
PETKIHLFTLHNRQQNSTDEV
>2FBA_55_75
SPSTSNPDYYYQWTRDSAITF
>1CWV_408_428
EASRQCQGSDMSAVLESSRAT
>1XC3_233_253
GVMQQKQVFSYIYQYVPKIMN
>1GTK_225_245
ALRVTAERAMNTRLEGGCQVP
>1HXX_14_34
YGKAVGLHYFSKGNGENSYGG
>1GP6_113_133
YANDQATGKIQGYGSKLANNA
>1XKG_155_175
TIPRGIEYIQHNGVVQESYYR
>2CY7_184_204
RLCRTSVPCAGATAFPADSDR
>2HQ2_47_67
FARVTHDAWRMHGDIREILAA
>1R3S_196_216
TDALVPYLVGQVVAGAQALQL
>1R89_335_355
IKEISRVFRRMGPQFEDERNV
>1SNG_350_370
RRGAILFLGSIADPHDPGPAQ
>1ZED_298_318
LLSRNPRGFFLFVEGGRIDHG
>1HT6_275_295
VMGWWPAKAVTFVDNHDTGST
>1C3P_90_110
GYENPVSYAMFTGSSLATGST
>1WL7_116_136
RTLDPRDPDYEWKDMGPVIHS
>1JMS_70_90
KSLPFPITSMKDTEGIPCLGD
>1PVL_171_191
IMNNGWGPYGRDSYHSTYGNE
>2HVQ_30_50
EWVAREKIHGTNFSLIIERDK
>1Z5V_158_178
NDRYPKKLVQTYSVFPNQDEM
>2CYG_150_170
AAQAYLSPIVQFLASNGAPLL
>2FUZ_222_242
GQAWGIYGFALNSRYLGNADL
>1PEA_98_118
ADALLCYPTPYEGFEYSPNIV
>1OX0_365_385
EAIVTIEAMRHNFVPMTAGTS
>1DS1_236_256
LLAPEDPADKEAVAALSKALD
>1OLT_138_158
ADAEISIEVDPREIELDVLDH
>2BI7_180_200
NYDDNYFNHKFQGMPKCGYTQ
>1PII_207_227
HNVTVISESGINTYAQVRELS
>1KWF_256_276
VDYSWFGDQRAKANCDMLTKF
>2GHS_7_27
HHHHHHMNAPLSHSRPMMQPS
>1Y4I_297_317
PQYELGQRQMSLPGGIISFEI
>1B89_354_374
SPRLDHTRAVNYFSKVKQLPL
>2HMC_183_203
GFKEFGGPADMRYAAENITSR
>1QAZ_198_218
TIIGVISKDDELFRWGLGRYV
>1UUQ_133_153
NFWQWSGGMTQYMAWIEGEPV
>1A76_36_56
LTSIRLRDGSPLRNRKGEITS
>1SVS_301_321
YIQCQFEDLNKRKDTKEIYTH
>2IW1_351_371
YADTQDLYSLPEKAADIITGG
>2EU9_198_218
TIVATRHYRPPEVILELGWAQ
>1IUC_7_27
TSKIAAISWAATGGRQQRVYF
>1EQC_169_189
YGGNEYSDVVIGIELLNEPLG
>1JND_290_310
GLEGVPVVPETSGPAPEGFQS
>1IAL_328_348
QQVVNHGLVPFLVGVLSKADF
>1CKO_229_249
NFNLFKLKPGTHHTIDFIIMS
>1P5D_410_430
RVDYPKGWGLVRASNTTPVLV
>1ZWX_128_148
LSNKGFAYVKIMKNGKPYHII
>2HGS_32_52
LLRTSQEPTSSEVVSYAPFTL
>1B6A_121_141
CDLYPNGVFPKGQECEYPPTQ
>2D5B_76_96
GRFKRAWDLLGIAYDDFIRTT
>2I7Q_342_362
EKSIIKEEMLLEVNRFALASH
>1POT_206_226
WNGSAFVARQAGTPIDVVWPK
>1XOV_91_111
HLNAGKGTGVEVWYYAGDEKG
>1UA7_272_292
DEESTWMSDDDIRLGWAVIAS
>1X54_335_355
KEDPNDPRKVLASDMLAPEGY
>1YQS_288_308
DLSCGISVYGHTGTVQGYYTY
>2DFW_323_343
EGDRVFLHLQGVIRFGGAEAV
>1Y0Y_61_81
PKVMIAAHMDQIGLMVTHIEK
>1XP3_33_53
VSYGATTFMIYTGAPQNTRRK
>2H14_6_26
ATQSKPTPVKPNYALKFTLAG
>1F9V_263_283
ETQNINKSLSCLGDVIHALGQ
>1PII_30_50
NEVQPSTRHFYDALQGARTAF
>2F6H_67_87
TKQSESFLAQVLTTIQKVVTQ
>1XA6_12_32
VSSDAEEYQPPIWKSYLYQLQ
>1GYC_343_363
SFTPPTVPVLLQILSGAQTAQ
>1K92_11_31
QRIGIAFSGGLDTSAALLWMR
>2A2C_81_101
MAVEQDVLIAVEPVKTYALQL
>1V9M_213_233
APDAFFLKGGRFVDRVRFARL
>1VB3_223_243
ICYYFEAVAQLPQETRNQLVV
>2IMR_276_296
GREPGPDLTPVRYLDELGVLA
>2CJG_101_121
VAMARFVETFARVLGDPALPH
>1KVK_173_193
SIGSWPEEDLKSINKWAYEGE
>1HO8_459_479
SDSRVKYEALKATQAIIGYTF
>1F42_138_158
RGSSDPQGVTCGAATLSAERV
>1PBE_273_293
VEPMQHGRLFLAGDAAHIVPP
>2CY8_341_361
MNHLFARKGLNWLAYGRFSGF
>2AM1_47_67
GARDGHDFIETAFENGAAVTL
>2BF6_237_257
RIVVPVYYTNEKGKQSSAVIY
>1E6U_45_65
RAVHDFFASERIDQVYLAAAK
>1ADT_330_350
KWSTKHQYRNVSLPVAHSDAR
>1G97_126_146
TILTAETDNPFGYGRIVRNDN
>2DPO_11_31
IVGSGLVGRSWAMLFASGGFR
>1R5M_128_148
ENGELRLWNKTGALLNVLNFH
>4BCL_54_74
AKPLDAQKGVVRFTTKIESVV
>2BC9_306_326
SLVLTYVNAISSGDLPCMENA
>1V2D_154_174
RALLLNTPMNPTGLVFGEREL
>1EYB_308_328
FMVINSVAFDHADPSIFTVLT
>1Q25_112_132
VHYFEWRTTAACKKNIFKANK
>1JHN_368_388
LEPFKMTPFSAIGLELWSMTS
>1Y08_238_258
TYANVRINHVINLWGADFDSN
>2FQX_139_159
ELGMMPLFEAGFEAGVKAVDP
>2EX1_47_67
ITQYQNIHFVELKDNRPTEAL
>1HZF_88_108
HAVDLIQKGYMRIQQFRKADG
>1ZSW_277_297
RFYFKSLYFRESNGILFEIAT
>1OX0_201_221
FQDVMLVGGTEASITPFAIAG
>1F9V_239_259
TLNLVDLAGSERINVSQVVGD
>1R3S_14_34
LKNDTFLRAAWGEETDYTPVW
>1AL3_5_25
QLRYIVEVVNHNLNVSSTAEG
>1IJ5_52_72
EQKAKLAEYDQKVQNEFDARE
>2GG6_363_383
NGLKLNGVDCDEGETSLVVRG
>1IR6_260_280
LVGELHRLNARRQTLEEAMLR
>1SDJ_141_161
EGETRAAIINALHLTEDDILP
>2F4Q_215_235
RRIHSTELNAYLREVIGPFTA
>2B9E_130_150
AFDLDAKRLASMATLLARAGV
>1OZ2_131_151
AAPKHLFVSQSHSPPPLGFQV
>1JDN_373_393
FSVIAMTDVEAGTQEVIGDYF
>2CY8_387_407
VKMIAAMRMALILEGVDIGGR
>1PMI_252_272
FPNDIGLFCGCLLLNHVGLNK
>1LTQ_207_227
IVVVSGRESGTKEDPTKYYRM
>1NHS_266_286
DEYMRTSEPDVFAVGDATLIK
>1XKG_202_222
PNANKIREALAQTHSAIAVII
>1H09_17_37
DITGILEQMGTTNTIIKISES
>1GSA_295_315
AEFPVSITGMLMDAIEARLQQ
>1ESW_246_266
VPPDYFSETGQRWGNPLYRWD
>1UG6_197_217
LGHGLAVEALRAAGARRVGIV
>1BQC_269_289
VYNFDGDNLSPWGERIFYGPN
>1YOE_295_315
NKPNATVMVDVDRQGFVDLLA
>1MGP_196_216
VKGGRVSKFQGFVGNLLKIRV
>2BJQ_161_181
DMLVLFRNVKAPPKGIKIYDD
>1OYG_426_446
KGKKTSVVKDSILEQGQLTVN
>1Y7E_430_450
VISMHSPMEITSKFDLYNAYL
>2AE0_112_132
RQGEFQYPIYRMPPKRGRLSS
>2HKJ_170_190
SVAISIPGDWPKAKSRIYEYI
>1SP3_1_21
ANPHKDVLKGPFTTGSEVTTQ
>1X3M_371_391
NSHGERIISANPSQVICAVIP
>1ZU4_257_277
SGIILTKMDSTSKGGIGLAIK
>1JTV_125_145
FLPDMKRRGSGRVLVTGSVGG
>1RE9_215_235
PGTDAISIVANGQVNGRPITS
>1ML9_95_115
KGLLRDRVLQSQEPIYECHQG
>1W5D_138_158
SPDMPWSDEYTYYGAPISALT
>1F2J_212_232
QRVSQHVWSEVVSALHRHGVV
>1L6J_98_118
HHHNITYWIQNYSEDLPRAVI
>2G8J_173_193
VNGSYEALSGGCTSEAFEDFT
>1H8L_348_368
KVTASARGYDPVTKTVEVDSK
>1IO1_186_206
GTGKDGYYEVSVDKTNGEVTL
>1M15_321_341
GVYDISNKRRLGLTEYQAVRE
>2AM1_115_135
KDMLAHLLSTRYKTYKTQGNY
>1QAZ_311_331
DLNWIEYQRARFGFADELGFM
>2MNR_181_201
RQAVGDDFGIMVDYNQSLDVP
>1CPY_202_222
LPSEECSAMEDSLERCLGLIE
>2IY9_227_247
GETPVLHGGGITGSRFGNNWV
>1R6W_123_143
LADMPGEKVAKVRVGLYEAVR
>2HC9_121_141
LSHVAAIARTFCKFSMKTSGI
>1YDX_101_121
ADKNFFCGQSNCTLNLLDPLE
>2CBN_99_119
REFVETALRISGSWTDYPLEI
>1ZOD_173_193
YRPRFERNGAYDYLAELDYAF
>2DBY_162_182
PLLEAAEGLYVHLQEGKPART
>1UZ5_87_107
EEPKFKLGKGEAAYISTGAML
>1T2D_267_287
QYGHSDIFGGTPVVLGANGVE
>1MKY_361_381
PSSAINSALQKVLAFTNLPRG
>2EX1_315_335
VLMMTGLLPDKVGGVASSLYF
>4BCL_201_221
SPIVVNSSNVEGGEKGPVGVT
>1YRW_197_217
CFGRRTPDDSFLEWHKPASVL
>1Y0Y_68_88
HMDQIGLMVTHIEKNGFLRVA
>1R76_20_40
LPDTQRAAWQEYLARSEAQLS
>1PVL_164_184
WDVEAHKIMNNGWGPYGRDSY
>1T1G_94_114
KIAVYFAPNTDAGFLNAITTA
>1CRZ_265_285
EPTWFPDSQNLAFTSDQAGRP
>1TR9_165_185
GHGAVIADSHLETPYDERETI
>1HX0_163_183
VGLLDLALEKDYVRSMIADYL
>1MC0_200_220
LLQEIITEARNLSNAEICSVF
>1NIJ_78_98
LDLLDNLDKGNIQFDRLVIEC
>1OC7_196_216
QPAAELFAKIYEDAGKPRAVR
>2DDU_318_338
SNDNGILWHLLRELDFMSFLE
>1D7Y_136_156
RRIQAGLRPQSRLLIVGGGVI
>1XTI_16_36
KPELLRAIVDCGFEHPSEVQH
>1M6I_262_282
KLKDGRKVETDHIVAAVGLEP
>2GWD_383_403
GLLKHVAEDVLKLAKDGLERR
>1R9L_208_228
VPFSALPGDKNADTKLPNGAN
>1XHC_308_328
TVFKFGKLQIAIIGNTKGEGK
>2G17_126_146
QYPELLEQAVYGLAEWNVDKL
>1MKY_383_403
KIFFGVQVDIKPPTFLFFVNS
>1SP3_49_69
DRTVVRGKKNSINNFCVAISS
>1NU5_313_333
ATLPSLPYGCELIGPWVLGDR
>1GSO_150_170
GLAAGKGVIVAMTLEEAEAAV
>2G29_300_320
SKGIYNFGNGQETFEDQEIMQ
>1JX6_309_329
VPTVYSGDFEIVTKADSPERI
>1UDC_21_41
LQNGHDVIILDNLCNSKRSVL
>2FP3_110_130
QFFKLLTMVTSSSYVQNTECF
>2C81_275_295
NAMFLNDALSKIDGIKVMKRP
>1VJZ_127_147
HHWSFIARRYKGISSTHLSFN
>1ZVD_29_49
VSREEIFEESYRQVMKMRPKD
>1SIG_125_145
TIKAKGRSHATAQEEILKLSE
>2FGT_56_76
VKGIKDISDQYDKAGFKSWFY
>1XKG_50_70
SDLSLDEFKNRFLMSAEAFEH
>2GG6_71_91
RKEGDTWIIDGVGNGGLLAPE
>1ZWX_174_194
EIQTFIAKKNIPKDEIIFIGG
>1BUP_152_172
DSQRQATKDAGTIAGLNVLRI
>1YIS_224_244
KKANFSNRFLITGQTYSRQQD
>1WDI_61_81
NESKVIPARLLARKPTGGKVE
>1VB3_266_286
VKRFIAATNVNDTVPRFLHDG
>1W9H_109_129
DGIMLVLPEYNTPLYYKLKSY
>1OZ2_58_78
MYFILTVAEVCGYRLRLHFDG
>2AZP_188_208
TVAVQQALDDQDIRGEDGGAI
>1SQ9_62_82
KSGLHHVDVLQAIERDAFELC
>1BQG_305_325
GHAIQLQSVDIPLADPHFWTM
>1BS0_321_341
QPLIVGDNSRALQLAEKLRQQ
>1XP3_1_21
GSSHHHHHHMLKIGSHVSMSG
>2BF1_283_303
IDWTDGNQTNITMSAEVAELY
>1RU4_263_283
SVAFGNVSKGFDQNNNAGGVT
>1VLI_36_56
GINHDGKLDQAFALIDAAAEA
>1Y4I_1_21
MSDCRTYGFNTQIVHAGQQPD
>4BCL_244_264
PVEQLNKPASIEGGFRSDSQG
>2G8J_305_325
EDGEFWMSFRDFIREFTKLEI
>1KVK_141_161
AGLGSSAAYSVCVAAALLTAC
>1KKH_168_188
GILEIKNNKFRKIKGEFEEFL
>1TXD_183_203
NIAKYTEWPTEREKVKKAADH
>1OX0_111_131
DVEALNRDRFGVIVASGIGGI
>1LJ5_92_112
STTDAIFVQRDLKLVQGFMPH
>2CYG_140_160
YPPSAGAFSSAAQAYLSPIVQ
>1XTI_124_144
LKKNCPHIVVGTPGRILALAR
>1Q0H_325_345
CLKLAMEAFEQGQAATTALNA
>1GQ8_257_277
ALDTLYYGEYQNTGAGAATSG
>1J09_2_22
VVTRIAPSPTGDPHVGTAYIA
>1UOZ_21_41
HMANPLAGKPFYVDPASAAMV
>1FOB_269_289
FSVAGQQEFLEKLAAVVEATT
>2BI0_200_220
PGPHFDAGIAGAVLHSTADLV
>1W55_261_281
AGLGDIGELYPDTDMKFKNAN
>1DQ3_225_245
NGIPPQILKEGKNAVLSFIAG
>1XP3_22_42
KKMLLAASEEAVSYGATTFMI
>1JDN_64_84
DCGNRALFSLVDRVAAARGAK
>2C0H_66_86
LHIEGESTPEFDNNGYVTGID
>2G0D_220_240
IKGYSNEASLSALQKIIFIYE
>1W78_15_35
SWLSYLENLHSKTIDLGLERV
>2BMW_17_37
RPNAPFIGKVISNEPLVKEGG
>1SP3_401_421
MVSPKEQALNCNDCHNKGTRL
>1UXY_32_52
QYATAEGQPVLILGEGSNVLF
>1V71_247_267
FSIIKEKVDDILTVSDEELID
>1TVL_90_110
KNIGLVGTFSTSFTEPFTISR
>1WYC_140_160
YVPELAGSVYDGPSVLQVLDM
>1K7I_136_156
YTRDASGNLDYGTQAYAYYPG
>2H85_174_194
VKTQFNYFKKVDGIIQQLPET
>2BF6_22_42
NYRIPALFKTKEGTLIASIDA
>2B78_63_83
SPKKVSLNVTYFIKLFQWSKD
>1F9V_133_153
VNCEFIEIYNENIVDLLRSDN
>2HMA_90_110
FLAEYRAGRTPNPDVMCNKEI
>1G93_105_125
FYIMVDDVSRMPLIELGPLRS
>1ZHX_272_292
SGQWSGSSKIIKANKKEESRL
>1WL4_11_31
VSAARTIIGSFNGALAAVPVQ
>1UWV_24_44
LDSFGQGVARHNGKTLFIPGL
>2B0J_10_30
CYRTHAAAGITNFMRACEVAK
>1I4W_27_47
KFFYGFKYLWNPTVYNKIFDK
>1WXQ_130_150
DIEFLEREIDYWIYGILSKGW
>1M6I_84_104
YFQPPSFYVSAQDLPHIENGG
>2FP3_254_274
WYIQKFCQVMADHAHDTDLED
>1W3F_265_285
KAVSTVDSGIINVPFTAYLSS
>1CWV_305_325
TGILVNGQNFATDKGFPKTIF
>1GQE_141_161
AQDWASMLERMYLRWAESRGF
>2AYU_219_239
LEYLTDGRPGFKLLFRFDSSA
>1MXG_26_46
WWDHIRSKIPEWYEAGISAIW
>2G62_153_173
YGTGHEAAFAAFLCCLCKIGV
>1TDH_239_259
LGGRGYGSESGEEDFAAFRAW
>1MKY_95_115
ITKEDESLADFLRKSTVDTIL
>2NXF_260_280
CFIAGHDHDGGRCTDSSGAQH
>2GUY_310_330
LAKNVAAFIILNDGIPIIYAG
>1OHC_219_239
VTTIIRLNKRMYDAKRFTDAG
>1VPB_342_362
VDPTISGSSILVMETGDKNLD
>1T67_347_367
EITPSCRPDRNEPHRIQQILN
>2NMT_37_57
DKPLPLLSSFEWCSIDVDNKK
>1UA4_42_62
KDLEERIIKAGKEEVIKYSEE
>1V71_278_298
IVVEPTGCLSFAAARAMKEKL
>1WL7_88_108
CFYNGIYYLYYSVSTFGKNTS
>1ML9_170_190
EEADRRRAESTIARRKDVYLF
>1VB3_398_418
KELAERADLPLLSHNLPADFA
>1E6U_56_76
IDQVYLAAAKVGGIVANNTYP
>1UAS_179_199
SWRTTGDIADNWGSMTSRADE
>1TOI_201_221
SVEKGWLPLFDFAYQGFARGL
>1NI5_266_286
QNAPMPSRDALVRIWQEVALA
>1Z6F_312_332
YVLNSSELHAPLQKNQVVGTI
>1BS0_152_172
HNDVTHLARLLASPCPGQQMV
>1E6U_216_236
DMAAASIHVMELAHEVWLENT
>1I9Z_322_342
REKKKILFEELYNQRKQEVRD
>2DVZ_285_305
GNTPEEFAKEIKEQYDWAQDV
>1Z6A_306_326
QIVDHPALLKGGEQSVRRSGK
>2EX2_383_403
RAGLHQAGVDGKVSAKTGSLQ
>1LW7_199_219
AWEYGREFVFEKLGGDEQAMQ
>1W58_87_107
IGKKLTRGLGAGGNPKIGEEA
>1SI7_286_306
GTQREALAFEQAAVAAETELQ
>1Q25_187_207
VRVCPTGAAACLVRGDRAFDV
>1EU8_155_175
IQSGERETNPNFWGFVWQGKQ
>2GI3_223_243
ENDATTVNRKVDFLSEIEEGV
>1N3L_277_297
ILRDEKWGGNKTYTAYVDLEK
>1F42_93_113
DILKDQKEPKNKTFLRCEAKN
>2G62_200_220
TYRMEPAGSQGVWGLDDFQFL
>1GYN_232_252
GNVVLTPTILRDSQEYVSKKH
>1FI4_242_262
FKERIEHVVPKRFEVMRKAIV
>1SB8_160_180
HPGLPKVEDTIGKPLSPYAVT
>1BS0_284_304
RSDEGDARREKLAALITRFRA
>1ZTU_234_254
LLRLTADTRAAAVPLDPVLNT
>1NIJ_11_31
GFLGAGKTTLLRHILNEQHGY
>1R76_140_160
WHYVGTIDNDATVTEIRFLAQ
>1M6I_304_324
NAELQARSNIWVAGDAACFYD
>2NMT_15_35
DFDEKVVEEGPIDKPKTPEDI
>2AYU_178_198
EEEQVKGIPSFWLTALENLPI
>2BG1_397_417
SNYMAHLVNAIQQASPSIWGN
>1OHL_175_195
CVAPSDMIDGRIRDIKRGLIN
>1OHC_57_77
AMVYRYCCKINKKLKSITMLR
>1RI6_38_58
GQVQPMVVSPDKRYLYVGVRP
>1PO5_347_367
GVPHTVTKDTQFRGYVIPKNT
>2F7F_44_64
MPFNHGYAIFAGLERLVNYLE
>1RCQ_18_38
RLAREATGARALAVIKADAYG
>1C7Q_144_164
TEPAIAFRIFRDYMEKKYGKE
>1RP4_31_51
DLSALLKSDFFKYFRLDLYKQ
>1ELV_270_290
MDSCKGDSGGAFAVQDPNDKT
>1VPR_32_52
GMHKPEFHEDGLHKPMEVGGK
>1ZCJ_174_194
FSPAHVMRLLEVIPSRYSSPT
>1XFK_211_231
FERADKLGVWYVEDKAFSPLS
>1CJC_269_289
SRAWGLRFFRSPQQVLPSPDG
>1N4K_98_118
DFEEECLEFQPSVDPDQDASR
>2PIA_177_197
PTKAFDFWSVFEKSKPAQHVY
>1TQN_417_437
GPRNCIGMRFALMNMKLALIR
>1E5W_65_85
VTAQDVRKESPLLFKFRAKFY
>2FUZ_40_60
TDWTDGFWSGILWLCYEYTGD
>1CA1_70_90
WDPDTDNNFSKDNSWYLAYSI
>1H09_90_110
LDYEDDPSGDAQANTNACLRF
>1RA0_196_216
YGVESLHKTFALAQKYDRLID
>2FQX_12_32
DSGDIDDKSFNQQVWEGISRF
>2D57_23_43
MLIFVLLSVGSTINWGGSENP
>1HZ4_324_344
NRTGFISHFVIEGEAMAQQLR
>1DDI_252_272
DEAPGKNWLFFGNPHFTEDFL
>1H9A_13_33
GTGDLAKRKLYPSVFNLYKKG
>1Q14_21_41
AHMKSNPNAKVIFMVGAGIST
>1JP4_105_125
SAIKEEDLVVWVDPVDGTKEY
>1F9V_174_194
KTTTITNVTSCKLESEEMVEI
>1Z05_363_383
IGGVINQAKSILYPSIEQCIR
>1MZE_262_282
GYETVVGPGDVLYIPMYWWHH
>1VJP_53_73
IGFEDIKIVGSYDVDRAKIGK
>1F20_245_265
HHGVCSSWLNRIQADDVVPCF
>1YC9_115_135
WGKNRAAVVAATSELAAAEAE
>1LAM_139_159
VVVSAKLHGSEDQEAWQRGVL
>1C3P_47_67
IKSRPATKEELLLFHTEDYIN
>2I0Z_398_418
EMSSKFTNGLYFCGEVLDIHG
>1A0I_146_166
KLYAILPLHIVESGEDCDVMT
>1W3U_309_329
LEKEFVKASEQEGFVGLKGHR
>1YD7_315_335
EEGIKAGLLKIETIWPFDFEL
>2GES_193_213
RHPDILILEGLNVLQTGPTLM
>1OC7_100_120
SNGEWAIANNGVNNYKAYINR
>1U7L_128_148
KDLITLISNESSQLDADVRAT
>1R6D_239_259
IYHIGGGLELTNRELTGILLD
>1YFQ_273_293
GIISCWNLQTRKKIKNFAKFN
>1FKM_182_202
LTKLLEQITDNYIHGQPGILR
>2IMR_286_306
VRYLDELGVLAARPTLVHMVN
>2BG1_251_271
EYGIESLPMGGGIEVTVAQHT
>1GQ8_128_148
RCDILAYQDSLYVHSNRQFFI
>1YHT_301_321
NWDLGVWDGRNTKNRVQNTHE
>1R89_410_430
EYFEIISGEKLFKEPVTAELC
>1BI5_111_131
VKAIKEWGQPKSKITHLIVCT
>1TOI_181_201
CHNPTGIDPTLEQWQTLAQLS
>1JL5_35_55
SKTEYYNAWSEWERNAPPGNG
>1BU8_153_173
HSLGAHVVGEAGRRLEGHVGR
>1NF1_214_234
PPIIERGLKLMSKILQSIANH
>2EX2_79_99
KGDLVARFGADPTLKRQDIRN
>2O1B_271_291
MIQALKKYQTHTNAGMFGALQ
>1FKM_135_155
DLVTPFFETFLTEYLPPSQID
>1JFB_354_374
IAEHLAKAELTTVFSTLYQKF
>1W3U_295_315
RSDMNITFRLASEELEKEFVK
>1YON_146_166
DGDYSYLADILQTVLPDVAWH
>1NTY_35_55
YLWEMTSGVEEIPPGIVNKEL
>2J3X_384_404
FQDEQEILLNKNSTFKIFRIT
>1NW3_283_303
NLSDIGTIMRVVELSPLKGSV
>2GES_285_305
ILPTRPRATLVLRKDADHSIN
>1D5T_214_234
YSESLARYGKSPYLYPLYGLG
>1ZWX_214_234
VSSPANFNGQMATWDPTTNSM
>1RPT_107_127
QPIPVHTVSLSEDRLLYLPFR
>1D2P_64_84
EYTVTEDHVKDYTTDINGTTI
>1NOF_192_212
KYVSIIGGHLYGTTPKPYPLA
>2IMR_102_122
LDMSAYEFQALPYFQWIPEVV
>1XKG_58_78
KNRFLMSAEAFEHLKTQFDLN
>1SNG_26_46
AEAVPDGEVIWSPYSVACALG
>1YI9_227_247
AFYPVEHPVDVTFGDILAARC
>1VPB_318_338
RRSIFDKGVLNTYFIDTYNAK
>1PEA_321_341
DAPQGPVRVERQNNHSRLSSR
>2G62_247_267
NENHKDYMFLECILFITEMKT
>1UZ5_161_181
FKQTALLSAVGINKVKVFRKP
>1R6W_116_136
PDDLILKLADMPGEKVAKVRV
>2HC9_163_183
LTDLSESVRETARLIDTPANI
>1UA4_323_343
VTEAMLKLAKKTGVKRIHFHT
>2F7F_343_363
QMKDTIKLSSNAEKVTTPGKK
>1JTV_232_252
NPEEVAEVFLTALRAPKPTLR
>1R89_267_287
LRKIVEERGTAVFAVKFRKPD
>2D7U_17_37
GSIVAYLSLHDEPEIIARGGV
>1OX0_236_256
RASIPFDKDRNGFVMGEGSGM
>1NRI_70_90
QGGRLIYIGAGTSGRLGVLDA
>1ZHX_144_164
QVSHHPPVTAFSIFNDKNKVK
>1IK6_158_178
APLVVRTPVGSGTRGGLYHSN
>1UUQ_320_340
KQLNKPLVLEEFGLDRDMGSY
>3GCB_243_263
IPPVQPNEQFTWEYVDKDKKI
>1WST_7_27
KLSAEPINFDSFFSEKAMLMK
>1VQZ_6_26
IHHHHHHMKYIINHSNDTAFN
>1XA6_234_254
WGLIAQGVRCSDCGLNVHKQC
>2IJR_195_215
HDLYSHLYGMAWPSGQNIIWQ
>1WST_394_414
EETIREGVRRLAETIKEEMKR
>1PJC_30_50
GHTVFIETQAGIGAGFADQDY
>1SQ9_77_97
DAFELCLVATTSFSGDLLFYR
>1Z05_370_390
AKSILYPSIEQCIREQSLPVY
>1CEO_142_162
VEPDSTRWNKLMLECIKAIRE
>1B6A_248_268
CKIDFGTHISGRIIDCAFTVT
>1KVP_231_251
FLVAQNTAQAANGERAIPSNL
>2HMC_87_107
RLVKAGIPVIVGTGAVNTASA
>1N3L_26_46
KLKEILKERELKIYWGTATTG
>2CYG_286_306
ENQKAGGIEQNFGLFYPNKQP
>2BDE_29_49
IRYNSKNFESLVYDLVKERLA
>1FCQ_65_85
KDPNGNVVARNGGVPQLGNLT
>1SDJ_56_76
SETAFLLHSDDSDVRIRYFTP
>2BG1_453_473
GSTVTSYWANKSGAPATSYRF
>2I0O_1_21
SLGAYLSEPLTTKDSSDESNE
>1VPK_261_281
ETFKTKVVVSRKELRESLKRV
>1LI4_26_46
ENEMPGLMRMRERYSASKPLK
>1VLI_182_202
AEGNNQIAIMHCVAKYPAPPE
>2NWH_175_195
KLKAALGDIDILFMNEAEARA
>1NRI_150_170
SGRTPYVIAGLQYAKSLGALT
>1USG_276_296
YVWITYAAVQSLATALERTGS
>2A99_349_369
VAPIWNLRGVLSTAWHRVRVS
>1QAZ_241_261
LHYQNYAMLPLTMIAETASRQ
>1BOO_268_288
LVAERESRKWISFEMKPEYVA
>1F1O_359_379
LALIDTGLTREEAYDTVQPKA
>1YRW_172_192
LLEQTLPAIKHGNILEIAQRE
>1JX6_316_336
DFEIVTKADSPERIEALKKRA
>2C81_194_214
LTAGEGGIIVTKNPRLFELIQ
>1SJ8_1_21
RGHMPPLTSAQQALTGTINSS
>1MC0_184_204
LQVAKNLFTHLDDVSVLLQEI
>1WP5_292_312
DEEENGRVISVWKVEAEDKTE
>1K1S_133_153
ILEKEKITVTVGVAPNKILAK
>1RH9_182_202
PSDLSGKTFQNWVLEMAGYLK
>1Q8K_27_47
MGAYVSLLEYNNIEGMIHLSE
>2DPO_68_88
AEEQLSLISSCTNLAEAVEGV
>1A8Y_179_199
TFDSKVAKKLTLKLNEIDFYE
>1VLI_3_23
SDKIHHHHHHMAAFQIANKTV
>1OHL_133_153
CLCEYTSHGHCGVLYDDGTIN
>1RJG_253_273
ESRNLEMPTLMTYNSKEKYAS
>1TCA_236_256
VGRSALRSTTGQARSADYGIT
>1A0I_18_38
IKKALDNAGYLIAEIKYDGVR
>1KL1_343_363
IPYDPESPFVTSGIRIGTAAV
>1VPR_200_220
HQTGGMYLRINQFGDVCTVDA
>2J3X_300_320
RVDGIPFDLPSDFSFDKKENG
>2HKJ_235_255
VDREEIKILINNLKRDYTIKE
>2MNR_316_336
RLDLAGSVIEPTLTFEGGNAV
>1GP6_263_283
VPDSIVMHIGDTLEILSNGKY
>2F82_360_380
STATMFSLRLCENQSPFSLSN
>1XFI_235_255
RELLRRGAQVVLAANELPSIN
>1VRM_134_154
ALKHTGYKNVLFDDKNMRVMV
>1NUY_113_133
YVVCFDPLDGSSNIDCLVSIG
>2G8J_141_161
DLLPTKDGKLVFVHSAQGNEF
>1X8V_375_395
QEDLLNRWTWIPFGAGRHRCV
>1JDN_354_374
FEGIAGQVSIDANGDRYGDFS
>1PMI_45_65
YAELWMGTHPSVPSKAIDLNN
>1IGR_189_209
CGKRACTENNECCHPECLGSC
>1ZSY_320_340
RRGQLTAPACSQVPLQDYQSA
>1KJO_85_105
KNVHNRLSYDGNNAAIRSSVH
>2DPO_247_267
GMLSYSDRYSEGMKRVLKSFG
>1G6S_197_217
SKPYIDITLNLMKTFGVEIEN
>2GVK_231_251
AHNAVTNIGDDLKIVRANMPF
>1ZSY_180_200
VGQAVIQIAAALGLRTINVVR
>1KVP_50_70
RLSPLRRGLAIDSTVDIFTFY
>1F9V_53_73
EFKFDKIFDQQDTNVDVFKEV
>1B8P_289_309
TENGEYKIVQGLSIDAFSQER
>1TR9_228_248
QVLREELGFKGIVFSDDLSME
>1ZED_447_467
HLVHGVQEQTFIAHVMAFAAC
>2DFW_213_233
TGGIHPMTGERMLPSIVARRV
>1UR3_294_314
VEAETLKMTRQQWFRIRKAAL
>1LL2_93_113
TQYSKCVFMDADTLVLANIDD
>1LML_361_381
PYSDGSCTQRASEAHASLLPF
>2C43_58_78
IGQFVFARDAKAAMAGRLMIR
>1VJV_321_341
KDQWLEEYKKHFPPNLEKGEN
>1Z6A_198_218
IMTFLNPGLLGSYSEFKSKFA
>1M7Y_260_280
EVWQRVHVVYSLSKDLGLPGF
>1RK6_357_377
YFMMDEPDVQRILAFGPTMIG
>1VB3_71_91
ILEERVRAAFAFPAPVANVES
>1MXA_153_173
KNGTLPWLRPDAKSQVTFQYD
>1HZ4_149_169
ARLDEAEASARSGIEVLSSYQ
>1S7C_16_36
IVFRAAQKRSDIEIVAINDLL
>1D7Y_143_163
RPQSRLLIVGGGVIGLELAAT
>2A0M_252_272
AAVGLSAQEAFDMCFLAGKTP
>1QYI_167_187
FSLKGALWTLAQEVYQEWYLG
>2CJG_16_36
TPDRVHEVLGRSMLVDGLDIV
>3THI_110_130
FYRKGDLKIGQVDNIYELYKK
>1W78_77_97
KVGVYSSPHLVRYTERVRVQG
>1W58_343_363
RIEFTDTGLKRKKLELTGIPK
>2B5W_212_232
DPTIDIIEELDATYVDSRQTP
>1GW1_123_143
TPAVVDSLPGGAYNPVLNGYL
>1USG_238_258
GDAAEGMLVTMPKRYDQDPAN
>1YLE_283_303
GEAPKSGRPYLVTNGQLQDFR
>1SB8_218_238
YAAVIPKWTSSMIQGDDVYIN
>2IMR_36_56
HTPRLLTCDVLYTGMGGAQSP
>1VRM_4_24
DKIHHHHHHRTKDQYYELRDF
>1QZ9_330_350
LTLVTPREHAKRGSHVSFEHP
>1SQH_107_127
WECLEQTQLIEWTQGALLTNV
>1IAL_316_336
MSNITAGRQDQIQQVVNHGLV
>1TQ4_327_347
LQRLARDWEIEVDQVEAMIKS
>2BMW_115_135
YGVCSTYLTHIEPGSEVKITG
>2GG6_194_214
IEPIMTRDHTEKMLQGFGANL
>1XMX_72_92
KSAIRELAETLKARGEEVKFN
>1A87_158_178
EVANDIKNFHGRNIRSYNEAM
>1PZD_258_278
MHPCERSDKVPDNKNTHTLLL
>2BWM_30_50
YIIRNSLLIQVVKVINNFGYD
>2F6H_330_350
ADYESPIPQEILRYVADIVKK
>1WW9_372_392
HNQGIQTQAHVSGLEHHHHHH
>1G4W_246_266
VSSASQGEAIDQYNMQLSCGE
>1Q7E_324_344
HEAVAYLTQFDIPCAPVLSMK
>2FGT_246_266
RNLVQSTSYQTGELIKKSQKY
>1ZOD_272_292
KTLGAGLPLAAIVTSAAIEER
>1L6J_364_384
KKWGFCPDQGYSLFLVAAHEF
>1U8X_216_236
MKVRYYGLNHFGWWTSIQDQE
>1HT6_211_231
ATGGDGKPNYDQDAHRQNLVN
>1IJ5_74_94
AEREREAARGDAAAEKQRLAS
>1BN8_165_185
NFQIKSDNVIIRNIEFQDAYD
>1RWR_278_298
AGVVSAGKLASGGGAVNVAGG
>1GYC_395_415
HPFHLHGHAFAVVRSAGSTTY
>1MJ5_179_199
LRPLSEAEMAAYREPFLAAGE
>1YC9_391_411
YQGGLATYLDVLVAEESLLNN
>1ZSX_63_83
AYDNGINLFDTAEVYAAGKAE
>1M13_234_254
DRPGVLQHRVVDQLQEQFAIT
>3SIL_192_212
MVRTKNITTVLNTSFIYSTDG
>1D7Y_307_327
DPTAPGYAELPWYWSDQGALR
>2A2F_232_252
FDSFAFKLPHIAQAACRRTFE
>1Q1Q_169_189
VQFGSWFDHIKGWLRMKGKDN
>1RPT_276_296
PPYASCHIMELYQDNGGHFVE
>1LC5_310_330
DLQRRLLTQRILIRSCANYPG
>1YUE_158_178
DARFQINKWQTAVKSRKLKTG
>1I1W_136_156
DGSLRQTVFLNVIGEDYIPIA
>2CU2_210_230
EALERLLAGASLEEVYAGLPK
>1UTE_133_153
IFMLDTVTLCGNSDDFVSQQP
>1T3S_282_302
VQMVAADKLAQCPPELFDVIL
>2CEY_151_171
AATNLAYAKYVGASPTPMAFS
>1H6S_111_131
QSSFFAYNSKYDASGALDNYN
>1H09_64_84
GGDVAEAEREAQFFLDNVPMQ
>3GRS_144_164
GKKYTAPHILIATGGMPSTPH
>2AE0_178_198
FSYAGKNGHAYRSIGKVLIDR
>2A84_49_69
ALVRAAKRVPGSVVVVSIFVN
>1GP6_209_229
LLQMKINYYPKCPQPELALGV
>1K1S_304_324
HGISIDNAYKVAEDLLRELLV
>1Q25_176_196
DIEVLRASSPQVRVCPTGAAA
>2GNO_246_266
QRLTRIILHENTWESVEDQKS
>2HZ6_282_302
GVAVVPRGSTLPLLEGPQTDG
>1LC5_189_209
IDFIPHETGFIPALKDNPHIW
>1KO9_50_70
QSPAHWSGVLADQVWTLTQTE
>2A0M_161_181
HSGTPFRQLLEESSFSGKRFV
>2BI7_126_146
DSTIADPQTFEEEALRFIGKE
>2AM1_123_143
STRYKTYKTQGNYNNEIGLPY
>1VJT_21_41
GSVRFALQLVGDIAQTEELSR
>7ODC_245_265
KLKFEEITSVINPALDKYFPS
>1NTY_22_42
KAYVRDLRECMDTYLWEMTSG
>2GG6_304_324
LRVRSSTLKGVTVPEDRAPSM
>2GY5_201_221
LCTACMNNGVCHEDTGECICP
>2HC9_222_242
HVGKAGPTPPAFVVLSHEVPG
>1US5_165_185
IRVSASQGIQLMQDKRADALF
>1KA2_301_321
QSRFWENIIGRSKEFVELIYP
>1T6C_281_301
FLKTLEIFEKDCLIVSDWGLR
>1OWL_55_75
LQGCLQELQQRYQQAGSRLLL
>1FSU_38_58
GVLLDNYYTQPLATPSRSQLL
>1GYC_434_454
GDNVTIRFQTDNPGPWFLHCH
>1YM5_92_112
LEFTKNTTATSLVQECKIGAV
>1BIF_435_455
IFLNVAAVNTHRDRPQNVDIS
>1XM9_91_111
AVSLLRRTGNAEIQKQLTGLL
>2F7V_77_97
DTVPDSPHWSADPHVMRRTED
>1X19_27_47
LLNYYHRANELVFKGLIEFSC
>1INP_166_186
ADITPNQGIFPSGLQCVTVLI
>1Q1Q_16_36
YFRYKGVPFPVGLYSLESISL
>1UUR_359_379
GRQEVNDALQNQDPGTFIIRF
>1XMB_78_98
IGTGEPPFVALRADMDALPIQ
>2NWH_156_176
ARACEKPLAAIAISPAKAVKL
>1OX0_305_325
ALEEAEISPEQVAYVNAHGTS
>1VJP_73_93
KKLSEVVKQYWNDVDSLTSDP
>1CPY_232_252
SCVPATIYCNNAQLAPYQRTG
>1M6I_23_43
AFAAARSIRARDPGARVLIVS
>1YKS_419_439
DERVSSDQSALSEFIKFAEGR
>1IN4_288_308
VEADTLSEVYEPYLLQAGFLA
>1L8Q_118_138
IEFFHIFNTLYLLEKQIILAS
>1TV5_309_329
NQEQKKEIADVLLETNIDGMI
>2BDE_362_382
CTRSIDESSQQYDQEIHDLQL
>1UG6_48_68
TGEPACDHYRRYEEDIALMQS
>1NRI_60_80
AVEQIVQAFQQGGRLIYIGAG
>1OFC_134_154
DNIAKDVEGKTPEEVIEYNAV
>1B89_41_61
AQLQKGMVKEAIDSYIKADDP
>1IJ5_25_45
QKKLDHTSFAHKEDRDRLEAQ
>1GVH_349_369
EGAFSDPTMQFYLCGPVGFMQ
>1FXX_202_222
PRLFDYLFTHRNKHKLMALID
>1GXN_233_253
AEIEQAVRAGVAWFNSPRTYL
>1NH1_258_278
AASAMPDQRGSAAKAEFAARA
>2ALA_317_337
TLTYKTNKNGDCSVHSHSNVA
>1AOP_408_428
NGCGRAMLAEVGLVGKAPGRY
>1XTI_169_189
DMRRDVQEIFRMTPHEKQVMM
>1JMM_117_137
KAGWSTTVSNNSQVKWGSVLL
>1MLA_249_269
RQLYNPVQWTKSVEYMAAQGV
>1FI4_151_171
AIAKLYQLPQSTSEISRIARK
>1V04_215_235
VVAEGFDFANGINISPDGKYV
>2BDE_355_375
EQKYVDLCTRSIDESSQQYDQ
>2IXR_123_143
LQGLVDVIGQGKSDIDAYATI
>1N4K_130_150
YSLVSVPEGNDISSIFELDPT
>1UAS_195_215
SRADENDQWAAYAGPGGWNDP
>2CZ9_93_113
SGNLPLGAGLSSSASFEVGIL
>1WRU_242_262
RYRPMIIIADSKITAKDAQAR
>1YU0_81_101
TIVEVNGKLVQFTADTAITMP
>1V2D_251_271
TSFSAPTPLQAGVAEALKLAR
>1NHS_39_59
FLCCGMQLYLEGKVKDVNSVR
>1BUP_6_26
AVGIDLGSTYSCVGVFQHGKV
>1GPI_150_170
GGMSKYPGNKAGAKYGTGYCD
>1MXA_290_310
LADRCEIQVSYAIGVAEPTSI
>1MUW_14_34
LWTVGWQGRDPFGDATRPALD
>1UOU_305_325
GALLWLSGHAGTQAQGAARVA
>1GTK_153_173
GTRLSKLDNGEYDAIILAVAG
>1KQ3_340_360
CDKNETIHNEPQPVTSKDVFF
>1JK7_21_41
GSKPGKNVQLQENEIRGLCLK
>1AOP_94_114
HAEAYEWAKKISEHLLPRTRA
>2A2C_287_307
RLEEVQAKLGISLEEMLLVTE
>2CY8_314_334
AIAAIDTILEDDVCAKINDLG
>1G93_133_153
PEKRWQDISMMRMKTIGEHIV
>1RA0_131_151
DATLTALKAMLEVKQEVAPWI
>1MSK_299_319
IQRDQVEDYARRKGMSVTEVE
>2GS8_33_53
PSTSSISLTLENMFTTTSVSF
>1JIX_147_167
AHKKVDNVIEFEYFPIEQYKI
>2A3N_160_180
EYEYMLLYWLFFRVLSRNNEF
>1AC5_373_393
IEIVLFNGDKDLICNNKGVLD
>2HC9_309_329
VSPIANKPDDIIKMLSGKTVE
>2HOE_192_212
VWVENDADMGAVGEKWYTKRD
>2HGS_412_432
RPGSPARVVQCISELGIFGVY
>1QE3_424_444
EVKQLSHTIQSAWITFAKTGN
>1YIS_435_455
GLVNNPINFTGRCVSQTESFI
>1SIG_318_338
FSTYATWWIRQAITRSIADQA
>1XTI_25_45
DCGFEHPSEVQHECIPQAILG
>1ZVD_116_136
HFVGRIMGMAVFHGHYIDGGF
>1Q8K_258_278
KIEEKRGVFNVQMEPKVVTDT
>1BUP_230_250
GEDFDNRMVNHFIAEFKRKHK
>1V9M_109_129
FEEVLLLPGTLREEVWRQAYE
>1KNW_114_134
ELQIPVNAGSVDMLDQLGQVS
>1AOP_286_306
TLFIENGRILDYPARPLKTGL
>2J4O_355_375
HEDMTLLVRNFGYPLGEMSQP
>2G0D_193_213
EMYPLGCLNMGLAHGLAGVGC
>2GUY_430_450
AGQQLTEVIGCTTVTVGSDGN
>1EDZ_190_210
GRPLAALLANDGATVYSVDVN
>1LJ5_220_240
YYDILELPYHGDTLSMFIAAP
>1SUU_3_23
DLMQKENIVVMLTKKGFLKRL
>1AL3_209_229
TAFNRAGLTPRIVFTATDADV
>1P5J_15_35
VPRGSHMASMTGGQQMGRGSE
>1VLI_134_154
SPSAFKIASYEINHLPLLKYV
>1X8V_247_267
TGMFISMMFAGHHTSSGTASW
>1V73_231_251
NVDASKKSLKADDLLNFLFFG
>1XFI_269_289
LKDENGQLLGVDTSKLLIANS
>1TVL_24_44
GWRHPDVDPSASTNIEFYMKK
>1BU8_47_67
PNNYQKISATEPDTIKFSNFQ
>1L5O_301_321
AHLSMEPYLHMAMRLGEGSGA
>2FBA_210_230
EENQGRHFFTSLVQQKALAYA
>1V04_46_66
KGIDNGSEDLEILPNGLAFIS
>1B6A_262_282
DCAFTVTFNPKYDTLLKAVKD
>1IAL_109_129
SEQTKAVVDGGAIPAFISLLA
>1LJ8_188_208
SCDNLPHNGAVTRKALLAFAA
>1TJY_275_295
IGKVTVSPNSEQGYHYEAKGN
>2CBN_72_92
FGLPGLLCSRSMSGIIQPLTI
>2HQ2_38_58
MNIREAELAFARVTHDAWRMH
>1N67_155_175
IGSTTANKTVLVDYEKYGKFY
>1BIF_348_368
FALRDQDKYRYRYPKGESYED
>1D5R_174_194
YLLKNHLDYRPVALLFHKMMF
>1NH8_221_241
ARVQGVVFGQQYLMLDYDCPR
>1RMG_227_247
LGADTDVTDIVYRNVYTWSSN
>1YUE_278_298
AAAILAASGWLKHKPEDDKYL
>1IHG_157_177
GVAKILENVEVKGEKPAKLCV
>1VBI_4_24
RADFLSAWAEALLRKAGADEP
>1UDX_131_151
PTRQAPRFAEAGEEGEKRRLR
>1XHC_298_318
PRRYNFKFRSTVFKFGKLQIA
>1KA1_37_57
ITKNDNSPVTTGDYAAQTIII
>2BF6_14_34
HPGFLNSSNYRIPALFKTKEG
>1B6A_209_229
KENGLNAGLAFPTGCSLNNCA
>1GYN_49_69
AAKVKAPVIVQFSNGGASFIA
>1NST_38_58
WSKEKTCDRFPKLLIIGPQKT
>1YDX_178_198
VFDERLENLASLIEINRKLRD
>2EU9_94_114
HGHMCIAFELLGKNTFEFLKE
>1GVH_73_93
ALLPAVEKIAQKHTSFQIKPE
>1JL5_403_423
VETNPLREFPDIPESVEDLRM
>1ODM_271_291
RVKWVNAERQSLPFFVNLGYD
>1QLM_287_307
ARVVVNDLSTGKTYTAGEINV
>1CJC_62_82
INTFTQTARSDRCAFYGNVEV
>1DD9_98_118
QGRSYDRFRERVMFPIRDKRG
>1NU5_188_208
RASVRVDVNQGWDEQTASIWI
>2GVK_147_167
YMDGKAIIGFVDGTENPAVDE
>1NUY_300_320
EAVLDIVPTDIHQRAPIILGS
>1QYI_321_341
VGDSLADLLSAQKIGATFIGT
>1P8L_241_261
SIEVDYDGVVFSIGTGFDADQ
>1MXG_129_149
TDFSKVASGKYTANYLDFHPN
>2GWN_412_432
PFEGFTFSHSVAYTFVNGCLA
>1C0P_248_268
SVNPETVQRILKHCLRLDPTI
>1RRK_85_105
GTNTKKALQAVYSMMSWPDDV
>1B8P_225_245
TVGKRGAAIIDARGVSSAASA
>1H8L_23_43
YANEYPSITRLYSVGKSVELR
>3THI_41_61
SYSADPPDDLDVFVLDSIFLS
>1KVP_196_216
FRDVPNLSGTPLIFRDNKGRT
>1O5T_213_233
LIPCAIDQDPYFRMTRDVAPR
>1DLJ_365_385
NDLENFKKQANIIVTNRYDNE
>1ZVD_40_60
RQVMKMRPKDLWKRLMIKFRG
>1US0_165_185
LQVEMILNKPGLKYKPAVNQI
>2GZ7_207_227
WLYAAVINGDRWFLNRFTTTL
>1IOW_101_121
KLLWQGAGLPVAPWVALTRAE
>1IG8_144_164
PQGISEPIPLGFTFSFPASQN
>1SI7_206_226
RDRNKRSFWLSAARSALFNQI
>1XKN_172_192
TACLLNPNRNPSLGKAEIEAQ
>2G29_91_111
GAHILTPMPYLITMGTVTDGK
>7ODC_74_94
RAIVSTLAAIGTGFDCASKTE
>1U16_120_140
DLKLFMKNSLSIISTHLLQLI
>1XOV_47_67
SDELKREGHNVKTFIDRTSTT
>1FO8_17_37
RRCLDKLLHYRPSAELFPIIV
>2AEX_49_69
LETQAQVCQALAQVDGGANFS
>2IY9_66_86
FAKFSFTQDGSPFPVKKSEAL
>2BJQ_210_230
DGTEMFQYVALWYEHGQPVFG
>1SQH_192_212
PNKGEGSLTYLQALVRFNKSL
>2O14_337_357
DGDTLHPNRAGADALARLAVQ
>1QLM_111_131
PARALALKPKETYEEIDYEDD
>1IZC_138_158
EMYYGPIGRRSFSPWTFSPGI
>1ZVD_69_89
VAREWLYLLSHEMLNPYYGLF
>1FS7_398_418
EAQKARIKLVKVLAKYGAIDY
>1R3S_89_109
VVPQALGMEVTMVPGKGPSFP
>1NF1_137_157
ENQRNLLQMTEKFFHAIISSS
>1KK1_153_173
EKALENYRQIKEFIEGTVAEN
>1WDI_84_104
LVRERSPGLWEALLGPARKAP
>2F8L_106_126
NHQMTPDSIGFIVAYLLEKVI
>1T67_355_375
DRNEPHRIQQILNYIKGNLKH
>1Y11_57_77
RHLVGDDGTYVSAREISENYG
>1TO3_147_167
FNELCHSNGLLSIIEPVVRPP
>1WCD_178_198
VRLGDPIPAIGLDPKMVATCD
>1EDZ_52_72
MYATWTQKTSESMGFRYDLRV
>1LW7_224_244
PQMALGHQRYIDYAVRHSHKI
>1HMY_56_76
KPEGDITQVNEKTIPDHDILC
>1TVL_316_336
YPLDEPFPDIGDVGKNAFQST
>1WM1_188_208
ADPQVQLEAAKLWSVWEGETV
>1ELV_2_22
LDCGIPESIENGKVEDPESTL
>2FXU_336_356
KYSVWIGGSILASLSTFQQMW
>1EWF_343_363
AFAVLPNSALASLFLIGMHTT
>1UOU_361_381
ERRQLLPRAREQEELLAPADG
>1WCD_421_441
DFREYFMEVADLNSPLKIAGA
>1GR0_110_130
DGIGKYYADTIELSDAEPVDV
>1L9V_160_180
QNAAFTMWKLTYLEHQLMPIL
>1HO8_204_224
VIWLHEKKFMPTLFKILQRAT
>1VJY_243_263
KVVCEQKLRPNIPNRWQSCEA
>1CEO_177_197
NSPDELKNLADIDDDYIVYNF
>1QLM_118_138
KPKETYEEIDYEDDADVAILC
>1YC9_59_79
AQGFARQAGAIRSFDLGLAAS
>1G6S_63_83
SYTLSADRTRCEIIGNGGPLH
>2BWM_68_88
GDNQSDVVGFGENGVWISTNN
>2BJQ_112_132
QLVRCGQSTPVIMKTKDGKDL
>1YIS_419_439
QTMADPFFDSVRDRVVGLVNN
>1FG7_13_33
NVRNLTPYQSARRLGGNGDVW
>1RPT_191_211
LPTWATEDAMTKLKELSELSL
>1C3P_292_312
LGGGGYHPYALARAWTLIWCE
>1LML_257_277
ALTMAIFQDLGFYQADFSKAE
>1PO5_199_219
ELFSGFLKHFPGTHRQIYRNL
>1P9R_68_88
DGVLREVLAPSRKLSSLLVSR
>2NLO_4_24
HHHHHHGSEQLYFQGAMNDSI
>1NH8_265_285
PDWVAIRALVPRRDVNGIMDE
>1FXX_81_101
EAAFAARIHSLFTVPKTCILG
>1FOB_11_31
SLLLLEDEGYSYKNLNGQTQA
>2DBY_243_263
ARLEAELAELSGEEARELLAA
>2HKD_10_30
VDLPGSMKVLVSKSSNADGKY
>1G6S_91_111
FLGNAGTAMRPLAAALCLGSN
>1W9H_393_413
YPKLVAGIIANVNRYGGYPIN
>1HD7_263_283
AYTFWTYMMNARSKNVGWRLD
>1K1S_4_24
IFVDFDYFFAQVEEVLNPQYK
>2A2F_6_26
WELLHNMRDHYNEVLLQRWVH
>1SB8_167_187
EDTIGKPLSPYAVTKYVNELY
>1WXQ_77_97
DVAGLVPGAHEGRGLGNKFLD
>1VE1_278_298
LGPGKRVACISPDGGWKYLST
>1U16_97_117
KELIGDIAGKLHTGRSRNEQV
>1H09_265_285
LVGSEWYYMDDSGAMVTGWVK
>1TDH_333_353
KRKGRQAASGHCRPRKVKADI
>1ZED_270_290
EPGDMKYEIHRDSTLDPSLME
>2H6O_326_346
GDNATYSVPMVTSEDANSPNV
>1FKM_312_332
AVEDSGKMRQSSLNEFHVFVC
>1TJY_79_99
KRAMQRGVKILTWDSDTKPEC
>1PO5_191_211
SSFSSQVFELFSGFLKHFPGT
>2I1Q_102_122
EFAGVFGSGKTQIMHQSCVNL
>1HBZ_104_124
DTWRDVRGFALRFYTEEGNYD
>2FXU_305_325
MYPGIADRMQKEITALAPSTM
>2DVZ_185_205
AVGGQIELIFDNLPSSMPQIQ
>2ALA_73_93
KPDYQCKVYTGVYPFMWGGAY
>2HJS_297_317
GRVRAGQADPCQVNLWIVSDN
>1YM5_64_84
YDYKLRIFTPRSELPFAGHPT
>1OXX_333_353
HSGEEVLVYVRKDKIKVFEKN
>1US0_57_77
VAIQEKLREQVVKREELFIVS
>1FSU_293_313
SPLLKQKGVKNRELIHISDWL
>1W8K_384_404
SNDKESIKCPCEPERISQSTC
>1VPB_87_107
RKELETFIKNGIDSTRYLAKD
>1U7G_225_245
EIAALAFVNTVVATAAAILGW
>1KL1_336_356
ITVNKNTIPYDPESPFVTSGI
>1FCQ_3_23
DNNKTVREFNVYWNVPTFMCH
>1BG6_284_304
AGPINLNTRYFFEDVSTGLVP
>1BIF_413_433
LKCPLHTVLKLTPVAYGCKVE
>2ICS_122_142
IVAQDELADLSKVQASLVKKA
>1IR6_303_323
GVMGIVASRILEATLRPVFLV
>1ZSW_122_142
FEKFDVKHSEMTTYANRPALQ
>1M15_126_146
RCGRSLQGYPFNPCLTAEQYK
>1LYV_225_245
GSSAVADDSKLRPVIHSRAGV
>1O7F_301_321
QDTMLLLSQMGPDAHMRMILR
>1GR0_12_32
ASTEVRVAIVGVGNCASSLVQ
>2GFO_363_383
RQRWFKFDDHEVSDISVSSVK
>2AYU_134_154
QRSRIISGQEQPKPEQIAKGQ
>1L9V_263_283
RIIWQNWYAFTSSMKQGNTLD
>1GSA_203_223
AIKDGDKRVLVVDGEPVPYCL
>1E2S_416_436
DPGENYNLLGGVAGATPEVLQ
>1MGP_53_73
LYVVWEDGRSEPDEREPEEIM
>1XHB_213_233
RDYFQEIGTYDAGMDIWGGEN
>2HZ6_232_252
LTFMSGEVGRITKWKYPFPKE
>1DT9_30_50
NGTSMISLIIPPKDQISRVAK
>1YFQ_209_229
YACSSIDGRVAVEFFDDQGDD
>1O20_96_116
TVIGLKDPVGEVIDSWVREDG
>1RKD_38_58
VAFGGKGANQAVAAGRSGANI
>1N40_10_30
PFSARGDRIPDAVAELRTREP
>1QNR_243_263
YPDSWGTNYTWGNGWIQTHAA
>2B61_20_40
MSVQNVVLFDTQPLTLMLGGK
>1RJG_121_141
HLAYVDIDYNESVELKNSILR
>1RW3_103_123
VEDIHPTVPNPYNLLSGLPPS
>1IJ5_103_123
ASGYNRLRPSKPMLSEEDTNI
>2BW0_281_301
DALPIPGAHRPGVVTKAGLIL
>2GY5_354_374
PLPTNEEMTLVKPDGTVLHPK
>1M15_214_234
DAKTFLVWVNEEDHLRIISMQ
>2HQ2_317_337
AHDGTQIAQLYGQRTEGEQEQ
>2C78_69_89
EYETAKRHYSHVDCPGHADYI
>2B0J_176_196
CTIPTTKFAKIFKDLGREDLN
>2G5D_325_345
GPVGALGTPLMGEYAGAIDRH
>1FG7_172_192
LELTRGKAIVVADEAYIEFCP
>1WMD_75_95
SVLGNGSTNKGMAPQANLVFQ
>2VTK_190_210
PGERLDLAMLAAIRRVYGLLA
>1Q35_181_201
QVKAIKEGICDYSIGNSYYYG
>1GVH_265_285
ISAGVGQTPMLAMLDTLAKAG
>1P5D_259_279
YPDRLLMLFAKDVVSRNPGAD
>2BOQ_132_152
ASPDHLVPEPFDSVDSILARM
>1YQS_64_84
TKSFSAVVLLQLVDEGKLDLD
>1LAM_26_46
NFNKLVSGKLREILNISGPPL
>1T5J_27_47
TENLTKEEIKKLYGFVDSYVE
>1J6U_1_21
MGSDKIHHHHHHMKIHFVGIG
>1O5T_115_135
LDQAYSYAVENAKDIIACGFD
>1UUQ_115_135
YLLVELAKRDMTVVLYFNNFW
>1X3M_294_314
VLEKAWHEGHERARLAIKTFV
>2G8J_216_236
ALERGSLLGCSINISDIRDLE
>1WMD_127_147
TNSWGAAVNGAYTTDSRNVDD
>1RRK_204_224
ESQSLSLCGMVWEHRKGTDYH
>2BG1_423_443
DPSVVKSEVLKSTGQKPGKVS
>1SB8_8_28
GSMGMMSRYEELRKELPAQPK
>1EUR_105_125
HVYSQRQGFAGSRPGTDPADP
>2BDE_369_389
SSQQYDQEIHDLQLQISTVDL
>1K92_110_130
GTMLVAAMKEDGVNIWGDGST
>1S9J_68_88
GFYGAFYSDGEISICMEHMDG
>2CYG_190_210
YALFTASGVVVQDGRFSYQNL
>1PB1_371_391
EAADLIVKGMEGAINAKTVTY
>1J72_182_202
NILERNKARDLALAIRDSERQ
>1UX5_22_42
NSIWGTGKAEKFADDLYEKGV
>1BU8_339_359
RWRYKVSVTLSGAKKLSGYIL
>1N11_237_257
SANAESVQGVTPLHLAAQEGH
>3SIL_348_368
VDKETLYVVYEANGSIEFQDL
>2IZR_228_248
RYQKIGDTKRATPIEVLCENF
>2BU7_337_357
EGFGTDAVIYLKALSTDSVER
>2CZ9_146_166
GILDQFAVVFGREGNVIFLDT
>1LI4_1_21
MSDKLPYKVADIGLAAWGRKA
>1B9H_263_283
WTLLSRLLGAIDGVVPQGGDV
>1Y8A_255_275
YALKHADVVIISPTAMSEAKV
>2G0D_302_322
DKAEKILESAMQRKLGIDSYM
>1OHC_288_308
ACYIMKHYRMTAAETIAWVRI
>1QAZ_25_45
TFLQSGQLDDRLKAALPKEYD
>1X7F_294_314
VRRGDITEYMVRSTEVRKKYK
>1QF5_288_308
EFLCKQGNEFGATTGRRRRTG
>2IY9_202_222
YHPVSSVNKKQDPVIRVAALA
>1H9A_165_185
ENAFDDNQLFRIDHYLGKEMV
>1DQ3_396_416
KLYEATKDEEVKRMLHLIEGL
>1BIA_96_116
DRIGELKSGDACIAEYQQAGR
>1ZVD_132_152
IDGGFTLPFYKQLLGKSITLD
>1J09_102_122
AYRAFETPEELEQIRKEKGGY
>2CJG_330_350
TWGGNLTDMVRARRILEVIEA
>1OFL_460_480
TARLSADRAAKFKAVIKRNKE
>1OX0_383_403
GTSEVSDYIEANVVYGQGLEK
>1G55_161_181
RYFLIAKLQSEPLPFQAPGQV
>1XA6_329_349
DGEKADISANVYPDINIITGA
>2BWV_413_433
ETGNENLTASVVKKPEEIEAL
>1J7X_278_298
PDAIVLADEALDKAKEIIAFH
>1RK6_159_179
VGHSTLRAAVMPDLRREATAD
>1RMG_210_230
LVESIYCNWSGGCAMGSLGAD
>1IR6_44_64
ADGLTGTAILVRGLAALGADV
>1DQ3_388_408
AVLVKMLRKLYEATKDEEVKR
>1KA1_46_66
TTGDYAAQTIIINAIKSNFPD
>1LML_107_127
SNTDFVMYVASVPSEEGVLAW
>2IZR_114_134
LISRMEYVHSKNLIYRDVKPE
>1ADT_162_182
DARCCVHDAACPANQFSGKSC
>1SVB_308_328
DKTKFTWKRAPTDSGHDTVVM
>1MKY_81_101
EADLVLFVVDGKRGITKEDES
>2F7F_425_445
KRVYELPTLDEIKQYAKENLD
>2BMW_208_228
EIQQKYPDNFRLTYAISREQK
>2HQ2_105_125
NPRALDLRLFLNQWASVFHIK
>1GSO_340_360
AGGYPGDYRTGDVIHGLPLEE
>1NH1_49_69
RWPDDSSKSNTPENRAYCQSM
>1JDW_143_163
RPDPIDWSLKYKTPDFESTGL
>1L6J_111_131
EDLPRAVIDDAFARAFALWSA
>1HXX_59_79
GQWEYNFQGNNSEGADAQTGN
>1W5D_247_267
GYALDLFKQSLKKQGITVKGD
>1VPT_45_65
VAKKLPYQGQLKLLLGELFFL
>1W9Y_273_293
NKQVYPKFVFDDYMKLYAGLK
>1RRK_305_325
FYDYDVALIKLKNKLKYGQTI
>1CSH_146_166
LNSESNFARAYAEGINRTKYW
>1US5_276_296
KKIHPNLERFFGLEKAVKGLP
>1PVL_187_207
TYGNEMFLGSRQSNLNAGQNF
>1IUC_217_237
ISWGSTPNIRVYWQKGREELY
>1GSA_1_21
MIKLGIVMDPIANINIKKDSS
>2ICS_314_334
NFHLTQKGTLEIGKDADLTIF
>1YDX_240_260
YLKSEERLEEGKFPYYGAGID
>1R4U_174_194
WDRILSTDVDATWQWKNFSGL
>2HOE_227_247
GIIIDGELYRGENGYAGEIGY
>1OHL_64_84
NRIGVNRLKDYLKPLVAKGLR
>2AE0_20_40
PFSLVNQPDAVGAPINAGDFA
>1JND_194_214
TVLPNVNSTWYFDIPALNGLV
>1PEA_328_348
RVERQNNHSRLSSRIAEIDAR
>1QZ9_112_132
QATRSPERRVIVTETSNFPTD
>1X7F_352_372
MPIDERKNIVGTIAEEELFLL
>2PGD_400_420
NCQDSWRRAISTGVQAGIPMP
>1WD3_88_108
PPGGFDGPDTDGYDNLASAIG
>1QUB_14_34
TVVPLKTFYEPGEEITYSCKP
>2O14_138_158
EGKAGTAFTLSALKIKKLSDQ
>2J3X_196_216
ESAIITTIKGKDYILIEGSLS
>1UOU_441_461
GPQSRALQEALVLSDRAPFAA
>2DE2_120_140
RRIGVSASAIRILRGQLGDYL
>2DBQ_26_46
EVWGDEKEIPREILLKKVKEV
>2CGL_272_292
TNDTALAANITNEGGAEGRYR
>2C81_117_137
CIDPQLIKSAITDKTKAIIPV
>1H12_354_374
ASTNAGQANEFFNEFWSLSQP
>1ZCJ_38_58
SSVGVLGLGTMGRGIAISFAR
>1HO8_66_86
NNAHSGFKVNGKTLIPLIHLL
>1IGR_418_438
FAFNPKLCVSEIYRMEEVTGT
>1R6W_161_181
RLDANRAWTPLKGQQFAKYVN
>1UX6_24_44
QLDSDSDRIGDTCDNNQDIDE
>1NI9_260_280
AMGIEAGKVLRLGDMARSDNV
>1M7Y_50_70
LCFDLLESWLAKNPEAAAFKK
>1QZ9_2_22
TTRNDCLALDAQDSLAPLRQQ
>1W8K_355_375
IEREIKKQSRNMNLYSVDGER
>2FR1_227_247
GTVLVTGGTGGVGGQIARWLA
>1PMI_63_83
LNNQTLRDLVTAKPQEYLGES
>2G29_222_242
GVGYQALTTGQLWKDHPEKAF
>1CS6_253_273
LSSEPLLHIQNVDFEDEGTYE
>1QE3_345_365
DLYPRSLESQIHMMTDLLFWR
>1P0H_294_314
VRTYQSLGFTTYSVDTAYALA
>1I24_313_333
LASLVTKAGSKLGLDVKKMTV
>1B89_186_206
ACVDGKEFRLAQMCGLHIVVH
>2AQ5_90_110
CPHNDNVIASGSEDCTVMVWE
>1Z2N_81_101
HPKVLFLESSAIHDMMSSREE
>1KA2_282_302
ERFMFTPIAGGVSLGIHESQS
>1NH8_199_219
AVLIERAGTDGQDQTEARDQL
>1LFW_72_92
RVNFGAGDKRLGIIGHMDVVP
>1SVS_24_44
EDGEKAAREVKLLLLGAGESG
>1KA1_142_162
DPIDGTKGFLRGEQFAVCLAL
>1DFA_267_287
YSKVVRGNGIRNNLNTENPLW
>1SJ8_34_54
DFETLPPLGQDAASKAWRKNK
>1DT9_275_295
LSNVKFIQEKKLIGRYFDEIS
>8OHM_415_435
ALQNEVTLTHPVTKFIMACMS
>2DAP_144_164
WGPGLSQGHSDALRRIPGVQK
>1W9H_285_305
VKYAILHLNETHPFWVMGDPN
>1IIR_380_400
GTIRTDGAAVAARLLLDAVSR
>1VLY_21_41
RQPTASARLPLTLMTLDDWAL
>1ZX5_234_254
VVDVTGTAEIKTGGVMNILYA
>1EYB_381_401
GGFLPGGGSLHSTMTPHGPDA
>1A26_229_249
PEAPVTGYMFGKGIYFADMVS
>1IGR_160_180
PMCEKTTINNEYNYRCWTTNR
>1JDN_21_41
SYLFSLTRVRPAIEYALRSVE
>1ZTU_107_127
CPDALQYRATLDWPAAGHLSL
>1SIG_64_84
DLAPTATHVGSELSQEDLDDD
>1Y0Y_109_129
KGKFIYGVGASVPPHIQKPED
>1B6R_275_295
VVNNPSVMINLIGSDVNYDWL
>2BG1_189_209
YPTNFANGNPIMYANSKGTGM
>1FP2_70_90
NVRRLMRYLAHNGFFEIITKE
>2AQ5_360_380
QEDLYPPTAGPDPALTAEEWL
>1MSK_174_194
DALADAFEAQHDDYNKIMVKA
>1X8V_229_249
LIAVKAETGTPRFSADEITGM
>2GWD_165_185
KVGSLGLDMMLRTCTVQVNLD
>1LTQ_75_95
GDSVKGVIISDTNLNPERRLA
>1EQC_4_24
YDNNVIRGVNLGGWFVLEPYM
>1C0P_131_151
GVTYDTLSVHAPKYCQYLARE
>1YGJ_168_188
ALEVMDMLHSMGPDTVVITSS
>2I1Q_125_145
PEFLFYDEEAVSKGEVAQPKA
>2C0H_165_185
EGEIKPGESSSEPCFDTRHLS
>1GPI_1_21
EQAGTNTAENHPQLQSQQCTT
>1D3G_174_194
GPLADYLVVNVSSPNTAGLRS
>2G5D_187_207
SRFPITARTTAIKGRFEGSRF
>2DPO_140_160
QCIVAHPVNPPYYIPLVELVP
>2IJR_136_156
PDWFGVASWSSHINGADCWTK
>1YT3_299_319
DMPGYRKAFKAIKSLITDVSE
>1CRZ_310_330
ADVSSDGKFMVMVSSNGGQQH
>2AEU_63_83
VNEYGLKHLGGDENDKCVGFN
>2DBQ_223_243
NEERLKLMKKTAILINIARGK
>1M6I_363_383
WSDLGPDVGYEAIGLVDSSLP
>1M6I_411_431
ESETESEASEITIPPSTPAVP
>1LW7_336_356
QVKAVIEKVLNEEEISELQNT
>1F1O_140_160
THGVHAEPTTFGLKLALWHEE
>1XTO_159_179
FPLRSAAPPYSPHRFDPHPGD
>1XKS_245_265
SWDINRALKENITDAIWGSES
>2IXR_222_242
TINPDKLIKMRDSLPPDGTVW
>1UA7_335_355
VNRFHNVMAGQPEELSNPQGN
>2CWC_224_244
TLAAALWAFARGRDFEEGMRL
>1TQN_453_473
PLKLSLGGLLQPEKPVVLKVE
>1KMJ_312_332
YALSQLESVPDLTLYGPQNRL
>1VB3_259_279
AKSLGLPVKRFIAATNVNDTV
>1J6U_221_241
TFAEDELTSHLGDVTFGVKKG
>2HGS_429_449
FGVYVRQEKTLVMNKHVGHLL
>1PJX_230_250
GMDFDEDNNLLVANWGSSHIE
>2CEY_118_138
LLSQAYNGTRQTTSNRAINSI
>1B8P_38_58
ILQLLEIPNEKAQKALQGVMM
>1OHL_109_129
AGPVIQGIKFIREYFPELYII
>1VJV_199_219
KIEKRSDLTGANSIYSVEKKI
>1N4K_247_267
RRSVTKLLEDLVYFVTGGTNS
>1BHE_161_181
NFTLYNVSLINSPNFHVVFSD
>1SB8_262_282
TAGLDARNQVYNIAVGGRTSL
>1EWF_356_376
FLIGMHTTGSMEVSAESNRLV
>16VP_126_146
LANFCSALYRYLRASVRQLHR
>1ZGK_8_28
HHSSGLVPRGSHAPKVGRLIY
>1QAZ_49_69
EATPNPQQGEMVIPRRYLSGN
>1DYK_48_68
IAFDDTKVKNRLTIELEVRTE
>1Z6F_81_101
PVFKGSSLMFLKPGMQVPVSQ
>2O14_221_241
LEAILKYIKPGDYFMLQLGIN
>1P8L_52_72
PIRNSVMNRLLTELLPEGSDG
>1LC5_173_193
DRCKSLNINLILDEAFIDFIP
>1VPK_333_353
KFIEDVLKHIETEEIEMNFVD
>1R5M_187_207
FELKETGGSSINAENHSGDGS
>1RVK_84_104
DLAHWQRGSAAQLTDRTLAVV
>1TOI_55_75
YLLENETTKLYLGIDGIPEFG
>2GUY_317_337
FIILNDGIPIIYAGQEQHYAG
>1XIP_138_158
TLVILNSVNDLSALDLRTKST
>1JFB_306_326
VRANEGIIASNQSANRDEEVF
>1YE3_282_302
CQEAYGVSVIVGVPPDSQNLS
>2AP1_52_72
RVPTPHTSYSAFLDAVCELVE
>1YKS_117_137
AARGWAAHRARANESATILMT
>1VQZ_63_83
EEINRDYVRENGIEVVRRISG
>1VJO_190_210
TLLLVDTVTSLGGVPIFLDAW
>1W8K_150_170
KTCHMLYLSAQENMGPRYCSP
>1U8X_238_258
NDLMPKLKEHVSQYGYIPKTE
>1GYN_332_352
VWLRAGQTSMIARLEKAFQEL
>1D3G_6_26
ERFYAEHLMPTLQGLLDPESA
>1M7Y_328_348
AENHKRLKQRQKKLVSGLQKS
>1PEA_254_274
APYFSSIDTPASRAFVQACHG
>1IR6_396_416
PEPGLLPQVFRELALLEPYGE
>1OFL_377_397
DYFIAGKNSWTGNVALGVEKG
>2GUY_193_213
SLVSNYSIDGLRIDTVKHVQK
>1MUW_183_203
PNEPRGDILLPTVGHALAFIE
>2EU9_292_312
NCKPLKSYMLQDSLEHVQLFD
>1UMG_110_130
GVAEMEIEERASEPIAIFMAD
>1Y0Y_50_70
GNVIAHKKGEGPKVMIAAHMD
>1VJZ_179_199
IDPERLIIIDGLGYGNIPVDD
>1VMI_335_355
RQTEVNRESSLQTLVEGLCGR
>1DT9_74_94
AITSVQQRLKLYNKVPPNGLV
>1Y3N_252_272
ARSREQTFGNNIGGMTHDWFA
>1W78_255_275
QPNAATALAALRASGLEVSEN
>1NOF_77_97
KIMATPWSPPAYMKSNNSLIN
>2AEU_34_54
SGLSGGFLIDEKDKALLNTYI
>1SO7_214_234
VAQDTLECQVAEVETGEQRVV
>1GW1_196_216
VEYLRDVKGVRNFLYAYSPNN
>1QLM_104_124
YFAMGSGPARALALKPKETYE
>2CY7_318_338
PSIAVGFFCKTEDDFNDWCQQ
>1JY1_223_243
KDNWGHFRLKKLLKDHASSMP
>1F9V_291_311
IPFRNSKLTYLLQYSLTGDSK
>2D0B_49_69
GKVLFQGKAAEQEAAKWISGA
>2A3N_264_284
LLEKDVPLILVKGEGKCRALD
>1KO9_208_228
VSASARAILEEQGGLAWLQQL
>1ZYL_44_64
FQDEDRRRFVVKFYRPERWTA
>1RGZ_96_116
TGKQWQGIRMLDLATYTAGGL
>1VLY_102_122
VREPQLTELKKYAVFSKVTIA
>1RMG_315_335
RPPIRVVCSDTAPCTDLTLED
>1LAM_365_385
DIALGSGATGVFTNSSWLWNK
>1TQ4_378_398
LPKNSFLKEIFYLKYYFLDMV
>1VJT_316_336
EQLRRARERLIKLAEEVQQNP
>2B3H_219_239
NIIQKHAQANGFSVVRSYCGH
>2HJS_53_73
ESSLRVGDVDSFDFSSVGLAF
>1PSW_95_115
LVPLFAGIPHRTGWRGEMRYG
>2HJS_190_210
LFDRQIAFNLLAQVGAVDAEG
>1WZZ_190_210
RQVMEDGIRLVSAGRFGQWRL
>1FKM_173_193
DLEADTFWCLTKLLEQITDNY
>1XM9_132_152
LADRVIIPFSGWCDGNSNMSR
>1IZC_177_197
HVCIIPQIESVKGVENVDAIA
>1H12_177_197
NTIKNKLMENQIIRFSPYIDN
>1HT6_181_201
FARGYSPEMAKVYIDGTSPSL
>1HXX_110_130
GYTDMLPEFGGDTAYSDDFFV
>1QZZ_262_282
SDEDALTILRGCVRALEPGGR
>2BW0_299_319
LILFGNDDKMLLVKNIQLEDG
>1GPI_23_43
GGCKPLSTKVVLDSNWRWVHS
>2NLO_185_205
ALADVINNAVGREAVVGVDAR
>1V9M_297_317
AVRLRLLARRAYFGLPRAQVE
>1US0_101_121
KLDYLDLYLIHWPTGFKPGKE
>1F20_230_250
VAIVSYHTRDGEGPVHHGVCS
>1GPJ_375_395
NVLTSAIMELPDEYRRAASRA
>1VQZ_304_324
LRGVKYEREDVLKALKTIDIT
>1K5C_221_241
SMYGVRIKAQRTATSASVSGV
>1VJT_42_62
EDTHIYMMDVHERRLNASYIL
>1YON_39_59
VNLVETDGSIFNESLTANDPD
>1PFO_230_250
FYTVSADLPKNPSDLFDDSVT
>3MBP_39_59
HPDKLEEKFPQVAATGDGPDI
>2F5U_427_447
SDYDMLYFLCLGFIPQYLSAV
>2J4O_170_190
VAVLLNNKLYVANVGTNRALL
>2HBJ_16_36
NSESHPFIPLLKEKPNALKPL
>2GZ7_67_87
LVQAGNVQLRVIGHSMQNCLL
>2BW0_265_285
TFFNSTLNTSGLVPEGDALPI
>2B9W_288_308
VKEYPTISGYVPDNMRPERLG
>2AP1_88_108
IPGMPETEDGTLYAANVPAAS
>1DT9_170_190
HKFTVDLPKKHGRGGQSALRF
>2BC9_299_319
VNGPRLESLVLTYVNAISSGD
>1UAS_134_154
DAGRSVMERYTRMSNAMKTYG
>2C43_246_266
DEHHFVAVALRKPDGSRHQDV
>1JTA_138_158
GWNAEWDAMNITNGAHHVWID
>1U8X_293_313
LFPDDMVKKSNPNHTRANEVM
>2A62_124_144
SVTNVTATDADDPVYGNSAKL
>2C1I_188_208
IILYPSPVVENLEEIALPVSA
>1MXA_223_243
FINPTGRFVIGGPMGDCGLTG
>1NML_248_268
SPLRNIELTAPYFHSGAVWSL
>1OKG_257_277
VTACINIALVHHLGLGHPYLY
>1IG8_208_228
LINDTTGTLVASYYTDPETKM
>1VMI_172_192
PALGFADCSVVPQPTAAQLAD
>1BQG_369_389
TAIDTHWIWQDGQRLTKEPLQ
>1YT3_349_369
NLPELISGWRGELMAEALHNL
>1A0I_182_202
EYFPEIEWQAAESYEVYDMVE
>1T3S_107_127
QHEQRAKEFKLHSKEKRMPFF
>2J3X_323_343
IADKQKLNEFIDKWTGKEIEN
>8OHM_127_147
RLVVLATATPPGSVTVPHPNI
>1WZZ_116_136
GRAGKRFQRPDYIQDAMAIYG
>2BF1_18_38
TVTEQAIEDVWQLFETSIKPC
>1WDP_322_342
RDGYRPIARMLSRHHAILNFT
>1U16_77_97
GVFVVKQSDEDIHTANERRLK
>1XMB_292_312
AAVHRCNASVNLTPNGREPMP
>1QLM_228_248
DCILYGGTVYLYVEGDDELPE
>1YFE_373_393
VRLLADGMESFNKHCAVGIEP
>1AB4_287_307
VLNNLYSQTQLQVSFGINMVA
>1RYO_111_131
QLRGKKSCHTGLGRSAGWNIP
>2FQX_272_292
GLEDKAVGIPEENPNLSSAVM
>2I1O_241_261
RLDTPSSRRGNFEALIREVRW
>1VJZ_6_26
IHHHHHHMNNTIPRWRGFNLL
>1LFW_207_227
LDKFKAGIATNVTPQVTRATI
>1PJC_305_325
PWTATQALNNSTLPYVVKLAN
>1NW3_322_342
LENYFSSLKNPKLREEQEAAR
>1CRZ_365_385
SSSQGMGSVLNLVSTDGRFKA
>2NVP_351_371
TPDQYIWHIALSMQGLTTNNQ
>1F8E_122_142
SAVIWYNRRPVTEINTWARNI
>1G41_306_326
IASGAFQVARPSDLIPELQGR
>1DOZ_289_309
PNAKPEFIDALATVVLKKLGR
>2DDU_191_211
SEPCPSYCSGHGDCISGVCFC
>2I7Q_75_95
PDTTATLGDEPRKVLLRLYGA
>1QZZ_91_111
PTRLGMLLADGHPAQQRAWLD
>1J72_22_42
HVWRVEKLKPVPVAQENQGVF
>2BF1_196_216
GGDPEVTFMWTNCRGEFLYCK
>1YDX_60_80
PEGKYEYFNGGVKNSGRTDKF
>1X54_412_432
WVLKLDHIRWAALFPRTPARL
>2D5B_110_130
KVYEAGDIYYGEYEGLYCVSC
>1CKO_56_76
LPGPNPVSIERKDFEKLKQNK
>2B78_39_59
YSDADIFLGTAYLSKQNKGVG
>1SB8_111_131
ALGSVPRSINDPITSNATNID
>1KK1_84_104
RVSFIDAPGHEALMTTMLAGA
>1W55_273_293
TDMKFKNANSMELLKQAYDKV
>1SVS_36_56
LLLGAGESGKSTIVKQMKIIH
>1FO8_60_80
IRQPDLSNIAVQPDHRKFQGY
>1YPX_258_278
ETLFGKLNIDGFFLEYDNERS
>1ZTU_172_192
EVATQTVRELTGFDRVMLYKF
>2B20_271_291
FSDRADRTVVAGQSFGGLSAL
>1INP_142_162
NIPQDILGIWVDPIDSTYQYI
>1WW9_350_370
WVNEILFESDEAIVAWRKLAS
>1E6U_181_201
IPALLRRFHEATAQKAPDVVV
>2C1I_96_116
RNVTKQIYDLVAFKIEETEKT
>1TCA_196_216
NSPLDSSYLFNGKNVQAQAVC
>1RK6_90_110
HRDMTPKISQGVTTVVTGNCG
>1M4L_264_284
KYSFTFELRDTGRYGFLLPAS
>2GWN_166_186
NKETLEKIFGECDLLIATHCE
>1YU0_129_149
TGYTSTTARKVGGFHYAPGSN
>2FEZ_184_204
CGRASAVIAELEALTFEHPYR
>2FXU_196_216
RGYSFVTTAEREIVRDIKEKL
>1JMM_280_300
GGSRWTMYKNSQAGSGWDSSD
>2CWC_256_276
GAVYGQLAGAYYGLGAIPGRW
>1HO8_1_21
GSMGATKILMDSTHFNEIRSI
>1INP_236_256
PVSTRSNSEAQSQGTQNPSSE
>1TFR_143_163
SLEGHKILIISSDGDFTQLHK
>1VRM_88_108
LIKAACAFAELTDGAFDPTVG
>1HA0_231_251
PGDVLVINSNGNLIAPRGYFK
>1ZGK_158_178
RRIGVGVAVLNRLLYAVGGFD
>2POR_29_49
FTMSGTTDSGLEFGASFKAHE
>1HXX_66_86
QGNNSEGADAQTGNKTRLAFA
>1Q0H_201_221
TPLRDLATMTPDQACRHPNWS
>2C4E_97_117
PKAWIFTDKDNNQITFFLWGA
>1VJO_92_112
GTGTAAMEATIANAVEPGDVV
>1JR7_187_207
NYFRHPLARRPMRFAAPPSKN
>1FNO_169_189
FTPDEEVGKGAKHFDVEAFGA
>1WP5_302_322
VWKVEAEDKTEKLAAALEHHH
>2CU2_68_88
PYADGIRLLLEPLGRDTAGAV
>1A8D_18_38
LKKSTILNLDINNDIISDISG
>1FSU_400_420
LTGYPGCGYWFPPPSQYNVSE
>4BCL_137_157
IYMQGRQFHDILMKVPLDNND
>1SBP_246_266
LYSPEGQEIAAKNFYRPRDAD
>1Z70_148_168
WAGKRLPTEAEWEYSCRGGLH
>1IHG_316_336
GWQGLKEYDQALADLKKAQEI
>1J7X_103_123
ILPGNIGYLRFDQFADVSVIA
>2MNR_257_277
LSIGACRLAMPDAMKIGGVTG
>1GPJ_336_356
KSLHEIKDRELERALRRLKTG
>1WYC_205_225
RGDGSTGEFQYCSANTDVLAW
>2H85_294_314
CSVIDLLLGDFVEIIKSQDLS
>1TQ4_8_28
PKSDENNDLPSSFTGYFKKFN
>1XMX_270_290
PTIQDRSLNVQVYRQLGEREV
>1H9A_405_425
DEDKKNTPEPYERMIHDTMNG
>1JYE_96_116
VSMVERSGVEACKTAVHNLLA
>1VB3_296_316
TLSNAMDVSQPNNWPRVEELF
>1WL4_211_231
KGLIEVKTDEFPRHGSNIEAM
>1UDC_96_116
YYDNNVNGTLRLISAMRAANV
>1Q1Q_297_317
DPEEDGSPDPEPSPEPEPKPS
>2GUY_125_145
YDGAGSSVDYSVFKPFSSQDY
>1Z70_23_43
PAGVFTMGTDDPQIKQDGEAP
>1U7L_177_197
DIVKPEDFVLNSEHLTTVLVA
>2BOQ_160_180
VEVVWLLASHSIAAADKVDPS
>2IMR_143_163
RLGAGGVGDIVWAPEVMDALL
>1ZGK_241_261
ETWTFVAPMKHRRSALGITVH
>1PJC_228_248
VAEADLLIGAVLVPGRRAPIL
>1KMJ_260_280
SLSEGTTWTKAPWRFEAGTPN
>3THI_62_82
HFVDAGYLLPFGSQDIDQAED
>1WDP_260_280
KFFLTWYSNKLLNHGDQILDE
>2A2C_116_136
NNIQIDKTKPLWHNYFLCGLK
>1WP5_217_237
AVKKMKLTEFEKATRAKRGVV
>4UAG_74_94
IALAHPSLSAAADAGIEIVGD
>1A76_70_90
ENDITPIWVFDGEPPKLKEKT
>1KWF_41_61
SNGAGGYKRVQRDASTNYDTV
>1JTV_211_231
TFHRFYQYLAHSKQVFREAAQ
>1KA1_87_107
LNEIKANDEVYNKNYKKDDFL
>1M8Z_111_131
IQKALEFIPSDQQNEMVRELD
>1F1O_370_390
EAYDTVQPKAMEAWEKQVPFR
>2FEZ_235_255
LADDLGIDPGPTLRALNERIL
>1IMV_59_79
LLSPLSVATALSALSLGADER
>1TFZ_264_284
VHGTKRKSQIQTYLEHNEGAG
>1RH9_174_194
ELINEPRCPSDLSGKTFQNWV
>1X3M_208_228
KDSGLIVAHLGNGASICAVRN
>1M6E_23_43
FIQRQVISITKPITEAAITAL
>1PVL_147_167
ESYRTSLDKRTNFKKIGWDVE
>2C5S_136_156
PEIGGHILENTEDITVDVHNP
>1H6L_154_174
EFEQYELNADKNGYISGKKVR
>1NOF_271_291
DGKVSKRGYVMSQYARFVRPG
>2HQ2_213_233
RHNLTRQQAFNLVADDLACKV
>1QZ9_207_227
GAVPVDLHQAGADYAIGCTYK
>1U09_106_126
DGLDAMEPDTAPGLPWALQGK
>1XRF_221_241
PIMDHCEDDKLAYGVINEGEV
>1J7X_224_244
MQSLSRATIIGEITSGNLMHS
>1Z6A_249_269
AIINDLPDKIETNVYCNLTPE
>2GU1_257_277
RKHPYAGNYLVIEHNSVYKTR
>1ZHX_13_33
SWTSFLKSIASFNGDLSSLSA
>1IOW_42_62
PKEVDVTQLKSMGFQKVFIAL
>1JCF_105_125
GITDVERRAILDAGLEAGASK
>1VJY_72_92
TWTQLWLVSDYHEHGSLFDYL
>2G8J_264_284
VNLIRMRNPWGEVEWKGPWSD
>1SUU_96_116
LGDQEEILTIKNSKDLTDDAY
>2B3H_162_182
VNVDITLYRNGYHGDLNETFF
>1R6D_191_211
LIPLFVTNLLDGGTLPLYGDG
>2CEY_162_182
GASPTPMAFSEVYLALQTNAV
>2BDE_22_42
LDMDHTLIRYNSKNFESLVYD
>1RW3_211_231
ATSELDCQQGTRALLQTLGNL
>2CYG_106_126
LPAMRNIYNALSSAGLQNQIK
>1KQ3_301_321
KMIEEVYSFCEEVGLPTTLAE
>1VPK_104_124
EGDALVISSGSTVFRITTMPA
>1SDJ_181_201
PEVDIDALSPDLNALTAISKK
>1OFC_174_194
RGEGKIQRRLSIKKALDQKMS
>1BN8_371_391
TLLNGTQINASAANGLSSSVG
>1LFW_102_122
FKMEIDEEGRIYGRGSADDKG
>1VJZ_105_125
VNKEVEEKTNLWKDETAQEAF
>1GSO_172_192
DMLAGNAFGDAGHRIVIEEFL
>1FNF_249_269
GTEYVVSIVALNGREESPLLI
>1YU0_60_80
ADKSAVAFTRTGNATASIKAG
>2B9E_123_143
KNQGKIFAFDLDAKRLASMAT
>1U7G_194_214
KPHNLPMVFTGTAILYIGWFG
>1UYN_7_27
NSLAATVYADSTAAHADMQGR
>1BQC_3_23
GLHVKNGRLYEANGQEFIIRG
>1UMG_58_78
THTRGELDTKVHETAWNAFKE
>1H6S_186_206
GGIVDNDIAFVGAAYKFNGGG
>1ZTU_122_142
AGHLSLTVHRVGELLILEFEP
>1NI5_39_59
ENPGVALRAIHVHHGLSANAD
>1RIQ_410_430
DLEGFQCELEEQRERARKHFK
>2CBN_39_59
DCGEGTQHQLLHTAFNPGKLD
>1UG6_70_90
GVRAYRFSVAWPRILPEGRGR
>1FO8_145_165
EQMVDSSKPELLYRTDFFPGL
>1T5J_49_69
KNYLAGKLNKGEWTDDTEQAI
>1Z6F_269_289
LKVGKEFASEPVWFGDSDRAS
>1LL2_48_68
RKALEIVFDEVITVDILDSGD
>1CEO_92_112
APGYRFQDFKTSTLFEDPNQQ
>1X8V_405_425
KAIFSVLLREYEFEMAQPPES
>1TR9_258_278
ERSHQALVAGCDMILICNKRE
>16VP_250_270
NHIREHLNLPLVRSAATEEPG
>1FCQ_83_103
NLTKHLQVFRDHLINQIPDKS
>2O14_5_25
IENVKAAEPKVYQFDFGSGSM
>1H8L_37_57
GKSVELRELYVMEISDNPGIH
>2ABS_345_365
LYALSQGKTVKQCIMCGNACA
>1G97_355_375
GENTKAGHLTYIGNCEVGSNV
>1H6S_152_172
DQTVDSSLVTEEFGIAADWSN
>1R4U_100_120
NIVCHRWTRMDIDGKPHPHSF
>1B7E_264_284
YTHRWRIEEFHKAWKTGAGAE
>1KK1_37_57
THSEELRRGITIKIGFADAEI
>2FK8_48_68
FFALFQDPTRTYSCAYFEPPE
>1SQ9_46_66
LDNENPKDKSYSHFVHKSGLH
>1KMJ_85_105
AEELVFVRGTTEGINLVANSW
>2EVX_309_329
ANYHTLPILRQVRLSAERGVL
>1WCD_276_296
VAANNGLTTGTDNLMPFNLVI
>1ISR_145_165
LFDIPQIAYSATSIDLSDKTL
>1Q5N_3_23
HMSQLYASLFYQRDVTEIFSD
>1XM9_176_196
GRQTMRNYSGLIDSLMAYVQN
>2HMC_15_35
ENLYFQGMTASIFSGVIPALM
>2O1B_87_107
KEAFKQAIVDFYQRQYNVTLD
>2GWD_40_60
EHEKFGFEVNTLRPMKYDQIA
>2FR1_174_194
VPAGSVAELARHLAAVVSGGA
>2GWN_234_254
MNARLHILHLSTEKELSLFRN
>1R89_317_337
RSAFKASEEFCYLLFECQIKE
>1UA4_418_438
GYQIAFIPTKIVAKPKSTVGI
>3GRS_423_443
CANKEEKVVGIHMQGLGCDEM
>2C5S_393_413
ETMVLQTVEVVAEEEKFEELF
>1UAS_69_89
RQTFPSGIKALADYVHAKGLK
>1LJ5_52_72
GETQQQIQAAMGFKIDDKGMA
>1DYK_229_249
KVGLDLLVEFEFRTTRPTGVL
>1TV5_224_244
GLRDNQEAGKLKNIILSVKEE
>1LAM_52_72
RTFYGLHEDFPSVVVVGLGKK
>1EG2_264_284
GRNSICTDAAPVFKEYYQKQL
>2NMT_389_409
FYLFNYRAKPITGGLNPDNSN
>1FI4_195_215
GHDSMAVQIADSSDWPQMKAC
>1IIR_139_159
PLGEPSTQDTIDIPAQWERNN
>1UAS_278_298
GKKVQSDNGLEVWAGPLSNNR
>1KVK_91_111
LKKVAGLPRDCVGNEGLSLLA
>1RE9_164_184
MLLAGLPEEDIPHLKYLTDQM
>1VBI_209_229
PHRVYALRPLGGPKGYALALL
>2ABS_330_350
IVDTNGAGDAFVGGFLYALSQ
>1BIF_363_383
GESYEDLVQRLEPVIMELERQ
>1FS7_294_314
GNPLDNMDKSCMNCHRESEQK
>1Y0Y_302_322
AIHLTKAGVPTGALSVPARYI
>1WDP_9_29
LNYVPVYVMLPLGVVNVDNVF
>1NUY_280_300
ECNPMAYVMEKAGGLATTGKE
>1I6L_113_133
AGKEAVSAGLLTYPPLMAADI
>2G17_52_72
HPQLKGIVDLPLQPMSDVRDF
>1A8Y_337_357
EELEDWLEDVLEGEINTEDDD
>1QOY_271_291
ETETTRFYVDYDDLMLSLLKE
>2F82_430_450
APGTYYLKEVDSLYRRFYGKK
>1BS0_240_260
VSGAAVLCSSTVADYLLQFAR
>1RW3_179_199
LFDEALHRDLADFRIQHPDLI
>1LAM_189_209
ENLKSASIKTDVFIRPKSWIE
>1O7F_89_109
VLAGSLDVKVSETSSHQDAVT
>1FXX_62_82
GAVLITGITPQEARAKGENEA
>1PZD_135_155
YEVLCYVPARSLPYNQPGTCY
>1N4K_312_332
MLRLEELGDQRHAPFRHICRL
>1VHN_11_31
PMAGYTDSAFRTLAFEWGADF
>1P9R_270_290
TNTAVGAVTRLRDMGIEPFLI
>2BBC_282_302
NQKSYVDLISPDCQAPRALLE
>1J09_11_31
TGDPHVGTAYIALFNYAWARR
>1D5T_123_143
STETEALASNLMGMFEKRRFR
>1POT_184_204
AAFNSDNPANPYMEGEVNLGM
>1NML_135_155
RFEDAFPGQENPVTFDNMAVA
>1XIP_207_227
EELPVEEYSPLSVTILSPQDF
>1N26_1_21
LAPRRCPAQEVARGVLTSLPG
>2FSJ_18_38
GSHMVVVGLDVGYGDTKVIGV
>1HD7_3_23
KRGKKGAVAEDGDELRTEPEA
>1C3P_11_31
DYGKYRYPKNHPLKIPRVSLL
>1NI5_126_146
LLALKRGSGPAGLSAMAEVSE
>1NTY_176_196
SVPKRANDAMHLSMLEGFDEN
>2H7O_142_162
TLLEVLVTLSQQGQPVSSETY
>1CKO_121_141
VLFQGSIFDGELCVDIVEKKF
>1Y8A_91_111
NRDVERIAELSAKFVPDAEKA
>1VE1_178_198
GTITGVGRYLKERIPHVKVIA
>1D3G_15_35
PTLQGLLDPESAHRLAVRFTS
>2J4O_135_155
LPEGVPQHQLPPQYQKILERL
>1FNO_369_389
PNLFTGGYNYHGKHEFVTLEG
>1ITX_131_151
GWTWSNRFSDVAATAATREVF
>1J7X_243_263
HSKVFPFGDTQLSVTVPIINF
>1OZA_301_321
HNEWVKVIPNDKEITLRELTP
>1V72_230_250
TEMSYRRKRAGHLSSKMRFLS
>1Y3N_18_38
HFRDKWVWDENWPVAREVARL
>1SQH_176_196
IRRLRAEDAAMVHDSWPNKGE
>1QUB_273_293
HGDKVSFFCKNKEKKCSYTED
>1Q8K_112_132
VAEVLEYTKDEQLESLFQRTA
>1MUW_166_186
EYVTSQGYDIRFAIEPKPNEP
>1Z05_252_272
LDGRVLQGRHGNIGELGHIQI
>1BT3_185_205
GADTDVTDQQRITDNLALMYK
>1ZVD_252_272
KELELIICGLGKIDVNDWKVN
>1I4W_158_178
LIMQWLSCIGNKNWLYRFGKV
>1XIP_115_135
ELSEFRTVTSFEKPVFQLKNV
>1PSZ_229_249
QIKTLVEKLRQTKVPSLFVES
>1Q25_208_228
GRPQEGLKLVSNDRLVLSYVK
>1CX4_26_46
DDQRNRLQEACKDILLFKNLD
>1U7L_60_80
TLIVESEELSKVDNQIGASIG
>1F2J_10_30
QLPAYNRLKTPYEAELIETAK
>1CSH_191_211
LYRAGSSIGAIDSKLDWSHNF
>1OEW_296_316
SAGIGINIFGDVALKAAFVVF
>1DHS_59_79
NAMIEKKLEPLSQDEDQHADL
>1O5T_172_192
GIFGFTDSDCIGKISFPAIQA
>1W5D_29_49
TVRSAETGAVLYEHSGDTRMR
>1CS6_321_341
KPRPAVRWLRDGQPLASQNRI
>1YFQ_298_318
VKIACSDNILCLATSDDTFKT
>2FAU_205_225
KIQHMELQLIKKEITGIGPST
>1B8P_22_42
LFRIANGDMLGKDQPVILQLL
>1US0_43_63
IDCAHVYQNENEVGVAIQEKL
>1D5R_122_142
KGRTGVMICAYLLHRGKFLKA
>8OHM_203_223
YRGLDVSVIPTSGDVVVVATD
>2G17_3_23
AMLNTLIVGASGYAGAELVSY
>1BU8_146_166
ENVHLIGHSLGAHVVGEAGRR
>1U7L_262_282
YSEELIDQLKKEHDSAASLEQ
>1NXC_189_209
SGDPVFAEKVMKIRTVLNKLD
>1UWV_115_135
DVSEVIADVPWGYRRRARLSL
>16VP_40_60
EDLFSALPTNADLYRECKFLS
>1JDC_270_290
WKHGLNGNPDPRWREVAVTFV
>1QNR_71_91
WFQKLSATGSTINTGADGLQT
>1GVH_47_67
NQRNGDQREALFNAIAAYASN
>1K5C_81_101
GALYWDGKGTNNGTHKPHPFL
>1FXX_11_31
FLFHDYETFGTHPALDRPAQF
>1XFI_91_111
PESHGGPPDGILLCRLREQVL
>1XKU_242_262
LRELHLNNNKLVKVPGGLADH
>1OFL_1_21
EVVASNETLYQVVKEVKPGGL
>2BW0_116_136
IISAPRHGSIIYHPSLLPRHR
>1JX6_240_260
ACSTDVALGAVDALAELGRED
>2FSJ_312_332
DRFEEIAPGTLVKIKPEDLQF
>1YI9_234_254
PVDVTFGDILAARCVFTGEGR
>1BU8_427_447
GVDGKEYNFCSSDTVREDVLQ
>1XTO_106_126
HQVWCTDMVHQDLTTGFPLFN
>2CYG_227_247
GANVAVVVSESGWPSAGGGAE
>1HBZ_328_348
DRMLLGRAFAYHDAQLYRVGA
>1D5T_22_42
SGIMSVNGKKVLHMDRNPYYG
>1XWI_94_114
VKNLFQLARENKPSIIFIDEI
>1EVY_282_302
LGKGLPIEEIQRTSKAVAEGV
>1JP4_112_132
LVVWVDPVDGTKEYTEGLLDN
>1IUQ_188_208
VYSKKHMFDIPELTETKRKAN
>1BN8_338_358
KIYAQNNVIDVPGLSAAKTIS
>1LYV_166_186
MADMYTLTIREAGQKTISVPV
>1OX0_262_282
LEHAEKRGATILAEVVGYGNT
>1ADT_94_114
GCALWLHRCAEIEGELKCLHG
>1GXN_54_74
LDYNSVGNGGGGNESGTIDNG
>3GRS_117_137
NLTKSHIEIIRGHAAFTSDPK
>2BF6_186_206
TSYINLVYSDDDGKTWSEPQN
>1OYG_346_366
NDIYMLGYVSNSLTGPYKPLN
>3GCB_302_322
IDRLGNVLGGDAVIYLNVDNE
>2AZQ_190_210
RSIVPSGYGCDPQGPTQECLD
>2NXF_171_191
LTQHNHNLQDLNLPPVSVGLE
>1VJ1_239_259
VYFDNVGGDISNTVISQMNEN
>1NH1_57_77
SNTPENRAYCQSMYNSIRSAG
>1JXM_144_164
TRPKREYEIDGRDYHFVSSRE
>1SIG_117_137
AQYVVTRDTIKAKGRSHATAQ
>1IK6_39_59
DDDKMVAGVVMMANMAKAINM
>1ZED_105_125
GNFQTIGLSAAARFNQCNTTR
>1BHE_259_279
TMGVYNVTVDDLKMNGTTNGL
>1EQC_98_118
DNDPYVQGQVQYLEKALGWAR
>1W9H_232_252
KVVYGFKKSNPDWDVEKLTLH
>2FR1_218_238
ATDDEWKPTGTVLVTGGTGGV
>1QZ9_89_109
GEVVVTDTTSINLFKVLSAAL
>1TFZ_120_140
AVAIEVEDAESAFSISVANGA
>1J6U_211_231
KISRNTDLVVTFAEDELTSHL
>1XKG_192_212
GISNYCQIYPPNANKIREALA
>1A76_297_317
NYDRVKKHVDKLYNLIANKTK
>2FGQ_201_221
TDRDEITLGASYNFGVAKLSG
>1GTK_29_49
ASHPGLVVELVPMVTRGDVIL
>1XIP_342_362
VDVVTSGTILEPCSGVDTIER
>2GFO_161_181
FLMDGLHEDLNKADNRKRYKE
>2B0J_106_126
AKAKELPKPPKACIHLVHPED
>1YPX_341_361
EGNILTEEEQWDKLRYVVRLA
>1V9M_71_91
DLPRLVTGEAREAVRLLLLRN
>1QWO_389_409
CKSEKEPLVRALINDRVVPLH
>2IZR_128_148
YRDVKPENFLIGRPGNKTQQV
>1NU5_99_119
SAKAAIDIALHDLKARALNLS
>1IG8_309_329
YLGEILRLALMDMYKQGFIFK
>1OQ9_137_157
RAWTAEENRHGDLLNKYLYLS
>1V9M_152_172
RAVLRETQDLARVEALLAKRF
>1Y11_92_112
LARVDDPDAVVHMRADGEAAA
>1B89_8_28
AVQVLIEHIGNLDRAYEFAER
>2J0W_72_92
FAILERLRYPNVIREEIERLL
>2EX2_43_63
STQKVITALAALIQLGPDFRF
>1ZSW_251_271
VKNDAELAYWEEQVKQRGFHS
>1NH1_125_145
TPLVKPYKSVLARVVDHEDAH
>2BW0_87_107
ALPDVVAKYQALGAELNVLPF
>1GTK_201_221
VGIECRLDDSRTRELLAALNH
>1U7G_359_379
IAITIVWSGVVAFIGYKLADL
>1X19_120_140
LHQTPVAKAMAFLADDFYMGL
>1X3M_382_402
PSQVICAVIPTNEEKMIALDA
>1W3F_92_112
PDNWFKIEPGKTYLSKYFRLV
>1US0_128_148
SGNVVPSDTNILDTWAAMEEL
>2C1I_125_145
EDGQPFTLDQLFSDASKAKEQ
>1WDP_430_450
NFNIFKKFVLKMHADQDYCAN
>1A8Y_255_275
AEEADPDGYEFLEILKSVAQD
>1R76_198_218
WPLEGGYHDAITYNDDALVHV
>1O89_149_169
GFTAMLCVMALEDAGVRPQDG
>1O20_281_301
KEFLPVIVEELRKHGVEVRGC
>1XMX_169_189
QLYQLGERWASNALELGPGLA
>1RPT_269_289
DVYNGLLPPYASCHIMELYQD
>1AL3_17_37
LNVSSTAEGLYTSQPGISKQV
>1PFO_196_216
LNVNAKVLENSLGVDFNAVAN
>2CFQ_70_90
LGLRKYLLWIITGMLVMFAPF
>1MKY_73_93
EVTLNMIREADLVLFVVDGKR
>1YPV_1_21
MPVAGSELPRRPLPPAAQERD
>1FI4_300_320
RIISWCHTINQFYGETIVAYT
>2BG1_349_369
ADWIGKTGTTNQDENMWLMLS
>1SIG_172_192
RTQERLIMKLCVEQCKMPKKN
>4BCL_306_326
DFTVDTQLKIVLPKGYKIRYA
>2BW0_64_84
LGLEAEKDGVPVFKYSRWRAK
>2A0M_269_289
GKTPTVMMMDMSELNPLVEEY
>2DAP_137_157
EHQQHTFWGPGLSQGHSDALR
>2FSJ_198_218
GSRTTDVLTINLMDMEPVVEL
>1QWO_77_97
AIQANATDFKGKFAFLKTYNY
>1RI6_291_311
LIAAGQKSHHISVYEIVGEQG
>1NST_49_69
KLLIIGPQKTGTTALYLFLGM
>1U09_381_401
TDVTFLKRHFHMDYGTGFYKP
>1VYR_335_355
RLQKKAELNPQRPESFYGGGA
>2IJR_171_191
MIIPTRLAIELNGNSQLLTGV
>1WP5_184_204
GVKGMNLKEGDYIVSGQLITS
>1NI5_358_378
SVRFKAPGLLHIVGRNGGRKL
>1CPY_50_70
LNGGPGCSSLTGLFFALGPSS
>1DKQ_369_389
NTPPGEVKLTLAGCEERNAQG
>1TOI_101_121
PGGSGALRVAADFLAKNTSVK
>1UM8_310_330
AIKEIAQLALERKTGARGLRA
>2GWN_245_265
TEKELSLFRNDIPTAQKRITS
>1CPT_127_147
RKLEENIRRIAQASVQRLLDF
>1ZCJ_110_130
KELSTVDLVVEAVFEDMNLKK
>1IUQ_68_88
LDRILLDVEDPFVFSSHHKAI
>1HA0_100_120
LRSLVASSGTLEFITEGFTWT
>1TV5_203_223
INKIGRYADYIAINVSSPNTP
>1XP3_267_287
ILETPYVGEDKKDKKPPYKLE
>1Q1Q_263_283
CGDWKNHFTVAQSEAFDRAYR
>1W78_317_337
MKALPKNGRVLAVIGMLHDKD
>1PMI_396_416
GDDSTKQKIDTGYVFFVAPGS
>1VB3_347_367
GYTSEPHAAVAYRALRDQLNP
>1KVP_400_420
SMKDVFRSGDSSKKFKIAEGQ
>2F7V_122_142
DGDAAFLFSSDEEANDPRCIA
>1NF1_45_65
VLVTLFDSRHLLYQLLWNMFS
>1EU8_79_99
SGWLEPLDDYVQKDNYDLSVF
>1TFR_26_46
STALVNFPDKEKINLSMVRHL
>1Q8K_155_175
SDPSILDSLDLNEDEREVLIN
>1JX6_10_30
EFLDEFPEQRNLTNALSEAVR
>1WW9_324_344
MALEGFNNDDIWAREAMVDFY
>1RI6_229_249
DTRWAADIHITPDGRHLYACD
>1JTA_21_41
NGFTTGGAAATSDNIYIVTNI
>1S7C_255_275
QIKAAVKAAAEGEMKGVLGYT
>1HX0_324_344
AVGFMLAHPYGFTRVMSSYRW
>1P9R_104_124
QDGRISLRIGGRAVDVRVSTM
>1EDG_133_153
PSSQYMASSKKYITSVWAQIA
>1GVH_56_76
ALFNAIAAYASNIENLPALLP
>2AE0_306_326
HFDIYQGIGPEAGHRAGWYNH
>2O14_280_300
RATDFTSEGIHSSVNRWYRAS
>1R3F_223_243
VEQAEQQDIPAAELLDPLLMP
>1W5D_338_358
DSKSLVLRDGSGISHIDAVSS
>1N4K_261_281
VTGGTNSGQDVLEVVFSKPNR
>2CJG_208_228
PAMAALEAEALRQARAAFETR
>1EU8_115_135
YALPVYIDAGLLYYRKDLLEK
>2BKW_235_255
FSSLRRWTPIMENYEAGKGAY
>1PHP_214_234
NLIIGGGLAYTFVKALGHDVG
>1CX4_1_21
SVCAEAYNPDEEEDDAESRII
>1ZKL_218_238
TRHRHLVLQMALKCADICNPC
>1IUC_19_39
GGRQQRVYFQDLNGKIREAQR
>1GQ8_155_175
TVDFIFGNAAVVLQDCDIHAR
>1DFA_1_21
CFAKGTNVLMADGSIECIENI
>2FSJ_11_31
SSGLVPRGSHMVVVGLDVGYG
>1FS7_272_292
SCADCHMPYTQEGAVKYSDHK
>2A2C_72_92
DYCGYSVLPMAVEQDVLIAVE
>2H9F_296_316
VAAGDIDLLVRALSMGKLHHA
>1OZA_146_166
GGLFEKDLVEWISVATYQAAS
>1VJZ_170_190
KRTITEIRKIDPERLIIIDGL
>1AOP_469_489
REAGEGFGDFTVRAGIIRPVL
>1R6W_290_310
GLDTLDLMQAQQVRRWPGSTL
>1J8U_222_242
IYWFTVEFGLCKQGDSIKAYG
>1RMG_280_300
IDGYWSSMTAVAGDGVQLNNI
>1QNR_139_159
AAQTQYRKYVQAVVSRYANST
>1YM5_124_144
KAPMADYESISSEMIADYEKA
>1Y08_173_193
TNHGPTPVKEGSKDPRGGIFD
>1Q14_185_205
IVFFGEDLPDSFSETWLNDSE
>1Z5V_47_67
RKDVFFYQADDEHYIPRAVLL
>1X3L_319_339
EPPVVLVFGGETTVTIEGKGG
>1VMI_269_289
PLQGKANVMVFPSLEAGNIGY
>1JK7_83_103
PESNYLFLGDYVDRGKQSLET
>1W9Y_228_248
KYKSVMHRVIAQKDGARMSLA
>2F4Q_100_120
GALPTLKVATTADLRASGLPP
>2CY7_175_195
NTVVMEEIRRLCRTSVPCAGA
>2DPO_285_305
CKKVPADPEHLAARREWRDEC
>2IW1_159_179
PERFQILPPGIYPDRKYSEQI
>7ODC_38_58
DAFYVADLGDILKKHLRWLKA
>1VLI_160_180
PMIFSTAGAEISDVHEAWRTI
>1QUB_121_141
IICPPPSIPTFATLRVYKPSA
>2BC9_85_105
HTKGIWMWCVPHPKKPGHILV
>1BHE_269_289
DLKMNGTTNGLRIKSDKSAAG
>1QOY_39_59
LDLYNKYLDQVIPWQTFDETI
>1EYB_42_62
SEDPRCPGSLPEGQNNPQVCP
>3GRS_205_225
ILSALGSKTSLMIRHDKVLRS
>1YOE_86_106
LIIADNVHGESGLDGPALPEP
>2HZ6_155_175
NATYFDYAASLPEDDVDYKMS
>1QWO_53_73
QVLSRHGARYPTSSKSKKYKK
>1NNF_93_113
KDWIALSGRSRVVVYDHTKLS
>1F9V_84_104
YNVCIFAYGQTGSGKTFTMLN
>1SNG_54_74
ATTRTELTTLLGTDPAPLLAA
>1X54_352_372
PEGYGEIIGGSQREDDYDKLL
>1N40_176_196
PAAKINWDRDIEYMAGILENP
>1JCF_45_65
GLEAKNMIGKTPATIKAIRPM
>1WZA_99_119
IIDLPINHTSERHPWFLKASR
>1ML9_61_81
STCQCLDEMAPDSDEEADPYT
>2F7F_360_380
PGKKQVWRITRKSDKKSEGDY
>2BG1_68_88
ELKNEATQKFYRDLAAKEIEN
>1X7F_82_102
HAKDNNMEVILDVAPAVFDQL
>2ALA_364_384
SFVVSLCSARATCSASCEPPK
>2IZR_58_78
YKQLGSGDGIPQVYYFGPCGK
>2HMA_304_324
EEFTLECTAKFRYRQPDSKVT
>1GWU_102_122
LTIAAQQSVTLAGGPSWRVPL
>2AM1_66_86
TLSEKEVSNHPYILVDDVLTA
>1QAZ_33_53
DDRLKAALPKEYDCTTEATPN
>2BDE_176_196
IIIKNLKKYVIREKEVVEGLK
>1M6I_437_457
GEDYGKGVIFYLRDKVVVGIV
>1EWF_413_433
VLPRVNEKLQKGFPLPTPARV
>1ZDY_192_212
LVRELGLHVPNELGLKFCKRS
>1ZVD_276_296
KHCTPDSNIVKWFWKAVEFFD
>1L5O_226_246
PNPRDGIDVLSKVGGFDLVGM
>1XIP_356_376
GVDTIERLPLVYILNNEGSLQ
>1Y08_245_265
NHVINLWGADFDSNGNLKAIY
>1J8U_73_93
PRVEYMEEEKKTWGTVFKTLK
>1T6C_274_294
ILAGIGIFLKTLEIFEKDCLI
>1BOB_80_100
IVDVEKKLLSFLPKDDVIVRD
>1U7L_97_117
YRTLPINNMPVPEYLENFQWQ
>2C6J_271_291
ATAYDILKQELNGFKEATFEN
>2FGT_321_341
DILSYKRPNYSLGTNPIKTSE
>2AEU_270_290
DLSKIEKLNKELKAIDDNINI
>1X54_360_380
GGSQREDDYDKLLNRILEEGM
>1BOB_123_143
KVSEYSLNGEEFVVYKSSLVD
>1SBP_51_71
SVINGIEADTVTLALAYDVNA
>1YS1_210_230
AGTAIQPTISVGGVTGATDTS
>1DKQ_234_254
WGRITDSHQWNTLLSLHNAQF
>1IOW_12_32
TSAEREVSLNSGAAVLAGLRE
>1KV7_252_272
RFEVLVEVNDNKPFDLVTLPV
>1R53_93_113
YSDMDKFPRPSHADFTYSEKY
>1T5J_88_108
CLIAWKNKNPPDIGLTSLMAI
>1VLO_292_312
KLVGLVMTEKGVLRNELPVRF
>1CKO_11_31
NITTERAVLTLNGLQIKLHKV
>1ZOD_292_312
RAHELGYLFYTTHVSDPLPAA
>2B78_138_158
AFRQVYPNFLGAYEKIRFKGI
>1R3S_335_355
ANLGHGLYPDMDPEHVGAFVD
>2JAK_261_281
KVLLPLHKVKSLSVYHPQLAY
>1O59_2_22
GSDKIHHHHHHMKFFSLADEA
>2FTP_127_147
VPVLEAARQHQVRVRGYISCV
>1XM9_357_377
NMSRHPLLHRVMGNQVFPEVT
>1U8X_368_388
NNGAIANFDPTAMVEVPCIVG
>1A87_150_170
VKYKNVAKEVANDIKNFHGRN
>2DVZ_192_212
LIFDNLPSSMPQIQAGKLRAM
>1YLE_152_172
ASHPERFADAVVVEIVGYSDE
>1X3L_22_42
DPYRAVLNAVKVSDDKIIVQG
>1V0D_281_301
DGREVNWEYFYSLLFTAENLK
>1BOO_260_280
FGGSNTTGLVAERESRKWISF
>1B6R_37_57
AAVPFQQSVITAEIERWPETA
>1BS0_339_359
RQQGCWVTAIRPPTVPAGTAR
>1WST_262_282
RIGWVAAHPHLIRKMEIAKQS
>1QYI_299_319
RDKYESYINKQDNIVNKDDVF
>1CPT_171_191
GVPEDDEPLMLKLTQDFFGVH
>1T67_337_357
FTAYGPDYVLEITPSCRPDRN
>1NI9_5_25
RELAIEFSRVTESAALAGYKW
>2FUZ_157_177
LLWAGEQTGDPEYRRVAEAHA
>1ZXX_213_233
KDHGLVVVAEGVMTADQFMAE
>1IXH_44_64
QIIANTVDFGASDAPLSDEKL
>1HH2_185_205
VVKTTKGPKILVSRRVPEFVI
>1HH2_164_184
KEWIPGEEIKAGDLVKVYIID
>2H9F_95_115
DKPFVDWSGNCGNLSTGAGAF
>1ODM_286_306
VNLGYDSVIDPFDPREPNGKS
>1RMG_397_417
LTASIPIPTIPTSFYPGLTPY
>1WZU_55_75
FAGVDFMAETAKILNPDKVVL
>1G6S_214_234
EIENQHYQQFVVKGGQSYQSP
>1IXH_98_118
KTLGDIYLGKIKKWDDEAIAK
>1LW7_306_326
QFQQLLKKLLDKYKVPYIEIE
>2EX2_414_434
TASGQRMAFVQYLSGYAVEPA
>1YGJ_283_303
KPSPAQLELRMVQSKKDIESP
>2FP3_82_102
AEKDSKSLIHLFQELNFTIFP
>2FAU_249_269
PIRLFLAGYDPTPTMRDVNKK
>1X3L_298_318
KDAGLFIGSIVQEIAERGRPF
>1LI4_212_232
AGKVAVVAGYGDVGKGCAQAL
>2BJQ_54_74
NVECSFPYNKVELTGARDLGG
>1MLA_238_258
TNGDAIRDALVRQLYNPVQWT
>1Z6A_64_84
DMGLGKTLQTIAVFSDAKKEN
>2BF6_354_374
SQKVDGKDAVIFSNPNARSRS
>2NVP_157_177
FNDDIKKAFNMIIDLWRVEQY
>2DE2_49_69
LDVLSGQQGTVHFTYDQPAYT
>1DT9_195_215
MEKRHNYVRKVAETAVQLFIS
>1L6J_222_242
YSACTTDGRSDGLPWCSTTAN
>1R4U_138_158
KGIDIKSSLSGLTVLKSTNSQ
>2J66_244_264
KITRTVSDYVQEARDTRFPQT
>1USG_133_153
LETVKPQRIAIIHDKQQYGEG
>1XRF_388_408
ISLKKLIEMFTINPARIIGVD
>2AUJ_132_152
VVARYFLPAGMTPLVVEGEIV
>7ODC_152_172
VLRIATDDSKAVCRLSVKFGA
>1VJV_263_283
PEYAAEKVKVRDELRKVEKEK
>1BCO_225_245
YARTIVRKPTEEQKRMLLLPA
>2GY5_285_305
YGPDCKLRCSCNNGEMCDRFQ
>1EYB_91_111
LPSVSHKPFESIDEGHVTHNW
>1VJT_457_477
EQIVQVLDEIFNLPFNEELRR
>2HMC_192_212
DMRYAAENITSRDDEVTLMIG
>1PSZ_63_83
YEPLPEDVKKTSEADLIFYNG
>1YPV_237_257
IAHITGLKPGDFIHTLGDAHI
>1DFA_430_450
DYYGITLSDDSDHQFLLANQV
>1NH1_266_286
RGSAAKAEFAARAIASAHGIE
>1ZCJ_345_365
EVHHIEQRTISKEEILERCLY
>1MLA_272_292
LYEVGPGKVLTGLTKRIVDTL
>1X3L_134_154
SALFELPEEGISLEDLKLTTD
>1M7Y_209_229
TRNELYLLLSFVEDKGIHLIS
>2B0J_287_307
DEALTQIHNLMKEKGIANMEE
>1EYB_448_468
NYHKCWEPLKSHFTPNSRNPA
>1GR0_103_123
VQRGPTLDGIGKYYADTIELS
>2IW1_250_270
GVRSNVHFFSGRNDVSELMAA
>1B6R_17_37
RQAGEPLGIAVWPVGLDAEPA
>2HVQ_126_146
TESGDVTYVDDYMMESFCNTF
>1LFW_180_200
YPIINGEQGIFTLEFSFKNDD
>2FOZ_51_71
SERTEALYYTDDTAMARALVQ
>2EU9_142_162
NQLTHTDLKPENILFVNSEFE
>2CFQ_346_366
SATIYLVCFCFFKQLAMIFMS
>1UWV_198_218
TSGTLMILRHTAPLSSADREK
>1HO8_138_158
FQTVLISGFNVVSLLVQNGLH
>1YUE_205_225
EMADEINKDILQSLITVSKRY
>2ICS_42_62
ETIHLEPGTYVSAGWIDDHVH
>1H4V_137_157
PILDAEAVVLLYECLKELGLR
>1Q5N_387_407
NAHHVVEAACKTAVAEQKHLK
>1TQN_93_113
MKSAISIAEDEEWKRLRSLLS
>2AU3_316_336
VEVYPVYLPEGYDPDEFIKEF
>1UG6_348_368
TGEAVVEDPERVAYLEAHVEA
>1BU8_18_38
AGMLQRPLKIFPWSPEDIDTR
>1IO1_212_232
SPLTGGLPATATEDVKNVQVA
>2CYG_236_256
ESGWPSAGGGAEASTSNAQTY
>2F7F_184_204
DATSNVRAGKIFGIPVSGTHA
>2FAU_299_319
KAPEKLRKQRTNFHQRFESPE
>2II0_119_139
RKEYIQPVQLRVLNVCRHWVE
>1WCD_240_260
LSVGGELVFRTSVHGLVLGAT
>2BX6_81_101
VTIDDCTNCIIFLGPVKGSVF
>1SIG_228_248
VHRALQKLQQIEEETGLTIEQ
>1GYN_28_48
NFALPAVNCVGTDSINAVLET
>1M15_224_244
EEDHLRIISMQKGGDLKTVYK
>1SYY_38_58
WAWEHYLNGCANNWLPTEIPM
>1RKD_256_276
TFNGALITALLEEKPLPEAIR
>1VJV_222_242
LPKFLTVQYVRFFWKRSTNKK
>2IXR_167_187
AKDDKNMKIDGGKIKALIQQV
>1T2D_182_202
HGNKMVLLKRYITVGGIPLQE
>1ZCJ_433_453
EPSDYLRRLVAQGSPPLKEWQ
>1QYI_62_82
KDKILNKLKSLGLNSNWDMLF
>1HX0_268_288
KWSGEKMSYLKNWGEGWGFMP
>3GCB_174_194
LIPKDLYGDLPYSTTASRKWN
>1E2S_449_469
DAAVTFGPSQVARGEDPALQI
>1HH2_274_294
KWSDDPKQLIANALAPATVIE
>1CWV_68_88
GVARIALTNTTDGVTVVTAEV
>2GFO_354_374
YTAYCKNAARQRWFKFDDHEV
>2F6H_129_149
TDEEYKEYVSLVTELKDDFEA
>1EVY_104_124
KSGGNLIAYAKEKQVPVLVCT
>2H8O_85_105
GKRLRPFLVIESVALLGGDAE
>1OYG_366_386
NKTGLVLKMDLDPNDVTFTYS
>1TFR_175_195
KKWVKIKSGSAEIDCMTKILK
>1S9J_246_266
PPMAIFELLDYIVNEPPPKLP
>1GPJ_213_233
GEAVRFDELVDHLARSDVVVS
>2IM9_228_248
FSENKPNLHLFSQIPNGAVIE
>1Y3N_2_22
EATWVTEKPLTLKIHMHFRDK
>1PJC_333_353
TDDALAKGLNVQAHRLVHPAV
>1H12_11_31
AYSSGTYRNLAQEMGKTNIQQ
>1SNG_278_298
VRTLFTASADLSGISTVPLYV
>1Y08_67_87
TKTFNGKDDLLSGAATAGNML
>1TQN_347_367
PIAMRLERVCKKDVEINGMFI
>1W5D_227_247
GSVPVDANKTKEWISVWEPAG
>1VJT_354_374
SGEQHIPFINAIANNKRVRLF
>1NE9_6_26
NDPQAVERYEEFMRQSPYGQV
>1GTK_263_283
VGAPDGSQIIRGERRGAPQDA
>1XKN_208_228
GIAGDDTDGHVDDMARFVNEN
>1NNF_52_72
DVFYTEQTATFADLSEAGLLA
>2GG6_353_373
KESDRLSAVANGLKLNGVDCD
>1KVP_2_22
NIQTGAERMPHDLSHLGFLAG
>1IR6_140_160
PDLKEKPTGAGVAFLLLWALH
>2MNR_123_143
KLLGANARPVQAYDSHSLDGV
>1ZCJ_241_261
KPEDVDGVLEEFGFKMGPFRV
>1NRI_279_299
MILSTLSKSEAKVLLERHQGK
>1POT_175_195
ELKKLMPNVAAFNSDNPANPY
>1EZW_112_132
CKIPIWNPEAEDEVGPATAIR
>1LW7_151_171
RTTPFQYWKFIPKEARPFFAK
>8OHM_39_59
LNPSVAATLGFGVYMSKAHGI
>1XVT_256_276
ITQIEECFKDIGLAHLLGTPE
>1Z2N_167_187
HFPCLCQHYINHNNKIVKVFC
>1HXX_251_271
ANKTQDVLLVAQYQFDFGLRP
>1TDH_305_325
LSPEDRVEDALPPSKAPSRTR
>1NUY_189_209
AIGEFILVDRDVKIKKKGSIY
>1I1W_54_74
TEPSQGNFNFAGADYLVNWAQ
>1RW3_428_448
PPDRWLSNARMTHYQALLLDT
>1RH9_97_117
YGIHLIMSLVNNWDAFGGKKQ
>1N67_224_244
LIDQQNTSIKVYKVDNAADLS
>2BWM_343_363
DLTGDGCADIVGFGENSVWAC
>1UG6_21_41
GATQEDGRGPSIWDAFAQRPG
>1B7E_68_88
GWWVHSVLLLEATTFRTVGLL
>1ZGK_165_185
AVLNRLLYAVGGFDGTNRLNS
>1BOB_104_124
WVDCFAEERKTHNLSDVFEKV
>2DAP_256_276
GFNHTVEYILKLDRNPDFTAS
>1ZKL_257_277
HQGDIEKKYHLGVSPLCDRHT
>1YFQ_119_139
SWDGLIEVIDPRNYGDGVIAV
>1KK1_225_245
PPEKLVGGVLDGSIVQGKLKV
>1H6L_201_221
EAIWKFSAEPDGGSNGTVIDR
>1PGS_267_287
SLTGSTFSYEYKFQSWTNNGT
>1I4W_286_306
LNTVMDSLGHGGQQYFNSRIT
>1FNO_359_379
AQLSFMGLPCPNLFTGGYNYH
>1YFE_392_412
EPNRERINQLLNESLMLVTAL
>2AEU_51_71
NTYIGSSYFAEKVNEYGLKHL
>2DE2_14_34
LDSAIRDTLTYSNCPVPNALL
>2GWN_380_400
IRPGYYADLVLVDPSSPHTVS
>2C1I_209_229
FFDVIQSSYLLEKDAALYQSY
>1X7F_256_276
EEELEKLGNLNRYMLQLKVHF
>1RRK_60_80
ADSSNADWVTKQLNEINYEDH
>1I24_46_66
RRLFDHQLGLESLTPIASIHD
>2II0_129_149
RVLNVCRHWVEHHFYDFERDA
>1WL4_266_286
KSEADKRGLTPLARIVSWSQV
>1EDG_145_165
ITSVWAQIAARFANYDEHLIF
>1JDC_320_340
AYILTSPGTPVVYWDHMYDWG
>1OGQ_221_241
KNTQKIHLAKNSLAFDLGKVG
>1YD7_354_374
GQLYHLIKEGANGKAEVKLIS
>1EWF_159_179
HKKIESALRNKMNSQVCEKVT
>1DB3_85_105
LGAMSHVAVSFESPEYTADVD
>1XC3_62_82
GPVDNDKTSQTYGTITATPKA
>1BIF_424_444
TPVAYGCKVESIFLNVAAVNT
>1KXU_306_326
GYEDDDYVSKKSKHEEEEWTD
>2AU3_50_70
SPSKQIFKCFGCGVGGDAIKF
>1R6F_17_37
VAAANIDISIKYDPRKDSEVF
>4ENL_369_389
VMVSHRSGETEDTFIADLVVG
>1WRU_352_372
GGDSNGGIDALVEDYYRRHPE
>1YFE_292_312
ANDVRWLASGPRCGIGEISIP
>2IY9_267_287
TGSGTSEATAIVSGVLAAMTS
>1Y7E_291_311
TGSTGLDSRYLEYFVSDMIFK
>1LML_273_293
FSKAEVMPWGQNAGCAFLTNK
>1RGZ_113_133
AGGLPLQVPDEVTDNASLLRF
>1IR6_230_250
APRINAASRLGEAEKALRLLL
>2G17_189_209
VSGAGRKAAISNSFCEVSLQP
>1R53_112_132
KYGIKASSGGGRASARETIGR
>1Y4I_222_242
IIVGKQEFIDQARFVGLKDIT
>1MXG_382_402
PKFAGACIHEYTGNLGGWVDK
>2GS8_212_232
DYQHMLTYLKTNNFEKVGQLT
>2AYU_374_394
EEADEDEDEEEDDDHGLEDDD
>2GVK_196_216
DMVAWNALPVEQQEKVIGRHK
>1VAG_370_390
YRCRGGCPADWVWIVPPMSGS
>1KWF_213_233
EEVKKYNNGTGLVPDWCTASG
>1B6A_315_335
IDGKTYQVKPIRNLNGHSIGQ
>1MLA_183_203
CKAAGAKRALPLPVSVPSHCA
>1RMG_332_352
TLEDIAIWTESGSSELYLCRS
>2NMT_248_268
SRFELIQIFTKEEFEHNFIGE
>1UA4_49_69
IKAGKEEVIKYSEELPDKINT
>1AL3_148_168
ATEALHLYDDLVMLPCYHWNR
>1B6A_34_54
AAKKKRRKKKKSKGPSAAGEQ
>4ENL_25_45
TEKGVFRSIVPSGASTGVHEA
>16VP_83_103
RAHGDVAFPTLPATRDGLGLY
>1YII_151_171
LLVVLLQANRDPDGRVDEALV
>2IY9_13_33
LFISASARAEKPWYFDAIGLT
>1BN8_288_308
TLHHNRYKNIVQRAPRVRFGQ
>1XHB_91_111
VHVIRMEQRSGLIRARLKGAA
>1T5J_131_151
YPLGIVFHNNLKKLKEEVIKA
>1XUU_113_133
SRAAALRLQRMDIPAYKIGSG
>1VPT_75_95
DGATVVYIGSAPGTHIRYLRD
>2HOE_34_54
VSRVELAEELGLTKTTVGEIA
>1WER_297_317
RTLSNERGAQQHVLKKLLAIT
>2D0B_192_212
APAEPEAIIIDEFLKRDSYFR
>1Q5N_426_446
DEIFKPESYLGNIQDQIDAVL
>1JXM_69_89
RRVERREWSRLKAKDWGSSSG
>2I1O_83_103
GTILFPRDANGLPVPFIRVEG
>2BX6_88_108
NCIIFLGPVKGSVFFRNCRDC
>1BQC_36_56
QAFADIKSHGANTVRVVLSNG
>1B9H_313_333
VEAGLPAFAAFRAIYRTDAFW
>2AUJ_59_79
YRFPRRVRVDYLRKERAALRI
>1XIP_306_326
SIWDSKQVIEPSQDSERAVLP
>1V04_149_169
EEKSLLHLKTIRHKLLPSVND
>1VE1_76_96
GLAMIAASRGYRLILTMPAQM
>1IMV_267_287
TLIEESLTSEFIHDIDRELKT
>1QUS_246_266
GFKTKYSISQLAAAGLTPQQP
>1L8Q_231_251
MQIVEFVANYYAVKVEDILSD
>1EDZ_98_118
YFPVFGNAQDQYLQQVVCKEK
>1US0_232_252
PRIKAIAAKHNKTTAQVLIRF
>1TFR_98_118
TWDWEGYFESSHKVIDELKAY
>2O1B_55_75
GIPDGPTPQGIIDHFQKALTI
>2B9E_73_93
EHPLYRAGHLILQDRASCLPA
>1CJC_46_66
LVRFGVAPDHPEVKNVINTFT
>1DHS_310_330
GARPDEAVSWGKIRVDAQPVK
>2DBN_234_254
GTTSKGLGAHTDSGALERWLL
>1M4L_273_293
DTGRYGFLLPASQIIPTAQET
>1U7L_221_241
SASVIAEDAEYVLFNVHLFKK
>2IM9_72_92
GSLGEGPNARYDQFPRYRVDG
>1FS7_35_55
YPRQFDSWKKTKESDNITDML
>1IUQ_320_340
KNPEEVREAYSKALFDSVAMQ
>1OQ9_31_51
SMPPQKIEIFKSLDNWAEENI
>1ADT_247_267
LSNAEDLDADLISDKSVLASV
>1RW3_307_327
PLTKTGTLFNWGPDQQKAYQE
>1EDZ_228_248
VEDLGEYSEDLLKKCSLDSDV
>1WXQ_248_268
PTSAAAELTLRKAAKAGFIEY
>1PW4_423_443
SILAVILLIVVMIGEKRRHEQ
>1CX4_48_68
EQMSQVLDAMFEKLVKEGEHV
>1SIQ_206_226
GKFSLRASATGMIIMDGVEVP
>2CY7_146_166
YGPNTVAQVLKKLAVFDTWSS
>1DOZ_97_117
AEMHKDGITEAVSIVLAPHFS
>1ZHX_119_139
LGELFVGKWENKEHPEFGETV
>1EQC_340_360
YIEAQLDAFEYTGGWVFWSWK
>1FS7_72_92
KDYNAPRGHYYALQDNINTLR
>2F4Q_249_269
EYLAQQGTESSERQAKKVLVD
>1LJ8_471_491
RCYGSLRDNGVTTTLKHLLKK
>1J8U_149_169
SRDFLGGLAFRVFHCTQYIRH
>1TJY_283_303
NSEQGYHYEAKGNGIVLLPER
>1G8P_67_87
ALLPEIEAVEGCPVSSPNVEM
>1CWV_90_110
GQRQSVDTHFVKGTIAADKST
>1PMI_373_393
VIEGLNGPSIVIATNGKGTIQ
>1C7Q_223_243
RMMEGAASAYHKYNNPDLLTN
>1KA2_55_75
VLSHELLLHPEFVNLVEKAKG
>1KJO_291_311
SATDLYGSTSQEVASVKQAFD
>2BJF_248_268
DLIEFFHILNNVAMVRGSTRT
>1F9V_281_301
LGQPDSTKRHIPFRNSKLTYL
>1X3L_335_355
EGKGGKGGPNQEIALSATRKI
>1BOB_183_203
KTKELIGFVTTYKYWHYLGAK
>1N26_139_159
AEDFQEPCQYSQESQKFSCQL
>1KWF_220_240
NGTGLVPDWCTASGTPASGQS
>1A0I_134_154
VPFKLHTGHLHIKLYAILPLH
>1LCY_62_82
TNAHVVADRRRVRVRLLSGDT
>2FGQ_219_239
LSGLLQQTKFKRDIGGDIKTN
>1NOF_279_299
YVMSQYARFVRPGALRIQATE
>1DD9_289_309
TPDGRARLSTLALPLISQVPG
>2GJL_107_127
PGEHIAEFRRHGVKVIHKCTA
>1SIG_132_152
SHATAQEEILKLSEVFKQFRL
>1LJ5_210_230
YTEFTTPDGHYYDILELPYHG
>1HZ4_142_162
AQLLWAWARLDEAEASARSGI
>1MXG_403_423
RVDSSGWVYLEAPPHDPANGY
>1B9H_181_201
TFSFQNGKLMTAGEGGAVVFP
>1UDX_47_67
RARGSVDSLSRLSKRTYKAED
>2CWC_192_212
PFRGADLHPALRRVVEGGFWE
>2I7Q_198_218
MEKYLKEVLRIKFTEESRIKK
>1PB1_72_92
EKSTQVYGQDVWLPAETLDLI
>2FYT_300_320
FSVKAGEALKGKVTVHKNKKD
>2NRJ_149_169
LRDSIGHDVRAFGSNKELLQS
>1Y08_101_121
YLEEHPEKQKINFNGEQMFDV
>2DAP_208_228
RIENDIRTMPDYFVGYEVEVN
>2JAK_127_147
GAEFDPEEDEPTLEAAWPHLQ
>2C43_194_214
IKAIGVGLGFELQRLEFDLSP
>2I7Q_284_304
RGFDIGNHFCEWMYDYSYEKY
>1OWL_246_266
ALKFGAIGIRQAWQAASAAHA
>1Y0Y_229_249
DYGFAIDVTIAADIPGTPEHK
>1TCA_30_50
VSKPILLVPGTGTTGPQSFDS
>2CAU_51_71
FRSNKFLTLFKNQHGSLRLLQ
>1T1G_297_317
KPVGYLNPTLYQLPPEVFHDI
>1M6I_445_465
IFYLRDKVVVGIVLWNIFNRM
>1QE3_468_488
EITIENDPESEKRQKLFPSKG
>1ZSY_151_171
NPCTAYRMLMDFEQLQPGDSV
>1W9Y_118_138
AKRLEKLAEELLDLLCENLGL
>2BDE_449_469
NRRLLAHDIDIAAALEHHHHH
>1OFC_266_286
QRRCNTLITLIERENIELEEK
>1BT3_323_343
SLDNQKMGYKYAKTPLPWLDS
>1XGK_226_246
VQVCAAFSRALNRRVTYVQVP
>2IMR_357_377
ASGETLNVREEVTFARQLYPG
>1IGR_328_348
GNLLINIRRGNNIASELENFM
>2CAU_313_333
AEVELVGLEQQQQQGLESMQL
>1CPY_247_267
PYQRTGRNVYDIRKDCEGGNL
>1YT3_162_182
ITAKLMVETEASGWLPAALDE
>1W78_212_232
VAQEKGALLQRRGVEWNYSVT
>2AQ5_163_183
TGAAVLTLGPDVHPDTIYSVD
>2J66_235_255
SHEKALDIGKITRTVSDYVQE
>1ADT_68_88
VTMMGRFLQAYLQSFAEVTYK
>1CSH_306_326
TLNSGRVVPGYGHAVLRKTDP
>1W3U_37_57
IMEMSHRGAVYEAVHNEAQAR
>1SAZ_5_25
LTINPGSTSTKLSIFEDERMV
>1BCO_83_103
DFHITIDNTRGAANKWLTGGA
>2O1B_373_393
NGNRYVRISLALDDQKLDEAA
>2FBA_436_456
FGDSFLQVILDHINDDGSLNE
>2GFO_102_122
RSNLLGHKGEVAEEFGIIMKA
>2AM1_74_94
NHPYILVDDVLTAFQSLASYY
>2B78_18_38
VQLLSSRDYPNLNLDNQVVQL
>4UAG_340_360
HLLLGGDGKSADFSPLARYLN
>1OWL_190_210
LPTLKQLGFDWDGGFPVEPGE
>1LCY_52_72
FVVAADGLIVTNAHVVADRRR
>2BX6_8_28
RRKADKESRPENEEERPKQYS
>1U8X_194_214
CDMPVGIEDRMAQILGLSSRK
>2BLE_257_277
GADFVMLGGMFSGHTECAGEV
>1QZ9_9_29
ALDAQDSLAPLRQQFALPEGV
>2BLE_33_53
DFKDVLLRPKRSSLKSRAEVD
>1VPB_414_434
GNLITLWNSLVATGNDPRLNS
>2GI3_200_220
QIGPITKTVRDAAILMEIISG
>1D5R_108_128
EDDNHVAAIHCKAGKGRTGVM
>2FQX_194_214
QVAGGTGNGVIKEARDRRLNG
>1YT3_251_271
MPGSLGELDSLGLSGSEIRFH
>3GCB_44_64
TTVLKNYNADDALLNKTRLQK
>1ZGK_213_233
VLHNCIYAAGGYDGQDQLNSV
>2IMR_234_254
GLPLQIHVAEHPTELEMFRTG
>1HH2_176_196
DLVKVYIIDVVKTTKGPKILV
>1FNO_48_68
VNITLSEKGTLMATLPANVEG
>1K1S_18_38
VLNPQYKGKPLVVSVYSGRTK
>1U4G_115_135
WDGTAMLFGDGATMFYPLVSL
>1DQ3_373_393
RISLGQWHTRNRVSKAVLVKM
>1OZ2_50_70
GIDPQHPSMYFILTVAEVCGY
>1S9J_14_34
LGAGNGGVVFKVSHKPSGLVM
>1NE9_52_72
AIIAAMSMLLGDTPTDKKFAY
>2ALA_288_308
TRIVEAPTIIDLTCTVATCTH
>1PJC_249_269
VPASLVEQMRTGSVIVDVAVD
>1M8Z_290_310
KDQYANYVVQKMIDVAEPGQR
>1YU0_151_171
AAQAGGNTTAQINEYSLWDIK
>1PJC_51_71
VQAGAQVVPSAKDAWSREMVV
>1CJC_295_315
IRLAVTRLEGIGEATRAVPTG
>1UUQ_390_410
WWQEGDDFMGDPPQEEQGMYG
>2GHS_25_45
QPSEDKSLATVFPFAGRVLDE
>1UWV_309_329
ASVVGVEGVPALVEKGQQNAR
>2FOZ_179_199
ALAVHLALQGESSSEHFLKQL
>1R89_68_88
EEFSKEELRERGLEIGKAVLD
>1YM5_195_215
IILAGPKKEAAIKNSYEMRAF
>1KL1_231_251
PRGGMILCQEQFAKQIDKAIF
>2F68_13_33
SSTNVTDLTVSPSKIEDGGKT
>1WCD_186_206
AIGLDPKMVATCDSSDRPRVY
>2I1O_13_33
ASDEDIKKGLASDVYFERTIS
>1IHG_106_126
ENFHYKHDKEGLLSMANAGSN
>1ZSY_141_161
PLQSAATLGVNPCTAYRMLMD
>1NIJ_36_56
IENEFGEVSVDDQLIGDRATQ
>2GES_140_160
RRNLMHRKGFPESYNRRALMR
>1VLO_1_21
HHHHHHTDPALRAAQQTPLYE
>2G5D_43_63
TVVPHLSMPHWAAQDFAKSLQ
>1BOB_49_69
YKDLIIHLAFDSVTFKPYVNV
>1VJP_229_249
TADVLSHLAQRNRYVKDVAQF
>1EQC_329_349
WSDEHKTDTRRYIEAQLDAFE
>1MGP_2_22
GSSHHHHHHDYDIPTTENLYF
>1C3P_313_333
LSGREVPEKLNNKAKELLKSI
>1LML_131_151
CQTFSDGHPAVGVINIPAANI
>1RE9_91_111
EAGEAYDFIPTSMDPPEQRQF
>1Q7E_179_199
LIGLLAALLHREKTGRGQRVT
>1U16_275_295
DAFSTGSSLMPQKKNPDSLEL
>1JDW_28_48
LTGWVQRTFQSTQAATASSRN
>1WZU_161_181
IIPVPSKGHCYVHQKFTLDDV
>1SQH_20_40
ELLDLYKVKFGIRNFHYLLLY
>2B69_294_314
QDDPQKRKPDIKKAKLMLGWE
>2A2F_18_38
EVLLQRWVHVFREILDKEQFL
>1TVZ_48_68
NQDIVSMGANAAKDIITDEDK
>1GQE_341_361
ETRNTQAVLDGSLDQFIEASL
>1T3S_202_222
IIERSNTRSSLAEVQSEIERI
>2I7Q_275_295
DFEYSSYNYRGFDIGNHFCEW
>2G29_267_287
QQWCDQAENKEEMCQILSKRE
>1AC5_312_332
WPKDISFVSKFFSTPGVIDSL
>2BG1_262_282
GIEVTVAQHTNGYQTLANNGV
>2J0W_59_79
ERFEKLDAIRNIQFAILERLR
>1U7G_324_344
VGCIMTGIFAASSLGGVGFAE
>2IY9_294_314
ATELKRTLLESADKYPSLVDK
>1O20_19_39
KAKKVREAWDVLRNATTREKN
>1PHP_344_364
TYSVIGGGDSAAAVEKFGLAD
>1IOW_4_24
KIAVLLGGTSAEREVSLNSGA
>1WYC_342_362
GIGIHGQNLWLDPLTDSVIVK
>1AC5_245_265
TNAHENCQNLINSASTDEAAH
>1UYN_68_88
STQTVGIAAKTGENTTAAATL
>16VP_273_293
LTTPPTLHGNQARASGYFMVL
>1QHU_312_332
WEDKLYLIQDTKVYVFLTKGG
>2BI7_118_138
RALIAEKGDSTIADPQTFEEE
>1YIS_245_265
SQLVFSLSLLGAAAKKVCTDI
>1ML9_277_297
DAHDPSKISEMTKCLCGTAKC
>2VTK_76_96
QGEISAGDAAVVMTSAQITMG
>1IOM_257_277
GHRVYKAFDPRAGVLEKLARL
>2PIA_235_255
NTPFTVRLSRSGTSFEIPANR
>1TVL_83_103
SALASVTKNIGLVGTFSTSFT
>1VYR_139_159
NAIRVDTTTPRALELDEIPGI
>1U09_28_48
GVFNPEFGPAALSNKDPRLNE
>2POR_111_131
LTAEDNPVLLYTYSAGAFSVA
>1YC9_82_102
ESKVSERYQSATPPDGWNDYG
>2HJS_151_171
CRQLNLTACLSVSSLGREGVK
>1N11_266_286
SKQANGNLGNKSGLTPLHLVA
>1FL2_83_103
IPAAVEGGLHQIETASGAVLK
>1WMD_257_277
ATPIVAGNVAQLREHFVKNRG
>1ZSW_242_262
GSIHHLAIRVKNDAELAYWEE
>2B9W_22_42
GMYLEQAGFHDYTILERTDHV
>1J09_364_384
EFPEKARYLFTEDYPVSEKAQ
>1EWF_405_425
MNYIVPILVLPRVNEKLQKGF
>1UX6_181_201
DEFNAVDFSGTFFINTERDDD
>1Q7E_383_403
PDIKAAPLLGEHTAAVLQELG
>1PJA_119_139
ALLSVMDDHNVDSFISLSSPQ
>1VJP_146_166
EAFVPFGNKEDLLKAIENNDK
>1UDX_209_229
LADIPGIIEGASEGKGLGLEF
>1KMJ_369_389
MAYYNVPAMCRASLAMYNTHE
>1YD7_308_328
RAVKMLREEGIKAGLLKIETI
>1MZE_315_335
HQKVAIMRNIEKMLGEALGNP
>1HSK_145_165
GGAVYMNAGAYGGEVKDCIDY
>1XKN_69_89
LLKERDPEGKYAERIVFHRIP
>1E6U_64_84
AKVGGIVANNTYPADFIYQNM
>1CJC_178_198
EAALGALRQSRVKTVWIVGRR
>1OXX_207_227
IADRVGVLVKGKLVQVGKPED
>1YRW_29_49
IFTHTDNPGEKAFYGSVARLA
>2D57_105_125
IIGAGILYLVTPPSVVGGLGV
>1WZU_131_151
EVVKKLDSDVVIFGPDKNLAH
>2ALA_346_366
VKTAGKVTLHFSTASASPSFV
>2H6O_317_337
TNTTDITYVGDNATYSVPMVT
>1XUU_63_83
MSDEAKQVIPGNADVSIYEIM
>1OKG_38_58
KIKDHGSIQYAKEHVKSAIRA
>1YKS_13_33
LDFHPGAGKTRRFLPQILAEC
>1P5D_394_414
RDAQWGEGNITTLDGVRVDYP
>1M15_312_332
RGEHTESEGGVYDISNKRRLG
>1TFZ_358_378
QIFTKPLGDRPTIFIEIIQRV
>1IIR_346_366
GVAHDGPIPTFDSLSAALATA
>1V9M_47_67
GELAGQGLPDVDRAVLRTQAK
>2F6H_369_389
SIFITPETGPFTDPFSLIKTR
>1DHS_200_220
ARLGKEINNPESVYYWAQKNH
>1GSA_252_272
WKIARQIGPTLKEKGLIFVGL
>1WXQ_211_231
RRVNKPMVIAANKADAASDEQ
>2BW0_134_154
RHRGASAINWTLIHGDKKGGF
>2B4W_215_235
NEKQQPQSVYVNYAFVLDPQS
>1ZSW_157_177
NGEKVEHWETWEKSEVPAKHQ
>1PJX_122_142
CAFDYEGNLWITAPAGEVAPA
>1IOM_105_125
LDPTEGDISREALYEKGLDLI
>1GSA_118_138
SLRDCNEKLFTAWFSDLTPET
>1H9A_157_177
AAELQNDLENAFDDNQLFRID
>2C81_55_75
NGVPYCVPTTSGSTALMLALE
>1VE1_217_237
FQGMGPGFIPENLDLSLLDGV
>1NHS_334_354
YKFASTGINEVMAQKLGKETK
>2I0Z_333_353
ERYFLFLLEKNEIDGSEQAGQ
>1HXX_7_27
DGNKVDLYGKAVGLHYFSKGN
>1KA2_425_445
IGTLLSAQLYYHIKKDIPDFE
>1WMD_97_117
IMDSGGGLGGLPSNLQTLFSQ
>1XP3_198_218
YDIVNNFDGVLNEFDKIVGID
>1FS7_201_221
TEWKDDKGVDKTAMVVTLPWS
>1TFR_112_132
IDELKAYMPYIVMDIDKYEAD
>2CY7_288_308
AVEPTDGCFIPDESFHCQHPP
>1XUU_289_309
AFASVVADKDIKKGELLSGDN
>1VJV_4_24
DKIHHHHHHPEQQVQQFAQLP
>1PEA_141_161
ERVVFIGSDYIYPRESNHVMR
>1HMY_27_47
ALESCGAECVYSNEWDKYAQE
>1Y0Y_322_342
IHSNTEVVDERDVDATVELMT
>1SNG_288_308
LSGISTVPLYVDTVIHQARLR
>2A2C_312_332
PEPYNPEEICRCLGISLEELR
>1M4L_109_129
IVTNPDGFAFTHSQNRLWRKT
>2FGT_71_91
FKSWFYGIGGSEAKLDLQFSD
>1JDN_187_207
HTSIYSFDETKDLDLEDIVRN
>2HC9_422_442
KNSNLGKMDGPPSAVAGLLIG
>2FK8_8_28
HHHSSGLVPRGSHMAEKPISP
>1GW1_250_270
ADWFRNVVANAALVARMAEAR
>1M13_155_175
ISLLKGAAFELCQLRFNTVFN
>1KL1_125_145
HGSPVNFSGVQYNFVAYGVDP
>1Z05_128_148
GGEVLIDTKIDIHEIDQDDVL
>1SIG_244_264
LTIEQVKDINRRMSIGEAKAR
>1PEA_217_237
IARRYGDGRRPPIASLTTSEA
>1UMG_33_53
ASAKEQGIILDYYITHVGDDL
>1CJC_54_74
DHPEVKNVINTFTQTARSDRC
>1MKY_175_195
PEITDAIKVAIVGRPNVGKST
>1TR9_216_236
AQPASGSSYWLKQVLREELGF
>2FYT_241_261
LEFSSDFTLKITRTSMCTAIA
>1IGR_365_385
ALVSLSFLKNLRLILGEEQLE
>1D7Y_198_218
AAQGVDLRFERSVTGSVDGVV
>1JR7_173_193
NSLLLHLDDWEHLDNYFRHPL
>1L6J_252_272
CPSERLYTRDGNADGKPCQFP
>2F82_379_399
SNIASVMDVGGKLKARHEYAP
>2HMA_229_249
DGRDMGEHAGLMYYTIGQRGG
>2G17_199_219
SNSFCEVSLQPYGVFTHRHQP
>1NU5_113_133
ARALNLSIADLIGGTMRTSIP
>2DBN_227_247
RIRRRPPGTTSKGLGAHTDSG
>2JAK_118_138
TLPPSSNPTGAEFDPEEDEPT
>1BN8_353_373
AAKTISVFSGGTALYDSGTLL
>1VPT_304_324
SIFRFLNIPTTSTEKVSHEPI
>2FB9_44_64
GRWLLGEKALTALEAKAAPEG
>2A99_58_78
RLRVDGPGGGTLSLSLAELRS
>1W58_34_54
QQTKAKITVVGCGGAGNNTIT
>1GSO_230_250
GGMGAYSPAPVVTDDVHQRTM
>2F4Q_155_175
LRQRHVVVDGNTVTFRFKGKH
>1I6L_226_246
GTIRYDKEAKPGISNLLNIYS
>1L8Q_29_49
ALENLGSLYNPIFIYGSVGTG
>2C5S_356_376
TVFTPASPATKPKREKANRFE
>2A99_16_36
NSQKPFNAEPPAELLAERFLT
>1FXX_53_73
PADDYLPQPGAVLITGITPQE
>2AEX_226_246
IGGIFFDDLDSPSKEEVFRFV
>1F1O_111_131
DILLKDLERFVDIIKEKAKEH
>1X3L_114_134
SILNRARENDIVFILISGGGS
>1Y3N_135_155
VSRGYFIRQDWLDKLHLKTPQ
>1YGJ_261_281
SAMHHVLQRTIKCAKAKSGEG
>1TQN_158_178
YSMDVITSTSFGVNIDSLNNP
>1FG7_234_254
NLLMKVIAPYPLSTPVADIAA
>1JDC_160_180
DADLNTGHPQVYGMFRDEFTN
>1Y42_65_85
IGAYVGIDPTAPSLHVGHLLP
>1WCD_138_158
DVSYNGLMSATANINDKIGNV
>1EG2_115_135
GSGDLISIISHMRQNSKMLLA
>1ZVD_322_342
QGAAGPRLFTIHQIDACTNNL
>1OZA_53_73
GDLKSAFDIEELKKLDIIVTC
>2ALA_10_30
VVGFPYKAHIERPGYSPLTLQ
>2B69_102_122
ASPPNYMYNPIKTLKTNTIGT
>1WL4_223_243
RHGSNIEAMSKLKPYFLTDGT
>2CU2_217_237
AGASLEEVYAGLPKISIDYGV
>2BDE_433_453
KLSDLLEHSPMTYFRANRRLL
>1ZCJ_266_286
GLDVGWKIRKGQGLTGPSLPP
>2J4O_243_263
IGDYKVKYGYTDIDLLSAAKS
>1FNO_20_40
SGVRQVPSTEGQWKLLRLLKQ
>1QZ9_390_410
DAVQILGEILDRKTWAQAQFQ
>1JR7_117_137
SGQYYARFVVKNVDNSDSYLR
>1VJY_117_137
HMEIVGTQGKPAIAHRDLKSK
>1ESW_406_426
ATPHEKAFMARYLADWGITFR
>1DOZ_49_69
IGGISPLAQITEQQAHNLEQH
>1U8X_187_207
NSKILNICDMPVGIEDRMAQI
>1RGZ_62_82
GSISKTFTGVLGGDAIARGEI
>1YHL_86_106
MIEFLQAHYLVEDDIMDGSVM
>1TFR_14_34
GICLIDFSQIALSTALVNFPD
>1R9L_102_122
TADQYKITNIAQLKDPKIAKL
>1D5T_84_104
MANGQLVKMLLYTEVTRYLDF
>1A87_235_255
IREKSIEGYNTGNWGPLLLEV
>1VQZ_242_262
DTKFGTWDWNYGKSPEFNVRR
>1EU8_176_196
YEGLVCDFVEYVYSNGGSLGE
>1H12_81_101
SWGMTAAVMLNKQEEFDNLWR
>1PMI_308_328
PKFKDVKNLVEMLTYSYESVE
>1TVZ_166_186
PSILALNEDAVAYTEDVYDFW
>2B4V_403_423
PYEDVGTGGLNLVRHLHPAKF
>1V4A_297_317
RNMKGMIAREVRRRGLTDNIK
>1U16_194_214
INVLPLGSGALAGNPLDIDRE
>1KA1_309_329
HTDAMEDVPLDFGNGRTLATK
>1GKZ_120_140
QYCQLVRQLLDDHKDVVTLLA
>1CKO_49_69
DDHKFPRLPGPNPVSIERKDF
>1B6A_98_118
KKKKKKKKKRGPKVQTDPPSV
>1ZVD_196_216
LKPNGKSIPVNEENKKEYVRL
>1Q35_276_296
EPSAIVKGWGTFKSDTIKLED
>1VHN_144_164
EIYRILVEEGVDEVFIHTRTV
>1XTO_19_39
CNCVNCKGYRDGTLKATARTQ
>1RWR_170_190
QGAVSSKQGKPLADIAVVAGA
>2B5W_149_169
IEPISITEKALEHAYASRSAF
>1TXD_59_79
ILSPSELRKIFSNLEDILQLH
>1WDP_100_120
GDIVNIPIPQWVLDIGESNHD
>1U7G_36_56
IRGKNVLSMLTQVTVTFALVC
>2BF1_11_31
SFDAWENTVTEQAIEDVWQLF
>1F20_299_319
QQRQFDIQHKGMNPCPMVLVF
>1ESW_436_456
MHLGMKSVARLAVYPVQDVLA
>1Q5N_102_122
RYVHWGATSQDILDTACILQC
>1W3F_153_173
IDKIEYDLKDGRILSSTPNVL
>1N93_76_96
TVTPSLVFLCLLIPGLHAAFV
>1CS6_9_29
EQPAHTLFPEGSAEEKVTLTC
>1B9H_59_79
VTNGTHALELALQVMGVGPGT
>2DBN_441_461
EGRFTLADLNIHGKRALGMDV
>2JAK_80_100
VKRAALSEMVEYITHNRNVIT
>1Q7E_72_92
IELNTKTAEGKEVMEKLIREA
>1VJZ_53_73
VRIPMCHLLWSDRGNPFIIRE
>2GNO_96_116
QQAANAFLKALEEPPEYAVIV
>1ESC_60_80
ADVSCGGALIHHFWEKQELPF
>1K7I_165_185
WYNYNQSNIRNPGSEEYGRQT
>2AP1_42_62
DSTRRLQWEKRVPTPHTSYSA
>1PSW_5_25
VIGPSWVGDMMMSQSLYRTLQ
>8OHM_180_200
HSKKKCDELAAKLSALGLNAV
>2BF6_283_303
INSKTLSDDAPQLTECQVVEM
>1RCQ_334_354
AQFGSIPYQLLCNLKRVPRVY
>1UWV_345_365
EDVTKQPWAKNGFDKVLLDPA
>1U7L_206_226
FEKSYETLSKNVVPASASVIA
>2H85_50_70
TLPVNVAFELWAKRNIKPVPE
>1VFL_112_132
EPIPWNQAEGDLTPDEVVSLV
>1OZA_68_88
DIIVTCQGGDYTNEVYPKLKA
>1PFO_205_225
NSLGVDFNAVANNEKKVMILA
>2PGD_325_345
ALYASKIISYAQGFMLLRQAA
>7ODC_349_369
KYYSSSIWGPTCDGLDRIVER
>1VJ1_230_250
REACPGGVDVYFDNVGGDISN
>1RVK_92_112
SAAQLTDRTLAVVDCALWDLA
>2J4O_298_318
AAHGPGQANQEIAAMIDTEFA
>2AZQ_223_243
HFFISAFGHRHLTTQINFAGD
>1IMV_21_41
EEEDPFFKVPVNKLAAAVSNF
>1OYG_259_279
KSTSFFRQESQKLLQSDKKRT
>2B69_109_129
YNPIKTLKTNTIGTLNMLGLA
>1JIX_215_235
NAREKQFKNPKYPWTKAPVFT
>1U16_324_344
DLQEDKEAVIDVVDTLTAVLQ
>2F5U_216_236
HDDINRAAAAFLSRGHNLFLW
>1UDX_329_349
PEMPKPVPRKEVQAGVEVVPV
>4ENL_361_381
DSFAAGWGVMVSHRSGETEDT
>1T2D_118_138
PNAFIIVVTNPVDVMVQLLHQ
>1AGX_123_143
ALSADGPLNLYSAVALASSNE
>2HC9_78_98
PDASSRGNTPTNAHSIYKELK
>3THI_169_189
TGQYTEYDLLPPLDPLNDKVI
>1G41_418_438
TVNIDAAYVADALGEVVENED
>1ZDY_166_186
DYKKRQVNLYFSELSAQTLEA
>1B6R_317_337
HLNLTDSDTSRLTATLEALIP
>1VBI_62_82
NPSPTLPLEERGPVALLDGEH
>2BX6_54_74
PGTVAGQQFLIQDCENCNIYI
>2FGT_125_145
KANKKIYLVSYSKQLILEVTV
>2CYG_267_287
GTPRRPGKEIEAYIFEMFNEN
>1IZC_5_25
YSEQPELHAKAPYRSAMLTYP
>1UUQ_24_44
FVRVNGGHFELQGKPYVITGV
>1SNG_328_348
GAMPPRRTIRFSVDRPFHIVV
>1UAS_186_206
IADNWGSMTSRADENDQWAAY
>2AEU_103_123
HYLPELPGHPSIERSCKIVNA
>2H7O_26_46
HLSSAATKQLDMGGVLSDLDT
>1SB8_270_290
QVYNIAVGGRTSLNQLFFALR
>1K1S_180_200
DIDEIPGIGSVLARRLNELGI
>1QUS_23_43
QFIDKMVNKHGFDRQQLQEIL
>1U8X_74_94
AGACDVFIREKAPDIEFAATT
>2A2C_175_195
GLVTLTVLGRNLSKVELAEIC
>1HZ4_65_85
CKGELTRSLALMQQTEQMARQ
>1NW3_194_214
YAETMDREFRKWMKWYGKKHA
>1DHS_193_213
WTPSKMIARLGKEINNPESVY
>2FGQ_127_147
ADDNGIRANNLISYYTPNFGG
>2HKJ_63_83
DDARQIYKVNVVDNGIGIPPQ
>1N26_8_28
AQEVARGVLTSLPGDSVTLTC
>1MSK_292_312
KYYAVAQIQRDQVEDYARRKG
>1SZN_207_227
QADVFSWGNSTGISWRMSDDI
>2AYU_383_403
EEDDDHGLEDDDGESAEEQDD
>2B78_163_183
AHLYGQEAPEQFLILENGISY
>1BGV_364_384
MVVAPSKAVNAGGVLVSGFEM
>1ZOD_95_115
ANITPPGLDRALLLSTGAESN
>1EWF_70_90
MVPNVGLKFSISNANIKISGK
>2H14_260_280
GSEDNLVYIWNLQTKEIVQKL
>1JFB_195_215
YLAILVEQRLVEPKDDIISKL
>1DLJ_96_116
HVETVIKEVLSVNSHATLIIK
>2F82_129_149
WVESNSWDGRYGLVICTDSAV
>1XAG_241_261
GHTFGHAVEYYHKIPHGHAVM
>1ZTU_195_215
DATGEVIAEARREGLHAFLGH
>1A0I_8_28
FKAVSFVESAIKKALDNAGYL
>1VAG_147_167
CNHVKYATNKGNLRSAITIFP
>1KVK_234_254
LTNTKVPRSTKALVAGVRSRL
>1HOW_78_98
TKEDSMGANHILKLLDHFNHK
>1MOQ_348_368
ALIKGTDVDQPRNLAKSVTVE
>2BW0_167_187
DLLLQKECEVLPDDTVSTLYN
>1IG8_238_258
GAYYDVCSDIEKLQGKLSDDI
>2BBC_225_245
FGNVYSTPLALQLLMGSLRPS
>1OLT_307_327
HRNFQGYTTQGDTDLLGMGVS
>1RW3_120_140
LPPSHQWYTVLDLKDAFFCLR
>1UOU_350_370
LARALCSGSPAERRQLLPRAR
>1F1O_165_185
LERFKQAKAGIEVGKISGAVG
>1GWU_259_279
DTIPLVRSFANSTQTFFNAFV
>1NOF_87_107
AYMKSNNSLINGGRLLPANYS
>1YQS_244_264
TQDLDTFFSALMSGQLMSAAQ
>2BG1_122_142
RVEVGNVLMDNQTGAILGFVG
>1XVT_28_48
AGPFAGQMFAEWGAEVIWIEN
>1L9V_106_126
VSIRHLENLVIRKENPQDILF
>2H6O_49_69
TINFDVGGKKHKLNLDFGLLT
>1GSA_80_100
LDVILMRKDPPFDTEFIYATY
>1OC7_150_170
NVPKCSGAASTYRELTIYALK
>1T6C_195_215
LEKELSKVKKPVDTIVGLGGT
>1BGV_356_376
RFLMQQPNMVVAPSKAVNAGG
>2I0O_229_249
KITVGPEDEFMVLACDGIWNF
>1F42_278_298
CRKNASISVRAQDRYYSSSWS
>1SAZ_340_360
LSALRVLRGEEKPKNYSEESR
>1RRK_14_34
IGASNFTGAKKVLVNLIEKVA
>2DDU_80_100
GYVLQFKLNIGCTSQFSSTAP
>1NHS_218_238
EGDGRVQKVVTDKNAYDADLV
>1WMD_329_349
TSQKATYSFTATAGKPLKISL
>1M6I_284_304
VELAKTGGLEIDSDFGGFRVN
>1JND_380_400
AAYARVKNLGGVALFDLSYDD
>1DFA_228_248
VDSRDTSLMERVTEYAEKLNL
>1GKZ_52_72
QDGSHLLKSGRYLQQELPVRI
>1YIS_372_392
EIAFLGLEKAMMMLTEEGVDR
>1L6J_51_71
ALLLLQKQLSLPETGELDSAT
>1AOP_37_57
GSIRLTNRQTFQFHGILKKNV
>1M4L_119_139
THSQNRLWRKTRSVTSSSLCV
>2GUY_283_303
CPDSTLLGTFVENHDNPRFAS
>2C3F_88_108
PNIDGLATKVETAQKLQQKAD
>1Q44_77_97
GTTWLKALVFALLNRHKFPVS
>1Q5N_31_51
VEAEVALAQAQAQVGVIPQSA
>1L8Q_109_129
FLSGKERTQIEFFHIFNTLYL
>1PMI_222_242
KLLERTDREPQVFKDIDSRLP
>1PGS_279_299
FQSWTNNGTNGDAFYAISSFV
>1BI5_126_146
HLIVCTTSGVDMPGADYQLTK
>1O59_290_310
TVEGCLKESESSENTGEGTWV
>1QAZ_120_140
ADALLNYDPKSQSWYQVEWSA
>1BOO_47_67
RKKEYGNLEQHEYVDWFLSFA
>2HZ6_143_163
TMYDTKTRELRWNATYFDYAA
>2A62_182_202
VIQAKDMGGHSGGLSGTTTLT
>1Z6A_25_45
SFQLLEPYNIKANLRPYQIKG
>2H9F_256_276
AGALRMGLIKTPEEAATRQHT
>2GFO_209_229
VALFQGQFKSTVQCLTCHKKS
>1VJO_63_83
PAFLALMDEIQSLLRYVWQTE
>1HO8_117_137
KFFQEDPKQLEQLFDVSLKGD
>1CWV_358_378
DQGQVTITYQTYSEVAVTAKS
>1JDC_238_258
WQQIIKDWSDRAKCPVFDFAL
>1V73_146_166
LMGNHEQMVLGGDLRYVHQRY
>1L6J_388_408
LGLDHSSVPEALMYPMYRFTE
>2F6H_89_109
KGNDLIPSGVFWLANVRELYS
>1WZA_2_22
EKHGTYYEIFVRSFYDSDGDG
>1BIA_25_45
LGETLGMSRAAINKHIQTLRD
>1XFI_331_351
QFKCDSLKIGMVKHLEVAEFL
>1PEA_10_30
IGLLFSETGVTADIERSQRYG
>1TQ4_70_90
LNVAVTGETGSGKSSFINTLR
>2H6O_191_211
AQDSNFSVKTEMLGNEIDIEC
>1VLI_189_209
AIMHCVAKYPAPPEYSNLSVI
>1ZOD_257_277
ACQRDGVTPDILTLSKTLGAG
>2ABS_65_85
TLATPEQMRIYSTLDQFNPTS
>1V9M_247_267
TPFSGLSGVRDLKALERGLRC
>1RU4_124_144
VTRAGYQGAYVIGSHNTFENT
>2HZ6_136_156
GRTEYTITMYDTKTRELRWNA
>1YD7_300_320
GIVARSALRAVKMLREEGIKA
>1VJV_314_334
VALNESEKDQWLEEYKKHFPP
>2H7O_154_174
GQPVSSETYGFLNRLAEAKIT
>1XKS_62_82
WKIALSPITKLSVCKELQLPP
>1Z05_378_398
IEQCIREQSLPVYHQDLKLVE
>1WL4_41_61
VLKRATVAPEDVSEVIFGHVL
>2F7F_378_398
GDYVTLWNEDPRQEEEIYMFH
>1OKG_134_154
CKAAGLEMESGEPSSLPRPAT
>1D7Y_117_137
PTLQGATMPVHTLRTLEDARR
>1XTI_292_312
RYQQFKDFQRRILVATNLFGR
>1D5T_396_416
SESQVFCSCSYDATTHFETTC
>1M13_296_316
IQDIHPFATPLMQELFGITGS
>1BUP_68_88
FDAKRLIGRRFDDAVVQSDMK
>2CU2_269_289
DPHENVVLGEGRHVALDTFGC
>1IUQ_39_59
ELYQNYRNAVIESGNPKADEI
>1FXX_173_193
NGIEHSNAHDAMADVYATIAM
>1IO1_359_379
IDAALAQVDTLRSDLAAVQNR
>1GA8_125_145
LGASIDLFVERQEGYKQKIGM
>1WL4_69_89
PVRQASVGAGIPYSVPAWSCQ
>1C3P_162_182
ILYIDLDAHHCDGVQEAFYDT
>4ENL_243_263
IGLDCASSEFFKDGKYDLDFK
>1PZD_196_216
EDEYVLEDLEVTIADHIQKVM
>1XUU_167_187
VEIIREAGVPYALLHCTNIYP
>1SIQ_185_205
GCIRGFLLEKGMRGLSAPRIQ
>1ESW_1_21
MELPRAFGLLLHPTSLPGPYG
>1Y4I_267_287
RHCENALKIARFLEGHPSITR
>1IUC_186_206
DNKIREHCWDSNSWYVGGFSA
>1NF1_87_107
IMTFCFKVYGATYLQKLLDPL
>2BG1_173_193
IAIDQGLMGSETILSNYPTNF
>1W3U_98_118
VMTGSWASKALKEAKLIGDTH
>2BG1_430_450
EVLKSTGQKPGKVSVEGKEVE
>1Y8A_183_203
KLDELFSRSEVRKIVESVKAV
>1BU8_381_401
PEARHVRDIDVDINVGEIQKV
>1YFQ_161_181
SRLIVGMNNSQVQWFRLPLCE
>1BQG_179_199
EWFRLRNKEALTPESVVALAE
>2CBN_274_294
SRYDDKGCQHLLRECRSIFPA
>1VQZ_289_309
GDFFGIEDVAAVEDVLRGVKY
>1YLE_212_232
HYPIYVPLLPDAAQESMGQVH
>1R5Y_366_386
SEGRFSQFAQDFRARYFARNS
>1U94_43_63
TISTGSLSLDIALGAGGLPMG
>1XMB_236_256
SRETDPLDSKVVTVSKVNGGN
>1X19_296_316
MVIDDPENPNFDYLSHYILGA
>1JDC_132_152
GQGFWRNDCADPGNYPNDCDD
>1T9H_91_111
VLVFSAVQPSFSTALLDRFLV
>1XRF_324_344
PPLRKKEDRLALIEGVKRGII
>1RRK_350_370
QQKEELLPAQDIKALFVSEEE
>1JK7_121_141
LRGNHECASINRIYGFYDECK
>1WP5_79_99
GQHIANIIPIDRDEEIIKAIP
>1ZVD_348_368
CFNRIDIPPYESYEKLYEKLL
>1GKZ_145_165
ESRKHIEDEKLVRYFLDKTLT
>1VJY_200_220
DIYAMGLVFWEIARRCSIGGI
>1ZJC_346_366
ENAACHLAIGSAYAFNIQGGT
>2HGS_94_114
IKQDDFTARLFDIHKQVLKEG
>1W55_213_233
GNGFDVHEFGENRPLLLAGVQ
>1LW7_250_270
DFITTQAFCIQYEGKAHPFLD
>3THI_295_315
LRPQADGQYPQYLLPARHQVY
>1I24_216_236
DLNQGVVYGVKTDETEMHEEL
>1GR0_160_180
CAIDAGVAFVNALPVFIASDP
>1NIJ_250_270
ESADKLLRYKGMLWIDGEPNR
>1ZSW_102_122
ITRIGLLVPSEDSLHYWKERF
>1WRU_253_273
KITAKDAQARALREQRRRLAK
>1CWV_44_64
GQEVVITTNNGALPNKITEKT
>1W3F_240_260
WGEENTFSKTYTATFSVRAGP
>1Q7E_51_71
LRDIPDIDALYFTMLNSNKRS
>1NIJ_287_307
PWGDEKPHSTMVFIGIQLPEE
>1RI6_220_240
LDMMPENFSDTRWAADIHITP
>2BBC_108_128
RLVSQLKRFLEDEKRAIGHNH
>2AU3_161_181
NDLLEAYLETKNLLSPTKGVY
>1P9R_224_244
TFARGLRAILRQDPDVVMVGE
>1W55_153_173
TKLLKKALDQNLEFTDDSTAI
>2GTI_233_253
TPRSEMEKDFMDLDDDVFIAK
>2IW1_39_59
QSWEGDCPKAFELIQVPVKSH
>1UR3_39_59
VMGYWRLMDWNMSARQLVSFI
>1X19_266_286
LYSANEQLSTIMCKKAFDAMR
>1QZ9_179_199
GYMHDMQALTALSHECGALAI
>2J0W_341_361
LITTSEVSVALTLDTTGSTST
>1GYC_126_146
VYDPKDPHASRYDVDNESTVI
>2CAU_404_424
EEVEELLENQKESYFVDGQPR
>1IHG_68_88
FKGCPFHRIIKKFMIQGGDFS
>2BJQ_10_30
WAYNTIGSPFPDNPVRVKGQQ
>1RCQ_182_202
QGLEGEISLRNSPAVLGWPKV
>1J8U_58_78
QFADIAYNYRHGQPIPRVEYM
>2F68_58_78
TSGTVKIEGYSKTVPLTVKGE
>2GES_200_220
LEGLNVLQTGPTLMVSDLFDF
>1Y3N_65_85
GQLPDIVGGDNLKDKFIRYGM
>1XKN_32_52
KFEPVPAVFAELAYQLSRSET
>1GVH_114_134
QEVLDAWGKAYGVLANVFINR
>1HZ4_198_218
NRLENLLGNGKYHSDWISNAN
>1KV7_417_437
FHIHGTQFRILSENGKPPAAH
>2HWK_263_283
ESIIGAIARQFKFSRVCKPKS
>2IY9_235_255
GGITGSRFGNNWVDIAAPGQN
>1NQK_122_142
FLDHSERYEASAEFTQVWRRL
>1F1O_97_117
VVDTALSYLLKQANDILLKDL
>1HOW_71_91
RVNDADNTKEDSMGANHILKL
>1NE9_105_125
LRFDPEVAYSDEFNTTLQDHG
>1KS8_393_413
GGPDQNDNYVDDRSDYVHNEV
>1KKH_261_281
KLDRIVDIGNRFGFGAKLTGA
>1WRU_316_336
KVTLILNDQDGLKTRVSLAPR
>1EDG_116_136
YVILNTHHDVDKVKGYFPSSQ
>1B89_1_21
KFDVNTSAVQVLIEHIGNLDR
>1ADT_46_66
CKTWLNEEHRGLQLTFTSNKT
>2HZ6_74_94
KLPFTIPELVQASPCRSSDGI
>2A0M_53_73
KKGPAAFRFFLQRLGSVNNLE
>2F8L_5_25
KIHHHHHHMANEATQELFQVL
>1H4V_361_381
LAPRKPAKGLEEALKRGAAFA
>1XOV_99_119
GVEVWYYAGDEKGRKLAVEIS
>1Y0Y_145_165
AESKEEAEDMGVKIGTVITWD
>1NTY_139_159
LIKPVQRITKYQLLLKELLTC
>1OWL_268_288
SRSDEARNSIRVWQQELAWRE
>1BOO_134_154
NKRKIRVKDAVNTVWWFSKTE
>1XAG_39_59
DEYVNQYFANKFDDILSYENV
>1A26_157_177
EAKIIKQYVKNTHAATHNAYD
>1VLI_61_81
VKFQMFQADRMYQKDPGLYKT
>1TBF_85_105
RWILSVKKNYRKNVAYHNWRH
>1ZDY_202_222
NELGLKFCKRSFSVYPTLNWE
>1SVB_204_224
KTVEHLPTAWQVHRDWFNDLA
>2BF1_170_190
MKQTIVKHPRYTGTNNTDKIN
>2CAU_204_224
DEIEQTLLQEEQEGVIVKMPK
>1RJG_74_94
MNYGTYLRTVGIDAAILEFLV
>2AEU_310_330
INIKKLIEIGFNLLKNYGIIT
>1TJY_249_269
KISVYVANALLKNMPMNVGDS
>1F20_65_85
YQPGDHLGVFPGNHEDLVNAL
>1QWO_363_383
SAKELDGYSASWVVPFGARAY
>1TCA_21_41
TCQGASPSSVSKPILLVPGTG
>2BBC_190_210
CLELSNLNPKQRNRINLALKR
>1YKS_403_423
CRAPGGAKKPLRPRWCDERVS
>1YIS_390_410
VDRQQAHAVIRKTALEAKQLQ
>1XGK_122_142
WPAVPMWAPKFTVENYVRQLG
>2G5D_317_337
ELAGSGGDGPVGALGTPLMGE
>2FTP_212_232
DTYGQALANIYASLLEGIAVF
>1W58_160_180
LPFVMEGKVRMKNAMEGLERL
>1Q5N_244_264
LGIITGNVGKMARDWSLMMQT
>1H12_214_234
NNVTNQADKNYWRQVATKSRT
>1K7I_44_64
GKTSYSIDQAAAQITRENVSW
>1TR9_57_77
PILIGVDQEGGRVQRFREGFS
>1GW1_283_303
APDIEAGLYDNQWYRKLISGL
>2B4V_430_450
FLRAAQCMERFLPTNAPEKSI
>1LJ5_15_35
FGVRVFQQVAQASKDRNVVFS
>1R6D_147_167
PNSPYAASKAGSDLVARAYHR
>1VJ1_42_62
LLDALNEGQVQVRTLYLSVDP
>1LW7_292_312
DDGLRSLGSQKQRQQFQQLLK
>1LAM_258_278
GISIKAAANMDLMRADMGGAA
>2FAU_93_113
LVKELALPGELTQSRSYDFEF
>1Y4I_119_139
FLSHSMPKFGINVRFVDAGKP
>1IUC_35_55
REAQRGGDNPWTGGSSQNVIG
>1YU0_104_124
TAGTDYAIYVCDDGTVRADSN
>1QWO_141_161
RVIASGEKFIEGFQQAKLADP
>1B7E_395_415
EGWEALQSKLDGFLAAKDLMA
>1ZOD_121_141
MAKLVTGKYEIVGFAQSWHGM
>2DBY_255_275
EEARELLAAYGLQESGLQRLA
>1GKZ_1_21
STSATDTHHVELARERSKTVT
>2F68_126_146
KVATITSGNKSTNVTVHKSEA
>1N3L_156_176
VEHPLLSGLLYPGLQALDEEY
>2AQ5_70_90
VDKNVPLVCGHTAPVLDIAWC
>1Q25_325_345
TYYLSICGGSQAPICNKKDAA
>1A8D_348_368
YPKDGNAFNNLDRILRVGYNA
>2O1B_293_313
AAIYALNHYDDFLEEQSNVFK
>1PZD_278_298
LAGVFRGGHDILVRSRLLLLD
>1QWO_61_81
RYPTSSKSKKYKKLVTAIQAN
>2CJG_143_163
KSRHNQAHGIDPALGTQVLHL
>1TXD_195_215
EKVKKAADHCRQILNFVNQAV
>2BX6_275_295
EDAQRVFREKAPDFLPLLNKG
>2HJS_13_33
GATGSVGEALVGLLDERDFPL
>1XFI_205_225
AKWINKSWKKAVIFVDNSGAD
>1X3M_1_21
MRGSHHHHHHGMASNEFPVVL
>1DD9_155_175
EAQQDNAEPNRLLVVEGYMDV
>1XIP_71_91
HITSDSTPLTFKWEKEIPDVI
>1F20_287_307
PGTGIAPFRSFWQQRQFDIQH
>1IHG_114_134
KEGLLSMANAGSNTNGSQFFI
>1IK6_46_66
GVVMMANMAKAINMALHEEME
>1RW3_141_161
LHPTSQPLFAFEWRDPEMGIS
>1WL4_145_165
SILCDGLTDAFHNCHMGITAE
>1F42_196_216
LKYENYTSSFFIRDIIKPDPP
>1H4V_76_96
LTLRPEGTAAMVRAYLEHGMK
>1LCY_232_252
MMLTLSPSILAELQLREPSFP
>1MKY_198_218
NAILNKERALVSPIPGTTRDP
>1EDZ_7_27
TILASKVAETFNTEIINNVEE
>1WD3_251_271
STYYSGARPDYSGYNPMSKEG
>1HOW_192_212
YTNSIQTREYRSPEVLLGAPW
>2B69_267_287
EHTILEFAQLIKNLVGSGSEI
>1H8L_91_111
NFGTDPEVTDLVQSTRIHIMP
>2B4W_149_169
SRPRVGRKASIGFVILNSIDE
>1Y08_159_179
HVIDMFINGYRLSLTNHGPTP
>1IAL_88_108
TDCSPIQFESAWALTNIASGT
>1VJV_280_300
EKEKNEKEREIKRRKFDPSSS
>2CGL_265_285
FESQTPFTNDTALAANITNEG
>1M15_172_192
GMSKATQQQLIDDHFLFKEGD
>1FSU_117_137
TRRGFDTYFGYLLGSEDYYSH
>1QZZ_38_58
TLRLVDHLLAGADTLAGLADR
>2HMC_206_226
EVTLMIGVDTAVVHGFVNCGA
>1K7I_27_47
VYDFLRYHDRGDGLTVNGKTS
>1O59_236_256
PGRGHDMSDGWETKRSRQPGH
>1C3P_25_45
IPRVSLLLRFKDAMNLIDEKE
>1UA7_99_119
HTTFDYAAISNEVKSIPNWTH
>1GKZ_256_276
ESHLDTPYNVPDVVITIANND
>1T9H_2_22
ARHHHHHHMPEGKIIKALSGF
>2B9E_51_71
KHFLLDPLMPELLVFPAQTDL
>1BIF_129_149
DATNTTRERRAMIFNFGEQNG
>1YS1_276_296
QVLSTSYKWNHLDEINQLLGV
>1JHN_80_100
MSRAKHHAISAKLNKPFLFDT
>1U09_456_476
RSLYLRWVNAVCGDAAALEHH
>1H30_130_150
ELARNLVIKVNRDAVMKIAVA
>2NRJ_228_248
LGKLEPLLAELRQTVDYKVTL
>1JCF_112_132
RAILDAGLEAGASKVFLIEEP
>1OHC_137_157
FYITLLDCFHAVKKAMQYGFL
>1WM1_129_149
RVSEMVLRGIFTLRKQRLHWY
>2HC9_46_66
VTDGDSWNSMISRIPASGRHP
>1YS1_297_317
RGANAEDPVAVIRTHANRLKL
>1UR3_203_223
EISPVHQPLLLDGTLDQLQQL
>1R6D_70_90
LARELRGVDAIVHFAAESHVD
>1NTH_170_190
IPKSPYEVLAAKTETRLIKNA
>2FEZ_83_103
LGGAGIDPRVVLAAAPPGYRL
>1M13_190_210
LEDTAGGFQQLLLEPMLKFHY
>1OC7_70_90
REANQAGANPQYAAQIVVYDL
>1NH8_189_209
AFGEPLCDSEAVLIERAGTDG
>1QUB_89_109
FSCNTGFYLNGADSAKCTEEG
>1EZW_3_23
EVSFGIELLPDDKPTKIAHLI
>1JFB_35_55
VKLFDGSLAWLVTKHKDVCFV
>1NTY_217_237
LIRKGRERHLFLFEMSLVFSK
>1K5C_167_187
CIVKNQDDCIAINDGNNIRFE
>1A0I_107_127
LRTKWTDTKNQEFHEELFVEP
>2CJG_201_221
MRPGLDEPAMAALEAEALRQA
>2NRJ_235_255
LAELRQTVDYKVTLNRVVGVA
>1J72_212_232
DGEEPAEMIQVLGPKPALKEG
>1LC5_8_28
HGGNIREPATVLGISPDQLLD
>1HO8_410_430
NGDVNAKQEKIIIQVALNDIT
>2G0D_19_39
TRKNKENFDFGELTLSTGLPG
>2H14_120_140
FNPQSNLIVSGSFDESVRIWD
>1H9A_280_300
VNKYFVRAQYGAGDSADFKPY
>1NI5_57_77
NADAWVTHCENVCQQWQVPLV
>1J7X_178_198
HNRQQNSTDEVYSHPKVLGKP
>1NH1_153_173
LFGDLNVKVYRQTAYLHGNVI
>2AZQ_216_236
GQRPAHVHFFISAFGHRHLTT
>2CU2_103_123
LLVLPADHYVGDDEAYREALA
>1WCD_28_48
IPDDTLEKHTLRSETSTYNLT
>1JTA_85_105
IPANTTVIGLGTDAKFINGSL
>1YGJ_276_296
AKSGEGVKPSPAQLELRMVQS
>1PO5_413_433
GKRICLGEGIARTELFLFFTT
>1X3L_201_221
NLEAIASGPTVKDPTTFEDAK
>1M8Z_172_192
ALSTHPYGCRVIQRILEHCLP
>1W55_95_115
SDVARVLVSKNLFDRLIENLD
>1ITX_279_299
TFNVAAGAQGHLDAGVPAAKL
>1LJ8_90_110
DTDDTEVRVIGSISDMLLAED
>1TXD_230_250
RLDTSSLKLSEYPNVEELRNL
>1DD9_35_55
SLQQPVATSARQYLEKRGLSH
>1VB3_21_41
QGLGKNQGLFFPHDLPEFSLT
>1G55_120_140
VKGFEVSSTRDLLIQTIENCG
>2PIA_269_289
PSSCESGTCGSCKTALCSGEA
>1VRM_253_273
PSTGYPARGVWSVTIIAEDAT
>1CKO_4_24
PTINTGKNITTERAVLTLNGL
>2JAK_252_272
KEEHKIFLLKVLLPLHKVKSL
>1O59_23_43
EFKSIIISKNKAVDVIGSKLG
>1BS0_60_80
RAWQQGAEQFGIGSGGSGHVS
>2G0D_294_314
ALDNDYFVDKAEKILESAMQR
>1ISR_292_312
DEVIEGYEVEANGGITIKLQS
>1KQ3_333_353
MKVAEKACDKNETIHNEPQPV
>1VYR_291_311
ERFHGVIIGAGAYTAEKAEDL
>1IK6_254_274
LVTYGAVVHKALEAAERVKAS
>1HBZ_151_171
LPDSGLRDATMQWDFWTNNPE
>2AQ5_20_40
KADQCYEDVRVSQTTWDSGFC
>2H6O_135_155
VFGTMWCHHAEMQNPVYLIPE
>1MZE_74_94
PALKWDLEYLQENIGNGDFSV
>1FSU_127_147
YLLGSEDYYSHERCTLIDALN
>1MXG_41_61
GISAIWLPPPSKGMSGGYSMG
>1CPT_189_209
GVHEPDEQAVAAPRQSADEAA
>1JDC_403_423
SEAVNASNGQVRVWRSGTGSG
>1XA6_143_163
SKMTTNPIYEHIGYATLLREK
>1QLM_48_68
AGLLFSEVCMGGLATVELTEF
>2DBQ_236_256
LINIARGKVVDTNALVKALKE
>1DQ3_270_290
EDVTHYLNALGIKARIREKLR
>1TV5_300_320
VFVKLAPDLNQEQKKEIADVL
>2PGD_379_399
FDRNPGLQNLLLDDFFKSAVE
>1J58_288_308
KARMTVFASDGHARTFNYQAG
>2DAP_22_42
IAKQPDMDLVGIFSRRATLDT
>1DYK_149_169
DILDVVGILYVGGLPINYTTR
>1XMX_309_329
CKTKGMRDDGDDTLYKLESLR
>1EQC_50_70
QTLGKEAALRILQKHWSTWIT
>1DNV_34_54
KKLSTYTKSHKFMIFGLANNV
>1YUE_221_241
VSKRYKVTGITDSGFIDLSYA
>2GNO_103_123
LKALEEPPEYAVIVLNTRRWH
>1K1S_311_331
AYKVAEDLLRELLVRDKRRNV
>1W5D_442_462
LIDEEDGKDIEDQIAVILANQ
>1NTH_291_311
ASWHLDGPVHIRWGSTNTRET
>2HMA_150_170
DNGKDQTYFLSQLSQEQLQKT
>2A3N_73_93
NEFAKELTTLPVYVEQAAELI
>1NW3_156_176
DDLFVDLGSGVGQVVLQVAAA
>2GFO_154_174
DSQELLLFLMDGLHEDLNKAD
>2BOQ_175_195
DKVDPSIPGTPFDSTPEVFDS
>1UXY_311_331
KVGEKFNVWLEPEVRFIGASG
>1T5J_199_219
FAKKLLEIKNFNNLDYIYDYF
>1FS7_463_483
GRLNPESLKGVDEKSSYYDKT
>1XFK_149_169
PRIGIINFDAHFDLRTFESEL
>1QHU_70_90
LFFKDEFVWKSHRGIRELISE
>1IMV_90_110
YDLISSPDIHGTYKELLDTVT
>2AP1_116_136
LSARLDRDVRLDNDANCFALS
>1CPY_352_372
VLPWKYDEEFASQKVRNWTAS
>1WXQ_38_58
NVGVTYAITDHPCKELGCSPN
>1PII_336_356
NEEQLYIDTLREALPAHVAIW
>1R5M_390_410
SSQDNDYIFDLSWNCAGNKIS
>1B9H_98_118
LGAVTVPVDVDAATYNLDPEA
>1OZ2_116_136
EEFSWSQYLRSTRAQAAPKHL
>1JXM_21_41
DCGFLSQALSFRFGDVLHVID
>1L5O_1_21
MQTLHALLRDIPAPDAEAMAR
>1C0P_185_205
AKSIAGIDDQAAEPIRGQTVL
>1UOU_245_265
LAKTLVGVGASLGLRVAAALT
>1SQH_292_312
LVNEWIKLVPNSSLEHHHHHH
>1YHT_139_159
GLKSRQVDDEIDITNADSITF
>1OWL_228_248
YDPQRNFPAEAGTSGLSPALK
>1D5R_203_223
GTCNPQFVVCQLKVKIYSSNS
>1UUQ_275_295
PDIDYLTYHMWIRNWSWFDKT
>2FGT_150_170
YRNIMNDLKNRQSNMPAFSLF
>1W3U_134_154
LQEIQLQDNAAYLHLTSNETI
>1IUQ_25_45
EAGKLPPNVAAGMEELYQNYR
>1LL2_157_177
GSFDGGDQGLLNTFFNSWATT
>1OFL_453_473
MPGTYALTARLSADRAAKFKA
>2CWC_249_269
GGDADTVGAVYGQLAGAYYGL
>1WZA_216_236
EKFRQEIEEVKPVYLVGEVWD
>1OYG_252_272
FNKAYYGKSTSFFRQESQKLL
>1M6E_194_214
CRAQEVVPGGRMVLTILGRRS
>1GPI_305_325
VIQNSVANIPGVDPVNSITDN
>1HT6_127_147
DDTKYSDGTANLDTGADFAAA
>1WXQ_105_125
LIHVVDATGKTDPEGQPTDYH
>1VAG_76_96
FGSKAHMDRLEEVNKEIESTS
>2BF6_368_388
PNARSRSNGTVRIGLINQVGT
>1F8E_259_279
PYPGNNNNGVKGFSYLDGVNT
>2D57_270_290
LILKPGVVHVIDIDRGDEKKG
>1TVL_341_361
KREAKARNLTLREVAQEMAFP
>1ZOD_87_107
VVDLATRLANITPPGLDRALL
>1QLM_20_40
ELLNVEVQELENGTTVIDCGV
>1T9H_111_131
VLVEANDIQPIICITKMDLIE
>1G4R_3_23
DKGTRVFKKASPNGKLTVYLG
>2BWV_165_185
WRPVVHEMRLFKSPEEIAVLR
>1F42_167_187
YSVECQEDSACPAAEESLPIE
>1GW1_73_93
IVAPKAEGDIVAQVKKAYARG
>2A0M_260_280
EAFDMCFLAGKTPTVMMMDMS
>1R6F_25_45
SIKYDPRKDSEVFANRVITDD
>2HGS_341_361
LDVGEEGDQAIAEALAAPSRF
>3GCB_211_231
ALKERSADDSIIVTLREQMQR
>1ESW_70_90
YLIDLRPLAERGYVRLEDPGF
>2B9W_279_299
QQYMVDACLVKEYPTISGYVP
>1LML_123_143
GVLAWATTCQTFSDGHPAVGV
>1DQ3_355_375
GVEFKTNGSQTIAIINDERIS
>2I0O_279_299
DHCLAPHTRGDGTGCDNMTAI
>2NXF_24_44
NYLRTRRRYYRGSADLLRDAV
>1Y0Y_23_43
GYEFLGIRDVVIEEIKDYVDE
>1ZHX_402_422
APSGTLVGDKEDRKEDLSSIH
>1ULZ_339_359
NAEDPKKNFAPSTRVIERYYV
>1NU5_149_169
SALEMIETRRHNRFKVKLGAR
>2GWN_257_277
PTAQKRITSEVCVHHLWFSDT
>1BT3_200_220
LALMYKQMVTNAGTAELFLGK
>1RGZ_340_360
MLANTSYPNPARVEAAYHILE
>1ZSW_218_238
SIKGEAFGEIVVKYLDGPTEK
>1EYB_197_217
KMLVQPNEICVIQRGMRFSID
>1N11_83_103
PLHCAARIGHTNMVKLLLENN
>1GYN_214_234
PRFTIAASFGNVHGVYKPGNV
>2A2F_59_79
SEQLENAPFPKKFPFSRMVPE
>1L9K_90_110
GCGRGGWSYYCGGLKNVREVK
>1JR7_12_32
SAQSPRLLELTFTEQTTKQFL
>1OLT_235_255
DRLSVFNYAHLPTIFAAQRKI
>1IO1_350_370
TTTENPLQKIDAALAQVDTLR
>1GA8_81_101
ITTYARLKLGEYIADCDKVLY
>1OFL_334_354
PLDERRKEYCAANRLKFETPH
>2IY9_155_175
GVASASVWTELLSRMGRNNDR
>1GXN_220_240
VGVLAFLMTQPQTAEIEQAVR
>1SAZ_192_212
HRKGRVIDVNNALDGDGPFTP
>1RJG_206_226
YMHNNESQLLINTIMSKFSHG
>1WD3_364_384
STTLKEEASWTVVTGLANSQC
>1H6S_208_228
PKLAKMEKARGGGGDAGTVGL
>1GA8_193_213
NGLFKGGVCYANSRFNFMPTN
>1XKU_227_247
SISAVDNGSLANTPHLRELHL
>2BG1_53_73
RMYDYLAQRDNVSAKELKNEA
>2AEU_179_199
DASGARVRLLFNQPPALKLGA
>1NNF_37_57
QLAGQLKEEGDKTPADVFYTE
>1D5T_72_92
RDWNVDLIPKFLMANGQLVKM
>1YT3_54_74
LIDPLGITDWSPLKAILRDPS
>1PBE_186_206
LGLLADTPPVSHELIYANHPR
>1IK6_146_166
AKLRYRSGGNYKAPLVVRTPV
>1WZA_199_219
AMHIFPPAQYDKNFTWWEKFR
>1JFB_64_84
VRTRQGFPELSASGKQAAKAK
>1S7C_80_100
PANLKWDEVGVDVVAEATGLF
>1Q0H_179_199
ADLEQNGVVSILLTGSGGPFR
>1YHL_23_43
QSKYEIDPNRARYLRIMMDTT
>1AB4_131_151
PTKIPNLLVNGSSGIAVGMAT
>1KNW_226_246
GGLSVPYQQGEEAVDTEHYYG
>1UZ5_73_93
SPVRLKVIGSVHAGEEPKFKL
>1SBP_157_177
DFVKALFKNVEVLDSGARGST
>1O70_299_319
IIHVIDYPLLEEKDVVVAGGS
>1NST_138_158
PKAKVLTILINPADRAYSWYQ
>1RWR_118_138
NASNLTLTTGRPSVNGGRIGL
>1QOY_78_98
GDIKTLLMDSQDKYFEATQTV
>2GJL_44_64
LSALTQPSPEALAAEIARCRE
>2O14_39_59
DRSKGYGFQTPENMRDVAASG
>1YS1_269_289
KCSALYGQVLSTSYKWNHLDE
>2CY7_105_125
KRQPDSYFSVLNAFIDRKDSY
>2O1B_226_246
FGFDAKNPSILASENGKDVAI
>1M15_205_225
PTGRGIFHNDAKTFLVWVNEE
>1ZSW_265_285
KQRGFHSSGIIDRFYFKSLYF
>1ZSW_300_320
PGFTVDGDVEHLGEKLDLPPF
>1OLT_270_290
LQETIAFLTQSGYQFIGMDHF
>1WW9_94_114
AWTYRWEDGVLCDILTNPTSA
>1IUC_151_171
GKWTAGASFGSTVPGTGIGAT
>1NXC_279_299
GGLTYIAEWKGGLLEHKMGHL
>1ITX_179_199
LDGNSKRPEDKQNYTLLLSKI
>1NI5_47_67
AIHVHHGLSANADAWVTHCEN
>2BF6_341_361
VLEPYCQLSVINYSQKVDGKD
>1IJ5_155_175
IPEGPLKKLFVMVENDTKGRM
>1NQK_220_240
RKIRFGIRLHVIVRETNDEAW
>1JIX_140_160
NLDIAKAAHKKVDNVIEFEYF
>1RMG_250_270
YMIKSNGGSGTVSNVLLENFI
>1O7F_235_255
QQTSCVHSRTQAVGMWQVLLE
>7A3H_95_115
YVIIDWHILSDNDPNIYKEEA
>1X3M_337_357
TGGIGENSVLIRQLVIEHLGV
>2B61_279_299
RFDANSYLHLLRALDMYDPSL
>2BG1_37_57
ISQDYLYFTTLAEAQERMYDY
>1GSA_187_207
LTEHGTRYCMAQNYLPAIKDG
>1TO3_124_144
ALKLLVLWRSDEDAQQRLNMV
>2G0D_186_206
QMSQSESEMYPLGCLNMGLAH
>1U8X_41_61
TPGIVLMLLDHLEEFPIRKLK
>1RK6_340_360
GKSKYDVVPELQPAGAIYFMM
>1E6U_5_25
RVFIAGHRGMVGSAIRRQLEQ
>1WMD_383_403
NDFTSPYNDNWDGRNNVENVF
>1XVT_95_115
FIEASKGPAFARRGITDEVLW
>1PJX_163_183
QMIQVDTAFQFPNGIAVRHMN
>1LJ8_309_329
LGFLKGYRFVHETMNDPLFVA
>2C6J_254_274
TKFSSVKKTQKIGTENIATAY
>2BG1_446_466
GKEVEVTGSTVTSYWANKSGA
>1UX5_284_304
PVLDVVKVSIEQLVNDCKDFS
>1OLT_434_454
RNICMCFDTYLRQKARMQQFS
>1GQE_18_38
SDVLRGYLDYDAKKERLEEVN
>2C43_278_298
QFTILNFNDLMSSAVPMTPED
>1ML9_102_122
VLQSQEPIYECHQGCACSKDC
>1SIG_86_106
DEDEEDGDDDSADDDNSIDPE
>2AP1_238_258
LWEQGDEQAHAHVERYLDLLA
>1Y7E_173_193
RKIQRNKKSDEIVEGENLKIL
>2FEZ_357_377
IRSAVTLNDGDHIRICDHEFT
>1XKN_150_170
STGMVLEGGAIDVNGAGLLLT
>1Q0H_132_152
NKESLVTCGRLFMDAVKQSKA
>1KXU_313_333
VSKKSKHEEEEWTDDDLVESL
>1RMG_69_89
TGGSATAIQLDGIIYRTGTAS
>1O70_276_296
RYVIIWNYKKINVYRPDVECT
>1XA6_220_240
FRGPHWCEYCANFMWGLIAQG
>2B20_305_325
LSQSGSYWWPHRGGQQEGVLL
>1VLO_81_101
LLANDVAKLTKSGKALYSGML
>1SZN_143_163
EYVACNPDFVKTGPNGTCTTA
>1TQ4_316_336
YRTVFGVDETSLQRLARDWEI
>1NXC_225_245
QWGQHHVSVGGLGDSFYEYLL
>2I7Q_176_196
KMATFHGMKMPFNKEPKWLFG
>1K7I_254_274
IQRLYGANMTTRTGDSVYGFN
>1UA4_428_448
IVAKPKSTVGIGDTISSSAFI
>1UOU_197_217
DVTATVDSLPLITASILSKKL
>1YU0_190_210
WADIYLLGVNHLTDGTSKYNV
>1JHN_87_107
AISAKLNKPFLFDTKPLIVQY
>1M6E_224_244
LIWQLLAMALNQMVSEGLIEE
>1RHC_182_202
LAGMYGDHLMTVAAAPSTLKN
>1Q25_77_97
TTVNCKQQNHKIQSSITFLCG
>1XM9_428_448
CRSSASPKAAEAARLLLSDMW
>1NXC_265_285
AVQAIETHLIRKSSGGLTYIA
>1R4U_250_270
YSLPNKHYFEIDLSWHKGLQN
>2HZ6_54_74
PDPNDGSLYTLGSKNNEGLTK
>1Y8A_163_183
EELLSIIDVIASLSGEELFRK
>1CSH_165_185
YWEFVYEDAMDLIAKLPCVAA
>2GES_162_182
VTSVKSGSDYACAPVYSHLHY
>2A1X_258_278
HYIDVKGTSQENIEKEVVGIA
>2F7V_244_264
AELRFGFRPLPSMDVDGLLAT
>1B7E_178_198
ELGGYQISIPQKGVVDKRGKR
>1JP4_254_274
ILHAVGGKLTDIHGNPLQYDK
>1GA8_92_112
YIADCDKVLYLDIDVLVRDSL
>1PSW_291_311
SPDFTPPLSHKARVIRLITGY
>1SDJ_238_258
NANGPMGAWLVHHNVLPHDGN
>1XRF_79_99
IDKNILVPEAEIIDAKGLIVC
>2GFO_193_213
AEHAWQKHKQLNESIIVALFQ
>1W9H_307_327
RFHPYEGTKVKLSSKRYLLTL
>1TQN_1_21
MALYGTHSHGLFKKLGIPGPT
>2H6O_307_327
DEIPASQDMPTNTTDITYVGD
>1RP4_24_44
INENIRDDLSALLKSDFFKYF
>2CFQ_199_219
NAVGANHSAFSLKLALELFRQ
>1JDC_55_75
WMPVPWRDFSSWSDGSKSGGG
>1CWV_385_405
SVSYRFYPNRWIYDGGRSLVS
>1ZVD_177_197
LDHTFCVEHNAYGEIIQHELK
>2BWM_280_300
EKHVRCVSSLTNKKVGDIIGF
>1FP2_183_203
DFVFDGLESIVDVGGGTGTTA
>1BN8_13_33
GLTPAGANAADLGHQTLGSND
>1ESW_267_287
VLEREGFSFWIRRLEKALELF
>1GW1_36_56
QHETTQGLTITRTDGTQSDTF
>1I1W_124_144
RAWDVVNEAFNEDGSLRQTVF
>1TD6_181_201
IPGFQGEQVEYFNSKLKQKFT
>1U8X_224_244
NHFGWWTSIQDQEGNDLMPKL
>1Q7E_243_263
RGGNAGGGGQPGWILKCKGWE
>1EDZ_127_147
YYQNLYHNVRYLDKENRLKSI
>1CPY_209_229
AMEDSLERCLGLIESCYDSQS
>2CGL_31_51
TLREIHRFNNGLHSQNGYVTW
>1TFR_167_187
VKQWSPMHKKWVKIKSGSAEI
>1RVK_36_56
AMLTVRTEDGQEGHSFTAPEI
>2C3F_272_292
KKTNGAGTAAQGIYINSTSGT
>1UX5_115_135
FLSKSEIIEVSVNLARNYAPY
>1HX0_296_316
VDNHDNQRGHGAGGSSILTFW
>1W55_249_269
LAHSLTDAILGAAGLGDIGEL
>2H9F_265_285
KTPEEAATRQHTPKIAFVAPP
>1VYR_226_246
SADRIGIRVSPIGTFQNVDNG
>1DKQ_355_375
QTLQQMRDKTPLSLNTPPGEV
>1RI6_178_198
AGPRHMVFHPNEQYAYCVNEL
>1PJA_57_77
EYINETHPGTVVTVLDLFDGR
>2GHS_143_163
PSGALWIGTMGRKAETGAGSI
>1RI6_261_281
SEDGSVLSKEGFQPTETQPRG
>1HT6_115_135
GRLDWGPHMICRDDTKYSDGT
>1J09_38_58
VRIEDTDRARYVPGAEERILA
>1NE9_289_309
LGGIESESTDDSLYVFKHVFV
>2A99_76_96
LRSRFPKHEVTATLQCAGNRR
>1P5J_347_367
AQLRALKEQLGMTNRLPKLEH
>1CX4_41_61
LFKNLDPEQMSQVLDAMFEKL
>1KV7_396_416
AAKGQYERWVISGVGDMMLHP
>1Q5N_38_58
AQAQAQVGVIPQSAATVIQRA
>1R53_40_60
QPQLTRRRPGQSKLSTPRDEK
>1R89_79_99
GLEIGKAVLDSYEIRYAEHPY
>1Z6A_434_454
RVYRIGQTRNVIVHKLISVGT
>1DOZ_115_135
HFSTFSVQSYNKRAKEEAEKL
>2NVP_60_80
AMWLRDSTSQVEHYLPFVKEY
>2B0J_262_282
AGLLAYRDAVTKILGAPADFA
>2FEZ_90_110
PRVVLAAAPPGYRLSIPDNTC
>1B9H_163_183
AHGARWQGKRVGELDSIATFS
>2FSJ_206_226
TINLMDMEPVVELSFSLQIGV
>1N3L_201_221
ALGYSKRVHLMNPMVPGLTGS
>1D5T_301_321
RIICILSHPIKNTNDANSCQI
>1P8L_167_187
EGVMIRKPDGKYKFGRSTLKE
>1FKM_280_300
VTPTEPRVASFVTPTKDFQSP
>1GYC_206_226
DPNYTFSIDGHNLTVIEVDGI
>3GCB_436_456
VVDINELPKELASKFTSGKEE
>1CA1_155_175
AEERKEQYKINTVGCKTNEDF
>1GXN_240_260
RAGVAWFNSPRTYLEGYTYDS
>1R6F_270_290
SDITSRFNSAIEALNRFIQKY
>2GJL_12_32
FGVEHPIMQGGMQWVGRAEMA
>2FGT_313_333
ITVQWANDDILSYKRPNYSLG
>2HBJ_341_361
QLLAALVAYTPTDVIGVVSLT
>2G5D_299_319
PQRLAEVLGQNPSYIFFRELA
>1OXX_33_53
RFGILGPSGAGKTTFMRIIAG
>2A2C_252_272
MNKAATSHFNIRVMECRLAAK
>1J72_292_312
IYIWKGRKANEKERQAALQVA
>1NXC_182_202
FMHLSHLSGDPVFAEKVMKIR
>2G62_238_258
RHFVDEKAVNENHKDYMFLEC
>1INP_135_155
ALDSVEINIPQDILGIWVDPI
>2HBJ_154_174
VFTNPSIVKVFHGAFMDIIWL
>2A84_34_54
VMLVPTMGALHEGHLALVRAA
>2DFW_2_22
RHPIPDYLASLVTELGAVNPG
>2G5D_233_253
DPVELFFMHIQGSGRLKTPSG
>1XIP_253_273
HIDGSASFQETFDITPPFGQI
>2BW4_129_149
PGVFVYHCAPEGMVPWHVTSG
>1W3F_99_119
EPGKTYLSKYFRLVQPSTGTA
>1RE9_180_200
LTDQMTRPDGSMTFAEAKEAL
>1OKG_126_146
VINGGFQACKAAGLEMESGEP
>1NC5_102_122
QTKDERYVKAAKRLRSLYGTL
>1U7L_327_347
IKIIAVPPKNLSKCKSELIDA
>1HD7_39_59
GEGPALYEDPPDQKTSPSGKP
>2FR1_127_147
CPLWTVTESAVATGPFERVRN
>1A5T_12_32
EKLVASYQAGRGHHALLIQAL
>1Y42_20_40
NWQARAEAIKKGKKQNTWDLF
>2I0Z_47_67
EEGANVLLLDKGNKLGRKLAI
>1NQK_203_223
LVKEKIEQVRAKAAAHGRKIR
>1GXN_180_200
KAQWKQNGVLTVWCAQHGALD
>1GP6_14_34
GIISIPKEYIRPKEELESIND
>1CS6_350_370
FSKLVLEDSGMYQCVAENKHG
>2I1Q_248_268
FNCVVLVTNQVSAKPDAFFGM
>1Y7E_125_145
IKKYQWLSTPLSIRGVVFLKN
>1WRU_325_345
DGLKTRVSLAPREGFLVPVES
>1GPI_218_238
AAFTPHPCTTTGQTRCSGDDC
>1JCF_190_210
VRETYRVAIGERTAERVKIEI
>1Q1Q_69_89
LKEGDPSWIRSVPIWERAPWC
>1ODM_111_131
TPDHPRIQAKTPTHEVNVWPD
>1WY0_108_128
NMAILAGDLLFSKAFEAVARA
>1JIX_162_182
IEQYKIHMNDFQLSKPTKKTL
>1D5T_106_126
VVEGSFVYKGGKIYKVPSTET
>2A3N_185_205
RFASQLEILPANLLKAKQKFD
>1UZ5_376_396
DGFVEIPETVESLDEGEEVEV
>1X3L_366_386
DTDGTDGPTDAAGGIVDGTTY
>1A0I_236_256
WKMKPENEADGIIQGLVWGTK
>1FNO_132_152
DGKTLLGADDKAGVAEIMTAL
>1IGR_112_132
RIEKNADLCYLSTVDWSLILD
>2HOE_96_116
RDEIAACLIDASMNILAHEAH
>1KO9_300_320
GNFFRSLWGPYAGWAQAVLFS
>2B9E_63_83
LVFPAQTDLHEHPLYRAGHLI
>1RK6_129_149
DEGGSFRFARFSDYLEALRAA
>4UAG_127_147
KAAGVNVGVGGNIGLPALMLL
>1XKG_133_153
QSLDLAEQELVDCASQHGCHG
>2EX2_360_380
QHDNELNFISMLPLAGYDGSL
>2C43_270_290
DDSKPTQRQFTILNFNDLMSS
>1XVT_159_179
DVDQPMPAFPYTADYFSGLTA
>1OYG_9_29
KPYKETYGISHITRHDMLQIP
>1T2D_44_64
KALDTSHTNVMAYSNCKVSGS
>1GYC_162_182
FPLGADATLINGLGRSASTPT
>2AU3_261_281
SEGIRNVVAPLGTALTQNQAN
>1RMG_242_262
YTWSSNQMYMIKSNGGSGTVS
>1G8P_223_243
TRVEVIRRRDTYDADPKAFLE
>2FGT_332_352
LGTNPIKTSETELMGGSEVKM
>2JAK_233_253
IAELLEILGSIINGFALPLKE
>1PII_223_243
VRELSHFANGFLIGSALMAHD
>2FOZ_35_55
VLRHVQSLEPDPGTPGSERTE
>2HJS_135_155
AAELCEVLAPLLATLDCRQLN
>1SUU_237_257
RGATGYTSYKKSDKKAGSVVD
>2BLE_336_356
STCTYVGAAKLKELSRRATFI
>1GSO_101_121
AQLEGSKAFTKDFLARHKIPT
>1SYY_304_324
GLKPIYHTKNPFPWMSETIDL
>1JK7_99_119
QSLETICLLLAYKIKYPENFF
>1M4L_154_174
AGASSSPCSETYHGKYANSEV
>1T9H_45_65
RKNKITPLVGDYVVYQAENDK
>1XUU_249_269
VCSMNPDTFKELKQGAHALKL
>1ZU4_250_270
FSKVADVSGIILTKMDSTSKG
>2AE0_130_150
LSSRAEIYAGALSDKYILAYS
>1FXX_96_116
KTCILGYNNVRFDDEVTRNIF
>1G97_399_419
NVFVGSNSTIIAPVELGDNSL
>1CX4_115_135
YNTPRAATITATSPGALWGLD
>1U09_45_65
RLNEGVVLDEVIFSKHKGDTK
>1SP3_302_322
DKMDSNVVTKLTYPMGDINDA
>1PHP_333_353
AIAEALAEALDTYSVIGGGDS
>2BU7_99_119
FTDALVTIRNRHNDVVPTMAQ
>1XOV_292_312
YSPGTKLSWYDNKKGYLELWY
>1FS7_79_99
GHYYALQDNINTLRTGAPVDG
>1ZWX_79_99
IGRSKHGWDKTEGNYSNFALE
>1ZWX_260_280
HSWHNKVLHTKSPQWSVKSWF
>2GWN_96_116
MDMPNTNPPTTMWERLLEKRQ
>2A2C_106_126
PLYPDFSTSANNIQIDKTKPL
>1KMJ_129_149
PWQMLCARVGAELRVIPLNPD
>1IZC_147_167
RSFSPWTFSPGIADASLFPND
>1H8L_146_166
DQFFQVTDPPQPETLAVMSWL
>1S9J_46_66
AIRNQIIRELQVLHECNSPYI
>1UA7_281_301
DDIRLGWAVIASRSGSTPLFF
>1OZA_347_367
AFTVGDQLLWGAAEPVRRILK
>1NTH_395_415
GVEISEVNVILDKLVSLYEKN
>1A8Y_17_37
NVNAKNYKNVFKKYEVLALLY
>1Y3N_244_264
DPEIFTRKARSREQTFGNNIG
>1L8Q_243_263
VKVEDILSDKRNKRTSEARKI
>1TVL_75_95
RFEPITILSALASVTKNIGLV
>1JL5_358_378
NLKQLHVEYNPLREFPDIPES
>1SB8_287_307
FALRDGLAENGVSYHREPVYR
>1SBP_107_127
KQIHDWNDLIKPGVSVITPNP
>1ESW_444_464
ARLAVYPVQDVLALGSEARMN
>1G4R_260_280
DTVAPSSTFCKVYTLTPFLAN
>2G62_42_62
KRSQAYADYIGFILTLNEGVK
>2J3X_35_55
NLEEVAVNQLKNKEYKTKIDN
>1OYG_418_438
APSFLLNIKGKKTSVVKDSIL
>1K1S_152_172
AKIIADKSKPNGLGVIRPTEV
>2FFE_10_30
TPKLLDGLKEILPEEELTVVV
>2B20_136_156
WKGGLGHAVSALEMPQAPLQP
>1M6I_311_331
SNIWVAGDAACFYDIKLGRRR
>2FEZ_8_28
EKRLDFGLLGPLQMTIDGTPV
>1ZWX_146_166
HIIGTHTQADDSLISKDTSRA
>2F5U_292_312
ASGSDSGAIKSGDNNLEALCA
>1ADT_183_203
GMFFSEGAKAQVAFKQIKAFM
>1N40_99_119
MKAITPKAPGLEQFLRDTANS
>1QZ9_105_125
LSAALRVQATRSPERRVIVTE
>2GWD_255_275
YVDYALDVPMYFAYRNGKYVD
>1J09_399_419
PRLRAQEEWTEAALEALLRGF
>1W9H_219_239
SSEYLTYLKSTIKKVVYGFKK
>1A87_291_311
VIGIMTISYLSSFIDANRVSN
>1SQ9_314_334
KLRFWDVKTKERITTLNMHCD
>2GNO_20_40
SILINGEDLSYPREVSLELPE
>2BMW_261_281
ICGPPPMEEGIDAALSAAAAK
>1O5T_12_32
VRFGSSKIDKELINRIERATG
>1JIX_185_205
IYGGSFRSGQRESKMVEFLFD
>1PSW_268_288
NDSGLMHVAAALNRPLVALYG
>1SO7_7_27
PVLQKESVFQSGAHAYRIPAL
>2GES_126_146
VTTDGFLYPNAELQRRNLMHR
>2AZP_72_92
PEACAGVIFFNNSGYLGMCGH
>1NXC_254_274
TDLEAKKMYFDAVQAIETHLI
>2B20_237_257
AIDTTHRAHELPCNADFWLAV
>1W58_210_230
VADEVLINAVKGLVELITKDG
>1UR3_57_77
SFIEEHLDLGVTTVDHADIYG
>1K1S_143_163
VGVAPNKILAKIIADKSKPNG
>1ZU4_26_46
SKKYKQADDEFFEELEDVLIQ
>1TV5_290_310
WFNTTKKKPLVFVKLAPDLNQ
>1TQN_199_219
FLSITVFPFLIPILEVLNICV
>1NE9_168_188
KTKSKIKRPFRDGVEVHSGNS
>1JR7_55_75
KILDDLCANQLQPLLLKTLLN
>1OQ9_144_164
NRHGDLLNKYLYLSGRVDMRQ
>1WRU_20_40
VSVTRSIESVAGYFELGVNVP
>1OHC_40_60
NELEYENFYADFGPLNLAMVY
>1SAZ_236_256
EMKKRIVGNGGLVAYLGTSDA
>2A84_86_106
PDDDLAQLRAEGVEIAFTPTT
>1BT3_49_69
RPAAHTMDKDAIAKFAKAVEL
>1FXX_350_370
IFAEAEPFTPSDNVDAQLYNG
>1RH9_283_303
MLKKPLLIAEFGKSTKTPGYT
>1JND_187_207
DGFLLSLTVLPNVNSTWYFDI
>2EVX_163_183
TRNVANQIDPYLRKFYLAGRP
>2FXU_238_258
KSYELPDGQVITIGNERFRCP
>1G6S_236_256
TYLVEGDASSASYFLAAAAIK
>1JY1_81_101
LLVHGDKREAKAHLHAQAKPY
>2IZR_201_221
EALGHMFMYFLRGSLPWQGLK
>1JK7_113_133
KYPENFFLLRGNHECASINRI
>1ITX_151_171
FANSAVDFLRKYNFDGVDLDW
>1U7L_350_370
FLGGNAFMKDKKGKINKQDTS
>1SQH_238_258
QVLPKAERRGLGGLLAAAMSR
>2NZL_331_351
KAVFVGRPIVWGLAFQGEKGV
>1Q1Q_231_251
FSAMKANTMSNYTLLPPSLLD
>1KK1_117_137
NEPCPRPQTREHLMALQIIGQ
>1V04_176_196
EHFYATNDHYFIDPYLKSWEM
>2BDE_392_412
SRLLQEQNSFYNPKWERVFRA
>2HC9_323_343
LSGKTVEINNTDAEGRLILAD
>1Y3N_25_45
WDENWPVAREVARLTNVKLVG
>2F6H_170_190
AINAVVISESLPGFSAGETSG
>1KA2_267_287
TVHEFGHALYELQQDERFMFT
>1WRU_198_218
EDFRDRFSEYTVKGYARANGA
>1JND_330_350
NQFLKGNESPLRRVSDPTKRF
>1F9V_181_201
VTSCKLESEEMVEIILKKANK
>1SB8_146_166
QSFTYAASSSTYGDHPGLPKV
>1PZD_240_260
STIKTLEEAVGNIVKFLGMHP
>1DKQ_32_52
VTPDAWPTWPVKLGWLTPRGG
>1P9R_28_48
EDDAPIIKLINAMLGEAIKEG
>1UA7_290_310
IASRSGSTPLFFSRPEGGGNG
>2GJL_284_304
LGIWSAGMVQGLIDDEPACAE
>2H6O_128_148
VDVYFQDVFGTMWCHHAEMQN
>1ZDY_159_179
KVQMTSMDYKKRQVNLYFSEL
>1XHB_398_418
VSKLNGPVTMLKCHHLKGNQL
>1ISR_69_89
LGSEIRDSCWHSSVALEQSIE
>1TXD_41_61
RTLKVLDQVFYQRVSREGILS
>1R89_211_231
GEEFFVVDPVDEKRNVAANLS
>2D0B_153_173
AVTVLDNPQYNRWQRSGMPQT
>1YRW_225_245
ADPWPGAFSYVGNQKFTVWSS
>2NRJ_195_215
YKQLESDGFNVMKGAILGLPI
>1RHC_147_167
TFKGDYFTLDKAFLYTKPDDE
>1KO9_261_281
KPQAVPVDVHMWHIAQRDYSW
>1PJC_198_218
INVERLSYLETLFGSRVELLY
>1RKD_196_216
GIRVENDEDAAKAAQVLHEKG
>2DPO_123_143
SSCLLPSKLFTGLAHVKQCIV
>1B7E_197_217
KRKNRPARKASLSLRSGRITL
>1XMB_344_364
MGSEDFSYFAETIPGHFSLLG
>1P9R_277_297
VTRLRDMGIEPFLISSSLLGV
>2DBQ_313_333
RGEIPPTLVNREVIKIRKPGF
>1UZ5_49_69
PPFDRATVDGYAVRAEDTFMA
>2B20_164_184
PEIPAKEIIWKSERLKNSRRV
>1UUR_14_34
LDTIYKLLSEQEQTLVQMIHE
>2H7O_247_267
VSEFTDDMRNFTVDSIPLLIQ
>1ZSX_94_114
GWRRSSLVITTKIFWGGKAET
>1VBI_271_291
FVGKEAFLERMGALWQALKAT
>1GPI_288_308
STGTLSEIRRIYIQNGKVIQN
>1FI4_221_241
DIKKDVSSTQGMQLTVATSEL
>1A5T_178_198
REVTMSQDALLAALRLSAGSP
>1ZHX_44_64
TEFSQYWAEHPELFLEPSFIN
>1GQE_253_273
HVNRTESAVRITHIPTGIVTQ
>1QYI_131_151
QLPLQFLDNVKVGKNNIYAAL
>1P9R_121_141
VSTMPSSHGERVVMRLLDKNA
>1GYC_265_285
FGTVGFAGGINSAILRYQGAP
>2J0W_81_101
PNVIREEIERLLENITVLAEA
>1P1M_333_353
EEGWNADLVVIDLDLPEMFPV
>1D5T_8_28
DVIVLGTGLTECILSGIMSVN
>2G9D_57_77
VISCGIHGDETAPMELLDKWI
>1E2S_109_129
GVGPEGAFLPPHQGFHRFLGI
>1ODM_102_122
SFCYLNPNFTPDHPRIQAKTP
>1UWV_224_244
HSEGLDLYLAPDSEILETVSG
>2G62_35_55
VPDMGKWKRSQAYADYIGFIL
>1KK1_377_397
KLQIPVCAEPGDRVAISRQIG
>1G55_113_133
KYILLENVKGFEVSSTRDLLI
>1JTA_46_66
SALSAGAEAKIIQIKGTIDIS
>1YUE_101_121
FKYNNIVYKVLEDTPFATIEE
>2BG1_342_362
LNPTLANADWIGKTGTTNQDE
>1ULZ_237_257
LVEIAPSLILTPEKREYYGNI
>1WYC_187_207
RTRRHGDPADTYEFLTTLRGD
>1DFA_26_46
KVMGKDGRPREVIKLPRGRET
>2BKW_359_379
GVTACNKNLPYMKNCFDLIKL
>1PFO_245_265
FDDSVTFNDLKQKGVSNEAPP
>1T5J_242_262
FKEGMLKCINAGGDTDSLASM
>1PJA_213_233
NFLRVGHLVLIGGPDDGVITP
>2FTP_8_28
KVRLVEVGPRDGLQNEKQPIE
>1HZ4_353_373
PELEQHRAQRILREINQHHGA
>2GG6_233_253
KLTGQVIDVPGDPSSTAFPLV
>1D5R_3_23
VSRNKRRYQEDGFDLDLTYIY
>1SIQ_278_298
VPLARNQLIQKKLADMLTEIT
>1FO8_304_324
DLKSGVPRAGYRGIVTFLFRG
>2NXF_137_157
SPAPNFRFVLLDAYDLSVIGR
>1JX6_277_297
QKGDLDITVMRMNDDTGIAMA
>1FC6_102_122
VVLTPAPGGPAEKAGARAGDV
>1XWI_181_201
PHARAAMFKLHLGTTQNSLTE
>1J09_122_142
YDGRARNIPPEEAEERARRGE
>1EYN_219_239
ERLGGGVYRVLPDRIETGTFL
>1GVH_272_292
TPMLAMLDTLAKAGHTAQVNW
>2BLE_81_101
GTFEMAAVMSQHSMFTAIHKH
>1IAL_205_225
AVEQILPTLVRLLHHNDPEVL
>1ISR_316_336
RSFDDYFLKLRLDTNTRNPWF
>1OGQ_283_303
EIPQGGNLQRFDVSAYANNKC
>1Z2N_48_68
STELPDKEPNAIITKRTHPVG
>1C3P_299_319
PYALARAWTLIWCELSGREVP
>1CA1_104_124
LARYEWQRGNYKQATFYLGEA
>1MJ5_162_182
LVLQDNVFVEQVLPGLILRPL
>1XV5_48_68
TSSHDHKSFSIPVILAKEYDK
>1LL2_29_49
HRTSRRLAVLTTPQVSDTMRK
>2NWH_56_76
VRIIAPRGGDVTGEVVAEAAR
>3SIL_336_356
GAGYSCLSYRKNVDKETLYVV
>2G29_1_21
TSPTTTSTGTGTGSSTDQAIS
>1OHL_275_295
ASEICKDLPICAYHVSGEYAM
>1A8D_173_193
ITNDRLSSANLYINGVLMGSA
>8OHM_259_279
TTTVPQDAVSRSQRRGRTGRG
>1FSU_412_432
PPSQYNVSEIPSSDPPTKTLW
>1LC5_152_172
LCTPNNPTGLLPERPLLQAIA
>7ODC_309_329
SNEQTFMYYVNDGVYGSFNCI
>2DFW_266_286
LGALPGRVGIGVFSPRLDEVG
>2C0H_154_174
ALGGWDIMNEPEGEIKPGESS
>2A3N_290_310
FASKITDNLVVIDPKAYALDG
>1W9H_163_183
KLGGKPWILNVDPEKGSDIII
>1N26_32_52
EPEDNATVHWVLRKPAAGSHP
>2C3F_182_202
SLRTGKETFNQSALFVDYKGT
>1XTO_72_92
PARALRDTGINAIVLLDSQID
>1TVL_365_385
FIGTPERVASLIETWFNAEAA
>1XKN_89_109
PTNDAWCRDHGPNYVIRTQDG
>1RGZ_8_28
AEVVANTVTPLMKAQSVPGMA
>1CS6_311_331
DLRWSCVASGKPRPAVRWLRD
>1UA4_11_31
AIEKAIKSVPKVKGVLLGYNT
>1ZED_210_230
MGTPDPEYPDDYSQGGTRLDG
>1R89_277_297
AVFAVKFRKPDIVDDNLYPQL
>1AB4_417_437
GLYYLTEQQAQAILDLRLQKL
>2NXF_286_306
VIETPPHSHAFATAYLYEDRM
>1HD7_213_233
VAHEEIDLRNPKGNKKNAGFT
>2BJF_132_152
PISENIPNTTLHWMISDITGK
>2CY8_27_47
DGVTADTRAFDPHGLFISDAQ
>1SUU_87_107
GQNISELINLGDQEEILTIKN
>1AB4_138_158
LVNGSSGIAVGMATNIPPHNL
>1JP4_79_99
PGEVDQELIEDGQSEEILKQP
>1N40_35_55
RTITGAEAWLVSSYALCTQVL
>8ABP_77_97
KARGYDMKVIAVDDQFVNAKG
>2CU2_257_277
GNWRALERVFSQDPHENVVLG
>4ENL_117_137
ASRAAAAEKNVPLYKHLADLS
>2DBN_85_105
TRVAEINALKAQGDAVWPVLS
>1UUR_261_281
LLKKDAFDGQLEITWAQFINT
>1Q25_24_44
NNMLYKINICGNMGVAQCGPS
>2HKJ_22_42
AGFPNPARALYQTVRELIENS
>1OFC_221_241
RFLVCMLHKLGFDKENVYEEL
>1ZCJ_159_179
ASSTDRPQLVIGTHFFSPAHV
>2HWK_102_122
RYPQLPRAVATGRVYDMNTGT
>1CX4_34_54
EACKDILLFKNLDPEQMSQVL
>2AQ5_39_59
FCAVNPKFMALICEASGGGAF
>1W8K_372_392
DGERIVLPRIFISNDKESIKC
>1DNV_42_62
SHKFMIFGLANNVIGPTGTGT
>1V2D_128_148
LVRLDLTPEGFRLDLSALEKA
>1XM9_56_76
PNQNVQQAAAGALRNLVFRST
>1T2D_281_301
LGANGVEQVIELQLNSEEKAK
>1JTA_255_275
NVFKGDAKDPVYRYQYSFGIG
>2FUZ_299_319
SDPERQRFIDAAKTTVTALRD
>1AB4_382_402
VANPWQLGNVAAMLERAGDDA
>2A62_209_229
NDNPPKFAQSLYHFSVPEDVV
>1CRZ_285_305
PQVYKVNINGGAPQRITWEGS
>1MC0_275_295
YRGVDDSTGFRTRNILCFPIK
>1E4F_94_114
VIERDFGEEKRSITLDILSEM
>1GKZ_318_338
LFGHLDMHSGGQSGPMHGFGF
>2DE2_63_83
YDQPAYTRFGGEIPPLLSEGL
>1IUQ_240_260
STGEWYPAPFDASSVDNMRRL
>1EWF_299_319
GTFLPEVAKKFPNMKIQIHVS
>1JR7_1_21
GQDYSGFTLTPSAQSPRLLEL
>1GYC_76_96
ADGPAFVNQCPIASGHSFLYD
>1MC0_15_35
KILQLCGELFDLDATSLQLKV
>1XWI_11_31
WSDVAGLEGAKEALKEAVILP
>2C81_250_270
LSEFQSAILLDQLQELDDKNA
>2EVX_131_151
FREGDLLVVPAGVSHWMYNRG
>1RI6_166_186
AQDPAEVTTVEGAGPRHMVFH
>2BLE_58_78
FTFRNSKQTYSGIPIIVANMD
>3MBP_313_333
KDPRIAATMENAQKGEIMPNI
>1HBZ_262_282
QAIPYEEGKTYRFNPFDLTKT
>1V04_2_22
AKLTALTLLGMGLALFDRQKS
>2FR1_211_231
WVRAAAPATDDEWKPTGTVLV
>1OHL_124_144
PELYIICDVCLCEYTSHGHCG
>2GHS_114_134
RDTATGVLTLHAELESDLPGN
>1LI4_279_299
IDIILGRHFEQMKDDAIVCNI
>1QWO_46_66
DCRITLVQVLSRHGARYPTSS
>1EUR_310_330
DDGQTWPVSKVFQPGSMSYST
>2FK8_152_172
FAEPVDRIVSIEAFEHFGHEN
>1PSZ_247_267
VESSVDDRPMKTVSQDTNIPI
>1YHT_161_181
QSLMSEVIDIFGDTSQHFHIG
>1L9V_285_305
CKRLLFQKMKPEKNPFKGLST
>1GXN_274_294
SKMWYRFYDLNTNRGFFSDRD
>1H09_287_307
KNNWYYMTNERGNMVSNEFIK
>1FXX_401_421
KRIEKLLFNYRARNFPGTLDY
>1LI4_78_98
SCNIFSTQDHAAAAIAKAGIP
>1V2D_3_23
LHPRTEAAKESIFPRMSGLAQ
>2F7F_468_488
CWNHKMNLLEKVRKDVKHLTE
>2FP3_175_195
KPKVLMFPFARGDEYDLGHPK
>1VPB_238_258
GQKKVQSGKYTMVVDPMNSSR
>1OZA_313_333
EITLRELTPAKVTGTLSVPVG
>1BS0_87_107
QALEEELAEWLGYSRALLFIS
>1SP3_360_380
FDWNLAAKLGMEANPTMLEKG
>1T9H_131_151
EDQDTEDTIQAYAEDYRNIGY
>1VJT_220_240
VNHGIWLNRFRYRGEDAYPLL
>1S7C_158_178
LAKVINDNFGIIEGLMTTVHA
>1YGJ_76_96
QYDYVLTGYTRDKSFLAMVVD
>1Z2N_160_180
QEGIDDIHFPCLCQHYINHNN
>2CZ9_179_199
DVSILVFYTGVRRELASSEYA
>2BJQ_1_21
MTTKEFEDTWAYNTIGSPFPD
>1XUU_160_180
IESIKKSVEIIREAGVPYALL
>1XVT_71_91
ALSLNIFKDEGREAFLKLMET
>1QF5_241_261
SNTTAGGVATGSGLGPRYVDY
>1NOF_296_316
QATENPQSNVHLTAYKNTDGK
>1EU8_71_91
AWLGQFIASGWLEPLDDYVQK
>1YT3_258_278
LDSLGLSGSEIRFHGKTLLAL
>2I7Q_9_29
HHSSGLVPRGSPQPPADEQPE
>1FSU_181_201
LITNHPPEKPLFLYLALQSVH
>1XUU_41_61
VDAAYNAGAEVVKHQTHIVED
>2HC9_301_321
CLCIVENNVSPIANKPDDIIK
>1NXC_60_80
NIKGATIVDALDTLFIMGMKT
>1D2P_165_185
KGYTTHVDNNDMGNLITTNKY
>4BCL_290_310
HPLIPLVHHGMVGKFNDFTVD
>2B20_65_85
NSQPQSMQRIAGTDVWQWTTQ
>2C5S_128_148
PMRTMELLPEIGGHILENTED
>1VLO_217_237
ADFWRALVEAGVKPCGLGARD
>2VTK_41_61
SRDDIVYVPEPMTYWRVLGAS
>2NMT_267_287
GEESLPLDKQVIFSYVVEQPD
>8ABP_113_133
IGERQGQELYKEMQKRGWDVK
>1B8P_169_189
QIAAKTGKPVSSIEKLFVWGN
>1UX6_209_229
YQSSSRFYVVMWKQVTQSYWD
>1GR0_329_349
KDRGIGGPVIPASAYLMKSPP
>1VLY_317_337
IFRVRDDANTLHIEPLPYSLE
>2EX1_224_244
NDEVKQSLEVQQAKFIFTGTT
>1KL1_173_193
AYPRIIDFAKFREIADEVGAY
>1TXD_223_243
RLEDYQRRLDTSSLKLSEYPN
>1YON_175_195
RKLAVNCVINPLTAIWNCPNG
>1MGP_25_45
HMKVKILVDSTADVPFSWMEK
>1JXM_101_121
ETVTQMEVHYARPIIILGPTK
>1GPJ_188_208
DRGVRAVLVANRTYERAVELA
>1EVY_111_131
AYAKEKQVPVLVCTKGIERST
>1S9J_270_290
FSLEFQDFVNKCLIKNPAERA
>1Q44_188_208
IEKAVEAFCEGKFIGGPFWDH
>1NHS_17_37
EELLNLHPDAEIQWYEKGDFI
>1QNR_193_213
SLDSNHLVTLGDEGLGLSTGD
>1MXG_279_299
FKAVTFVANHDTDIIWNKYPA
>2H9F_104_124
NCGNLSTGAGAFALHAGLVDP
>1Y7E_208_228
KLATLQLIKEKYKIEEEDFVS
>2D0B_145_165
AIMETVPHAVTVLDNPQYNRW
>1WCD_328_348
SARGSLAVTIHGGNYPGALRP
>7A3H_3_23
DSVVEEHGQLSISNGELVNER
>1UZ5_197_217
NELKPGQIYDINGRALCDAIN
>1YON_55_75
ANDPDFLATSDLLLVTLKAWQ
>2B3H_301_321
QFEHTLLVTDTGCEILTRRLD
>1SYY_109_129
ARQYLLRQAFEEAVHTHTFLY
>1EYB_105_125
GHVTHNWDEVDPDPNQLRWKP
>1WY0_115_135
DLLFSKAFEAVARAEIPPEKK
>8ABP_48_68
NAIDSLAASGAKGFVICTPDP
>1RRK_476_496
INLFQVLPWLKEKLQDEDLGF
>1MOQ_93_113
RKSAVRRNSLMITLSQSGETA
>2FAU_282_302
DEEDRRYFKQQEIILWRKAPE
>2GFO_35_55
YPKAEISRLSASQIRNLNPVF
>1I9Z_5_25
HEYVNHELRKRENEFSEHKNV
>2EX1_338_358
PKEKISHIIFTSNKQVKSKED
>1JK7_166_186
DEKIFCCHGGLSPDLQSMEQI
>2FUZ_89_109
IGFLYSLSAKAQWIVEKDESA
>1BQC_72_92
SLCKQNRLICMLEVHDTTGYG
>1Y4I_36_56
TFVFDSAEQGAARFALEESGY
>1NW3_98_118
LNTRPSTGLLRHILQQVYNHS
>1GXN_211_231
LESLSGSESVGVLAFLMTQPQ
>1Y42_166_186
VNNNHWWNKQPMLEVLRRVGH
>2GUY_411_431
NKGASGDSYTLSLSGAGYTAG
>1TQ4_134_154
NFPPDTYLEKMKFYEYDFFII
>1VJT_122_142
GYYRGIDSQELNMVSTYTYVL
>1VJO_39_59
GPGPSNAHPSVLQAMNVSPVG
>2D7U_225_245
PTRVGAGPFPTEMPMEEADRL
>1N93_191_211
QMFNPHEAIDWINGQPWVGSF
>1DS1_273_293
DNFRTTHARTPFSPRWDGKDR
>1M15_53_73
VIQSGVENLDSGVGIYAPDAE
>1JDW_308_328
FNIIGPGIVLSNPDRPCHQID
>1RW3_355_375
QGYAKGVLTQKLGPWRRPVAY
>2GHS_169_189
GKVTKLFADISIPNSICFSPD
>1XKS_175_195
KIHQHILPQGQGMLSGIGRKV
>1H12_158_178
ARWGNSGEFNYYNDAITMLNT
>1ULZ_68_88
LALEVGADAIHPGYGFLAENA
>1W9H_156_176
LLVQFVSKLGGKPWILNVDPE
>1GQ8_85_105
NSATVAAVGAGFLARDITFQN
>1Q0H_156_176
PVDSEHNAIFQSLPQPIQHNL
>2A62_224_244
VPEDVVLGTAIGRVKANDQDI
>1RW3_219_239
QGTRALLQTLGNLGYRASAKK
>1BIF_315_335
SVPYEQFKVLNEIDAGVCEEM
>1BIF_159_179
CVDPEVIAANIVQVKLGSPDY
>1LRZ_152_172
VLQIRYHSVLDLKDKTADDII
>1X3M_169_189
LYGLPWEYFSSLGVRRYGFHG
>1ZWX_280_300
FKTYTYQDFSDHYPVVGFTDN
>1QZZ_130_150
VRTGRPAYAGRYGRPFWEDLS
>1B8P_125_145
RNIKVLVVGNPANTNAYIAMK
>1PJC_95_115
HLAAARELTEQLMRVGLTAIA
>1O20_80_100
LALNDKRIDEMIKACETVIGL
>1JCF_229_249
IDLSTGLPRKLTLKGGEVREA
>1V72_36_56
AGPYGTDELTAQVKRKFCEIF
>1PJA_64_84
PGTVVTVLDLFDGRESLRPLW
>1US0_67_87
VVKREELFIVSKLWCTYHEKG
>1CX4_19_39
RIIHPKTDDQRNRLQEACKDI
>1R6W_232_252
RAVVIKPTLTGSLEKVREQVQ
>1W58_270_290
LNSPLLDVDIDGATGALIHVM
>2PGD_303_323
LKGPQNIPFEGDKKSFLEDIR
>2A2C_351_371
RAKHVYSEAARVLQFKKICEE
>1NW3_149_169
DEIKMTDDDLFVDLGSGVGQV
>1RRK_30_50
IEKVASYGVKPRYGLVTYATY
>3GCB_427_447
YFEEYCFQIVVDINELPKELA
>1KQ3_22_42
RYVQGAGAINILEEELSRFGE
>1KMJ_226_246
KLYGPTGIGILYVKEALLQEM
>1NW3_224_244
LSEEWRERIANTSVIFVNNFA
>1XFI_99_119
DGILLCRLREQVLRELGFRDI
>1TQN_206_226
PFLIPILEVLNICVFPREVTN
>2CY7_278_298
IYLDPHTTQPAVEPTDGCFIP
>1K7I_120_140
FTEVTGNKSANITFGNYTRDA
>2G17_293_313
DIGFAVQGEHLIVVATEDNLL
>1A8D_219_239
QYVSIDKFRIFCKALNPKEIE
>1SZN_356_376
NTLDITATKEAKWNEIPGLSA
>1DDI_318_338
INDGAHIYVCGDANRMAKDVE
>1R89_45_65
VGSYARNTWLKGSLEIDVFLL
>1JMM_250_270
GKFVKISGSSIGEKNGMIYAT
>2IM9_144_164
YNQKRGLLKDITFSIRNEKKQ
>1SQH_219_239
TGELIAWIFQNDFSGLGMLQV
>2CU2_8_28
MAGGRGERLWPLSREDRPKPF
>1UUQ_140_160
GMTQYMAWIEGEPVQDPNVTN
>1GCA_189_209
KDKMDAWLSGPNANKIEVVIA
>2CBN_2_22
MNLIFLGTSAGVPTRTRNVTA
>1IHG_192_212
IFPKDGSGDSHPDFPEDADVD
>1EDZ_113_133
VVCKEKDVEGLNHVYYQNLYH
>1HO8_369_389
LLCWSPPHVDNGFWSDNIDEF
>1XA6_251_271
HKQCSKHVPNDCQPDLKRIKK
>7ODC_360_380
CDGLDRIVERCNLPEMHVGDW
>1N67_148_168
NVTLATGIGSTTANKTVLVDY
>2A1X_71_91
MRDVTISKSEYAPSEKMITKV
>1YC9_294_314
GYQAFGLDHLFDSGNDAGAIG
>1I6L_148_168
KQHIELTRDLAERFNKRYGEL
>1YHL_58_78
VAEGFLAVTQHDEATKERILH
>2B4V_77_97
SDLDLACMFDDPYPSHEVQAK
>1OGQ_68_88
IPSSLANLPYLNFLYIGGINN
>2GG6_63_83
MQAMGARIRKEGDTWIIDGVG
>1Z05_160_180
QTYAAQLDRVTSIAITLPGLV
>1D3G_44_64
FQDSDMLEVRVLGHKFRNPVG
>1DS1_82_102
STPAPEDRSLLTMEAMLGLVG
>1VLI_287_307
ITKPVSEKLLGSSYKTTTAIE
>1TOI_79_99
QELLFGKGSALINDKRARTAQ
>1RA0_176_196
ALRLGADVVGAIPHFEFTREY
>1NTH_76_96
YCTDTHRIVKYTEDEIWDAIN
>2AM1_55_75
IETAFENGAAVTLSEKEVSNH
>1KVK_48_68
KVSLNLPNVGIKQVWDVATLQ
>2DAP_266_286
KLDRNPDFTASSQIAFGRAAH
>1TXD_169_189
TQMQRLTKYPLLLDNIAKYTE
>1D5R_240_260
PLPVCGDIKVEFFHKQNKMLK
>1XHC_40_60
PVPYYSKPMLSHYIAGFIPRN
>1OQ9_278_298
LFDHFSAVAQRLGVYTAKDYA
>1WXQ_199_219
SQDDLLAFASEIRRVNKPMVI
>1GW1_80_100
GDIVAQVKKAYARGGIITVSS
>2IXR_92_112
QRNLLERLETELLGGTLDTAG
>2C5S_307_327
TLDSMHTINEVTNYPVIRPLI
>2IMR_316_336
ARAGCAVVTCPRSNHHLECGT
>1NI5_114_134
TAQHLDDQCETFLLALKRGSG
>1CWV_441_461
EWGSLTAYSSDWQSGEYWVKK
>1TR9_105_125
ELIAHDVDLSFAPVLDMGFAC
>1V73_202_222
DVLYMHGGISSEWISRELTLD
>2A2C_243_263
FVIANSCVEMNKAATSHFNIR
>1UZ5_238_258
ALIEKAVNVGDVVVISGGASG
>1IGR_196_216
ENNECCHPECLGSCSAPDNDT
>1GQ8_174_194
ARRPGSGQKNMVTAQGRTDPN
>2G62_213_233
GLDDFQFLPFIWGSSQLIDHP
>1PSZ_238_258
RQTKVPSLFVESSVDDRPMKT
>2GWD_136_156
GMGFQPKWRREDIPTMPKGRY
>2GJL_1_21
MGVFRTRFTETFGVEHPIMQG
>1X3M_83_103
ELEKRDLTDSVALIGHRIAHG
>1XTI_58_78
KTAVFVLATLQQLEPVTGQVS
>1HMY_295_315
TSQAYKQFGNSVVINVLQYIA
>2BOQ_108_128
AVGVSNCPGGVRIPFFLGRPD
>1NUY_150_170
KDALQPGRNLVAAGYALYGSA
>1DT9_138_158
ALLSDDSKFGFIVIDGSGALF
>2FBA_316_336
VLQSYYLLLEDNKDRYSVNSA
>2FFE_2_22
IIFSGGTGTPKLLDGLKEILP
>2H85_261_281
QDSPLKLEDFIPMDSTVKNYF
>2CAU_191_211
SKNFLEASYDSPYDEIEQTLL
>1ISR_173_193
VPSDTLQARAMLDIVKRYNWT
>2DFW_87_107
VGLNPSGEAFNELSLEAESHR
>1R76_100_120
WGKNQPRDGALRLPGQHYTGE
>1UOZ_227_247
SGLTNGSHYVIDTSRNGAGPA
>2F68_160_180
LPEDTTHVRWFLNINNEKSYV
>1VHN_259_279
GERKAVVEMRKFLAGYTKDLK
>1YHT_324_344
GAALSIWGEDAKALKDETIQK
>1FP2_322_342
EEWKKLFIEAGFQHYKISPLT
>2FYT_70_90
DVGCGTGILSMFAAKAGAKKV
>1M6I_321_341
CFYDIKLGRRRVEHHDHAVVS
>2D81_44_64
AGGPYDCARNQYYTSCMYNGY
>2GHR_50_70
ETEAQLLRLIGNTPLQLDVHL
>1J58_72_92
ELPISENLASVNMRLKPGAIR
>1R5M_398_418
FDLSWNCAGNKISVAYSLQEG
>2EX2_353_373
QVLQYIAQHDNELNFISMLPL
>1ESW_101_121
YAWKWPALKEAFRGFKEKASP
>1GQ8_281_301
WKGFKVITSSTEAQGFTPGSF
>1VLO_300_320
EKGVLRNELPVRFTDAQGNQH
>2HC9_468_488
GTGYGPALFSTLLGKYTSVPM
>1RH9_190_210
FQNWVLEMAGYLKSIDSNHLL
>1CPY_194_214
GEGGEPSVLPSEECSAMEDSL
>2F5U_325_345
VELTQLFPGLAALCLDAQAGR
>1NHS_196_216
VLTEEMEANNITIATGETVER
>1VBI_290_310
ATPPAPGHEEVFLPGELEARR
>1U7L_287_307
QLVRLAKTAYVDVFINWFHIK
>2FGT_184_204
PLTMDKKEFVTESIKTNTFKQ
>1GSA_109_129
GTLIVNKPQSLRDCNEKLFTA
>1VRM_150_170
MRVMVKNGVKIDLGGIAKGYA
>1EQC_145_165
DSYNFQNGDNTQVTLNVLNTI
>1WL7_153_173
QEGQPWLSFGSFWSGIQLIQL
>1GA8_291_311
TKRMLQRWRRKLSARFLRKIY
>1YUE_360_380
FKVVVDPESLQPSIGLLVRYA
>1A76_183_203
RVVRNLTTTKEMPELIELNEV
>2GNO_131_151
SRVFRVVVNVPKEFRDLVKEK
>1JCF_237_257
RKLTLKGGEVREALRSVVVAI
>1LYV_10_30
HHGAGEARATAPSTVSPYGPE
>2IMR_388_408
VKGGQRVVGGRTPFLRRGETW
>1N4K_161_181
RNSYVRLRHLCTNTWVHSTNI
>1YKS_376_396
LKTNDRKWCFEGPEEHEILND
>2C4E_52_72
IKKLGVNSELLSCVGYDFKNS
>1UG6_140_160
AFAEYAEAVARALADRVPFFA
>1JX6_174_194
KHTYYSVLYFSEGYISDVRGD
>1WXQ_321_341
PVYPVHDENKLTDQFGNVLPH
>1DD9_282_302
MPQVDLSTPDGRARLSTLALP
>1G4W_176_196
LTFDGKPVALAGSYPKNTPDA
>1SUU_287_307
QGKDARGIQVLFLDNDSLVSV
>1CA1_181_201
KNKDFNAWSKEYARGFAKTGK
>1JY1_186_206
YNAPSLKEWIDVIHKHDLSET
>1OXX_315_335
ITPLDSEEEIFTYSDHPIHSG
>1UTE_5_25
PILRFVAVGDWGGVPNAPFHT
>1WAK_54_74
WLSWDIQGKKFVAMKVVKSAE
>1A26_329_349
TCLLYNEYIVYDVAQVNLKYL
>1YLE_233_253
PRAQITFDILMREGFETDNYI
>2G29_214_234
WPLQTVNQGVGYQALTTGQLW
>1K92_154_174
KPWLDTDFIDELGGRHEMSEF
>1KNW_70_90
VKVDSVSLGEIERALAAGYNP
>1OHC_323_343
VMKQTNLWLEGDYFRQKLKGQ
>1W3U_44_64
GAVYEAVHNEAQARLLALLGN
>2DDU_274_294
EARTVPLDTRNIRLVQFYIQI
>2EX2_86_106
FGADPTLKRQDIRNMVATLKK
>1WST_21_41
EKAMLMKASEVRELLKLVETS
>1A8D_60_80
IHLVNNESSEVIVHKAMDIEY
>1OHL_309_329
TIAFESHQGFLRAGARLIITY
>1WF3_272_292
VYLDLEVKVYPDWRKDPEALR
>1MSK_274_294
AMWPGASVSGWYFSHPDSKYY
>1S9J_316_336
CSTIGLNQPSTPTHAAGVLEH
>1UOU_342_362
AAQGVDPGLARALCSGSPAER
>1UTE_212_232
HKVTAYLCGHDHNLQYLQDEN
>1WDI_319_339
ERTLEAYRLAVAEGYRFYSLG
>2NVP_226_246
GYLIPANMFAVVALRYISEIA
>1FS7_251_271
LKAQHPDWELYKTGIHGQKGV
>1BGV_90_110
GGLRFAPSVNLSIMKFLGFEQ
>1XKS_360_380
AVYVCSTGTGKFSLPQEKIVF
>2NWH_255_275
DAMASGYLAAIAEGKTIREAL
>1KVP_156_176
ARYGFRCCHLKNIWTAPLPPE
>1H9A_189_209
AALRFGNPIFDAAWNKDYIKN
>1JCF_153_173
DIGGGTTEVAVISLGSIVTWE
>1IXH_68_88
GLFQFPTVIGGVVLAVNIPGL
>1KVP_174_194
PPETELSRQMTTSTGMAPVTT
>3THI_181_201
LDPLNDKVIRGLRLLINMAGE
>1SUU_207_227
LSVKENPYLLIVSENGYGKRL
>1NQK_331_351
GYPHLEEAYRVGELLFPLLDV
>2DVZ_199_219
SSMPQIQAGKLRAMAIAWPTR
>2FQX_99_119
RDNVVSAVFGQNEGSFLVGVA
>2IW1_265_285
SELMAAADLLLHPAYQEAAGI
>1NI9_46_66
LNQVNIDGTIVIGEGEIDEAP
>1JX6_191_211
VRGDTFIHQVNRDNNFELQSA
>2AZQ_18_38
VAGLDHAEGKPRFKQIILRVL
>2PIA_162_182
DEWRSDVKIHHDHGDPTKAFD
>1UXY_118_138
QNIGAYGVELQRVCAYVDSVE
>1RWR_269_289
QRGPLSLKGAGVVSAGKLASG
>1Z05_187_207
VLQMPHYNVKNLALGPEIYKA
>1U09_347_367
DLDFEALKPHFKSLGQTITPA
>2F6H_147_167
FEALSYNIYNIWLKKLQKQLQ
>1O88_272_292
NFGTWVLKGNNITKPADFSTY
>2FBA_337_357
YSAGAAIGRYPEDVYNGDGSS
>1EYN_297_317
APHPAFPTDMQAQFTLLNLVA
>1EG2_186_206
AYMKDKRLNPESVEKGRNPTN
>2CYG_31_51
RLYDPNQAALQALRNSNIQVL
>2DBQ_116_136
ARHVVKGDRFVRSGEWKKRGV
>2POR_280_300
GIADNDLPNSDMVADLGVKFK
>1LL2_18_38
GALVLGSSLKQHRTSRRLAVL
>1NH8_135_155
AYPNLVRKDLATKGIEATVIR
>2G29_290_310
KVPFEDIIDRSKGIYNFGNGQ
>1VE1_257_277
GLFLGMSSGGIVWAALQVARE
>2BF6_255_275
VIYSDDSGKNWTIGESPNDNR
>1VLY_207_227
EAGFPVIDAANSGQFIPQATN
>1OHC_233_253
KRFTDAGFDHHDLFFADGSTP
>3SIL_199_219
TTVLNTSFIYSTDGITWSLPS
>2C6J_180_200
VTLKVEPQIYRWIREWGRDYM
>1C0P_343_363
SWGAAEDVAQLVDEAFQRYHG
>1O88_192_212
GLDGSSSSDTGRNITYHHNYY
>1XA6_154_174
IGYATLLREKVSRRLSRSKNE
>1KVK_10_30
APGKVILHGEHAVVHGKVALA
>1TVL_255_275
SRAADEGRDPSSVRIFPGISP
>1DD9_315_335
YLRQELGNKLGILDDSQLERL
>1OFL_197_217
YYRNDIGRCLVDSNLFMRQDS
>1Q44_235_255
TEVEMKRIAEFLECGFIEEEE
>1X54_179_199
FDKYAYLSQSAQLYLEAAIFG
>1O88_117_137
NMRIGYLPGGAKDGDMIRVDD
>1QLM_63_83
VELTEFEHDGLCLPAVQVTTD
>1JND_360_380
GQITEGIWVSYDDPDSASNKA
>1V72_262_282
WLRNARKANAAAQRLAQGLEG
>1LW7_260_280
QYEGKAHPFLDSMIKEYPFDV
>1N11_145_165
KGFTPLHVAAKYGKVRVAELL
>3THI_28_48
QEPGVKLEFTDWDSYSADPPD
>1AGX_200_220
TNNSEFNIEKIQGDALPGVQI
>2IZR_152_172
IDFALAKEYIDPETKKHIPYR
>1IO1_154_174
ATGLGGTDQKIDGDLKFDDTT
>1ZHX_296_316
AARIPAEHLNVKPLEEQHPLE
>1ZGK_222_242
GGYDGQDQLNSVERYDVETET
>2G0D_326_346
GYSGLIEICSLFKRLLNTKKF
>2D81_128_148
VTTTGAVHTFPTDFNGAGDNS
>2A0M_46_66
NGGRAGAKKGPAAFRFFLQRL
>2D5B_450_470
ILLTPAMPDKMAELRRALGLK
>1CS6_65_85
ISNPVKAKDAGSYQCVATNAR
>2DE2_95_115
TPLLGRQGFFVRDDSPITAAA
>2C4E_240_260
IDPTGAGDSYRAGFLSAYVKG
>2GUY_150_170
CFIQNYEDQTQVEDCWLGDNT
>1WZA_223_243
EEVKPVYLVGEVWDISETVAP
>1CEO_50_70
DYPIIESDDNVGEYKEDGLSY
>1NI9_309_329
LIRGKSRTIRRIQSIHYLDRK
>1M6E_161_181
SNKGNIYMANTCPQSVLNAYY
>1DT9_19_39
KLIKSLEAARGNGTSMISLII
>1XAG_310_330
MLSDKKNDKQGVQMVLMRQFG
>1IG8_126_146
ELWEFIADSLKAFIDEQFPQG
>1OHC_113_133
AYRILIFGETSYIPFRDAAYG
>1JHN_332_352
DNPNYKGKWKPPMIDNPNYQG
>1XHC_136_156
IKESIENSGEAIIIGGGFIGL
>2I0Z_421_441
GGYNITSALVTGRIAGTTAGE
>1R4U_220_240
AEDNSASVQATMYKMAEQILA
>1A8Y_45_65
KASQRQFEMEELILELAAQVL
>2GES_226_246
ARIEDIEQWYVSRFLAMRTTA
>1YII_97_117
HAIKGAGTNEKVLTEILASRT
>1N67_210_230
VLTGNLKPNTDSNALIDQQNT
>2CBN_238_258
ITMEAKANSRGHSSTRQAATL
>1K1S_214_234
LEKITGKAKALYLLKLAQNKY
>1VMI_202_222
RAITGEEPRVAMLSFSSNGSA
>1IIR_387_407
AAVAARLLLDAVSREKPTVSA
>1W8K_280_300
IKSAFLPVGAFNSDNFKSKGR
>1YHL_46_66
GGKYFRGMTVVNVAEGFLAVT
>1Q1Q_306_326
PEPSPEPEPKPSLEPNTSLER
>2BG1_180_200
MGSETILSNYPTNFANGNPIM
>2HJS_80_100
VSRAHAERARAAGCSVIDLSG
>2CEY_81_101
FALPYVISNYNVAQKALFDTE
>2GFO_374_394
VSDISVSSVKSSAAYILFYTS
>1CRZ_4_24
VDSGRPIGVVPFQWAGPGAAP
>1HSK_92_112
RGIVISLLSLDHIEVSDDAII
>1B6A_341_361
GKTVPIVKGGEATRMEEGEVY
>1JND_126_146
GLDLAYQFPKNKPRKVHGDLG
>1L9V_292_312
KMKPEKNPFKGLSTDRKMDEV
>1DB3_55_75
PKFHLHYGDLSDTSNLTRILR
>1VQZ_276_296
NVTESKIQDIKIYGDFFGIED
>1UX5_263_283
YVEKIVRLNYPSFNDFLSELE
>1AL3_273_293
GFRRSTFLRSYMYDFIQRFAP
>1H9A_413_433
EPYERMIHDTMNGDGSNFADW
>2BI0_252_272
HTIGLALAQATRLLPNLATVL
>1JND_392_412
ALFDLSYDDFRGQCSGDKYPI
>2FSJ_161_181
FNITRLIMRPQGVGAALYLLN
>1I6L_89_109
AAWMLQCIVYIGELERMTQFK
>1B63_139_159
AAHPVGTTLEVLDLFYNTPAR
>1UUR_408_428
NDTAAAKKTFPDFLSEHSQFV
>1VJY_184_204
LDDSINMKHFESFKRADIYAM
>1PVL_16_36
ITLYKTTATSDSDKLKISQIL
>2BWM_176_196
ADVTGDGLLDVVGFGENQVYI
>1UUQ_218_238
PGNSQTTAEEKQIYIDWVHAA
>1RCQ_117_137
LNVWLKMDSGMHRVGFFPEDF
>1U09_283_303
HAYENKRITVEGGMPSGCSAT
>1CPY_58_78
SLTGLFFALGPSSIGPDLKPI
>1UTE_76_96
SDPSLRNVPWHVLAGNHDHLG
>1ITX_363_383
VPYLYNASNKRFISYDDAESV
>2B9E_225_245
LQRLVYSTCSLCQEENEDVVR
>1M4L_27_47
AEHPQLVSKLQIGRSYEGRPI
>1HSK_137_157
ACGIPGSIGGAVYMNAGAYGG
>1I4W_35_55
LWNPTVYNKIFDKLDLTKTYK
>1XRF_163_183
LCRVLPTGTITKGRKGKEIAD
>1VJP_321_341
MINGRINDSPALGGLLVDLVR
>1QZ9_259_279
HSRQFAMEPRYEPSNGIARYL
>1ZTU_218_238
PASDIPAQARALYTRHLLRLT
>2CY7_43_63
DEILSDVASRLWFTYRKNFPA
>2FR1_431_451
CRALQNALDRAEVCPIVIDVR
>1OWL_332_352
PIVDAAMRQLTETGWMHNRCR
>2CBN_211_231
FGDTGPCDAALDLAKGVDVMV
>1WRU_177_197
AASTATDELVLGENLLTLDFE
>1XTO_230_250
QRRGVGTRTGREMGHLAQNGP
>2AUJ_185_205
VHLTLFLEWTEPKDYKVAPHM
>1GSA_95_115
FIYATYILERAEEKGTLIVNK
>1B89_129_149
GDRCYDEKMYDAAKLLYNNVS
>1DHS_227_247
ALTDGSLGDMIFFHSYKNPGL
>1ISR_261_281
GMTVRGLLSAMRRLGVVGEFS
>1UMG_20_40
VHPDTMAAANKVLASAKEQGI
>1GR0_44_64
STVPGLMHVRFGPYHVRDVKF
>1R3F_86_106
TDTSDADGQIVEERPVTFSAE
>1KQ3_125_145
PTIASTDAPCSALSVIYTPNG
>1TCA_89_109
ALYAGSGNNKLPVLTWSQGGL
>1XVT_111_131
DEVLWQHNPKLVIAHLSGFGQ
>1HD7_237_257
RQGFGELLQAVPLADSFRHLY
>2I0Z_246_266
VLNPKGKAIISHKMDMLFTHF
>1ULZ_413_433
GVKTTIPLLINIMKEKDFKAG
>1AGX_258_278
VPEVRKLHDEQGLQIVRSSRV
>1FSU_97_117
YTTHMVGKWHLGMYRKECLPT
>1Q8K_177_197
INRRLTPQAVKIRADIEVACY
>2IMR_222_242
LMRLLSDYAAGEGLPLQIHVA
>1SYY_145_165
YNERAAIKAKDDFQMEITGKV
>1V2D_121_141
LAGAKARLVRLDLTPEGFRLD
>1QHU_85_105
RELISERWKNFIGPVDAAFRH
>1A87_38_58
SKPGRYISSNPEYSLLAKLID
>1EDG_282_302
QSEVTWFMDNIYNKYTSRGIP
>1QZ9_280_300
CGTQPITSLAMVECGLDVFAQ
>1T6C_152_172
YVFGKGYKVREVISLPIGIVN
>1XA6_170_190
RSKNEPRKTNVTHEEHTAVEK
>2I1Q_294_314
DKRVAKLYDSPHLPDAEAIFR
>3MBP_275_295
LAKEFLENYLLTDEGLEAVNK
>1RE9_119_139
VGMPVVDKLENRIQELACSLI
