# Supplementary material for: Searching for universal model of amyloid signaling motifs using probabilistic context-free grammars
Source: BMC Bioinformatics. 2021 Apr 29;22:222. doi: 10.1186/s12859-021-04139-y (PMC8086366; doi:10.1186/s12859-021-04139-y)
Supplement: Supplementary file 1 — Additional file 1. Datasets [file 12859_2021_4139_MOESM1_ESM.gz › famgram_data/negative/PDBfrag_len21/negsample_21s.fasta.cnr70_8cv39_tst.fa]

>4UAG_172_192
VAATILNVTEDHMDRYPFGLQ
>1NIJ_147_167
SQVGYADRILLTKTDVAGEAE
>1GPJ_93_113
ESMMVGEQEILRQVKKAYDRA
>1MLA_12_32
GSQTVGMLADMAASYPIVEET
>1NF1_206_226
AGILDKKPPPIIERGLKLMSK
>2AQ5_368_388
AGPDPALTAEEWLGGRDAGPL
>1V73_54_74
KLSSEIKQIMPDTYLGIKKVV
>1SO7_263_283
VKKLVEPPPQGCQGSVISFPS
>1UTE_84_104
PWHVLAGNHDHLGNVSAQIAY
>7A3H_218_238
LDQGAAIFVSEWGTSAATGDG
>2HOE_128_148
LNVMYRIIDRAKDMMEKLGSK
>1SNG_19_39
LHLHRRLAEAVPDGEVIWSPY
>2FOZ_295_315
LGGDTDTIATMAGAIAGAYYG
>1G6S_166_186
GSVSSQFLTALLMTAPLAPED
>2BDE_92_112
LSYHGTKQISFSDQKKIYRSI
>1U16_313_333
VLKGLPSTYNKDLQEDKEAVI
>2B4V_415_435
VRHLHPAKFQLVKQEFLRAAQ
>1ESC_90_110
DALKQDTQLTVGSLGGNTLGF
>1ZSW_111_131
SEDSLHYWKERFEKFDVKHSE
>2NMT_156_176
EITRRVNKCDIWHALYTAGIV
>2BG1_303_323
YQDKPVQVYSKATATIMQGLL
>1IGR_44_64
RFPKLTVITEYLLLFRVAGLE
>1R89_390_410
RSYASTHWHTLGKNVGESIRE
>2BWV_153_173
RQNLTAPATMIDWRPVVHEMR
>1XRF_445_465
LWGKVLKGKVIYTIKDGKMVY
>1Z5V_227_247
QINQLVSTIMSASTTTLRYPG
>1Y3N_310_330
QIPRPDGWAITATNKNPVETI
>2DBY_199_219
LTAKPVIYVANVAEEDLPDGR
>1RKD_155_175
IAHQNKTIVALNPAPARELPD
>2POR_148_168
QEMAVAAAYTFGNYTVGLGYE
>1VLY_4_24
DKIHHHHHHMAFTPFPPRQPT
>2BBC_64_84
QSLLRPASNKDDNDSEAKPSM
>1SE8_174_194
KVHYIDATLWRDLAENMKELR
>1CPT_78_98
ILYDQNNEAFMRSISGGCPHV
>1A8Y_172_192
PYIPFFATFDSKVAKKLTLKL
>2GI3_306_326
SNLARFDGVKYGLRIKEKGLR
>1UAS_143_163
YTRMSNAMKTYGKNIFFSLCE
>1VJZ_302_322
ALWNFRGPFGILDSERKDVEY
>1UUR_126_146
PNVALVLKSQPFPVVISKGKQ
>1WDP_405_425
NNGPPKLSMFGVTYLRLSDDL
>1VJT_9_29
HHHHMKISIIGAGSVRFALQL
>1T67_233_253
DGIQDEKYYQICESVLKEVYQ
>2HJS_126_146
FLLSSPCAVAAELCEVLAPLL
>1KNW_340_360
PLCESGDVFTQQEGGNVETRA
>2GNO_224_244
EFFALFDQVTNTITGKDAFLL
>1D3G_323_343
LVQLYTALTFWGPPVVGKVKR
>1JIX_192_212
SGQRESKMVEFLFDTGLNIEF
>2GTI_224_244
TQSRLLSSFTPRSEMEKDFMD
>1FS7_191_211
QCHVEYYFKKTEWKDDKGVDK
>1IO1_137_157
GYADTTIALDNSTFKASATGL
>1DD9_209_229
VICCYDGDRAGRDAAWRALET
>1FG7_101_121
DAILYCPPTYGMYSVSAETIG
>1ITX_297_317
AKLVLGVPFYGRGWDGCAQAG
>1SYY_268_288
EIEYAQDCLPRGILGLRASMF
>1FOB_77_97
YLDLHLSDTWADPSDQTTPSG
>1XHC_77_97
IRLAEEAKLIDRGRKVVITEK
>1FI4_132_152
FPTAAGLASSAAGFAALVSAI
>1A26_149_169
KVVDKDSEEAKIIKQYVKNTH
>2GS8_61_81
DQFYINGILQNDEEHTKISAI
>1FXX_319_339
DADRLGINRQHCLDNLKILRE
>2PIA_199_219
CGPQALMDTVRDMTGHWPSGT
>1VJY_53_73
MLRHENILGFIAADNKDNGTW
>1XKS_324_344
VEVTQYNPPFQSEDLILCQLT
>1UUR_236_256
TVESDASNPFVVITNECQWEG
>1H12_312_332
FLSYAKTNNSKNCYEQVYSYG
>1NU5_263_283
VDAFSLKLCNMGGIANTLKVA
>1VJT_61_81
ILARKYVEELNSPVKIVKTSS
>1AGX_181_201
LGTLVEGKPYWFRSSVKKHTN
>1K7I_316_336
NLNEGSFSDVGGLKGNVSIAH
>2BC9_250_270
DRPVHRRKLAQLEKLQDEELD
>1Z6A_184_204
TGTPIENKVDDLWSIMTFLNP
>1V9M_288_308
AYVKEREWEAVRLRLLARRAY
>1TFZ_319_339
PTYYQNLKKRVGDVLSDDQIK
>1JDW_387_407
GITTIKVNIRNANSLGGGFHC
>1WER_228_248
ANLVEFGAKEPYMEGVNPFIK
>1Q0H_240_260
YIEARWLFNASASQMEVLIHP
>1A87_248_268
WGPLLLEVESWIIGGVVAGVA
>1RKD_234_254
NGEGQRVPGFRVQAVDTIAAG
>1H30_298_318
VLAVEHTALALMEIKVCDGQE
>1MSK_160_180
DYIGAFAVTGGLEEDALADAF
>1G41_211_231
KTKKRKMKIKDALKALIDDEA
>1TBF_133_153
ALLIAALSHDLDHPGVSNQFL
>2DFW_155_175
ETYESEMAVSDRNLSLAHMLR
>1N11_391_411
SVTDVLKVVTDETSFVLVSDK
>1QZZ_303_323
LLDLRMLTFMGGRVRTRDEVV
>1YPV_195_215
CHALCQFYVVNSELSCQLYQR
>1F20_194_214
IQMPATLLLTQLSLLQPRYYS
>2FGT_357_377
QTAYDTDKIDQIFLAYQLVST
>1OZA_35_55
FTTSQAGQKAPVFGGKDAGDL
>1O88_125_145
GGAKDGDMIRVDDSPNVWVDH
>1JL5_102_122
SLTELPELPQSLKSLLVDNNN
>1HD7_17_37
LRTEPEAKKSKTAAKKNDKEA
>1KL1_106_126
LEHGDTVLGMNLSHGGHLTHG
>1GQE_110_130
LAQLEFRRMFSGEYDSADCYL
>1KKH_116_136
SSASITIGTIKAVSGFYNKEL
>1Q5N_282_302
TMPHKRNPVAAASVLAAANRV
>2F8L_113_133
SIGFIVAYLLEKVIQKKKNVS
>1J6U_375_395
ALQLADEVVVTEVYDAFEEKK
>1SE8_127_147
GAMNEVLVLGNVTRDPEIRYT
>2AM1_144_164
TVLHMPEGTEKLVLEMGQDHL
>1O20_385_405
GGQFGFGAEIGISTQRFHARG
>1POT_302_322
EWQNDVGAASSIYEEYYQKLK
>1N67_71_91
GDTFKITVPKELNLNGVTSTA
>2BDE_414_434
AEESYFAYQVDRFACIYMEKL
>1LAM_66_86
VVGLGKKTAGIDEQENWHEGK
>2CJG_23_43
VLGRSMLVDGLDIVLDLTRSG
>1YFE_313_333
ENEPGSSIMPGKVNPTQCEAL
>1YKS_153_173
EIEDVQTDIPSEPWNTGHDWI
>1FI4_274_294
MMDSNSFHATCLDSFPPIFYM
>2FK8_159_179
IVSIEAFEHFGHENYDDFFKR
>1NI9_190_210
DVAASILTCMPDSEVDVLYGI
>2JAK_90_110
EYITHNRNVITEPIYPEVVHM
>1FO8_158_178
RTDFFPGLGWLLLAELWAELE
>1EZW_246_266
KIVVAFIVMGSPDVVLERHGI
>1I4W_214_234
TKLIAISDANELKGFDSQCIE
>1T1G_12_32
AQAYQFPEGLDGQGQCIAIIA
>1RWR_186_206
VVAGANRYDHATRRATPIAAG
>2FQX_202_222
GVIKEARDRRLNGQDVWVIGV
>2CGL_403_423
GCQNTLLNQLCADACGIRVIA
>2IY9_89_109
HGTAMASLIASRYGIYGVYPH
>1EYN_169_189
IMSAATLAEGTTIIENAAREP
>1LYV_277_297
QRNGIMVQKDEQLDVLIKLAE
>1NC5_170_190
LQESLMRKHTKDAKTGLFYHA
>2AP1_138_158
AWDDEFTQYPLVMGLILGTGV
>1F2J_89_109
DETVYQKAKTGETFPQYLRRR
>1R5M_82_102
GKKYWKLTIIAELRHPFALSA
>1Y8A_80_100
LTPFLAAAGVKNRDVERIAEL
>1SI7_219_239
RSALFNQIVAERLKKADVNQV
>1U7G_169_189
INAAIAGLVGAYLIGKRVGFG
>1ZYL_303_323
WLRQTATFIEQAKVLQEPPLQ
>2FAU_258_278
DPTPTMRDVNKKFSVRYFLNL
>1A87_142_162
DKLGEYLGVKYKNVAKEVAND
>3MBP_158_178
WPLIAADGGYAFKYENGKYDI
>2C0H_233_253
DAMGFHNLYSDHCLVKAGGKQ
>2BG1_244_264
KMGYEIPEYGIESLPMGGGIE
>2IMR_196_216
ERWRRLERPGLRLGLSPHTPF
>1VLY_224_244
QATNLQALGGISFKKGCYTGQ
>2G62_273_293
HSNQLWNISAVPSWSKVNQGL
>1IIR_73_93
RRFTTEAIATQFDEIPAAAEG
>1OZ2_124_144
LRSTRAQAAPKHLFVSQSHSP
>1EG2_206_226
NVWRMSRLNGNSLERVGHPTQ
>1TVL_372_392
VASLIETWFNAEAADGFIVGS
>1TVL_240_260
SNSLEETKAFYADVKSRAADE
>1R6F_10_30
LEELVQLVAAANIDISIKYDP
>2IW1_55_75
PVKSHTNHGRNAEYYAWVQNH
>1QAZ_111_131
LNMLDKWAKADALLNYDPKSQ
>2B4W_85_105
YIAKINNEMIFGGTRVRKNGN
>1HX0_288_308
PSDRALVFVDNHDNQRGHGAG
>1ZCJ_442_462
VAQGSPPLKEWQSLAGPHGSK
>1ZED_436_456
DVAVFARGPQAHLVHGVQEQT
>1NTH_130_150
PTGSPISEDVFMPVHMSYALE
>2A2C_358_378
EAARVLQFKKICEEAPENMVQ
>1BUP_289_309
EGIDFYTSITRARFEELNADL
>1VB3_49_69
LDFVTRSAKILSAFIGDEIPQ
>2AEX_109_129
EAAKQMRSRGKVLKTKDGKLP
>1RI6_107_127
NVSVTRLEDGLPVGVVDVVEG
>1YLE_1_21
GHMLVMRPAQAADLPQVQRLA
>1SVB_195_215
AQTVILELDKTVEHLPTAWQV
>1GYN_19_39
KVFQVAKENNFALPAVNCVGT
>1ZGK_206_226
RSGAGVCVLHNCIYAAGGYDG
>1K1S_278_298
NGIPMRITVIAIMEDLDILSK
>1DQ3_186_206
LEKTFGRKYSIQKDRNIYYID
>1OX0_194_214
FRSIKFGFQDVMLVGGTEASI
>1YS1_8_28
RYPIILVHGLTGTDKYAGVLE
>1EQC_158_178
TLNVLNTIFKKYGGNEYSDVV
>1BHE_40_60
KAVRLSAGSTSVFLSGPLSLP
>1SDJ_37_57
PADNLSEAQMQLIARELGHSE
>2B4W_260_280
LADCVFASGIVMRSDGKVDLY
>1D5T_31_51
KVLHMDRNPYYGGESSSITPL
>1MJ5_278_298
SPDEIGAAIAAFVRRLRPAHH
>1DB3_226_246
WGHAKDYVKMQWMMLQQEQPE
>2CFQ_285_305
RIGGKNALLLAGTIMSVRIIG
>1OFL_34_54
LIVSNSGKSGLPITIKALNPG
>1SNG_256_276
LALPRFELTQPHQLVEVLAEA
>2CYG_95_115
LIPGSDLAQYILPAMRNIYNA
>1Q35_260_280
GLYAELNHEYPVKEGIEPSAI
>1N67_307_327
TLYGYNSNIIWRSMSWDNEVA
>2B78_240_260
SVDLAKRSRALSLAHFEANHL
>1OLT_93_113
IVHRAPLFAGRHVSQLHWGGG
>1PEA_119_139
YGGPAPNQNSAPLAAYLIRHY
>1SP3_417_437
KGTRLDWQALGYQGDPMKNKQ
>1GR0_51_71
HVRFGPYHVRDVKFVAAFDVD
>1IUC_96_116
KWITGQLGSVGVKVGSNSKLA
>1D7Y_87_107
PQAHTVALSDGRTLPYGTLVL
>2F7F_445_465
DSLHEEYKRDLNPQKYPVDLS
>1XP3_134_154
QQIIKGLNEVLTPDQTVNIAL
>1OWL_47_67
MAPARVAYLQGCLQELQQRYQ
>2ICS_77_97
IGVKKGVTTVIDAGTTGAENI
>2NVP_168_188
IIDLWRVEQYHREKSDYSFQR
>1WAK_253_273
DIQTRQYRSLEVLIGSGYNTP
>1O89_35_55
LASVQTLDESRLPEGDVTVDV
>2AEX_285_305
VEFNLLYDRGTKFGLFTPGSR
>1XMX_62_82
IPAGSNTSAIKSAIRELAETL
>2BJQ_154_174
VAGGPIQDMLVLFRNVKAPPK
>2A0M_119_139
GGGNDQSAPNGRAMLRAFPGD
>1FNF_348_368
AVTGRGDSPASSKPISINYRT
>2BMW_49_69
TGGNLKYIEGQSIGIIPPGVD
>2B69_14_34
RENLYFQGHMEKDRKRILITG
>1SO7_339_359
LQSMGTGPDGSPLFGCLYEAN
>1FI4_170_190
RKGSGSACRSLFGGYVAWEMG
>2BJQ_310_330
LGNLHMGMEKATAGLAGKDSA
>1G97_186_206
NINTNNAQGEYYITDVIGIFR
>1WST_35_55
LKLVETSDVISLAGGLPAPET
>1PB1_216_236
YAIANDRDSVTLVHKGNIMKF
>1KVP_286_306
YRDVISSFGGKTSYDADNRPL
>1OLT_426_446
TAKGRLLIRNICMCFDTYLRQ
>1VJO_46_66
HPSVLQAMNVSPVGHLDPAFL
>1VHN_18_38
SAFRTLAFEWGADFAFSEMVS
>2BX6_238_258
VVLFAGDYTIANARKLIDEMV
>1JMM_137_157
LERGQSATATYTNLQNSYYNG
>1FCQ_174_194
RMRPAANWGYYAYPYCYNLTP
>1KKH_78_98
FKYCLCAIKNTLDYLNIEPKT
>1N40_169_189
MSSADPIPAAKINWDRDIEYM
>1G4R_21_41
YLGKRDFVDHIDLVEPVDGVV
>1IOM_24_44
QGKLYYYGIPIQELAEKSSFE
>2C0H_225_245
SWNMKADTDAMGFHNLYSDHC
>2I0Z_152_172
RTNTPVETIEYENGQTKAVIL
>1YE3_214_234
AGAARIIGVDINKDKFAKAKE
>1JL5_414_434
IPESVEDLRMNSERVVDPYEF
>1Y8A_60_80
DYLAYEVRREGYEAGYTLKLL
>1BU8_194_214
DPSDAMFVDVIHTDSAPIIPY
>1DFA_339_359
IKTIHTSVRDGLVSLARSLGL
>1EWF_282_302
DDMIPKESKFRLTTKFFGTFL
>1W3U_175_195
SSDILSRPFDLNQFGLVYAGA
>1AC5_64_84
NVDRPLIIWLNGGPGCSSMDG
>2B4V_169_189
DNDVEYIAEKMGRDNVEGIRV
>1PHP_158_178
GIAHYLPAVAGFLMEKELEVL
>1NC5_246_266
MIKSICRYQDKETGLWYQIVD
>1BT3_27_47
CCPPVASNIVDYKLPAVTTMK
>1EDG_48_68
TNELDYETSWSGIKTTKQMID
>1L8Q_160_180
ILVEIELDNKTRFKIIKEKLK
>1WMD_366_386
NDLDLVITAPNGTQYVGNDFT
>1E4F_306_326
MSKSKKFFREVEAKIVEEGEI
>1XP3_183_203
KLSVCFDTCHTHDAGYDIVNN
>1Y42_231_251
QGVQMQIGGSDQYGNIISGLE
>1M6I_9_29
PSHVPFLLIGGGTAAFAAARS
>1OEW_45_65
SSETTASEVDQTIYTPSKSTT
>4ENL_403_423
SERLAKLNQLLRIEEELGDNA
>2JAK_283_303
VVQFLEKDSTLTEPVVMALLK
>2BX6_330_350
KETASGDVDSFYNFADIQMGI
>2FGQ_243_263
LGASAPVGGVGEVKLQYALYD
>1RP4_131_151
NDFNGKNAVLIDLTANPERFT
>1O20_392_412
AEIGISTQRFHARGPVGLREL
>2H9F_12_32
ATYLRGGTSKGVFFRLEDLPE
>1LI4_233_253
RGFGARVIITEIDPINALQAA
>2CY8_357_377
RFSGFHLMPGLPPNTTDTGSI
>1DD9_74_94
LKRFGGNPENRQSLIDAGMLV
>1ZXX_287_307
ENGKVTSHDILDLFDESHRGD
>1LFW_397_417
KVYEKQTGKPGHEVVIGGGTY
>1HMY_95_115
DSRGTLFFDIARIVREKKPKV
>1ZDY_38_58
QDTLVEGGSVVVFSMASGRHS
>1OXX_57_77
PSTGELYFDDRLVASNGKLIV
>1Y3N_406_426
QGIDMYIKNKYVLPQFTGVNL
>1KA2_171_191
DVEKMFEVLEKKLKPLLDKIL
>1DB3_63_83
DLSDTSNLTRILREVQPDEVY
>1C3P_143_163
YINNPAVGIEYLRKKGFKRIL
>1ZYL_34_54
LNSYENRVYQFQDEDRRRFVV
>1SP3_199_219
VSPGGIDHIGCENCHDSAPHS
>2HOE_147_167
SKLSALTVAAPGPIDTERGII
>1O20_57_77
LEANRIDVEKARERGVKESLV
>1INP_323_343
AILRAMGGGMVDLKECLERNP
>2PIA_281_301
KTALCSGEADHRDMVLRDDEK
>1DDI_299_319
EKVYVQDKLREQGAELWRWIN
>1KJO_21_41
NTTYSTYYYLQDNTRGNGIFT
>2J0W_410_430
LEPFNIRMICYGASSHNLCFL
>2F82_311_331
AKVQPTTLVPKQVGNMYTASL
>1JTA_215_235
NDTNSAQDKGKLHVTLFNNVF
>1IUQ_293_313
EKRVIAFNGAGLSVAPEISFE
>1JP4_144_164
KAIAGIINQPYYNYQAGPDAV
>2B5W_312_332
ATVTFTKLPKWFLEDLVTGVH
>1DOZ_194_214
PYPDQLHESAKLIAEGAGVSE
>1RE9_42_62
WAVLQESNVPDLVWTRCNGGH
>1R9L_71_91
NMYEAAGGDKKFYREGVFVNG
>1CWV_18_38
DGAPANGKTAITVEFTVADFE
>1SQH_43_63
RKWDRQLSEAQIPRNDLNHIS
>1JP4_182_202
LKEAPAGKHIITTTRSHSNKL
>1TVZ_261_281
SGYEDAVDYNRYVGNIYTGSL
>1VLO_324_344
ITSGTFSPTLGYSIALARVPE
>1WRU_231_251
RKGTATDSDVTRYRPMIIIAD
>2HOE_173_193
FPLSQIPLANLLKEKYGIEVW
>1IMV_153_173
PRLDLQEINNWVQAQMKGKLA
>1ZKL_140_160
HYLATLYKNTSVLENHHWRSA
>2BU7_266_286
LGEEDLSIKMSDRGGGVPLRK
>1IUC_104_124
SVGVKVGSNSKLAALQWGGSE
>2IM9_3_23
SQTTNIKEQTDTGLAPPAPAI
>1ODM_278_298
ERQSLPFFVNLGYDSVIDPFD
>1YDX_76_96
RTDKFNTFKNTISVIVGGSCG
>1YUE_402_422
DMDKMAGRSDLSVLLGVKLPK
>2FEZ_65_85
PSGARASIHSYVSNLRKLLGG
>1IG8_450_470
PIKIVPAEDGSGAGAAVIAAL
>1RVK_18_38
HSDSAGHAHPGPAHQVEQAML
>1QUB_34_54
PGYVSRGGMRKFICPLTGLWP
>1KXU_108_128
EYHPRIIMLTCAFLACKVDEF
>2FFE_18_38
KEILPEEELTVVVNTAEDLWV
>1PMI_357_377
FSVLQTIFDKSKGGKQVIEGL
>1O20_137_157
PNVTVETTILALKSGNTILLR
>2DBQ_137_157
AWHPKWFLGYDVYGKTIGIIG
>1ELV_9_29
SIENGKVEDPESTLFGSVIRY
>1E4F_54_74
IAFKESVNTLLKELEEQLQKS
>1IJ5_37_57
EDRDRLEAQIAQKEQEQKAKL
>2DDU_40_60
LANEGMAKNDSFCATTPSAMV
>1XMX_210_230
DKQQGYRELNLLLSDLVEAKI
>2GHS_252_272
AVDRYDTDGNHIARYEVPGKQ
>1J09_113_133
EQIRKEKGGYDGRARNIPPEE
>1ZED_423_443
SAVPLDEETHAGEDVAVFARG
>1UOU_109_129
KHSTGGVGDKVSLVLAPALAA
>1Q44_144_164
LSLPESVKSSSCKIVYCCRNP
>2GWD_143_163
WRREDIPTMPKGRYDIMRNYM
>1UX5_256_276
NSMTFLNYVEKIVRLNYPSFN
>1TCA_215_235
VCGPLFVIDHAGSLTSQFSYV
>1GWU_128_148
LQAFLDLANANLPGPFFTLPQ
>2B61_294_314
MYDPSLGYENVKEALSRIKAR
>1WD3_62_82
TFCANTTCLITIIYDQSGNGN
>1BU8_104_124
ICVDWRRGSRTEYTQASYNTR
>1TVZ_314_334
YSATLVEGYKDHLDQAAHKAL
>1M4L_197_217
SYSQLLLYPYGYTTQSIPDKT
>2HKD_231_251
TVTLSKNISKSGEVSVELNDT
>1BGV_372_392
VNAGGVLVSGFEMSQNSERLS
>1FSU_470_490
PVYFPAQDPRCDPKATGVWGP
>2BC9_192_212
TLRDFSLDLEADGQPLTPDEY
>1WW9_50_70
GENLLVNRIDGKLYCLKDRCL
>1CRZ_158_178
SDYDGYNQFVVHRSPQPLMSP
>1H8L_257_277
NYLNTNCFEVTIELGCVKYPK
>1RGZ_131_151
LRFYQNWQPQWKPGTTRLYAN
>1EU8_63_83
PDVFLMDVAWLGQFIASGWLE
>1L9V_45_65
DSIIYGIAPPPQFKKRYNTND
>1ODM_53_73
RLSQKTKEFHMSITPEEKWDL
>1YOE_62_82
RMLTLLNRTDIPVAGGAVKPL
>1UA7_237_257
KNRNLGVSNISHYASDVSADK
>2AUJ_277_297
DGGKVKSEIYGRVEVDLVRNV
>2HVQ_47_67
ERDKVTCAKRTGPILPAEDFF
>1F1O_15_35
TDENRFQAWLEVEILACEAWA
>1WL4_342_362
VNIEGGAIALGHPLGASGCRI
>1XM9_277_297
GWLYHSDAIRTYLNLMGKSKK
>1IAL_421_441
IEECGGLDKIEALQRHENESV
>1VYR_55_75
ISEATQISAQAKGYAGAPGLH
>1PW4_374_394
LAPKKAAGTAAGFTGLFGYLG
>2DBN_111_131
AGHVTAEQREQIKRRGCAVIK
>1H4V_100_120
QPVRLWMAGPMFRAERPQKGR
>2BX6_96_116
VKGSVFFRNCRDCKCTLACQQ
>1GR0_336_356
PVIPASAYLMKSPPEQLPDDI
>2AE0_47_67
RNSSPRLYGNQSNVYNAVQEW
>1PSW_41_61
CRPLLSRMPEVNEAIPMPLGH
>2I1O_152_172
AISPMIDRSAYIGGADGVSGI
>1LYV_60_80
GGEKLNRFRDIQCRRQTAVRA
>1ESC_27_47
QDSERGWCFQAKENYPAVATR
>1PB1_201_221
CSEEGTKRLVRAAIEYAIAND
>2IZR_66_86
GIPQVYYFGPCGKYNAMVLEL
>2AEU_255_275
NLERIRKAFERAKNFDLSKIE
>1UM8_223_243
TQNVLGFTQEKMSKKEQEAIL
>2BF6_383_403
INQVGTYENGEPKYEFDWKYN
>1ZDY_21_41
LGVACARDKIYPLLSTFQDTL
>1HBZ_226_246
SNDEATKIAGENADFHRQDLF
>1YM5_102_122
SLVQECKIGAVPITINEGLIS
>1NQK_75_95
LVALRPSVTSPTVAARQAATL
>2F7F_319_339
LITAYDQPALGAVFKLVSIEG
>1VE1_118_138
RRMLAAREEALRLKEELGAFM
>1R5Y_310_330
DLKPLDSECHCAVCQKWSRAY
>1PSZ_185_205
FNKIPAEKKLIVTSEGAFKYF
>1G93_263_283
NKYFLLNKPTKILSPEYCWDY
>1YPX_193_213
YLCSDEQREVVRQRGFDPETL
>2FFE_166_186
RGVSEASISPKVLEAFEKEEN
>1FNF_320_340
QEFTVPGSKSTATISGLKPGV
>2B9W_322_342
HQIITTYLLRNHPDYADKTQE
>1SIQ_108_128
AYGSEEQRQKYLPQLAKGELL
>2AEU_95_115
ALKPKKVIHYLPELPGHPSIE
>1ZJC_293_313
GEIIDFSAEKGEAVLKDLINT
>1DT9_288_308
GRYFDEISQDTGKYCFGVEDT
>1JTA_32_52
SDNIYIVTNISEFTSALSAGA
>1PSW_23_43
TLQARYPQAIIDVMAPAWCRP
>1H6L_300_320
PFGLFVAQNGENIDHGQKANQ
>1LFW_259_279
ADIVLIGQGAHASAPQVGKNS
>1NML_279_299
QLGTELNNDEVKSIVAFLKTL
>1J6U_310_330
HRRFSIAFHDPETNIYVIDDY
>1VPB_200_220
GEGEARPSAYWYESSLYMNDL
>2HJS_228_248
ERIGPLNVTCIQAPVFFGDSL
>1PB1_79_99
GQDVWLPAETLDLIREYRVAI
>1XMB_64_84
KYRYPVAITGVIGYIGTGEPP
>1XKS_260_280
IWGSESNYEAIKEGVNIRYLD
>1Z6F_176_196
VPNEYSIYKEKEFTFNGIRQL
>1RVK_99_119
RTLAVVDCALWDLAGRSLGQP
>1G55_19_39
LRESCIPAQVVAAIDVNTVAN
>1XVT_54_74
TIRVQPNYPQLSRRNLHALSL
>1ZKL_162_182
GLLRESGLFSHLPLESRQQME
>1A5T_194_214
SAGSPGAALALFQGDNWQARE
>1WW9_176_196
ENGFDPSHIYIHKDSILVKDN
>1HA0_161_181
PNNDNFDKLYIWGIHHPSTNQ
>1NUY_287_307
VMEKAGGLATTGKEAVLDIVP
>1OWL_421_441
YIKRWLPELRHVHPKDLISGE
>2CY7_306_326
HPPCRMSIAELDPSIAVGFFC
>2I7Q_169_189
ISAEIAEKMATFHGMKMPFNK
>1N26_56_76
AGMGRRLLLRSVQLHDSGNYS
>1RRK_405_425
ISEVVTPRFLCTGGVSPYADP
>1EU8_312_332
VKFVESYSVQKGFAMNLGWNP
>2HZ6_218_238
KVMHINVAVETLRYLTFMSGE
>2G9D_111_131
NLNRLFDDKPHTPSTELAIAD
>2BDE_399_419
NSFYNPKWERVFRAGAEESYF
>2AQ5_1_21
MSRQVVRSSKFRHVFGQPAKA
>1KK1_266_286
EPITTEIVSLQAGGQFVEEAY
>1WER_99_119
HALKDSILKIMESKQSCELSP
>1V4A_115_135
ILQQLSYLAETLIVAARDWLY
>1OXX_102_122
NIAFPLTNMKMSKEEIRKRVE
>1RHC_53_73
AWAWMGAALQATKKVFISTCI
>4UAG_237_257
YHLNHQQGETWLRVKGEKVLN
>1SO7_36_56
LLAFAEQRASKKDEHAELIVL
>1LRZ_382_402
FKKGYNAEIIEYVGDFIKPIN
>2C1I_114_134
EKTSLGKVHLTEDGQPFTLDQ
>1XP3_249_269
YKALHHIVHHPQLTHVPKILE
>2I1Q_233_253
KLGRHMATLNKLADLFNCVVL
>2J3X_156_176
INESVPVIVKTRVPTTFDYGV
>2C1I_334_354
PYGAITDDIRNSLDLSFIMWD
>1G6S_158_178
TGGNVDVDGSVSSQFLTALLM
>1G4R_363_383
REVPEHETPVDTNLIELDTND
>1VPR_237_257
YFYEPLVSGGNLLGVWVLPEE
>1XP3_121_141
PGAHVGAGADAGIQQIIKGLN
>1C7Q_311_331
YVQEGRRNLIETVLHVKKPQI
>1R76_332_352
AWVKSDQGYQLVTEQGAKPLW
>1Y11_80_100
LELLQRVQRAVGLARVDDPDA
>2DFW_145_165
LAGRRLSVDWETYESEMAVSD
>2F4Q_280_300
NTPAVTRGSYICPVIFDRYLD
>16VP_345_365
EAGLAAPRLSFLPAGHTRRLS
>1OZA_217_237
DNFGAALGGSLIPWIDKLLPE
>2I0O_10_30
LTTKDSSDESNEFLASGSSSM
>1WF3_141_161
HELLPEAEPRMLSALDERQVA
>1TXD_110_130
SGPGEEKLKHAAATFCSNQPF
>2AM1_220_240
DPIVEDYLPIDKKVVRFGQGA
>1GVH_205_225
QYSLTRKPDGKGYRIAVKREE
>1PW4_42_62
LVRKNFALAMPYLVEQGFSRG
>2HGS_125_145
RSDYMFQRSADGSPALKQIEI
>1RVK_205_225
IDAFHWYSRTDALALGRGLEK
>1U4G_240_260
PGWDTRKAFEVFVDANRYYWT
>1K1S_43_63
VATANYEARKLGVKAGMPIIK
>1UG6_178_198
HAPGLRNLEAALRAAHHLLLG
>1DOZ_56_76
AQITEQQAHNLEQHLNEIQDE
>1AGX_272_292
IVRSSRVAQGFVLRNAEQPDD
>1EQC_19_39
VLEPYMTPSLFEPFQNGNDQS
>2CJG_175_195
LSLTNTKPTITARFPKFDWPR
>1U7G_14_34
MICTALVLFMTIPGIALFYGG
>2I1O_91_111
ANGLPVPFIRVEGRYCDFGMY
>1DHS_161_181
LLVPNENYCKFEDWLMPILDQ
>1VLY_12_32
HMAFTPFPPRQPTASARLPLT
>1MXA_326_346
TLLVREFFDLRPYGLIQMLDL
>2BWM_381_401
MTVSKGWTLQKTVRYAANLYL
>1R3S_276_296
GYEVVGLDWTVAPKKARECVG
>1B89_305_325
MMNHPTDAWKEGQFKDIITKV
>1R89_362_382
NRAFRPFIENGRWWAFEMRKF
>1FNF_161_181
EYVVSVSSVYEQHESTPLRGR
>2BWM_75_95
VGFGENGVWISTNNGNNTFVD
>1ZSW_292_312
LFEIATDGPGFTVDGDVEHLG
>1OFL_83_103
RAIQAWKSHGPGLVAIYGSYN
>2GWD_392_412
VLKLAKDGLERRGYKEVGFLN
>1B7E_117_137
SRLRMGSMMSNVIAVCDREAD
>1OZA_91_111
WDGYWVDAASALLMKDDAIIV
>1XAG_108_128
FVAATLLRGVHFIQVPTTILA
>1K1S_101_121
VASIDEAYLDVTNKVEGNFEN
>1EZW_164_184
RSIQGSDIPFYMGAQGPIMLK
>1R9L_268_288
QNAIMHDGKASEGDIQGHVDG
>1SNG_220_240
ELAVDVLLPPGTNAAAVPTAP
>1RIQ_55_75
EKRPYKRATSCQKCLRVSGKH
>1WST_219_239
IVEDGPYSELRYSGEPTPPIK
>1IAL_16_36
DATSPLQENRNNQGTVNWSVE
>2GWD_6_26
TEEAVVATEPLTREDLIAYLA
>2IZR_279_299
LFDRKGYMFDYEYDWIGKQLP
>1Q14_247_267
KRVLCNLETVGDFKANKRPTD
>2BU7_244_264
MRATVESHESSLILPPIKVMV
>1C7Q_40_60
GSDFLGWVDWPIRYDKNEFSR
>1OHC_67_87
NKKLKSITMLRKKIVHFTGSD
>1FSU_230_250
SLMDEAVGNVTAALKSSGLWN
>1UX6_118_138
SVPDIDDICPENVDISETDFR
>1R6D_61_81
HGDIRDAGLLARELRGVDAIV
>1JYE_64_84
IGVATSSLALHAPSQIVAAIL
>1Y0Y_6_26
MVDYELLKKVVEAPGVSGYEF
>1XMB_113_133
MHACGHDGHVTMLLGAAKILH
>2C81_238_258
VKKGDIQGSNYCLSEFQSAIL
>1YU0_168_188
WDIKFRPAALDPRGMTLVAGA
>3MBP_350_370
AASGRQTVDEALKDAQTRITK
>2G17_151_171
LIAVPGCYPTAAQLSLKPLID
>1JK7_63_83
GDIHGQYYDLLRLFEYGGFPP
>1MXG_394_414
GNLGGWVDKRVDSSGWVYLEA
>1REO_84_104
ANLGPMRLPEKHRIVREYIRK
>2AQ5_222_242
RPVHAVFVSEGKILTTGFSRM
>1FC6_358_378
PDVQLDPEVLPTDLEGVCRVL
>2NMT_147_167
KRLTPVLIKEITRRVNKCDIW
>1LAM_130_150
YDDLKQKRKVVVSAKLHGSED
>2C1I_132_152
LDQLFSDASKAKEQLIKELTS
>1F8E_266_286
NGVKGFSYLDGVNTWLGRTIS
>1Q5N_127_147
AIVQNQVQQCYETALSQAQTY
>1NH1_217_237
HTNASYLPIIKDHLNDLYRQA
>1Q14_31_51
VIFMVGAGISTSCGIPDFRSP
>2C3F_75_95
YISPLDYNLLTNKPNIDGLAT
>1LJ8_238_258
TAHRLQLHDEHGIDDAWPVVC
>1RHC_38_58
DHFHPWYHDNAQSAQAWAWMG
>1NU5_3_23
IEAISTTIVDVPTRRPLQMSF
>1GYC_404_424
FAVVRSAGSTTYNYNDPIFRD
>1KKH_34_54
DLTSTIEIKETQEDEIILNLN
>2BX6_261_281
GFFLVQTKEVSMKAEDAQRVF
>2F5U_271_291
NRLQLGMLIPGAVPSEAIARG
>1CA1_19_39
VSILENDLSKNEPESVRKNLE
>2B0J_99_119
KIREVVKAKAKELPKPPKACI
>1HSK_219_239
DDLTERRESKQPLEYPSCGSV
>2J3X_113_133
FSIRDVELDRDISDETLDKVR
>2EX2_345_365
LIAPATMMQVLQYIAQHDNEL
>1WY0_25_45
LIPEKDPRVLYEAARHYPLAG
>1RRK_168_188
NQVNINALASKKDNEQHVCKV
>1Y42_286_306
LTDSSGAKFGKSAGNAIWLDP
>1X7F_124_144
VGFDGLTEAKMTNNPYGLKIE
>1TOI_64_84
LYLGIDGIPEFGRCTQELLFG
>1AOP_357_377
NSMACVSFPTCPLAMAEAERF
>1VFL_322_342
KRLNINAAKSSFLPEDEKKEL
>1YUE_189_209
ANGFDAPNFLEDLLATEMADE
>1LJ8_83_103
FTLYELGDTDDTEVRVIGSIS
>1TVZ_226_246
DFASLCFHVPFTKMGKKALES
>2AM1_137_157
NEIGLPYTVLHMPEGTEKLVL
>2FR1_117_137
VQAMVSAELGCPLWTVTESAV
>2HMC_96_116
IVGTGAVNTASAVAHAVHAQK
>2BOQ_28_48
LFDGAQCGEEVHESLRLTFHD
>1A87_50_70
YSLLAKLIDAESIKGTEVYTF
>1BIF_176_196
SPDYVNRDSDEATEDFMRRIE
>1LTQ_234_254
DIAGVPLVMQCQREQGDTRKD
>1B7E_328_348
KEAEHVESQSAETVLTPDECQ
>1LML_162_182
VVTHEMAHALGFSGPFFEDAR
>1N93_226_246
EFMDQIKLVASYAQMTTYTTI
>1RE9_112_132
RALANQVVGMPVVDKLENRIQ
>1TV5_131_151
GNAKPRIFRDVESRSIINSCG
>1YHT_226_246
EQINPNIEITYWSYDGDTQDK
>2A1X_132_152
PPDSGKKTSRHPLHQDLHYFP
>1ZWX_31_51
QMHRADLIAQADYMKNNDVVI
>1Z6F_242_262
GRTFKGREAESKKLLTWGFRF
>1GR0_211_231
LAKLFEDRGVQLDRTMQLNVG
>1F20_406_426
QQGKLSEEDAGVFISRLRDDN
>2NLO_227_247
AHPGTAFDVSCLTKDHWVGDV
>1OHL_296_316
LHAAAEKGVVDLKTIAFESHQ
>1PO5_248_268
VYLLRMEKDKSDPSSEFHHQN
>1R6D_308_328
VRWYRENRGWWEPLKATAPQL
>1HXX_73_93
ADAQTGNKTRLAFAGLKYADV
>1MJ5_61_81
CDLIGMGDSDKLDPSGPERYA
>2F8L_12_32
HMANEATQELFQVLDNTAIIL
>1GA8_20_40
KSVEAAHPDTEIRFHVLDAGI
>1DHS_185_205
EQNTEGVKWTPSKMIARLGKE
>1ZWX_49_69
VVILNEAFDTSASHRLLNNLR
>2BX6_107_127
DCKCTLACQQFRVRDCRKLEV
>1ZJC_192_212
NWRQHIANLSVYAQKLQQKNY
>2GUY_247_267
DGVLNYPIYYPLLNAFKSTSG
>1VFL_3_23
TPAFDKPKVELHVHLDGAIKP
>1YT3_144_164
LTERQCEYAAADVWYLLPITA
>2CWC_241_261
GMRLAVNLGGDADTVGAVYGQ
>1GPJ_63_83
EELGDLIHDDAWVKRGSEAVR
>1TR9_77_97
SRIPPAQYYARAENGVELAEQ
>2GU1_40_60
LDHLQLDMIQPGEELELMMDD
>1D3G_52_72
VRVLGHKFRNPVGIAAGFDKH
>2J4O_2_22
AAQRRSLLQSEQQPSWTDDLP
>3GCB_224_244
TLREQMQREIFRLMSLFMDIP
>2F8L_203_223
DVVISDLPVGYYPDDENAKTF
>1BN8_317_337
EGSTSSSSYPFSYAWGIGKSS
>1HMY_79_99
FPCQAFSISGKQKGFEDSRGT
>1I24_295_315
AGEFRVFNQFTEQFSVNELAS
>1GSA_102_122
LERAEEKGTLIVNKPQSLRDC
>1P5D_218_238
GKPENLKDLIAKVKAENADLG
>1PSW_51_71
VNEAIPMPLGHGALEIGERRK
>1YHT_83_103
INPYTGKPFLSYRQLDDIKAY
>1BOO_31_51
EESISLVMTSPPFALQRKKEY
>1ELV_312_332
RVKNYVDWIMKTMQENSTPRE
>1O5T_165_185
VTFNQVKGIFGFTDSDCIGKI
>2FBA_132_152
GSAYTGAWGRPQNDGPALRAY
>1AGX_282_302
FVLRNAEQPDDKYGWIAAHDL
>1U16_231_251
DAISERDFVVEFLSVATLLLI
>16VP_236_256
VRGVPIEARRLRELNHIREHL
>1OX0_290_310
SPHPEGQGAIKAIKLALEEAE
>1NUY_210_230
SINEGYAKEFDPAITEYIQRK
>1W8K_92_112
NDHISPMTLANLKERYKDNVE
>1LI4_261_281
TMDEACQEGNIFVTTTGCIDI
>2GVK_173_193
AVIGEEDADFAGGSYVFVQKY
>1GTK_282_302
DAEQMGISLAEELLNNGAREI
>1VLI_68_88
ADRMYQKDPGLYKTAAGKDVS
>1FXX_139_159
DVMRACYALRPEGINWPENDD
>1OEW_112_132
SSSFTEDSTIDGLLGLAFSTL
>1NI9_151_171
ALGKPLSELTVTILAKPRHDA
>1T9H_276_296
VKQAVEDGELKQYRYDHYVEF
>1HBZ_65_85
EFEVTEDVSKYTKALVFQPGT
>2HKD_83_103
DGSTLVSKKVTSKDKSSTEEK
>2EVX_331_351
SNAMVAPHYTVNSHSVMYATR
>1D5T_148_168
FVANFDENDPKTFEGVDPQNT
>1P1M_133_153
LLTRGLVDSNGDDGGRLEENL
>2GG6_401_421
HLDHRIAMSFLVMGLVSENPV
>1OYG_54_74
KGLDVWDSWPLQNADGTVANY
>1SI7_39_59
LLKANPEDFVVVEDLGFEPDG
>1GQE_228_248
DDIDIEINPADLRIDVYRASG
>1G97_119_139
INHKNVATILTAETDNPFGYG
>2B5W_187_207
LTLAMLKVDDKGYENLYCLGR
>1PEA_313_333
RHLYDIDIDAPQGPVRVERQN
>2C43_28_48
RWAFSCGTWLPSRAEWLLAVR
>1ZU4_237_257
ATTGQNGVIQAEEFSKVADVS
>1WY0_2_22
EKYEELFARIKEKAKLIDEKI
>1TR9_301_321
KQQFSYSELKRLERWQQASAN
>1AGX_86_106
VVITHGTDTMEETAFFLNLVV
>1BT3_143_163
WNWDNPGGMVLPDFLNDSTSS
>2BKW_252_272
KGAYFATPPVQLINSLDVALK
>2BWM_151_171
APAQLALNNFGYAQGWRLDRH
>4ENL_48_68
MRDGDKSKWMGKGVLHAVKNV
>1T5J_169_189
AFFVSSALKDRKDFSLLDECY
>1SIG_179_199
MKLCVEQCKMPKKNFITLFTG
>1NI9_93_113
RMTAMGQANALAVLAVGDKGC
>2ABS_57_77
FFLKRGDATLATPEQMRIYST
>1REO_236_256
IVGGMDKLPTSMYRAIEEKVH
>1F2J_240_260
PNMVVPGAESGLKGHAEQVAE
>1YPX_152_172
QPYLDDAEKFANDLATAYQKA
>1U94_193_213
LIFINQIRMKIGVMFGNPETT
>1KA1_247_267
QTAIKNKLNISKSLHLDSQAK
>1IG8_175_195
TKGFDIPNIENHDVVPMLQKQ
>1PB1_303_323
NLNGDYISDALAAQVGGIGIA
>1NF1_221_241
LKLMSKILQSIANHVLFTKEE
>2BWV_196_216
TRAMEKCRPGMFEYHLEGEIH
>1EYB_165_185
NTSMENRCFYNSDGDFLIVPQ
>2PGD_408_428
AISTGVQAGIPMPCFTTALSF
>1JDN_206_226
RNIQASERVVIMCASSDTIRS
>1CJC_228_248
FLGLQDRIKEAARPRKRLMEL
>1CJC_212_232
EMIQLPGTRPMLDPADFLGLQ
>1QF5_69_89
GNGVVLSPAALMKEMKELEDR
>2CFQ_24_44
GAYFPFFPIWLHDINHISKSD
>2HZ6_201_221
YASPVVAFYVWQREGLRKVMH
>1LL2_294_314
TTQPFVSSEERKERWEQGQAD
>1CJC_394_414
LKAGHLPSGPRPGSAFIKALL
>2I7Q_114_134
NEFQGAEAMVLESVMFAILAE
>1LZL_166_186
AAGTVLKARDEGVVPVAFQFL
>2FBA_192_212
PDLEYVIGYWDSTGFDLWEEN
>1UOZ_288_308
DGTCGRGEPQAGRFVSQYAID
>1YI9_105_125
PKGVGFRVGGETGSKYFVLQV
>1UXY_197_217
TTVTPQQVFNAVCHMRTTKLP
>2AZQ_272_292
RDRGVQGERFAELSFDFRLQG
>1WD3_32_52
LYQLQRGSDDTTTTISPLTAG
>2F68_201_221
LNINVTGTHSNYYSGQSAITD
>1TFZ_350_370
RDDQGTLLQIFTKPLGDRPTI
>2F4Q_132_152
HVARFRVGSDIYARQHKTYGL
>1IMV_67_87
TALSALSLGADERTESIIHRA
>1BHE_219_239
IATGDDNVAIKAYKGRAETRN
>2HJS_28_48
ERDFPLHRLHLLASAESAGQR
>1YE3_177_197
STGYGSAVKVAKVTQGSTCAV
>1WD3_224_244
YRFVTAAVKGGADKWAIRGAN
>1GXN_85_105
EVYKSGGNTKYRDAVRKAANF
>1J09_155_175
TTEVKDELRGVVVYDNQEIPD
>2I0Z_368_388
EFTVNVNGTQSIEKAFVTGGG
>1SVB_352_372
VNVAMLITPNPTIENNGGGFI
>1VJ1_246_266
GDISNTVISQMNENSHIILCG
>1MLA_107_127
FADAVRLVEMRGKFMQEAVPE
>1QZ9_251_271
QPLSGWFGHSRQFAMEPRYEP
>1Z6F_104_124
RGINLQSGNDACVAMADFAAG
>1UTE_14_34
DWGGVPNAPFHTAREMANAKA
>2D7U_263_283
FDFEMARYSARINGATMLAVT
>1X7F_157_177
ILSHQANKSALIGCHNFYPQK
>1N11_56_76
RAGHTEVAKYLLQNKAKVNAK
>1UMG_102_122
GNVRGLGPGVAEMEIEERASE
>1MUW_305_325
CMRNYLILKERAAAFRADPEV
>1XIP_216_236
PLSVTILSPQDFLAVFGNVIS
>2F7F_266_286
GDMAYISKRVREQLDEAGFTE
>1SDJ_127_147
ISLEQGTPGFEPPLEGETRAA
>2A3N_37_57
AARQKAEQVADEIYQAGFSSL
>1PO5_96_116
FANGERWRALRRFSLATMRDF
>1W8K_209_229
RKNLGNAKFGLWVDGNCEEIP
>1XP3_220_240
LQVLHINDSKNVRGAGKDRHE
>1QYI_313_333
VNKDDVFIVGDSLADLLSAQK
>1L9K_116_136
GPGHEEPIPMSTYGWNLVRLQ
>1P5J_135_155
LKNEGATCKVVGELLDEAFEL
>2CEY_283_303
YAEFVKQTGQKGESALKQIEA
>1SIG_151_171
RLVPKQFDYLVNSMRVMMDRV
>1V0D_65_85
GLPNDAELLLLTAGETWHGYV
>1FP2_331_351
AGFQHYKISPLTGFLSLIEIY
>1MLA_90_110
GHSLGEYSALVCAGVIDFADA
>1RHC_46_66
DNAQSAQAWAWMGAALQATKK
>1KS8_315_335
LEAAELGLSASSYRQFAQTQI
>2DBN_7_27
HNVHKEEHAHAHNKDYDIPTT
>1Z5V_284_304
SVRKTTVLDVMRRLLQPKNVM
>1DD9_268_288
EQAMPLSAFLFNSLMPQVDLS
>2NMT_45_65
SFEWCSIDVDNKKQLEDVFVL
>1AGX_265_285
HDEQGLQIVRSSRVAQGFVLR
>2A84_224_244
ATAGAQAALDAARAVLDAAPG
>2IY9_260_280
RPDAKTGTGSGTSEATAIVSG
>1ZOD_27_47
MIIERAKGSFVYDADGRAILD
>1GSO_353_373
IHGLPLEEVAGGKVFHAGTKL
>2FGT_192_212
FVTESIKTNTFKQALFSDPSI
>1MDO_365_385
PDMTESDFDRVITALHQIAGQ
>1GCA_141_161
IQYVLLKGEPGHPDAEARTTY
>1YDX_324_344
KDIKERMKSDDSPFLSLKLAG
>1XKS_19_39
TFGSSLPVKVMEALTLAEVDD
>1M6E_313_333
EPLLLDHFGEAIIEDVFHRYK
>1GW1_181_201
KQSTPEQYKQLFRYSVEYLRD
>1QWO_370_390
YSASWVVPFGARAYFETMQCK
>1SO7_292_312
AQWLLYTHPTHSWQRADLGAY
>1PO5_423_443
ARTELFLFFTTILQNFSIASP
>1ITX_89_109
PWIDTGKTFAGDTWDQPIAGN
>1P5J_326_346
NLRTPLPSLVVIVCGGSNISL
>2CY7_199_219
PADSDRHCNGFPAGAEVTNRP
>1VJO_83_103
ENPLTIAVSGTGTAAMEATIA
>2DBY_1_21
MLAVGIVGLPNVGKSTLFNAL
>2GHR_90_110
YKTFRDIENEKFDGLIITGAP
>1FO8_115_135
DFFEYFQATYPLLKADPSLWC
>1HSK_206_226
LAPGKMTEIQAKMDDLTERRE
>1RVK_43_63
EDGQEGHSFTAPEIVRPHVIE
>2GI3_134_154
DLERVPGGSSGGSAAAVSAGM
>2BI0_280_300
TAPVHEGDTLYSELHIESAQA
>2VTK_148_168
SMTPQAVLAFVALIPPTLPGT
>2FUZ_245_265
TAKRMARHFLARVPEDGVVYW
>2FTP_35_55
LVDDLSAAGLDYIEVGSFVSP
>2EVX_98_118
IAIPGCAETYQTDLRRSQSAG
>1XM9_390_410
SEDILSSACYTVRNLMASQPQ
>1JY1_165_185
THKSGESPTHFKANLISYLTA
>2B5W_256_276
AIQSVQALAPNGVGALLGVPS
>1G6S_365_385
YIRITPPEKLNFAEIATYNDH
>1DS1_97_117
MLGLVGRRLGLHTGYRELRSG
>2MNR_250_270
PEEMFKALSIGACRLAMPDAM
>2AQ5_212_232
AEKDRPHEGTRPVHAVFVSEG
>1SDJ_225_245
SPAIGIVEDPVTGNANGPMGA
>2CJG_74_94
ALVDDREFHAELMQAALNKPS
>2B3H_200_220
CLMQAIDAVKPGVRYRELGNI
>2H7O_197_217
INRSGSWADVARQSLQRFDST
>2HRZ_161_181
PLTSYGTQKAICELLLSDYSR
>2CY7_6_26
AATLTYDTLRFAEFEDFPETS
>1AOP_400_420
VMRVTGCPNGCGRAMLAEVGL
>4BCL_174_194
ANFGDWIREFWFIGPAFAAIN
>2GTI_258_278
DYAFEHVVYGSFNQKIIGGLH
>1LFW_226_246
TISGPDLEAVKLAYESFLADK
>2A2F_301_321
ELSKYFLRNRQLLDLLILEHH
>1ZDY_78_98
VVEKGLFPATGHPVDDLLADT
>1ZHX_375_395
PEEGALVPEKDDTFLKLASAL
>1BOO_39_59
TSPPFALQRKKEYGNLEQHEY
>1Y0Y_248_268
HKQVTHLGKGTAIKIMDRSVI
>2GU1_2_22
SLQPKRIHYMVKVGDTLSGIF
>1F1O_89_109
HYGLTSTDVVDTALSYLLKQA
>1DNV_413_433
INLTPNSLTSAFNGLYGNGAT
>1FNO_237_257
LAARIHAEVPADEAPETTEGY
>1MZE_270_290
GDVLYIPMYWWHHIESLLNGG
>4BCL_84_104
EVDIANETKDRRIAVGEGSLS
>2H14_45_65
SSSADKLIKIWGAYDGKFEKT
>1KA2_438_458
KKDIPDFEEKVAKAEFDPIKA
>1YON_276_296
PENTRLFEMVKRKESEYERIG
>2HBJ_252_272
NKLIESNKLAGVLYESRNVAK
>1O20_264_284
PGTCNAAEKLLVHEKIAKEFL
>1EZW_284_304
GTAIGLVDEDMIEAFSIAGDP
>1MKY_130_150
VKPELYSLGFGEPIPVSAEHN
>2CU2_136_156
ALGLRPTRPETEYGYIRLGPR
>1XAG_248_268
VEYYHKIPHGHAVMVGIIYQF
>1NTY_285_305
KIVLKASSIENKQDWIKHIRE
>1NUY_120_140
LDGSSNIDCLVSIGTIFGIYR
>2ALA_26_46
PLTLQMQVVETSLEPTLNLEY
>1VHN_121_141
LRKSVSGKFSVKTRLGWEKNE
>2PIA_80_100
RGGSISFIDDTSEGDAVEVSL
>2GS8_297_317
AERLGKNYRIIVSKTKDLPDV
>1VRM_57_77
YKFSFTDERSVVKKINDHPNE
>1JDN_101_121
ARLASHWDLPMLSAGALAAGF
>1VE1_40_60
KDRPAWYMIKDAEERGILRPG
>1E5W_26_46
GKQLFDQVVKTIGLREVWFFG
>1US0_94_114
QKTLSDLKLDYLDLYLIHWPT
>1X7F_337_357
SFGKYKGELQIILKEMPIDER
>1MC0_42_62
ETQATHCCLLLVSEDNLQLSC
>2J4O_203_223
LNVDHTTENEDELFRLSQLGL
>1R5Y_112_132
SSLTKQSEEGVTFKSHLDGSR
>1T6C_266_286
VEDRRAKVILAGIGIFLKTLE
>1SZN_159_179
TCTTALDPTLAPPGYDWSTSK
>1LJ8_425_445
TIPDPRAEFCQGLVSDDALIS
>2BI7_111_131
TCSPDEARALIAEKGDSTIAD
>2BKW_116_136
RPLKIGESVPLELITEKLSQN
>1VPK_28_48
IASKALAKKSVKPILAGFLFE
>1XOV_163_183
ANAIHKSGMYDKLGIAIAEGL
>1ISR_419_439
LDFLIKSSFVGVSGEEVWFDE
>1JDW_136_156
TEGVTVRRPDPIDWSLKYKTP
>1GSO_137_157
LREKGAPIVIKADGLAAGKGV
>1KWF_284_304
GIVDGYTIQGSKISNNHNASF
>1RVK_51_71
FTAPEIVRPHVIEKFVKKVLI
>1PB1_131_151
VRYYQGTPSPVKHPELTDMVI
>1ZGK_277_297
LDSVECYDPDTDTWSEVTRMT
>1Z6F_48_68
MMTSYVIGQAMKAGKFKETDL
>1UX6_88_108
DNCRLVPNPDQKDSDGDGRGD
>2GHR_25_45
TKERAETQDIRALKIAILNLM
>1LZL_25_45
DLPNARATYDALIGAMLADLS
>1F8E_282_302
GRTISIASRSGYEMLKVPNAL
>1R6F_136_156
AELTAELKIYSVIQAEINKHL
>1EZW_69_89
YTRHPLITASNIATLDWISGG
>1VB3_183_203
DGDFDACQALVKQAFDDEELK
>1WW9_112_132
TSAQIGRQKLKTYPVQEAKGC
>1HA0_27_47
EVTNATELVQSSSTGKICNNP
>2FK8_91_111
GMTLLDIGCGWGTTMRRAVER
>1KQ3_251_271
SGLGFESGGLAAAHAIHNGLT
>2HMA_243_263
TIGQRGGLGIGGQHGGDNAPW
>2PGD_119_139
GILFVGSGVSGGEDGARYGPS
>2BG1_114_134
YLLDDGTGRVEVGNVLMDNQT
>1B6R_187_207
GILRTSVAFPQANAQQQARAE
>1TVL_13_33
AMIHGVGGTTDGWRHPDVDPS
>2O1B_301_321
YDDFLEEQSNVFKTRRDRFEA
>1RW3_49_69
QEARLGIKPHIQRLLDQGILV
>1W9H_147_167
RNLTFYVDNLLVQFVSKLGGK
>1KJO_159_179
NESGAINEAISDIFGTLVEFY
>2D0B_233_253
SVHVSVAAASIIARYVFLEEM
>1RPT_140_160
LKSEEFLKRLQPYKSFIDTLP
>1SUU_185_205
TNRGTQGVCGMKLKEGDLFVK
>1U4G_271_291
GVIRSAQNRNYSAADVTRAFS
>1R6W_62_82
QSVLLAWVNNWLAGDCELPQM
>1JIX_57_77
NDYDRLIVVNSSINFFGGKPN
>1L6J_139_159
RVYSRDADIVIQFGVAEHGDG
>2HVQ_21_41
LYSLGLTGGEWVAREKIHGTN
>1HMY_232_252
VGKGGQGERIYSTRGIAITLS
>2A2F_272_292
TGALTQINLDLMQCEFFAASE
>1BT3_122_142
LYFYERILGKLIGDPSFGLPF
>1HXX_21_41
HYFSKGNGENSYGGNGDMTYA
>2NWH_263_283
AAIAEGKTIREALRQGAAAAA
>1DHS_125_145
GGVEEDLIKCLAPTYLGEFSL
>1BG6_29_49
SVLAWDIDAQRIKEIQDRGAI
>1VPK_131_151
TPAESGITFEVDTSLLEEMVE
>1SVB_158_178
SGRKTASFTISSEKTILTMGE
>2BI0_22_42
QVFDWAPGVTLSLGLAAAHQS
>1WM1_18_38
WLDTGDGHRIYWELSGNPNGK
>1NW3_299_319
LKGSVSWTGKPVSYYLHTIDR
>1KA2_114_134
LATKAWEEAKAKDDFSKFEPW
>2IM9_282_302
RQASSQYGKVVDVSLIDYLDK
>1WER_162_182
GCLQKSVQHKWPTNTTMRTRV
>1UG6_204_224
EALRAAGARRVGIVLNFAPAY
>1SVS_159_179
DRIAQPNYIPTQQDVLRTRVP
>1NHS_147_167
PEVNNVVVIGSGYIGIEAAEA
>1G97_133_153
DNPFGYGRIVRNDNAEVLRIV
>2H85_78_98
GVDIAANTVIWDYKREAPAHV
>1B6R_335_355
LIPLLPPEYASGVIWAQSKFG
>1ITX_35_55
PTKVTHINYAFADICWNGIHG
>1Q7E_19_39
QSGPSCTQMLAWFGADVIKIE
>1GR0_188_208
DARVPIVGDDIKSQVGATITH
>2NXF_275_295
SSGAQHITLEGVIETPPHSHA
>1TVZ_41_61
EMAVSPVNQDIVSMGANAAKD
>1G55_278_298
LSQEEQITKLLILKLRYFTPK
>1R4U_79_99
FGSILGTHFIEKYNHIHAAHV
>1VYR_70_90
GAPGLHSPEQIAAWKKITAGV
>1ZSY_280_300
SVSLLIFKDLKLRGFWLSQWK
>2EU9_243_263
ENREHLVMMEKILGPIPSHMI
>1ZJC_44_64
HLIVEEAYHCGASDVRVVYSD
>1W5D_145_165
DEYTYYGAPISALTASPNEDY
>1BI5_330_350
VLSEYGNMSSACVLFILDEMR
>2C6J_243_263
TRKKKQWDVLSTKFSSVKKTQ
>1Y0Y_131_151
KKAPDWDQIFIDIGAESKEEA
>1RRK_231_251
KISVIRPSKGHESCMGAVVSE
>1ITX_207_227
GAVDGKKYLLTIASGASATYA
>1WDP_33_53
DGLKEQLLQLRAAGVDGVMVD
>3GRS_91_111
EGKFNWRVIKEKRDAYVSRLN
>1YDX_338_358
LSLKLAGEIKVPYVKSFQLQR
>2GU1_97_117
EWREILFSGEINGSFSVSARR
>2GHS_54_74
PTFDPASGTAWWFNILERELH
>2DFW_288_308
SARGVLACRRLSEDFRLHLMD
>1QOY_210_230
SYSIAAGVVEGKLIPELKNKL
>2H14_20_40
LKFTLAGHTKAVSSVKFSPNG
>1OGQ_123_143
QIKTLVTLDFSYNALSGTLPP
>2C6J_233_253
DACKSYDQWITRKKKQWDVLS
>1G97_382_402
ITVNYDGKNKYKTVIGNNVFV
>1BUP_172_192
IINEPTAAAIAYGLDKKVGAE
>2CWC_20_40
VGDALGAQVEGLPKGTFPEVR
>1R9L_84_104
REGVFVNGAAQGYLIDKKTAD
>1JTA_234_254
VFNRVTERAPRVRYGSIHSFN
>1ZX5_146_166
LKEEDFDFKTLLNTFETTPYD
>1E4F_260_280
IITHGNAVYNDLKEEEIQYRG
>1Q0H_1_21
HHHHHHSGMKQLTILGSTGSI
>2BKW_323_343
VADPPDVIAFLKSHGVVIAGG
>1WP5_155_175
MNELFLVTHNGYALWFDESEV
>2GS8_117_137
LVKACDQLFDTQLDQKALAQK
>1YUE_132_152
IVLLKVRLFSDAASTSKFESS
>3GCB_148_168
VQYLLAAPTEDGGQYSMFLNL
>1H6L_33_53
LDPKNPQNSKLITTNKKSGLA
>2BI0_295_315
IESAQAHADGGVLGLRSLVYA
>2AZP_118_138
VGEVEATLHEDGSVSVRNVPA
>2FB9_3_23
FMRVLLIAGGVSPEHEVSLLS
>2GUY_356_376
SELYKLIASANAIRNYAISKD
>1A5T_247_267
WLATLLMDALKRHHGAAQVTN
>1EDZ_23_43
NNVEEYKKTHNGQGPLLVGFL
>1O59_32_52
NKAVDVIGSKLGGQVVSFSDE
>1OZA_270_290
RIGALRCHSQAFTIKLKKDLP
>1BU8_30_50
WSPEDIDTRFLLYTNENPNNY
>1ZWX_154_174
ADDSLISKDTSRAIRAEQMQE
>1OLT_402_422
EDLKLLAPLAKDGLVDVDEKG
>2IJR_146_166
SHINGADCWTKLGVMQEHACN
>2DBN_197_217
NAQSFLNRLWTFESDGKQWFN
>1OZ2_71_91
RLRLHFDGYSECHDFWVNANS
>1P9R_149_169
LGMTAHNHDNFRRLIKRPHGI
>1MXA_91_111
VLSAIGKQSPDINQGVDRADP
>1SP3_143_163
HFYGGGGDAVKHGDLDSSMAY
>2C3F_175_195
TSDGPLMSLRTGKETFNQSAL
>1E5W_112_132
NDDIYCPPETAVLLASYAVQS
>1R3S_233_253
ALPYIRDVAKQVKARLREAGL
>1F9V_188_208
SEEMVEIILKKANKLRSTAST
>2J3X_243_263
HEQLGALEGYLHSDYKAINSY
>1VB3_2_22
KLYNLKDHNEQVSFAQAVTQG
>1NML_264_284
AVWSLEEAVAVMGTAQLGTEL
>1PSZ_25_45
QKLKVVATNSIIADITKNIAG
>1V4A_65_85
EWQHYAAWLQEALCNVSDEAG
>1TVZ_63_83
ITDEDKKKIGMVIVATESAVD
>2IZR_238_258
ATPIEVLCENFPEMATYLRYV
>1VLO_167_187
KAATLFNDAQRQAVEGMKPFF
>2VTK_290_310
HVFILDYDQSPAGCRDALLQL
>1ELV_285_305
DPNDKTKFYAAGLVSWGPQCG
>1O20_298_318
VRGCEKTREIVPDVVPATEDD
>1XA6_31_51
LQQEAPRPKRIICPREVENRP
>1SVS_241_261
RMHESMKLFDSICNNKWFTDT
>1LI4_219_239
AGYGDVGKGCAQALRGFGARV
>1T3S_274_294
KSQAKHLNVQMVAADKLAQCP
>1PJC_75_95
EPLPAEYDLMQKDQLLFTYLH
>1LFW_14_34
DAILKDLEELIAIDSSEDLEN
>1XGK_130_150
PKFTVENYVRQLGLPSTFVYA
>1Q0H_80_100
QGSRTEVLSGQQAACDMAALE
>1W3U_122_142
SSEASNYMTLPKLQEIQLQDN
>2O14_130_150
GQLNLLVTEGKAGTAFTLSAL
>1VJT_256_276
PWDTQMSPAAMDMYKFYGMLP
>1EVY_299_319
AEGVATADPLMRLAKQLKVKM
>2FK8_141_161
SRQVLLQGWEDFAEPVDRIVS
>1WZZ_215_235
LAVNRATGALSIASGWPPRFS
>1U94_297_317
YKGEKIGQGKANATAWLKDNP
>1GWU_94_114
RTVSCADLLTIAAQQSVTLAG
>1H8L_285_305
WEQNRRSLLQFIKQVHRGIWG
>1UXY_22_42
EDEQQLLNAWQYATAEGQPVL
>1LW7_40_60
TVRDLKLFYDSKMKRMPTVQD
>1CA1_289_309
EWEMDNPGNDFMTGSKDTYTF
>1PO5_393_413
HFLDANGALKRNEGFMPFSLG
>1M4L_48_68
YVLKFSTGGSNRPAIWIDLGI
>2BBC_270_290
NPLMISQLLPVLNQKSYVDLI
>1HSK_257_277
LQGHRIGGVEVSTKHAGFMVN
>1XC3_255_275
YLDFSELSDDISDYIVPPRLG
>1LZL_106_126
ARELGFAVANVEYRLAPETTF
>2FAU_77_97
QIELFNDKSNTHEFVNLVKEL
>1C7Q_193_213
FVIPDNIGGRYSVLTAVGLLP
>2FEZ_195_215
EALTFEHPYREPLWTQLITAY
>1OQ9_99_119
VGDMITEEALPTYQTMLNTLD
>1MLA_265_285
AAQGVEHLYEVGPGKVLTGLT
>1NI5_95_115
RQARYQAFARTLLPGEVLVTA
>1RIQ_292_312
RGYVIRRILRRAMRFGYKLGI
>2EX2_7_27
YITQLPAGANLALMVQKVGAS
>1W55_184_204
EGEENARKLTFKEDLKKLDLP
>1DYK_40_60
LSRNSHIAIAFDDTKVKNRLT
>1KVP_71_91
VPHRHVYGEQWIKFMKDGVNA
>2GZ7_168_188
PTGVHAGTDLEGKFYGPFVDR
>1K1S_200_220
IQKLRDILSKNYNELEKITGK
>2IM9_154_174
ITFSIRNEKKQPVALYANALI
>1UMG_161_181
HGGFKFEVLDVYQGEAVMLSA
>1G93_160_180
VDFLFCMDVDQVFQDKFGVET
>1A8D_383_403
RDLKTYSVQLKLYDDKNASLG
>1JTA_163_183
SDGNFTDDMYTTKDGETYVQH
>2CY7_13_33
TLRFAEFEDFPETSEPVWILG
>8ABP_92_112
FVNAKGKPMDTVPLVMLAATK
>1LML_325_345
ACGVTRHPGLPPYWQYFTDPS
>1PGS_150_170
QYNKSSIDGVPYGKAHTLGLK
>2CZ9_5_25
KSPGRVNLIGEHTDYTYGYVM
>2HMC_234_254
GNVLPKEVIHLCKLSQAAAKG
>1PHP_276_296
ANTKVVPIDAIPADWSALDIG
>2HOE_184_204
LKEKYGIEVWVENDADMGAVG
>2NVP_262_282
LREEIDNAIEKHGKVYKEGFG
>1VLO_345_365
GIGETAIVQIRNREMPVKVTK
>1F8E_24_44
AVRIGEDSDVLVTREPYVSCD
>1ZX5_252_272
LYAAEGYFILRGKETADLHRG
>1F2J_264_284
KTLARVIPPALPGVTFLSGGL
>1ZSX_285_305
RLGCTLPQLAIAWCLRNEGVS
>1GSA_175_195
EGDPNLGVIAETLTEHGTRYC
>2CZ9_258_278
VEEVGKILTTAHWDLAKNYEV
>2FGQ_311_331
YAGGVQAGESQTGVQVGIRHA
>1ADT_61_81
FTSNKTFVTMMGRFLQAYLQS
>1QUB_158_178
QHAMFGNDTITCTTHGNWTKL
>1OWL_313_333
PWENREALFTAWTQAQTGYPI
>1BIA_199_219
AQIVIGAGINMAMRRVEESVV
>1G97_316_336
ESSVADGVIVGPYAHIRPNSS
>2BWM_41_61
VKVINNFGYDAGGWRVEKHVR
>1XTI_105_125
NVKVAVFFGGLSIKKDEEVLK
>2C43_158_178
MKRKFTNKEWETIRSFKDEWT
>2A2F_78_98
PEVYHQAKEFMYACMKFAEEL
>2BBC_169_189
PHLLQDHVSVDTMAMAGMAFS
>1M4L_248_268
YQASGGSIDWSYNQGIKYSFT
>1Z5V_305_325
VSTGRDRQTNHCYIAILNIIQ
>1J6U_105_125
FRDTLKREKKEEFAVTGTDGK
>1G4R_13_33
SPNGKLTVYLGKRDFVDHIDL
>1EWF_61_81
FQLPSSQISMVPNVGLKFSIS
>1V04_38_58
ELPNCNLVKGIDNGSEDLEIL
>1MGP_109_129
DVVLVLTLSSKLSGTYNSAVL
>1ZTU_50_70
QPHGALLTADGHSGEVLQMSL
>1D5R_23_43
YPNIIAMGFPAERLEGVYRNN
>1VYR_62_82
SAQAKGYAGAPGLHSPEQIAA
>1B9H_170_190
GKRVGELDSIATFSFQNGKLM
>1UOZ_166_186
DTLTRDPAAAVYVDAGHSRWL
>1WAK_8_28
LGSDDDEQEDPNDYCKGGYHL
>1ZOD_356_376
GRGLLLGVEIVKDRRTKEPAD
>1Y8A_25_45
FTDWEGPWILTDFALELCMAV
>1XKG_148_168
QHGCHGDTIPRGIEYIQHNGV
>2AZQ_81_101
EHFLDLLQDAKDAEAGLGGGT
>1VJO_262_282
YWGSERVYHHTAPINLYYALR
>2AUJ_103_123
YLFRAEESGVVELKDLAEGHL
>1NTH_284_304
NAVLMSSASWHLDGPVHIRWG
>1IGR_150_170
DLCPGTMEEKPMCEKTTINNE
>1NTH_298_318
PVHIRWGSTNTRETLMIAGWA
>2GU1_138_158
FSRSLRAGDRFDILVKQQYLG
>1VRM_109_129
RLLELWGFTGNYENLRVPSRE
>1V4A_167_187
ELNFSSDIDLIFAWPEHGCTQ
>1T5J_256_276
TDSLASMYGAMAGAYYGFKNI
>1KWF_311_331
ASMTGYDLNFAKELYRETVAV
>1YQS_106_126
MSHRSGLYDYTNDMFAQTVPG
>2C81_303_323
YYGYVFRFDPVKFGGLNADQF
>2O1B_242_262
KDVAIEIYSLSKGYNMSGFRV
>1HX0_70_90
CTRSGNENEFRDMVTRCNNVG
>1V73_46_66
HCGDLPETKLSSEIKQIMPDT
>1B8P_58_78
MEIDDCAFPLLAGMTAHADPM
>1XKG_68_88
FEHLKTQFDLNAETNACSING
>1CKO_190_210
WIPLEHPTIIKDHLKKANAIY
>1SIQ_241_261
FGCLNNARYGIAWGVLGASEF
>1XM9_413_433
KQYFSSSMLNNIINLCRSSAS
>2B69_5_25
HHHHHHSSGRENLYFQGHMEK
>2D5B_339_359
EALRTRYEADLADDLGNLVQR
>1VPT_228_248
IYTGENMRLTRVTKSDAVNYE
>1IR6_249_269
LLTDDAAEAQALVGELHRLNA
>2B78_357_377
LDLQQLPSDFAVNVQDESSNY
>1MDO_103_123
PVMVDVDRDTLMVTPEHIEAA
>1SB8_225_245
WTSSMIQGDDVYINGDGETSR
>2B61_286_306
LHLLRALDMYDPSLGYENVKE
>2HQ2_119_139
ASVFHIKENTARGERQSIQFF
>1VJP_80_100
KQYWNDVDSLTSDPEIRKGVH
>1LL2_272_292
SYQHVEDVSGAVSHLSLGETP
>1OFL_148_168
FDQVINLNNTARAIKDGSVGG
>3SIL_141_161
LYKSTDDGVTFSKVETNIHDI
>1PHP_180_200
KALSNPDRPFTAIIGGAKVKD
>1PFO_352_372
STKNPAYPISYTSVFLKDNSV
>1WP5_138_158
INLKNDDQVVDVHLTDGMNEL
>1VPB_334_354
TYNAKKMGVDPTISGSSILVM
>1CRZ_91_111
LVDTGGAPGTVLAQNSYKVNK
>1U8X_451_471
EDLVEANKDFWPELDQSPTRI
>1UG6_372_392
AREEGVDLRGYFVWSLMDNFE
>1POT_99_119
NNDYSIPYIWGATAIGVNGDA
>1JL5_339_359
LERLIASFNHLAEVPELPQNL
>1X3L_6_26
IREIGLRLVGEAIKAADPYRA
>1VRM_283_303
FVMAGKDWRKVVLDFPNMGAH
>2GZ7_35_55
TVYCPRHVICTAEDMLNPNYE
>1LRZ_280_300
HNKRDNLQQQLDANEQKIEEG
>1LL2_167_187
LNTFFNSWATTDIRKHLPFIY
>1UOZ_207_227
SLNVSNFYTTDEEIGYGEAIS
>1SNG_315_335
EGAAATAAMMLLAGAMPPRRT
>4ENL_202_222
GASAGNVGDEGGVAPNIQTAE
>1GP6_278_298
LSNGKYKSILHRGLVNKEKVR
>1JX6_258_278
REDIMINGWGGGSAELDAIQK
>1XWI_70_90
NNSTFFSISSSDLVSKWLGES
>2BI7_341_361
VGRLGTYRYLDMDVTIAEALK
>1Q25_335_355
QAPICNKKDAAVCQVKKADST
>1LTQ_181_201
LEKCDTDVINPMVVELSKMYA
>2NZL_147_167
ALRWLQLYIYKDREVTKKLVR
>1Q1Q_162_182
RDFLKGEVQFGSWFDHIKGWL
>1SIG_270_290
MVEANLRLVISIAKKYTNRGL
>1A8D_311_331
KFIIKRYTPNNEIDSFVKSGD
>1QWO_268_288
YNYLQSLGKYYGYGAGNPLGP
>1C7Q_423_443
MFALLGKPGFEDEKAALMKRL
>2FTP_268_288
TGVDMHALVDAGQRICAVLGK
>2B5W_121_141
HGYMSEFFTSPEKYLVRIPRS
>1V71_97_117
GIPAKIIMPLDAPEAKVAATK
>1EWF_336_356
YPAVDVQAFAVLPNSALASLF
>1RK6_114_134
APLAHANPPAPLDLLDEGGSF
>1XFI_291_311
NDLPVIDLSRVSQELAYLSSD
>1VJ1_108_128
VTSFYWPWQTKAILDGNGLEK
>1KWF_291_311
IQGSKISNNHNASFIGPVAAA
>1HD7_107_127
ELQELPGLSHQYWSAPSDKEG
>1YQS_183_203
YQNRIFTPLNLTDTFYVHPDT
>2PGD_228_248
DSFLIEITASILKFQDADGKH
>1EA7_59_79
TPINNSCTDRNGHGTHVAGTA
>1WD3_303_323
TENSVQENIVAAKYVVGSLVS
>1GYN_221_241
SFGNVHGVYKPGNVVLTPTIL
>1NML_146_166
PVTFDNMAVAIEAYEATLITP
>1L8Q_261_281
RKIAMYLCRKVCSASLIEIAR
>1UR3_189_209
LQSRLPFTLATNQVEISPVHQ
>2G8J_288_308
EWNKVDPYEREQLRVKMEDGE
>1EWF_273_293
AGVLKMTLRDDMIPKESKFRL
>2H6O_26_46
FNVEILEFPFYPACNVCTADV
>1Z70_277_297
RSQNTPDSSASNLGFRCAADR
>1ULZ_204_224
NPKHIEYQVLGDKHGNVIHLG
>2HWK_19_39
LKTAGIDMTTEQWNTVDYFET
>1I6L_127_147
PLMAADILLYNTDIVPVGEDQ
>1RP4_217_237
DLFMARIGNFPDRVTNMYFNY
>1JIX_273_293
TMASDAVMLIDEEFDTKHRII
>2DBY_334_354
EAGGWARAKERGWVRLEGKDY
>1JTV_201_221
EEVLDRTDIHTFHRFYQYLAH
>1NU5_20_40
QMSFTTVHKQSYVIVQVKAGG
>1IG8_441_461
WTQTSLDDYPIKIVPAEDGSG
>1WZZ_29_49
KYLRPSGRVVDTGNGGESHSE
>2G0D_1_21
KKNIKRNVEKIIAQWDERTRK
>1ESC_225_245
KRLNDAMKKAAADGGADFVDL
>1MSK_91_111
LSAEKTLNPRGVVGLFPANRV
>2NXF_113_133
NSAQRTGTDTGSDLIGDDIYA
>1NW3_369_389
DAPMDSGAEEEKAGAATVKKP
>1PB1_311_331
DALAAQVGGIGIAPGANIGDE
>1TJY_150_170
AKAKISQEHPGWEIVTTQFGY
>4UAG_217_237
TMPIRGADERCVSFGVNMGDY
>1F8E_45_65
PDECRFYALSQGTTIRGKHSN
>1OFL_43_63
GLPITIKALNPGKVFFTGDAK
>1LJ5_244_264
EVPLSALTNILSAQLISHWKG
>1K7I_419_439
FRNEGQLSFVQDQFTGKGQEV
>2NWH_148_168
TLTALGLIARACEKPLAAIAI
>1J6U_97_117
PIENRLHYFRDTLKREKKEEF
>1QHU_234_254
PGRGHRSSHRNSTQHGHESTR
>1C7Q_327_347
KKPQIELTIQEDPENIDGLNF
>1CA1_113_133
NYKQATFYLGEAMHYFGDIDT
>1RCQ_170_190
TEEQLAAFSAASQGLEGEISL
>1F8E_88_108
VYNSRVECIGWSSTSCHDGKT
>1V72_209_229
GATKNGVLAAEAIVLFNTSLA
>1B89_101_121
IFALAKTNRLAELEEFINGPN
>1PFO_150_170
TYGKVSGAIDELVSKWNEKYS
>1YI9_44_64
EEAFVIDFKPRASMDTVHHML
>2D2J_180_200
QAAIFESEGLSPSRVCIGHSD
>1KA1_182_202
SYGAQDLKGHESFGYIFRAVR
>1H6L_16_36
TEPVDTAGDAADDPAIWLDPK
>1WL4_48_68
APEDVSEVIFGHVLAAGCGQN
>1PHP_251_271
EKAKEKGVRFYMPVDVVVADR
>1A26_41_61
QKMPLGKLSKRQIQSAYSILN
>2BI7_227_247
YDHVFYSGPLDAFYGYQYGRL
>1NTH_182_202
TETRLIKNACAMAGRPGMGVK
>1CPY_113_133
VAAGKDVYNFLELFFDQFPEY
>1J6U_424_444
EKVISVSENTVFLFVGAGDII
>1VLI_96_116
MEMPAEWILPLLDYCREKQVI
>1VLY_44_64
ITGADSEKYMQGQVTADVSQM
>1M6I_70_90
TLRFKQWNGKERSIYFQPPSF
>1UX6_257_277
RNALWHTGNTPGQVRTLWHDP
>1VPT_314_334
TSTEKVSHEPIQRKISSKNSM
>1UA7_17_37
NTLKHNMKDIHDAGYTAIQTS
>1EYB_431_451
SLAVTKWGLKASRCLDENYHK
>1VAG_315_335
AKKMDLDMRKTSSLWKDQALV
>2GI3_425_445
SVPFGFSNNLPVGVQVIGRRF
>1GYN_312_332
GQLGNPKGEDQPNKKYYDPRV
>1ZJC_373_393
KIASGLNDSNVHVDFMIGSSD
>1GPJ_70_90
HDDAWVKRGSEAVRHLFRVAS
>1GWU_207_227
RGLCPLNGNLSALVDFDLRTP
>1YHL_104_124
SVMRRGKPCWYRFPGVTTQCA
>1IJ5_269_289
QLSKEEVQKVLEDAHIPESAR
>2NZL_44_64
SIYDYYRSGANDEETLADNIA
>1O70_264_284
DSLSIRVEEEAGRYVIIWNYK
>1J58_80_100
ASVNMRLKPGAIRELHWHKEA
>1VPT_38_58
EPESANEVAKKLPYQGQLKLL
>2AZP_215_235
ADDPHADSRNFVLCPGKAYDR
>1E2S_302_322
GHIAPGVTHELASSLDLLPTL
>1VQZ_93_113
NLNYTIISKEDENKAFDFKSF
>1XA6_392_412
LLPPAHYETLRYLMIHLKKVT
>1JY1_315_335
SLPYSIQTAEKQNWLHSYFHK
>2EX1_153_173
IKFDNPTIARYVWQSAFPVKY
>1YS1_56_76
DGPNGRGEQLLAYVKTVLAAT
>2J3X_148_168
SLGLNDNSINESVPVIVKTRV
>2BMW_73_93
KPEKLRLYSIASTRHGDDVDD
>1NH1_24_44
TSFRALPGPSQRQLEVYDQCL
>16VP_337_357
LPDDDAPEEAGLAAPRLSFLP
>1T9H_210_230
RGKHTTRHVELIHTSGGLVAD
>1YHL_307_327
VVKRLYSEANLQADFAAYEAE
>1Q7E_229_249
YPQYPNGTFGDAVPRGGNAGG
>1Q14_329_349
ADKKDKKLQRLNGHDSDEDGA
>1CPT_318_338
MRTALADTEVRGQNIKRGDRI
>1YS1_168_188
TTAQAATYNQNYPSAGLGAPG
>1VRM_11_31
HHRTKDQYYELRDFALGTSVR
>1DYK_249_269
LLGVSSQKMDGMGIEMIDEKL
>2GWD_231_251
WTDTDKDRTGMLPFVFDDSFG
>2BW4_64_84
FNGSVPGPLMVVHENDYVELR
>2EVX_394_414
FEWIAFKTNDNAITNLLAGRV
>2FR1_246_266
LARRGAPHLLLVSRSGPDADG
>1GR0_91_111
IKIADVAPTNVIVQRGPTLDG
>2BWM_267_287
VLKDFGVNSGWRVEKHVRCVS
>2H6O_225_245
DNKFNITCSGYESHVPSGGIL
>1Q5N_112_132
DILDTACILQCRDALAIVQNQ
>1FL2_288_308
IATGEGAKASLSAFDYLIRTK
>1FSU_359_379
VDSSPCPRNSMAPAKDDSSLP
>1BHE_237_257
TRNISILHNDFGTGHGMSIGS
>1UA7_164_184
NDGADGFRFDAAKHIELPDDG
>1NI9_280_300
VIFSATGITKGDLLEGISRKG
>1SYY_205_225
LSFHRQNKMIGIGEQYQYILR
>2H9F_305_325
VRALSMGKLHHAMMGTAAVAI
>1UM8_12_32
PKELKAVLDNYVIGQEQAKKV
>1L9K_17_37
TLGEKWKSRLNALGKSEFQIY
>1US0_197_217
IQYCQSKGIVVTAYSPLGSPD
>2C5S_340_360
EIGTYDISIRPYEDCCTVFTP
>1DS1_283_303
PFSPRWDGKDRWLHRVYIRTD
>2F68_213_233
YSGQSAITDFEKAFPGSKITV
>1JDC_226_246
EYPNWDWRNTASWQQIIKDWS
>1VAG_302_322
YCDNSRYNILEEVAKKMDLDM
>2BOQ_139_159
PEPFDSVDSILARMGDAGFSP
>2J66_190_210
TQNLNTDSIIESMKYTVDLGR
>1VPB_401_421
GKLTQPVSEMNVTGNLITLWN
>1WDP_134_154
YLTVGVDNEPIFHGRTAIEIY
>1NML_220_240
PGAEILPEGDKGRFSVTETAS
>1XM9_39_59
QVYQLGGICKLVDLLRSPNQN
>1O88_309_329
WTSTGTFPTVAYNYSPVSAQC
>1RIQ_180_200
RGEEYEGDERYLEIWNLVFMQ
>1HZ4_339_359
MAQQLRQLIQLNTLPELEQHR
>2BI7_273_293
SVDVPYTRITEHKYFSPWEQH
>1WM1_49_69
GGISPHHRQLFDPERYKVLLF
>2IJR_32_52
LYRHAIQQSIRLFLAGCAGIL
>1FS7_1_21
SNINEREKERVALNKTAHSQG
>2A84_1_21
MAIPAFHPGELNVYSAPGDVA
>1LJ8_1_21
MKLNKQNLTQLAPEVKLPAYT
>2ICS_324_344
EIGKDADLTIFTIQAEEKTLT
>2VTK_258_278
LFRAPELLAPNGDLYNVFAWA
>1VBI_147_167
GGREKALGTNPLAFAAPAPQG
>1ZED_16_36
AAEALGAAKKLQPAQTAAKNL
>1VJY_167_187
IAPNHRVGTKRYMAPEVLDDS
>1V4A_56_76
LESQPPQADEWQHYAAWLQEA
>1Q44_27_47
LPKEKGWLVSEIYEFQGLWHT
>2GHR_2_22
MPIIIDKDLPARKVLQEENIF
>1N4K_143_163
SIFELDPTTLRGGDSLVPRNS
>1GVH_121_141
GKAYGVLANVFINREAEIYNE
>1YOE_111_131
QNCTAVELMAKTLRESAEPVT
>1HH2_156_176
KLETRLPKKEWIPGEEIKAGD
>2II0_249_269
VWTKEDKEINSPNLLKMIRHT
>1RH9_161_181
KVAYKDDPTILSWELINEPRC
>1P5J_157_177
KALAKNNPGWVYIPPFDDPLI
>2IMR_91_111
IAPPPVNAHTHLDMSAYEFQA
>1VPT_271_291
QEYDYFHMYFMLRTVYCNKTF
>1PII_257_277
NKVCGLTRGQDAKAAYDAGAI
>1YII_74_94
GKFETLMVSLMRPARIFDAHA
>1VQZ_311_331
REDVLKALKTIDITRYFAGIS
>1W55_50_70
IVVTSSNITYMKKFTKNYEFI
>1Q25_59_79
SVGDSLLKTASRSLLEFNTTV
>1Y3N_399_419
WTNDVALQGIDMYIKNKYVLP
>1JDW_211_231
TTAPKPTMADELYNQDYPIHS
>1RHC_174_194
GMGPKGAKLAGMYGDHLMTVA
>2GWD_58_78
QIAELLNSIAERFEWEKVMEG
>1B6A_199_219
KLEDCSRKLIKENGLNAGLAF
>1CSH_266_286
GLAGPLHGLANQEVLLWLSQL
>2EVX_339_359
YTVNSHSVMYATRGNARVQVV
>1E2S_37_57
GGLRFTDFYVPVSLATPSRAA
>1A8Y_326_346
EMDDEEDLPSAEELEDWLEDV
>1T9H_101_121
FSTALLDRFLVLVEANDIQPI
>1G8P_282_302
ALGSDGLRGELTLLRSARALA
>1Q14_119_139
QNIDTLERQAGVKDDLIIEAH
>1SIQ_175_195
LFVVWARCEDGCIRGFLLEKG
>1KQ3_112_132
AVAYKLKKPVVIVPTIASTDA
>1PJA_28_48
APAPHRASYKPVIVVHGLFDS
>1DKQ_70_90
GLLAKKGCPQSGQVAIIADVD
>1SO7_200_220
LSHDHGRTWARGHFVAQDTLE
>1M7Y_401_421
TEPGWFRVCFANLPERTLDLA
>1U09_290_310
ITVEGGMPSGCSATSIINTIL
>1WM1_4_24
LRGLYPPLAAYDSGWLDTGDG
>1KJO_53_73
SLWADADNQFFASYDAPAVDA
>1XUU_224_244
GAVALGGSILERHFTDRMDRP
>1EG2_164_184
KTKKYFFDLDAVREPYDEETK
>3GRS_451_471
VKMGATKADFDNTVAIHPTSS
>2CBN_20_40
VTAILLNLQHPTQSGLWLFDC
>2GUY_78_98
AYHGYWQQDIYSLNENYGTAD
>1VJY_271_291
MRECWYANGAARLTALRIKKT
>1W5D_367_387
DIQDQSWFSAYLNSLPVAGNP
>2PGD_112_132
CRDLKDKGILFVGSGVSGGED
>1LAM_396_416
RVWRMPLFEHYTRQVIDCQLA
>2CJG_126_146
EGGALAVENALKAAFDWKSRH
>1FNO_95_115
VENYRGGDIALGIGDEVLSPV
>1JXM_1_21
GSHMASGFYIRALFDYDKTKD
>1YFQ_133_153
GDGVIAVKNLNSNNTKVKNKI
>1JXM_193_213
VREVAEQGKHCILDVSANAVR
>1KVK_190_210
YEGERVIHGNPSGVDNSVSTW
>2PIA_218_238
GTVHFESFGATNTNARENTPF
>1IOW_68_88
EDGTLQGMLELMGLPYTGSGV
>1MLA_220_240
TFNAPTVPVVNNVDVKCETNG
>1MXA_203_223
MEEIIKPILPAEWLTSATKFF
>1PMI_23_43
SSAVAQFVHNSDPSITIDETK
>1CPY_313_333
MKPYHTAVTDLLNQDLPILVY
>2G8J_162_182
WSALLEKAYAKVNGSYEALSG
>1DKQ_242_262
QWNTLLSLHNAQFYLLQRTPE
>2D57_127_147
TVHGNLTAGHGLLVELIITFQ
>1NH8_155_175
RLDGAVEISVQLGVADAIADV
>1Z5V_358_378
VALSRKSPYLPSAHRVSGLMM
>1PZD_142_162
PARSLPYNQPGTCYTLVALPK
>2HMA_72_92
PYYSVNFEKEYWDRVFEYFLA
>1P9R_167_187
HGIILVTGPTGSGKSTTLYAG
>1GSO_311_331
ELCLAACESKLDEKTSEWDER
>1XGK_49_69
AIPNVTLFQGPLLNNVPLMDT
>1SO7_229_249
GEQRVVTLNARSHLRARVQAQ
>1IO1_278_298
DYYSATQNKDGSISINTTKYT
>1RU4_141_161
FENTAFHHNRNTGLEINNGGS
>1U7G_45_65
LTQVTVTFALVCILWVVYGYS
>1M7Y_304_324
LVSSQTQHLLSAMLSDKKLTK
>1CWV_75_95
TNTTDGVTVVTAEVEGQRQSV
>1G97_248_268
MVNGVSFVNPEATYIDIDVEI
>2POR_220_240
VAAAATAVDHKAYGLSVDSTF
>2BWM_108_128
AGGWRVEKHIRFMADLRKTGR
>1XKN_252_272
LLKTMTGLDGKPLNIVKLPMP
>1PII_327_347
SLAAVQLHGNEEQLYIDTLRE
>2VTK_33_53
TQLLVALGSRDDIVYVPEPMT
>2B4V_218_238
GKIMTRGMREDYTRDVLDVRF
>2G5D_310_330
PSYIFFRELAGSGGDGPVGAL
>2BWM_144_164
NNGGGQFAPAQLALNNFGYAQ
>1RIQ_347_367
KGEEKRFIKTLKAGMEYIQEV
>1U16_152_172
DVILPGYTHLQKAQPIRWSQF
>2DE2_282_302
WARDHSDAVTSLHAANLGVST
>1RWR_7_27
GQTQVLQGGNKVPVVNIADPN
>2O14_89_109
YEVKVTLGNTARASVAAEGVF
>1XHC_238_258
LARRSGIHTGRGILIDDNFRT
>2BI0_15_35
FDDLSKGQVFDWAPGVTLSLG
>1WD3_173_193
TGAGHMEAIYLGNSTTWGYGA
>1Y7E_421_441
IRTIDMGPAVISMHSPMEITS
>1NI9_29_49
GDKNTADGAAVNAMRIMLNQV
>1X7F_312_332
KYKDYDFPVRESVLQERGQVV
>1RCQ_327_347
VPVGALAAQFGSIPYQLLCNL
>1OYG_131_151
KDQTQEWSGSATFTSDGKIRL
>1RIQ_381_401
GKEVFTAYDTYGFPVDLIDEI
>1DOZ_187_207
KIKEFGDPYPDQLHESAKLIA
>2A3N_327_347
LLVDRLAAHFEKYTGHSLDIR
>1NST_293_313
DYYRDHNIELSKLLYKMGQTL
>1LJ5_332_352
GTVASSSTAVIVSARMAPEEI
>1KJO_183_203
NPDWEIGEDVYTPGISGDSLR
>1A8Y_196_216
DFYEAFMEEPVTIPDKPNSEE
>1RVK_241_261
SSYKWLSDNLDIPVVGPESAA
>1SNG_74_94
ALDRAVTDSPDLASRTVLWVS
>1LCY_28_48
VVYIEILDRHPFLGREVPISN
>2GU1_315_335
EVLVRNRPVDAMKADLPIAKS
>1UDX_113_133
VLVARGGAGGRGNMHFVSPTR
>2EVX_58_78
FQCAGVNMIRHTIRPKGLLLP
>1ZHX_96_116
TLKSQYCSRNESLGSEKKPLN
>1SB8_85_105
FIQGDIRNLDDCNNACAGVDY
>1LML_295_315
MEQSVTQWPAMFCNESEDAIR
>1VPR_149_169
LPEPGYVPKTNPLHGRWITVS
>1HBZ_460_480
AFEYWKNVDATIGQRIEDEVK
>1VHN_51_71
ELLPQPHERNVAVQIFGSEPN
>2D7U_73_93
GVLVDPEVFFHELEQLKDFNV
>2C3F_166_186
GVVVYSDNDTSDGPLMSLRTG
>1JR7_206_226
KNVSKDVFHPVFDVDQQGRPV
>1AGX_108_128
TDKPIVLVGSMRPSTALSADG
>1GSO_211_231
MATSQDHKRVGDKDTGPNTGG
>2IMR_8_28
VSRHHRGASIDPMTFSEATTP
>1UUR_228_248
RDLDNVTTTVESDASNPFVVI
>2GNO_28_48
LSYPREVSLELPEYVEKFPPK
>1O89_240_260
VGDKVLAKVLAQMNYGGCVAA
>2CJG_396_416
TADRDELIRQLWQRAVIVLPA
>1QF5_173_193
VNYYKAEAVDYQKVLDDTMAV
>1US5_214_234
IQAIAKKYPFYVGFNIPGGTY
>1F2J_17_37
LKTPYEAELIETAKKMTAPGK
>1TFZ_284_304
GLQHLALMSEDIFRTLREMRK
>1F2J_229_249
HGVVWEGCLLKPNMVVPGAES
>1M8Z_95_115
RGHVLSLALQMYGCRVIQKAL
>1W9Y_258_278
VIYPAPALVEKEAEENKQVYP
>1N40_334_354
SHLAFGRGQHFCPGSALGRRH
>1MC0_341_361
YKKVNEAQYRSHLANEMMMYL
>1J7X_84_104
IPEDEAMLQALVNTVFKVSIL
>1WD3_457_477
GGVQTFDSKTSFNNDVSFEIE
>1IO1_248_268
VTGTASVVKMSYTDNNGKTID
>2F7F_275_295
VREQLDEAGFTEAKIYASNDL
>3GRS_1_21
ACRQEPQPQGPPPAAGAVASY
>1MKY_168_188
GLDLESKPEITDAIKVAIVGR
>1EYB_266_286
PGGYTVINKYQGKLFAAKQDV
>3BCT_322_342
IRNLALCPANHAPLREQGAIP
>1RP4_6_26
HHHSSGLVPRGSFNELNAINE
>1JMS_63_83
MRASSVLKSLPFPITSMKDTE
>1R53_86_106
EDQRPHDYSDMDKFPRPSHAD
>1ESW_154_174
LPWNRWPLPLRKREEKALREA
>1QZ9_32_52
LDGNSLGARPVAALARAQAVI
>1US0_219_239
PWAKPEDPSLLEDPRIKAIAA
>1GTK_232_252
RAMNTRLEGGCQVPIGSYAEL
>1I24_273_293
RGYLDIRDTVQCVEIAIANPA
>2HBJ_327_347
ARRDDESPRFVMPNQLLAALV
>1ZYL_275_295
VYYLAWLMRRWADPAFPKNFP
>1TVL_389_409
IVGSDIPGTLDAFVEKVIPIL
>2D81_99_119
SSDTTVGPNVMNQLKAQLGNF
>1VJT_299_319
FGKFGGIDNEVERPKFHEQLR
>1F8E_61_81
GKHSNGTIHDRSQYRALISWP
>2CGL_316_336
PALIAATQALPACRFIINPND
>2D7U_244_264
RLGLVEYGTVTGRRRRVGWFD
>1RA0_234_254
AALAHHEGMGARVTASHTTAM
>2CFQ_233_253
SCTYDVFDQQFANFFTSFFAT
>1P9R_233_253
LRQDPDVVMVGEIRDLETAQI
>2B3H_256_276
KNKAVGVMKSGHVFTIEPMIC
>1MLA_54_74
EELNKTWQTQPALLTASVALY
>1VJP_90_110
TSDPEIRKGVHLGSVRNLPIE
>2FB9_215_235
PVGEVRYEAPFYDYETKYTPG
>1DDI_27_47
SEKDVRHIEIDLGDSGLRYQP
>1XM9_314_334
SKGLMSSGMSQLIGLKEKGLP
>2D5B_94_114
RTTEERHKKVVQLVLKKVYEA
>1VJZ_255_275
LTWIKLRQKGIEVFCGEMGAY
>2PGD_258_278
GQKGTGKWTAISALEYGVPVT
>1QWO_116_136
GIKFYQRYKALARSVVPFIRA
>1RU4_329_349
SNSWDTGPAASASDFVSLDTS
>1K5C_190_210
QCSGGHGISIGSIATGKHVSN
>1UUR_214_234
TRKCSVNLKFGVNIRDLDNVT
>1CKO_286_306
DGTWKYIQGRSDKNQANDRLT
>1IN4_273_293
RGGPVGLNALAASLGVEADTL
>1NE9_253_273
WYMYAGSMDGNTYYAPYAVQS
>1XA6_194_214
LVRRAALTHNDNHFNYEKTHN
>2AM1_265_285
LDLPVTGKYNATNAMIASYVA
>1UZ5_20_40
KISPGIEEVPIEKGLGRIAAE
>1HD7_24_44
KKSKTAAKKNDKEAAGEGPAL
>1J09_348_368
LRRAVELMRPRFDTLKEFPEK
>1PJC_190_210
GAQVQIFDINVERLSYLETLF
>2GWN_131_151
GGTNDNIDEIKRVDKHLVPGL
>1PHP_353_373
SAAAVEKFGLADKMDHISTGG
>1LJ5_39_59
VASVLAMLQLTTGGETQQQIQ
>1V72_142_162
PACVSITQATEVGSIYTLDEI
>1S9J_254_274
LDYIVNEPPPKLPSGVFSLEF
>1Y7E_30_50
SKFKTEREVTAYALDKAKKLG
>1G6S_393_413
LVALSDTPVTILDPKCTAKTF
>1NQK_2_22
SLNMFWFLPTHGDGHYLGTEE
>2AP1_185_205
PVDALTLMGFDFPLRRCGCGQ
>1JDC_108_128
KVLYDVVPNHMNRGYPDKEIN
>1LML_32_52
HVKDHAGAIVTCTAEDILTNE
>1IN4_113_133
RLNKAVEELLYSAIEDFQIDI
>7A3H_136_156
IANEPNGSDVTWGNQIKPYAE
>1CA1_202_222
SIYYSHASMSHSWDDWDYAAK
>1CS6_296_316
DWLDVITDTEADIGSDLRWSC
>1TFR_57_77
KAKTLGYTKIVLCIDNAKSGY
>1LFW_146_166
DFVLGTNEETNWVGIDYYLKH
>1A5T_111_131
VVWVTDAALLTDAAANALLKT
>1Q7E_345_365
EISLDPSLRQSGSVVEVEQPL
>1YC9_148_168
ANAYAELARLYANQETVHAAL
>1WAK_359_379
EWSQEEAAGFTDFLLPMLELI
>1P9R_7_27
DSDDFFSLAEELPQNEDLLES
>1OWL_372_392
QFFMQHLVDGDLAANNGGWQW
>2BDE_340_360
IEKKIGEAMAIKKELEQKYVD
>2HQ2_143_163
GDALLKVYATDNTDMAAWSEL
>1WAK_215_235
ATAGNFLVNPLEPKNAEKLKV
>1X54_367_387
DYDKLLNRILEEGMDPKDYEW
>2B78_340_360
QFKKQIEKGFGKQKHTYLDLQ
>1SDJ_162_182
GLPIQVATTGHSKVMIPLKPE
>2BG1_369_389
STPRLTLGGWIGHDDNHSLSQ
>1JMS_288_308
SEKSGQQEGKGWKAIRVDLVM
>1HOW_112_132
LGENLLALIKKYEHRGIPLIY
>2DBN_276_296
HAAHRTEVEEYTVDNTTKCSV
>1N3L_163_183
GLLYPGLQALDEEYLKVDAQF
>1Y8A_263_283
VIISPTAMSEAKVIELFMERK
>1K92_42_62
ANLGQPDEEDYDAIPRRAMEY
>1BUP_277_297
STQASIEIDSLYEGIDFYTSI
>2HBJ_76_96
EIPSKSWDDSVPIWVDTSTEL
>1XRF_204_224
DSSVMRKALELASQLGVPIMD
>1R6W_256_276
ALGLTAVISSSIESSLGLTQL
>1DFA_49_69
SVVQKSQHRAHKSDSSREVPE
>2IY9_127_147
IRAIESIMSNVFLAPGEEKII
>1AOP_267_287
TGRGDRIGWVKGIDDNWHLTL
>1Q7E_200_220
MSMQDAVLNLCRVKLRDQQRL
>1HZ4_7_27
IREDTMHAEFNALRAQVAIND
>1MJ5_54_74
GLGRLIACDLIGMGDSDKLDP
>1UA4_338_358
RIHFHTYGYYLALTEYKGEHV
>2G29_111_131
KPTPMYILARLNVNGQGIQLG
>1G4R_101_121
QERLIKKLGEHAYPFTFEIPP
>1OFL_385_405
SWTGNVALGVEKGIPVNISAN
>2GU1_283_303
KILVKKGQLVKRGQKIALAGA
>1MUW_34_54
DPVETVQRLAELGAHGVTFHD
>1NI9_114_134
FLNAPDMYMEKLIVGPGAKGT
>1R53_206_226
EKYRGNKDSIGGVVTCVVRNL
>1FNO_68_88
GDIPAIGFISHVDTSPDFSGK
>2NVP_270_290
IEKHGKVYKEGFGEVYAYETD
>1EVY_41_61
VCVWHMNEEEVRLVNEKRENV
>1MKY_191_211
VGKSTLFNAILNKERALVSPI
>1SI7_293_313
AFEQAAVAAETELQALLVREK
>2H8O_78_98
RHGVLNGGKRLRPFLVIESVA
>1RW3_42_62
IKQYPMSQEARLGIKPHIQRL
>1Z5V_54_74
QADDEHYIPRAVLLDLEPRVI
>3GRS_214_234
SLMIRHDKVLRSFDSMISTNC
>1WZZ_240_260
RVPLYFYWAHMLAPNVLADFT
>1RW3_73_93
SPWNTPLLPVKKPGTNDYRPV
>1WMD_50_70
ITALYALGRTNNANDTNGHGT
>1FP2_35_55
WAVEMNIPNIIQNHGKPISLS
>1WDI_156_176
LPPYIKAKIPMERYQTVYARR
>2BF6_58_78
AVRRSEDGGKTWDEGQIIMDY
>1INP_74_94
KKIFGEESNELTNDLGEKIIM
>1NTY_85_105
DVGHCFVTWADKFQMYVTYCK
>1YC9_263_283
TAARWRAEAAAQQVGIAQAQF
>1T6C_219_239
LAALEYNVYPYDPQKVHGKVL
>2FP3_56_76
QSRFNRGVLLMVNIMDYPDQN
>1YDX_360_380
AGKIVFLLDQKLDQYKKELSS
>8OHM_13_33
LHAPTGSGKSTKVPAAYAAQG
>2FAU_311_331
FHQRFESPESQASAEQPEMGL
>1O89_172_192
VVTGASGGVGSTAVALLHKLG
>1WER_132_152
LTHLLNILSELVEKIFMASEI
>1ZJC_335_355
RNTIFYNTLFDENAACHLAIG
>1M6I_355_375
PYWHQSMFWSDLGPDVGYEAI
>1AC5_120_140
TGTGFSVEQNKDEGKIDKNKF
>1UM8_130_150
DWNVQKAQKGIVFIDEIDKIS
>3BCT_158_178
CSSNKPAIVEAGGMQALGLHL
>2D2J_215_235
GYLVGLDRMPYSAIGLEGNAS
>1V2D_241_261
MPRLAGMRQWTSFSAPTPLQA
>2C0H_300_320
GAGMSSESMFEWAYTKGYSGA
>1JTV_239_259
VFLTALRAPKPTLRYFTTERF
>2G17_171_191
DGGLLDLTQWPVINATSGVSG
>2AEU_301_321
IKRVYKDDTINIKKLIEIGFN
>1POT_91_111
MLNKPFDPNNDYSIPYIWGAT
>1SNG_85_105
LASRTVLWVSADVPVRSSFRA
>1UG6_211_231
ARRVGIVLNFAPAYGEDPEAV
>1IG8_377_397
ERKLIRRLSELIGARAARLSV
>1RMG_362_382
DSSSHTSYTTTSTVTAAPSGY
>2FBA_356_376
SSEGNPWFLATAYAAQVPYKL
>2GY5_98_118
QQASFLPATLTMTVDKGDNVN
>1VRM_225_245
LKSGAVATSGDYERYFVVDGV
>1XMX_162_182
LSPQLDQQLYQLGERWASNAL
>1KV7_342_362
KYGDQAMAGMDHSQMMGHMGH
>2AYU_336_356
ERLALDYSIGEQLKDKLIPRA
>1O59_80_100
YDGWETRRHNEMEYDWVIIKM
>1R76_215_235
LVHVAELLSDIAAGRDGFGFV
>1XKG_1_21
RPSSIKTFEEYKKAFNKSYAT
>1NI5_202_222
RWPHFAEATARSAALCAEQES
>2ALA_213_233
LYANTALKLARPSPGMVHVPY
>1YIS_4_24
EDKFESVLSTRYCKNSPLVSI
>1CSH_325_345
DPRYTCQREFALKHLPSDPMF
>1H6L_267_287
YVADFQITDGPETDGTSDTDG
>1HZ4_188_208
GDLDNARSQLNRLENLLGNGK
>1E4F_297_317
IIHARLREIMSKSKKFFREVE
>1NW3_2_22
GEKLELRLKSPVGAEPAVYPW
>1M4L_232_252
SLYGTSYKYGSIITTIYQASG
>3GRS_242_262
GVEVLKFSQVKEVKKTLSGLE
>1GSO_295_315
DLETQPIMLRMKSDLVELCLA
>2J0W_153_173
GRAEPDIAALAELAALQLLPR
>1YON_266_286
RRARAHGIAVPENTRLFEMVK
>2J3X_130_150
DKVRQQIINQEYTKFSFISLG
>1PJX_279_299
TKTIFVTEHENNAVWKFEWQR
>1A8D_152_172
TFRDLPDKFNAYLANKWVFIT
>1XRF_182_202
ADFYSLKEAGCVAFTDDGSPV
>1Y7E_118_138
KTNYYGGIKKYQWLSTPLSIR
>1EU8_275_295
GVAPLPHFPGHKSAATLGGWH
>2GNO_86_106
VIVHDCERMTQQAANAFLKAL
>2BI7_249_269
YRTLDFKKFTYQGDYQGCAVM
>1FNF_63_83
DNLSPGLEYNVSVYTVKDDKE
>1FKM_364_384
TETDIEMLLSEAFIWQSLYKD
>1O59_161_181
HLFVRGNGLTKERFTHIKLKM
>1ZXX_122_142
LPGTIDNDIPYTDATIGYDTA
>1Z2N_241_261
RFGSKILEDPILLNLTSEAEM
>1K5C_25_45
FTVPAGNTLVLNPDKGATVTM
>1ULZ_25_45
GIPTVAIYNEVESTARHVKLA
>1B8P_1_21
MAKTPMRVAVTGAAGQICYSL
>2H7O_115_135
QRIQKHLDQTHSFSDIGSLVR
>1DHS_300_320
TAQEFDGSDSGARPDEAVSWG
>2NMT_186_206
YTHRPLNWKKLYEVDFTGLPD
>1ISR_384_404
AIYAMAHGLQNMHHALCPGHV
>1INP_117_137
ASEALAKVVHQDVFFSDPALD
>1UWV_67_87
VRRLSDSPERETPRCPHFGVC
>2FYT_171_191
ICTISLVAVSDVNKHADRIAF
>2HBJ_136_156
DYLVDTLKLRENLHILNEVFT
>2II0_166_186
AMKKWVESITKIIQRKKIARD
>1ELV_244_264
KVEKPTADAEAYVFTPNMICA
>2C4E_233_253
CIKAGKVIDPTGAGDSYRAGF
>2GY5_331_351
VDLPDHIEVNSGKFNPICKAS
>1UA7_310_330
GVRFPGKSQIGDRGSALFEDQ
>1Y7E_143_163
LKNGEKVEINIGDNENDPVFV
>1R4U_1_21
SAVKAARYGKDNVRVYKVHKD
>1N26_24_44
VTLTCPGVEPEDNATVHWVLR
>1Q14_192_212
LPDSFSETWLNDSEWLREKIT
>1QF5_386_406
KDRSGLPQAALNYIKRIEELT
>1QE3_273_293
LFFQPALDPKTLPEEPEKSIA
>1TVZ_219_239
RQGKSLADFASLCFHVPFTKM
>2AE0_75_95
RNMRQFGIDAWQMEGADNYGN
>2HC9_397_417
GDLVAPMLFAPDLFFGDLKSS
>1JDN_245_265
NIELFNSSSYGDGSWKRGDKH
>1HO8_148_168
VVSLLVQNGLHNVKLVEKLLK
>2FQX_46_66
STDAEYVPSLSAFADENMGLV
>1RGZ_284_304
TVVEGSDSKVALAPLPVAEVN
>1LYV_173_193
TIREAGQKTISVPVVHVGNWP
>1EUR_214_234
VGMDENKTVELSDGRVLLNSR
>1KK1_308_328
AGNVVGKPGKLPPVWDSLRLE
>2G62_90_110
IDETPPVDQPSRFGNKAYRTW
>1AOP_191_211
KKTYARTASEFGYLPLEHTLA
>1JTA_95_115
GTDAKFINGSLIIDGTDGTNN
>1XV5_198_218
NINRWIGRTTTWKGFYQMFDF
>1EZW_260_280
VLERHGIDTEKAEQIAEAIGK
>1VPR_10_30
DNKLGGALNAKHVEKYGDNFK
>1O59_210_230
LAYVCNGAVALKYSDQHFGSV
>2HOE_321_341
GGFFKELGENFLKKIKIEVET
>2IW1_232_252
FVVGQDKPRKFEALAEKLGVR
>1ZED_2_22
IPVEEENPDFWNREAAEALGA
>1RMG_175_195
GLDGIDVWGSNIWVHDVEVTN
>1W5D_382_402
PVAGNPDRMVGGTLRNRMKGT
>1PO5_451_471
LTPRESGVGNVPPSYQIRFLA
>1YFE_443_463
GYLSEAEFDSWVRPEQMVGSM
>1YPX_159_179
EKFANDLATAYQKAIQAFYDA
>1G41_126_146
VAEERILDALLPPAKNQWGEV
>1JYE_38_58
VEAAMAELNYIPNRVAQQLAG
>1NI5_366_386
LLHIVGRNGGRKLKKIWQELG
>2FB9_207_227
GNVFGEASPVGEVRYEAPFYD
>1NI5_68_88
VCQQWQVPLVVERVQLAQEGL
>2AEU_201_221
LVVTSTDKLMEGPRGGLLAGK
>1V72_79_99
MTPPWGNIYCHPASHINNDEC
>1P5D_100_120
KSGVMLTGSHNPPDYNGFKIV
>1PZD_12_32
QYTLEPSEKPFDLKSVPLATA
>1ZXX_90_110
KKHGIDAVVVIGGDGSYHGAL
>1YRW_73_93
QLSPDVIFSFYYRHLIYDEIL
>1JXM_76_96
WSRLKAKDWGSSSGSQGREDS
>1TFR_158_178
FTQLHKYPNVKQWSPMHKKWV
>1ZGK_175_195
GGFDGTNRLNSAECYYPERNE
>1L5O_19_39
MARTQQHIDGLLKPPGSLGRL
>2GES_207_227
QTGPTLMVSDLFDFSLYVDAR
>1PHP_296_316
GPKTRELYRDVIRESKLVVWN
>1U09_163_183
LKDEIRPMEKVRAGKTRIVDV
>1VAG_123_143
IQWSKLQVFDARDCTTAHGMF
>1JTV_143_163
VGGLMGLPFNDVYCASKFALE
>2F6H_180_200
LPGFSAGETSGFLNKIFANTE
>1JCF_5_25
DIGIDLGTANTLVFLRGKGIV
>1XKU_262_282
HKYIQVVYLHNNNISAIGSND
>1K1S_207_227
LSKNYNELEKITGKAKALYLL
>2HQ2_24_44
EQNPGKYARDIAGLMNIREAE
>4BCL_113_133
SFEGSVVNMYYYRSDAVRRNI
>1WMD_246_266
SKYAYMGGTSMATPIVAGNVA
>2A84_217_237
LTAAAHAATAGAQAALDAARA
>1WER_314_334
LAITELLQQKQNQYTKTNDVR
>1G93_215_235
GEGDFYYHAAIFGGTPTQVLN
>2NMT_344_364
LCELIYDACILAKNANMDVFN
>1NML_111_131
AGVEMSSTPDRVVATLKSMPE
>2GS8_274_294
CYFTMDAGPNVKVLCLEKDLA
>2G5D_368_388
RLIMAQDTGSAIKGAVRVDYF
>1AL3_295_315
LTRDVVDTAVALRSNEDIEAM
>1KQ3_2_22
GSDKIHHHHHHMITTTIFPGR
>1M4L_285_305
QIIPTAQETWLGVLTIMEHTV
>1Y42_93_113
YLEGYKAFTLIGGSTAKIGDP
>2CU2_296_316
GVVATLGVSGLVVAKVGDEVL
>1YC9_352_372
ALHEIADVVTSSQALQARINK
>1RU4_105_125
QASYGFYVTGDYWYFKGVEVT
>1JMM_97_117
NLEQSNDVASSMELYGNFGDK
>1E2S_380_400
FFTQGSAHSDTTADPACHASS
>1T3S_25_45
AQAQLEKAKTKPVAFAVRTNV
>1W9Y_235_255
RVIAQKDGARMSLASFYNPGS
>1BUP_209_229
ILTIEDGIFEVKSTAGDTHLG
>2B78_147_167
LGAYEKIRFKGIDNVSAHLYG
>2HVQ_236_256
KKSDKPIKAKVELSEADNKLV
>1PB1_327_347
NIGDECALFEATHGTAPKYAG
>1Z70_188_208
IWQGEFPVTNTGEDGFQGTAP
>1S7C_196_216
GGRGASQNIIPSSTGAAKAVG
>2F8L_47_67
TGENLFQKEVLQKEELSSEKQ
>1FS7_413_433
YGAIDYVAPDFETKEKAQKLA
>1KA2_15_35
AKYRRIWAIGHAQSVLGWDLE
>1BOO_202_222
GGSIPPNLLQISNSESNGQYL
>1CRZ_139_159
RIAYVVQTNGGQFPYELRVSD
>1N40_263_283
PELIPAGVEELLRINLSFADG
>1F8E_226_246
DPVAMTHTSQYICSPVLTDNP
>1NST_61_81
TALYLFLGMHPDLSSNYPSSE
>2GUY_372_392
AISKDTGFVTYKNWPIYKDDT
>2FB9_246_266
DPGTQETVQELALKAYKVLGV
>2AZQ_10_30
DIQAFFNQVAGLDHAEGKPRF
>1L8Q_37_57
YNPIFIYGSVGTGKTHLLQAA
>2F6H_250_270
KRNFLSWKRGLQLNYNVTRLE
>1UR3_261_281
GSIEQVVNAWVLRLPSQPLPI
>1KNW_350_370
QQEGGNVETRALPEVKAGDYL
>1MJ5_26_46
EGTGDPILFQHGNPTSSYLWR
>1UA7_157_177
RFLERALNDGADGFRFDAAKH
>1U8X_358_378
TGERMLLIVENNGAIANFDPT
>1OQ9_340_360
RAQGRAKEAPTMPFSWIFDRQ
>1KNW_52_72
AQKACSNIHILRLMREQGVKV
>2FQX_259_279
YDGSFPGGQSIMFGLEDKAVG
>1PJA_273_293
IVRCPMAGISHTAWHSNRTLY
>1RI6_100_120
VGSYNAGNVSVTRLEDGLPVG
>1P0H_155_175
VVIRTYAGTSDDAELLRVNNA
>3GCB_82_102
TNQKSSGRAWLFAATNQLRLN
>1EDZ_258_278
YKFPTEYIKEGAVCINFACTK
>1B89_226_246
LITMLEAALGLERAHMGMFTE
>1TJY_164_184
VTTQFGYNDATKSLQTAEGII
>1RE9_141_161
SLRPQGQCNFTEDYAEPFPIR
>2F8L_36_56
LEISYLEAVYETGENLFQKEV
>1HOW_44_64
NTHVAMKIVRGDKVYTEAAED
>1UMG_312_332
PAFDETRRLANIVADYMRRHG
>1WZU_115_135
EAKAYADVTVTSANAVEVVKK
>1DLJ_374_394
ANIIVTNRYDNELQDVKNKVY
>2BKW_131_151
EKLSQNSYGAVTVTHVDTSTA
>1UG6_114_134
FLTLYHWDLPLALEERGGWRS
>2B4V_137_157
EKVARARYTPLSEEEDRKART
>1BS0_308_328
DLPFTLADSCSAIQPLIVGDN
>1VB3_64_84
GDEIPQEILEERVRAAFAFPA
>1WRU_102_122
GGQWKNRTLEQIARDLCAPYG
>1W78_65_85
RTLESILMAAGYKVGVYSSPH
>1JDW_333_353
AGWTIITPPTPIIPDDHPLWM
>1TJY_227_247
MRPYVQRGTVKEFGLWDVVQQ
>1GP6_23_43
IRPKEELESINDVFLEEKKED
>2HGS_63_83
EQAYAVQMDFNLLVDAVSQNA
>1XC3_14_34
KFVCAVGREDGTIIDRIEFPT
>1A8D_341_361
NNEHIVGYPKDGNAFNNLDRI
>2ALA_130_150
KAKVRVMYGNVNQTVDVYVNG
>1WZU_16_36
AIILAHNYQLPEVQDIADFIG
>2FBA_243_263
ANTLSSTASTLESYLSGSDGG
>1XMB_332_352
LGQEAFVEAAPVMGSEDFSYF
>1KQ3_91_111
VEEETDVVVGIGGGKTLDTAK
>1GCA_277_297
GAADGTSWKIENKIVRVPYVG
>1GP6_239_259
TFILHNMVPGLQLFYEGKWVT
>1WDP_277_297
ILDEANKAFLGCKVKLAIKVS
>1YIS_40_60
WLAEAEKELGLKQVTQDAIDE
>1XIP_242_262
VSYDQKMYIIKHIDGSASFQE
>2ICS_3_23
LDYDLLIKNGQTVNGMPVEIA
>1P5D_276_296
PGADIIFDVKCTRRLIALISG
>2FFE_103_123
IRDGASLTDSTVKLSSLFGIK
>1TVZ_82_102
VDAAKAAAVQIHNLLGIQPFA
>1MXG_344_364
VYYDNDELIFVRNGDSRRPGL
>1UOU_231_251
GGAAVFPNQEQARELAKTLVG
>3GCB_165_185
FLNLVKKYGLIPKDLYGDLPY
>1N11_104_124
ANPNLATTAGHTPLHIAAREG
>1BQG_97_117
FADRDVGGRGLQTFDLRIAVH
>2H14_92_112
KTLKIWDVSSGKCLKTLKGHS
>1DB3_104_124
VDAMGTLRLLEAIRFLGLEKK
>2DFW_315_335
TAVRFVEREGDRVFLHLQGVI
>1K5C_247_267
TISGIAKYGVLISQSYPDDVG
>1NML_4_24
MERANSMFEPIPKYPPVIDGN
>1MUW_5_25
TPEDRFTFGLWTVGWQGRDPF
>1OX0_187_207
NDAIGDAFRSIKFGFQDVMLV
>1LCY_127_147
MGSPFALQNTITSGIVSSAQR
>2GY5_91_111
IRTMKMRQQASFLPATLTMTV
>1WD3_431_451
GTSLRSWSYPTRYFRHYENVL
>1ZJC_37_57
VETLELTHLIVEEAYHCGASD
>1P9R_341_361
PKCNHKGYRGRTGIHELLLVD
>2C3F_257_277
ADYDKNAAALSIDIVKKTNGA
>1O89_325_345
PNFAEAIINNQIQGRTLVKVN
>1RK6_460_480
TERAAGIHSVYVNGAAVWEDQ
>1A8D_42_62
SVITYPDAQLVPGINGKAIHL
>1OGQ_42_62
LCDTDTQTYRVNNLDLSGLNL
>1SAZ_121_141
GVPAYVVDPVVVDEMEDVARV
>2F4Q_304_324
LDDYEPRTERQEAELEGLTRS
>1QUS_198_218
DFSGDGHINLWDPVDAIGSVA
>1IOW_188_208
FTVAILGEEILPSIRIQPSGT
>2C81_379_399
ERASGQSIVIHHAILLAEPSH
>1BIF_32_52
GVCMTNCPTLIVMVGLPARGK
>1D5T_249_269
GTYMLNKPVDDIIMENGKVVG
>1A8Y_225_245
HRRSTLRKLKPESMYETWEDD
>1Y42_84_104
LPLMPLFWMYLEGYKAFTLIG
>2BWV_203_223
RPGMFEYHLEGEIHHEFNRHG
>1W55_139_159
REKIKLIQTPQISKTKLLKKA
>2GZ7_43_63
ICTAEDMLNPNYEDLLIRKSN
>1Y8A_306_326
SDFGEVLEKSKRMRVRLRGLA
>1JR7_153_173
EEITDYVLMMKIDEQNMQGGN
>2VTK_171_191
VLGALPEDRHIDRLAKRQRPG
>1XFI_114_134
LGFRDIFKKVKDEENAKAISL
>1IK6_71_91
VVVLGEDVGKKGGVFLVTEGL
>2FAU_187_207
YHLKDVIVGKIYFLLVRIKIQ
>1IMV_208_228
LEDFYLDEERTVRVPMMSDPK
>1VYR_207_227
VENRARLVLEVVDAVCNEWSA
>1HT6_30_50
IAAAGVTHVWLPPPSHSVSNE
>2BJQ_134_154
GYIDMSTEVAAVGVSGKSEQV
>1CEO_283_303
VIAIADLESRIKWHEDYISLL
>1Y7E_13_33
EEKNQILNFSESYKKFISKFK
>1JMM_89_109
QLDDLDITNLEQSNDVASSME
>2BBC_250_270
TACLKAKAALQASLQHKTFQN
>1SYY_261_281
IKRAVDLEIEYAQDCLPRGIL
>1FOB_190_210
NYFYETVLATGELLSTDFDYF
>1BGV_263_283
DGYIYDPEGITTEEKINYMLE
>1JFB_101_121
MVEPTFTPEAVKNLQPYIQRT
>1RH9_38_58
PSTRIKVTNTFQQASKYKMNV
>1JMM_347_367
GKKPNIWYSLNGKIRAVNVPK
>1YUE_52_72
FYGIKYLNPDNEFTFKTGATY
>2DE2_76_96
PPLLSEGLRAPGRTRLLGITP
>1OKG_213_233
HLVTRGDGKVLRSEEEIRHNI
>1V4A_350_370
LPTLSAIAELHLLSENDAEQL
>3THI_94_114
NGEVYGLPQILCTNLLFYRKG
>1G6S_303_323
AIDMDMNHIPDAAMTIATAAL
>2FXU_104_124
LLTEAPLNPKANREKMTQIMF
>2FB9_178_198
ALALAFRYDEKAVVEKALSPV
>1Z6A_384_404
IISKFQNNPSVKFIVLSVKAG
>2EU9_252_272
EKILGPIPSHMIHRTRKQKYF
>2GZ7_267_287
ALKELLQNGMNGRTILGSTIL
>2HZ6_128_148
PSTSLLYLGRTEYTITMYDTK
>2F6H_233_253
TTLLNYVDAICFNELIMKRNF
>1UA7_245_265
NISHYASDVSADKLVTWVESH
>1GPJ_319_339
EEELEKLKERRLVADVAKSLH
>2CJG_222_242
RAAFETRPHDIACFVAEPIQG
>1XKN_143_163
AQGLPMVSTGMVLEGGAIDVN
>1JY1_246_266
ESWPVVGQFSSVGSLGADESK
>1F9V_116_136
HIFNWINKLKTKGWDYKVNCE
>1LRZ_331_351
GTSNAFRHFAGSYAVQWEMIN
>1UX5_334_354
KTLPVLPEARKKGDLLEDEVK
>1YIS_58_78
IDEMKSNRDVFDWPFIRSEER
>1QYI_306_326
INKQDNIVNKDDVFIVGDSLA
>1VPB_134_154
ASLNPDDKIEMAKAVAEEALG
>1LFW_382_402
PHYVPGSDPMVQTLLKVYEKQ
>1XMX_202_222
QKLDVELSDKQQGYRELNLLL
>1CPY_344_364
LGNKAWTDVLPWKYDEEFASQ
>1ZSW_74_94
GDKTGSPGTELSFFEIPLVGR
>1Q14_110_130
KDVLKRVYTQNIDTLERQAGV
>1J09_288_308
EFIQAFTWERVSLGGPVFDLE
>1O59_136_156
EGNIVEDDSRWVEIVEKFECG
>1IGR_316_336
SAQMLQGCTIFKGNLLINIRR
>2FQX_185_205
YDSGVNVIFQVAGGTGNGVIK
>1QWO_255_275
PFCQLFTHNEWKKYNYLQSLG
>1VPR_51_71
GKKFESGFHYLLECHELGGKN
>1U94_72_92
ESSGKTTLTLQVIAAAQREGK
>1T5J_162_182
IAGALAIAFFVSSALKDRKDF
>1GPI_404_424
VESQVPNSQVVFSNIKFGDIG
>1HSK_231_251
LEYPSCGSVFQRPPGHFAGKL
>1X7F_112_132
FAELGADGIRLDVGFDGLTEA
>1NI5_374_394
GGRKLKKIWQELGVPPWLRDT
>1Q25_402_422
TAGNNGRGAPVFTGEVDCTYF
>1K5C_292_312
AATRVTVECGNCSGNWNWSQL
>2GHS_134_154
NRSNDGRMHPSGALWIGTMGR
>1GTK_270_290
QIIRGERRGAPQDAEQMGISL
>1JY1_422_442
PMATFPVPYDLPPELYGSKDR
>2I1Q_301_321
YDSPHLPDAEAIFRITEKGIQ
>1U8X_419_439
VEAWAEKSFQKLWQALILSKT
>1WST_74_94
DKALQYGTTKGFTPLRLALAR
>1CA1_87_107
AYSIPDTGESQIRKFSALARY
>1UA4_282_302
VLGMFYSVGLNEVELASIMEI
>1UMG_184_204
EIYDLLALIGTPARYVIRRVY
>1ADT_19_39
MDKYHVDNDLKANFKLLPDQV
>2EU9_156_176
FVNSEFETLYNEHKSCEEKSV
>1Q8K_68_88
VKVIRVDKEKGYIDLSKRRVS
>1KA2_331_351
SNYTPEDVYLYFNIVRPDFIR
>1XA6_428_448
VFGPTLMRPPEDSTLTTLHDM
>1XKU_188_208
QGLPPSLTELHLDGNKITKVD
>1GTK_211_231
RTRELLAALNHHETALRVTAE
>1Y3N_189_209
EEVFRLVNFWGARSTGSNTWM
>2BX6_28_48
SWDQREKVDPKDYMFSGLKDE
>1JFB_43_63
AWLVTKHKDVCFVATSEKLSK
>1IOM_64_84
FSAALARRRALPAHLLESFKR
>1WL4_121_141
NMSKAPHLAYLRTGVKIGEMP
>1X3M_219_239
NGASICAVRNGQSVDTSMGMT
>1Z6F_208_228
NVDGIKTGHTDKAGYNLVASA
>1NC5_325_345
LVKDICVGTSAGFYDYYVSRE
>1QHU_325_345
YVFLTKGGYTLVNGYPKRLEK
>2B78_298_318
RNKKEVFSVSKDYHKLIRQGL
>2GES_154_174
NRRALMRFVTSVKSGSDYACA
>2I1O_175_195
AKLIDQDPVGTMPHALSIMLG
>1PJX_217_237
WGHIPGTHEGGADGMDFDEDN
>1FS7_284_304
GAVKYSDHKVGNPLDNMDKSC
>1RU4_13_33
TKRIYYVAPNGNSSNNGSSFN
>1VPB_4_24
DKIHHHHHHMITDENKKLAQW
>1YGJ_94_114
VVDIVQELKQQNPRLVYVCDP
>1BQG_125_145
ALLDLLGQHLQVPVAALLGEG
>1SO7_74_94
EVVAQARLDGHRSMNPCPLYD
>1ZX5_243_263
IKTGGVMNILYAAEGYFILRG
>1FOB_46_66
QRVWVNPSDGSYDLDYNLELA
>2ICS_177_197
QQENQEIPLMVHIGSAPPHLD
>1NTH_305_325
STNTRETLMIAGWACATISEF
>1N40_373_393
VPIDQLVWRTRFQRRIPERLP
>1XMB_71_91
ITGVIGYIGTGEPPFVALRAD
>1TQN_362_382
INGMFIPKGVVVMIPSYALHR
>2FXU_211_231
DIKEKLCYVALDFENEMATAA
>2D5B_347_367
ADLADDLGNLVQRTRAMLFRF
>2DAP_283_303
RAAHRMKQQGQSGAFTVLEVA
>1XV5_286_306
SKSGFGYQLSKLNQKYLQRSL
>2F5U_154_174
YRYRDDKLPKTQFAAGGGRYE
>1SE8_134_154
VLGNVTRDPEIRYTPAGDAVL
>2DBQ_88_108
KRGIYVTNTPDVLTDATADLA
>1VPR_23_43
EKYGDNFKNGMHKPEFHEDGL
>1YIS_29_49
NKATLWRQLWIWLAEAEKELG
>2GZ7_148_168
VGFNIDYDCVSFCYMHHMELP
>1TV5_93_113
NPFGVAAGFDKNGVCIDSILK
>1BGV_220_240
VMKHENDTLVGKTVALAGFGN
>1G41_399_419
VMERLMDKISFSASDMNGQTV
>1ISR_29_49
KVPERKCGEIREQYGIQRVEA
>1I24_323_343
KLGLDVKKMTVPNPRVEAEEH
>1R53_21_41
VGCIVDGVPPGMSLTEADIQP
>1PFO_217_237
NEKKVMILAYKQIFYTVSADL
>2HMC_22_42
MTASIFSGVIPALMTPCRQDR
>1UZ5_118_138
EDVERVNGEILIYKPAYPGLG
>1UYN_47_67
AQTQQDGGTWEQGGVEGKMRG
>1GR0_20_40
IVGVGNCASSLVQGVEYYYNA
>1IOW_167_187
LRLAFQHDEEVLIEKWLSGPE
>2HJS_310_330
NLWIVSDNVRKGAALNAVLLG
>1F20_28_48
KRVSAARLLSRQNLQSPKSSR
>1Y11_214_234
RQVTVAFADLVGFTQLGEVVS
>1Z5V_265_285
RLHFLMTGYTPLTTDQSVASV
>1WM1_107_127
WLVFGGSWGSTLALAYAQTHP
>1I9Z_315_335
ANIVKVDREKKKILFEELYNQ
>2BBC_90_110
YLLALRANCEFIGGRKGDRLV
>2GG6_269_289
LMNPTRTGLILTLQEMGADIE
>1NI9_14_34
VTESAALAGYKWLGRGDKNTA
>2F5U_370_390
ALELINRTRTNPTPVGEVIHA
>1E4F_313_333
FREVEAKIVEEGEIGIPGGVV
>1M4L_1_21
ARSTNTFNYATYHTLDEIYDF
>1YQS_152_172
APGAAYSYSNTNFVVAGMLIE
>1I6L_158_178
AERFNKRYGELFTIPEARIPK
>1UZ5_140_160
MKKGIDIEKGRLLVKKGERLG
>1YQS_260_280
MSAAQLAQMQQWTTVNSTQGY
>1IZC_110_130
LSTALDAGAAGIVIPHVETVE
>1Z2N_206_226
CGIKSVDFNNQHLEDILSWPE
>1NOF_159_179
QGSKFGSLKVIVAESLGFNPA
>1VPK_167_187
NGVFWELHKNLLRLVASDGFR
>1HA0_67_87
HCDVFQNETWDLFVERSKAFS
>1XTO_63_83
QLQAFAPMQPARALRDTGINA
>1EA7_20_40
TSTTGGSGINIAVLDTGVNTS
>1EDZ_30_50
KTHNGQGPLLVGFLANNDPAA
>2F7V_299_319
AARDVADALDLPIGNAVDFWT
>1B6A_141_161
QDGRTAAWRTTSEEKKALDQA
>1NRI_199_219
TGSSRLKSGTAQKMVLNMLTT
>1O7F_186_206
VPSEKILRAGKILRIAILSRA
>2HKJ_381_401
DEKSDVIWKVVEELDWKRYGI
>1GSO_74_94
PEAPLVKGVVDTFRAAGLKIF
>1HMY_11_31
GLRFIDLFAGLGGFRLALESC
>2G5D_179_199
GGTHTADLSRFPITARTTAIK
>1OEW_88_108
VYTDTVSVGGLTVTGQAVESA
>2G8J_188_208
AFEDFTGGVTEWYDLQKAPSD
>1T5J_73_93
KSLTKEGIDIKKFANCLIAWK
>1YDX_295_315
FNGTGSIALEPMNNEIYVPFF
>1WXQ_305_325
VQEVINRVVFDLLKLIPVYPV
>1QZZ_239_259
GDFFKPLPVTADVVLLSFVLL
>1Y42_309_329
TSVFDFYGYFVRRSDQEVENL
>1BT3_248_268
GDPRNTNNEDMGNFYSAGRDI
>2NXF_199_219
GGFSEQQLQWLDAVLTLSDHK
>1US5_172_192
GIQLMQDKRADALFYTVGLGA
>2I0O_105_125
QEKVIEELKVLSGDSAGSDAE
>1UOZ_144_164
AMADCLSPDQRQERFDLVRYA
>1TVZ_127_147
TRPNEKVLVIATDTARYGLNS
>1TV5_59_79
HDLFLLLGKYNILPYDTSNDS
>1B7E_212_232
SGRITLKQGNITLNAVLAEEI
>1YOE_201_221
DVTHKAQIHVEDTERFRAIGN
>1E4F_76_96
RSDFVISFSSVSFEREDTVIE
>1CPT_342_362
YPSANRDEEVFSNPDEFDITR
>1YIS_365_385
VKKIVEDEIAFLGLEKAMMML
>1VPT_169_189
LSNYALQNVMISILNPVASSL
>2GWN_159_179
TGNMLVDNKETLEKIFGECDL
>2FOZ_263_283
TAIYCFLRCMEPDPEIPSAFN
>1YM5_169_189
DAETCFNANPNFAMLAHQTKQ
>2C5S_245_265
KRVTLHLVPFTEVQKTINKEI
>1M6E_126_146
VPGSFYGRLFPRNTLHFIHSS
>2C5S_121_141
HRSYKHFPMRTMELLPEIGGH
>1JK7_298_318
PAEKKKPNATRPVTPPRGMIT
>1O70_234_254
HLAISDKEYTMKDLVKFSQES
>1KWF_249_269
RYGWRTAVDYSWFGDQRAKAN
>2EVX_251_271
VLLPEKDEEERSRGRYIESES
>2FUZ_30_50
GSNKYVLNDNTDWTDGFWSGI
>1BOB_281_301
VFQKHSDLSDEFLESSRKSLK
>1BUP_103_123
VQVEYKGETKSFYPEEVSSMV
>2A99_315_335
AWALWELTVPVEAGTELEIVC
>1BN8_266_286
HDKSSIFGSSDSKTSDDGKLK
>1NC5_119_139
YGTLNRTSEGGFWHKDGYPYQ
>1P5D_442_462
ERIKTVFRNQLKAVDSSLPVP
>1LC5_85_105
ETESIFTVASGLKPRRAMIVT
>1MXA_239_259
CGLTGRKIIVDTYGGMARHGG
>1YPV_260_280
NHIEPLKIQLQREPRPFPKLR
>1Z2N_174_194
HYINHNNKIVKVFCIGNTLKW
>1RW3_3_23
HMTWLSDFPQAWAETGGMGLA
>2A2C_413_433
GAQGSRLTGAGWGGCTVSMVP
>2AEX_186_206
VHFHRTLKEACDQHGPDLYPK
>1Q25_201_221
GDRAFDVGRPQEGLKLVSNDR
>1NC5_4_24
MDQSIAVKSPLTYAEALANTI
>7ODC_333_353
HAHVKALLQKRPKPDEKYYSS
>2G0D_211_231
VGCILAYAHIKGYSNEASLSA
>1EU8_136_156
YGYSKPPETWQELVEMAQKIQ
>1V73_275_295
QHFNVNHIVVGHTSQERVLGL
>1CPT_363_383
FPNRHLGFGWGAHMCLGQHLA
>1NE9_158_178
AKTTLDLYPSKTKSKIKRPFR
>1G4W_85_105
SQWGTCGGEVERWVDKASTHE
>1JND_214_234
VDFVNLATFDFLTPARNPEEA
>2GFO_93_113
RNCYQDDINRSNLLGHKGEVA
>2I0Z_214_234
ELFPTEVPILSNEPFIRDRSL
>1K5C_213_233
IKGNTVTRSMYGVRIKAQRTA
>1XFI_174_194
EVFSRDGMSFLASCQNLVPRP
>1ZKL_171_191
SHLPLESRQQMETQIGALILA
>2G29_163_183
PGGTHDMWIRYWLAAGGMEPG
>1H12_149_169
FAFALLNASARWGNSGEFNYY
>2A2C_46_66
FNSKFGSIPKFYVRAPGRVNI
>1LAM_15_35
EDEPQFTSAGENFNKLVSGKL
>1JTA_53_73
EAKIIQIKGTIDISGGTPYTD
>2EX2_108_128
GVNQIDGNVLIDTSIFASHDK
>2FBA_252_272
TLESYLSGSDGGFVNTDVNHI
>1Q5N_395_415
ACKTAVAEQKHLKDIISQVDE
>1FO8_126_146
LLKADPSLWCVSAWNDNGKEQ
>1PMI_279_299
QAKDPHAYISGDIIECMAASD
>1RU4_227_247
AFRNGINYWNDSAFAGNGNGF
>1MLA_77_97
WQQQGGKAPAMMAGHSLGEYS
>1RVK_222_242
GLEKLGFDWIEEPMDEQSLSS
>1W58_258_278
SEKRAKEAVSMALNSPLLDVD
>1QLM_154_174
ADECGVDPENLYLLVAPTASI
>1D5R_163_183
PSQRRYVYYYSYLLKNHLDYR
>1G93_28_48
SDWFNPFKRPEVVTMTKWKAP
>1KA2_375_395
SEEIKAKDLPEMWNDEMERLL
>2BWM_293_313
KVGDIIGFGDAGVYVALNNGN
>1QE3_106_126
GAFYLGAGSEPLYDGSKLAAQ
>2AZQ_119_139
GEVRMDDGTDPGVVMFLQGQV
>3BCT_340_360
AIPRLVQLLVRAHQDTQRRTS
>2F8L_232_252
SFAHFLFIEQGMRYTKPGGYL
>2H6O_143_163
HAEMQNPVYLIPETVPYIKWD
>1NI9_161_181
VTILAKPRHDAVIAEMQQLGV
>1JFB_254_274
ATLAQHPDQLAQLKANPSLAP
>1JIX_44_64
NGVYTKSFDEVDVNDYDRLIV
>1FG7_296_316
ETNYILARFKASSAVFKSLWD
>1IR6_201_221
IPASSWVGLRLLAEAVGYTGK
>1N4K_60_80
EVEVVQHDPCRGGAGYWNSLF
>1J6U_68_88
NWYDPDLVIKTPAVRDDNPEI
>2CY8_183_203
IRPDDIEGMREVFANHGSDIA
>2CFQ_161_181
MFTINNQFVFWLGSGCALILA
>2CJG_93_113
PSNSDVYSVAMARFVETFARV
>1JTV_70_90
KSVAAARERVTEGRVDVLVCN
>1R6F_148_168
IQAEINKHLSSSGTINIHDKS
>1B7E_131_151
VCDREADIHAYLQDKLAHNER
>2F82_14_34
PPTCVQQEALEAHDGASKGKY
>1KVP_391_411
YGNLPPREISMKDVFRSGDSS
>1IAL_280_300
GTDEQTQKVIDAGALAVFPSL
>1GXN_131_151
TFNDNGMAYALTVLDFAANKR
>1JYE_313_333
VKGNQLLPVSLVKRKTTLAPN
>1XWI_171_191
EKRIYIPLPEPHARAAMFKLH
>1Q14_272_292
QYSDEFAEQLVEELGWQEDFE
>1NF1_287_307
LALHRLLWNNQEKIGQYLSSN
>1X54_226_246
HLELEAAWMDLWDIMKVEEEL
>1JCF_180_200
DEMDEAIVQYVRETYRVAIGE
>1GR0_202_222
VGATITHRVLAKLFEDRGVQL
>3GRS_135_155
DPKPTIEVSGKKYTAPHILIA
>1JTV_106_126
AVASVLDVNVVGTVRMLQAFL
>1PW4_430_450
LIVVMIGEKRRHEQLLQELVP
>1J09_46_66
ARYVPGAEERILAALKWLGLS
>1OYG_242_262
EDGYQGEESLFNKAYYGKSTS
>1CEO_76_96
EWCKKYNLGLVLDMHHAPGYR
>2O14_69_89
FLAYGTKSNNTFNVDLPNGLY
>2C81_324_344
CEILREKLNMGTFYLHPPYLP
>1TDH_177_197
YLRAEILYRLKIPPFEKARSV
>1KXU_126_146
DEFNVSSPQFVGNLRESPLGQ
>1TV5_172_192
EEDKLLSKHIVGVSIGKNKDT
>2GY5_322_342
GIPRMTPKIVDLPDHIEVNSG
>1QF5_317_337
RAVQLNSLSGFCLTKLDVLDG
>2B78_347_367
KGFGKQKHTYLDLQQLPSDFA
>2HBJ_334_354
PRFVMPNQLLAALVAYTPTDV
>1ISR_131_151
GSSSVAIQVQNLLQLFDIPQI
>1IOW_151_171
SVGMSKVVAENALQDALRLAF
>2HQ2_168_188
ITDENTPLELKAVDAPVVQTR
>1VB3_334_354
ETTQQTMRELKELGYTSEPHA
>1R3S_300_320
TLQGNLDPCALYASEEEIGQL
>2HGS_192_212
IAKAWELYGSPNALVLLIAQE
>1JTV_23_43
ASDPSQSFKVYATLRDLKTQG
>1MLA_289_309
VDTLTASALNEPSAMAAALEL
>1U7G_272_292
VTPACGYIGVGGALIIGVVAG
>2HC9_3_23
QVLVRNGIQAVGDGLTSLIIV
>2BF6_418_438
ELSNGNIGLLYEGTPSEEMSY
>1OFC_191_211
QKMSRYRAPFHQLRLQYGNNK
>2BF6_173_193
NINSSTAPLKAKGTSYINLVY
>2I1O_75_95
VDLYAIPEGTILFPRDANGLP
>1VLY_310_330
NDMEPDSIFRVRDDANTLHIE
>1VQZ_235_255
AEINRIKDTKFGTWDWNYGKS
>3THI_161_181
YLEALIDVTGQYTEYDLLPPL
>1FSU_429_449
KTLWLFDIDRDPEERHDLSRE
>1W8K_415_435
RAEIKENNQVVIKEEFRDYYE
>1YT3_171_191
EASGWLPAALDECRLMQMRRQ
>1OLT_104_124
HVSQLHWGGGTPTYLNKAQIS
>1SP3_207_227
IGCENCHDSAPHSNKKLNTHT
>1WCD_225_245
VTITLFSANIDAITSLSVGGE
>1PBE_105_125
VTRDLMEAREACGATTVYQAA
>1PSZ_211_231
VPSAYIWEINTEEEGTPEQIK
>2F7F_56_76
LERLVNYLENLTFTESDIAYL
>2I1O_166_186
ADGVSGILGAKLIDQDPVGTM
>2FGT_272_292
SWTDHYQFFNINDSQQLSFYI
>1UR3_65_85
LGVTTVDHADIYGGYQCEAAF
>1LCY_87_107
VTAVDPVADIATLRIQTKEPL
>1O7F_254_274
LEDGVLNHVDQERHFQDKYLF
>1O20_8_28
HHHHHMDELLEKAKKVREAWD
>1KA2_452_472
EFDPIKAWLREKIHRWGSIYP
>1PSW_63_83
ALEIGERRKLGHSLREKRYDR
>1NC5_197_217
MPWANEETGCSPEFWARSIGW
>2D5B_1_21
MEKVFYVTTPIYYVNAEPHLG
>1VPK_190_210
LAEEQIENEEEASFLLSLKSM
>2AZP_280_300
GQPGGPIVPTIRGRAHVSAEA
>1MC0_105_125
QLQNMLGCELQAMLCVPVISR
>1RKD_89_109
VIKGESTGVALIFVNGEGENV
>1JK7_136_156
FYDECKRRYNIKLWKTFTDCF
>1YM5_280_300
IAGHATTVIDGKIKVHHHHHH
>1QHU_39_59
ESGTKPEADVIEQCSDGWSFD
>1G6S_20_40
GSKSVSNRALLLAALAHGKTV
>1OGQ_19_39
GNPTTLSSWLPTTDCCNRTWL
>2G9D_64_84
GDETAPMELLDKWIDDIVSGF
>2NLO_203_223
DARGIEDVIAAADGVVNATPM
>2AEX_31_51
GELRRRPGDMKTKMELLILET
>1RK6_59_79
SSARRRIDVAGKVVSPGFIDS
>1L9K_285_305
IIGKRIEKIKQEHETSWHYDQ
>1Q35_242_262
NKANAVKLIEYLSGEKAQGLY
>1KKH_297_317
KELLKELNKEDVRIFNCRMMN
>1EYN_289_309
PKAVTVRTAPHPAFPTDMQAQ
>1QWO_106_126
PFGEQQLVNSGIKFYQRYKAL
>1K5C_98_118
HPFLKIKGSGTYKKFEVLNSP
>1X3M_236_256
MGMTPLEGLMMGTRSGDVDFG
>1B8P_186_206
VWGNHSPTMYADYRYAQIDGA
>1SE8_224_244
EATRVEALARGAGNANSGYAA
>2G62_59_79
EGVKGKKLTFEYRVSEAIEKL
>1YPX_97_117
QTKSHSVKITGPIDFTTHPFI
>1T6C_167_187
PIGIVNLTETFFKQDPPTEEE
>1WW9_217_237
VDDDVVGRKGVYDLIGEHGVP
>1OFL_76_96
IWFKDGNRAIQAWKSHGPGLV
>1ZKL_16_36
KCMLEKVGNWNFDIFLFDRLT
>1VAG_52_72
VRTKDQLFPLAKEFLDQYYSS
>1SIQ_217_237
MIIMDGVEVPEENVLPGASSL
>1UMG_121_141
SEPIAIFMADKTEPGAYNLPL
>2B4V_422_442
KFQLVKQEFLRAAQCMERFLP
>1EYB_60_80
VCPYNLYAEQLSGSAFTCPRS
>1XRF_397_417
FTINPARIIGVDLGTLKLGSP
>1AOP_378_398
LPSFIDNIDNLMAKHGVSDEH
>1QLM_164_184
LYLLVAPTASIVGSVQVSARV
>2EWV_243_263
TNTAIDTIHRIVDIFPLNQQE
>1TVL_181_201
QFFDQAKLHRLNHKGKYFQVE
>1PJX_249_269
IEVFGPDGGQPKMRIRCPFEK
>1TQ4_386_406
EIFYLKYYFLDMVTEDAKTLL
>1PBE_303_323
ASDVSTLYRLLLKAYREGRGE
>1WMD_275_295
NRGITPKPSLLKAALIAGAAD
>2H85_218_238
LAMDEFIQRYKLEGYAFEHIV
>2CYG_260_280
LIRHVGGGTPRRPGKEIEAYI
>1JMM_2_22
KDLADYPVKLKAYEDEQASIK
>1OGQ_236_256
DLGKVGLSKNLNGLDLRNNRI
>2FEZ_368_388
HIRICDHEFTFQISAGTHGGT
>4UAG_114_134
GKSTVTTLVGEMAKAAGVNVG
>1FL2_75_95
DSQSASKLIPAAVEGGLHQIE
>2BOQ_61_81
ADGSIIAFDTIETNFPANAGI
>1Q5N_378_398
ALAPHMGRLNAHHVVEAACKT
>2AZP_150_170
PGIGRVSGDIAWGGNWFFLVA
>1WM1_161_181
KWERVLSILSDDERKDVIAAY
>1IOM_228_248
RMIQEIGTPERAREWVREKLA
>2DBQ_146_166
YDVYGKTIGIIGLGRIGQAIA
>1WP5_234_254
RGVVILRELKANPHRISGFVV
>1PO5_406_426
GFMPFSLGKRICLGEGIARTE
>1IR6_268_288
NARRQTLEEAMLRKLLPQADP
>1P9R_315_335
EADKEQRKLFDSKKKEPLILY
>2F82_318_338
LVPKQVGNMYTASLYAAFASL
>1G93_270_290
KPTKILSPEYCWDYHIGLPAD
>1KS8_413_433
VATDYNAGFQSALAALVALGY
>1NI5_10_30
LLTSRQILVAFSGGLDSTVLL
>1N4K_359_379
QKQIGYDVLAEDTITALLHNN
>1LRZ_272_292
KRPENKKAHNKRDNLQQQLDA
>1R6W_154_174
AIPDLHLRLDANRAWTPLKGQ
>1BHE_252_272
GMSIGSETMGVYNVTVDDLKM
>2FSJ_319_339
PGTLVKIKPEDLQFANALGYR
>2DFW_356_376
KPGTGWDAAVYPRWQEAAADR
>1KVP_238_258
AQAANGERAIPSNLWADLSNA
>1VJY_278_298
NGAARLTALRIKKTLSQLSQQ
>2FR1_405_425
GSGMAEGPVADRFRRHGVIEM
>2GVK_108_128
DLLFHIRAKQMGLCFEFASIL
>2GUY_41_61
TWQGIIDKLDYIQGMGFTAIW
>1ML9_19_39
DDAFLNPNFRFIDHSIIGKNV
>1FNO_102_122
DIALGIGDEVLSPVMFPVLHQ
>1VJO_125_145
VDMAGRYGADVRTISKPWGEV
>1XOV_199_219
AVVDSVPMLSKMDFKSSPIKM
>1VPT_210_230
KMLQPFAPSYSAEMRLLSIYT
>1QNR_126_146
AFGGNATTWYTNTAAQTQYRK
>1BI5_353_373
STQNGLKTTGEGLEWGVLFGF
>1K92_167_187
GRHEMSEFMIACGFDYKMSVE
>1KS8_221_241
WLYRATNDNTYLNTAESLYDE
>1TV5_283_303
DAKDNFLWFNTTKKKPLVFVK
>2B4W_123_143
TYFTRGPGCMKDIRVLQLQDG
>1Q0H_227_247
SVDSATMMNKGLEYIEARWLF
>2EX1_143_163
QLSHYLLTGKIKFDNPTIARY
>1A26_263_283
IGLILLGEVALGNMYELKNAS
>1PJA_157_177
MRSNLYRICYSPWGQEFSICN
>2H8O_245_265
QRLRLFGEKIGLSFQLADDLL
>1C0P_87_107
GHAMWLKGTRRFAQNEDGLLG
>2JAK_298_318
VMALLKYWPKTHSPKEVMFLN
>1RI6_116_136
GLPVGVVDVVEGLDGCHSANI
>2B4W_107_127
ILSYYGYFYRGTPDELTYFTR
>1GQE_192_212
LRTETGVHRLVRKSPFDSGGR
>1V71_169_189
FEEVGPLDALFVCLGGGGLLS
>4UAG_210_230
VNADDALTMPIRGADERCVSF
>1TQN_253_273
LMIDSQNSKETESHKALSDLE
>1LL2_200_220
AFKAFGANAKVVHFLGQTKPW
>1GXN_120_140
YPLKGGYSDHATFNDNGMAYA
>2FOZ_148_168
YSSVQDVQKFARLSAQLTHAS
>2CU2_143_163
RPETEYGYIRLGPREGAWYRG
>1X19_79_99
PRLEMLLETLRQMRVINLEDG
>1WDI_45_65
VRDLPEFLRPGDVLVFNESKV
>1TBF_19_39
SHMEEETRELQSLAAAVVPSA
>2HQ2_158_178
AAWSELLARFITDENTPLELK
>1RGZ_302_322
EVNPPAPPVKASWVHKTGSTG
>1RH9_63_83
AFSHGGSRPLQSAPGVYNEQM
>2AQ5_131_151
TKRVGIVAWHPTAQNVLLSAG
>1JCF_324_344
DKVNILKKLQGAGGSHHHHHH
>2C3F_200_220
KGTTNAVNIAMRQPTTPNFSS
>1NQK_289_309
NLWAGVGLVRGGAGTALVGDG
>1PB1_256_276
ELIDGGPWLKVKNPNTGKEIV
>2DVZ_293_313
KEIKEQYDWAQDVVKKQNIKL
>1MC0_265_285
IPDAYAHPLFYRGVDDSTGFR
>2DVZ_132_152
GFLEELKKNPGKYSYGSSGTC
>2D81_143_163
GAGDNSCSLSTSPYISNCNYD
>1UA4_371_391
AKAMKGNITSLEEIREATSVP
>1OLT_64_84
KLCYFCGCNKIVTRQQHKADQ
>1CRZ_257_277
TDGRSNNTEPTWFPDSQNLAF
>4UAG_375_395
QLAALRPEVAEQTETMEQAMR
>1V04_194_214
WEMHLGLAWSFVTYYSPNDVR
>1RE9_66_86
TRGQLIREAYEDYRHFSSECP
>1KS8_301_321
WGTLRHAANAAFIMLEAAELG
>1WYC_148_168
VYDGPSVLQVLDMQISIDYNE
>1I6L_106_126
TQFKEKSAGKEAVSAGLLTYP
>1YD7_362_382
EGANGKAEVKLISKIGGEVHT
>1TJY_42_62
TEPSVSGQVQLVNNFVNQGYD
>1ZX5_195_215
FFNENDWEKVKKVLNTKKVEE
>1TDH_153_173
ADKAFDRPICEALLDQRFFNG
>1P0H_241_261
LGVDPAAQRRGLGQMLTSIGI
>1GWU_278_298
FVEAMDRMGNITPLTGTQGQI
>1OWL_144_164
NPYSVYGPFWKNWQAQPKPTP
>1D3G_316_336
KIRAGASLVQLYTALTFWGPP
>1DQ3_122_142
DILIGGMPDGEDYKFIFDYWL
>1NXC_244_264
LLKAWLMSDKTDLEAKKMYFD
>1HX0_432_452
DDWQLSSTLQTGLPGGTYCDV
>2MNR_289_309
GIPMSSHLFQEISAHLLAATP
>1LZL_16_36
TMLPKVDFADLPNARATYDAL
>2GWD_13_33
TEPLTREDLIAYLASGCKSKE
>1Y0Y_332_352
RDVDATVELMTKALENIHELK
>2BJQ_28_48
GQQNMYVALWYKFGKPIHGRA
>2HJS_273_293
IEWVGEGDYPTVVGDALGQDE
>2H14_141_161
VKTGKCLKTLPAHSDPVSAVH
>1B63_66_86
KKDELALALARHATSKIASLD
>2FBA_176_196
DINFSSTEDIYKNIIKPDLEY
>1JY1_270_290
SEFKESMLTLGKESKTPGKSS
>1RGZ_139_159
PQWKPGTTRLYANASIGLFGA
>1P5J_249_269
LPKITSVAKALGVKTVGSQAL
>1IN4_9_29
RTVYDSGVQFLRPKSLDEFIG
>2F82_351_371
VVMFSYGSGSTATMFSLRLCE
>1I6L_78_98
FIQSEVPAHAQAAWMLQCIVY
>1UUR_296_316
RPKRPLSSYDLKYIQTHFFGN
>1LYV_75_95
QTAVRADLNANYIQVGNTRTI
>1JL5_252_272
LPDLPPSLEALNVRDNYLTDL
>1WST_368_388
AYVPGEAFFVHRDKKNTMRLN
>1I24_2_22
RGSHHHHHHGSRVMVIGGDGY
>1Z5V_74_94
IHSILNSPYAKLYNPENIYLS
>1M6E_47_67
DTVTTRLAIADLGCSSGPNAL
>1B6A_351_371
EATRMEEGEVYAIETFGSTGK
>1GYC_290_310
TTTQTTSVIPLIETNLHPLAR
>1TFZ_373_393
EIIQRVGCMMKDEEGKAYQSG
>1OXX_112_132
MSKEEIRKRVEEVAKILDIHH
>1WZA_165_185
MPDLNYNNPEVQEKVIGIAKY
>1QAZ_41_61
PKEYDCTTEATPNPQQGEMVI
>1PJX_136_156
AGEVAPADYTRSMQEKFGSIY
>1WCD_98_118
YCRLVSRSLTVRSSTLPGGVY
>1ZGK_132_152
GCIHHNSVERYEPERDEWHLV
>1GSA_166_186
GGASIFRVKEGDPNLGVIAET
>1LI4_71_91
GAEVQWSSCNIFSTQDHAAAA
>2FTP_141_161
RGYISCVLGCPYDGDVDPRQV
>2C5S_5_25
HHHHHHMTYEYILVRYGEMTT
>2GUY_458_478
GLPRVLYPTEKLAGSKICSSS
>1U16_448_468
VTTQIEQLRELMKKQKEQAHH
>1WAK_29_49
VKIGDLFNGRYHVIRKLGWGH
>1B7E_236_256
KGETPLKWLLLTSEPVESLAQ
>1CX4_174_194
KVVDVIGTKVYNDGEQIIAQG
>7ODC_267_287
SGVRIIAEPGRYYVASAFTLA
>2HMC_213_233
VDTAVVHGFVNCGATGAITGI
>2G9D_248_268
HKPEHLPRKSVMYRVSRTIVR
>1W5D_395_415
LRNRMKGTPAQGKVRAKTGSL
>1O70_151_171
DHVLGVPYTTVLGKLESDPMM
>1VLI_319_339
FTTAPIQKGEAFSEDNIAVLR
>2I0O_122_142
SDAEPGKDSGCTAVVALLHGK
>1SVS_259_279
TDTSIILFLNKKDLFEEKIKK
>2HGS_392_412
RASYILMEKIEPEPFENCLLR
>2DAP_112_132
VALVSTGWDPGMFSINRVYAA
>2BLE_128_148
GQNDLEKMTSILEAVPQVKFI
>1GPI_269_289
VDTSKPFTVVTQFLTNDNTST
>1ZOD_364_384
EIVKDRRTKEPADGLGAKITR
>1XVT_323_343
AKVLTVPELESNPQYVARESI
>1RW3_277_297
TPRQLREFLGTAGFCRLWIPG
>1POT_249_269
LKLINFLLRPDVAKQVAETIG
>1MXA_182_202
AVVLSTQHSEEIDQKSLQEAV
>1E2S_238_258
AAVGTLMTAIGDLGLLEETLV
>1WXQ_227_247
ASDEQIKRLVREEEKRGYIVI
>1HBZ_134_154
FLRDPMKFTHFIRSQKRLPDS
>1YHL_339_359
LKVKSPTFAESVAVVWEKTHK
>1IG8_276_296
EHVVLPRTKYDITIDEESPRP
>1OFL_214_234
RQDSEAEIITSKSQENVYYGN
>1KS8_94_114
KAVKWATDYFIKAHTSQNEFY
>1RYO_186_206
FGYSGAFKCLKDGAGDVAFVK
>1RWR_110_130
SVNGLSTLNASNLTLTTGRPS
>1HZF_6_26
GNSDPNMIPDGDFNSYVRVTA
>1BHE_328_348
ITFKDVTSETKGVVVLNGENA
>2D2J_30_50
SAGFLRAWPEFFGSRKALAEK
>2FB9_34_54
PTDLAVIAQDGRWLLGEKALT
>2FP3_121_141
SSYVQNTECFVMVLMTHGNSV
>1VJZ_36_56
NFKEEDFLWMAQWDFNFVRIP
>1AGX_246_266
AGTGNGSMANYLVPEVRKLHD
>1E4F_246_266
SAVLDTSFEESERLIITHGNA
>2G62_97_117
DQPSRFGNKAYRTWYAKLDEE
>1D2P_321_341
ESNNWTHTWTGLDEKAKGQQV
>1IN4_104_124
DVLFIDEIHRLNKAVEELLYS
>1HMY_118_138
MENVKNFASHDNGNTLEVVKN
>1O7F_278_298
LDDEREDAPLPTEEEKKECDE
>1ODM_125_145
EVNVWPDETKHPGFQDFAEQY
>1SQ9_96_116
YRITREDETKKVIFEKLDLLD
>1FNO_295_315
MEIAKKVGKGLHPDCYIELVI
>2ABS_303_323
PVIAAEQTADGTVVVHEVGVP
>2BU7_347_367
LKALSTDSVERLPVYNKSAWR
>1VJP_19_39
LGQGYVASTFVAGLEKLRKGE
>2D0B_6_26
IQADQQLLDALRAHYEGALSD
>2HVQ_4_24
KKYSSLENHYNSKFIEKLYSL
>1V04_331_351
STVAAVYKGKLLIGTVFHKAL
>1LAM_223_243
SEEPPVFLEIHYKGSPNASEP
>1MDO_136_156
YAGAPADLDAIYALGERYGIP
>1WL4_160_180
MGITAENVAKKWQVSREDQDK
>1O7F_119_139
FGESILDNTPRHATIVTRESS
>1EVY_4_24
KQHSAKDELLYLNKAVVFGSG
>2HMC_262_282
ALELEQALAVLSSFDEGPDLV
>1EWF_181_201
SVSSELQPYFQTLPVMTKIDS
>1GYC_65_85
WHGFFQAGTNWADGPAFVNQC
>1ZED_32_52
AAKNLIIFLGDGMGVSTVTAA
>1DB3_320_340
LGDPTKAHEKLGWKPEITLRE
>1I4W_261_281
PIDFDFDVDNWDYVTRHLMIL
>1DKQ_2_22
SEPELKLESVVIVSRAGVRAP
>1XC3_156_176
HIYIRRHPDDVYQGKCPYHGD
>3SIL_181_201
LNDGKLVFPVQMVRTKNITTV
>2NWH_296_316
LSKDSVEAMLGLVPQAEMLAG
>1I24_231_251
EMHEELRNRLDYDAVFGTALN
>2CGL_279_299
ANITNEGGAEGRYRVLKNIMG
>1VLO_285_305
QREHGTEKLVGLVMTEKGVLR
>1SZN_307_327
LLAFNQDSVYGQPATPYKWGI
>1U8X_279_299
ADPDTLPNTYLQYYLFPDDMV
>1NHS_4_24
IVLGSSHGGYEAVEELLNLHP
>1PO5_152_172
FHSITSNIICSIVFGKRFDYK
>1SIG_258_278
IGEAKARRAKKEMVEANLRLV
>1KA2_241_261
TTEFGIRDVRITTRYEGYDFR
>1HT6_196_216
GTSPSLAVAEVWDNMATGGDG
>1WER_123_143
EKNEDVNTNLTHLLNILSELV
>2CBN_88_108
QPLTIYGPQGIREFVETALRI
>1RRK_197_217
VFYQMIDESQSLSLCGMVWEH
>2F68_133_153
GNKSTNVTVHKSEAGTSSVFY
>1XKS_92_112
VALSYSSPSGEAHSTQAVAVM
>1RYO_237_257
EYKDCHLAQVPSHTVVARSMG
>1WYC_163_183
SIDYNEDYVDPASEVQTHDRS
>2HMA_221_241
QPGRMMTVDGRDMGEHAGLMY
>1R4U_53_73
VIVATDSIKNTIYITAKQNPV
>1OGQ_205_225
SRNMLEGDASVLFGSDKNTQK
>1PW4_90_110
NPRVFLPAGLILAAAVMLFMG
>2FP3_129_149
CFVMVLMTHGNSVEGKEKVEF
>1YC9_173_193
KTVELLEKRYANGLETLGSVS
>2B9W_62_82
MGVPSYDTIQEIMDRTGDKVD
>1Y7E_298_318
SRYLEYFVSDMIFKIKKSEYN
>1M8Z_5_25
LLEDFRNNRYPNLQLREIAGH
>1US5_63_83
NINAINAGEFEMALAQNDIAY
>1L8Q_282_302
AFKRKDHTTVIHAIRSVEEEK
>1X54_277_297
PPFPRISYDEAIDILQSKGVN
>1WMD_159_179
AAGNEGPNGGTISAPGTAKNA
>2FBA_291_311
TYIGPLLTHDIGESSSTPFDV
>1Y42_320_340
RRSDQEVENLLKLFTFMPISE
>1CPY_225_245
YDSQSVWSCVPATIYCNNAQL
>2BC9_154_174
YYVTELTHRIRSKSSPDENEN
>2AM1_357_377
MKELGDQSVQLHNQMILSLSP
>2BBC_75_95
DNDSEAKPSMGQLALYLLALR
>1X8V_305_325
PQLENVLKETLRLHPPLIILM
>1ESC_168_188
LLDRIGYFAPDAKRVLVGYPR
>1R3F_51_71
ATGMLPICLGEATKFSQYLLD
>1VJT_426_446
LRMEWNLEAYISRDRKVLEEI
>2G29_309_329
GQETFEDQEIMQKYWVDNASY
>1PII_87_107
LTDEKYFQGSFNFLPIVSQIA
>2H6O_416_436
THKVIFSKAPESTTTSPTLNT
>2F7F_36_56
VFECYFREMPFNHGYAIFAGL
>2ALA_17_37
AHIERPGYSPLTLQMQVVETS
>1Q0H_333_353
FEQGQAATTALNAANEITVAA
>1R4U_92_112
NHIHAAHVNIVCHRWTRMDID
>1RCQ_311_331
HPQAGLGSRVELWGPNVPVGA
>1YIS_163_183
TVGKRGVLWAQELLMAFQSLS
>1J8U_3_23
TVHELSRDKKKDTVPWFPRTI
>1NU5_274_294
GGIANTLKVAAVAEAAGISSY
>2FUZ_278_298
DSSASAITACGLLEIASQLDE
>1K92_401_421
IGQLTMRNLDITDTREKLFGY
>1W9Y_74_94
LEGVQAEVTDMDWESTFFLKH
>1ESC_175_195
FAPDAKRVLVGYPRLVPEDTT
>1C0P_202_222
QTVLVKSPCKRCTMDSSDPAS
>8OHM_296_316
MFDSSVLCECYDAGCAWYELT
>1YFQ_96_116
TNNEANLGICRICKYGDDKLI
>1SO7_186_206
LHPIQRPIPSAFCFLSHDHGR
>1Q14_63_83
KLPYPEAVFDVDFFQSDPLPF
>1OYG_219_239
LRDPHYVEDKGHKYLVFEANT
>1W5D_287_307
PLSKLFVPFMKLSNNGHAEVL
>2C4E_106_126
DNNQITFFLWGAAKHYKELNP
>2DBQ_253_273
ALKEGWIAGAGLDVFEEEPYY
>1OGQ_276_296
SFNNLCGEIPQGGNLQRFDVS
>1SB8_104_124
DYVLHQAALGSVPRSINDPIT
>1KS8_101_121
DYFIKAHTSQNEFYGQVGQGD
>2G8J_148_168
GKLVFVHSAQGNEFWSALLEK
>1BS0_19_39
ALRRRYPVAQGAGRWLVADDR
>2D7U_59_79
TGFMQTKARLLIGAGVLVDPE
>1O59_125_145
VSIEALYDEGEEGNIVEDDSR
>1LC5_166_186
PLLQAIADRCKSLNINLILDE
>1DB3_70_90
LTRILREVQPDEVYNLGAMSH
>1N93_290_310
AIRHPDAIKLAPRSFPNLASA
>1ZHX_61_81
SFINDDNYKEHCLIDPEVESP
>1V9M_262_282
ERGLRCVLLKEAKKGVQDPLG
>1PZD_96_116
IRCTKHTFTDHMVFQFDCTNT
>1BCO_64_84
IDSIRLSFMDVVTRYGIPEDF
>1CKO_276_296
KGSIVECGFADGTWKYIQGRS
>1IN4_246_266
TMEVLNIDDEGLDEFDRKILK
>1MC0_98_118
LTSDDVQQLQNMLGCELQAML
>2GUY_300_320
RFASYTNDIALAKNVAAFIIL
>2HBJ_285_305
PSSEVYSPIEKESPWKILMYQ
>1UX6_39_59
NQDIDEDGHQNNLDNCPYVPN
>2F7F_115_135
IQIEGPLAQCQLVETALLNMV
>1UOU_427_447
TPWLRVHRDGPALSGPQSRAL
>2BBC_356_376
RFRTQASLSGPFLTSVLGRKA
>1DQ3_45_65
DVSNVPIYVKSFDPESKRVVK
>1J58_99_119
EAEWAYMIYGSARVTIVDEKG
>2J0W_377_397
LCRVEVEEGLALVALIGNDLS
>1IGR_302_322
CEEEKKTKTIDSVTSAQMLQG
>1G8P_89_109
PDWATVLSTNVIRKPTPVVDL
>2B9W_100_120
PEKDPVRGPQVMAAVQKLGQL
>1SIG_75_95
ELSQEDLDDDEDEDEEDGDDD
>1GYC_423_443
RDVVSTGTPAAGDNVTIRFQT
>1VPR_258_278
YRKIGFFWEMESGRCFRIERR
>2FB9_130_150
GVPVVPWVAVRKGEPPVVPFD
>1JX6_47_67
SVVYPGQQVSDYWVRNIASFE
>2CY8_368_388
PPNTTDTGSITRAEVARPDVK
>1QZZ_82_102
GEKQGRPLRPTRLGMLLADGH
>1XA6_322_342
VKMAFDRDGEKADISANVYPD
>1WDI_75_95
PTGGKVEILLVRERSPGLWEA
>1EYB_136_156
VDFVSGLHTLCGAGDIKSNNG
>1PEA_46_66
GRPIETLSQDPGGDPDRYRLC
>1BT3_20_40
PGAVVDNCCPPVASNIVDYKL
>1VMI_184_204
QPTAAQLADIALASAETWRAI
>1DQ3_300_320
VEEYSSLLRFYELIGKNLQNE
>1EUR_70_90
GEQQVVSAGQTTAPIKGFSDP
>1UAS_16_36
WNHFYCGINEQIIRETADALV
>1R6W_177_197
AKYVNPDYRDRIAFLEEPCKT
>1N11_192_212
LDIVKLLLPRGGSPHSPAWNG
>1G4R_38_58
DGVVLVDPEYLKERRVYVTLT
>1WZZ_309_329
LDHAPDYYSAALTLLVYIARA
>1YKS_5_25
LKKGMTTVLDFHPGAGKTRRF
>2H7O_125_145
HSFSDIGSLVRAHKHLETLLE
>1AC5_338_358
KIDHWKECTNSVGTKLSNPIS
>1YON_283_303
EMVKRKESEYERIGTGLPRPW
>1QOY_285_305
MLSLLKEAAKKMINTCNEYQK
>1N93_108_128
TPVTRGEQTVVKTAKFYGEKT
>2F7F_138_158
QTLIATKAARIKSVIGDDPLL
>1TDH_137_157
VLQEYQQFRESVLRNLADKAF
>2F7F_151_171
VIGDDPLLEFGTRRAQELDAA
>2GG6_421_441
VTVDDATMIATSFPEFMDLMA
>1IXH_176_196
GNDGIAAFVQRLPGAIGYVEY
>1LFW_298_318
NFLHFLAEVEHEDFYGKKLGI
>1VLI_338_358
LRPGQKPQGLHPRFFELLTSG
>2CAU_269_289
TPEKNSQLRDLDILLNCLQMN
>2GZ7_276_296
MNGRTILGSTILEDEFTPFDV
>1R53_188_208
GPIRCPDASVAGLMVKEIEKY
>1UTE_67_87
FQETFEDVFSDPSLRNVPWHV
>1Z2N_224_244
WPEGVIDKQDIIENSANRFGS
>2FSJ_300_320
LIPVGGGSNLIGDRFEEIAPG
>1VJ1_165_185
GSNQTMVVSGAAGACGSLAGQ
>1YS1_1_21
ADNYAATRYPIILVHGLTGTD
>1B9H_283_303
VRADRNSHYMAMFRIPGLTEE
>1TVZ_56_76
ANAAKDIITDEDKKKIGMVIV
>1VJP_36_56
RKGEIEPYGVPLARELPIGFE
>1UM8_84_104
GKTLMAQTLAKHLDIPIAISD
>1D3G_264_284
LQGALRSETGGLSGKPLRDLS
>1VE1_199_219
VEPARSNVLSGGKMGQHGFQG
>1D5T_179_199
LGQDVIDFTGHALALYRTDDY
>1IG8_426_446
GFKEKAANALKDIYGWTQTSL
>1YIS_50_70
LKQVTQDAIDEMKSNRDVFDW
>1RCQ_57_77
VACIEEGLELREAGIRQPILL
>1TVL_262_282
RDPSSVRIFPGISPIVADTEE
>1OFL_359_379
KGNLFFKDKPYVYPFFKDDYF
>1Q1Q_242_262
YTLLPPSLLDHRRGAFLRKGV
>1VFL_315_335
GFTEEEFKRLNINAAKSSFLP
>8ABP_84_104
KVIAVDDQFVNAKGKPMDTVP
>1E2S_342_362
PLLLGTGKSPRQSLFFYPSYP
>3BCT_62_82
YAITTLHNLLLHQEGAKMAVR
>1NQK_346_366
FPLLDVAIPEIPQPQPLNPQG
>2B4V_55_75
WTPDAKVYCCGSMVTYGQMER
>1BGV_289_309
RNKVQDYADKFGVQFFPGEKP
>2BWM_91_111
NTFVDPPKMVLANFAYAAGGW
>1QE3_78_98
QSEDCLYVNVFAPDTPSQNLP
>2J3X_235_255
GDYISKLSHEQLGALEGYLHS
>1GCA_23_43
AIEKDGKSAPDVQLLMNDSQN
>1XKN_267_287
VKLPMPEPVYYDGERLPASYA
>2GTI_208_228
VGDLSGNEALARGTIFTQSRL
>2JAK_134_154
EDEPTLEAAWPHLQLVYEFFL
>2IY9_173_193
NDRLIVAAVGNDGADIRKLSA
>1YI9_13_33
ASDFALDIRMPGVTPKESDTY
>2CZ9_121_141
NLKLDSLSKVLLAKKAENEFV
>1LFW_54_74
SFAKRDGFDTENFANYAGRVN
>1EWF_191_211
QTLPVMTKIDSVAGINYGLVA
>2I0Z_378_398
SIEKAFVTGGGVSVKEINPKE
>2FSJ_152_172
TGPEGEVRQFNITRLIMRPQG
>1EYN_97_117
LGPLVARFGQGQVSLPGGCAI
>2A2C_299_319
LEEMLLVTEDALHPEPYNPEE
>1KK1_360_380
ARTMGLVTGLGKDEIEVKLQI
>1UG6_247_267
LGKGYPESPFRDPPPVPILSR
>1YU0_349_369
SLSGSRAALWYSGPSFSFAFF
>1VJP_249_269
FNIGGNMDFLALTDDGKNKSK
>1WY0_294_314
LKKYGSIDYAAEIAKDMIKKA
>1LYV_49_69
ATNDPRYLQACGGEKLNRFRD
>2HMA_119_139
AITLGADYVATGHYARVARDE
>2HMC_40_60
QDRTPDFDALVRKGKELIADG
>2F82_223_243
LCNKFEKLEGKEFSINDADYF
>1NRI_116_136
RHPVEGAEDNTKAVLNDLQSI
>1MJ5_5_25
AKPFGEKKFIEIKGRRMAYID
>2EX2_143_163
APPAAAIVDRNCFSVSLYSAP
>1US5_110_130
PEVVHVVARKDAGIRTVADLK
>1VE1_138_158
MPDQFKNPANVRAHYETTGPE
>2DBY_27_47
LAANYPFATIDKNVGVVPLED
>1VPR_185_205
LGAAEANKIVADTDHHQTGGM
>1FNF_302_322
TVRYYRITYGETGGNSPVQEF
>1LYV_106_126
ESHFRMLAENRTPVLAVLASS
>1NUY_263_283
MYPANKKSPKGKLRLLYECNP
>1Z6A_370_390
PFLYGELSKKERDDIISKFQN
>1HXX_126_146
DDFFVGRVGGVATYRNSNFFG
>1T3S_115_135
FKLHSKEKRMPFFKKTEHTPP
>1TVL_58_78
IADGLFISEKSIPHFLNRFEP
>1UOZ_175_195
AVYVDAGHSRWLSAEAMAARL
>1S7C_235_255
TPNVSVVDLTVRLEKAATYEQ
>1I1W_101_121
KNTLTNVMKNHITTLMTRYKG
>2II0_294_314
SRIIEILQVFQELNNFNGVLE
>1W58_218_238
AVKGLVELITKDGLINVDFAD
>1EQC_184_204
LNEPLGPVLNMDKLKQFFLDG
>1QUB_52_72
LWPINTLKCTPRVCPFAGILE
>7A3H_121_141
EMSELYGDYPNVIYEIANEPN
>1XHB_20_40
KTKVYPDNLPTTSVVIVFHNE
>1GKZ_271_291
TIANNDVDLIIRISDRGGGIA
>1LJ8_8_28
LTQLAPEVKLPAYTLADTRQG
>1GCA_285_305
KIENKIVRVPYVGVDKDNLSE
>1P8L_183_203
STLKEGILLKMKQFKDAEATI
>1G4W_255_275
IDQYNMQLSCGEKRYTIPVLH
>1XTI_267_287
AQLLVEQNFPAIAIHRGMPQE
>1E4F_141_161
DERIVFNPLDMKASKIAIEYT
>1M6I_277_297
AVGLEPNVELAKTGGLEIDSD
>1GW1_297_317
RKLISGLKADPDAREIAFLLV
>1INP_260_280
RFSVVISTSEKETIKGALSHV
>2C78_32_52
TYVAAAENPNVEVKDYGDIDK
>1X8V_282_302
VIDELDELYGDGRSVSFHALR
>3SIL_304_324
YTRSDISLYAHNLYSGEVKLI
>1NW3_246_266
GPEVDHQLKERFANMKEGGRI
>2B3H_137_157
SCCTSVNEVICHGIPDRRPLQ
>2F6H_41_61
QLSKRDVVYPARILIIVLSEM
>1ZSY_161_181
DFEQLQPGDSVIQNASNSGVG
>1GPI_203_223
TCCSEMDIWEANNDAAAFTPH
>1VJ1_253_273
ISQMNENSHIILCGQISQYNK
>1ESC_258_278
ADRGIGGLLEDSQLELLGTKI
>1X3L_382_402
DGTTYKKLREKGIDVEKVLKE
>1BT3_56_76
DKDAIAKFAKAVELMKALPAD
>1GYC_446_466
PGPWFLHCHIDFHLEAGFAIV
>2O14_235_255
MLQLGINDTNPKHKESEAEFK
>1YUE_151_171
SSDSEIADARFQINKWQTAVK
>1VHN_152_172
EGVDEVFIHTRTVVQSFTGRA
>2D5B_418_438
INEKKPWELFKKEPEEARAVL
>1P5J_224_244
VPVIAMETFGAHSFHAATTAG
>1IHG_347_367
LLKVKQKIKAQKDKEKAAYAK
>1B9H_238_258
NEFSASVLRAQLARLDEQIAV
>1RWR_95_115
YGKGADLIIANPNGISVNGLS
>1OX0_297_317
GAIKAIKLALEEAEISPEQVA
>1LCY_271_291
RAGLRPGDVILAIGEQMVQNA
>1GPI_248_268
DGCDFNSFRMGDKTFLGKGMT
>1DNV_24_44
IIPRPFSNFGKKLSTYTKSHK
>2C81_295_315
PPQVSRQTYYGYVFRFDPVKF
>2G5D_13_33
PDTSVINGPDRPAGIPDPAGT
>2FR1_61_81
RVRELVVDARCGRDELAERLR
>2B69_246_266
NGLVALMNSNVSSPVNLGNPE
>1WF3_71_91
ALGEFMDQEVYEALADVNAVV
>2HKJ_6_26
FTSLSPAEFFKRNPELAGFPN
>2F68_22_42
VSPSKIEDGGKTTVKMTFDDK
>1Z5V_28_48
EHGISPEAIVEEFATEGTDRK
>1RMG_127_147
ARILRLTDVTHFSVHDIILVD
>1M6I_126_146
NDGSQITYEKCLIATGGTPRS
>2GHS_158_178
TGAGSIYHVAKGKVTKLFADI
>1UYN_58_78
QGGVEGKMRGSTQTVGIAAKT
>1NI5_155_175
PLLARTRGELVQWARQYDLRW
>1T1G_5_25
AYTPLDVAQAYQFPEGLDGQG
>1R4U_206_226
ATWATAREVTLKTFAEDNSAS
>1YE3_27_47
EVAPPKAHEVRIKMVATGICR
>3MBP_165_185
GGYAFKYENGKYDIKDVGVDN
>1QLM_171_191
TASIVGSVQVSARVVETGLYK
>1D5R_196_216
TIPMFSGGTCNPQFVVCQLKV
>1UX5_387_407
FINEYKKAQAQNLAAEEEERL
>2C78_138_158
VDMVDDPELLDLVEMEVRDLL
>1R5Y_332_352
HHLIRAGEILGAMLMTEHNIA
>1YHT_146_166
DDEIDITNADSITFMQSLMSE
>2BW4_166_186
KGQPLTYDKIYYVGEQDFYVP
>1M8Z_318_338
RPHIATLRKYTYGKHILAKLE
>2B20_30_50
MFEVTFWWRDPQGSEEYSTIK
>1AOP_251_271
ERRAGIKFEPIRPYEFTGRGD
>1DD9_146_166
KGRQLYGLYEAQQDNAEPNRL
>1PO5_373_393
LSSALHDPRYFETPNTFNPGH
>1WL7_70_90
CKQYVPEKDEDHLWAPDICFY
>1HOW_279_299
GLLRNISKLKFWPLEDVLTEK
>1D5T_382_402
FVAISDLYEPIDDGSESQVFC
>1M6I_255_275
SSGKLLIKLKDGRKVETDHIV
>1YD7_111_131
MTETPVVIVDVQRSGPSTGQP
>1QF5_260_280
DYVLGILKAYSTRVGAGPFPT
>1DT9_66_86
VNRLSVLGAITSVQQRLKLYN
>2B78_217_237
LNLFSYTAAFSVAAAMGGAMA
>2GHS_62_82
TAWWFNILERELHELHLASGR
>1SZN_105_125
AGYPASLGYEDVDAADFADWG
>1EQC_304_324
GARYEGAYDNAPYIGSCQPLL
>2IY9_191_211
LSAQQRIWPAAYHPVSSVNKK
>2IJR_77_97
SNLAFQHWLDLLLKDAVLDGD
>2B4V_45_65
QQQLQGLADKWTPDAKVYCCG
>2FP3_5_25
PEASEGPCVSKLRNEPLGALT
>1MDO_183_203
SFHAIKNITCAEGGIVVTDNP
>1NU5_345_365
EVHLPLGSGLGVDLDHDKVRH
>1QWO_99_119
LGADDLTPFGEQQLVNSGIKF
>1NHS_258_278
HPNGLIKTDEYMRTSEPDVFA
>1T3S_49_69
AAHEDDVPVPGMAISFEAKDF
>1L9K_131_151
NLVRLQSGVDVFFIPPERCDT
>1S7C_172_192
LMTTVHATTATQKTVDGPSHK
>1WER_116_136
ELSPSKLEKNEDVNTNLTHLL
>1UG6_341_361
AAYPDLWTGEAVVEDPERVAY
>1MOQ_193_213
IVHGLQALPSRIEQMLSQDKR
>1YOE_47_67
SAGNQTPEKTLRNVLRMLTLL
>1Z70_73_93
YLTEAEKFGDSFVFEGMLSEQ
>1UOU_238_258
NQEQARELAKTLVGVGASLGL
>1D7Y_342_362
RGEVSLDAPKFTLIELQKGRI
>1Y4I_135_155
DAGKPEEIRAAMRPETKVVYI
>1N26_199_219
PPANITVTAVARNPRWLSVTW
>1EZW_146_166
PVEYEGKYVKTGTADVKARSI
>1DHS_40_60
AFGTTGFQATNFGRAVQQVNA
>2HKJ_342_362
KAYQGHPFIVEAGVAFGGSIP
>1ZED_9_29
PDFWNREAAEALGAAKKLQPA
>2IXR_229_249
IKMRDSLPPDGTVWDTARYQA
>2J0W_210_230
EALHASRVDIWTDVPGIYTTD
>1X8V_182_202
VDPYLPIESFRRRDEARNGLV
>1SBP_187_207
DVLIAWENEALLATNELGKDK
>2CGL_170_190
GKMNWEYTNATTTQLVNINSD
>1LC5_108_128
FAEYGRALAQSGCEIRRWSLR
>1H30_329_349
EATLEVDGTRGQSEVSAAQLQ
>2BLE_145_165
VKFICLDVANGYSEHFVEFVK
>1E5W_86_106
PEDVSEELIQDITQRLFFLQV
>1IIR_13_33
DTEPLVALAVRVRDLGADVRM
>1FC6_221_241
FTELSKQGVAGLVLDIRNNGG
>2AEU_290_310
IVYERTPTGFVIKRVYKDDTI
>2AZQ_29_49
RFKQIILRVLQDTARLIEDLE
>1KVP_112_132
INPDTNKIPKHLFQGYLNIYN
>1RA0_365_385
LNLQDYGIAAGNSANLIILPA
>2F8L_155_175
KGDVDVHASGVDVDDLLISLA
>1I4W_85_105
YSLLEKRSSLYKFLNAKFEGS
>1FP2_242_262
TSIPNADAVLLKYILHNWTDK
>1W3F_82_102
VGQIDGDGRYPDNWFKIEPGK
>2CY8_109_129
AFPSIRKLRFTGSGTETTLLA
>1IHG_11_31
SNPSNPRVFFDVDIGGERVGR
>1NOF_175_195
GFNPALTDPVLKDSDASKYVS
>1WDP_378_398
AGENALPRYDATAYNQIILNA
>1XTO_129_149
SHWNGGLQWNRIELEGSFVID
>1T9H_140_160
QAYAEDYRNIGYDVYLTSSKD
>2FUZ_54_74
CYEYTGDEQYREGAVRTVASF
>1ELV_123_143
EGNREPTMYVGSTSVQTSRLA
>1SB8_199_219
TIGLRYFNVFGRRQDPNGAYA
>1YHT_281_301
PKASPTFSQDAAFAAKDVIKN
>2A62_1_21
SWVWNQMFVLEEFSGPEPILV
>2HKD_55_75
EGVKADASKVKLTISDDLGQT
>2AM1_25_45
QLEKAEFDSRLIGTGDLFVPL
>1X7F_241_261
TGLIDDVIIGNAYASEEELEK
>1GYC_234_254
DSIQIFAAQRYSFVLNANQTV
>1A8D_81_101
NDMFNNFTVSFWLRVPKVSAS
>1FS7_99_119
GKTGPLPSACWTCKSPDVPRI
>1YPX_42_62
ENTEIKYIVEKQKEVGLKSIT
>2D0B_130_150
DSKQLNDEAIKRIAPAIMETV
>1IZC_38_58
DPSKTLMGVAHGIPSTFVTKV
>2AM1_251_271
KDSLTFKANFLEQALDLPVTG
>1M8Z_165_185
AFKGQVFALSTHPYGCRVIQR
>1C7Q_1_21
MAISFDYSNALPFMQENELDY
>1JMM_257_277
GSSIGEKNGMIYATDTLNFKQ
>1JND_83_103
VGGDHDIDPDHPNKYIDLLEG
>1NH8_208_228
DGQDQTEARDQLVARVQGVVF
>1WYC_372_392
EHWHRLQNGILLDVSRALDAV
>1TQN_339_359
VNETLRLFPIAMRLERVCKKD
>1NHS_186_206
GVYLDKEFTDVLTEEMEANNI
>1X54_70_90
SSVIVEGIVKADERAPGGAEV
>1QAZ_304_324
AFKPGRGDLNWIEYQRARFGF
>2BF6_162_182
GDLFKNGTKIDNINSSTAPLK
>1GYC_241_261
AQRYSFVLNANQTVGNYWIRA
>1XIP_170_190
VTNSQLAVLLKDRSFQSFAWR
>2BJF_86_106
YVSYSKEDIEGKTNIPVYNFL
>2BX6_1_21
MGCFFSKRRKADKESRPENEE
>1KO9_117_137
DSHFQEVAQKFQGVRLLRQDP
>1RW3_435_455
NARMTHYQALLLDTDRVQFGP
>1V0D_3_23
AVLRQPKCVKLRALHSACKFG
>2GU1_172_192
FKLAKGDVSAFLAEDGRFYDR
>2G62_104_124
NKAYRTWYAKLDEEAENLVAT
>1PVL_194_214
LGSRQSNLNAGQNFLEYHKMP
>1JL5_326_346
NNKLIELPALPPRLERLIASF
>4ENL_147_167
PVPFLNVLNGGSHAGGALALQ
>1CEO_167_187
MWLYIGGNNYNSPDELKNLAD
>1NC5_292_312
NKGYLDRAYETTLLKAYQGLI
>1BCO_140_160
QAKPVERAFGVGGLEEYVDKH
>1SO7_207_227
TWARGHFVAQDTLECQVAEVE
>1LW7_17_37
GHINMIYEAFSKVDELHVIVC
>1SAZ_109_129
GAIIAHRFSSETGVPAYVVDP
>1JDW_164_184
YSAMPRDILIVVGNEIIEAPM
>1G97_105_125
LITGESLKNLIDFHINHKNVA
>1IO1_241_261
AALTAAGVTGTASVVKMSYTD
>1F42_43_63
SSEVLGSGKTLTIQVKEFGDA
>1FL2_169_189
HVTLLEFAPEMKADQVLQDKL
>2C78_375_395
IKPVALEEGLRFAIREGGRTV
>1TXD_98_118
IDQIGEDLLTWFSGPGEEKLK
>1G6S_116_136
TGEPRMKERPIGHLVDALRLG
>1D5T_275_295
EVARCKQLICDPSYVPDRVRK
>1L5O_192_212
GSDAKEVVGIGANLPPSRIDN
>1YI9_53_73
PRASMDTVHHMLLFGCNMPSS
>1KK1_205_225
PNKPPKMLVLRSFDVNKPGTP
>1XA6_201_221
THNDNHFNYEKTHNFKVHTFR
>2H8O_148_168
EATAILAGDSLLTLAFDIIAS
>1NI5_209_229
ATARSAALCAEQESLLDELLA
>1PFO_21_41
SQPVISFSKDITDKNQSIDSG
>1HSK_72_92
EIPVTYLGNGSNIIIREGGIR
>1YRW_81_101
SFYYRHLIYDEILQLAPAGAF
>1EYN_147_167
VNGRLKGAHIVMDKVSVGATV
>1OZ2_9_29
CWSWESYLEEQKAITAPVSLF
>1JK7_42_62
SREIFLSQPILLELEAPLKIC
>1US5_13_33
GLGLAQEFITIGSGSTTGVYF
>1R76_303_323
MEIEAPSDAVKQAIRGGVAWL
>1XAG_69_89
KTKTFEQYQETLEYILSHHVT
>1IHG_209_229
ADVDLKDVDKILLISEDLKNI
>2I1Q_114_134
IMHQSCVNLQNPEFLFYDEEA
>1IGR_309_329
KTIDSVTSAQMLQGCTIFKGN
>1CWV_154_174
MGVITDHNDGTYSAPLTSTTL
>1XKN_110_130
RRDKVIMNWEYNAWGGKYEPY
>1PO5_208_228
FPGTHRQIYRNLQEINTFIGQ
>1RK6_402_422
YSRDLGLFPLETAVWKMTGLT
>1W58_94_114
GLGAGGNPKIGEEAAKESAEE
>2PGD_163_183
VGTGEPCCDWVGDDGAGHFVK
>1FG7_21_41
QSARRLGGNGDVWLNANEYPT
>1TDH_73_93
LALVFRFGMSGSFQLVPREEL
>1U4G_224_244
HSSGVYNRAFYLLANSPGWDT
>1QZZ_215_235
AGPAERARRRFADAGLADRVT
>2F82_215_235
ALDSCYKHLCNKFEKLEGKEF
>2HVQ_108_128
KNVDYGDKDFYVFDIIVTTES
>1ODM_85_105
QVRAGYYLSIPGKKAVESFCY
>2GFO_138_158
ITIGKINDQFAGYSQQDSQEL
>1ZOD_338_358
RRGLLDLMERFDCIGDVRGRG
>1QAZ_84_104
YRDFEKISATLGNLYVATGKP
>2BDE_406_426
WERVFRAGAEESYFAYQVDRF
>2ICS_271_291
TDIYIRNRENGPVYDLATTME
>1RIQ_231_251
QGKNSNFEIDIIFPLIQFGEE
>1RE9_26_46
FDMYNPSNLSAGVQEAWAVLQ
>1R6D_198_218
NLLDGGTLPLYGDGANVREWV
>1JYE_89_109
QLGASVVVSMVERSGVEACKT
>1VBI_324_344
RVVAELKALGERYGVPWRDDA
>1NI5_171_191
YDLRWIEDESNQDDSYDRNFL
>1Y3N_320_340
TATNKNPVETIKLFDFYFGPK
>1A5T_43_63
ALSRYLLCQQPQGHKSCGHCR
>2CZ9_206_226
EESLKILGKGSSKEVREGELS
>1ADT_193_213
QVAFKQIKAFMQALYPNAQTG
>1P9R_192_212
NSSERNILTVEDPIEFDIDGI
>1VMI_302_322
GPLIQGLAAPMHDLSRGCSVQ
>1CRZ_119_139
HTASDEVFEKLTGIKGAFRTR
>2HGS_272_292
PRQYSLQNWEARLLLERSHAA
>1PB1_20_40
KLNVPENPIIPYIEGDGIGVD
>2J66_335_355
ELEKVTIAGPLCTPEDCLGKD
>1ULZ_261_281
AAKEIGYYNAGTMEFIADQEG
>1UZ5_3_23
FLKVVPLEKALEVVQSFKISP
>1VJO_162_182
ILALVHAETSTGARQPLEGVG
>1VLO_178_198
QAVEGMKPFFGVQAGDLFIAT
>1TJY_86_106
VKILTWDSDTKPECRSYYINQ
>1XKU_169_189
GMKKLSYIRIADTNITTIPQG
>1F1O_308_328
AERIILPDATIALNYMLNRFS
>1TOI_307_327
WEQELTDMRQRIQRMRQLFVN
>2FBA_268_288
DVNHIVENPDLLQQNSRQGLD
>1QUB_109_129
GKWSPELPVCAPIICPPPSIP
>2D7U_94_114
KDRVGIDYRCAIIEEKHKQLD
>1GYC_281_301
YQGAPVAEPTTTQTTSVIPLI
>1H30_137_157
IKVNRDAVMKIAVAGDLFQPE
>1W9Y_34_54
FELVNHGIPREVMDTVEKMTK
>1Y3N_128_148
PYVPDGLVSRGYFIRQDWLDK
>2DBQ_270_290
EPYYNEELFKLDNVVLTPHIG
>1T67_122_142
AAQCLIDGMCKVAINWSGGWH
>2BW4_12_32
LPRVKVDLVKPPFVHAHDQVA
>2BU7_49_69
ANIMKEINLLPDRVLSTPSVQ
>2MNR_49_69
LFAYTPVALKSLKQLLDDMAA
>2PGD_265_285
WTAISALEYGVPVTLIGEAVF
>1G41_184_204
GVEIMAPPGMEEMTNQLQSLF
>1QE3_298_318
SGIPLLIGTTRDEGYLFFTPD
>1VFL_82_102
AYEFVEMKAKDGVVYVEVRYS
>1LAM_276_296
GAATICSAIVSAAKLDLPINI
>3BCT_272_292
AICALRHLTSRHQEAEMAQNA
>1PEA_335_355
HSRLSSRIAEIDARGVFQVRW
>1VPT_196_216
PDQWIKDFYIPHGNKMLQPFA
>1ML9_269_289
NGLTGLESDAHDPSKISEMTK
>1WAK_62_82
KKFVAMKVVKSAEHYTETALD
>2B78_233_253
GGAMATTSVDLAKRSRALSLA
>7ODC_51_71
KHLRWLKALPRVTPFYAVKCN
>1YPV_92_112
IKGSTNAKELSSKGVKIWDAN
>2BBC_200_220
QRNRINLALKRVQEKILKAQT
>2H6O_217_237
EISQVLPGDNKFNITCSGYES
>1GPI_60_80
LCPDGKTCAANCALDGADYSG
>1ESW_139_159
EDYALFMALKGAHGGLPWNRW
>1XFK_242_262
FIDDCDYLYLTIDLDVFPAAS
>2DBN_146_166
MLDYLDRNRFDEVYKGPGDNF
>2AU3_248_268
ILVEGYFDLLRLFSEGIRNVV
>1QZZ_322_342
VVDLAGSAGLALASERTSGST
>1JYE_236_256
GIVPTAMLVANDQMALGAMRA
>1UA4_331_351
AKKTGVKRIHFHTYGYYLALT
>1C7Q_393_413
YFFEKACGISGHLLGVNPFDQ
>1VFL_153_173
CMRHQPSWSSEVVELCKKYRE
>1KNW_198_218
YAHLEQVCGAMVRQVIEFGQD
>1TOI_258_278
CTLVAADSETVDRAFSQMKAA
>1T67_163_183
LRLRRKFERILYVDLDLHHGD
>1Z2N_258_278
EAEMRDLAYKVRCALGVQLCG
>7ODC_62_82
VTPFYAVKCNDSRAIVSTLAA
>1WZU_5_25
EEILRLKEERNAIILAHNYQL
>1G4R_110_130
EHAYPFTFEIPPNLPCSVTLQ
>1Z6F_23_43
IDYNSGKVLAEQNADVRRDPA
>2HRZ_83_103
VEARPDVIFHLAAIVSGEAEL
>1ZCJ_6_26
KALQYAFFAEKSANKWSTPSG
>1Y42_334_354
TFMPISEITKTMEEHIKDPSK
>2CGL_387_407
AQLRGEDFSQLHIVGGGCQNT
>1ZDY_209_229
CKRSFSVYPTLNWETGKIDRL
>1J8U_252_272
LQYCLSEKPKLLPLELEKTAI
>1TV5_150_170
CGFNNMGCDKVTENLILFRKR
>2BW4_122_142
LRFKATKPGVFVYHCAPEGMV
>2FSJ_214_234
PVVELSFSLQIGVGDAISALS
>2GY5_396_416
DSGVWVCSVNTVAGMVEKPFN
>1UZ5_321_341
RALGREGKIGKKVARLKHKVF
>1R6F_186_206
KASAEYKILEKMPQTTIQVDG
>2H14_184_204
ASGQCLKTLIDDDNPPVSFVK
>1LI4_135_155
LTNLIHTKYPQLLPGIRGISE
>1HT6_304_324
DKVMQGYAYILTHPGIPCIFY
>1NTH_69_89
MLLECGIYCTDTHRIVKYTED
>2CY7_238_258
INEAYVETLKHCFMMPQSLGV
>1HMY_45_65
AQEVYEMNFGEKPEGDITQVN
>1ISR_431_451
SGEEVWFDEKGDAPGRYDIMN
>1CEO_43_63
DHVRLPFDYPIIESDDNVGEY
>1XVT_238_258
GCGLYKCADGYIVMELVGITQ
>1XFI_149_169
GKRLENLVRGIFAGNIFDLGS
>2EX2_367_387
FISMLPLAGYDGSLQYRAGLH
>2C78_148_168
DLVEMEVRDLLNQYEFPGDEV
>1B8P_217_237
WNRDTFLPTVGKRGAAIIDAR
>1Q25_388_408
GFQRMSVINFECNQTAGNNGR
>1E2S_1_21
RPPNIVLIFADDLGYGDLGCY
>1HT6_78_98
LHGKGVQAIADIVINHRCADY
>2H8O_61_81
EARADEITRPQNLLEAMRHGV
>2CEY_195_215
QKFYEVQKFLAMTNHILNDQL
>1GKZ_279_299
LIIRISDRGGGIAHKDLDRVM
>1PJX_75_95
GCQCDRDANQLFVADMRLGLL
>1GSO_204_224
DGEHVLPMATSQDHKRVGDKD
>1Q35_137_157
SGKNSYNVSLFAAMIEHYGIE
>1QHU_243_263
RNSTQHGHESTRCDPDLVLSA
>1NI9_142_162
ADNLRNVAAALGKPLSELTVT
>1NQK_180_200
SDVAQELAAEQVDLYLTWGEP
>1QAZ_75_95
PDYEPVVTLYRDFEKISATLG
>2J66_266_286
FIIESGRYLLAQAAVYVTEVL
>1W78_177_197
LGPDRESIGREKAGIFRSEKP
>2J3X_120_140
LDRDISDETLDKVRQQIINQE
>1PZD_84_104
PVALTESETEYVIRCTKHTFT
>1A87_24_44
ASAKVGEITITPDNSKPGRYI
>2BW0_211_231
PRLPQPEEGATYEGIQKKETA
>1J72_164_184
CFILDLGQNIFAWCGGKSNIL
>1BCO_285_305
VVRFDPQQLHSTVYCYTLDGR
>1P5D_367_387
FPSDISTPEINITVTEDSKFA
>1WY0_271_291
GDVKGRGIIEEDIKSDVMEAI
>1XFK_131_151
WATFQGLAQHFLATGVKQPRI
>2MNR_13_33
NVPLAYPVHTAVGTVGTAPLV
>1DDI_308_328
REQGAELWRWINDGAHIYVCG
>1FL2_271_291
GVFAAGDCTTVPYKQIIIATG
>1P8L_66_86
LPEGSDGEISIEGATFQDTTS
>3GCB_354_374
VMDIELWNYPAIGYNLPQQKA
>2GHR_212_232
LANSEEAGVHLVIGQEGRQVF
>1O7F_33_53
SSEDVDIIFTRLKGVKAFEKF
>1YGJ_243_263
AWTHKHPNNLKVACEKTVSAM
>1NOF_344_364
EKYSTSASLNVEYGGSSQVDS
>1G55_323_343
RLLGNSLNVHVVAKLIKILYE
>1X8V_129_149
GEAGEIDLLDFFAELTIYTSS
>2I1O_65_85
EVLKLLEGLDVDLYAIPEGTI
>1Y42_327_347
ENLLKLFTFMPISEITKTMEE
>2C6J_163_183
SLRSRLKEKFVWICKKDVTLK
>1REO_323_343
SGTKIFLTCTKKFWEDEGIHG
>2HKJ_293_313
TRLVETFKKYEDFRSPSADSL
>3THI_127_147
LYKKIGTSHSEQIPPPQNKGL
>2C1I_105_125
LVAFKIEETEKTSLGKVHLTE
>2G29_204_224
AMESFCVGEPWPLQTVNQGVG
>4BCL_188_208
PAFAAINEGGQRISPIVVNSS
>1JDN_150_170
RHHHWSRAALVYSDDKLERNC
>1T5J_274_294
KNIPKEWIDGLKNKEVIFELA
>2BJF_203_223
GDQSLTALGQGTGLVGLPGDF
>1XC3_248_268
VPKIMNSYLDFSELSDDISDY
>2GVK_277_297
LENMFIGSPAGNTDRLLDFST
>2I1Q_143_163
PKAVYIDTEGTFRPERIMQMA
>1Q5N_155_175
RTWLQQALPITLGHKLARWAS
>1I1W_145_165
LNVIGEDYIPIAFQTARAADP
>1EVY_291_311
IQRTSKAVAEGVATADPLMRL
>1KK1_181_201
ALHGANIDVLVKAIEDFIPTP
>1BOO_74_94
LKPDGSFVVDFGGAYMKGVPA
>1R3F_256_276
LPLTSSVYFKNGNPVRTSGAP
>2BKW_62_82
FVLAGSGTLGWDIFASNFILS
>1A8D_285_305
YMYLTNAPSYTNGKLNIYYRR
>1U8X_377_397
PTAMVEVPCIVGSNGPEPITV
>2G9D_147_167
HSRWHLDLHCAIRGSKHYSFA
>1ELV_152_172
HVFIHPGWKLLAVPEGRTNFD
>2J4O_362_382
VRNFGYPLGEMSQPTPSPAPA
>1TD6_206_226
EFEIAQQPDAKAYFEQLITQI
>1EYN_238_258
FLVAAAISGGKIVCRNAQPDT
>1Y8A_239_259
AARGLGGVAIAFNGNEYALKH
>1VLY_51_71
KYMQGQVTADVSQMAEDQHLL
>1WL7_97_117
YYSVSTFGKNTSVIGLATNRT
>1IO1_10_30
QASRNANDGISIAQTTEGALN
>2BU7_162_182
IFDGSTNPAHPKHIGSIDPNC
>1H09_49_69
VEQSNPIGFYHFARFGGDVAE
>2G29_141_161
TDAAPLKEAFAKVTDPKVAMT
>1Q7E_62_82
FTMLNSNKRSIELNTKTAEGK
>2BJQ_286_306
GPFKPLHVGECTPCLLKDANG
>2IMR_123_143
IRGRHLRGVAAAQAGADTLTR
>1IN4_198_218
VEIEDAAAEMIAKRSRGTPRI
>1HXX_315_335
INQIDSDNKLGVGSDDTVAVG
>1PZD_122_142
LENVTVQMEPSEAYEVLCYVP
>1YIS_102_122
IHLGATSCFVQDNADLIAYRD
>2H7O_48_68
LVALDKAEREGGVDKDQLKSF
>1OFL_433_453
KGITGKPLSWDEVRPYWLKEM
>1QYI_55_75
IRNRIFQKDKILNKLKSLGLN
>2C6J_13_33
MDKCNDKRKRGERDWDCPAEK
>1NH8_81_101
ELDFGITGRDLVCDSGAQVRE
>1NOF_167_187
KVIVAESLGFNPALTDPVLKD
>1BGV_158_178
DIDVPAGDLGVGAREIGYMYG
>1PFO_143_163
SIKVDDPTYGKVSGAIDELVS
>1KS8_178_198
LTHARQLFDFANNYRGKYSDS
>1Y11_357_377
AGPRRLRGIRGDVRLFRVRRG
>2HC9_20_40
LIIVGKKSVLKNVTFEGKFKE
>1PJC_272_292
GCVETLHPTSHTQPTYEVFGV
>2BKW_218_238
FMDYALNDSKNGHVHGYFSSL
>1MKY_404_424
IEKVKNPQKIFLRKLIRDYVF
>1HA0_252_272
MRTGKSSIMRSDAPIDTCISE
>16VP_298_318
LDSYSSFTTSPSEAVMREHAY
>1WST_174_194
EELRKQGKRVKIVYTVSTFQN
>1Z2N_31_51
KNHTQFELNNIIFDVTLSTEL
>1MZE_308_328
IEYPLKAHQKVAIMRNIEKML
>2II0_372_392
GIYLTNILKTEEGNPEVLKRH
>1NF1_16_36
TMMGDQGELPIAMALANVVPC
>1UXY_319_339
WLEPEVRFIGASGEVSAVETI
>1XM9_152_172
REVVDPEVFFNATGCLRNLSS
>1PVL_38_58
FNFIKDKSYDKDTLILKAAGN
>7A3H_129_149
YPNVIYEIANEPNGSDVTWGN
>2NMT_138_158
LCVHKQLRSKRLTPVLIKEIT
>2BJQ_186_206
LKYRDPFPAARNPIAAGGRKV
>1MDO_39_59
PKNQELEAAFCRLTGNQYAVA
>1PZD_160_180
LPKEDPTAVACTFSCVMKFTV
>2CGL_380_400
ADVLHELAQLRGEDFSQLHIV
>1SUU_278_298
RTVAGKVSEQGKDARGIQVLF
>1U94_267_287
LYGEGINFYGELVDLGVKEKL
>2C78_217_237
VDKPFLMPVEDVFTITGRGTV
>1RVK_1_21
MIITDVEVRVFRTTTRRHSDS
>1JDN_236_256
MTSGDYAFFNIELFNSSSYGD
>1ESW_92_112
QGRVDYGLLYAWKWPALKEAF
>1SNG_37_57
SPYSVACALGVLAAGARATTR
>1M13_88_108
LCSLKVSLQLRGEDGSVWNYK
>1QLM_219_239
DGEAMGRTNDCILYGGTVYLY
>1JL5_434_454
FAHETTDKLEDDVFEHHHHHH
>1V2D_342_362
PKDLFRFAFCKTEEELHLALE
>1KKH_190_210
NCKFLIVYAEKRKKKTAELVN
>1WW9_136_156
YLGDGDPPPLARDTPPNFLDD
>1FI4_313_333
GETIVAYTFDAGPNAVLYYLA
>1YT3_286_306
PEDALPQPMLNLMDMPGYRKA
>1L6J_276_296
QGQSYSACTTDGRSDGYRWCA
>1A8D_333_353
IKLYVSYNNNEHIVGYPKDGN
>1QYI_140_160
VKVGKNNIYAALEEFATTELH
>2A3N_257_277
FFHGALELLEKDVPLILVKGE
>2I7Q_315_335
PTKKQQLHFISSYLPAFQNDF
>1R76_131_151
DLDAARDRDWHYVGTIDNDAT
>1VPK_280_300
RVMVIASKGSESVKFEIEENV
>1RI6_57_77
RPEFRVLAYRIAPDDGALTFA
>1IG8_152_172
PLGFTFSFPASQNKINEGILQ
>1EG2_97_117
SPTGSIAIFGGLQYQGEAGSG
>1RIQ_147_167
IPSERIWRLGEEDNFWQMGDV
>1GXN_100_120
RKAANFLVNSQYSTGALPQFY
>1Y4I_169_189
ETVAGIAHQQGALLVVDNTFM
>1Q14_151_171
GKVYPPQVFKSKLAEHPIKDF
>2AEX_127_147
KLPFCAMGVSSVIHPKNPHAP
>2FGQ_47_67
LGGGLKAGFWLEGEIFGDDGN
>1XTO_258_278
DGFPRQRKVLIHINNTNPILD
>2MNR_213_233
EGVTWIEEPTLQHDYEGHQRI
>1GYN_91_111
HHVHQMAEHYGVPVILHTDHC
>1YC9_106_126
LNFQYDFDFWGKNRAAVVAAT
>1WL7_187_207
LTIASRGEEPNAIEAPFIVCR
>1WZA_382_402
QEEKNLDSLLNHYRRLIHFRN
>2EX2_224_244
PLAFAVQDGASYAGAILKYEL
>2A99_150_170
DADPGGAPYGASIPYGRALSP
>2IJR_12_32
TGRSVFVDIMQQWVTGEEVPL
>2D0B_257_277
SRAVGLLLPKGAGAIVDEAAA
>2B4W_193_213
NQAYLLSSGKVGCIGHYSYED
>1VJT_440_460
RKVLEEILIRDPRTKSYEQIV
>1PJC_14_34
FRVGLSPSSVRTLVEAGHTVF
>1V0D_251_271
ESRILFSTWNLDHIIEKKRTV
>1V71_236_256
GAQTQHLGNYTFSIIKEKVDD
>1MZE_168_188
NWNWINKQQGKRGWGQLTSNL
>1PJX_267_287
FEKPSNLHFKPQTKTIFVTEH
>1BU8_123_143
TRVVGAEIAFLVQVLSTEMGY
>1MUW_62_82
SSDTERESHIKRFRQALDATG
>1OYG_288_308
GMIELNDDYTLKKVMKPLIAS
>1QUB_181_201
CREVKCPFPSRPDNGFVNYPA
>1BU8_54_74
SATEPDTIKFSNFQLDRKTRF
>1X3M_16_36
EFPVVLVINCGSSSIKFSVLD
>1B7E_344_364
PDECQLLGYLDKGKRKRKEKG
>1Q25_152_172
IKTSGAYLVDDSDPDTSLFIN
>1U8X_207_227
ILGLSSRKEMKVRYYGLNHFG
>2A0M_181_201
VEFACQGSQCGALHAQYVRDH
>1W3U_335_355
RASIYNAVPYESCEALVQFME
>1QLM_259_279
EDYGKPFMKIFEEADYDFYKI
>1DB3_1_21
SKVALITGVTGQDGSYLAEFL
>1WZZ_223_243
ALSIASGWPPRFSYDAIRVPL
>1XMB_310_330
PMPPTVNNKDLYKQFKKVVRD
>2FUZ_73_93
SFRERLDRFENLDHHDIGFLY
>1DQ3_12_32
NEGEEHLTTMEEMYERYKHLG
>1UM8_151_171
RLSENRSITRDVSGEGVQQAL
>1W3F_169_189
TPNVLATQTLENTSSQTQEMS
>2BX6_323_343
KMFVSESKETASGDVDSFYNF
>1M7Y_94_114
AMVDFMAEIRGNKVTFDPNHL
>1BU8_61_81
IKFSNFQLDRKTRFIVHGFID
>1Z2N_40_60
NIIFDVTLSTELPDKEPNAII
>1OZA_14_34
GSVLMDRMSQENDFENLNPVF
>1WDI_30_50
MVVYREGPFRVAHKRVRDLPE
>1V4A_261_281
ARIMGDSEGVYANELRAMLRP
>1VJY_232_252
VPSDPSVEEMRKVVCEQKLRP
>2IMR_176_196
VLNPFPDKADEVFAAARTHLE
>1NHS_401_421
INAISLAIQAKMTIEDLAYAD
>2HMA_202_222
ICFIGEKNFKNFLSNYLPAQP
>1M6I_106_126
AVLTGKKVVQLDVRDNMVKLN
>2GS8_26_46
ENQAKMIPSTSSISLTLENMF
>1MXG_306_326
YEGQPVIFYRDFEEWLNKDKL
>1UM8_232_252
EKMSKKEQEAILHLVQTHDLV
>1JTV_118_138
TVRMLQAFLPDMKRRGSGRVL
>2F7F_17_37
YQINMMQTYWELGRADLHAVF
>1OWL_181_201
AIAPLLLSELPTLKQLGFDWD
>1AOP_321_341
ANQNLIIAGVPESEKAKIEKI
>1KNW_215_235
FGQDLQAISAGGGLSVPYQQG
>1ZSX_77_97
YAAGKAEVVLGNIIKKKGWRR
>2IM9_289_309
GKVVDVSLIDYLDKARSSPTI
>1UA4_157_177
GEVKLIHPKEFSGDEENCIHY
>1FC6_110_130
GPAEKAGARAGDVIVTVDGTA
>1YPV_188_208
PLMALPPCHALCQFYVVNSEL
>2BOQ_233_253
LLARDPQTACEWQSMVNNQPK
>1L5O_119_139
AEPIPGVVNMRVARGCGNIAV
>1UAS_319_339
NIGLAGSVAVTARDLWAHSSF
>1KQ3_275_295
NTHKYLHGEKVAIGVLASLFL
>1QUS_138_158
ALATLSFNYPRRAEYFSGELE
>2GVK_45_65
VCANFSAMIRSMRNRFPDMQF
>1XTO_85_105
VLLDSQIDHTTGLLSLREGCP
>1WW9_235_255
GVPVFEGTIGGEVVREGAYGE
>1WP5_6_26
DVIVTVTKDGYVKRTSLRSYA
>1V71_287_307
SFAAARAMKEKLKNKRIGIII
>1BGV_171_191
REIGYMYGQYRKIVGGFYNGV
>1UUQ_312_332
MRAHIDVAKQLNKPLVLEEFG
>2GUY_268_288
SMDDLYNMINTVKSDCPDSTL
>1GSA_240_260
GRGEPRPLTESDWKIARQIGP
>2F82_330_350
SLYAAFASLVHNKHSDLAGKR
>1Y42_2_22
LRREFGPKYTAKINEAEENWQ
>1E6U_234_254
ENTQPMLSHINVGTGVDCTIR
>1WMD_285_305
LKAALIAGAADIGLGYPNGNQ
>1TFR_135_155
IAVLVKKFSLEGHKILIISSD
>1B6R_324_344
DTSRLTATLEALIPLLPPEYA
>2FSJ_187_207
QQPGYGVVIDVGSRTTDVLTI
>1IJ5_112_132
SKPMLSEEDTNILRQLFLSSA
>2DBN_366_386
TSIPKLEAGDSVWWHCDVIHS
>2HQ2_206_226
QFFTLLKRHNLTRQQAFNLVA
>1NST_95_115
HKGIDWYMEFFPIPSNTTSDF
>1FI4_256_276
VMRKAIVEKDFATFAKETMMD
>2AEX_13_33
DELAHRCSSFMAPPVTDLGEL
>1UTE_194_214
EHGPTHCLVKQLLPLLTTHKV
>1G41_9_29
IVSELDQHIIGQADAKRAVAI
>1HX0_232_252
QEVIDLGGEAIKSSEYFGNGR
>1TR9_93_113
ELAEQGGWLMAAELIAHDVDL
>1PW4_35_55
FGYAAYYLVRKNFALAMPYLV
>1F1O_74_94
TRAVSESLGEERKWVHYGLTS
>1YHL_125_145
INDGIILKSWTQIMAWHYFAD
>1TV5_158_178
DKVTENLILFRKRQEEDKLLS
>1BCO_212_232
GGKLSFDDVFEREYARTIVRK
>1TQN_354_374
RVCKKDVEINGMFIPKGVVVM
>1CPY_76_96
KPIGNPYSWNSNATVIFLDQP
>2HJS_71_91
LAFFAAAAEVSRAHAERARAA
>1HOW_312_332
DFLSPMLQLDPRKRADAGGLV
>2MNR_205_225
KRSQALQQEGVTWIEEPTLQH
>1TQ4_50_70
NIQLTNSAISDALKEIDSSVL
>1WL4_19_39
GSFNGALAAVPVQDLGSTVIK
>1RKD_126_146
EAQRERIANASALLMQLESPL
>1Q14_312_332
IVHDLENLSLDQSEHESADKK
>1X19_334_354
ILESLGYKDVTMVRKYDHLLV
>1O5T_311_331
TFFLEDDDKLEQIRKDYTSGA
>1NIJ_92_112
DRLVIECTGMADPGPIIQTFF
>1OHC_99_119
GCYMVIYLGRTPEEAYRILIF
>1ZSW_284_304
YFRESNGILFEIATDGPGFTV
>2GES_5_25
SEPSPYVEFDRRQWRALRMST
>1CA1_310_330
KLKDENLKIDDIQNMWIRKRK
>2FQX_36_56
NNAKCKYVTASTDAEYVPSLS
>1IAL_306_326
TNIQKEATWTMSNITAGRQDQ
>1Y3N_438_458
WPDVKTYMFEMGQSWVMGTKD
>2CEY_107_127
IKKMDKDLGVTLLSQAYNGTR
>2GWD_248_268
DSFGFEQYVDYALDVPMYFAY
>1EYB_275_295
YQGKLFAAKQDVSPFNVVAWH
>1KO9_77_97
VYRGDKSQASRPTPDELEAVR
>2A2C_457_477
APEKQSLFATKPGGGALVLLE
>1MC0_51_71
LLVSEDNLQLSCKVIGDKVLG
>2HBJ_94_114
TELESMLEDLKNTKEIAVDLE
>1G4R_187_207
TRQFLMSDKPLHLEASLDKEI
>1Z05_167_187
DRVTSIAITLPGLVNSEQGIV
>1R9L_137_157
NPGWGCEGAINHQLAAYELTN
>2HMC_291_311
LKGDKEYTLHFNETDALTDSQ
>1GPI_110_130
DDTHYQLLKLLNQEFTFDVDM
>1L8Q_87_107
GTINEFRNMYKSVDLLLLDDV
>1ZTU_151_171
PHALRNAMFALESAPNLRALA
>1ZDY_255_275
YATKAPYAYVGEKRTLVYGLT
>4ENL_88_108
AVDDFLISLDGTANKSKLGAN
>7ODC_125_145
SNGVQMMTFDSEIELMKVARA
>1IG8_198_218
KRNIPIEVVALINDTTGTLVA
>1JDN_168_188
RNCYFTLEGVHEVFQEEGLHT
>1ZGK_112_132
RNRIGVGVIDGHIYAVGGSHG
>1XKN_329_349
DLIWGLGAIHCVTHEEPAMLE
>1GVH_97_117
IVGEHLLATLDEMFSPGQEVL
>1JTV_170_190
AVLLLPFGVHLSLIECGPVHT
>1MDO_319_339
LKTKGIGTGLHFRAAHTQKYY
>1D7Y_57_77
AHGDAEKIRLDCKRAPEVEWL
>1PHP_268_288
VADRFANDANTKVVPIDAIPA
>1RMG_260_280
TVSNVLLENFIGHGNAYSLDI
>1GP6_315_335
KPLPEMVSVESPAKFPPRTFA
>1WRU_77_97
ADSMKITVAGRDKTADLIDCA
>1CKO_263_283
KNVPVGKLDGYYNKGSIVECG
>1MSK_144_164
NYCLADFVAPKLSGKADYIGA
>1T2D_69_89
DLAGADVVIVTAGFTKAPGKS
>1NTY_125_145
IQQRHGLANSISSYLIKPVQR
>1SP3_82_102
GWKDNTFDFKDKTKVDCLICH
>1O20_110_130
SWVREDGLRIARVRVPIGPIG
>1ESW_279_299
RLEKALELFHLVRIDHFRGFE
>1IO1_203_223
EVTLAGGATSPLTGGLPATAT
>1XHB_344_364
LGEIRNVETNQCLDNMARKEN
>1LL2_253_273
FTTSVVPLLQQFGLVQDTCSY
>1GPJ_102_122
ILRQVKKAYDRAARLGTLDEA
>1T9H_176_196
TVFAGQSGVGKSSLLNAISPE
>1N3L_53_73
FVPMSKIADFLKAGCEVTILF
>3SIL_168_188
ISAMLGGVGSGLQLNDGKLVF
>1SIQ_286_306
IQKKLADMLTEITLGLHACLQ
>2BLE_92_112
HSMFTAIHKHYSLDDWKLFAT
>1YDX_277_297
IISNGYSLGNIRYHEIPWFNG
>1Y08_10_30
HSSGLVPRGSHMIRYSEVTPY
>1VBI_15_35
LLRKAGADEPSAKAVAWALVE
>1R3F_146_166
VPREARPITVYELLFIRHEGN
>1RK6_392_412
WGTFPRVLGHYSRDLGLFPLE
>1PJX_109_129
KDSEGRRMQGCNDCAFDYEGN
>2B4W_8_28
FEANKRVYESVLLTFKGVDGY
>1D5R_210_230
VVCQLKVKIYSSNSGPTRRED
>1NNF_195_215
YYWYNLAKEKGVENLKSRLYF
>1D3G_140_160
AKLTEDGLPLGVNLGKNKTSV
>1SB8_36_56
AGFIGSNLLETLLKLDQKVVG
>1LZL_157_177
GGQSAGGGLAAGTVLKARDEG
>2HJS_199_219
LLAQVGAVDAEGHSAIERRIF
>2GG6_187_207
TPGITTVIEPIMTRDHTEKML
>1UX6_274_294
WHDPRHIGWKDFTAYRWRLSH
>1KVK_364_384
GFDCWETSIGAPGVSMHSATS
>1P9R_93_113
AKLDIAEKRVPQDGRISLRIG
>2CFQ_242_262
QFANFFTSFFATGEQGTRVFG
>1VJP_348_368
DRKEFGTVYPVNAFYMKNPGP
>1U7G_298_318
GVTMLKRLLRVDDPCDVFGVH
>1TDH_81_101
MSGSFQLVPREELPRHAHLRF
>2POR_14_34
YNGDDWNFSSRSRVLFTMSGT
>1GKZ_160_180
LDKTLTSRLGIRMLATHHLAL
>1N3L_247_267
KAFCEPGNVENNGVLSFIKHV
>1LTQ_248_268
QGDTRKDDVVKEEIFWKHIAP
>1R53_167_187
SFDPEFQHLLNTITREKVDSM
>1OFL_156_176
NTARAIKDGSVGGPAMYHRVD
>1XA6_46_66
EVENRPKYYGREFHGIISREQ
>2B5W_12_32
RPVVIEKPRPEPESGEALVRT
>1QUS_106_126
WQVYGVPPEIIVGIIGVETRW
>1XV5_191_211
DVSEINMNINRWIGRTTTWKG
>1PSW_283_303
LVALYGPSSPDFTPPLSHKAR
>1UG6_298_318
VRYLPPEGPATAMGWEVYPEG
>1R3F_235_255
ELLDPLLMPMDSPASDYPVVN
>1WMD_203_223
AQFSSRGPTKDGRIKPDVMAP
>1YIS_172_192
AQELLMAFQSLSEFRDKMRFR
>1ZWX_16_36
HNVYLFSRNIYPNWGQMHRAD
>1X19_140_160
LSQAVRGQKNFKGQVPYPPVT
>1NUY_59_79
IAGSTNVTGDQVKKLDVLSND
>1NXC_372_392
EVIETYMYMWRLTHDPKYRTW
>1DQ3_381_401
TRNRVSKAVLVKMLRKLYEAT
>1EU8_184_204
VEYVYSNGGSLGEFKDGKWVP
>1PW4_361_381
YGPVMLIGLHALELAPKKAAG
>2AYU_320_340
KIQNEDQDEELEEDLEERLAL
>1J8U_170_190
GSKPMYTPEPDICHELLGHVP
>1P5J_318_338
IQKLQLEGNLRTPLPSLVVIV
>1ZOD_395_415
IVQLPGMGGVFRIAPPLTVSE
>2BI0_262_282
TRLLPNLATVLDWESCDHTAP
>1G4R_50_70
ERRVYVTLTCAFRYGREDLDV
>1RI6_21_41
NLNHEGALTLTQVVDVPGQVQ
>1JX6_28_48
AVRAQPVPLSKPTQRPIKISV
>1UWV_126_146
GYRRRARLSLNYLPKTQQLQM
>1LFW_389_409
DPMVQTLLKVYEKQTGKPGHE
>1EUR_188_208
AAGAFQAVSVYSDDHGRTWRA
>1TFR_271_291
IVNYYNSYKLPPRGKIYSYFV
>1RA0_336_356
HMGLHVCQLMGYGQINDGLNL
>1M15_70_90
PDAESYRTFGPLFDPIIDDYH
>1HOW_101_121
NGVHVVMVFEVLGENLLALIK
>1F8E_81_101
PLSSPPTVYNSRVECIGWSST
>1KWF_318_338
LNFAKELYRETVAVKDSEYYG
>2A99_324_344
PVEAGTELEIVCKAVDSSYNV
>1F9V_306_326
LTGDSKTLMFVNISPSSSHIN
>1NST_211_231
YHANQILVLDGKLLRTEPAKV
>1DNV_381_401
DVMSSCTVMEAQPTHFPFSTE
>1DDI_269_289
EDFLYQVEWQRYVKEGVLTRI
>1QE3_397_417
AFHALELPFVFGNLDGLERMA
>1W9H_25_45
NTGELIKGLRNYGPYEVPSLK
>2D5B_129_149
SCERFYTEKELVEGLCPIHGR
>1ZXX_246_266
VLGHMQRGGTPTVSDRVLASK
>1R6F_69_89
DNQLQNGIKRVKEFLESSPNT
>2IY9_253_273
GQNITFLRPDAKTGTGSGTSE
>1Y08_150_170
TKHLGVFPDHVIDMFINGYRL
>2F7V_337_357
GDIAQAHTADEFVTLAQLQRY
>1L8Q_179_199
LKEFNLELRKEVIDYLLENTK
>1EYN_25_45
ALPILFAALLAEEPVEIQNVP
>2DBN_248_268
ALERWLLPAYQRVFANVFNGN
>2DFW_13_33
VTELGAVNPGETAQYIPVLAE
>2FR1_377_397
GNAYLDGLAQQRRSDGLPATA
>1Y8A_151_171
DFDSIAVPEGLREELLSIIDV
>2BW0_177_197
LPDDTVSTLYNRFLFPEGIKG
>1MXG_323_343
KDKLINLIWIHDHLAGGSTTI
>1I24_360_380
HYLSDSLLDSLLNFAVQFKDR
>1U7L_295_315
AYVDVFINWFHIKALRVYVES
>1BG6_58_78
GTAHPDLLTSDIGLAVKDADV
>1ULZ_154_174
VLLKATAGGGGRGIRICRNEE
>1D5T_389_409
YEPIDDGSESQVFCSCSYDAT
>1UMG_284_304
FDGPPRLLGLGFNVKNGRLVG
>2C3F_217_237
NFSSALNITSGNENGSAMQLR
>1KJO_263_283
LGKIFYRALTQYLTPTSNFSQ
>1O59_327_347
EIRKSIRVSHVKLTIIPDGGV
>2H8O_300_320
EKLQEQVAEASELLAPYGEKA
>2NLO_248_268
VYMPIETELLKAARALGCETL
>1U8X_286_306
NTYLQYYLFPDDMVKKSNPNH
>1RRK_120_140
MTDGLHNMGGDPITVIDEIRD
>1RA0_227_247
SRFVETVAALAHHEGMGARVT
>1LI4_379_399
YPVGVHFLPKKLDEAVAEAHL
>1X8V_382_402
WTWIPFGAGRHRCVGAAFAIM
>1W3U_107_127
ALKEAKLIGDTHVAASSEASN
>1E5W_267_287
FVFYAPRLRINKRILALCMGN
>2J66_2_22
NLDQAEITALTKRFETPFYLY
>8ABP_138_158
MAITANELDTARRRTTGSMDA
>1U4G_153_173
LIYRGQSGGMNEAFSDMAGEA
>1QUB_79_99
TTFEYPNTISFSCNTGFYLNG
>2C3F_338_358
AATKAYVDKAISELKKLILKK
>1DD9_219_239
GRDAAWRALETALPYMTDGRQ
>2DBQ_68_88
LRIVANYAVGYDNIDIEEATK
>1BCO_29_49
FVRWFNGDVIRPKTWFWQDVK
>1U8X_245_265
KEHVSQYGYIPKTEAEAVEAS
>1UDX_301_321
VLPVSALTGAGLPALKEALHA
>1CPY_157_177
SEILSHKDRNFNLTSVLIGNG
>1USG_72_92
YVIGHLCSSSTQPASDIYEDE
>1C7Q_275_295
VSEWWKQLFGESEGKDQKGLF
>1IK6_233_253
EGDYVVEIGKARVAREGDDVT
>2CY8_82_102
IAEALSHGVQYAASHPLEVRW
>1R89_29_49
EELRRRLDELGVEYVFVGSYA
>1YDX_220_240
LQSQMHEITLGEIFNFKSGKY
>1EQC_91_111
YWAFQLLDNDPYVQGQVQYLE
>2HZ6_84_104
QASPCRSSDGILYMGKKQDIW
>1H30_168_188
GGIPFHEKDLVQPINPRLDGC
>1NI9_133_153
GTIDLNLPLADNLRNVAAALG
>1HZ4_214_234
ISNANKVRVIYWQMTGDKAAA
>2H14_244_264
CIFANFSVTGGKWIVSGSEDN
>1GVH_137_157
EIYNENASKAGGWEGTRDFRI
>1G4W_229_249
YFRGSYTFGEVHTNSQKVSSA
>1DT9_57_77
GTASNIKSRVNRLSVLGAITS
>1A0I_191_211
AAESYEVYDMVELQQLYEQKR
>1SAZ_287_307
KMAAVLKGEVDFIVLTGGLAH
>1R89_37_57
ELGVEYVFVGSYARNTWLKGS
>1VHN_69_89
EPNELSEAARILSEKYKWIDL
>1NW3_76_96
DKYNRAIDSIHQLWKGTTQPM
>1QAZ_283_303
FAAVKNPDLIKKYASEPQDTR
>1A76_44_64
GSPLRNRKGEITSAYNGVFYK
>1QUS_270_290
HQQASLLRLDVGTGYQYWYGL
>2FK8_183_203
IMPADGRMTVQSSVSYHPYEM
>1UOZ_44_64
RNANPPNAELTSVANTPQSYW
>2NWH_13_33
HIDRRGMIETETAPGASNPGS
>1QUS_296_316
ITRYNHSTHYAMAVWQLGQAV
>1MJ5_148_168
RDLFQAFRSQAGEELVLQDNV
>8ABP_58_78
AKGFVICTPDPKLGSAIVAKA
>2AU3_106_126
YVALDRVCDFYRESLLKNREA
>1A0I_94_114
MVKGVDFNTGSGLLRTKWTDT
>1F1O_35_55
AELGVIPKEDVKVMRENASFD
>1R5Y_247_267
SVPMLPDDKPHYLMGVGKPDD
>1QZ9_199_219
IWDLAHSAGAVPVDLHQAGAD
>1SJ8_48_68
KAWRKNKMDESKHEIHSQVDA
>1VYR_172_192
EAGFDLVELHSAHGYLLHQFL
>1NTY_256_276
TSELGVTEHVEGDPCKFALWV
>2PGD_243_263
DADGKHLLPKIRDSAGQKGTG
>1QZ9_267_287
PRYEPSNGIARYLCGTQPITS
>1LCY_293_313
DVYEAVRTQSQLAVQIRRGRE
>1HZF_299_319
PQAPALWIETTAYALLHLLLH
>2MNR_41_61
AGVVGHSYLFAYTPVALKSLK
>1YII_194_214
ITILGTRSVSHLRRVFDKYMT
>2C43_40_60
RAEWLLAVRSIQPEEKERIGQ
>2EWV_325_345
TGMQTMNQTLYKLYKQGLITL
>1TV5_77_97
NDSIYACTNIKHLDFINPFGV
>1AC5_449_469
MVPFDKSLVSRGIVDIYSNDV
>1WP5_208_228
SIVVATQRGAVKKMKLTEFEK
>1I4W_253_273
PIALVEMDPIDFDFDVDNWDY
>1W8K_173_193
QNRDAVFCFKPDKDESFENLV
>1IG8_403_423
ICQKRGYKTGHIAADGSVYNR
>1ZDY_136_156
SAIPSMPPAVAENAELFARYG
>2B3H_193_213
LVQTTYECLMQAIDAVKPGVR
>1IGR_227_247
AGVCVPACPPNTYRFEGWRCV
>1DYK_82_102
HADFATVQLRNGFPYFSYDLG
>1MDO_118_138
EHIEAAITPQTKAIIPVHYAG
>2A62_14_34
SGPEPILVGRLHTDLDPGSKK
>1J7X_50_70
LNYELQSLTEDPRLVLKSKTD
>1BQC_174_194
TMRNNADQVYASDPTGNTVFS
>1GP6_61_81
KIRENCIEELKKASLDWGVMH
>1SUU_155_175
SAEIVFKDEKVICLSKKGSAF
>1OHC_121_141
ETSYIPFRDAAYGSCNFYITL
>2CY8_102_122
WAERIVAAFPSIRKLRFTGSG
>1V72_118_138
AAKLDIVRLRERTREKVGDVH
>1W3U_30_50
YQHTGMSIMEMSHRGAVYEAV
>1YON_12_32
GQLWLTALCKQGHEVQGWLRV
>1CS6_117_137
WGVMFTCSPPPHYPALSYRWL
>1CEO_7_27
GINLGGWISQYQVFSKEHFDT
>1XMB_140_160
QGTVVLIFQPAEEGLSGAKKM
>1NUY_31_51
TQLLNSLCTAVKAISTAVRKA
>1VLO_107_127
VIDDLIVYYFTEDFFRLVVNS
>2GES_18_38
WRALRMSTPLALTEEELVGLR
>2DFW_370_390
QEAAADRAALSAATGGGAVHE
>1NXC_109_129
RFVGGLLSAYYLSGEEIFRKK
>2FR1_15_35
RYRIEWRPTGAGEPARLDGTW
>2C0H_266_286
DWQNHFGNESPFKHSFSNFRL
>1FS7_339_359
KAHLETGKAMELGATDAELKE
>1KMJ_208_228
HPVDVQALDCDFYVFSGHKLY
>1GWU_6_26
TFYDNSCPNVSNIVRDTIVNE
>1QLM_235_255
TVYLYVEGDDELPEVVEELPS
>1MOQ_179_199
LSRLKGLDASIEHDIVHGLQA
>1F20_258_278
ADDVVPCFVRGAPSFHLPRNP
>1WCD_44_64
TYNLTVGDTGSGLIVFFPGFP
>1XHC_221_241
IEGKVKICAIGIVPNVDLARR
>1YU0_159_179
TAQINEYSLWDIKFRPAALDP
>2GTI_270_290
NQKIIGGLHLLIGLARRQQKS
>1A0I_77_97
NDDRCFYKDGFMLDGELMVKG
>2G29_354_374
TKAIVDKVNREDLWREAAQAL
>1M6I_461_481
IFNRMPIARKIIKDGEQHEDL
>1CRZ_32_52
AADLRNSGKFNPLDRARLPQQ
>1REO_245_265
TSMYRAIEEKVHLNAQVIKIQ
>1M4L_95_115
SFTAILDSMDIFLEIVTNPDG
>1L9V_52_72
APPPQFKKRYNTNDNSRGMNF
>1RRK_444_464
FIQVGVISWGVVDVCKNQKRQ
>2EX1_378_398
QVIFWDSLKQLGGGLEHHHHH
>1N93_27_47
PPASLPKLPGKFLQYTVGGSD
>1UWV_290_310
VLDLFCGMGNFTLPLATQAAS
>1D5R_64_84
LCAERHYDTAKFNCRVAQYPF
>1R9L_228_248
NYGFPVSTMHIVANKAWAEKN
>1EU8_107_127
ADKQGGKLYALPVYIDAGLLY
>1B6A_292_312
GIDVRLCDVGEAIQEVMESYE
>1EDZ_221_241
LKLNKHHVEDLGEYSEDLLKK
>1VLO_144_164
FGIEITVRDDLSMIAVQGPNA
>1Y3N_391_411
QDYEYERQWTNDVALQGIDMY
>1DT9_12_32
VEIWKIKKLIKSLEAARGNGT
>1YUE_19_39
IGRPNLVALTRATTKLIYSDI
>1NRI_223_243
ILLGKCYENLMVDVQASNEKL
>2F7F_128_148
ETALLNMVNFQTLIATKAARI
>1XHB_426_446
LTLQHVNSNQCLDKATEEDSQ
>1HXX_210_230
KAEQWATGLKYDANNIYLAAN
>1W78_292_312
IVSESPRVIFDVAHNPHAAEY
>1XTI_33_53
EVQHECIPQAILGMDVLCQAK
>1DT9_325_345
NLDIMRYVLHCQGTEEEKILY
>1K1S_90_110
NLLNKHADKIEVASIDEAYLD
>1J09_421_441
AEKGVKLGQVAQPLRAALTGS
>1LRZ_1_21
MKFTNLTAKEFGAFTDSMPYS
>1OHC_302_322
TIAWVRICRPGSVIGPQQQFL
>1XKG_39_59
VQSNGGAINHLSDLSLDEFKN
>1KVP_81_101
WIKFMKDGVNATPLPTVNTTG
>2HOE_89_109
VLGIEVTRDEIAACLIDASMN
>2FFE_47_67
LDTVLYLFSDQIDRKRWWGIE
>2HZ6_162_182
AASLPEDDVDYKMSHFVSNGD
>2EVX_283_303
TLRLKQNIGRSERADVFNPRG
>1UMG_144_164
MFADPFNTPGLVIDPTMHGGF
>1REO_312_332
KAHALRSVHYRSGTKIFLTCT
>1HBZ_78_98
ALVFQPGTKTETLLRFSTVAG
>1VHN_136_156
GWEKNEVEEIYRILVEEGVDE
>1JND_300_320
TSGPAPEGFQSQKPGLLSYAE
>1OLT_279_299
QSGYQFIGMDHFARPDDELAV
>1A5T_219_239
ALAYSVPSGDWYSLLAALNHE
>1XV5_127_147
GLEETVRRADVIFSHSDNGDF
>1KNW_171_191
LPAALDVIQRHHLQLVGIHMH
>2HKJ_422_442
KSAGKESIAEVEDIEKEIKNA
>1R6F_79_99
VKEFLESSPNTQWELRAFMAV
>1IK6_183_203
IFVHTPGLVVVMPSTPYNAKG
>2FK8_290_310
KYLRGCEHYFTDEMLDCSLVT
>1DT9_339_359
EEEKILYLTPEQEKDKSHFTD
>1G4R_144_164
YEVKAFCAENLEEKIHKRNSV
>1SQH_274_294
ATNWRSEALLKRIGYQKDLVN
>1IJ5_62_82
QKVQNEFDARERAEREREAAR
>1RA0_99_119
LTHDDVKQRAWQTLKWQIANG
>2CGL_57_77
ESAIRLGLNKVCAAGIAIDSI
>1PSZ_192_212
KKLIVTSEGAFKYFSKAYGVP
>1YE3_237_257
ATECVNPQDYKKPIQEVLTEM
>1YS1_139_159
IAAFVNVFGILTSSSNNTNQD
>1ZSX_33_53
GLRVSCLGLGTWVTFGGQITD
>2ABS_314_334
TVVVHEVGVPVVAAEKIVDTN
>2GY5_44_64
NQHQDPLEVTQDVTREWAKKV
>2GG6_153_173
PVTLRGPKTPTPITYRVPMAS
>2BWV_284_304
QAQREIYDIVLESLETSLRLY
>1ODM_78_98
YNKEHQDQVRAGYYLSIPGKK
>1SIG_277_297
LVISIAKKYTNRGLQFLDLIQ
>2AU3_305_325
KSAIPLLLSAGVEVYPVYLPE
>2B4V_286_306
ATNVGAGSGAMLTSYAVTVMF
>1YS1_86_106
HSQGGLTSRYVAAVAPDLVAS
>1TOI_355_375
KEQVLRLREEFGVYAVASGRV
>1R3S_24_44
WGEETDYTPVWCMRQAGRYLP
>2I0Z_290_310
NTIQMSIDALPEENSEQLFQR
>1GTK_102_122
EDPRDAFVSNNYDSLDALPAG
>1XA6_111_131
HFVGEKRFESIHDLVTDGLIT
>1ZU4_158_178
TRLNNKVDLVKANKLNADPAS
>1LYV_127_147
SEIANQRFGMPDYFRQSGTYG
>1VFL_248_268
YNRLRQENMHFEICPWSSYLT
>1SQ9_19_39
IFSVSACNSFTVSCSGDGYLK
>2IXR_101_121
TELLGGTLDTAGDEGGIQPDP
>1KL1_1_21
MKYLPQQDPQVFAAIEQERKR
>1JIX_241_261
NMVSEKNSQAIAALIIGDKNY
>1VJV_144_164
KFSEDFRIQFKTTIKDTANDN
>1DKQ_43_63
KLGWLTPRGGELIAYLGHYQR
>1F8E_292_312
GYEMLKVPNALTDDKSKPTQG
>2G17_219_239
PEIAVHLGAEVIFTPHLGNFP
>2G17_101_121
VVFDLSGAFRVNDRAFYEKYY
>1Z05_80_100
AHLIHETTVQEAISRGRPAVG
>1UUR_119_139
PQHSAPKPNVALVLKSQPFPV
>1HXX_286_306
IGDVDLVNYFEVGATYYFNKN
>1VPB_372_392
ILVTGFNGGNNNSSTGDFSYG
>2GU1_20_40
GIFAQLGVPYSILQKILSVDL
>1PJA_262_282
FGLKTLLARGAIVRCPMAGIS
>2EX2_435_455
DQRNRRIPLVRFESRLYKDIY
>1BU8_297_317
DCFPCPEEGCPKMGHYADQFE
>1CPT_7_27
IPEHIARTVILPQGYADDEVI
>2A2F_104_124
EVAAMVRKAANLLLTRSFSGC
>1YDX_382_402
TVIRDTLLKKLFPDMTERTKS
>2D2J_120_140
REIQHGIEDTGIRAGIIKVAT
>1IAL_132_152
HAHISEQAVWALGNIAGDGSA
>2G17_59_79
VDLPLQPMSDVRDFSADVDVV
>1R6D_205_225
LPLYGDGANVREWVHTDDHCR
>1VPK_69_89
VNAAEISGEARFVVPGDVIQK
>1D3G_78_98
GLYKMGFGFVEIGSVTPKPQE
>1ZOD_62_82
PEIVSVIGEYAGKLDHLFSEM
>1V4A_240_260
AALEDYYQEQGRDWERYAMVK
>1X54_237_257
WDIMKVEEELVSYMVQRTLEL
>1ZHX_322_342
YDVAGAIKLGDFNLIAKTKTE
>1U94_256_276
AAPFKQAEFQILYGEGINFYG
>1F2J_141_161
IKRAKKYYAMGCRFCKWRNVY
>1JYE_103_123
GVEACKTAVHNLLAQRVSGLI
>2BG1_437_457
QKPGKVSVEGKEVEVTGSTVT
>1TQN_100_120
AEDEEWKRLRSLLSPTFTSGK
>1U7G_153_173
LASHGALDFAGGTVVHINAAI
>2GFO_110_130
GEVAEEFGIIMKALWTGQYRY
>1O88_42_62
GKKVKGGAYPLVITYTGNEDS
>1OYG_115_135
RVFKDSDKFDANDSILKDQTQ
>1TQN_40_60
DMECHKKYGKVWGFYDGQQPV
>1VLO_311_331
RFTDAQGNQHEGIITSGTFSP
>2VTK_303_323
CRDALLQLTSGMVQTHVTTPG
>1A8Y_188_208
LTLKLNEIDFYEAFMEEPVTI
>1YE3_346_366
ITHVLPFEKINEGFDLLRSGE
>1AC5_361_381
SIHLLPGLLESGIEIVLFNGD
>1KNW_367_387
GDYLVLHDTGAYGASMSSNYN
>2GTI_1_21
SSLENVVYNLVNAGHFDGRAG
>2BBC_390_410
TPLQQGIADYRPKDGETIELR
>1NRI_286_306
KSEAKVLLERHQGKLRNALSK
>2FFE_123_143
KANILPMSDDPVSTYIETAEG
>1ZSW_93_113
GRTYRGTNAITRIGLLVPSED
>1TO3_229_249
SGVDEKLFPRAVRVAMEAGAS
>1JFB_153_173
IIYTLLGVPFNDLEYLTQQNA
>1R6W_42_62
EGWGEISPLPGFSQETWEEAQ
>2CFQ_5_25
KNTNFWMFGLFFFFYFFIMGA
>1WAK_309_329
ALIIELLGKVPRKLIVAGKYS
>1OHC_161_181
SFNLDEYEHYEKAENGDLNWI
>3MBP_324_344
AQKGEIMPNIPQMSAFWYAVR
>1BHE_298_318
NVVMKNVAKPIVIDTVYEKKE
>1CSH_360_380
LEQGKAKNPWPNVDAHSGVLL
>2H85_57_77
FELWAKRNIKPVPEIKILNNL
>1U16_243_263
LSVATLLLIHLSKMAEDLIIY
>2BMW_270_290
GIDAALSAAAAKEGVTWSDYQ
>2A62_133_153
ADDPVYGNSAKLVYSILEGQP
>1NXC_362_382
QNEKYYILRPEVIETYMYMWR
>1XMB_103_123
WEHKSKIAGKMHACGHDGHVT
>1LYV_84_104
ANYIQVGNTRTIACQYPLQSQ
>1J09_304_324
VFDLEKLRWMNGKYIREVLSL
>1P0H_32_52
DGVAPVGEQVLRELGQQRTEH
>2DDU_29_49
YPMNQMSVWLMLANEGMAKND
>1UYN_171_191
GDLTVEGGLRYDLLKQDAFAE
>1P8L_59_79
NRLLTELLPEGSDGEISIEGA
>1SQH_5_25
KNGDILRPLSDSEVDELLDLY
>1MXA_31_51
LEQDPKARVACETYVKTGMVL
>2C1I_33_53
NQKEHFRQGQAEVIAYYPLQG
>1WM1_26_46
RIYWELSGNPNGKPAVFIHGG
>2FXU_149_169
TGIVLDSGDGVTHNVPIYEGY
>2B0J_138_158
AVEGADIVITWLPKGNKQPDI
>2FXU_72_92
EHGIITNWDDMEKIWHHTFYN
>2GNO_144_164
FRDLVKEKIGDLWEELPLLER
>1KWF_58_78
YDTVSQGMGYGLLLAVCFNEQ
>1DD9_117_137
RGRVIGFGGRVLGNDTPKYLN
>1W78_41_61
RLGVLKPAPFVFTVAGTNGKG
>1ODM_132_152
ETKHPGFQDFAEQYYWDVFGL
>1YQS_161_181
NTNFVVAGMLIEKLTGHSVAT
>1A76_151_171
SEGEAQASYMAKKGDVWAVVS
>1QWO_322_342
ATFPLNATMYVDFSHDNSMVS
>1XGK_332_352
EEYAREVFPIEEEANGLDWML
>1G41_17_37
IIGQADAKRAVAIALRNRWRR
>1HBZ_299_319
NRNPKNHFAQIESAAFSPSNT
>1DB3_335_355
EITLREMVSEMVANDLEAAKK
>1K92_64_84
AENARLIDCRKQLVAEGIAAI
>1EDG_261_281
FAGLAMADGGTNAWNINDSKD
>1N40_80_100
PEVVNNMGNIADAGLRKAVMK
>2C81_313_333
VKFGGLNADQFCEILREKLNM
>1GKZ_59_79
KSGRYLQQELPVRIAHRIKGF
>1XFK_140_160
HFLATGVKQPRIGIINFDAHF
>1XAG_174_194
SGYAEVYKHALLNGESATQDI
>1HZF_280_300
SQSNAVSPTPAPRNPSDPMPQ
>1XUU_54_74
HQTHIVEDEMSDEAKQVIPGN
>1UA7_299_319
LFFSRPEGGGNGVRFPGKSQI
>16VP_171_191
RETARLARVLFLHLYLFLTRE
>2J3X_51_71
TKIDNFSTDILFSSLTAIEIM
>2HKJ_283_303
KVKNLTEEEITRLVETFKKYE
>1RWR_247_267
LSSPSAITVSSQGEIALGDAT
>2GU1_50_70
PGEELELMMDDMGQLSRLIYH
>1DDI_158_178
LTPRLYSIASSQAEVENEVHV
>1W8K_263_283
TDYQKIQQGFRQNNREMIKSA
>1R9L_179_199
EGKPVFYYTWTPYWVSNELKP
>1G4W_317_337
PMIHCLGGVGRTGTMAAALVL
>1PFO_365_385
VFLKDNSVAAVHNKTDYIETT
>1D2P_192_212
SIGEKVWDDKDNQDGKRPEKV
>1M15_238_258
DLKTVYKRLVTAVDNIESKLP
>2A62_34_54
KIKYILSGDGAGTIFQINDIT
>2G29_321_341
KYWVDNASYPYKSHDQWFLTE
>1NTH_327_347
DILSGNQYYPCAGPCTEMCLL
>1AOP_332_352
ESEKAKIEKIAKESGLMNAVT
>1BOO_236_256
RFPAKLPEFFIRMLTEPDDLV
>1US5_262_282
YKFMKAVFGNLEAFKKIHPNL
>1JL5_237_257
PFLTTIYADNNLLKTLPDLPP
>1FSU_266_286
AGGNNWPLRGRKWSLWEGGVR
>1REO_287_307
ADYVIVCTTSRATRRIKFEPP
>1TFR_234_254
NDREQAKVLLTESEYNRYKEN
>1I1W_92_112
PSWVSSITDKNTLTNVMKNHI
>1CPT_37_57
EQPLAMAHIEGYDPMWIATKH
>2GI3_277_297
LGAKVERVKIPHIKYSVATYY
>1ZX5_211_231
KKVEEFEVKGKKGMAETENFG
>2C6J_210_230
LNEKCASKLYYNNMAICMLPL
>1Y08_213_233
EKNLKEISDLIKKELTEGKAL
>1JMM_52_72
PNANLSLTTDGKFLKASAVDD
>1YRW_189_209
AQRENEATCFGRRTPDDSFLE
>2II0_52_72
ERLTYHMYADPNFVRTFLTTY
>1P0H_84_104
VVHPQSRRRGIGTAMARAALA
>1BS0_97_117
LGYSRALLFISGFAANQAVIA
>1FNO_6_26
ERFLHYVSLDTQSKSGVRQVP
>1G41_83_103
ATKFTEVGYVGKEVDSIIRDL
>1L9K_103_123
LKNVREVKGLTKGGPGHEEPI
>2EX1_370_390
RLGIIDASQVIFWDSLKQLGG
>1GWU_87_107
AVESACPRTVSCADLLTIAAQ
>1HX0_99_119
INHMCGSGAAAGTGTTCGSYC
>1L9K_260_280
TYEPDVDLGSGTRNIGIESET
>2GTI_319_339
SVCTVIDLLLDDFVDIVKSLN
>1CJC_104_124
AEDHQALDIPGEELPGVFSAR
>2PGD_1_21
AQADIALIGLAVMGQNLILNM
>2C81_92_112
WIATATAVLNVNALPVFVDVE
>1SIQ_72_92
VSSVAYGLLARELERVDSGYR
>1WF3_110_130
ALKPLVGKVPILLVGNKLDAA
>1CPY_336_356
DKDFICNWLGNKAWTDVLPWK
>1WZA_31_51
EKLDYLNDGDPETIADLGVNG
>1A0I_37_57
VRGNICVDNTANSYWLSRVSK
>1X8V_240_260
RFSADEITGMFISMMFAGHHT
>1DD9_166_186
LLVVEGYMDVVALAQYGINYA
>1F2J_99_119
GETFPQYLRRRGVVPGIKTDC
>1ZVD_340_360
NNLPKAHTCFNRIDIPPYESY
>2F4Q_75_95
LQYRYHPDFVQAGALKKWQRL
>2BWV_179_199
EEIAVLRRAGEITAMAHTRAM
>1REO_136_156
DPGVLKYPVKPSEEGKSAGQL
>1WF3_79_99
EVYEALADVNAVVWVVDLRHP
>1XWI_4_24
IERPNVKWSDVAGLEGAKEAL
>1EG2_34_54
EIGTTRHVYDVCDCLDTLAKL
>1PSZ_158_178
NNKEFYEKNLKEYTDKLDKLD
>2GZ7_98_118
TPKYKFVRIQPGQTFSVLACY
>1UX5_315_335
EIGNLSDSSKFHPLDKVLIKT
>1SI7_46_66
DFVVVEDLGFEPDGEGEHILV
>2NVP_379_399
KLLKETDAGTGYMHEGFHVDD
>4BCL_73_93
VVDSVKNTLNVEVDIANETKD
>2NRJ_269_289
AINALTYMSTQWHDLDSQYSG
>1ADT_54_74
HRGLQLTFTSNKTFVTMMGRF
>1O89_22_42
LQALLLEQQDGKTLASVQTLD
>1Y11_39_59
GITPDEIRATNPPLLLATRHL
>1IIR_360_380
SAALATALTPETHARATAVAG
>2IXR_26_46
RAMTDDDLRAAGVDRRVPEQK
>1F1O_125_145
KEKAKEHKYTVMMGRTHGVHA
>1UYN_122_142
YLKGLFSYGRYKNSISRSTGA
>1U8X_9_29
SGVDLGTENLYFQSNMKKKSF
>1JDN_76_96
RVAAARGAKPDLILGPVCEYA
>2D0B_63_83
AKWISGASASNETADHQPSAL
>2C78_53_73
APEERARGITINTAHVEYETA
>2O1B_325_345
KADLPFVHAKGGIYVWLETPP
>1R5M_135_155
WNKTGALLNVLNFHRAPIVSV
>1Z70_222_242
IVGNAWEWTSDWWTVHHSVEE
>1UYN_32_52
VSDGLDHNGTGLRVIAQTQQD
>1K92_354_374
QITGEVTLELRRGNDYSILNT
>1US0_281_301
LSSQDMTTLLSYNRNWRVCAL
>1E4F_374_394
EVANDPSFAAAFGNVFAVSEN
>1KA2_223_243
FGFPLGTRARLDVSAHPFTTE
>1BU8_175_195
TGLDPAEPCFQGLPEEVRLDP
>1G41_298_318
VKTDHILFIASGAFQVARPSD
>1XM9_190_210
LMAYVQNCVAASRCDDKSVEN
>1XVT_61_81
YPQLSRRNLHALSLNIFKDEG
>2BBC_310_330
QAKVPKFIDVLLKVSGISPSY
>1Z5V_372_392
RVSGLMMANHTSISSLFERTC
>1PJA_17_37
LLPFLPLLLLAAPAPHRASYK
>1PW4_104_124
AVMLFMGFVPWATSSIAVMFV
>2DVZ_236_256
VLNQPVWYGLLAPKGTPMDVV
>1RGZ_207_227
AVRAVRVSPGMLDAQAYGVKT
>1B89_270_290
VNIPKVLRAAEQAHLWAELVF
>1IOW_233_253
QEANLQALVLKAWTTLGCKGW
>1GQ8_192_212
DPNQNTGIVIQKSRIGATSDL
>1HX0_423_443
NRGFIVFNNDDWQLSSTLQTG
>1SP3_120_140
AKLDLAKIAQNVGAPVRDNCG
>1A5T_296_316
IREQLMSVTGINRELLITDLL
>2IY9_75_95
GSPFPVKKSEALYIHGTAMAS
>1MXA_70_90
NTVREIGYVHSDMGFDANSCA
>1ZTU_242_262
RAAAVPLDPVLNTQTNAPTPL
>2BWM_322_342
VIDNFGYNQGWRVDKHPRFVV
>1SDJ_99_119
GLGNCTIWQTSLAGKHRVTIE
>1NH8_43_63
AGYRRRTDSKDLTVIDPVNNV
>1VAG_115_135
NASRCVGRIQWSKLQVFDARD
>1U8X_104_124
DFVMAHIRVGKYAMRALDEQI
>2F82_246_266
HSPYNKLVQKSFARLLYNDFL
>1LYV_91_111
NTRTIACQYPLQSQLESHFRM
>1K7I_155_175
PGNYQGAGSSWYNYNQSNIRN
>1WM1_233_253
NHYFTHLGFLESDDQLLRNVP
>1XMX_355_375
AEDLGLALIGPDELKDLKTHL
>1OFC_68_88
PKNTELGSDATKVQREEQRKI
>3THI_4_24
KVAIYPYVPDPARFQAAVLDQ
>1Z5V_248_268
YMNNDLIGLIASLIPTPRLHF
>2BJF_105_125
FLLWVLANFSSVEEVKEALKN
>8OHM_405_425
GPTPLLYRLGALQNEVTLTHP
>1UA7_53_73
SNWYWLYQPTSYQIGNRYLGT
>1DDI_332_352
RMAKDVEQALLEVIAEFGGMD
>1UXY_89_109
RLVKYTLQEGMPGLENLALIP
>1L5O_54_74
GTPQVGEKAVLVMCADHGVWD
>1VRM_303_323
HLLIVLEGGAIERSETFKLFE
>1RIQ_155_175
LGEEDNFWQMGDVGPCGPSSE
>2G8J_296_316
EREQLRVKMEDGEFWMSFRDF
>1B6A_442_462
DPYPPLCDIKGSYTAQFEHTI
>1GQE_172_192
EVAGIKSVTIKISGDYAYGWL
>1CPT_356_376
DEFDITRFPNRHLGFGWGAHM
>2C81_77_97
LGIGEGDEVIVPSLTWIATAT
>1YU0_262_282
AFGTTEATSSGGTDVPTTGVN
>1JMS_226_246
EDEEQQLLHKVTDFWKQQGLL
>1XGK_65_85
PLMDTLFEGAHLAFINTTSQA
>1QHU_22_42
TVNSVPLTSAHGNVTEGESGT
>2HMC_318_338
QFKLFNSWYADWSKLPGAVQT
>1WL7_109_129
VIGLATNRTLDPRDPDYEWKD
>1FKM_349_369
QETITFLQNPPTKDWTETDIE
>4UAG_368_388
CFGRDGAQLAALRPEVAEQTE
>1R76_85_105
HVADVIVSFQTPAGGWGKNQP
>1RPT_66_86
KHDQVYIRSTDVDRTLMSAMT
>1GPJ_147_167
AVSIGSAAVELAERELGSLHD
>1QZ9_374_394
MRFGFTPLYTTFTEVWDAVQI
>2CAU_278_298
DLDILLNCLQMNEGALFVPHY
>1AB4_27_47
GNDWNKAYKKSARVVGDVIGK
>1WZA_390_410
LLNHYRRLIHFRNENPVFYTG
>1REO_77_97
NDKEDWYANLGPMRLPEKHRI
>1OQ9_53_73
VHLKPVEKCWQPQDFLPDPAS
>2B9W_306_326
RLGHVMVYYHRWADDPHQIIT
>1XKS_275_295
NIRYLDLKQNCDGLVILAAAW
>1LAM_421_441
IGKYRSAGACTAAAFLKEFVT
>1OFC_214_234
NYTEIEDRFLVCMLHKLGFDK
>1IZC_23_43
TYPGNLRQALKDAMADPSKTL
>1OLT_215_235
PKQTPESFAFTLKRVAELNPD
>2FFE_116_136
LSSLFGIKANILPMSDDPVST
>2AYU_52_72
GTINEEDILANQPLLLQSIQD
>1EDZ_159_179
LEFLKIYNNLLPEGNRLYGKK
>2CU2_162_182
RGEGFVEKPSYAEALEYIRKG
>1E2S_51_71
ATPSRAALLTGRLPVRMGMYP
>2GS8_169_189
DLKMAMIMLVLNAAKKPISSR
>1X19_195_215
IDVGGGIGDISAAMLKHFPEL
>1OWL_379_399
VDGDLAANNGGWQWSASSGMD
>2GI3_148_168
AAVSAGMVVAALGSDTGGSVR
>1L6J_71_91
TLKAMRTPRCGVPDLGRFQTF
>2NMT_291_311
TDFFSFYSLPFTILNNTKYKD
>1GQ8_10_30
VVAADGSGDYKTVSEAVAAAP
>1XKS_401_421
SRNSGLVSITSRENVSILAED
>1N40_107_127
PGLEQFLRDTANSLLDNLITE
>1JHN_281_301
LDDEPEYVPDPDAEKPEDWDE
>2GU1_242_262
GAPVYSTGDGKVIVVRKHPYA
>1W9H_170_190
ILNVDPEKGSDIIIGTGATRI
>2HVQ_39_59
GTNFSLIIERDKVTCAKRTGP
>1ESC_276_296
TKIPWYAHPNDKGRDIQAKQV
>1KNW_146_166
GFGHGHSQKTNTGGENSKHGI
>1UX5_162_182
DQIYLQLMVNLESYWGSRMRA
>1SZN_67_87
HIAPNATRFPDGIDGLAKKVH
>1RRK_211_231
CGMVWEHRKGTDYHKQPWQAK
>1UA7_83_103
AAEEYGIKVIVDAVINHTTFD
>2F8L_302_322
LEKADVDVKPPKEVLLANLSS
>1G97_30_50
ISMLEHVFRSVGAIQPEKTVT
>1D5R_34_54
ERLEGVYRNNIDDVVRFLDSK
>1LJ5_31_51
NVVFSPYGVASVLAMLQLTTG
>2AEX_244_264
RFVQSCARAVVPSYIPLVKKH
>1US0_50_70
QNENEVGVAIQEKLREQVVKR
>2O1B_67_87
DHFQKALTIPENQKYGAFHGK
>1OWL_302_322
DGPYRSLWQQFPWENREALFT
>1GP6_286_306
ILHRGLVNKEKVRISWAVFCE
>2CY7_51_71
SRLWFTYRKNFPAIGGTGPTS
>1R89_379_399
MRKFTTPEEGVRSYASTHWHT
>1FG7_206_226
LAILRTLSKAFALAGLRCGFT
>2DE2_56_76
QGTVHFTYDQPAYTRFGGEIP
>1GYN_81_101
AAILGAISGAHHVHQMAEHYG
>1SP3_190_210
HQISGNAMGVSPGGIDHIGCE
>1VYR_252_272
DALYLIEELAKRGIAYLHMSE
>1Q14_87_107
AKELYPGNFRPSKFHYLLKLF
>2FGT_235_255
NLSQRQVQFQQRNLVQSTSYQ
>1NI5_298_318
AFEIRRYQSQLWWIKSVTGQS
>2J4O_337_357
IHSDTFASGGERARFCPRHED
>1O20_313_333
PATEDDWPTEYLDLIIAIKVV
>1VMI_22_42
ALRAPARVVFPDALDQRVLKA
>1IG8_246_266
DIEKLQGKLSDDIPPSAPMAI
>1D5R_131_151
AYLLHRGKFLKAQEALDFYGE
>1DS1_110_130
GYRELRSGTVYHDVYPSPGAH
>1DLJ_204_224
KLFANTYLALRVAYFNELDTY
>2J0W_52_72
AEGLEPGERFEKLDAIRNIQF
>2NWH_226_246
SEVVAFNGTEKAILHPPLIRE
>1BT3_163_183
SLYDSNRNQSHLPPVVVDLGY
>1ZDY_109_129
IDGEVTGGFKKTYAFFPTDNM
>1YQS_312_332
SKDGKRSVTALANTSNNVNVL
>1OKG_273_293
HPYLYCGSWSEYSGLFRPPIM
>1EZW_154_174
VKTGTADVKARSIQGSDIPFY
>1XOV_58_78
KTFIDRTSTTQSANLNKIVNW
>2I0Z_101_121
IFNNEDIITFFENLGVKLKEE
>1DHS_31_51
GVNYRALLEAFGTTGFQATNF
>2BF6_411_431
YAYSCLTELSNGNIGLLYEGT
>1C7Q_215_235
AVAGLNIDRMMEGAASAYHKY
>1DQ3_34_54
FYDEEYNRWGIDVSNVPIYVK
>1QLM_129_149
EDDADVAILCLESSELPDEDV
>1XKG_163_183
IQHNGVVQESYYRYVAREQSC
>2FFE_83_103
EEGLKLGDRDRATHIIRSNII
>1AOP_11_31
CRLPGGVITTKQWQAIDKFAG
>1KS8_403_423
DDRSDYVHNEVATDYNAGFQS
>1HBZ_269_289
GKTYRFNPFDLTKTISQKDYP
>1F9V_273_293
CLGDVIHALGQPDSTKRHIPF
>1LFW_291_311
AFAGRDKNFLHFLAEVEHEDF
>1Q35_267_287
HEYPVKEGIEPSAIVKGWGTF
>1RWR_198_218
RRATPIAAGARGAAAGAYAID
>2GHS_107_127
SDDGLFLRDTATGVLTLHAEL
>1BI5_175_195
KDLAENNKGARVLVVCSEVTA
>1VJT_327_347
KLAEEVQQNPGMKLTEEHPEI
>2DBQ_210_230
LAVPLTRETYHLINEERLKLM
>1XHC_60_80
NRLFPYSLDWYRKRGIEIRLA
>1SO7_332_352
GSCAYSDLQSMGTGPDGSPLF
>1UWV_108_128
LARLMKHDVSEVIADVPWGYR
>1PO5_75_95
AFSGRGKIAVVDPIFQGYGVI
>1T3S_167_187
DFLKHRFEGRISITRVTADIS
>1ISR_88_108
IEFIRDSLISIRDEKDGLNRC
>1GTK_192_212
SLPAVGQGAVGIECRLDDSRT
>1PB1_378_398
KGMEGAINAKTVTYDFERLMD
>2G17_119_139
KYYGFTHQYPELLEQAVYGLA
>1M8Z_148_168
QKCIECVQPQSLQFIIDAFKG
>2IJR_263_283
YDCYDRGDHVDSGEYGAGPFL
>2H6O_442_462
PNTTTGLPSSTHVPTNLTAPT
>1CEO_200_220
YNPFFFTHQKAHWSESAMAYN
>1Z05_259_279
GRHGNIGELGHIQIDPQGKRC
>2BC9_72_92
KKKGFSLGSTVQSHTKGIWMW
>1UG6_79_99
AWPRILPEGRGRINPKGLAFY
>1DOZ_281_301
ASYYRPEMPNAKPEFIDALAT
>1BIF_399_419
LAYFLDKAAEELPYLKCPLHT
>2IZR_34_54
NEYVAIKLEPMKSRAPQLHLE
>1YI9_60_80
VHHMLLFGCNMPSSTGSYWFC
>1ULZ_167_187
IRICRNEEELVKNYEQASREA
>1XA6_347_367
TGALKLYFRDLPIPVITYDTY
>1JY1_172_192
PTHFKANLISYLTAYNAPSLK
>1B7E_17_37
EAIRKAGAMQTVKLAQEFPEL
>1RWR_17_37
KVPVVNIADPNSGGVSHNKFQ
>1T2D_292_312
LQLNSEEKAKFDEAIAETKRM
>1X8V_262_282
SGTASWTLIELMRHRDAYAAV
>2PGD_459_479
KPGQFIHTNWTGHGGSVSSSS
>1PW4_287_307
LDKSSWAYFLYEYAGIPGTLL
>1SP3_9_29
KGPFTTGSEVTTQCLTCHEEQ
>1Y4I_376_396
SVGLEDPEDIINDLEHAIRKA
>1H6S_279_299
FAEGVKVSGSVQSGFANETVA
>1VB3_305_325
QPNNWPRVEELFRRKIWQLKE
>1GPI_365_385
DDHAANMLWLDSDYPTDKDPS
>4UAG_260_280
EMKLSGQHNYTNALAALALAD
>1IK6_222_242
ILYRAPREEVPEGDYVVEIGK
>1L8Q_206_226
GKIKLIKLKGFEGLERKERKE
>1NC5_229_249
LPKKHPNRHVWKNTLQDMIKS
>1KA2_93_113
SIRIARAFPPEFIREVSETTS
>1N11_75_95
AKAKDDQTPLHCAARIGHTNM
>1SVS_15_35
SKMIDRNLREDGEKAAREVKL
>1VMI_255_275
AFVPEVAAQKAPASPLQGKAN
>1HX0_258_278
YGAKLGTVVRKWSGEKMSYLK
>1F2J_196_216
VEPEVMIDGTHDIETCQRVSQ
>1JHN_156_176
KLHFIFRHKNPKTGVYEEKHA
>1CX4_285_305
TYEEQLVALFGTNMDIVEPTA
>1GWU_40_60
LHFHDCFVNGCDASILLDNTT
>2BW0_232_252
KINWDQPAEAIHNWIRGNDKV
>1YOE_55_75
KTLRNVLRMLTLLNRTDIPVA
>1DQ3_263_283
MVNKRLIEDVTHYLNALGIKA
>2I1Q_186_206
DMQMLFAEKIEDLIQEGNNIK
>2NMT_274_294
DKQVIFSYVVEQPDGKITDFF
>1CJC_427_447
WEKLDAEEVSRGQASGKPREK
>1YD7_61_81
PLVDGVVIQMEDEIASIAAAI
>2HGS_373_393
NLYGEEMVQALKQLKDSEERA
>1NUY_243_263
RYVGSMVADVHRTLVYGGIFM
>1YLE_93_113
RNETFVHASRSLSIHNKIHVL
>1PB1_281_301
IADAFLQQILLRPAEYDVIAC
>2EWV_275_295
GIISQRLLPKIGGGRVLAYEL
>1XFI_23_43
ACTIPYRFPSDDPKKATPNEI
>2FP3_261_281
QVMADHAHDTDLEDILKKTSE
>1QUS_44_64
SQAKRLDSVLRLMDNQAPTTS
>1JMM_166_186
KYTVDPKSKFQGQKVWLGIFT
>1H8L_217_237
ENKKMYQGSPCKDLYPTEYFP
>1XRF_122_142
SGSRCAVAGGFTTIVCMPNTN
>1LJ5_282_302
TEVDLRKPLENLGMTDMFRQF
>2CY8_331_351
NDLGQFAREAMNHLFARKGLN
>2CGL_163_183
YFSYRLTGKMNWEYTNATTTQ
>1DYK_157_177
LYVGGLPINYTTRRIGPVTYS
>1SO7_107_127
IPGQVTEQQQLQTRANVTRLC
>1QUB_168_188
TCTTHGNWTKLPECREVKCPF
>1NNF_158_178
ALNWLKGLKENGKLYAKNSVA
>1V04_315_335
PKVTVVYAENGTVLQGSTVAA
>2AQ5_142_162
TAQNVLLSAGCDNVILVWDVG
>2A62_58_78
HAIKRLDREEKAEYTLTAQAV
>1SJ8_109_129
GVKLLAALLEDEGGNGRPLLQ
>1LJ8_211_231
NAELHDWIKAHVSFPNAMVDR
>3GCB_400_420
KLPLRYRVENSWGKDSGKDGL
>2CWC_68_88
SLLQRGFDPKDQMDRYLRWYR
>1PO5_134_154
LVEELRKSKGALLDNTLLFHS
>1IUQ_286_306
QVEIEIGEKRVIAFNGAGLSV
>1PBE_32_52
ERQTPDYVLGRIRAGVLEQGM
>1V4A_175_195
DLIFAWPEHGCTQGGRRELDN
>1WMD_234_254
LAPDSSFWANHDSKYAYMGGT
>1NU5_180_200
SIVKAVGDRASVRVDVNQGWD
>1GKZ_9_29
HVELARERSKTVTSFYNQSAI
>1GW1_169_189
HANTGSWFWWGDKQSTPEQYK
>1NU5_322_342
CELIGPWVLGDRLTQQDLEIK
>1TO3_108_128
LDKKINAQAVKRDGAKALKLL
>1NH8_72_92
DIAIYVGSGELDFGITGRDLV
>1XHB_72_92
ERDFLKRPLESYVKKLKVPVH
>2NRJ_156_176
DVRAFGSNKELLQSILKNQGA
>1OZA_251_271
TNKILGLSDNPIPVDGLCVRI
>1YI9_87_107
DKANILYAWARNAPPTRLPKG
>1QZZ_148_168
DLSADVALADSFDALMSCDED
>2IZR_259_279
RRLDFFEKPDYDYLRKLFTDL
>1P1M_177_197
LCSEEYLKRVFDTAKSLNAPV
>1U16_201_221
SGALAGNPLDIDREMLRSELE
>1CA1_224_244
TLANSQKGTAGYIYRFLHDVS
>1US0_121_141
EFFPLDESGNVVPSDTNILDT
>2HGS_362_382
VLKPQREGGGNNLYGEEMVQA
>1H6L_307_327
QNGENIDHGQKANQNFKMVPW
>1WZA_272_292
GFNKKAKHIYGVYDREVGFGN
>1XRF_211_231
ALELASQLGVPIMDHCEDDKL
>2BW0_38_58
YCHLRKEGHEVVGVFTVPDKD
>2FSJ_142_162
EALENKVLTVTGPEGEVRQFN
>1Z6A_218_238
ATPIKKGDNMAKEELKAIISP
>1U7G_315_335
FGVHGVCGIVGCIMTGIFAAS
>2BI7_133_153
QTFEEEALRFIGKELYEAFFK
>1XP3_46_66
APQNTRRKPIEELNIEAGRKH
>1UA7_399_419
SFQVNDGKLTGTINARSVAVL
>1FC6_268_288
GIRDIYSADGNSIDSATPLVV
>1IXH_279_299
WAYKTGAKQANDLDYASLPDS
>1T1G_145_165
NRAFLDAAALGVTVLAAAGDS
>2BLE_12_32
DLGTENLYFQSMPRIDADLKL
>2GJL_37_57
NAGGLATLSALTQPSPEALAA
>1QZZ_225_245
FADAGLADRVTVAEGDFFKPL
>1M15_271_291
CPTNLGTTMRASVHIQLPKLA
>1VPT_148_168
IILISDVASAAGGNEPSTADL
>4UAG_163_183
LETTSSLQAVAATILNVTEDH
>2FYT_307_327
ALKGKVTVHKNKKDPRSLTVT
>1PW4_307_327
LCGWMSDKVFRGNRGATGVFF
>2B3H_54_74
ADHPLGMSESEQALKGTSQIK
>1BQG_198_218
AEAAYDRYGFKDFKLKGGVLR
>1R6F_161_181
TINIHDKSINLMDKNLYGYTD
>1UOU_134_154
VPMISGRGLGHTGGTLDKLES
>1B8P_267_287
MGIPSDGSYGIPEGVIFGFPV
>1IIR_338_358
GRVAELGVGVAHDGPIPTFDS
>1G8P_81_101
SSPNVEMIPDWATVLSTNVIR
>1NF1_68_88
VELADSMQTLFRGNSLASKIM
>1YHT_90_110
PFLSYRQLDDIKAYAKAKGIE
>2GVK_260_280
GTYFIGYASTFSTTRRMLENM
>1HXX_308_328
STYVDYIINQIDSDNKLGVGS
>2BWM_192_212
NQVYIARNSGNGTFQPAQAVV
>1CRZ_232_252
AFALSKTGSLNLYVMDLASGQ
>1BU8_242_262
NILSTIVDINGIWEGTQNFVA
>1H30_225_245
PGSGFAFYSLDYMRTPLDVGT
>1XMB_373_393
ASSHSPLYRINEDVLPYGAAI
>1WCD_12_32
VPFIRSLLMPTTGPASIPDDT
>1IOM_72_92
RALPAHLLESFKRYPVSAHPM
>2G9D_261_281
RVSRTIVRLHDDFDFRFSDDV
>1VYR_302_322
AYTAEKAEDLIGKGLIDAVAF
>1HO8_448_468
GKADIMELLNHSDSRVKYEAL
>1GYC_21_41
LRDAIVVNGVFPSPLITGKKG
>2BBC_183_203
MAGMAFSCLELSNLNPKQRNR
>1YC9_271_291
AAAQQVGIAQAQFYPDVTLSA
>1DS1_90_110
SLLTMEAMLGLVGRRLGLHTG
>1N67_217_237
PNTDSNALIDQQNTSIKVYKV
>1ZHX_205_225
LHIEGILVASPFVELEGKSYI
>2A2F_111_131
KAANLLLTRSFSGCLSVVFRQ
>2A99_131_151
HAGFPEELQGEWHVCFEGLDA
>2HQ2_66_86
AALESVGETKCICRNEYAVHE
>2D5B_235_255
VSALDYPEGEAYRTFWPHAWH
>1I4W_200_220
SRSKCSVVREAFTDTKLIAIS
>8ABP_39_59
AVPDGEKTLNAIDSLAASGAK
>2B5W_87_107
VRRPPASGTNEYFERDQPDMA
>2GWN_185_205
CEKEEIIRANKEHYKAKYGND
>1WAK_122_142
MVFEVLGHHLLKWIIKSNYQG
>1NU5_256_276
ELARDHAVDAFSLKLCNMGGI
>1GSO_130_150
VEPALAYLREKGAPIVIKADG
>1TQ4_125_145
WDLPGIGSTNFPPDTYLEKMK
>2ICS_351_371
RVAKEQIRPIKTIIGGQIYDN
>1NTY_166_186
EIKDGLEVMLSVPKRANDAMH
>1WCD_116_136
GVYALNGTINAVTFQGSLSEL
>1LML_305_325
MFCNESEDAIRCPTSRLSLGA
>1HA0_127_147
GSNACKRGPGSGFFSRLNWLT
>1Y0Y_42_62
DEVKVDKLGNVIAHKKGEGPK
>1GKZ_325_345
HSGGQSGPMHGFGFGLPTSRA
>1R76_61_81
AEGKGADTMPLDKPAAWYTSK
>1GYC_334_354
GTNFFINNASFTPPTVPVLLQ
>1SQ9_359_379
DVKFLKKGWRSGMGADLNESL
>1FO8_53_73
YGSAVTHIRQPDLSNIAVQPD
>1UX5_307_327
IVNVERSVEIGNLSDSSKFHP
>2NRJ_47_67
PDVNFEGITINGYVDLPGRIV
>2HMA_192_212
STAKKKDSTGICFIGEKNFKN
>1ZCJ_207_227
GKIGVVVGNCYGFVGNRMLAP
>1FI4_283_303
TCLDSFPPIFYMNDTSKRIIS
>2C5S_171_191
IMCDERMGAGGLPVGVGGKVM
>1VRM_141_161
KNVLFDDKNMRVMVKNGVKID
>2C81_44_64
ERKFAKAFADFNGVPYCVPTT
>1VBI_155_175
TNPLAFAAPAPQGILVADLAT
>4UAG_11_31
IGLGLTGLSCVDFFLARGVTP
>1VMI_45_65
YLHQQGLATPILVANPFELRQ
>1IAL_336_356
VPFLVGVLSKADFKTQKEAAW
>2B3H_18_38
GSHMLEDPYRYTGKLRPHYPL
>1UM8_117_137
DVENILTRLLQASDWNVQKAQ
>1DB3_174_194
YGMYACNGILFNHESPRRGET
>1J8U_303_323
TIPRPFSVRYDPYTQRIEVLD
>1Y11_152_172
AIMRPGATELDIAKGSQALVS
>1VRM_275_295
ADALSTAGFVMAGKDWRKVVL
>1H8L_333_353
YKDGDYWRLLVQGTYKVTASA
>2NZL_183_203
TPYLGNRLDDVRNRFKLPPQL
>1HX0_280_300
WGEGWGFMPSDRALVFVDNHD
>1QHU_360_380
AAFVCPGSSRLHIMAGRRLWW
>1J09_440_460
GSLETPGLFEILALLGKERAL
>1REO_54_74
GAGHQVTVLEASERAGGRVRT
>1B89_380_400
RSVQNHNNKSVNESLNNLFIT
>1SJ8_232_252
TSQLVACTKVVAPTISSPVCQ
>2BBC_117_137
LEDEKRAIGHNHQGHPRTSYY
>1NTH_33_53
PMKAMELKQKYGLDFKGEFIP
>1OEW_3_23
GSATTTPIDSLDDAYITPVQI
>1E2S_187_207
AHDLMADAQRQDRPFFLYYAS
>1D7Y_266_286
PDVYALGDVTRQRNPLSGRFE
>1BG6_19_39
FAAYLALKGQSVLAWDIDAQR
>1H8L_99_119
TDLVQSTRIHIMPSMNPDGYE
>1WZZ_78_98
LQHTNDKLFSWRFLKGHQPPV
>1VLY_243_263
GQEMVARAKFRGANKRALWLL
>2F6H_74_94
LAQVLTTIQKVVTQLKGNDLI
>2FB9_66_86
HPFPPPLSWERYDVVFPLLHG
>1UWV_1_21
MAQFYSAKRRTTTRQIITVSV
>2GY5_236_256
HTFGRTCKERCSGQEGCKSYV
>1WCD_162_182
EGVTVLSLPTSYDLGYVRLGD
>2B9W_340_360
TQEECRQMVLDDMETFGHPVE
>1M7Y_277_297
LPGFRVGAIYSNDDMVVAAAT
>1FKM_255_275
DTYLSETSQEVTSSYSMSSND
>1BGV_247_267
KKLAELGAKAVTLSGPDGYIY
>1KV7_389_409
MNKPMFAAAKGQYERWVISGV
>1YPX_81_101
GVEGYDAAGGIQFSKVQTKSH
>1PEA_148_168
SDYIYPRESNHVMRHLYRQHG
>1XUU_24_44
CEIGINHEGSLKTAFEMVDAA
>1VPK_76_96
GEARFVVPGDVIQKMVKVLPD
>1PHP_232_252
DVGKSLLEEDKIELAKSFMEK
>1ZGK_90_110
SALDCYNPMTNQWSPCAPMSV
>1NOF_48_68
SIMRVRIDPDSSKWNIQLPSA
>1TO3_116_136
AVKRDGAKALKLLVLWRSDED
>1YHT_154_174
ADSITFMQSLMSEVIDIFGDT
>2ICS_295_315
VVGYDWPEIIEKVTKAPAENF
>1Y42_174_194
KQPMLEVLRRVGHALRIGPML
>1PSZ_32_52
TNSIIADITKNIAGDKIDLHS
>1VLO_97_117
YSGMLNASGGVIDDLIVYYFT
>1F8E_111_131
SICISGPNNNASAVIWYNRRP
>2HMC_166_186
TRADLFFALRAEHKNLVGFKE
>1SAZ_225_245
DLCFSGKFTYEEMKKRIVGNG
>1SZN_76_96
PDGIDGLAKKVHALGLKLGIY
>1JXM_130_150
SEFPDKFGSCVPHTTRPKREY
>2AM1_105_125
VTGSNGKTTTKDMLAHLLSTR
>1TXD_176_196
KYPLLLDNIAKYTEWPTEREK
>1FC6_25_45
FNGQSWFKLRETYLKKEPMDR
>1Q14_10_30
ASTEMSVRKIAAHMKSNPNAK
>1PII_64_84
IRDDFDPARIAAIYKHYASAI
>1UA4_115_135
GIMANLLGGVYGVPVIVHVPQ
>1OFC_249_269
PQFRFDWFIKSRTALELQRRC
>1G4W_333_353
AALVLKDNPHSNLEQVRADFR
>1KJO_95_115
GNNAAIRSSVHYSQGYNNAFW
>8OHM_303_323
CECYDAGCAWYELTPAETSVR
>1V2D_37_57
NPPPPFLLEAVRRALGRQDQY
>2I1O_234_254
FDKVDYIRLDTPSSRRGNFEA
>2HRZ_113_133
LDGTRYLFDAIRIANGKDGYK
>1OXX_119_139
KRVEEVAKILDIHHVLNHFPR
>1BOB_87_107
LLSFLPKDDVIVRDEAKWVDC
>2HC9_390_410
IKAGKASGDLVAPMLFAPDLF
>1XHB_434_454
NQCLDKATEEDSQVPSIRDCT
>2NWH_248_268
KDVTGAGDAMASGYLAAIAEG
>2GY5_220_240
CPPGFMGRTCEKACELHTFGR
>1VAG_251_271
RHPKFDWFKDLGLKWYGLPAV
>2I1O_159_179
RSAYIGGADGVSGILGAKLID
>2HWK_62_82
DSGLFSAPTVPLSIRNNHWDN
>7A3H_42_62
QFVNYESMKWLRDDWGINVFR
>2F5U_165_185
QFAAGGGRYEHGALASHIVIA
>1YLE_177_197
PFWNAVGRNFFDLNYIEAEKL
>1R9L_196_216
ELKPGKDVVWLQVPFSALPGD
>1TJY_157_177
EHPGWEIVTTQFGYNDATKSL
>1WYC_363_383
LSSWPDPDTEHWHRLQNGILL
>2HMA_320_340
DSKVTVHVKGEKTEVIFAEPQ
>1F9V_142_162
NENIVDLLRSDNNNKEDTSIG
>2AM1_367_387
LHNQMILSLSPDVLDIVIFYG
>1FSU_165_185
YKNMYSTNIFTKRAIALITNH
>1WD3_242_262
GANAASGSLSTYYSGARPDYS
>1PFO_274_294
GRTIYVKLETTSSSKDVQAAF
>2PIA_242_262
LSRSGTSFEIPANRSILEVLR
>2CY7_346_366
GGALPMFELVEQQPSHLACPD
>1D5T_311_331
KNTNDANSCQIIIPQNQVNRK
>1X8V_48_68
KQVVLLSGSHANEFFFRAGDD
>2BKW_338_358
VVIAGGIHKDIGPKYIRIGHM
>1UAS_59_79
RDSQGNFVPNRQTFPSGIKAL
>1T67_56_76
IVKPKVASMEEMATFHTDAYL
>1PSW_70_90
RKLGHSLREKRYDRAYVLPNS
>1K92_33_53
KGAVPYAYTANLGQPDEEDYD
>2J4O_280_300
GVTGFLVLMSEGLYKALEAAH
>2HMA_135_155
VARDEDGTVHMLRGVDNGKDQ
>1KS8_72_92
LAWGLIDFEAGYSSAGALDDG
>1XHB_289_309
EFKNFFYIISPGVTKVDYGDI
>2I1O_126_146
STKASKVRLAAGDSPFFSFGI
>2CU2_21_41
REDRPKPFLPLFEGKTLLEAT
>2GUY_61_81
WITPVTAQLPQTTAYGDAYHG
>1L6J_296_316
ATTANYDRDKLFGFCPTRADS
>2EVX_235_255
EDDERDRIVQVDEDFEVLLPE
>1H30_394_414
RRLLDLDEAAYKHSDITAHSC
>1VLI_277_297
RKTEAELKQGITKPVSEKLLG
>2C4E_188_208
HEFERASNLLNFEIDDYLERV
>2HMC_124_144
VIPRVLSRGSVIAAQKAHFKA
>1U94_141_161
AVDVIVVDSVAALTPKAEIEG
>1SVS_3_23
TLSAEDKAAVERSKMIDRNLR
>2ABS_45_65
LVAEVPSSFLDEFFLKRGDAT
>1R53_157_177
QIGEIKMNRDSFDPEFQHLLN
>1TQN_74_94
VKECYSVFTNRRPFGPVGFMK
>1WAK_366_386
AGFTDFLLPMLELIPEKRATA
>1PJA_282_302
SHTAWHSNRTLYETCIEPWLS
>2BF6_306_326
GQLKLFMRNLSGYLNIATSFD
>2GY5_51_71
EVTQDVTREWAKKVVWKREKA
>1SNG_134_154
DIADATRGMIRELLPQGAVTP
>1ZGK_104_124
PCAPMSVPRNRIGVGVIDGHI
>1WL4_152_172
TDAFHNCHMGITAENVAKKWQ
>1KVP_300_320
DADNRPLLVMRSNLWASGYDV
>1NNF_125_145
ATPKWKGKIGYVSTSGAFLEQ
>2CGL_324_344
ALPACRFIINPNDDRFINPDE
>2C3F_265_285
ALSIDIVKKTNGAGTAAQGIY
>1AOP_177_197
NLLVGGGLSIEHGNKKTYART
>1Q35_160_180
KAFLEGLKANLARKPQGGDRD
>2EU9_29_49
EGTFGKVVECLDHARGKSQVA
>1US5_184_204
LFYTVGLGASAIQQLALTTPI
>1LJ5_311_331
DQEPLHVAQALQKVKIEVNES
>1HX0_196_216
IDASKHMWPGDIKAVLDKLHN
>1NF1_23_43
ELPIAMALANVVPCSQWDELA
>1QWO_275_295
GKYYGYGAGNPLGPAQGIGFT
>1MDO_274_294
HQAMADLPFQPLSLPSWEHIH
>1SBP_14_34
RELYEQYNKAFSAHWKQETGD
>2H6O_73_93
KAVYQPRGAFGGSENATNLFL
>1IIR_236_256
AGPPPVYLGFGSLGAPADAVR
>1YGJ_203_223
GSQRTRAPDGSVVTQRIRMEM
>1X3L_356_376
SDLEALIVAFDTDGTDGPTDA
>1EYB_74_94
AFTCPRSTNKRSWLYRILPSV
>1UWV_232_252
LAPDSEILETVSGEMPWYDSN
>1ZGK_53_73
RLADLQVPRSGLAGCVVGGLL
>2BKW_188_208
DEWGVDFALTASQKAIGAPAG
>2GU1_130_150
QVMKDKIDFSRSLRAGDRFDI
>1JMS_245_265
LLLYCDILESTFEKFKQPSRK
>2D5B_83_103
DLLGIAYDDFIRTTEERHKKV
>1YPV_125_145
TREEGDLGPVYGFQWRHFGAE
>1YUE_177_197
TGITVELAQDLEANGFDAPNF
>2HC9_90_110
AHSIYKELKPINYPEDTKNVH
>1T2D_251_271
LKDLKKVLICSTLLEGQYGHS
>1OQ9_298_318
ADILEFLVGRWKVDKLTGLSA
>1HBZ_97_117
AGELGSPDTWRDVRGFALRFY
>2G9D_327_347
VCKVNTRYEDDQLVYDLEHHH
>1JX6_164_184
LATEFGKFFPKHTYYSVLYFS
>1F20_353_373
EPDRPKKYVQDVLQEQLAESV
>1X3L_54_74
IALGKAACEMARAIEDILDVE
>1V2D_106_126
VVLEPFFDVYLPDAFLAGAKA
>1PGS_182_202
AYLRTTISGWGHAKPYDAGSR
>1U4G_15_35
YTYGSDYGPLIVNDRCEMDDG
>1JYE_166_186
GTRLGVEHLVALGHQQIALLA
>2CGL_189_209
SDDWDESLLAWSGANKAWFGR
>2CFQ_106_126
GSIVGGIYLGFCFNAGAPAVE
>1J58_162_182
ENSTFQLTDWLAHTPKEVIAA
>1HH2_62_82
LEVVEEVEDPATQISLEEAKK
>1PFO_421_441
EVLTHKTWDGNYQDKTAHYST
>1D7Y_300_320
AVARHLVDPTAPGYAELPWYW
>2MNR_98_118
IRMAAAGIDMAAWDALGKVHE
>1KNW_404_424
LIRRRQTIEELLALELLHHHH
>1PBE_339_359
AERFSWWMTSVLHRFPDTDAF
>1E4F_31_51
EWEALAFSSVKSRGLDEGEIK
>1EWF_43_63
IKHLGKGHYSFYSMDIREFQL
>1YHT_177_197
HFHIGGDEFGYSVESNHEFIT
>1BI5_15_35
GPATILAIGTANPANCVEQST
>1BG6_232_252
SLAEKVDAERIAIAKAFDLNV
>1UWV_205_225
LRHTAPLSSADREKLERFSHS
>1Q25_127_147
IFKANKEVPCYAFDRELKKHD
>1AC5_272_292
ENILNLLLSYTRESSQKGTAD
>1HD7_122_142
PSDKEGYSGVGLLSRQCPLKV
>1W9H_40_60
EVPSLKYNQIALIHNNQFSSL
>2EX1_287_307
HPRGGEINDYILNNAKNITNI
>1JDW_218_238
MADELYNQDYPIHSVEDRHKL
>1SQ9_322_342
TKERITTLNMHCDDIEIEEDI
>1OFL_238_258
NCQGTMNFRHGDHQVAINNFY
>1H4V_166_186
VGDPEDRARYNAYLREVLSPH
>1IMV_366_386
LDYHLNQPFIFVLRDTDTGAL
>1B6A_42_62
KKKSKGPSAAGEQEPDKESGA
>2NXF_268_288
DGGRCTDSSGAQHITLEGVIE
>1AC5_252_272
QNLINSASTDEAAHFSYQECE
>1S9J_228_248
PRPRTPGRPLSSYGMDSRPPM
>1E5W_39_59
LREVWFFGLQYQDTKGFSTWL
>1XV5_40_60
AKDKSFTRTSSHDHKSFSIPV
>1I9Z_103_123
VQLRSGQLVGTALMIFCKESC
>2NMT_201_221
FTGLPDGHTEEDMIAENALPA
>1GPI_236_256
DDCARNTGLCDGDGCDFNSFR
>1OX0_143_163
EKGPKRVKPMTLPKALPNMAS
>2C5S_91_111
VPSELEDIKKGALAAFLQVKG
>1H4V_254_274
EPALVRGLDYYVRTAFEVHHE
>2F8L_224_244
ELCREEGHSFAHFLFIEQGMR
>1YGJ_23_43
AATFPLQVLGFEVDAVNSVQF
>2AUJ_267_287
DRVAPGDVLADGGKVKSEIYG
>1TBF_222_242
GEFFELIRKNQFNLEDPHQKE
>1YPX_266_286
IDGFFLEYDNERSGDFAPLKY
>1LAM_411_431
IDCQLADVNNIGKYRSAGACT
>2CY7_61_81
FPAIGGTGPTSDTGWGCMLRC
>1Y4I_150_170
TKVVYIETPANPTLSLVDIET
>1G93_235_255
NITQECFKGILKDKKNDIEAQ
>1BQC_151_171
LRAAGFEHTLVVDAPNWGQDW
>1EDG_302_322
PVIIGECGAVDKNNLKTRVEY
>1P0H_266_286
RRLGGRKTLDPAVEPAVLLYV
>1X8V_105_125
LRGEQMKGHAATIEDQVRRMI
>1BN8_328_348
SYAWGIGKSSKIYAQNNVIDV
>1IIR_66_86
PLTAEDVRRFTTEAIATQFDE
>1AOP_371_391
MAEAERFLPSFIDNIDNLMAK
>2H85_64_84
NIKPVPEIKILNNLGVDIAAN
>2I1O_105_125
YCDFGMYETAILGFICQASGI
>2FGT_289_309
SFYIFMDQIPVINSTAKPFGA
>1H30_178_198
VQPINPRLDGCMRSWNWLNGE
>1IOM_13_33
TESRMCYIDGQQGKLYYYGIP
>1TQN_263_283
TESHKALSDLELVAQSIIFIF
>1HA0_86_106
FSNCYPYDVPDYASLRSLVAS
>2B9W_388_408
EGMQGRRNTFYAGEIMSFGNF
>2C3F_331_351
DPTANDHAATKAYVDKAISEL
>3THI_269_289
NSKTAHPELAKKLANVMASAD
>1TXD_148_168
FVQDAESNPLCRRLQLKDIIP
>1KL1_307_327
GTDNHLLLVDLRPQQLTGKTA
>1UXY_69_89
EIHDEPDAWYLHVGAGENWHR
>1EZW_308_328
VDKIEELLKAGVTQVVVGSPI
>1IHG_269_289
QPVALSCVLNIGACKLKMSDW
>2GHR_228_248
GRQVFALGHSEYSCDTLKQEY
>2GI3_284_304
VKIPHIKYSVATYYVIAPAEA
>1E5W_47_67
LQYQDTKGFSTWLKLNKKVTA
>2CAU_132_152
LDQGDAIKIQAGTPFYLINPD
>1GR0_238_258
NMLERERLESKKISKTQAVTS
>1BIA_113_133
QAGRGRRGRKWFSPFGANLYL
>1JDC_311_331
QDGLIRQAYAYILTSPGTPVV
>2CEY_32_52
SQGKIEISLYPSSQLGDDRAM
>2A0M_60_80
RFFLQRLGSVNNLELNVDASH
>2GG6_29_49
SISHRSFMFGGLASGETRITG
>1JTV_15_35
GLHLAVRLASDPSQSFKVYAT
>1Z5V_312_332
QTNHCYIAILNIIQGEVDPTQ
>1LZL_267_287
IEYALRLLQAGVSVELHSFPG
>1B8P_238_258
GVSSAASAANAAIDHIHDWVL
>2HOE_284_304
RDSGDVRVKEYFDDIARYFSI
>1JTV_194_214
EKVLGSPEEVLDRTDIHTFHR
>2I7Q_60_80
VIRGGLSNMLFQCSLPDTTAT
>2HKJ_400_420
GIESDQYQMVVMVHLCSTKIP
>2O1B_141_161
PGYTDYLAGVLLADGKPVPLN
>1KA2_70_90
VEKAKGLENLNEYERGIVRVL
>2FAU_110_130
DFEFMQVEKPYESYIGANVRL
>2A0M_232_252
FFSFDVDSLKSSDMPGVSCPA
>1YU0_296_316
KWGVVQASGCLWTWGNEFGGV
>2CFQ_153_173
LGASIVGIMFTINNQFVFWLG
>1VJZ_13_33
MNNTIPRWRGFNLLEAFSIKS
>1X19_215_235
LDSTILNLPGAIDLVNENAAE
>2GZ7_195_215
GTDTTITLNVLAWLYAAVING
>1VE1_19_39
VEPDMAEVWVKLEGLNPGGSI
>1PJA_183_203
HHDDLYLNASSFLALINGERD
>2A0M_67_87
GSVNNLELNVDASHLKLYDAG
>1W9Y_16_36
ERAATMEMIKDACENWGFFEL
>1GPJ_85_105
LFRVASGLESMMVGEQEILRQ
>1RA0_2_22
SSMANNALQTIINARLPGEEG
>1KV7_172_192
LDVMTAAVGWFGDTLLTNGAI
>1FO8_217_237
VSHGQFFDQHLKFIKLNQQFV
>2IY9_102_122
GIYGVYPHALISSRRVIPDGV
>2B69_275_295
QLIKNLVGSGSEIQFLSEAQD
>2POR_121_141
YTYSAGAFSVAASMSDGKVGE
>1UUQ_86_106
EKSEINSAVKPAVTNGFGNYD
>1UOU_401_421
GRAGEPLRLGVGAELLVDVGQ
>1F9V_215_235
SASHSIFIIHLSGSNAKTGAH
>1J8U_242_262
GAGLLSSFGELQYCLSEKPKL
>1XM9_435_455
KAAEAARLLLSDMWSSKELQG
>1C7Q_205_225
VLTAVGLLPIAVAGLNIDRMM
>1X3M_144_164
HLFPAVRQVAVFDTSFHQTLA
>1INP_284_304
RIFRAAGAGYKSLCVILGLAD
>1V72_55_75
IFERDVEVFLVPTGTAANALC
>1OHC_13_33
DITDRLCFAILYSRPKSASNV
>1R5M_142_162
LNVLNFHRAPIVSVKWNKDGT
>1Y11_190_210
LRHMMETEAVNAGERAAGKPL
>2BJF_216_236
LVGLPGDFTPASRFIRVAFLR
>1GP6_217_237
YPKCPQPELALGVEAHTDVSA
>1JK7_278_298
NAGAMMSVDETLMCSFQILKP
>1GSA_194_214
YCMAQNYLPAIKDGDKRVLVV
>1M8Z_48_68
PAERQLVFNEILQAAYQLMVD
>1G4W_262_282
LSCGEKRYTIPVLHVKNWPDH
>1UUQ_206_226
TIMSWQLANEPRPGNSQTTAE
>1VJO_307_327
LWERLEDIGLSLHVEKEYRLP
>1P1M_186_206
VFDTAKSLNAPVTIHLYETSK
>1FC6_329_349
DLSDGSGVAVTVARYQTPAGV
>1YOE_233_253
FFLEYHKDEKWGFVGAPLHDP
>1HSK_239_259
VFQRPPGHFAGKLIQDSNLQG
>1ZED_217_237
YPDDYSQGGTRLDGKNLVQEW
>2I0O_82_102
AYGRKEFEKALKEAFLGFDAT
>1W5D_109_129
MAEILKHSGVKVIKGNLIGDD
>1XVT_152_172
GYLIQNGDVDQPMPAFPYTAD
>1NW3_315_335
HTIDRTILENYFSSLKNPKLR
>1R3S_70_90
LQPLRRFPLDAAIIFSGILVV
>1KS8_188_208
ANNYRGKYSDSITDARNFYAS
>1H8L_76_96
VGRELLLNLIEYLCKNFGTDP
>1KA1_275_295
LADVYLRLPIKLSYQEKIWDH
>1FXX_130_150
HDNSRWDLLDVMRACYALRPE
>1MUW_116_136
RKTIRNIDLAVELGAKTYVAW
>1Q1Q_118_138
KAFFSSKAKVIYMGRNPRDVV
>2H9F_164_184
ELDGVTFPAAEIVLEFLDPSD
>1QLM_146_166
DEDVAEHVADECGVDPENLYL
>1VPB_193_213
SADITIRGEGEARPSAYWYES
>1S7C_89_109
GVDVVAEATGLFLTDETARKH
>16VP_257_277
NLPLVRSAATEEPGAPLTTPP
>1F20_145_165
LQLQQFASLATNEKEKQRLLV
>1KA1_197_217
IFRAVRGLGAFYSPSSDAESW
>1X3M_57_77
FLSINGDKPINLAHSNYEDAL
